# Supplementary material for: In-depth proteomic analyses of Haliotis laevigata (greenlip abalone) nacre and prismatic organic shell matrix
Source: Proteome Sci. 2018 Jun 15;16:11. doi: 10.1186/s12953-018-0139-3 (PMC6003135; doi:10.1186/s12953-018-0139-3)
Supplement: Supplementary file 6 — ProteinGroups, nacre acid-insoluble, protocol A. Slightly modified MaxQuant output table in xlsx format showing identified protein groups/proteins including those not finally accepted for various reasons. The table contains all accession numbers and various parameters such as iBAQ intensity, peptide count, sequence coverage, protein score and molecular weight. Contaminant and reversed sequence hits were removed. Identified vertebrate contaminating proteins were removed. (XLSX 103 kb) [file 12953_2018_139_MOESM6_ESM.xlsx]

## Sheet: Haliotis_nacre_ins_A_proteinGro
Protein IDs	Majority protein IDs	Peptide counts (all)	Peptide counts (razor+unique)	Peptide counts (unique)	Fasta headers	Number of proteins	Peptides	Razor + unique peptides	Unique peptides	Sequence coverage [%]	Unique + razor sequence coverage [%]	Unique sequence coverage [%]	Mol. weight [kDa]	Sequence length	Sequence lengths	Q-value	Score	Intensity	iBAQ	iBAQ fraction	iBAQ percent	MS/MS Count	Oxidation (M) site IDs	Phospho (STY) site IDs	Oxidation (M) site positions	Phospho (STY) site positions
Haliotis_sp_idb_13752_c0_g1_i1;comp100168_c0_seq2_1 len=2206 path=[2299:0-165 2465:166-190 2490:191-893 3193:894-911 3211:912-1191 3491:1192-1207 6450:1208-1318 6482:1319-1331 3631:1332-1336 6516:1337-1358 6538:1359-1360 3660:1361-1363 3663:1364-1462 3762:1463-1702 6609:1703-1709 6616:1710-1720 4020:1721-1902 4202:1903-2056 4370:2057-2101 6720:2102-2149 4469:2150-2205];comp100168_c0_seq1_1 len=22…	Haliotis_sp_idb_13752_c0_g1_i1;comp100168_c0_seq2_1 len=2206 path=[2299:0-165 2465:166-190 2490:191-893 3193:894-911 3211:912-1191 3491:1192-1207 6450:1208-1318 6482:1319-1331 3631:1332-1336 6516:1337-1358 6538:1359-1360 3660:1361-1363 3663:1364-1462 3762:1463-1702 6609:1703-1709 6616:1710-1720 4020:1721-1902 4202:1903-2056 4370:2057-2101 6720:2102-2149 4469:2150-2205];comp100168_c0_seq1_1 len=22…	1;1;1	1;1;1	1;1;1	>Haliotis_sp_idb_13752_c0_g1_i1;>comp100168_c0_seq2_1 len=2206 path=[2299:0-165 2465:166-190 2490:191-893 3193:894-911 3211:912-1191 3491:1192-1207 6450:1208-1318 6482:1319-1331 3631:1332-1336 6516:1337-1358 6538:1359-1360 3660:1361-1363 3663:1364-1462 376	3	1	1	1	5.7	5.7	5.7	21.336	192	192;736;740	0.0085106	5.9927	20203000	2525400	0.000223879	0.0223879	3
comp319327_c0_seq1_4 len=271 path=[249:0-270];Haliotis_sp_Tri_81073_c0_g1_i1;comp65289_c0_seq1_1 len=1940 path=[10131:0-119 1962:120-152 1995:153-1939];tr|Q17UC2|Q17UC2_HALTU 84kDa heat shock protein OS=Haliotis tuberculata GN=hsp84 PE=2 SV=1;tr|M1JNK7|M1JNK7_HALDV Heat shock protein 90 OS=Haliotis diversicolor PE=2 SV=1;tr|D0V3X9|D0V3X9_HALDH Heat shock protein 90 OS=Haliotis discus hannai PE=2 …	comp319327_c0_seq1_4 len=271 path=[249:0-270];Haliotis_sp_Tri_81073_c0_g1_i1;comp65289_c0_seq1_1 len=1940 path=[10131:0-119 1962:120-152 1995:153-1939];tr|Q17UC2|Q17UC2_HALTU 84kDa heat shock protein OS=Haliotis tuberculata GN=hsp84 PE=2 SV=1;tr|M1JNK7|M1JNK7_HALDV Heat shock protein 90 OS=Haliotis diversicolor PE=2 SV=1;tr|D0V3X9|D0V3X9_HALDH Heat shock protein 90 OS=Haliotis discus hannai PE=2 …	1;1;1;1;1;1;1;1;1;1;1;1	1;1;1;1;1;1;1;1;1;1;1;1	1;1;1;1;1;1;1;1;1;1;1;1	>comp319327_c0_seq1_4 len=271 path=[249:0-270];>Haliotis_sp_Tri_81073_c0_g1_i1;>comp65289_c0_seq1_1 len=1940 path=[10131:0-119 1962:120-152 1995:153-1939];>tr|Q17UC2|Q17UC2_HALTU 84kDa heat shock protein OS=Haliotis tuberculata GN=hsp84 PE=2 SV=1;>tr|M1JNK	12	1	1	1	15.6	15.6	15.6	10.647	90	90;479;647;728;728;728;728;730;730;843;860;912	0	6.4079	1146900	229370	2.03339e-05	0.00203339	1
Haliotis_sp_Tri_109450_c0_g1_i1;comp101252_c0_seq3_2 len=1445 path=[12575:0-38 12614:39-47 12623:48-159 12735:160-162 12738:163-166 12742:167-571 13147:572-810 13386:811-817 13393:818-863 13439:864-947 13523:948-949 13525:950-1444];comp101252_c0_seq1_2 len=1553 path=[18161:0-28 18190:29-80 10039:81-104 10063:105-130 10089:131-245 10204:246-361 10320:362-385 17735:386-679 13147:680-918 13386:919-9…	Haliotis_sp_Tri_109450_c0_g1_i1;comp101252_c0_seq3_2 len=1445 path=[12575:0-38 12614:39-47 12623:48-159 12735:160-162 12738:163-166 12742:167-571 13147:572-810 13386:811-817 13393:818-863 13439:864-947 13523:948-949 13525:950-1444];comp101252_c0_seq1_2 len=1553 path=[18161:0-28 18190:29-80 10039:81-104 10063:105-130 10089:131-245 10204:246-361 10320:362-385 17735:386-679 13147:680-918 13386:919-9…	1;1;1	1;1;1	1;1;1	>Haliotis_sp_Tri_109450_c0_g1_i1;>comp101252_c0_seq3_2 len=1445 path=[12575:0-38 12614:39-47 12623:48-159 12735:160-162 12738:163-166 12742:167-571 13147:572-810 13386:811-817 13393:818-863 13439:864-947 13523:948-949 13525:950-1444];>comp101252_c0_seq1_2	3	1	1	1	5.2	5.2	5.2	26.035	232	232;482;518	0	9.6876	5275700	376840	3.34072e-05	0.00334072	4
Haliotis_sp_Tri_88331_c0_g1_i1;comp101550_c1_seq1_3 len=2684 path=[2888:0-1014 3903:1015-1703 15176:1704-1706 4595:1707-1802 4691:1803-1898 15270:1899-1899 4788:1900-1901 4790:1902-2034 4923:2035-2062 10588:2063-2111 5000:2112-2247 5136:2248-2262 5151:2263-2395 5284:2396-2405 5294:2406-2560 5449:2561-2590 5479:2591-2683]	Haliotis_sp_Tri_88331_c0_g1_i1;comp101550_c1_seq1_3 len=2684 path=[2888:0-1014 3903:1015-1703 15176:1704-1706 4595:1707-1802 4691:1803-1898 15270:1899-1899 4788:1900-1901 4790:1902-2034 4923:2035-2062 10588:2063-2111 5000:2112-2247 5136:2248-2262 5151:2263-2395 5284:2396-2405 5294:2406-2560 5449:2561-2590 5479:2591-2683]	4;4	4;4	4;4	>Haliotis_sp_Tri_88331_c0_g1_i1;>comp101550_c1_seq1_3 len=2684 path=[2888:0-1014 3903:1015-1703 15176:1704-1706 4595:1707-1802 4691:1803-1898 15270:1899-1899 4788:1900-1901 4790:1902-2034 4923:2035-2062 10588:2063-2111 5000:2112-2247 5136:2248-2262 5151:22	2	4	4	4	10	10	10	51.259	452	452;894	0	23.044	13908000	662280	5.87117e-05	0.00587117	3
comp101638_c0_seq5_5 len=1626 path=[2732:0-74 10580:75-88 10594:89-96 2829:97-107 2840:108-110 2843:111-137 7690:138-156 2889:157-160 2893:161-208 8024:209-223 10658:224-253 10688:254-275 3004:276-354 9007:355-414 3142:415-524 3252:525-1187 3915:1188-1601 10991:1602-1602 10992:1603-1625];comp101638_c0_seq1_5 len=2332 path=[2732:0-74 10580:75-88 10594:89-96 2829:97-107 2840:108-110 2843:111-137 76…	comp101638_c0_seq5_5 len=1626 path=[2732:0-74 10580:75-88 10594:89-96 2829:97-107 2840:108-110 2843:111-137 7690:138-156 2889:157-160 2893:161-208 8024:209-223 10658:224-253 10688:254-275 3004:276-354 9007:355-414 3142:415-524 3252:525-1187 3915:1188-1601 10991:1602-1602 10992:1603-1625];comp101638_c0_seq1_5 len=2332 path=[2732:0-74 10580:75-88 10594:89-96 2829:97-107 2840:108-110 2843:111-137 76…	3;3;3;2	3;3;3;2	3;3;3;2	>comp101638_c0_seq5_5 len=1626 path=[2732:0-74 10580:75-88 10594:89-96 2829:97-107 2840:108-110 2843:111-137 7690:138-156 2889:157-160 2893:161-208 8024:209-223 10658:224-253 10688:254-275 3004:276-354 9007:355-414 3142:415-524 3252:525-1187 3915:1188-1601	4	3	3	3	7.2	7.2	7.2	59.192	542	542;778;920;329	0	28.422	100500000	4019900	0.000356368	0.0356368	8	0;1		35;136
comp101858_c3_seq18_4 len=2097 path=[10064:0-47 10112:48-189 10254:190-207 10272:208-1130 729:1131-1154 753:1155-1893 1492:1894-2096]	comp101858_c3_seq18_4 len=2097 path=[10064:0-47 10112:48-189 10254:190-207 10272:208-1130 729:1131-1154 753:1155-1893 1492:1894-2096]	2	2	2	>comp101858_c3_seq18_4 len=2097 path=[10064:0-47 10112:48-189 10254:190-207 10272:208-1130 729:1131-1154 753:1155-1893 1492:1894-2096]	1	2	2	2	4.1	4.1	4.1	75.776	699	699	0	20.813	8707300	212370	1.88268e-05	0.00188268	2	2		231
Haliotis_sp_CLC_2877_c0_g1_i1;Haliotis_sp_idb_3129_c0_g1_i1;comp102281_c0_seq4_1 len=4840 path=[11773:0-133 5565:134-134 5566:135-785 6217:786-1212 6644:1213-2728 8160:2729-2746 8178:2747-3403 8835:3404-3917 15131:3918-3922 15136:3923-3927 15141:3928-3940 9372:3941-4640 10072:4641-4838 14334:4839-4839];comp102281_c0_seq5_3 len=4854 path=[13235:0-148 5566:149-799 6217:800-1226 6644:1227-2742 8160:…	Haliotis_sp_CLC_2877_c0_g1_i1;Haliotis_sp_idb_3129_c0_g1_i1;comp102281_c0_seq4_1 len=4840 path=[11773:0-133 5565:134-134 5566:135-785 6217:786-1212 6644:1213-2728 8160:2729-2746 8178:2747-3403 8835:3404-3917 15131:3918-3922 15136:3923-3927 15141:3928-3940 9372:3941-4640 10072:4641-4838 14334:4839-4839];comp102281_c0_seq5_3 len=4854 path=[13235:0-148 5566:149-799 6217:800-1226 6644:1227-2742 8160:…	3;3;3;3;3;3;3	3;3;3;3;3;3;3	3;3;3;3;3;3;3	>Haliotis_sp_CLC_2877_c0_g1_i1;>Haliotis_sp_idb_3129_c0_g1_i1;>comp102281_c0_seq4_1 len=4840 path=[11773:0-133 5565:134-134 5566:135-785 6217:786-1212 6644:1213-2728 8160:2729-2746 8178:2747-3403 8835:3404-3917 15131:3918-3922 15136:3923-3927 15141:3928-39	7	3	3	3	6.2	6.2	6.2	91.93	850	850;871;1614;1618;1643;1668;1719	0	45.769	52976000	1431800	0.00012693	0.012693	7	3		224
comp102499_c1_seq3_6 len=4766 path=[13092:0-102 6066:103-745 6709:746-754 6718:755-2267 8231:2268-2292 8256:2293-2414 8378:2415-2428 8392:2429-2642 8607:2643-3196 9162:3197-3240 15203:3241-3459 9425:3460-3485 9451:3486-4033 9999:4034-4476 10443:4477-4740 10707:4741-4765];comp102499_c1_seq1_5 len=5374 path=[5355:0-84 5440:85-184 5540:185-710 6066:711-1353 6709:1354-1362 6718:1363-2875 8231:2876-29…	comp102499_c1_seq3_6 len=4766 path=[13092:0-102 6066:103-745 6709:746-754 6718:755-2267 8231:2268-2292 8256:2293-2414 8378:2415-2428 8392:2429-2642 8607:2643-3196 9162:3197-3240 15203:3241-3459 9425:3460-3485 9451:3486-4033 9999:4034-4476 10443:4477-4740 10707:4741-4765];comp102499_c1_seq1_5 len=5374 path=[5355:0-84 5440:85-184 5540:185-710 6066:711-1353 6709:1354-1362 6718:1363-2875 8231:2876-29…	1;1;1;1	1;1;1;1	1;1;1;1	>comp102499_c1_seq3_6 len=4766 path=[13092:0-102 6066:103-745 6709:746-754 6718:755-2267 8231:2268-2292 8256:2293-2414 8378:2415-2428 8392:2429-2642 8607:2643-3196 9162:3197-3240 15203:3241-3459 9425:3460-3485 9451:3486-4033 9999:4034-4476 10443:4477-4740	4	1	1	1	0.9	0.9	0.9	170.57	1589	1589;1792;1805;1847	0.0087336	6.0486	194650000	2595400	0.000230085	0.0230085	1
Haliotis_sp_Tri_129753_c0_g1_i1;comp102930_c0_seq1_5 len=2482 path=[1:0-245 247:246-278 280:279-294 296:295-442 444:443-462 8038:463-516 521:517-619 8120:620-636 5253:637-652 8145:653-741 5172:742-760 764:761-1008 8270:1009-1029 1033:1030-1105 1109:1106-1125 8321:1126-1152 1156:1153-1341 1345:1342-1358 1362:1359-1441 5058:1442-1490 1494:1491-1514 8477:1515-1535 1539:1536-1645 5572:1646-1649 1653:…	Haliotis_sp_Tri_129753_c0_g1_i1;comp102930_c0_seq1_5 len=2482 path=[1:0-245 247:246-278 280:279-294 296:295-442 444:443-462 8038:463-516 521:517-619 8120:620-636 5253:637-652 8145:653-741 5172:742-760 764:761-1008 8270:1009-1029 1033:1030-1105 1109:1106-1125 8321:1126-1152 1156:1153-1341 1345:1342-1358 1362:1359-1441 5058:1442-1490 1494:1491-1514 8477:1515-1535 1539:1536-1645 5572:1646-1649 1653:…	2;2	2;2	2;2	>Haliotis_sp_Tri_129753_c0_g1_i1;>comp102930_c0_seq1_5 len=2482 path=[1:0-245 247:246-278 280:279-294 296:295-442 444:443-462 8038:463-516 521:517-619 8120:620-636 5253:637-652 8145:653-741 5172:742-760 764:761-1008 8270:1009-1029 1033:1030-1105 1109:1106-	2	2	2	2	20.9	20.9	20.9	15.724	148	148;828	0	14.191	4533800	647680	5.74174e-05	0.00574174	3
Haliotis_sp_idb_17123_c0_g1_i1;Haliotis_sp_Tri_107427_c0_g1_i1;comp103017_c0_seq2_6 len=3012 path=[1:0-111 113:112-463 465:464-1959 27157:1960-2163 35207:2164-2164 13002:2165-2840 35333:2841-2843 25906:2844-2980 26043:2981-3011];comp103017_c0_seq6_6 len=3036 path=[1:0-111 113:112-463 465:464-1959 1961:1960-2187 35207:2188-2188 13002:2189-2864 35333:2865-2867 25906:2868-3004 26043:3005-3035];comp1…	Haliotis_sp_idb_17123_c0_g1_i1;Haliotis_sp_Tri_107427_c0_g1_i1;comp103017_c0_seq2_6 len=3012 path=[1:0-111 113:112-463 465:464-1959 27157:1960-2163 35207:2164-2164 13002:2165-2840 35333:2841-2843 25906:2844-2980 26043:2981-3011];comp103017_c0_seq6_6 len=3036 path=[1:0-111 113:112-463 465:464-1959 1961:1960-2187 35207:2188-2188 13002:2189-2864 35333:2865-2867 25906:2868-3004 26043:3005-3035];comp1…	3;3;3;3;3;3;3;3	3;3;3;3;3;3;3;3	3;3;3;3;3;3;3;3	>Haliotis_sp_idb_17123_c0_g1_i1;>Haliotis_sp_Tri_107427_c0_g1_i1;>comp103017_c0_seq2_6 len=3012 path=[1:0-111 113:112-463 465:464-1959 27157:1960-2163 35207:2164-2164 13002:2165-2840 35333:2841-2843 25906:2844-2980 26043:2981-3011];>comp103017_c0_seq6_6 le	8	3	3	3	14.1	14.1	14.1	39.418	334	334;337;1004;1012;1104;1105;1112;1205	0	33.818	16818000	840910	7.45475e-05	0.00745475	3	4;5		195;206
tr|B3TK83|B3TK83_HALDV Beta-actin 2 OS=Haliotis diversicolor PE=2 SV=1;tr|Q256S1|Q256S1_HALTU Actin OS=Haliotis tuberculata GN=actin PE=2 SV=1;tr|B3SNT2|B3SNT2_HALDV Actin OS=Haliotis diversicolor PE=2 SV=1;Haliotis_sp_Tri_131427_c0_g1_i1;comp103470_c1_seq20_6 len=1319 path=[18001:0-239 25907:240-242 1593:243-278 25943:279-283 25948:284-287 25952:288-331 21354:332-362 1713:363-373 26024:374-391 1…
351:1344-1362 26514:1363-1392 26534:1393-1395 26537:1396-1457 23610:1458-1470 16350:1471-1473 2481:1474-1526 26617:1527-1535 26626:1536-1550 10181:1551-2108 10739:2109-2126 10757:2127-2534 11165:2535-2744 2592:2745-2771 26925:2772-2773 2621:2774-2774 2622:2775-2821 2669:2822-2890];comp85421_c0_seq1_4 len=202 path=[671:0-201];comp311922_c0_seq1_1 len=207 path=[1:0-206];comp192338_c0_seq1_6 len=230…	tr|B3TK83|B3TK83_HALDV Beta-actin 2 OS=Haliotis diversicolor PE=2 SV=1;tr|Q256S1|Q256S1_HALTU Actin OS=Haliotis tuberculata GN=actin PE=2 SV=1;tr|B3SNT2|B3SNT2_HALDV Actin OS=Haliotis diversicolor PE=2 SV=1;Haliotis_sp_Tri_131427_c0_g1_i1;comp103470_c1_seq20_6 len=1319 path=[18001:0-239 25907:240-242 1593:243-278 25943:279-283 25948:284-287 25952:288-331 21354:332-362 1713:363-373 26024:374-391 1…	9;9;9;9;9;9;9;9;9;9;9;9;9;8;8;8;8;7;7;7;7;7;7;7;7;6;5;5;5;5;5;5;5;5;5;5;5;5;5;5;5;5;4;4;4;4;4;4;3;3;3;3;3;3;3;2;2;2;2;2;2;2;2;2;2;2;2;2;2;2;2;2;2;2;2;2;2;2;2;2;1;1;1;1;1;1;1;1;1;1;1;1;1;1;1;1;1;1;1;1;1;1;1;1;1;1;1;1;1	9;9;9;9;9;9;9;9;9;9;9;9;9;8;8;8;8;7;7;7;7;7;7;7;7;6;5;5;5;5;5;5;5;5;5;5;5;5;5;5;5;5;4;4;4;4;4;4;3;3;3;3;3;3;3;2;2;2;2;2;2;2;2;2;2;2;2;2;2;2;2;2;2;2;2;2;2;2;2;2;1;1;1;1;1;1;1;1;1;1;1;1;1;1;1;1;1;1;1;1;1;1;1;1;1;1;1;1;1	2;2;2;2;2;2;2;2;2;2;2;2;2;2;2;2;2;0;0;2;2;2;2;2;2;0;0;2;2;2;2;2;2;2;2;0;2;2;2;2;2;2;0;0;0;0;0;0;2;2;0;2;2;2;0;2;0;0;0;0;0;0;0;0;0;0;0;0;0;0;0;0;0;0;0;0;0;0;0;0;0;0;0;0;0;0;0;0;0;0;0;0;0;0;0;0;0;0;0;0;0;0;0;0;0;0;0;0;0	>tr|B3TK83|B3TK83_HALDV Beta-actin 2 OS=Haliotis diversicolor PE=2 SV=1;>tr|Q256S1|Q256S1_HALTU Actin OS=Haliotis tuberculata GN=actin PE=2 SV=1;>tr|B3SNT2|B3SNT2_HALDV Actin OS=Haliotis diversicolor PE=2 SV=1;>Haliotis_sp_Tri_131427_c0_g1_i1;>comp103470_c	109	9	9	2	29.6	29.6	5.9	41.691	375	375;376;376;376;440;468;472;475;500;503;531;568;582;376;423;455;458;376;376;849;881;884;912;949;963;410;233;255;266;275;298;301;307;310;329;335;338;366;375;380;389;443;159;194;194;194;194;216;146;166;194;198;201;334;377;50;69;83;87;90;93;94;101;102;122;141;165;171;194;232;232;532;847;850;865;882;885;913;950;964;67;69;77;82;84;90;99;105;125;175;212;226;228;241;252;260;263;278;295;301;375;375;375;3…	0	124.86	224060000	11203000	0.000993156	0.0993156	27	6		305
tr|Q5BQE5|Q5BQE5_9VEST Actin A1 OS=Haliotis iris PE=3 SV=1;tr|Q5BQE3|Q5BQE3_9VEST Actin A3 OS=Haliotis iris PE=3 SV=1;tr|B2ZA76|B2ZA76_HALDV Actin OS=Haliotis diversicolor supertexta PE=3 SV=2;comp103470_c1_seq40_4 len=1311 path=[1358:0-204 1563:205-210 1569:211-219 1578:220-228 25904:229-231 25907:232-234 3619:235-270 25943:271-275 25948:276-279 25952:280-323 1682:324-350 1709:351-354 1713:355-3…	tr|Q5BQE5|Q5BQE5_9VEST Actin A1 OS=Haliotis iris PE=3 SV=1;tr|Q5BQE3|Q5BQE3_9VEST Actin A3 OS=Haliotis iris PE=3 SV=1;tr|B2ZA76|B2ZA76_HALDV Actin OS=Haliotis diversicolor supertexta PE=3 SV=2;comp103470_c1_seq40_4 len=1311 path=[1358:0-204 1563:205-210 1569:211-219 1578:220-228 25904:229-231 25907:232-234 3619:235-270 25943:271-275 25948:276-279 25952:280-323 1682:324-350 1709:351-354 1713:355-3…	8;8;8;8;8;8;8;7;7;7;6;6;6;4;4;4;4;4;4;4;4;3	1;1;1;1;1;1;1;1;1;1;1;1;1;1;1;1;1;1;1;1;1;1	1;1;1;1;1;1;1;1;1;1;1;1;1;1;1;1;1;1;1;1;1;1	>tr|Q5BQE5|Q5BQE5_9VEST Actin A1 OS=Haliotis iris PE=3 SV=1;>tr|Q5BQE3|Q5BQE3_9VEST Actin A3 OS=Haliotis iris PE=3 SV=1;>tr|B2ZA76|B2ZA76_HALDV Actin OS=Haliotis diversicolor supertexta PE=3 SV=2;>comp103470_c1_seq40_4 len=1311 path=[1358:0-204 1563:205-21	22	8	1	1	29.3	5.6	5.6	41.712	375	375;375;375;437;455;465;483;320;420;438;375;846;864;241;248;248;248;259;260;281;346;183	0	16.397	1941300	97065	8.6049e-06	0.00086049	1	7		305
Haliotis_sp_Tri_56398_c0_g1_i1;comp103479_c0_seq1_1 len=4049 path=[4032:0-334 4367:335-357 4390:358-739 4772:740-755 4788:756-859 4892:860-869 4902:870-907 8346:908-924 4957:925-1088 5121:1089-1096 5129:1097-1135 5168:1136-1136 5169:1137-1895 5928:1896-2089 6122:2090-2127 6160:2128-2428 11177:2429-2554 11247:2555-2570 6603:2571-2625 11296:2626-2630 11301:2631-2645 6681:2646-2694 11327:2695-2700 1…	Haliotis_sp_Tri_56398_c0_g1_i1;comp103479_c0_seq1_1 len=4049 path=[4032:0-334 4367:335-357 4390:358-739 4772:740-755 4788:756-859 4892:860-869 4902:870-907 8346:908-924 4957:925-1088 5121:1089-1096 5129:1097-1135 5168:1136-1136 5169:1137-1895 5928:1896-2089 6122:2090-2127 6160:2128-2428 11177:2429-2554 11247:2555-2570 6603:2571-2625 11296:2626-2630 11301:2631-2645 6681:2646-2694 11327:2695-2700 1…	1;1;1	1;1;1	1;1;1	>Haliotis_sp_Tri_56398_c0_g1_i1;>comp103479_c0_seq1_1 len=4049 path=[4032:0-334 4367:335-357 4390:358-739 4772:740-755 4788:756-859 4892:860-869 4902:870-907 8346:908-924 4957:925-1088 5121:1089-1096 5129:1097-1135 5168:1136-1136 5169:1137-1895 5928:1896-2	3	1	1	1	3	3	3	43.643	401	401;1350;1355	0	6.7277	5933100	282530	2.50465e-05	0.00250465	1
Haliotis_sp_idb_7892_c0_g1_i1;comp104004_c0_seq4_5 len=1737 path=[4425:0-35 18479:36-51 4424:52-458 4883:459-461 4886:462-1736];comp104004_c0_seq2_5 len=2658 path=[1926:0-369 17363:370-373 2300:374-383 17370:384-391 17378:392-422 17431:423-439 3891:440-950 4402:951-958 4410:959-972 4424:973-1379 4883:1380-1382 4886:1383-2657]	Haliotis_sp_idb_7892_c0_g1_i1;comp104004_c0_seq4_5 len=1737 path=[4425:0-35 18479:36-51 4424:52-458 4883:459-461 4886:462-1736];comp104004_c0_seq2_5 len=2658 path=[1926:0-369 17363:370-373 2300:374-383 17370:384-391 17378:392-422 17431:423-439 3891:440-950 4402:951-958 4410:959-972 4424:973-1379 4883:1380-1382 4886:1383-2657]	5;5;5	5;5;5	5;5;5	>Haliotis_sp_idb_7892_c0_g1_i1;>comp104004_c0_seq4_5 len=1737 path=[4425:0-35 18479:36-51 4424:52-458 4883:459-461 4886:462-1736];>comp104004_c0_seq2_5 len=2658 path=[1926:0-369 17363:370-373 2300:374-383 17370:384-391 17378:392-422 17431:423-439 3891:440-	3	5	5	5	16.2	16.2	16.2	40.953	365	365;579;886	0	34.421	20787000	1732300	0.00015357	0.015357	13	8;9		92;253
Haliotis_sp_idb_5674_c0_g1_i1;comp104092_c0_seq1_6 len=3885 path=[1:0-41 43:42-242 244:243-569 11294:570-584 8268:585-585 10817:586-609 616:610-894 901:895-942 949:943-973 980:974-998 1005:999-1044 1051:1045-1069 1076:1070-1143 1150:1144-1167 1174:1168-1345 1352:1346-1667 1674:1668-1691 1698:1692-1712 1719:1713-1736 1743:1737-1760 1767:1761-1784 1791:1785-1847 8269:1848-1871 1878:1872-1997 2004:1…	Haliotis_sp_idb_5674_c0_g1_i1;comp104092_c0_seq1_6 len=3885 path=[1:0-41 43:42-242 244:243-569 11294:570-584 8268:585-585 10817:586-609 616:610-894 901:895-942 949:943-973 980:974-998 1005:999-1044 1051:1045-1069 1076:1070-1143 1150:1144-1167 1174:1168-1345 1352:1346-1667 1674:1668-1691 1698:1692-1712 1719:1713-1736 1743:1737-1760 1767:1761-1784 1791:1785-1847 8269:1848-1871 1878:1872-1997 2004:1…	3;3	3;3	3;3	>Haliotis_sp_idb_5674_c0_g1_i1;>comp104092_c0_seq1_6 len=3885 path=[1:0-41 43:42-242 244:243-569 11294:570-584 8268:585-585 10817:586-609 616:610-894 901:895-942 949:943-973 980:974-998 1005:999-1044 1051:1045-1069 1076:1070-1143 1150:1144-1167 1174:1168-1	2	3	3	3	6.3	6.3	6.3	73.015	636	636;1295	0	21.339	16445000	498350	4.41792e-05	0.00441792	4	10		368
Haliotis_sp_CLC_4272_c0_g1_i1;comp104530_c1_seq1_2 len=2811 path=[3257:0-1085 8372:1086-1095 4353:1096-1272 4530:1273-1275 4533:1276-1310 4568:1311-1329 4587:1330-1565 4823:1566-1575 4833:1576-1582 4840:1583-1879 5137:1880-1913 5171:1914-2004 5262:2005-2034 5292:2035-2127 8898:2128-2137 8908:2138-2139 5397:2140-2188 11357:2189-2239 11395:2240-2252 5510:2253-2409 5667:2410-2520 5778:2521-2557 5815…	Haliotis_sp_CLC_4272_c0_g1_i1;comp104530_c1_seq1_2 len=2811 path=[3257:0-1085 8372:1086-1095 4353:1096-1272 4530:1273-1275 4533:1276-1310 4568:1311-1329 4587:1330-1565 4823:1566-1575 4833:1576-1582 4840:1583-1879 5137:1880-1913 5171:1914-2004 5262:2005-2034 5292:2035-2127 8898:2128-2137 8908:2138-2139 5397:2140-2188 11357:2189-2239 11395:2240-2252 5510:2253-2409 5667:2410-2520 5778:2521-2557 5815…	1;1	1;1	1;1	>Haliotis_sp_CLC_4272_c0_g1_i1;>comp104530_c1_seq1_2 len=2811 path=[3257:0-1085 8372:1086-1095 4353:1096-1272 4530:1273-1275 4533:1276-1310 4568:1311-1329 4587:1330-1565 4823:1566-1575 4833:1576-1582 4840:1583-1879 5137:1880-1913 5171:1914-2004 5262:2005-2	2	1	1	1	2.1	2.1	2.1	82.755	762	762;937	0	9.9115	4287100	133970	1.18766e-05	0.00118766	1
comp104658_c0_seq8_6 len=621 path=[12117:0-7 3943:8-19 3955:20-120 16071:121-141 4077:142-275 4211:276-278 4214:279-422 4358:423-461 16249:462-508 4444:509-567 4503:568-620];comp104658_c0_seq6_4 len=982 path=[15760:0-14 12692:15-40 15796:41-299 15965:300-300 15966:301-301 3876:302-302 3877:303-317 15983:318-327 15993:328-345 16011:346-360 16026:361-368 3943:369-380 3955:381-481 16071:482-502 4077…	comp104658_c0_seq8_6 len=621 path=[12117:0-7 3943:8-19 3955:20-120 16071:121-141 4077:142-275 4211:276-278 4214:279-422 4358:423-461 16249:462-508 4444:509-567 4503:568-620];comp104658_c0_seq6_4 len=982 path=[15760:0-14 12692:15-40 15796:41-299 15965:300-300 15966:301-301 3876:302-302 3877:303-317 15983:318-327 15993:328-345 16011:346-360 16026:361-368 3943:369-380 3955:381-481 16071:482-502 4077…	1;1;1;1;1;1	1;1;1;1;1;1	1;1;1;1;1;1	>comp104658_c0_seq8_6 len=621 path=[12117:0-7 3943:8-19 3955:20-120 16071:121-141 4077:142-275 4211:276-278 4214:279-422 4358:423-461 16249:462-508 4444:509-567 4503:568-620];>comp104658_c0_seq6_4 len=982 path=[15760:0-14 12692:15-40 15796:41-299 15965:300	6	1	1	1	5.8	5.8	5.8	23.17	207	207;327;386;502;637;1006	0	6.2224	9714600	747270	6.62462e-05	0.00662462	1
Haliotis_sp_CLC_14282_c0_g1_i1;comp104776_c0_seq5_3 len=5123 path=[1:0-165 167:166-324 326:325-340 342:341-1126 1128:1127-1384 1386:1385-1403 1405:1404-2168 2173:2169-2455 2460:2456-2459 2464:2460-2601 20113:2602-2602 2619:2603-2613 2630:2614-4268 13324:4269-4529 20368:4530-4533 13589:4534-4535 13591:4536-4542 13598:4543-4640 13696:4641-4646 13702:4647-5049 14105:5050-5122];comp104776_c0_seq4_3 l…	Haliotis_sp_CLC_14282_c0_g1_i1;comp104776_c0_seq5_3 len=5123 path=[1:0-165 167:166-324 326:325-340 342:341-1126 1128:1127-1384 1386:1385-1403 1405:1404-2168 2173:2169-2455 2460:2456-2459 2464:2460-2601 20113:2602-2602 2619:2603-2613 2630:2614-4268 13324:4269-4529 20368:4530-4533 13589:4534-4535 13591:4536-4542 13598:4543-4640 13696:4641-4646 13702:4647-5049 14105:5050-5122];comp104776_c0_seq4_3 l…	1;1;1;1;1	1;1;1;1;1	1;1;1;1;1	>Haliotis_sp_CLC_14282_c0_g1_i1;>comp104776_c0_seq5_3 len=5123 path=[1:0-165 167:166-324 326:325-340 342:341-1126 1128:1127-1384 1386:1385-1403 1405:1404-2168 2173:2169-2455 2460:2456-2459 2464:2460-2601 20113:2602-2602 2619:2603-2613 2630:2614-4268 13324:	5	1	1	1	1.7	1.7	1.7	75.931	657	657;1707;1711;1824;1828	0	7.4539	10582000	341350	3.0261e-05	0.0030261	2
sp|P41386|TBB_HALDI Tubulin beta chain (Fragment) OS=Haliotis discus PE=2 SV=1;Haliotis_sp_idb_23118_c0_g1_i1;Haliotis_sp_idb_19739_c0_g1_i1;Haliotis_sp_idb_19741_c0_g1_i1;Haliotis_sp_idb_19738_c0_g1_i1;comp105397_c0_seq5_4 len=2029 path=[6606:0-396 23423:397-408 23435:409-428 1219:429-695 23626:696-720 23651:721-746 23677:747-758 5923:759-789 23748:790-794 23753:795-803 23762:804-827 23786:828-8…	sp|P41386|TBB_HALDI Tubulin beta chain (Fragment) OS=Haliotis discus PE=2 SV=1;Haliotis_sp_idb_23118_c0_g1_i1;Haliotis_sp_idb_19739_c0_g1_i1;Haliotis_sp_idb_19741_c0_g1_i1;Haliotis_sp_idb_19738_c0_g1_i1;comp105397_c0_seq5_4 len=2029 path=[6606:0-396 23423:397-408 23435:409-428 1219:429-695 23626:696-720 23651:721-746 23677:747-758 5923:759-789 23748:790-794 23753:795-803 23762:804-827 23786:828-8…	2;2;2;2;2;2;2;2;2;2;1;1;1;1;1;1;1;1;1	2;2;2;2;2;2;2;2;2;2;1;1;1;1;1;1;1;1;1	2;2;2;2;2;2;2;2;2;2;1;1;1;1;1;1;1;1;1	>sp|P41386|TBB_HALDI Tubulin beta chain (Fragment) OS=Haliotis discus PE=2 SV=1;>Haliotis_sp_idb_23118_c0_g1_i1;>Haliotis_sp_idb_19739_c0_g1_i1;>Haliotis_sp_idb_19741_c0_g1_i1;>Haliotis_sp_idb_19738_c0_g1_i1;>comp105397_c0_seq5_4 len=2029 path=[6606:0-396	19	2	2	2	6.7	6.7	6.7	38.179	341	341;445;446;447;447;676;680;694;901;913;79;143;274;278;313;433;446;447;448	0	12.563	2357600	138680	1.22941e-05	0.00122941	2	11		193
comp105495_c0_seq9_4 len=2286 path=[9783:0-21 1946:22-1210 3135:1211-1564 19827:1565-1565 3490:1566-1729 3654:1730-2285];Haliotis_sp_Tri_129603_c0_g1_i1;comp105495_c0_seq23_4 len=2970 path=[19402:0-22 1262:23-58 19462:59-65 1305:66-160 1400:161-295 1535:296-322 19538:323-324 1565:325-335 1576:336-374 1615:375-416 1657:417-426 1667:427-437 1678:438-503 19643:504-507 1748:508-513 1754:514-548 19668…	comp105495_c0_seq9_4 len=2286 path=[9783:0-21 1946:22-1210 3135:1211-1564 19827:1565-1565 3490:1566-1729 3654:1730-2285];Haliotis_sp_Tri_129603_c0_g1_i1;comp105495_c0_seq23_4 len=2970 path=[19402:0-22 1262:23-58 19462:59-65 1305:66-160 1400:161-295 1535:296-322 19538:323-324 1565:325-335 1576:336-374 1615:375-416 1657:417-426 1667:427-437 1678:438-503 19643:504-507 1748:508-513 1754:514-548 19668…	8;8;8;8;8;7;7;7;7;7;7;7;7;5;5;5;5;5;5;5;5;5;5;5;5;3;3;3;3;3;2;2;2;2;2;2;2;2;1	8;8;8;8;8;7;7;7;7;7;7;7;7;5;5;5;5;5;5;5;5;5;5;5;5;3;3;3;3;3;2;2;2;2;2;2;2;2;1	8;8;8;8;8;7;7;7;7;7;7;7;7;5;5;5;5;5;5;5;5;5;5;5;5;3;3;3;3;3;2;2;2;2;2;2;2;2;1	>comp105495_c0_seq9_4 len=2286 path=[9783:0-21 1946:22-1210 3135:1211-1564 19827:1565-1565 3490:1566-1729 3654:1730-2285];>Haliotis_sp_Tri_129603_c0_g1_i1;>comp105495_c0_seq23_4 len=2970 path=[19402:0-22 1262:23-58 19462:59-65 1305:66-160 1400:161-295 1535	39	8	8	8	13.3	13.3	13.3	84.954	762	762;945;990;998;1005;598;611;826;834;839;841;847;854;725;739;889;953;961;967;968;975;982;1117;1125;1132;346;890;1118;1125;1132;726;739;954;961;967;968;974;981;279	0	65.058	88448000	2680200	0.000237602	0.0237602	16	12;13		88;93
comp105740_c0_seq2_6 len=2567 path=[2926:0-41 10721:42-56 6336:57-163 6443:164-172 10788:173-189 10805:190-195 10811:196-215 3142:216-329 10883:330-334 10888:335-337 10891:338-417 3344:418-423 3350:424-447 10961:448-452 10966:453-540 6664:541-543 3470:544-638 11063:639-640 3567:641-641 3568:642-711 3638:712-715 3642:716-739 11118:740-747 6091:748-784 3711:785-846 11181:847-865 11200:866-871 11206…	comp105740_c0_seq2_6 len=2567 path=[2926:0-41 10721:42-56 6336:57-163 6443:164-172 10788:173-189 10805:190-195 10811:196-215 3142:216-329 10883:330-334 10888:335-337 10891:338-417 3344:418-423 3350:424-447 10961:448-452 10966:453-540 6664:541-543 3470:544-638 11063:639-640 3567:641-641 3568:642-711 3638:712-715 3642:716-739 11118:740-747 6091:748-784 3711:785-846 11181:847-865 11200:866-871 11206…	1;1	1;1	1;1	>comp105740_c0_seq2_6 len=2567 path=[2926:0-41 10721:42-56 6336:57-163 6443:164-172 10788:173-189 10805:190-195 10811:196-215 3142:216-329 10883:330-334 10888:335-337 10891:338-417 3344:418-423 3350:424-447 10961:448-452 10966:453-540 6664:541-543 3470:544	2	1	1	1	1.4	1.4	1.4	93.288	856	856;986	0	9.1167	0	0	0	0	1
Haliotis_sp_idb_2214_c0_g1_i1;comp106543_c0_seq12_5 len=1411 path=[3449:0-30 12683:31-58 3508:59-337 3787:338-349 17373:350-528 3978:529-529 3979:530-553 4003:554-889 4339:890-913 4363:914-1410];comp106543_c0_seq11_6 len=1451 path=[3409:0-23 14576:24-25 3435:26-39 3449:40-70 3480:71-98 3508:99-377 3787:378-389 17373:390-568 3978:569-569 3979:570-593 4003:594-929 4339:930-953 4363:954-1450];comp10…	Haliotis_sp_idb_2214_c0_g1_i1;comp106543_c0_seq12_5 len=1411 path=[3449:0-30 12683:31-58 3508:59-337 3787:338-349 17373:350-528 3978:529-529 3979:530-553 4003:554-889 4339:890-913 4363:914-1410];comp106543_c0_seq11_6 len=1451 path=[3409:0-23 14576:24-25 3435:26-39 3449:40-70 3480:71-98 3508:99-377 3787:378-389 17373:390-568 3978:569-569 3979:570-593 4003:594-929 4339:930-953 4363:954-1450];comp10…	5;5;5;5;5;5;5;5;5	5;5;5;5;5;5;5;5;5	5;5;5;5;5;5;5;5;5	>Haliotis_sp_idb_2214_c0_g1_i1;>comp106543_c0_seq12_5 len=1411 path=[3449:0-30 12683:31-58 3508:59-337 3787:338-349 17373:350-528 3978:529-529 3979:530-553 4003:554-889 4339:890-913 4363:914-1410];>comp106543_c0_seq11_6 len=1451 path=[3409:0-23 14576:24-25	9	5	5	5	15.1	15.1	15.1	47.226	431	431;471;484;569;654;691;753;848;921	0	44.111	42714000	2373000	0.000210369	0.0210369	11	14		183
Haliotis_sp_CLC_2126_c0_g1_i1;comp106756_c0_seq2_6 len=1159 path=[1838:0-82 1937:83-146 10103:147-148 2003:149-157 2012:158-191 9913:192-229 15787:230-335 10742:336-384 2261:385-456 2333:457-494 2371:495-514 15870:515-549 15906:550-697 2574:698-909 16033:910-917 11271:918-927 2804:928-1078 13772:1079-1158];comp106756_c0_seq4_4 len=1181 path=[1838:0-82 1937:83-146 10103:147-148 2003:149-157 2012:1…	Haliotis_sp_CLC_2126_c0_g1_i1;comp106756_c0_seq2_6 len=1159 path=[1838:0-82 1937:83-146 10103:147-148 2003:149-157 2012:158-191 9913:192-229 15787:230-335 10742:336-384 2261:385-456 2333:457-494 2371:495-514 15870:515-549 15906:550-697 2574:698-909 16033:910-917 11271:918-927 2804:928-1078 13772:1079-1158];comp106756_c0_seq4_4 len=1181 path=[1838:0-82 1937:83-146 10103:147-148 2003:149-157 2012:1…	1;1;1;1;1;1;1;1;1;1;1;1;1	1;1;1;1;1;1;1;1;1;1;1;1;1	1;1;1;1;1;1;1;1;1;1;1;1;1	>Haliotis_sp_CLC_2126_c0_g1_i1;>comp106756_c0_seq2_6 len=1159 path=[1838:0-82 1937:83-146 10103:147-148 2003:149-157 2012:158-191 9913:192-229 15787:230-335 10742:336-384 2261:385-456 2333:457-494 2371:495-514 15870:515-549 15906:550-697 2574:698-909 16033	13	1	1	1	12	12	12	11.027	100	100;386;393;734;741;993;1000;1005;1013;1341;1348;1353;1361	0.0044248	6.119	39489000	9872100	0.000875171	0.0875171	1
Haliotis_sp_idb_22196_c0_g1_i1;comp106862_c0_seq3_3 len=3884 path=[6962:0-1296 20050:1297-1621 8584:1622-1642 8605:1643-1701 8664:1702-1730 8693:1731-1872 8835:1873-1882 8845:1883-1992 8955:1993-2052 9015:2053-2092 9055:2093-2112 9075:2113-2419 9382:2420-2431 9394:2432-2457 9420:2458-2477 9440:2478-3169 10132:3170-3184 10147:3185-3666 20548:3667-3716 10679:3717-3856 18534:3857-3883];comp106862_c0…	Haliotis_sp_idb_22196_c0_g1_i1;comp106862_c0_seq3_3 len=3884 path=[6962:0-1296 20050:1297-1621 8584:1622-1642 8605:1643-1701 8664:1702-1730 8693:1731-1872 8835:1873-1882 8845:1883-1992 8955:1993-2052 9015:2053-2092 9055:2093-2112 9075:2113-2419 9382:2420-2431 9394:2432-2457 9420:2458-2477 9440:2478-3169 10132:3170-3184 10147:3185-3666 20548:3667-3716 10679:3717-3856 18534:3857-3883];comp106862_c0…	1;1;1;1	1;1;1;1	1;1;1;1	>Haliotis_sp_idb_22196_c0_g1_i1;>comp106862_c0_seq3_3 len=3884 path=[6962:0-1296 20050:1297-1621 8584:1622-1642 8605:1643-1701 8664:1702-1730 8693:1731-1872 8835:1873-1882 8845:1883-1992 8955:1993-2052 9015:2053-2092 9055:2093-2112 9075:2113-2419 9382:2420	4	1	1	1	2.4	2.4	2.4	71.811	662	662;1294;2325;2333	0	6.6991	4716300	157210	1.39368e-05	0.00139368	1
comp107313_c0_seq1_3 len=23161 path=[1:0-25 27:26-687 689:688-1040 51643:1041-1124 47524:1125-1126 1128:1127-2114 2116:2115-2116 2118:2117-3775 3777:3776-4372 4374:4373-4408 4410:4409-4576 4578:4577-4644 4646:4645-4716 4718:4717-6321 6323:6322-6329 6331:6330-6457 6459:6458-7628 7630:7629-8470 8472:8471-10786 52568:10787-10788 52570:10789-10866 52600:10867-11006 52667:11007-11015 11017:11016-11017…	comp107313_c0_seq1_3 len=23161 path=[1:0-25 27:26-687 689:688-1040 51643:1041-1124 47524:1125-1126 1128:1127-2114 2116:2115-2116 2118:2117-3775 3777:3776-4372 4374:4373-4408 4410:4409-4576 4578:4577-4644 4646:4645-4716 4718:4717-6321 6323:6322-6329 6331:6330-6457 6459:6458-7628 7630:7629-8470 8472:8471-10786 52568:10787-10788 52570:10789-10866 52600:10867-11006 52667:11007-11015 11017:11016-11017…	2;1	2;1	2;1	>comp107313_c0_seq1_3 len=23161 path=[1:0-25 27:26-687 689:688-1040 51643:1041-1124 47524:1125-1126 1128:1127-2114 2116:2115-2116 2118:2117-3775 3777:3776-4372 4374:4373-4408 4410:4409-4576 4578:4577-4644 4646:4645-4716 4718:4717-6321 6323:6322-6329 6331:6	2	2	2	2	0.3	0.3	0.3	844.22	7720	7720;3423	0	12.907	4316400	12333	1.09333e-06	0.000109333	2
comp107337_c0_seq3_6 len=9597 path=[34099:0-11 14939:12-705 36323:706-717 15645:718-721 15649:722-814 15742:815-828 15756:829-1136 16064:1137-1166 16094:1167-1279 16207:1280-1437 16365:1438-1554 16482:1555-2008 16936:2009-2070 16998:2071-2728 17656:2729-3048 17976:3049-4764 19692:4765-4965 19893:4966-5176 20104:5177-5246 37072:5247-5254 37080:5255-5495 20423:5496-5743 20671:5744-5784 20712:5785-6…	comp107337_c0_seq3_6 len=9597 path=[34099:0-11 14939:12-705 36323:706-717 15645:718-721 15649:722-814 15742:815-828 15756:829-1136 16064:1137-1166 16094:1167-1279 16207:1280-1437 16365:1438-1554 16482:1555-2008 16936:2009-2070 16998:2071-2728 17656:2729-3048 17976:3049-4764 19692:4765-4965 19893:4966-5176 20104:5177-5246 37072:5247-5254 37080:5255-5495 20423:5496-5743 20671:5744-5784 20712:5785-6…	1	1	1	>comp107337_c0_seq3_6 len=9597 path=[34099:0-11 14939:12-705 36323:706-717 15645:718-721 15649:722-814 15742:815-828 15756:829-1136 16064:1137-1166 16094:1167-1279 16207:1280-1437 16365:1438-1554 16482:1555-2008 16936:2009-2070 16998:2071-2728 17656:2729-3	1	1	1	1	0.5	0.5	0.5	335.98	3199	3199	0	6.7299	11158000	78575	6.96575e-06	0.000696575	1
comp85993_c0_seq3_1 len=269 path=[1:0-25 2598:26-29 1290:30-56 1317:57-133 3005:134-185 3038:186-199 2517:200-215 1475:216-235 3070:236-245 3080:246-268];comp64346_c0_seq4_6 len=435 path=[457:0-206 227:207-227 970:228-434];comp64346_c0_seq2_6 len=435 path=[974:0-206 973:207-227 970:228-434];comp64346_c0_seq1_6 len=435 path=[457:0-206 922:207-227 971:228-434];comp85993_c0_seq1_3 len=458 path=[2343…	comp85993_c0_seq3_1 len=269 path=[1:0-25 2598:26-29 1290:30-56 1317:57-133 3005:134-185 3038:186-199 2517:200-215 1475:216-235 3070:236-245 3080:246-268];comp64346_c0_seq4_6 len=435 path=[457:0-206 227:207-227 970:228-434];comp64346_c0_seq2_6 len=435 path=[974:0-206 973:207-227 970:228-434];comp64346_c0_seq1_6 len=435 path=[457:0-206 922:207-227 971:228-434];comp85993_c0_seq1_3 len=458 path=[2343…	2;2;2;2;2;2;2;2;2;2;1;1;1;1;1;1;1;1;1;1;1;1;1;1;1;1	2;2;2;2;2;2;2;2;2;2;1;1;1;1;1;1;1;1;1;1;1;1;1;1;1;1	2;2;2;2;2;2;2;2;2;2;1;1;1;1;1;1;1;1;1;1;1;1;1;1;1;1	>comp85993_c0_seq3_1 len=269 path=[1:0-25 2598:26-29 1290:30-56 1317:57-133 3005:134-185 3038:186-199 2517:200-215 1475:216-235 3070:236-245 3080:246-268];>comp64346_c0_seq4_6 len=435 path=[457:0-206 227:207-227 970:228-434];>comp64346_c0_seq2_6 len=435 pa	26	2	2	2	27.8	27.8	27.8	10.069	90	90;145;145;145;152;152;157;176;176;191;70;71;72;76;76;77;81;82;84;89;99;108;112;112;114;116	0	17.048	31305000	5217500	0.000462536	0.0462536	10
comp109254_c0_seq1_3 len=1231 path=[1209:0-1230]	comp109254_c0_seq1_3 len=1231 path=[1209:0-1230]	3	3	3	>comp109254_c0_seq1_3 len=1231 path=[1209:0-1230]	1	3	3	3	12.9	12.9	12.9	43.58	410	410	0	36.458	81827000	4545900	0.000402998	0.0402998	6	15;16;17		143;146;188
Haliotis_sp_CLC_3369_c0_g1_i1;comp111239_c0_seq1_1 len=1999 path=[1977:0-1998];comp94743_c0_seq3_1 len=3288 path=[1:0-118 120:119-135 137:136-359 361:360-789 791:790-808 810:809-1376 1379:1377-2507 2510:2508-2527 2530:2528-3000 3003:3001-3016 9096:3017-3287]	Haliotis_sp_CLC_3369_c0_g1_i1;comp111239_c0_seq1_1 len=1999 path=[1977:0-1998];comp94743_c0_seq3_1 len=3288 path=[1:0-118 120:119-135 137:136-359 361:360-789 791:790-808 810:809-1376 1379:1377-2507 2510:2508-2527 2530:2528-3000 3003:3001-3016 9096:3017-3287]	2;2;2	1;1;1	1;1;1	>Haliotis_sp_CLC_3369_c0_g1_i1;>comp111239_c0_seq1_1 len=1999 path=[1977:0-1998];>comp94743_c0_seq3_1 len=3288 path=[1:0-118 120:119-135 137:136-359 361:360-789 791:790-808 810:809-1376 1379:1377-2507 2510:2508-2527 2530:2528-3000 3003:3001-3016 9096:3017-	3	2	1	1	7.2	3.8	3.8	32.947	291	291;667;1096	0	7.7078	0	0	0	0	1	18		256
comp111388_c0_seq1_4 len=1244 path=[1222:0-1243]	comp111388_c0_seq1_4 len=1244 path=[1222:0-1243]	1	1	1	>comp111388_c0_seq1_4 len=1244 path=[1222:0-1243]	1	1	1	1	2.4	2.4	2.4	44.556	414	414	0	8.9418	6996900	269110	2.38569e-05	0.00238569	3
Haliotis_sp_idb_10968_c0_g1_i1;comp112534_c0_seq1_2 len=422 path=[400:0-421];Haliotis_sp_idb_10969_c0_g1_i1	Haliotis_sp_idb_10968_c0_g1_i1;comp112534_c0_seq1_2 len=422 path=[400:0-421];Haliotis_sp_idb_10969_c0_g1_i1	5;5;4	5;5;4	5;5;4	>Haliotis_sp_idb_10968_c0_g1_i1;>comp112534_c0_seq1_2 len=422 path=[400:0-421];>Haliotis_sp_idb_10969_c0_g1_i1	3	5	5	5	50.4	50.4	50.4	14.127	127	127;141;116	0	43.574	93352000	10372000	0.000919488	0.0919488	18	19		52
comp114698_c0_seq1_3 len=444 path=[1:0-443]	comp114698_c0_seq1_3 len=444 path=[1:0-443]	1	1	1	>comp114698_c0_seq1_3 len=444 path=[1:0-443]	1	1	1	1	7.4	7.4	7.4	16.085	148	148	0	6.6133	1981900	220210	1.95218e-05	0.00195218	2
comp118163_c0_seq1_4 len=717 path=[1:0-716];Haliotis_sp_idb_26847_c0_g1_i1;comp93676_c0_seq1_3 len=1937 path=[1:0-268 5120:269-810 812:811-842 844:843-1081 1083:1082-1095 1097:1096-1431 1433:1432-1452 1454:1453-1519 1521:1520-1602 1604:1603-1733 1735:1734-1828 1830:1829-1847 1849:1848-1936]	comp118163_c0_seq1_4 len=717 path=[1:0-716];Haliotis_sp_idb_26847_c0_g1_i1;comp93676_c0_seq1_3 len=1937 path=[1:0-268 5120:269-810 812:811-842 844:843-1081 1083:1082-1095 1097:1096-1431 1433:1432-1452 1454:1453-1519 1521:1520-1602 1604:1603-1733 1735:1734-1828 1830:1829-1847 1849:1848-1936]	2;1;1	2;1;1	2;1;1	>comp118163_c0_seq1_4 len=717 path=[1:0-716];>Haliotis_sp_idb_26847_c0_g1_i1;>comp93676_c0_seq1_3 len=1937 path=[1:0-268 5120:269-810 812:811-842 844:843-1081 1083:1082-1095 1097:1096-1431 1433:1432-1452 1454:1453-1519 1521:1520-1602 1604:1603-1733 1735:17	3	2	2	2	13.4	13.4	13.4	25.866	239	239;416;645	0	15.314	6462700	403920	3.58079e-05	0.00358079	2
comp121020_c0_seq1_1 len=949 path=[1:0-948]	comp121020_c0_seq1_1 len=949 path=[1:0-948]	1	1	1	>comp121020_c0_seq1_1 len=949 path=[1:0-948]	1	1	1	1	5.7	5.7	5.7	33.325	317	317	0	9.625	984850	75758	6.71602e-06	0.000671602	1
comp133740_c0_seq1_1 len=1438 path=[1416:0-1437];tr|A7L6B1|A7L6B1_HALAI Beta-catenin (Fragment) OS=Haliotis asinina PE=2 SV=1;Haliotis_sp_CLC_1079_c0_g1_i1;comp87734_c0_seq2_1 len=3625 path=[1:0-462 464:463-2415 2417:2416-2809 2811:2810-3206 3211:3207-3624]	comp133740_c0_seq1_1 len=1438 path=[1416:0-1437]	3;1;1;1	3;1;1;1	3;1;1;1	>comp133740_c0_seq1_1 len=1438 path=[1416:0-1437]	4	3	3	3	8.3	8.3	8.3	52.33	480	480;357;830;1209	0	20.655	7509000	234660	2.08028e-05	0.00208028	3	20		418
comp135434_c0_seq1_4 len=334 path=[312:0-333];comp150370_c0_seq1_4 len=306 path=[284:0-305];comp173339_c0_seq1_2 len=332 path=[310:0-331];comp222514_c0_seq1_3 len=364 path=[342:0-363]	comp135434_c0_seq1_4 len=334 path=[312:0-333]	4;1;1;1	4;1;1;1	4;1;1;1	>comp135434_c0_seq1_4 len=334 path=[312:0-333]	4	4	4	4	37.8	37.8	37.8	12.18	111	111;102;111;121	0	24.782	67831000	11305000	0.0010022	0.10022	8	21		87
Haliotis_sp_Tri_31892_c0_g1_i1;comp22593_c0_seq1_3 len=735 path=[1:0-734];Haliotis_sp_CLC_1876_c0_g1_i1	Haliotis_sp_Tri_31892_c0_g1_i1;comp22593_c0_seq1_3 len=735 path=[1:0-734];Haliotis_sp_CLC_1876_c0_g1_i1	2;2;1	2;2;1	2;2;1	>Haliotis_sp_Tri_31892_c0_g1_i1;>comp22593_c0_seq1_3 len=735 path=[1:0-734];>Haliotis_sp_CLC_1876_c0_g1_i1	3	2	2	2	11.6	11.6	11.6	21.648	198	198;245;200	0	21.531	28516000	4752700	0.000421331	0.0421331	9
comp23247_c0_seq1_2 len=1455 path=[1433:0-1210 2644:1211-1454]	comp23247_c0_seq1_2 len=1455 path=[1433:0-1210 2644:1211-1454]	2	2	2	>comp23247_c0_seq1_2 len=1455 path=[1433:0-1210 2644:1211-1454]	1	2	2	2	5.8	5.8	5.8	51.566	485	485	0	12.594	6736200	259090	2.29686e-05	0.00229686	2
comp23692_c0_seq1_3 len=1292 path=[1:0-1291]	comp23692_c0_seq1_3 len=1292 path=[1:0-1291]	1	1	1	>comp23692_c0_seq1_3 len=1292 path=[1:0-1291]	1	1	1	1	3	3	3	45.689	430	430	0	6.5094	631250	30060	2.66485e-06	0.000266485	1
comp241021_c0_seq1_1 len=240 path=[218:0-239]	comp241021_c0_seq1_1 len=240 path=[218:0-239]	2	1	1	>comp241021_c0_seq1_1 len=240 path=[218:0-239]	1	2	1	1	47.5	17.5	17.5	7.1212	80	80	0	14.283	22243000	5560600	0.000492952	0.0492952	3
comp25997_c0_seq1_1 len=264 path=[242:0-96 339:97-263]	comp25997_c0_seq1_1 len=264 path=[242:0-96 339:97-263]	2	1	1	>comp25997_c0_seq1_1 len=264 path=[242:0-96 339:97-263]	1	2	1	1	21.6	12.5	12.5	10.486	88	88	0	9.3386	69403000	11567000	0.00102543	0.102543	3
comp26600_c0_seq1_4 len=660 path=[638:0-659]	comp26600_c0_seq1_4 len=660 path=[638:0-659]	2	2	2	>comp26600_c0_seq1_4 len=660 path=[638:0-659]	1	2	2	2	4.5	4.5	4.5	24.769	220	220	0	11.103	74820000	6801800	0.000602986	0.0602986	2
comp48128_c0_seq1_4 len=1730 path=[1:0-117 119:118-1729];tr|Q45Y88|Q45Y88_HALRU Elongation factor 1-alpha (Fragment) OS=Haliotis rufescens PE=2 SV=1;Haliotis_sp_idb_34797_c0_g1_i1;tr|D1H0L8|D1H0L8_HALTU Elongation factor 1-alpha OS=Haliotis tuberculata GN=ef1a PE=2 SV=1;Haliotis_sp_idb_14508_c0_g1_i1;comp86258_c0_seq3_4 len=1642 path=[1:0-745 747:746-1147 1149:1148-1463 1465:1464-1641];comp94822_…	comp48128_c0_seq1_4 len=1730 path=[1:0-117 119:118-1729];tr|Q45Y88|Q45Y88_HALRU Elongation factor 1-alpha (Fragment) OS=Haliotis rufescens PE=2 SV=1;Haliotis_sp_idb_34797_c0_g1_i1;tr|D1H0L8|D1H0L8_HALTU Elongation factor 1-alpha OS=Haliotis tuberculata GN=ef1a PE=2 SV=1;Haliotis_sp_idb_14508_c0_g1_i1;comp86258_c0_seq3_4 len=1642 path=[1:0-745 747:746-1147 1149:1148-1463 1465:1464-1641];comp94822_…	3;2;2;2;2;2;2;2;2;1;1;1;1;1;1;1	3;2;2;2;2;2;2;2;2;1;1;1;1;1;1;1	3;2;2;2;2;2;2;2;2;1;1;1;1;1;1;1	>comp48128_c0_seq1_4 len=1730 path=[1:0-117 119:118-1729];>tr|Q45Y88|Q45Y88_HALRU Elongation factor 1-alpha (Fragment) OS=Haliotis rufescens PE=2 SV=1;>Haliotis_sp_idb_34797_c0_g1_i1;>tr|D1H0L8|D1H0L8_HALTU Elongation factor 1-alpha OS=Haliotis tuberculata	16	3	3	3	6.1	6.1	6.1	62.743	576	576;411;440;458;463;547;556;559;584;120;158;191;275;369;434;715	0	21.867	14660000	523590	4.64167e-05	0.00464167	3
tr|B1N694|B1N694_HALDI Thioredoxin peroxidase 2 OS=Haliotis discus discus PE=2 SV=1;comp51700_c0_seq3_3 len=645 path=[1:0-572 574:573-644];Haliotis_sp_idb_57414_c0_g1_i1;comp81198_c0_seq1_2 len=1114 path=[3705:0-153 196:154-1113];comp81198_c0_seq4_1 len=1155 path=[1:0-173 175:174-192 194:193-193 195:194-194 196:195-1154];comp81198_c0_seq3_2 len=1228 path=[3189:0-265 194:266-266 195:267-267 196:26…	tr|B1N694|B1N694_HALDI Thioredoxin peroxidase 2 OS=Haliotis discus discus PE=2 SV=1;comp51700_c0_seq3_3 len=645 path=[1:0-572 574:573-644];Haliotis_sp_idb_57414_c0_g1_i1;comp81198_c0_seq1_2 len=1114 path=[3705:0-153 196:154-1113];comp81198_c0_seq4_1 len=1155 path=[1:0-173 175:174-192 194:193-193 195:194-194 196:195-1154];comp81198_c0_seq3_2 len=1228 path=[3189:0-265 194:266-266 195:267-267 196:26…	1;1;1;1;1;1;1	1;1;1;1;1;1;1	1;1;1;1;1;1;1	>tr|B1N694|B1N694_HALDI Thioredoxin peroxidase 2 OS=Haliotis discus discus PE=2 SV=1;>comp51700_c0_seq3_3 len=645 path=[1:0-572 574:573-644];>Haliotis_sp_idb_57414_c0_g1_i1;>comp81198_c0_seq1_2 len=1114 path=[3705:0-153 196:154-1113];>comp81198_c0_seq4_1 l	7	1	1	1	5	5	5	22.257	199	199;215;227;371;385;409;430	0.0086957	6.0114	7028700	468580	4.15401e-05	0.00415401	3
comp52010_c0_seq1_4 len=919 path=[1:0-918]	comp52010_c0_seq1_4 len=919 path=[1:0-918]	1	1	1	>comp52010_c0_seq1_4 len=919 path=[1:0-918]	1	1	1	1	3.6	3.6	3.6	32.942	306	306	0	8.2664	14938000	786220	6.96991e-05	0.00696991	5
Haliotis_sp_CLC_18921_c0_g1_i1;comp52213_c0_seq1_3 len=2417 path=[2395:0-1708 4104:1709-1900 4296:1901-2416]	Haliotis_sp_CLC_18921_c0_g1_i1;comp52213_c0_seq1_3 len=2417 path=[2395:0-1708 4104:1709-1900 4296:1901-2416]	3;3	3;3	3;3	>Haliotis_sp_CLC_18921_c0_g1_i1;>comp52213_c0_seq1_3 len=2417 path=[2395:0-1708 4104:1709-1900 4296:1901-2416]	2	3	3	3	9.1	9.1	9.1	67.69	603	603;805	0	31.388	15624000	781190	6.92532e-05	0.00692532	5
comp52297_c0_seq1_2 len=813 path=[791:0-812];Haliotis_sp_idb_10314_c0_g1_i1	comp52297_c0_seq1_2 len=813 path=[791:0-812];Haliotis_sp_idb_10314_c0_g1_i1	2;2	2;2	2;2	>comp52297_c0_seq1_2 len=813 path=[791:0-812];>Haliotis_sp_idb_10314_c0_g1_i1	2	2	2	2	12.5	12.5	12.5	29.391	271	271;373	0	23.186	16012000	1334400	0.000118296	0.0118296	4
comp52564_c0_seq2_5 len=1810 path=[1:0-283 285:284-1750 1752:1751-1809]	comp52564_c0_seq2_5 len=1810 path=[1:0-283 285:284-1750 1752:1751-1809]	1	1	1	>comp52564_c0_seq2_5 len=1810 path=[1:0-283 285:284-1750 1752:1751-1809]	1	1	1	1	3.1	3.1	3.1	68.783	604	604	0	34.454	3936200	96005	8.51093e-06	0.000851093	2
comp59223_c0_seq1_2 len=530 path=[1:0-47 49:48-413 415:414-471 1077:472-529]	comp59223_c0_seq1_2 len=530 path=[1:0-47 49:48-413 415:414-471 1077:472-529]	9	2	2	>comp59223_c0_seq1_2 len=530 path=[1:0-47 49:48-413 415:414-471 1077:472-529]	1	9	2	2	45.2	11.9	11.9	19.46	177	177	0	19.751	178890000	16263000	0.00144173	0.144173	9
Haliotis_sp_Tri_111928_c0_g1_i1;comp64272_c0_seq1_3 len=1172 path=[1150:0-1147 2298:1148-1171]	Haliotis_sp_Tri_111928_c0_g1_i1;comp64272_c0_seq1_3 len=1172 path=[1150:0-1147 2298:1148-1171]	2;2	2;2	2;2	>Haliotis_sp_Tri_111928_c0_g1_i1;>comp64272_c0_seq1_3 len=1172 path=[1150:0-1147 2298:1148-1171]	2	2	2	2	9.1	9.1	9.1	30.948	275	275;390	0	12.294	17588000	1465700	0.000129936	0.0129936	3
comp64599_c0_seq2_6 len=1464 path=[3017:0-1301 2878:1302-1463];comp160034_c0_seq1_5 len=290 path=[268:0-289];comp299622_c0_seq1_6 len=453 path=[431:0-452];tr|W8E7M6|W8E7M6_HALDV 14-3-3 zeta OS=Haliotis diversicolor PE=2 SV=1;Haliotis_sp_Tri_60505_c0_g1_i1;comp64599_c0_seq1_4 len=1531 path=[1509:0-1368 2878:1369-1530];comp87374_c0_seq2_6 len=4270 path=[1:0-132 9647:133-138 181:139-3245 3288:3246-3…	comp64599_c0_seq2_6 len=1464 path=[3017:0-1301 2878:1302-1463]	4;1;1;1;1;1;1;1	4;1;1;1;1;1;1;1	3;0;0;0;0;0;0;0	>comp64599_c0_seq2_6 len=1464 path=[3017:0-1301 2878:1302-1463]	8	4	4	3	9.8	9.8	7.8	53.637	488	488;97;151;272;272;510;1423;1437	0	34.292	19651000	935740	8.29542e-05	0.00829542	4	18		256
comp68339_c0_seq1_1 len=356 path=[334:0-28 363:29-103 438:104-268 603:269-355]	comp68339_c0_seq1_1 len=356 path=[334:0-28 363:29-103 438:104-268 603:269-355]	2	2	2	>comp68339_c0_seq1_1 len=356 path=[334:0-28 363:29-103 438:104-268 603:269-355]	1	2	2	2	16.8	16.8	16.8	13.095	119	119	0	40.357	15538000	3884600	0.000344373	0.0344373	4
comp68339_c0_seq2_2 len=249 path=[667:0-161 603:162-248]	comp68339_c0_seq2_2 len=249 path=[667:0-161 603:162-248]	1	1	1	>comp68339_c0_seq2_2 len=249 path=[667:0-161 603:162-248]	1	1	1	1	21.7	21.7	21.7	8.762	83	83	0	27.19	27495000	6873700	0.00060936	0.060936	6
comp70759_c0_seq1_2 len=449 path=[1:0-87 89:88-101 103:102-218 220:219-370 372:371-448]	comp70759_c0_seq1_2 len=449 path=[1:0-87 89:88-101 103:102-218 220:219-370 372:371-448]	1	1	1	>comp70759_c0_seq1_2 len=449 path=[1:0-87 89:88-101 103:102-218 220:219-370 372:371-448]	1	1	1	1	10	10	10	16.208	150	150	0	13.628	16869000	2811400	0.000249233	0.0249233	3
comp73608_c1_seq1_6 len=644 path=[622:0-643]	comp73608_c1_seq1_6 len=644 path=[622:0-643]	3	3	3	>comp73608_c1_seq1_6 len=644 path=[622:0-643]	1	3	3	3	15.3	15.3	15.3	24.603	215	215	0	19.204	11178000	931510	8.25792e-05	0.00825792	5	25		109
tr|Q17UC1|Q17UC1_HALTU 71kDa heat shock protein OS=Haliotis tuberculata GN=hsp71 PE=2 SV=1;tr|C1KC83|C1KC83_HALDV Heat shock cognate protein 70 OS=Haliotis diversicolor PE=2 SV=1;Haliotis_sp_idb_28957_c0_g1_i1;tr|Q2MJK5|Q2MJK5_HALDH Heat shock protein 70 OS=Haliotis discus hannai PE=2 SV=1;comp79549_c0_seq1_2 len=2081 path=[4331:0-15 2061:16-1969 4016:1970-2008 4058:2009-2080];comp87346_c0_seq3_4…	tr|Q17UC1|Q17UC1_HALTU 71kDa heat shock protein OS=Haliotis tuberculata GN=hsp71 PE=2 SV=1;tr|C1KC83|C1KC83_HALDV Heat shock cognate protein 70 OS=Haliotis diversicolor PE=2 SV=1;Haliotis_sp_idb_28957_c0_g1_i1;tr|Q2MJK5|Q2MJK5_HALDH Heat shock protein 70 OS=Haliotis discus hannai PE=2 SV=1;comp79549_c0_seq1_2 len=2081 path=[4331:0-15 2061:16-1969 4016:1970-2008 4058:2009-2080];comp87346_c0_seq3_4…	3;3;3;3;3;3;2;2;2;2;2;2;1;1;1;1;1;1	3;3;3;3;3;3;2;2;2;2;2;2;1;1;1;1;1;1	3;3;3;3;3;3;2;2;2;2;2;2;1;1;1;1;1;1	>tr|Q17UC1|Q17UC1_HALTU 71kDa heat shock protein OS=Haliotis tuberculata GN=hsp71 PE=2 SV=1;>tr|C1KC83|C1KC83_HALDV Heat shock cognate protein 70 OS=Haliotis diversicolor PE=2 SV=1;>Haliotis_sp_idb_28957_c0_g1_i1;>tr|Q2MJK5|Q2MJK5_HALDH Heat shock protein	18	3	3	3	5.1	5.1	5.1	71.356	651	651;651;651;655;694;783;341;633;635;775;805;1121;472;492;636;670;808;939	0	21.139	5510300	172200	1.52657e-05	0.00152657	3
comp79626_c0_seq1_4 len=1656 path=[1634:0-1091 2726:1092-1132 2767:1133-1655];Haliotis_sp_CLC_4455_c0_g1_i1;Haliotis_sp_CLC_4454_c0_g1_i1	comp79626_c0_seq1_4 len=1656 path=[1634:0-1091 2726:1092-1132 2767:1133-1655]	12;2;1	12;2;1	2;1;0	>comp79626_c0_seq1_4 len=1656 path=[1634:0-1091 2726:1092-1132 2767:1133-1655]	3	12	12	2	27.9	27.9	5.3	62.437	552	552;177;114	0	130.74	393130000	12681000	0.00112418	0.112418	37	27		389
comp80185_c0_seq1_5 len=1716 path=[1:0-517 519:518-558 3443:559-568 570:569-864 866:865-889 891:890-1715];Haliotis_sp_Tri_41297_c0_g1_i1;comp73540_c0_seq1_5 len=1543 path=[1522:0-123 1647:124-658 2182:659-1542];comp85374_c0_seq2_2 len=2116 path=[5023:0-175 2834:176-801 3460:802-2115];comp85374_c0_seq1_2 len=2398 path=[2376:0-114 2491:115-316 5523:317-323 5530:324-457 2834:458-1083 3460:1084-2397]	comp80185_c0_seq1_5 len=1716 path=[1:0-517 519:518-558 3443:559-568 570:569-864 866:865-889 891:890-1715]	5;1;1;1;1	5;1;1;1;1	5;1;1;1;1	>comp80185_c0_seq1_5 len=1716 path=[1:0-517 519:518-558 3443:559-568 570:569-864 866:865-889 891:890-1715]	5	5	5	5	14.5	14.5	14.5	61.381	572	572;466;515;705;799	0	42.626	12925000	478690	4.24363e-05	0.00424363	9	28;29		127;130
comp81444_c0_seq1_6 len=312 path=[1:0-45 47:46-50 52:51-98 100:99-139 1200:140-144 1205:145-173 602:174-213 215:214-245 247:246-256 258:257-311]	comp81444_c0_seq1_6 len=312 path=[1:0-45 47:46-50 52:51-98 100:99-139 1200:140-144 1205:145-173 602:174-213 215:214-245 247:246-256 258:257-311]	1	1	1	>comp81444_c0_seq1_6 len=312 path=[1:0-45 47:46-50 52:51-98 100:99-139 1200:140-144 1205:145-173 602:174-213 215:214-245 247:246-256 258:257-311]	1	1	1	1	10.6	10.6	10.6	11.082	104	104	0	6.9394	5921400	1184300	0.000104989	0.0104989	2
Haliotis_sp_CLC_227_c0_g1_i1;comp82154_c1_seq3_3 len=1594 path=[1:0-26 28:27-28 30:29-1120 1122:1121-1593];comp82154_c1_seq4_3 len=1789 path=[3677:0-11 3689:12-221 28:222-223 30:224-1315 1122:1316-1788];comp82154_c1_seq2_2 len=1821 path=[1:0-26 4872:27-43 3689:44-253 28:254-255 30:256-1347 1122:1348-1820]	Haliotis_sp_CLC_227_c0_g1_i1;comp82154_c1_seq3_3 len=1594 path=[1:0-26 28:27-28 30:29-1120 1122:1121-1593];comp82154_c1_seq4_3 len=1789 path=[3677:0-11 3689:12-221 28:222-223 30:224-1315 1122:1316-1788];comp82154_c1_seq2_2 len=1821 path=[1:0-26 4872:27-43 3689:44-253 28:254-255 30:256-1347 1122:1348-1820]	1;1;1;1	1;1;1;1	1;1;1;1	>Haliotis_sp_CLC_227_c0_g1_i1;>comp82154_c1_seq3_3 len=1594 path=[1:0-26 28:27-28 30:29-1120 1122:1121-1593];>comp82154_c1_seq4_3 len=1789 path=[3677:0-11 3689:12-221 28:222-223 30:224-1315 1122:1316-1788];>comp82154_c1_seq2_2 len=1821 path=[1:0-26 4872:27	4	1	1	1	4.5	4.5	4.5	40.592	359	359;531;596;607	0	10.553	3714300	309520	2.74392e-05	0.00274392	2
Haliotis_sp_idb_12724_c0_g1_i1;comp82638_c0_seq1_6 len=2489 path=[2469:0-1041 3511:1042-1521 3991:1522-2488];Haliotis_sp_Tri_98279_c0_g1_i1;Haliotis_sp_Tri_98277_c0_g1_i1;comp92329_c0_seq1_3 len=1563 path=[1541:0-299 1841:300-301 1843:302-856 2398:857-903 2445:904-1058 2600:1059-1064 2606:1065-1353 2895:1354-1562]	Haliotis_sp_idb_12724_c0_g1_i1;comp82638_c0_seq1_6 len=2489 path=[2469:0-1041 3511:1042-1521 3991:1522-2488]	5;5;1;1;1	5;5;1;1;1	5;5;1;1;1	>Haliotis_sp_idb_12724_c0_g1_i1;>comp82638_c0_seq1_6 len=2489 path=[2469:0-1041 3511:1042-1521 3991:1522-2488]	5	5	5	5	20.1	20.1	20.1	34.845	308	308;830;297;303;521	0	40.518	45767000	2408800	0.000213542	0.0213542	11	30		148
comp83799_c2_seq1_1 len=820 path=[3192:0-768 3961:769-819];Haliotis_sp_idb_22374_c0_g1_i1	comp83799_c2_seq1_1 len=820 path=[3192:0-768 3961:769-819];Haliotis_sp_idb_22374_c0_g1_i1	1;1	1;1	1;1	>comp83799_c2_seq1_1 len=820 path=[3192:0-768 3961:769-819];>Haliotis_sp_idb_22374_c0_g1_i1	2	1	1	1	4.7	4.7	4.7	31.146	274	274;287	0	16.356	31739000	3526600	0.000312636	0.0312636	7	31		98
comp8431_c0_seq1_4 len=630 path=[1:0-629];Haliotis_sp_idb_5580_c0_g1_i1	comp8431_c0_seq1_4 len=630 path=[1:0-629];Haliotis_sp_idb_5580_c0_g1_i1	1;1	1;1	1;1	>comp8431_c0_seq1_4 len=630 path=[1:0-629];>Haliotis_sp_idb_5580_c0_g1_i1	2	1	1	1	4.8	4.8	4.8	23.253	210	210;1069	0	7.0553	5563900	794850	7.04642e-05	0.00704642	5
comp84928_c0_seq1_4 len=593 path=[571:0-73 645:74-129 1852:130-130 1387:131-175 1872:176-361 933:362-413 985:414-445 1017:446-450 1022:451-592];sp|P86733|KCP_HALAI BPTI/Kunitz domain-containing protein (Fragment) OS=Haliotis asinina PE=1 SV=1	comp84928_c0_seq1_4 len=593 path=[571:0-73 645:74-129 1852:130-130 1387:131-175 1872:176-361 933:362-413 985:414-445 1017:446-450 1022:451-592]	3;1	3;1	3;1	>comp84928_c0_seq1_4 len=593 path=[571:0-73 645:74-129 1852:130-130 1387:131-175 1872:176-361 933:362-413 985:414-445 1017:446-450 1022:451-592]	2	3	3	3	15.7	15.7	15.7	21.873	197	197;126	0	22.003	39962000	4995200	0.000442829	0.0442829	6
Haliotis_sp_idb_26484_c0_g1_i1;comp85406_c1_seq2_1 len=792 path=[1:0-591 593:592-791]	Haliotis_sp_idb_26484_c0_g1_i1;comp85406_c1_seq2_1 len=792 path=[1:0-591 593:592-791]	2;2	2;2	2;2	>Haliotis_sp_idb_26484_c0_g1_i1;>comp85406_c1_seq2_1 len=792 path=[1:0-591 593:592-791]	2	2	2	2	18	18	18	21.444	200	200;264	0	39.83	20529000	2281000	0.000202213	0.0202213	3
Haliotis_sp_CLC_1642_c0_g1_i1;comp85674_c0_seq1_1 len=1364 path=[2827:0-66 1553:67-628 2115:629-650 2137:651-998 2485:999-1296 2783:1297-1363];comp85674_c0_seq2_1 len=1436 path=[1414:0-138 1553:139-700 2115:701-722 2137:723-1070 2485:1071-1368 2783:1369-1435];tr|Q9BP38|Q9BP38_HALRU Aragonite protein AP24 OS=Haliotis rufescens PE=2 SV=1	Haliotis_sp_CLC_1642_c0_g1_i1;comp85674_c0_seq1_1 len=1364 path=[2827:0-66 1553:67-628 2115:629-650 2137:651-998 2485:999-1296 2783:1297-1363];comp85674_c0_seq2_1 len=1436 path=[1414:0-138 1553:139-700 2115:701-722 2137:723-1070 2485:1071-1368 2783:1369-1435]	12;12;12;2	12;12;12;2	12;12;12;2	>Haliotis_sp_CLC_1642_c0_g1_i1;>comp85674_c0_seq1_1 len=1364 path=[2827:0-66 1553:67-628 2115:629-650 2137:651-998 2485:999-1296 2783:1297-1363];>comp85674_c0_seq2_1 len=1436 path=[1414:0-138 1553:139-700 2115:701-722 2137:723-1070 2485:1071-1368 2783:1369	4	12	12	12	49.8	49.8	49.8	23.689	201	201;455;479;171	0	123.48	555680000	46306000	0.00410507	0.410507	36	32;33;34;35;36		166;180;182;183;190
comp88085_c0_seq2_2 len=1291 path=[2880:0-86 1366:87-326 1606:327-351 1631:352-761 2041:762-786 2066:787-1103 2383:1104-1119 2399:1120-1290];comp88085_c0_seq1_1 len=1296 path=[1274:0-91 1366:92-331 1606:332-356 1631:357-766 2041:767-791 2066:792-1108 2383:1109-1124 2399:1125-1295];comp92336_c2_seq4_2 len=545 path=[3707:0-78 3786:79-246 230:247-258 242:259-302 7502:303-453 7653:454-544];Haliotis_s…	comp88085_c0_seq2_2 len=1291 path=[2880:0-86 1366:87-326 1606:327-351 1631:352-761 2041:762-786 2066:787-1103 2383:1104-1119 2399:1120-1290];comp88085_c0_seq1_1 len=1296 path=[1274:0-91 1366:92-331 1606:332-356 1631:357-766 2041:767-791 2066:792-1108 2383:1109-1124 2399:1125-1295];comp92336_c2_seq4_2 len=545 path=[3707:0-78 3786:79-246 230:247-258 242:259-302 7502:303-453 7653:454-544];Haliotis_s…	3;3;2;2;2;2;2;2;2;2;2;2;2;2;1;1;1;1;1;1;1;1;1;1;1;1;1;1;1;1;1;1;1;1;1;1	3;3;2;2;2;2;2;2;2;2;2;2;2;2;1;1;1;1;1;1;1;1;1;1;1;1;1;1;1;1;1;1;1;1;1;1	3;3;2;2;2;2;2;2;2;2;2;2;2;2;1;1;1;1;1;1;1;1;1;1;1;1;1;1;1;1;1;1;1;1;1;1	>comp88085_c0_seq2_2 len=1291 path=[2880:0-86 1366:87-326 1606:327-351 1631:352-761 2041:762-786 2066:787-1103 2383:1104-1119 2399:1120-1290];>comp88085_c0_seq1_1 len=1296 path=[1274:0-91 1366:92-331 1606:332-356 1631:357-766 2041:767-791 2066:792-1108 238	36	3	3	3	9.5	9.5	9.5	47.586	430	430;432;182;212;316;392;440;450;450;451;451;452;525;541;67;79;159;218;227;246;249;275;374;433;450;450;450;451;451;451;452;477;478;479;498;514	0	22.424	12524000	659160	5.84352e-05	0.00584352	4
comp88250_c0_seq2_2 len=449 path=[427:0-23 451:24-62 490:63-69 497:70-80 508:81-101 1523:102-128 556:129-266 694:267-290 718:291-294 722:295-425 1622:426-448];comp88250_c0_seq1_2 len=422 path=[427:0-23 451:24-62 490:63-69 497:70-80 508:81-101 556:102-239 694:240-263 718:264-267 722:268-398 1622:399-421]	comp88250_c0_seq2_2 len=449 path=[427:0-23 451:24-62 490:63-69 497:70-80 508:81-101 1523:102-128 556:129-266 694:267-290 718:291-294 722:295-425 1622:426-448];comp88250_c0_seq1_2 len=422 path=[427:0-23 451:24-62 490:63-69 497:70-80 508:81-101 556:102-239 694:240-263 718:264-267 722:268-398 1622:399-421]	4;3	4;3	4;3	>comp88250_c0_seq2_2 len=449 path=[427:0-23 451:24-62 490:63-69 497:70-80 508:81-101 1523:102-128 556:129-266 694:267-290 718:291-294 722:295-425 1622:426-448];>comp88250_c0_seq1_2 len=422 path=[427:0-23 451:24-62 490:63-69 497:70-80 508:81-101 556:102-239	2	4	4	4	32	32	32	15.949	150	150;141	0	87.271	4813300000	687610000	0.0609573	6.09573	28
comp89145_c0_seq1_3 len=993 path=[980:0-211 1192:212-291 1272:292-319 3404:320-320 1301:321-347 1328:348-375 1982:376-515 1496:516-542 2723:543-554 1535:555-605 2598:606-672 1650:673-752 2858:753-794 1784:795-835 1825:836-850 1840:851-922 3206:923-934 1924:935-957 1947:958-992];sp|P86731|UP1_HALAI Uncharacterized protein 1 OS=Haliotis asinina PE=1 SV=1	comp89145_c0_seq1_3 len=993 path=[980:0-211 1192:212-291 1272:292-319 3404:320-320 1301:321-347 1328:348-375 1982:376-515 1496:516-542 2723:543-554 1535:555-605 2598:606-672 1650:673-752 2858:753-794 1784:795-835 1825:836-850 1840:851-922 3206:923-934 1924:935-957 1947:958-992];sp|P86731|UP1_HALAI Uncharacterized protein 1 OS=Haliotis asinina PE=1 SV=1	2;1	1;1	1;1	>comp89145_c0_seq1_3 len=993 path=[980:0-211 1192:212-291 1272:292-319 3404:320-320 1301:321-347 1328:348-375 1982:376-515 1496:516-542 2723:543-554 1535:555-605 2598:606-672 1650:673-752 2858:753-794 1784:795-835 1825:836-850 1840:851-922 3206:923-934 192	2	2	1	1	8.2	4.8	4.8	35.71	331	331;244	0	12.158	9439800	589990	5.23032e-05	0.00523032	2	37		145
comp90709_c0_seq1_5 len=1542 path=[1:0-21 23:22-53 5522:54-513 515:514-538 540:539-1103 5773:1104-1109 5779:1110-1110 5780:1111-1269 1272:1270-1541]	comp90709_c0_seq1_5 len=1542 path=[1:0-21 23:22-53 5522:54-513 515:514-538 540:539-1103 5773:1104-1109 5779:1110-1110 5780:1111-1269 1272:1270-1541]	1	1	1	>comp90709_c0_seq1_5 len=1542 path=[1:0-21 23:22-53 5522:54-513 515:514-538 540:539-1103 5773:1104-1109 5779:1110-1110 5780:1111-1269 1272:1270-1541]	1	1	1	1	2.5	2.5	2.5	55.158	514	514	0.008547	6.0016	9371600	520640	4.61552e-05	0.00461552	1		6;7;14		240;241;244
comp91400_c0_seq9_2 len=5175 path=[1:0-113 14857:114-114 249:115-255 390:256-4786 4921:4787-5062 14100:5063-5174];comp91400_c0_seq3_2 len=5226 path=[1:0-113 197:114-165 249:166-306 390:307-4837 4921:4838-5113 14100:5114-5225];comp91400_c0_seq6_3 len=5308 path=[1:0-113 14857:114-114 116:115-195 197:196-247 249:248-388 390:389-4919 4921:4920-5195 14100:5196-5307];comp91400_c0_seq2_2 len=6773 path=[…	comp91400_c0_seq9_2 len=5175 path=[1:0-113 14857:114-114 249:115-255 390:256-4786 4921:4787-5062 14100:5063-5174];comp91400_c0_seq3_2 len=5226 path=[1:0-113 197:114-165 249:166-306 390:307-4837 4921:4838-5113 14100:5114-5225];comp91400_c0_seq6_3 len=5308 path=[1:0-113 14857:114-114 116:115-195 197:196-247 249:248-388 390:389-4919 4921:4920-5195 14100:5196-5307];comp91400_c0_seq2_2 len=6773 path=[…	1;1;1;1;1;1;1;1;1	1;1;1;1;1;1;1;1;1	1;1;1;1;1;1;1;1;1	>comp91400_c0_seq9_2 len=5175 path=[1:0-113 14857:114-114 249:115-255 390:256-4786 4921:4787-5062 14100:5063-5174];>comp91400_c0_seq3_2 len=5226 path=[1:0-113 197:114-165 249:166-306 390:307-4837 4921:4838-5113 14100:5114-5225];>comp91400_c0_seq6_3 len=530	9	1	1	1	0.6	0.6	0.6	188.05	1725	1725;1742;1769;2258;2275;2280;2297;2302;2324	0	6.1518	12336000	150430	1.33358e-05	0.00133358	1
comp91512_c0_seq6_5 len=701 path=[2400:0-117 2518:118-222 2623:223-226 2627:227-364 10828:365-385 11160:386-388 11163:389-389 11164:390-391 7579:392-397 433:398-675 711:676-700];comp91512_c0_seq11_6 len=702 path=[35:0-28 63:29-153 188:154-176 211:177-209 244:210-228 263:229-389 424:390-398 433:399-676 711:677-701];Haliotis_sp_Tri_1974_c0_g1_i1;Haliotis_sp_CLC_7266_c0_g1_i1;comp91512_c0_seq3_6 len…	comp91512_c0_seq6_5 len=701 path=[2400:0-117 2518:118-222 2623:223-226 2627:227-364 10828:365-385 11160:386-388 11163:389-389 11164:390-391 7579:392-397 433:398-675 711:676-700];comp91512_c0_seq11_6 len=702 path=[35:0-28 63:29-153 188:154-176 211:177-209 244:210-228 263:229-389 424:390-398 433:399-676 711:677-701];Haliotis_sp_Tri_1974_c0_g1_i1;Haliotis_sp_CLC_7266_c0_g1_i1;comp91512_c0_seq3_6 len…	1;1;1;1;1;1;1;1;1;1;1;1;1;1;1;1;1;1;1;1;1	1;1;1;1;1;1;1;1;1;1;1;1;1;1;1;1;1;1;1;1;1	1;1;1;1;1;1;1;1;1;1;1;1;1;1;1;1;1;1;1;1;1	>comp91512_c0_seq6_5 len=701 path=[2400:0-117 2518:118-222 2623:223-226 2627:227-364 10828:365-385 11160:386-388 11163:389-389 11164:390-391 7579:392-397 433:398-675 711:676-700];>comp91512_c0_seq11_6 len=702 path=[35:0-28 63:29-153 188:154-176 211:177-209	21	1	1	1	6	6	6	25.429	234	234;234;285;288;320;346;346;358;459;539;551;557;569;651;663;663;669;675;681;681;693	0	10.566	6135200	766900	6.79864e-05	0.00679864	3	38		68
Haliotis_sp_Tri_129647_c0_g1_i1;comp92139_c0_seq1_6 len=4232 path=[4311:0-46 4358:47-49 4361:50-618 4930:619-1740 6052:1741-2273 6585:2274-3976 8288:3977-3984 8296:3985-4201 36:4202-4219 54:4220-4220 26:4221-4231];comp92139_c0_seq2_6 len=4253 path=[4311:0-46 4358:47-49 4361:50-618 8678:619-639 4930:640-1761 6052:1762-2294 6585:2295-3997 8288:3998-4005 8296:4006-4222 36:4223-4240 54:4241-4241 26:4…	Haliotis_sp_Tri_129647_c0_g1_i1;comp92139_c0_seq1_6 len=4232 path=[4311:0-46 4358:47-49 4361:50-618 4930:619-1740 6052:1741-2273 6585:2274-3976 8288:3977-3984 8296:3985-4201 36:4202-4219 54:4220-4220 26:4221-4231];comp92139_c0_seq2_6 len=4253 path=[4311:0-46 4358:47-49 4361:50-618 8678:619-639 4930:640-1761 6052:1762-2294 6585:2295-3997 8288:3998-4005 8296:4006-4222 36:4223-4240 54:4241-4241 26:4…	3;3;3	3;3;3	3;3;3	>Haliotis_sp_Tri_129647_c0_g1_i1;>comp92139_c0_seq1_6 len=4232 path=[4311:0-46 4358:47-49 4361:50-618 4930:619-1740 6052:1741-2273 6585:2274-3976 8288:3977-3984 8296:3985-4201 36:4202-4219 54:4220-4220 26:4221-4231];>comp92139_c0_seq2_6 len=4253 path=[4311	3	3	3	3	5	5	5	92.791	841	841;1411;1418	0	27.517	33851000	825630	7.31929e-05	0.00731929	6	39		433
comp92223_c1_seq1_1 len=1422 path=[5715:0-199 5915:200-218 5934:219-467 17974:468-468 6184:469-484 6200:485-1421];Haliotis_sp_idb_2286_c0_g1_i1;comp92223_c1_seq2_1 len=1458 path=[5715:0-199 5915:200-218 5934:219-467 17951:468-470 15696:471-503 17974:504-504 6184:505-520 6200:521-1457];Haliotis_sp_Tri_135246_c0_g1_i1;comp92223_c1_seq3_1 len=528 path=[5715:0-199 5915:200-218 5934:219-467 17951:468-…	comp92223_c1_seq1_1 len=1422 path=[5715:0-199 5915:200-218 5934:219-467 17974:468-468 6184:469-484 6200:485-1421];Haliotis_sp_idb_2286_c0_g1_i1;comp92223_c1_seq2_1 len=1458 path=[5715:0-199 5915:200-218 5934:219-467 17951:468-470 15696:471-503 17974:504-504 6184:505-520 6200:521-1457];Haliotis_sp_Tri_135246_c0_g1_i1;comp92223_c1_seq3_1 len=528 path=[5715:0-199 5915:200-218 5934:219-467 17951:468-…	6;6;5;5;3	6;6;5;5;3	6;6;5;5;3	>comp92223_c1_seq1_1 len=1422 path=[5715:0-199 5915:200-218 5934:219-467 17974:468-468 6184:469-484 6200:485-1421];>Haliotis_sp_idb_2286_c0_g1_i1;>comp92223_c1_seq2_1 len=1458 path=[5715:0-199 5915:200-218 5934:219-467 17951:468-470 15696:471-503 17974:504	5	6	6	6	19.4	19.4	19.4	55.656	474	474;575;486;567;176	0	46.83	32803000	1726500	0.000153056	0.0153056	9	40;41;42		93;155;177
Haliotis_sp_idb_32045_c0_g1_i1;comp92321_c0_seq1_3 len=1134 path=[1112:0-66 1179:67-80 3080:81-420 1533:421-433 1546:434-493 1606:494-672 1785:673-685 1798:686-810 2258:811-832 1945:833-1008 2121:1009-1016 2129:1017-1133]	Haliotis_sp_idb_32045_c0_g1_i1;comp92321_c0_seq1_3 len=1134 path=[1112:0-66 1179:67-80 3080:81-420 1533:421-433 1546:434-493 1606:494-672 1785:673-685 1798:686-810 2258:811-832 1945:833-1008 2121:1009-1016 2129:1017-1133]	1;1	1;1	1;1	>Haliotis_sp_idb_32045_c0_g1_i1;>comp92321_c0_seq1_3 len=1134 path=[1112:0-66 1179:67-80 3080:81-420 1533:421-433 1546:434-493 1606:494-672 1785:673-685 1798:686-810 2258:811-832 1945:833-1008 2121:1009-1016 2129:1017-1133]	2	1	1	1	4	4	4	34.924	301	301;378	0	6.1437	0	0	0	0	1
Haliotis_sp_Tri_12530_c0_g1_i1;comp92337_c0_seq3_1 len=2500 path=[1:0-462 464:463-463 465:464-1965 1967:1966-2413 2416:2414-2499];comp92337_c0_seq1_2 len=2558 path=[6545:0-162 6708:163-520 464:521-521 465:522-2023 1967:2024-2471 2416:2472-2557]	Haliotis_sp_Tri_12530_c0_g1_i1;comp92337_c0_seq3_1 len=2500 path=[1:0-462 464:463-463 465:464-1965 1967:1966-2413 2416:2414-2499];comp92337_c0_seq1_2 len=2558 path=[6545:0-162 6708:163-520 464:521-521 465:522-2023 1967:2024-2471 2416:2472-2557]	1;1;1	1;1;1	1;1;1	>Haliotis_sp_Tri_12530_c0_g1_i1;>comp92337_c0_seq3_1 len=2500 path=[1:0-462 464:463-463 465:464-1965 1967:1966-2413 2416:2414-2499];>comp92337_c0_seq1_2 len=2558 path=[6545:0-162 6708:163-520 464:521-521 465:522-2023 1967:2024-2471 2416:2472-2557]	3	1	1	1	1.8	1.8	1.8	56.147	493	493;834;853	0.0044053	6.099	7307300	281050	2.49153e-05	0.00249153	3
Haliotis_sp_Tri_47901_c0_g1_i1;comp92949_c2_seq16_6 len=2805 path=[10669:0-168 25616:169-326 10996:327-505 11175:506-523 11193:524-749 11419:750-1339 12009:1340-1367 3329:1368-1370 3332:1371-1405 26308:1406-1409 3371:1410-1419 3381:1420-1443 3405:1444-1676 3638:1677-1724 3686:1725-2454 4416:2455-2473 4435:2474-2613 4589:2614-2804];comp92949_c2_seq3_6 len=2819 path=[10669:0-168 25616:169-326 10996…	Haliotis_sp_Tri_47901_c0_g1_i1;comp92949_c2_seq16_6 len=2805 path=[10669:0-168 25616:169-326 10996:327-505 11175:506-523 11193:524-749 11419:750-1339 12009:1340-1367 3329:1368-1370 3332:1371-1405 26308:1406-1409 3371:1410-1419 3381:1420-1443 3405:1444-1676 3638:1677-1724 3686:1725-2454 4416:2455-2473 4435:2474-2613 4589:2614-2804];comp92949_c2_seq3_6 len=2819 path=[10669:0-168 25616:169-326 10996…	4;4;4;4;4;1;1;1;1;1;1;1;1;1;1;1;1;1	4;4;4;4;4;1;1;1;1;1;1;1;1;1;1;1;1;1	4;4;4;4;4;1;1;1;1;1;1;1;1;1;1;1;1;1	>Haliotis_sp_Tri_47901_c0_g1_i1;>comp92949_c2_seq16_6 len=2805 path=[10669:0-168 25616:169-326 10996:327-505 11175:506-523 11193:524-749 11419:750-1339 12009:1340-1367 3329:1368-1370 3332:1371-1405 26308:1406-1409 3371:1410-1419 3381:1420-1443 3405:1444-16	18	4	4	4	11.3	11.3	11.3	45.174	398	398;935;940;940;944;258;258;367;436;485;564;573;585;671;746;770;781;892	0	26.6	103280000	4694400	0.000416163	0.0416163	12	43		192
Haliotis_sp_Tri_3904_c0_g1_i1;comp93346_c0_seq1_3 len=2246 path=[2427:0-86 4933:87-120 2548:121-145 5716:146-146 2777:147-1197 3828:1198-1347 3978:1348-1348 3979:1349-1349 3980:1350-1481 5820:1482-1753 5873:1754-2245];comp93346_c0_seq2_2 len=2299 path=[5716:0-0 2578:1-199 2777:200-1250 3828:1251-1400 3978:1401-1401 3979:1402-1402 3980:1403-1534 5820:1535-1806 5873:1807-2298]	Haliotis_sp_Tri_3904_c0_g1_i1;comp93346_c0_seq1_3 len=2246 path=[2427:0-86 4933:87-120 2548:121-145 5716:146-146 2777:147-1197 3828:1198-1347 3978:1348-1348 3979:1349-1349 3980:1350-1481 5820:1482-1753 5873:1754-2245];comp93346_c0_seq2_2 len=2299 path=[5716:0-0 2578:1-199 2777:200-1250 3828:1251-1400 3978:1401-1401 3979:1402-1402 3980:1403-1534 5820:1535-1806 5873:1807-2298]	3;3;3	3;3;3	3;3;3	>Haliotis_sp_Tri_3904_c0_g1_i1;>comp93346_c0_seq1_3 len=2246 path=[2427:0-86 4933:87-120 2548:121-145 5716:146-146 2777:147-1197 3828:1198-1347 3978:1348-1348 3979:1349-1349 3980:1350-1481 5820:1482-1753 5873:1754-2245];>comp93346_c0_seq2_2 len=2299 path=[	3	3	3	3	6.1	6.1	6.1	76.048	656	656;748;766	0	21.779	16078000	502440	4.45418e-05	0.00445418	4
Haliotis_sp_CLC_4246_c0_g1_i1;comp93938_c0_seq1_4 len=1361 path=[1:0-76 78:77-81 83:82-275 277:276-373 375:374-381 383:382-1309 4482:1310-1360];comp93938_c0_seq2_4 len=1861 path=[1:0-76 78:77-81 83:82-275 277:276-373 375:374-381 383:382-1309 1311:1310-1623 4932:1624-1627 1629:1628-1643 1645:1644-1860]	Haliotis_sp_CLC_4246_c0_g1_i1;comp93938_c0_seq1_4 len=1361 path=[1:0-76 78:77-81 83:82-275 277:276-373 375:374-381 383:382-1309 4482:1310-1360];comp93938_c0_seq2_4 len=1861 path=[1:0-76 78:77-81 83:82-275 277:276-373 375:374-381 383:382-1309 1311:1310-1623 4932:1624-1627 1629:1628-1643 1645:1644-1860]	1;1;1	1;1;1	1;1;1	>Haliotis_sp_CLC_4246_c0_g1_i1;>comp93938_c0_seq1_4 len=1361 path=[1:0-76 78:77-81 83:82-275 277:276-373 375:374-381 383:382-1309 4482:1310-1360];>comp93938_c0_seq2_4 len=1861 path=[1:0-76 78:77-81 83:82-275 277:276-373 375:374-381 383:382-1309 1311:1310-1	3	1	1	1	4.1	4.1	4.1	36.9	319	319;453;620	0	12.793	3477600	193200	1.71274e-05	0.00171274	1
Haliotis_sp_Tri_8133_c0_g1_i1;comp93947_c0_seq9_3 len=2960 path=[18563:0-177 2264:178-364 2451:365-745 9128:746-832 9215:833-886 9269:887-963 9346:964-1082 13015:1083-1338 13271:1339-1465 13398:1466-2959];comp93947_c0_seq6_2 len=2971 path=[16961:0-375 2451:376-756 9128:757-843 9215:844-897 9269:898-974 9346:975-1093 13015:1094-1349 13271:1350-1476 13398:1477-2970];comp93947_c0_seq8_1 len=3375 pat…	Haliotis_sp_Tri_8133_c0_g1_i1;comp93947_c0_seq9_3 len=2960 path=[18563:0-177 2264:178-364 2451:365-745 9128:746-832 9215:833-886 9269:887-963 9346:964-1082 13015:1083-1338 13271:1339-1465 13398:1466-2959];comp93947_c0_seq6_2 len=2971 path=[16961:0-375 2451:376-756 9128:757-843 9215:844-897 9269:898-974 9346:975-1093 13015:1094-1349 13271:1350-1476 13398:1477-2970];comp93947_c0_seq8_1 len=3375 pat…	1;1;1;1;1;1;1	1;1;1;1;1;1;1	1;1;1;1;1;1;1	>Haliotis_sp_Tri_8133_c0_g1_i1;>comp93947_c0_seq9_3 len=2960 path=[18563:0-177 2264:178-364 2451:365-745 9128:746-832 9215:833-886 9269:887-963 9346:964-1082 13015:1083-1338 13271:1339-1465 13398:1466-2959];>comp93947_c0_seq6_2 len=2971 path=[16961:0-375 2	7	1	1	1	1.8	1.8	1.8	66.938	599	599;986;990;1125;2169;2173;2308	0.004386	6.0948	4084800	110400	9.78706e-06	0.000978706	3
Haliotis_sp_Tri_91049_c0_g1_i1;comp93951_c0_seq1_3 len=2511 path=[2491:0-1214 3706:1215-1216 3708:1217-1250 3742:1251-1261 3753:1262-1597 4091:1598-1691 4185:1692-1748 6236:1749-1764 4258:1765-2365 4859:2366-2405 4899:2406-2510];tr|B6RB97|B6RB97_HALDI Gelsolin OS=Haliotis discus discus PE=2 SV=1;Haliotis_sp_idb_10274_c0_g1_i1;comp105913_c1_seq27_5 len=3282 path=[13671:0-6 13678:7-243 13915:244-74…	Haliotis_sp_Tri_91049_c0_g1_i1;comp93951_c0_seq1_3 len=2511 path=[2491:0-1214 3706:1215-1216 3708:1217-1250 3742:1251-1261 3753:1262-1597 4091:1598-1691 4185:1692-1748 6236:1749-1764 4258:1765-2365 4859:2366-2405 4899:2406-2510]	4;4;1;1;1;1;1;1;1;1;1;1;1;1;1;1;1;1;1;1;1;1;1;1	4;4;1;1;1;1;1;1;1;1;1;1;1;1;1;1;1;1;1;1;1;1;1;1	4;4;1;1;1;1;1;1;1;1;1;1;1;1;1;1;1;1;1;1;1;1;1;1	>Haliotis_sp_Tri_91049_c0_g1_i1;>comp93951_c0_seq1_3 len=2511 path=[2491:0-1214 3706:1215-1216 3708:1217-1250 3742:1251-1261 3753:1262-1597 4091:1598-1691 4185:1692-1748 6236:1749-1764 4258:1765-2365 4859:2366-2405 4899:2406-2510]	24	4	4	4	13.8	13.8	13.8	40.675	363	363;837;204;369;1094;1100;1103;1109;1120;1126;1165;1171;1203;1209;1882;1891;1908;1915;1924;1941;1953;1986;1991;2024	0	33.284	28020000	1401000	0.0001242	0.01242	7	44;45		147;149
comp94471_c0_seq4_1 len=1168 path=[1:0-382 384:383-436 4305:437-564 566:565-566 568:567-616 618:617-619 621:620-718 720:719-746 748:747-988 990:989-1027 1029:1028-1144 4463:1145-1167];comp94471_c0_seq3_1 len=1184 path=[1:0-382 384:383-436 4305:437-564 566:565-566 568:567-616 618:617-619 621:620-718 720:719-746 748:747-988 3168:989-1043 1029:1044-1160 4463:1161-1183]	comp94471_c0_seq4_1 len=1168 path=[1:0-382 384:383-436 4305:437-564 566:565-566 568:567-616 618:617-619 621:620-718 720:719-746 748:747-988 990:989-1027 1029:1028-1144 4463:1145-1167];comp94471_c0_seq3_1 len=1184 path=[1:0-382 384:383-436 4305:437-564 566:565-566 568:567-616 618:617-619 621:620-718 720:719-746 748:747-988 3168:989-1043 1029:1044-1160 4463:1161-1183]	1;1	1;1	1;1	>comp94471_c0_seq4_1 len=1168 path=[1:0-382 384:383-436 4305:437-564 566:565-566 568:567-616 618:617-619 621:620-718 720:719-746 748:747-988 990:989-1027 1029:1028-1144 4463:1145-1167];>comp94471_c0_seq3_1 len=1184 path=[1:0-382 384:383-436 4305:437-564 56	2	1	1	1	3.1	3.1	3.1	41.823	390	390;395	0.0084746	5.9552	415020	23056	2.04394e-06	0.000204394	0		8;15		43;46
Haliotis_sp_idb_16976_c0_g1_i1;comp94680_c0_seq1_2 len=2492 path=[2470:0-308 2779:309-309 2780:310-354 6053:355-416 2887:417-471 2942:472-1148 3619:1149-2491]	Haliotis_sp_idb_16976_c0_g1_i1;comp94680_c0_seq1_2 len=2492 path=[2470:0-308 2779:309-309 2780:310-354 6053:355-416 2887:417-471 2942:472-1148 3619:1149-2491]	2;2	2;2	2;2	>Haliotis_sp_idb_16976_c0_g1_i1;>comp94680_c0_seq1_2 len=2492 path=[2470:0-308 2779:309-309 2780:310-354 6053:355-416 2887:417-471 2942:472-1148 3619:1149-2491]	2	2	2	2	6.4	6.4	6.4	47.95	423	423;831	0	23.461	20240000	1265000	0.000112143	0.0112143	8	46;47;48		320;362;363
Haliotis_sp_CLC_524_c0_g1_i1;Haliotis_sp_idb_32872_c0_g1_i1;comp94706_c0_seq1_3 len=1255 path=[529:0-183 713:184-211 741:212-327 4367:328-343 873:344-367 897:368-432 962:433-527 1057:528-532 1062:533-619 4462:620-702 1232:703-706 1236:707-794 1324:795-878 1408:879-892 1422:893-954 1484:955-988 2730:989-1005 281:1006-1029 305:1030-1034 310:1035-1051 327:1052-1087 363:1088-1093 369:1094-1127 403:11…	Haliotis_sp_CLC_524_c0_g1_i1;Haliotis_sp_idb_32872_c0_g1_i1;comp94706_c0_seq1_3 len=1255 path=[529:0-183 713:184-211 741:212-327 4367:328-343 873:344-367 897:368-432 962:433-527 1057:528-532 1062:533-619 4462:620-702 1232:703-706 1236:707-794 1324:795-878 1408:879-892 1422:893-954 1484:955-988 2730:989-1005 281:1006-1029 305:1030-1034 310:1035-1051 327:1052-1087 363:1088-1093 369:1094-1127 403:11…	1;1;1	1;1;1	1;1;1	>Haliotis_sp_CLC_524_c0_g1_i1;>Haliotis_sp_idb_32872_c0_g1_i1;>comp94706_c0_seq1_3 len=1255 path=[529:0-183 713:184-211 741:212-327 4367:328-343 873:344-367 897:368-432 962:433-527 1057:528-532 1062:533-619 4462:620-702 1232:703-706 1236:707-794 1324:795-8	3	1	1	1	6	6	6	20.328	199	199;244;418	0	8.4428	6841700	621970	5.51382e-05	0.00551382	1
Haliotis_sp_idb_37402_c0_g1_i1;comp95104_c2_seq6_2 len=1130 path=[11165:0-21 23254:22-36 23269:37-45 11210:46-221 11386:222-338 23536:339-341 23539:342-1129];comp95104_c2_seq1_1 len=1147 path=[11165:0-21 23254:22-36 23269:37-45 11210:46-221 19374:222-238 11386:239-355 23536:356-358 23539:359-1146];comp95104_c2_seq2_2 len=1292 path=[17085:0-313 9848:314-500 23536:501-503 23539:504-1291];comp95104_…	Haliotis_sp_idb_37402_c0_g1_i1;comp95104_c2_seq6_2 len=1130 path=[11165:0-21 23254:22-36 23269:37-45 11210:46-221 11386:222-338 23536:339-341 23539:342-1129];comp95104_c2_seq1_1 len=1147 path=[11165:0-21 23254:22-36 23269:37-45 11210:46-221 19374:222-238 11386:239-355 23536:356-358 23539:359-1146];comp95104_c2_seq2_2 len=1292 path=[17085:0-313 9848:314-500 23536:501-503 23539:504-1291];comp95104_…	1;1;1;1;1;1;1	1;1;1;1;1;1;1	1;1;1;1;1;1;1	>Haliotis_sp_idb_37402_c0_g1_i1;>comp95104_c2_seq6_2 len=1130 path=[11165:0-21 23254:22-36 23269:37-45 11210:46-221 11386:222-338 23536:339-341 23539:342-1129];>comp95104_c2_seq1_1 len=1147 path=[11165:0-21 23254:22-36 23269:37-45 11210:46-221 19374:222-23	7	1	1	1	4.6	4.6	4.6	37.894	327	327;377;383;431;526;560;573	0	7.2351	2564900	122140	1.08278e-05	0.00108278	1
comp96713_c3_seq4_2 len=1246 path=[18995:0-132 19128:133-225 1019:226-251 25:252-295 69:296-306 80:307-875 22586:876-878 652:879-1245];Haliotis_sp_Tri_46701_c0_g1_i1;Haliotis_sp_idb_34907_c0_g1_i1;tr|B6RB63|B6RB63_HALDI Protein disulfide-isomerase OS=Haliotis discus discus PE=2 SV=1	comp96713_c3_seq4_2 len=1246 path=[18995:0-132 19128:133-225 1019:226-251 25:252-295 69:296-306 80:307-875 22586:876-878 652:879-1245];Haliotis_sp_Tri_46701_c0_g1_i1;Haliotis_sp_idb_34907_c0_g1_i1;tr|B6RB63|B6RB63_HALDI Protein disulfide-isomerase OS=Haliotis discus discus PE=2 SV=1	3;3;3;2	3;3;3;2	3;3;3;2	>comp96713_c3_seq4_2 len=1246 path=[18995:0-132 19128:133-225 1019:226-251 25:252-295 69:296-306 80:307-875 22586:876-878 652:879-1245];>Haliotis_sp_Tri_46701_c0_g1_i1;>Haliotis_sp_idb_34907_c0_g1_i1;>tr|B6RB63|B6RB63_HALDI Protein disulfide-isomerase OS=H	4	3	3	3	7.5	7.5	7.5	45.766	415	415;450;546;499	0	17.83	8027700	308760	2.73719e-05	0.00273719	3	49		288
comp97143_c2_seq1_6 len=1429 path=[1:0-542 544:543-545 7421:546-566 2967:567-640 7511:641-739 7540:740-740 7541:741-749 751:750-895 897:896-919 921:920-1069 1071:1070-1082 1084:1083-1176 1178:1177-1207 7740:1208-1237 1239:1238-1240 1242:1241-1428];Haliotis_sp_Tri_80461_c0_g1_i1	comp97143_c2_seq1_6 len=1429 path=[1:0-542 544:543-545 7421:546-566 2967:567-640 7511:641-739 7540:740-740 7541:741-749 751:750-895 897:896-919 921:920-1069 1071:1070-1082 1084:1083-1176 1178:1177-1207 7740:1208-1237 1239:1238-1240 1242:1241-1428];Haliotis_sp_Tri_80461_c0_g1_i1	2;1	2;1	2;1	>comp97143_c2_seq1_6 len=1429 path=[1:0-542 544:543-545 7421:546-566 2967:567-640 7511:641-739 7540:740-740 7541:741-749 751:750-895 897:896-919 921:920-1069 1071:1070-1082 1084:1083-1176 1178:1177-1207 7740:1208-1237 1239:1238-1240 1242:1241-1428];>Haliot	2	2	2	2	4	4	4	52.117	476	476;292	0	11.946	9147300	397710	3.52574e-05	0.00352574	3
Haliotis_sp_CLC_17798_c0_g1_i1;Haliotis_sp_idb_6762_c0_g1_i1;comp97289_c0_seq1_2 len=3277 path=[3290:0-686 3977:687-838 4129:839-2183 5474:2184-2204 5495:2205-2458 5749:2459-3220 6522:3221-3276];comp97289_c0_seq2_2 len=3288 path=[3290:0-686 3977:687-838 4129:839-2183 5474:2184-2204 5495:2205-2458 5749:2459-3220 6511:3221-3231 6522:3232-3287]	Haliotis_sp_CLC_17798_c0_g1_i1;Haliotis_sp_idb_6762_c0_g1_i1;comp97289_c0_seq1_2 len=3277 path=[3290:0-686 3977:687-838 4129:839-2183 5474:2184-2204 5495:2205-2458 5749:2459-3220 6522:3221-3276];comp97289_c0_seq2_2 len=3288 path=[3290:0-686 3977:687-838 4129:839-2183 5474:2184-2204 5495:2205-2458 5749:2459-3220 6511:3221-3231 6522:3232-3287]	1;1;1;1	1;1;1;1	1;1;1;1	>Haliotis_sp_CLC_17798_c0_g1_i1;>Haliotis_sp_idb_6762_c0_g1_i1;>comp97289_c0_seq1_2 len=3277 path=[3290:0-686 3977:687-838 4129:839-2183 5474:2184-2204 5495:2205-2458 5749:2459-3220 6522:3221-3276];>comp97289_c0_seq2_2 len=3288 path=[3290:0-686 3977:687-83	4	1	1	1	2.1	2.1	2.1	80.73	725	725;732;1092;1096	0	8.2668	7913300	255270	2.26299e-05	0.00226299	1
Haliotis_sp_Tri_137490_c0_g1_i1;comp97298_c0_seq1_5 len=1379 path=[1862:0-140 2003:141-276 2139:277-300 4970:301-352 6696:353-353 5023:354-418 8496:419-525 5195:526-580 5250:581-738 5408:739-749 5419:750-766 5436:767-972 5642:973-1378];comp97298_c0_seq3_5 len=689 path=[7054:0-76 5436:77-282 5642:283-688];Haliotis_sp_idb_48292_c0_g1_i1	Haliotis_sp_Tri_137490_c0_g1_i1;comp97298_c0_seq1_5 len=1379 path=[1862:0-140 2003:141-276 2139:277-300 4970:301-352 6696:353-353 5023:354-418 8496:419-525 5195:526-580 5250:581-738 5408:739-749 5419:750-766 5436:767-972 5642:973-1378];comp97298_c0_seq3_5 len=689 path=[7054:0-76 5436:77-282 5642:283-688]	4;4;3;1	4;4;3;1	4;4;3;1	>Haliotis_sp_Tri_137490_c0_g1_i1;>comp97298_c0_seq1_5 len=1379 path=[1862:0-140 2003:141-276 2139:277-300 4970:301-352 6696:353-353 5023:354-418 8496:419-525 5195:526-580 5250:581-738 5408:739-749 5419:750-766 5436:767-972 5642:973-1378];>comp97298_c0_seq3	4	4	4	4	32.2	32.2	32.2	16.632	146	146;460;230;101	0	28.057	40037000	6672800	0.00059155	0.059155	6	50		21
Haliotis_sp_idb_35506_c0_g1_i1;comp97330_c0_seq1_5 len=1499 path=[5244:0-5 736:6-29 760:30-93 824:94-113 844:114-179 910:180-219 950:220-446 1177:447-470 1201:471-564 1295:565-588 1319:589-602 1333:603-626 1357:627-688 1419:689-725 1456:726-928 1659:929-945 1676:946-1117 1848:1118-1141 1872:1142-1351 2082:1352-1425 2156:1426-1449 2180:1450-1498];comp97330_c0_seq2_5 len=2228 path=[1:0-265 267:266-…	Haliotis_sp_idb_35506_c0_g1_i1;comp97330_c0_seq1_5 len=1499 path=[5244:0-5 736:6-29 760:30-93 824:94-113 844:114-179 910:180-219 950:220-446 1177:447-470 1201:471-564 1295:565-588 1319:589-602 1333:603-626 1357:627-688 1419:689-725 1456:726-928 1659:929-945 1676:946-1117 1848:1118-1141 1872:1142-1351 2082:1352-1425 2156:1426-1449 2180:1450-1498];comp97330_c0_seq2_5 len=2228 path=[1:0-265 267:266-…	5;5;5;1	5;5;5;1	5;5;5;1	>Haliotis_sp_idb_35506_c0_g1_i1;>comp97330_c0_seq1_5 len=1499 path=[5244:0-5 736:6-29 760:30-93 824:94-113 844:114-179 910:180-219 950:220-446 1177:447-470 1201:471-564 1295:565-588 1319:589-602 1333:603-626 1357:627-688 1419:689-725 1456:726-928 1659:929-	4	5	5	5	24.7	24.7	24.7	24.503	215	215;500;743;215	0	34.247	49226000	3076600	0.000272743	0.0272743	5	51		159
Haliotis_sp_CLC_9082_c0_g1_i1;comp97769_c0_seq11_2 len=1651 path=[10057:0-299 13974:300-300 13975:301-302 4695:303-526 4919:527-815 5208:816-837 5230:838-1612 6005:1613-1626 793:1627-1650];comp97769_c0_seq3_1 len=1962 path=[8650:0-296 8947:297-610 13974:611-611 13975:612-613 4695:614-837 4919:838-1126 5208:1127-1148 5230:1149-1923 6005:1924-1937 793:1938-1961];comp97769_c0_seq10_2 len=2071 path=[…	Haliotis_sp_CLC_9082_c0_g1_i1;comp97769_c0_seq11_2 len=1651 path=[10057:0-299 13974:300-300 13975:301-302 4695:303-526 4919:527-815 5208:816-837 5230:838-1612 6005:1613-1626 793:1627-1650];comp97769_c0_seq3_1 len=1962 path=[8650:0-296 8947:297-610 13974:611-611 13975:612-613 4695:614-837 4919:838-1126 5208:1127-1148 5230:1149-1923 6005:1924-1937 793:1938-1961];comp97769_c0_seq10_2 len=2071 path=[…	4;4;4;4	4;4;4;4	4;4;4;4	>Haliotis_sp_CLC_9082_c0_g1_i1;>comp97769_c0_seq11_2 len=1651 path=[10057:0-299 13974:300-300 13975:301-302 4695:303-526 4919:527-815 5208:816-837 5230:838-1612 6005:1613-1626 793:1627-1650];>comp97769_c0_seq3_1 len=1962 path=[8650:0-296 8947:297-610 13974	4	4	4	4	11.9	11.9	11.9	43.055	370	370;550;654;690	0	25.421	120340000	7078800	0.000627542	0.0627542	12
comp98044_c0_seq5_2 len=630 path=[1516:0-58 1575:59-108 1625:109-129 1646:130-263 1780:264-270 1787:271-569 6139:570-574 6144:575-586 5788:587-629];Haliotis_sp_Tri_52786_c0_g1_i1;comp98044_c0_seq2_2 len=1470 path=[1516:0-58 1575:59-108 1625:109-129 1646:130-263 1780:264-270 1787:271-569 6139:570-574 6144:575-586 2103:587-594 2111:595-1113 2630:1114-1130 2647:1131-1259 2776:1260-1391 2908:1392-141…	comp98044_c0_seq5_2 len=630 path=[1516:0-58 1575:59-108 1625:109-129 1646:130-263 1780:264-270 1787:271-569 6139:570-574 6144:575-586 5788:587-629];Haliotis_sp_Tri_52786_c0_g1_i1;comp98044_c0_seq2_2 len=1470 path=[1516:0-58 1575:59-108 1625:109-129 1646:130-263 1780:264-270 1787:271-569 6139:570-574 6144:575-586 2103:587-594 2111:595-1113 2630:1114-1130 2647:1131-1259 2776:1260-1391 2908:1392-141…	3;3;3;1;1	3;3;3;1;1	3;3;3;1;1	>comp98044_c0_seq5_2 len=630 path=[1516:0-58 1575:59-108 1625:109-129 1646:130-263 1780:264-270 1787:271-569 6139:570-574 6144:575-586 5788:587-629];>Haliotis_sp_Tri_52786_c0_g1_i1;>comp98044_c0_seq2_2 len=1470 path=[1516:0-58 1575:59-108 1625:109-129 1646	5	3	3	3	16.7	16.7	16.7	23.592	210	210;240;490;262;542	0	19.699	69882000	4991600	0.00044251	0.044251	6
Haliotis_sp_idb_14272_c0_g1_i1;comp98461_c0_seq1_6 len=2919 path=[20:0-400 421:401-408 429:409-733 754:734-962 983:963-1115 7550:1116-1123 1144:1124-1355 1376:1356-1360 1381:1361-2051 2072:2052-2918];Haliotis_sp_Tri_111906_c0_g1_i1;comp98461_c0_seq2_6 len=2173 path=[20:0-400 421:401-408 429:409-733 754:734-962 983:963-1115 7550:1116-1123 1144:1124-1355 1376:1356-1360 1381:1361-2051 6701:2052-2172]	Haliotis_sp_idb_14272_c0_g1_i1;comp98461_c0_seq1_6 len=2919 path=[20:0-400 421:401-408 429:409-733 754:734-962 983:963-1115 7550:1116-1123 1144:1124-1355 1376:1356-1360 1381:1361-2051 2072:2052-2918];Haliotis_sp_Tri_111906_c0_g1_i1;comp98461_c0_seq2_6 len=2173 path=[20:0-400 421:401-408 429:409-733 754:734-962 983:963-1115 7550:1116-1123 1144:1124-1355 1376:1356-1360 1381:1361-2051 6701:2052-2172]	2;2;1;1	2;2;1;1	2;2;1;1	>Haliotis_sp_idb_14272_c0_g1_i1;>comp98461_c0_seq1_6 len=2919 path=[20:0-400 421:401-408 429:409-733 754:734-962 983:963-1115 7550:1116-1123 1144:1124-1355 1376:1356-1360 1381:1361-2051 2072:2052-2918];>Haliotis_sp_Tri_111906_c0_g1_i1;>comp98461_c0_seq2_6	4	2	2	2	5.5	5.5	5.5	55.071	471	471;973;268;724	0	13.542	6477000	259080	2.29677e-05	0.00229677	4	52;53		286;294
Haliotis_sp_idb_1771_c0_g1_i1;comp98892_c0_seq1_1 len=2214 path=[5901:0-17 23:18-1172 1178:1173-1191 1197:1192-1273 1279:1274-1292 1298:1293-1367 4608:1368-1384 1390:1385-1444 6319:1445-1445 6327:1446-1471 1489:1472-1533 6391:1534-1535 4503:1536-1543 4511:1544-1577 1595:1578-1604 1622:1605-1625 1643:1626-1662 1680:1663-1738 1756:1739-1781 1799:1782-2010 2028:2011-2035 2053:2036-2187 2205:2188-221…	Haliotis_sp_idb_1771_c0_g1_i1;comp98892_c0_seq1_1 len=2214 path=[5901:0-17 23:18-1172 1178:1173-1191 1197:1192-1273 1279:1274-1292 1298:1293-1367 4608:1368-1384 1390:1385-1444 6319:1445-1445 6327:1446-1471 1489:1472-1533 6391:1534-1535 4503:1536-1543 4511:1544-1577 1595:1578-1604 1622:1605-1625 1643:1626-1662 1680:1663-1738 1756:1739-1781 1799:1782-2010 2028:2011-2035 2053:2036-2187 2205:2188-221…	1;1;1	1;1;1	1;1;1	>Haliotis_sp_idb_1771_c0_g1_i1;>comp98892_c0_seq1_1 len=2214 path=[5901:0-17 23:18-1172 1178:1173-1191 1197:1192-1273 1279:1274-1292 1298:1293-1367 4608:1368-1384 1390:1385-1444 6319:1445-1445 6327:1446-1471 1489:1472-1533 6391:1534-1535 4503:1536-1543 451	3	1	1	1	4	4	4	40.142	348	348;738;742	0	6.3541	3927200	245450	2.17594e-05	0.00217594	1
comp99050_c0_seq2_2 len=974 path=[4911:0-66 2654:67-103 2691:104-111 2699:112-143 6846:144-167 458:168-178 469:179-215 6923:216-246 512:247-430 5646:431-434 730:435-518 7091:519-567 7132:568-577 873:578-579 875:580-595 891:596-632 3928:633-644 940:645-681 977:682-701 997:702-819 1115:820-973];comp99050_c0_seq3_2 len=1238 path=[1:0-28 30:29-49 6571:50-171 6625:172-175 177:176-224 6677:225-244 6697…	comp99050_c0_seq2_2 len=974 path=[4911:0-66 2654:67-103 2691:104-111 2699:112-143 6846:144-167 458:168-178 469:179-215 6923:216-246 512:247-430 5646:431-434 730:435-518 7091:519-567 7132:568-577 873:578-579 875:580-595 891:596-632 3928:633-644 940:645-681 977:682-701 997:702-819 1115:820-973];comp99050_c0_seq3_2 len=1238 path=[1:0-28 30:29-49 6571:50-171 6625:172-175 177:176-224 6677:225-244 6697…	1;1	1;1	1;1	>comp99050_c0_seq2_2 len=974 path=[4911:0-66 2654:67-103 2691:104-111 2699:112-143 6846:144-167 458:168-178 469:179-215 6923:216-246 512:247-430 5646:431-434 730:435-518 7091:519-567 7132:568-577 873:578-579 875:580-595 891:596-632 3928:633-644 940:645-681	2	1	1	1	3.4	3.4	3.4	35.467	325	325;413	0.0084388	5.9457	18559000	976790	8.65933e-05	0.00865933	1	54	9;16	140	147;149
Haliotis_sp_CLC_1125_c0_g1_i1	Haliotis_sp_CLC_1125_c0_g1_i1	22	22	22	>Haliotis_sp_CLC_1125_c0_g1_i1	1	22	22	22	31.2	31.2	31.2	106.21	968	968	0	255.52	633790000	15845000	0.00140467	0.140467	81	110;111;112;113;114;115;116;117;118;119;120;121;122;123;124;125;126;127		31;36;191;290;294;403;789;823;824;830;831;833;838;847;848;868;902;946
Haliotis_sp_CLC_12_c0_g1_i1	Haliotis_sp_CLC_12_c0_g1_i1	6	6	6	>Haliotis_sp_CLC_12_c0_g1_i1	1	6	6	6	19.2	19.2	19.2	51.019	463	463	0	66.812	87235000	4154100	0.000368265	0.0368265	11	128		122
Haliotis_sp_CLC_12027_c0_g1_i1;Haliotis_sp_idb_54497_c0_g1_i1;Haliotis_sp_idb_41452_c0_g1_i1	Haliotis_sp_CLC_12027_c0_g1_i1;Haliotis_sp_idb_54497_c0_g1_i1;Haliotis_sp_idb_41452_c0_g1_i1	6;6;3	6;6;3	6;6;3	>Haliotis_sp_CLC_12027_c0_g1_i1;>Haliotis_sp_idb_54497_c0_g1_i1;>Haliotis_sp_idb_41452_c0_g1_i1	3	6	6	6	30.6	30.6	30.6	18.644	180	180;209;114	0	45.02	143660000	23944000	0.00212266	0.212266	17	129;130;131;132;133		115;118;151;168;171
Haliotis_sp_CLC_123_c0_g1_i1;Haliotis_sp_idb_32947_c0_g1_i1	Haliotis_sp_CLC_123_c0_g1_i1;Haliotis_sp_idb_32947_c0_g1_i1	6;6	6;6	6;6	>Haliotis_sp_CLC_123_c0_g1_i1;>Haliotis_sp_idb_32947_c0_g1_i1	2	6	6	6	21.4	21.4	21.4	47.944	457	457;498	0	127.56	1008300000	91663000	0.00812601	0.812601	37	134		43
Haliotis_sp_CLC_1320_c0_g1_i1;Haliotis_sp_Tri_133893_c0_g1_i1;Haliotis_sp_Tri_133894_c0_g1_i1	Haliotis_sp_CLC_1320_c0_g1_i1;Haliotis_sp_Tri_133893_c0_g1_i1;Haliotis_sp_Tri_133894_c0_g1_i1	4;4;4	4;4;4	4;4;4	>Haliotis_sp_CLC_1320_c0_g1_i1;>Haliotis_sp_Tri_133893_c0_g1_i1;>Haliotis_sp_Tri_133894_c0_g1_i1	3	4	4	4	46.3	46.3	46.3	14.055	136	136;167;169	0	79.721	410440000	68407000	0.00606434	0.606434	17	135		67
Haliotis_sp_CLC_146_c0_g1_i1;Haliotis_sp_idb_13068_c0_g1_i1;Haliotis_sp_Tri_105374_c0_g1_i1;Haliotis_sp_idb_13069_c0_g1_i1	Haliotis_sp_CLC_146_c0_g1_i1;Haliotis_sp_idb_13068_c0_g1_i1;Haliotis_sp_Tri_105374_c0_g1_i1	15;13;9;5	15;13;9;5	15;13;9;5	>Haliotis_sp_CLC_146_c0_g1_i1;>Haliotis_sp_idb_13068_c0_g1_i1;>Haliotis_sp_Tri_105374_c0_g1_i1	4	15	15	15	23.8	23.8	23.8	95.006	890	890;837;262;637	0	151.84	655130000	16798000	0.00148916	0.148916	40	136;137		87;827
Haliotis_sp_CLC_148_c0_g1_i1	Haliotis_sp_CLC_148_c0_g1_i1	7	7	4	>Haliotis_sp_CLC_148_c0_g1_i1	1	7	7	4	55.8	55.8	29.7	15.796	138	138	0	75.752	1617100000	231020000	0.0204801	2.04801	41
Haliotis_sp_idb_12235_c0_g1_i1;Haliotis_sp_CLC_1485_c0_g1_i1;comp101644_c1_seq1_1 len=1326 path=[6320:0-664 6985:665-668 6989:669-1293 7614:1294-1325];comp101644_c0_seq2_4 len=5041 path=[1:0-618 620:619-713 715:714-1166 1168:1167-1220 1222:1221-2965 2967:2966-5040]	Haliotis_sp_idb_12235_c0_g1_i1;Haliotis_sp_CLC_1485_c0_g1_i1;comp101644_c1_seq1_1 len=1326 path=[6320:0-664 6985:665-668 6989:669-1293 7614:1294-1325];comp101644_c0_seq2_4 len=5041 path=[1:0-618 620:619-713 715:714-1166 1168:1167-1220 1222:1221-2965 2967:2966-5040]	6;6;3;3	6;6;3;3	6;6;3;3	>Haliotis_sp_idb_12235_c0_g1_i1;>Haliotis_sp_CLC_1485_c0_g1_i1;>comp101644_c1_seq1_1 len=1326 path=[6320:0-664 6985:665-668 6989:669-1293 7614:1294-1325];>comp101644_c0_seq2_4 len=5041 path=[1:0-618 620:619-713 715:714-1166 1168:1167-1220 1222:1221-2965 29	4	6	6	6	6.8	6.8	6.8	107.78	969	969;1520;442;1680	0	39.056	15753000	291710	2.58604e-05	0.00258604	8	138		213
Haliotis_sp_Tri_121152_c0_g1_i1;Haliotis_sp_CLC_1702_c0_g1_i1;Haliotis_sp_idb_32603_c0_g1_i1;Haliotis_sp_idb_32602_c0_g1_i1;comp205609_c0_seq1_4 len=643 path=[1:0-642]	Haliotis_sp_Tri_121152_c0_g1_i1;Haliotis_sp_CLC_1702_c0_g1_i1;Haliotis_sp_idb_32603_c0_g1_i1;Haliotis_sp_idb_32602_c0_g1_i1;comp205609_c0_seq1_4 len=643 path=[1:0-642]	2;2;2;2;1	2;2;2;2;1	2;2;2;2;1	>Haliotis_sp_Tri_121152_c0_g1_i1;>Haliotis_sp_CLC_1702_c0_g1_i1;>Haliotis_sp_idb_32603_c0_g1_i1;>Haliotis_sp_idb_32602_c0_g1_i1;>comp205609_c0_seq1_4 len=643 path=[1:0-642]	5	2	2	2	6	6	6	41.216	384	384;412;835;937;214	0	12.268	1010600	168430	1.49315e-05	0.00149315	3	139;140		162;169
Haliotis_sp_Tri_107535_c0_g1_i1;Haliotis_sp_CLC_21_c0_g1_i1	Haliotis_sp_Tri_107535_c0_g1_i1;Haliotis_sp_CLC_21_c0_g1_i1	7;7	7;7	4;4	>Haliotis_sp_Tri_107535_c0_g1_i1;>Haliotis_sp_CLC_21_c0_g1_i1	2	7	7	4	19.4	19.4	12.7	33.176	371	371;411	0	53.134	1056000000	88001000	0.00780137	0.780137	42
Haliotis_sp_CLC_2232_c0_g1_i1;Haliotis_sp_idb_1745_c0_g1_i1;comp170175_c0_seq1_6 len=323 path=[1:0-322]	Haliotis_sp_CLC_2232_c0_g1_i1;Haliotis_sp_idb_1745_c0_g1_i1	27;27;2	27;27;2	27;27;2	>Haliotis_sp_CLC_2232_c0_g1_i1;>Haliotis_sp_idb_1745_c0_g1_i1	3	27	27	27	23	23	23	191.33	1728	1728;1932;108	0	271.42	235430000	2871200	0.000254535	0.0254535	64	141;142;143;144		383;443;1042;1338
Haliotis_sp_CLC_2296_c0_g1_i1;comp292963_c0_seq1_2 len=281 path=[259:0-280]	Haliotis_sp_CLC_2296_c0_g1_i1	13;2	13;2	13;2	>Haliotis_sp_CLC_2296_c0_g1_i1	2	13	13	13	25.6	25.6	25.6	75.967	675	675;94	0	159.03	338460000	9401800	0.000833478	0.0833478	37	145;146		127;176
Haliotis_sp_CLC_2347_c0_g1_i1;Haliotis_sp_idb_28940_c0_g1_i1;comp238950_c0_seq1_2 len=684 path=[1:0-683]	Haliotis_sp_CLC_2347_c0_g1_i1;Haliotis_sp_idb_28940_c0_g1_i1;comp238950_c0_seq1_2 len=684 path=[1:0-683]	2;2;1	2;2;1	2;2;1	>Haliotis_sp_CLC_2347_c0_g1_i1;>Haliotis_sp_idb_28940_c0_g1_i1;>comp238950_c0_seq1_2 len=684 path=[1:0-683]	3	2	2	2	4	4	4	65.037	618	618;662;228	0	16.258	43054000	2391900	0.000212044	0.0212044	4
Haliotis_sp_CLC_253_c0_g1_i1	Haliotis_sp_CLC_253_c0_g1_i1	3	3	3	>Haliotis_sp_CLC_253_c0_g1_i1	1	3	3	3	17.9	17.9	17.9	22.871	218	218	0	44.786	807100000	89678000	0.00795004	0.795004	20	147;148;149		197;209;216
Haliotis_sp_CLC_303_c0_g1_i1;Haliotis_sp_Tri_125184_c0_g1_i1	Haliotis_sp_CLC_303_c0_g1_i1	23;1	23;1	23;1	>Haliotis_sp_CLC_303_c0_g1_i1	2	23	23	23	38.9	38.9	38.9	79.789	745	745;301	0	206.7	2433600000	71577000	0.00634537	0.634537	83	150;151;152;153;154;155;156;157;158;159;160;161		235;347;375;387;399;402;450;497;514;548;561;711
Haliotis_sp_CLC_3466_c0_g1_i1;comp16849_c0_seq2_2 len=1627 path=[1605:0-1454 3060:1455-1626]	Haliotis_sp_CLC_3466_c0_g1_i1	3;1	3;1	3;1	>Haliotis_sp_CLC_3466_c0_g1_i1	2	3	3	3	8.8	8.8	8.8	75.511	679	679;542	0	55.519	98462000	3516500	0.000311741	0.0311741	9
Haliotis_sp_CLC_3878_c0_g1_i1;Haliotis_sp_idb_55101_c0_g1_i1	Haliotis_sp_CLC_3878_c0_g1_i1	5;1	1;1	1;1	>Haliotis_sp_CLC_3878_c0_g1_i1	2	5	1	1	3.8	0.8	0.8	146.24	1328	1328;115	0	6.9935	11999000	199990	1.77293e-05	0.00177293	3	162		1023
Haliotis_sp_CLC_39_c0_g1_i1	Haliotis_sp_CLC_39_c0_g1_i1	12	12	12	>Haliotis_sp_CLC_39_c0_g1_i1	1	12	12	12	68.3	68.3	68.3	20.338	189	189	0	147.49	12646000000	1149600000	0.101913	10.1913	115	163;164;165;166;167;168;169;170;171;172		74;77;80;95;118;121;123;136;143;173
Haliotis_sp_CLC_4_c0_g1_i1;Haliotis_sp_Tri_11338_c0_g1_i1	Haliotis_sp_CLC_4_c0_g1_i1;Haliotis_sp_Tri_11338_c0_g1_i1	3;3	3;3	3;3	>Haliotis_sp_CLC_4_c0_g1_i1;>Haliotis_sp_Tri_11338_c0_g1_i1	2	3	3	3	20	20	20	18.036	170	170;244	0	54.614	1819600000	606530000	0.0537695	5.37695	26	173		48
Haliotis_sp_CLC_554_c0_g1_i1	Haliotis_sp_CLC_554_c0_g1_i1	9	9	9	>Haliotis_sp_CLC_554_c0_g1_i1	1	9	9	9	16	16	16	96.103	901	901	0	108.35	195890000	5761500	0.000510762	0.0510762	22	174		734
Haliotis_sp_CLC_608_c0_g1_i1;tr|O44341|O44341_HALRU Lustrin A OS=Haliotis rufescens PE=2 SV=1	Haliotis_sp_CLC_608_c0_g1_i1;tr|O44341|O44341_HALRU Lustrin A OS=Haliotis rufescens PE=2 SV=1	2;1	2;1	2;1	>Haliotis_sp_CLC_608_c0_g1_i1;>tr|O44341|O44341_HALRU Lustrin A OS=Haliotis rufescens PE=2 SV=1	2	2	2	2	11.1	11.1	11.1	17.445	180	180;1428	0	13.586	277210000	55443000	0.00491507	0.491507	10
Haliotis_sp_Tri_33510_c0_g1_i1;Haliotis_sp_CLC_62_c0_g1_i1;Haliotis_sp_Tri_64677_c0_g1_i1;Haliotis_sp_Tri_33508_c0_g1_i1	Haliotis_sp_Tri_33510_c0_g1_i1;Haliotis_sp_CLC_62_c0_g1_i1;Haliotis_sp_Tri_64677_c0_g1_i1;Haliotis_sp_Tri_33508_c0_g1_i1	12;12;9;9	12;12;9;9	12;12;9;9	>Haliotis_sp_Tri_33510_c0_g1_i1;>Haliotis_sp_CLC_62_c0_g1_i1;>Haliotis_sp_Tri_64677_c0_g1_i1;>Haliotis_sp_Tri_33508_c0_g1_i1	4	12	12	12	45.7	45.7	45.7	45.816	433	433;464;253;280	0	253.5	4577600000	508620000	0.0450896	4.50896	131	175;176;177		412;425;433
Haliotis_sp_CLC_6293_c0_g1_i1	Haliotis_sp_CLC_6293_c0_g1_i1	2	1	1	>Haliotis_sp_CLC_6293_c0_g1_i1	1	2	1	1	12.6	5.3	5.3	21.36	206	206	0	6.4016	491330	40944	3.62972e-06	0.000362972	1
Haliotis_sp_CLC_73_c0_g1_i1	Haliotis_sp_CLC_73_c0_g1_i1	23	23	21	>Haliotis_sp_CLC_73_c0_g1_i1	1	23	23	21	41.7	41.7	37.1	64.694	655	655	0	234.77	653680000	14856000	0.001317	0.1317	97	178;179		270;280
Haliotis_sp_CLC_77_c0_g1_i1	Haliotis_sp_CLC_77_c0_g1_i1	8	8	5	>Haliotis_sp_CLC_77_c0_g1_i1	1	8	8	5	53.6	53.6	31.2	15.633	138	138	0	76.87	3910800000	558690000	0.0495284	4.95284	41
Haliotis_sp_CLC_866_c0_g1_i1;Haliotis_sp_Tri_74171_c0_g1_i1	Haliotis_sp_CLC_866_c0_g1_i1;Haliotis_sp_Tri_74171_c0_g1_i1	2;1	2;1	2;1	>Haliotis_sp_CLC_866_c0_g1_i1;>Haliotis_sp_Tri_74171_c0_g1_i1	2	2	2	2	9.9	9.9	9.9	31.307	303	303;247	0	24.283	302180000	25182000	0.00223241	0.223241	12
Haliotis_sp_CLC_8815_c0_g1_i1;Haliotis_sp_idb_19915_c0_g1_i1;comp103351_c1_seq6_2 len=2894 path=[10370:0-316 2498:317-382 17439:383-385 17442:386-391 2573:392-462 2644:463-466 2648:467-1046 3228:1047-1058 17673:1059-1073 3255:1074-1088 3270:1089-1701 3883:1702-1729 3911:1730-1803 3985:1804-1817 3999:1818-2176 4358:2177-2190 18090:2191-2525 4707:2526-2528 4710:2529-2636 4818:2637-2644 4826:2645-26…	Haliotis_sp_CLC_8815_c0_g1_i1;Haliotis_sp_idb_19915_c0_g1_i1;comp103351_c1_seq6_2 len=2894 path=[10370:0-316 2498:317-382 17439:383-385 17442:386-391 2573:392-462 2644:463-466 2648:467-1046 3228:1047-1058 17673:1059-1073 3255:1074-1088 3270:1089-1701 3883:1702-1729 3911:1730-1803 3985:1804-1817 3999:1818-2176 4358:2177-2190 18090:2191-2525 4707:2526-2528 4710:2529-2636 4818:2637-2644 4826:2645-26…	5;5;3;3;3;3;2;2;2;2;2	5;5;3;3;3;3;2;2;2;2;2	5;5;3;3;3;3;2;2;2;2;2	>Haliotis_sp_CLC_8815_c0_g1_i1;>Haliotis_sp_idb_19915_c0_g1_i1;>comp103351_c1_seq6_2 len=2894 path=[10370:0-316 2498:317-382 17439:383-385 17442:386-391 2573:392-462 2644:463-466 2648:467-1046 3228:1047-1058 17673:1059-1073 3255:1074-1088 3270:1089-1701 38	11	5	5	5	15.8	15.8	15.8	39.237	374	374;400;965;973;1102;1110;117;185;366;566;583	0	37.849	34668000	3151600	0.000279392	0.0279392	7
Haliotis_sp_idb_10705_c0_g1_i1;Haliotis_sp_Tri_36495_c0_g1_i1	Haliotis_sp_idb_10705_c0_g1_i1;Haliotis_sp_Tri_36495_c0_g1_i1	10;10	10;10	10;10	>Haliotis_sp_idb_10705_c0_g1_i1;>Haliotis_sp_Tri_36495_c0_g1_i1	2	10	10	10	20.1	20.1	20.1	79.472	717	717;730	0	116.07	284290000	8884200	0.000787593	0.0787593	28	180;181		49;83
Haliotis_sp_idb_12126_c0_g1_i1	Haliotis_sp_idb_12126_c0_g1_i1	2	2	2	>Haliotis_sp_idb_12126_c0_g1_i1	1	2	2	2	7.7	7.7	7.7	37.658	324	324	0	11.662	8909900	809990	7.18064e-05	0.00718064	3	182;183		51;216
Haliotis_sp_idb_13357_c0_g1_i1;Haliotis_sp_idb_13358_c0_g1_i1	Haliotis_sp_idb_13357_c0_g1_i1;Haliotis_sp_idb_13358_c0_g1_i1	4;4	4;4	4;4	>Haliotis_sp_idb_13357_c0_g1_i1;>Haliotis_sp_idb_13358_c0_g1_i1	2	4	4	4	6.3	6.3	6.3	84.659	783	783;991	0	30.163	43270000	2403900	0.000213108	0.0213108	6
Haliotis_sp_idb_13824_c0_g1_i1	Haliotis_sp_idb_13824_c0_g1_i1	5	5	5	>Haliotis_sp_idb_13824_c0_g1_i1	1	5	5	5	7.4	7.4	7.4	110.14	1001	1001	0	49.63	118150000	2363100	0.000209491	0.0209491	10	184;185		922;967
Haliotis_sp_idb_16318_c0_g1_i1	Haliotis_sp_idb_16318_c0_g1_i1	7	7	7	>Haliotis_sp_idb_16318_c0_g1_i1	1	7	7	7	33.2	33.2	33.2	28.444	259	259	0	77.733	149930000	18741000	0.00166141	0.166141	18	186;187;188		143;153;192
Haliotis_sp_idb_17016_c0_g1_i1;Haliotis_sp_Tri_15512_c0_g1_i1;Haliotis_sp_idb_17014_c0_g1_i1	Haliotis_sp_idb_17016_c0_g1_i1;Haliotis_sp_Tri_15512_c0_g1_i1;Haliotis_sp_idb_17014_c0_g1_i1	2;2;2	2;2;2	2;2;2	>Haliotis_sp_idb_17016_c0_g1_i1;>Haliotis_sp_Tri_15512_c0_g1_i1;>Haliotis_sp_idb_17014_c0_g1_i1	3	2	2	2	6.4	6.4	6.4	49.147	451	451;531;642	0	13.472	17576000	1098500	9.73831e-05	0.00973831	3	189;190		93;94
Haliotis_sp_idb_17035_c0_g1_i1	Haliotis_sp_idb_17035_c0_g1_i1	21	19	12	>Haliotis_sp_idb_17035_c0_g1_i1	1	21	19	12	85.7	73	44.7	23.843	237	237	0	288.76	1139300000	56965000	0.00505	0.505	73
Haliotis_sp_idb_18575_c0_g1_i1	Haliotis_sp_idb_18575_c0_g1_i1	3	3	3	>Haliotis_sp_idb_18575_c0_g1_i1	1	3	3	3	9.6	9.6	9.6	51.623	467	467	0	24.05	12925000	646240	5.72898e-05	0.00572898	3
Haliotis_sp_idb_18771_c0_g1_i1;Haliotis_sp_idb_18767_c0_g1_i1;sp|P86728|UP5_HALAI Uncharacterized protein 5 OS=Haliotis asinina PE=1 SV=1	Haliotis_sp_idb_18771_c0_g1_i1;Haliotis_sp_idb_18767_c0_g1_i1	10;10;2	10;10;2	5;5;0	>Haliotis_sp_idb_18771_c0_g1_i1;>Haliotis_sp_idb_18767_c0_g1_i1	3	10	10	5	52.6	52.6	25.7	19.985	175	175;208;173	0	101.5	1854300000	206030000	0.0182648	1.82648	39
Haliotis_sp_idb_20008_c0_g1_i1;comp45250_c0_seq1_3 len=312 path=[1:0-311];Haliotis_sp_idb_20009_c0_g1_i1;Haliotis_sp_Tri_79915_c0_g1_i1;Haliotis_sp_CLC_363_c0_g1_i1	Haliotis_sp_idb_20008_c0_g1_i1	6;2;2;2;2	6;2;2;2;2	6;2;2;2;2	>Haliotis_sp_idb_20008_c0_g1_i1	5	6	6	6	13.6	13.6	13.6	68.469	638	638;104;125;170;559	0	54.545	97488000	4642300	0.000411544	0.0411544	20	191		35
Haliotis_sp_idb_20988_c0_g1_i1;Haliotis_sp_idb_20996_c0_g1_i1;comp406429_c0_seq1_3 len=209 path=[187:0-208]	Haliotis_sp_idb_20988_c0_g1_i1	17;7;3	17;7;3	17;7;3	>Haliotis_sp_idb_20988_c0_g1_i1	3	17	17	17	52.9	52.9	52.9	54.596	471	471;322;69	0	197.47	732820000	25270000	0.00224021	0.224021	61	192;193;194;195;196;197;198		14;32;138;366;403;424;431
Haliotis_sp_Tri_31894_c0_g1_i1;Haliotis_sp_idb_22004_c0_g1_i1;Haliotis_sp_idb_22001_c0_g1_i1	Haliotis_sp_Tri_31894_c0_g1_i1;Haliotis_sp_idb_22004_c0_g1_i1;Haliotis_sp_idb_22001_c0_g1_i1	1;1;1	1;1;1	1;1;1	>Haliotis_sp_Tri_31894_c0_g1_i1;>Haliotis_sp_idb_22004_c0_g1_i1;>Haliotis_sp_idb_22001_c0_g1_i1	3	1	1	1	5.1	5.1	5.1	21.776	197	197;230;230	0.008658	6.01	24462000	2718000	0.000240953	0.0240953	3
Haliotis_sp_idb_22086_c0_g1_i1;Haliotis_sp_Tri_23060_c0_g1_i1;Haliotis_sp_Tri_23058_c0_g1_i1	Haliotis_sp_idb_22086_c0_g1_i1;Haliotis_sp_Tri_23060_c0_g1_i1;Haliotis_sp_Tri_23058_c0_g1_i1	10;5;5	10;5;5	3;1;1	>Haliotis_sp_idb_22086_c0_g1_i1;>Haliotis_sp_Tri_23060_c0_g1_i1;>Haliotis_sp_Tri_23058_c0_g1_i1	3	10	10	3	23.6	23.6	8.4	63.103	581	581;258;302	0	158.08	1387500000	126130000	0.0111815	1.11815	57	199	12	563	246
Haliotis_sp_idb_22087_c0_g1_i1	Haliotis_sp_idb_22087_c0_g1_i1	6	1	1	>Haliotis_sp_idb_22087_c0_g1_i1	1	6	1	1	10.5	1.8	1.8	79.706	784	784	0	7.6197	4721300	363180	3.21962e-05	0.00321962	2	200;201;202	12	696;698;707	246
Haliotis_sp_idb_25731_c0_g1_i1;Haliotis_sp_idb_25730_c0_g1_i1;Haliotis_sp_idb_25733_c0_g1_i1;comp68740_c0_seq1_1 len=219 path=[269:0-32 302:33-167 251:168-185 454:186-218]	Haliotis_sp_idb_25731_c0_g1_i1;Haliotis_sp_idb_25730_c0_g1_i1	14;14;2;1	14;14;2;1	14;14;2;1	>Haliotis_sp_idb_25731_c0_g1_i1;>Haliotis_sp_idb_25730_c0_g1_i1	4	14	14	14	32.4	32.4	32.4	75.595	714	714;773;373;73	0	193.81	738180000	23812000	0.00211096	0.211096	56	203;204;205		363;383;395
Haliotis_sp_idb_25746_c0_g1_i1;Haliotis_sp_idb_25748_c0_g1_i1;Haliotis_sp_CLC_532_c0_g1_i1;comp44198_c0_seq1_4 len=232 path=[210:0-231]	Haliotis_sp_idb_25746_c0_g1_i1;Haliotis_sp_idb_25748_c0_g1_i1;Haliotis_sp_CLC_532_c0_g1_i1	31;23;18;4	31;23;18;4	31;23;18;4	>Haliotis_sp_idb_25746_c0_g1_i1;>Haliotis_sp_idb_25748_c0_g1_i1;>Haliotis_sp_CLC_532_c0_g1_i1	4	31	31	31	63.2	63.2	63.2	75.211	668	668;567;355;77	0	323.31	3985300000	94888000	0.00841191	0.841191	176	206;207;208;209;210		300;319;324;328;329
Haliotis_sp_idb_26030_c0_g1_i1;comp104856_c0_seq3_5 len=2741 path=[1:0-84 13888:85-89 91:90-97 99:98-160 162:161-169 171:170-268 270:269-319 13967:320-337 4954:338-364 9307:365-381 4998:382-452 5069:453-462 5079:463-519 5136:520-525 5142:526-600 14188:601-718 7400:719-738 5355:739-764 5381:765-802 5419:803-855 5472:856-877 5494:878-903 5520:904-907 5524:908-1002 14760:1003-1009 14767:1010-1082 14…	Haliotis_sp_idb_26030_c0_g1_i1;comp104856_c0_seq3_5 len=2741 path=[1:0-84 13888:85-89 91:90-97 99:98-160 162:161-169 171:170-268 270:269-319 13967:320-337 4954:338-364 9307:365-381 4998:382-452 5069:453-462 5079:463-519 5136:520-525 5142:526-600 14188:601-718 7400:719-738 5355:739-764 5381:765-802 5419:803-855 5472:856-877 5494:878-903 5520:904-907 5524:908-1002 14760:1003-1009 14767:1010-1082 14…	5;4	5;4	5;4	>Haliotis_sp_idb_26030_c0_g1_i1;>comp104856_c0_seq3_5 len=2741 path=[1:0-84 13888:85-89 91:90-97 99:98-160 162:161-169 171:170-268 270:269-319 13967:320-337 4954:338-364 9307:365-381 4998:382-452 5069:453-462 5079:463-519 5136:520-525 5142:526-600 14188:60	2	5	5	5	11.9	11.9	11.9	76.031	695	695;914	0	68.659	2363600000	124400000	0.0110282	1.10282	32
Haliotis_sp_idb_27355_c0_g1_i1;comp30184_c0_seq1_4 len=604 path=[582:0-603]	Haliotis_sp_idb_27355_c0_g1_i1	5;1	5;1	5;1	>Haliotis_sp_idb_27355_c0_g1_i1	2	5	5	5	12.9	12.9	12.9	60.914	580	580;201	0	41.933	15661000	870040	7.71299e-05	0.00771299	9
Haliotis_sp_idb_2768_c0_g1_i1	Haliotis_sp_idb_2768_c0_g1_i1	9	4	4	>Haliotis_sp_idb_2768_c0_g1_i1	1	9	4	4	9.2	4.5	4.5	142.33	1286	1286	0	26.828	13515000	270300	2.39623e-05	0.00239623	8
Haliotis_sp_idb_2772_c0_g1_i1;Haliotis_sp_Tri_120375_c0_g1_i1	Haliotis_sp_idb_2772_c0_g1_i1	17;2	17;2	4;2	>Haliotis_sp_idb_2772_c0_g1_i1	2	17	17	4	10.6	10.6	2.6	248.17	2247	2247;235	0	142.66	107420000	1142800	0.00010131	0.010131	26	162;211;212;213;214;215		1023;1619;1733;1855;1949;1967
Haliotis_sp_idb_28907_c0_g1_i1;Haliotis_sp_idb_36084_c0_g1_i1	Haliotis_sp_idb_28907_c0_g1_i1;Haliotis_sp_idb_36084_c0_g1_i1	2;1	2;1	2;1	>Haliotis_sp_idb_28907_c0_g1_i1;>Haliotis_sp_idb_36084_c0_g1_i1	2	2	2	2	12.3	12.3	12.3	26.813	244	244;203	0	15.596	61094000	8727700	0.000773719	0.0773719	8
Haliotis_sp_idb_3074_c0_g1_i1	Haliotis_sp_idb_3074_c0_g1_i1	2	2	2	>Haliotis_sp_idb_3074_c0_g1_i1	1	2	2	2	2.6	2.6	2.6	131.55	1267	1267	0	18.086	43973000	771460	6.86123e-05	0.00686123	6
Haliotis_sp_idb_32310_c0_g1_i1;comp56242_c1_seq1_1 len=419 path=[865:0-418];comp56242_c0_seq1_1 len=455 path=[1:0-454]	Haliotis_sp_idb_32310_c0_g1_i1	3;1;1	3;1;1	3;1;1	>Haliotis_sp_idb_32310_c0_g1_i1	3	3	3	3	3.4	3.4	3.4	102.89	941	941;140;152	0	17.992	10272000	233450	2.06956e-05	0.00206956	4
Haliotis_sp_idb_34528_c0_g1_i1	Haliotis_sp_idb_34528_c0_g1_i1	5	5	5	>Haliotis_sp_idb_34528_c0_g1_i1	1	5	5	5	25.9	25.9	25.9	40.33	386	386	0	63.885	152030000	10136000	0.000898566	0.0898566	15	216;217		163;333
Haliotis_sp_idb_3591_c0_g1_i1	Haliotis_sp_idb_3591_c0_g1_i1	29	29	29	>Haliotis_sp_idb_3591_c0_g1_i1	1	29	29	29	31	31	31	152.31	1469	1469	0	323.31	1382000000	26076000	0.00231166	0.231166	103	218;219;220;221;222;223;224;225;226;227;228;229;230;231;232;233;234;235;236		100;173;186;194;203;213;399;428;447;675;676;698;704;705;760;771;801;807;1296
Haliotis_sp_idb_39663_c0_g1_i1	Haliotis_sp_idb_39663_c0_g1_i1	4	4	4	>Haliotis_sp_idb_39663_c0_g1_i1	1	4	4	4	10.6	10.6	10.6	40.894	397	397	0	38.815	23629000	4725800	0.000418947	0.0418947	9
Haliotis_sp_idb_4071_c0_g1_i1;Haliotis_sp_idb_4065_c0_g1_i1;Haliotis_sp_CLC_591_c0_g1_i1	Haliotis_sp_idb_4071_c0_g1_i1;Haliotis_sp_idb_4065_c0_g1_i1	11;6;1	11;6;1	11;6;1	>Haliotis_sp_idb_4071_c0_g1_i1;>Haliotis_sp_idb_4065_c0_g1_i1	3	11	11	11	19.5	19.5	19.5	77.043	713	713;723;384	0	85.683	209830000	9537800	0.000845535	0.0845535	20	237;238		620;672
Haliotis_sp_idb_42421_c0_g1_i1	Haliotis_sp_idb_42421_c0_g1_i1	6	4	4	>Haliotis_sp_idb_42421_c0_g1_i1	1	6	4	4	36.8	34.2	34.2	25.186	231	231	0	77.47	200060000	33343000	0.00295589	0.295589	25	239;240		49;84
Haliotis_sp_idb_43266_c0_g1_i1	Haliotis_sp_idb_43266_c0_g1_i1	11	1	1	>Haliotis_sp_idb_43266_c0_g1_i1	1	11	1	1	26.3	2.3	2.3	59.013	520	520	0	8.0093	18992000	612630	5.43102e-05	0.00543102	3
Haliotis_sp_idb_43368_c0_g1_i1	Haliotis_sp_idb_43368_c0_g1_i1	1	1	1	>Haliotis_sp_idb_43368_c0_g1_i1	1	1	1	1	2.6	2.6	2.6	43.247	463	463	0	7.7278	90219000	45109000	0.00399896	0.399896	4
Haliotis_sp_idb_44191_c0_g1_i1;comp96813_c0_seq1_5 len=1118 path=[1108:0-120 1229:121-127 1236:128-160 1269:161-303 2442:304-331 1440:332-567 3927:568-586 3943:587-696 1805:697-718 1827:719-822 1931:823-826 1935:827-903 4073:904-925 2034:926-940 4085:941-957 2066:958-981 4116:982-1025 2134:1026-1041 2150:1042-1071 2670:1072-1117]	Haliotis_sp_idb_44191_c0_g1_i1;comp96813_c0_seq1_5 len=1118 path=[1108:0-120 1229:121-127 1236:128-160 1269:161-303 2442:304-331 1440:332-567 3927:568-586 3943:587-696 1805:697-718 1827:719-822 1931:823-826 1935:827-903 4073:904-925 2034:926-940 4085:941-957 2066:958-981 4116:982-1025 2134:1026-1041 2150:1042-1071 2670:1072-1117]	2;1	2;1	1;0	>Haliotis_sp_idb_44191_c0_g1_i1;>comp96813_c0_seq1_5 len=1118 path=[1108:0-120 1229:121-127 1236:128-160 1269:161-303 2442:304-331 1440:332-567 3927:568-586 3943:587-696 1805:697-718 1827:719-822 1931:823-826 1935:827-903 4073:904-925 2034:926-940 4085:941	2	2	2	1	6.9	6.9	4.8	78.627	712	712;373	0	33.141	55863000	1362500	0.000120787	0.0120787	5
Haliotis_sp_idb_44689_c0_g1_i1;Haliotis_sp_idb_44690_c0_g1_i1;Haliotis_sp_Tri_6755_c0_g1_i1;Haliotis_sp_Tri_29190_c0_g1_i1	Haliotis_sp_idb_44689_c0_g1_i1;Haliotis_sp_idb_44690_c0_g1_i1;Haliotis_sp_Tri_6755_c0_g1_i1	3;3;2;1	3;3;2;1	3;3;2;1	>Haliotis_sp_idb_44689_c0_g1_i1;>Haliotis_sp_idb_44690_c0_g1_i1;>Haliotis_sp_Tri_6755_c0_g1_i1	4	3	3	3	7.8	7.8	7.8	86.582	899	899;905;309;336	0	33.993	9270700	927070	8.21856e-05	0.00821856	5	241;242		234;245
Haliotis_sp_idb_47306_c0_g1_i1	Haliotis_sp_idb_47306_c0_g1_i1	2	2	2	>Haliotis_sp_idb_47306_c0_g1_i1	1	2	2	2	8.3	8.3	8.3	31.056	315	315	0	29.44	691570000	172890000	0.0153269	1.53269	19
Haliotis_sp_idb_50884_c0_g1_i1	Haliotis_sp_idb_50884_c0_g1_i1	8	3	3	>Haliotis_sp_idb_50884_c0_g1_i1	1	8	3	3	45.7	18.5	18.5	19.756	173	173	0	22.842	873020000	97002000	0.00859932	0.859932	11	243		93
Haliotis_sp_idb_5218_c0_g1_i1;Haliotis_sp_idb_5212_c0_g1_i1	Haliotis_sp_idb_5218_c0_g1_i1;Haliotis_sp_idb_5212_c0_g1_i1	8;5	8;5	8;5	>Haliotis_sp_idb_5218_c0_g1_i1;>Haliotis_sp_idb_5212_c0_g1_i1	2	8	8	8	44.7	44.7	44.7	30.225	266	266;212	0	102.39	564490000	37633000	0.0033362	0.33362	27	244;245;246		101;139;244
Haliotis_sp_idb_54301_c0_g1_i1	Haliotis_sp_idb_54301_c0_g1_i1	2	2	2	>Haliotis_sp_idb_54301_c0_g1_i1	1	2	2	2	15.5	15.5	15.5	13.249	116	116	0	11.375	7998300	999790	8.86323e-05	0.00886323	3	247;248		66;71
Haliotis_sp_idb_55709_c0_g1_i1;Haliotis_sp_CLC_21655_c0_g1_i1;Haliotis_sp_idb_55710_c0_g1_i1;Haliotis_sp_Tri_52153_c0_g1_i1	Haliotis_sp_idb_55709_c0_g1_i1	4;1;1;1	4;1;1;1	2;1;1;1	>Haliotis_sp_idb_55709_c0_g1_i1	4	4	4	2	6	6	3.5	76.608	665	665;103;192;268	0	31.631	34491000	1277400	0.000113243	0.0113243	6	249		335
Haliotis_sp_idb_5896_c0_g1_i1	Haliotis_sp_idb_5896_c0_g1_i1	10	10	10	>Haliotis_sp_idb_5896_c0_g1_i1	1	10	10	10	12.9	12.9	12.9	139.19	1251	1251	0	76.094	79940000	1378300	0.000122188	0.0122188	21	250;251;252;253		603;715;783;786
Haliotis_sp_idb_6290_c0_g1_i1	Haliotis_sp_idb_6290_c0_g1_i1	15	15	15	>Haliotis_sp_idb_6290_c0_g1_i1	1	15	15	15	13.4	13.4	13.4	179.89	1602	1602	0	123.45	60369000	773960	6.86123e-05	0.00686123	19	254;255;256;257		278;1042;1364;1488
Haliotis_sp_idb_66004_c0_g1_i1	Haliotis_sp_idb_66004_c0_g1_i1	1	1	1	>Haliotis_sp_idb_66004_c0_g1_i1	1	1	1	1	7.7	7.7	7.7	19.246	182	182	0	6.2017	2720200	453370	4.01917e-05	0.00401917	1
Haliotis_sp_idb_66139_c0_g1_i1	Haliotis_sp_idb_66139_c0_g1_i1	4	4	4	>Haliotis_sp_idb_66139_c0_g1_i1	1	4	4	4	21.3	21.3	21.3	18.947	164	164	0	24.691	718790000	119800000	0.0106204	1.06204	19
Haliotis_sp_idb_67370_c0_g1_i1	Haliotis_sp_idb_67370_c0_g1_i1	2	2	2	>Haliotis_sp_idb_67370_c0_g1_i1	1	2	2	2	33	33	33	12.245	112	112	0	49.229	58413000	7301600	0.000647294	0.0647294	11
Haliotis_sp_Tri_121805_c0_g1_i1;Haliotis_sp_idb_7323_c0_g1_i1	Haliotis_sp_Tri_121805_c0_g1_i1;Haliotis_sp_idb_7323_c0_g1_i1	2;2	2;2	2;2	>Haliotis_sp_Tri_121805_c0_g1_i1;>Haliotis_sp_idb_7323_c0_g1_i1	2	2	2	2	23	23	23	17.848	165	165;203	0	24.061	14878000	1239800	0.000109909	0.0109909	7
Haliotis_sp_Tri_114598_c0_g1_i1;Haliotis_sp_idb_7598_c0_g1_i1	Haliotis_sp_Tri_114598_c0_g1_i1;Haliotis_sp_idb_7598_c0_g1_i1	1;1	1;1	1;1	>Haliotis_sp_Tri_114598_c0_g1_i1;>Haliotis_sp_idb_7598_c0_g1_i1	2	1	1	1	2.4	2.4	2.4	85.371	835	835;1943	0	13.812	4795800	217990	1.9325e-05	0.0019325	1
Haliotis_sp_idb_8012_c0_g1_i1	Haliotis_sp_idb_8012_c0_g1_i1	9	9	9	>Haliotis_sp_idb_8012_c0_g1_i1	1	9	9	9	7.7	7.7	7.7	176.65	1664	1664	0	81.725	81542000	1117000	9.90231e-05	0.00990231	24	258;259;260;261;262;263		1476;1477;1486;1494;1530;1532
Haliotis_sp_Tri_130845_c0_g1_i1;Haliotis_sp_idb_813_c0_g1_i1	Haliotis_sp_Tri_130845_c0_g1_i1;Haliotis_sp_idb_813_c0_g1_i1	2;2	2;2	2;2	>Haliotis_sp_Tri_130845_c0_g1_i1;>Haliotis_sp_idb_813_c0_g1_i1	2	2	2	2	4.8	4.8	4.8	63.649	584	584;642	0	12.673	37973000	2109600	0.000187018	0.0187018	2
Haliotis_sp_idb_982_c0_g1_i1	Haliotis_sp_idb_982_c0_g1_i1	1	1	1	>Haliotis_sp_idb_982_c0_g1_i1	1	1	1	1	0.3	0.3	0.3	341.95	3093	3093	0.0085837	6.006	2869800	23332	2.0684e-06	0.00020684	1
Haliotis_sp_Tri_100716_c0_g1_i1	Haliotis_sp_Tri_100716_c0_g1_i1	1	1	1	>Haliotis_sp_Tri_100716_c0_g1_i1	1	1	1	1	10.9	10.9	10.9	12.484	110	110	0	8.5252	3887200	971790	8.61501e-05	0.00861501	2
Haliotis_sp_Tri_100791_c0_g1_i1	Haliotis_sp_Tri_100791_c0_g1_i1	1	1	1	>Haliotis_sp_Tri_100791_c0_g1_i1	1	1	1	1	5.4	5.4	5.4	24.489	221	221	0	6.9414	402800	30985	2.74685e-06	0.000274685	1
Haliotis_sp_Tri_105613_c0_g1_i1;comp508308_c0_seq1_2 len=217 path=[195:0-216];comp32926_c1_seq1_1 len=528 path=[3185:0-527]	Haliotis_sp_Tri_105613_c0_g1_i1;comp508308_c0_seq1_2 len=217 path=[195:0-216];comp32926_c1_seq1_1 len=528 path=[3185:0-527]	2;1;1	2;1;1	2;1;1	>Haliotis_sp_Tri_105613_c0_g1_i1;>comp508308_c0_seq1_2 len=217 path=[195:0-216];>comp32926_c1_seq1_1 len=528 path=[3185:0-527]	3	2	2	2	2.4	2.4	2.4	157.42	1448	1448;72;176	0	15.023	19426000	273600	2.42549e-05	0.00242549	3	264		934
Haliotis_sp_Tri_108584_c0_g1_i1	Haliotis_sp_Tri_108584_c0_g1_i1	19	19	19	>Haliotis_sp_Tri_108584_c0_g1_i1	1	19	19	19	60.6	60.6	60.6	43.264	406	406	0	241.53	7489100000	374450000	0.0331953	3.31953	141	265;266;267;268		131;228;233;380
Haliotis_sp_Tri_116352_c0_g1_i1	Haliotis_sp_Tri_116352_c0_g1_i1	12	12	2	>Haliotis_sp_Tri_116352_c0_g1_i1	1	12	12	2	30.9	30.9	6.9	67.495	653	653	0	103.43	429130000	17165000	0.00152169	0.152169	45
Haliotis_sp_Tri_119193_c0_g1_i1;sp|P86738|UP4_HALAI Uncharacterized protein 4 OS=Haliotis asinina PE=1 SV=1	Haliotis_sp_Tri_119193_c0_g1_i1	8;2	8;2	8;2	>Haliotis_sp_Tri_119193_c0_g1_i1	2	8	8	8	52	52	52	19.104	175	175;130	0	92.217	10985000000	1098500000	0.0973831	9.73831	81	269;270;271;272;273;274;275;276;277;278;279		106;107;108;120;122;134;147;148;171;174;175
Haliotis_sp_Tri_120379_c0_g1_i1;Haliotis_sp_Tri_120377_c0_g1_i1	Haliotis_sp_Tri_120379_c0_g1_i1	16;1	5;0	1;0	>Haliotis_sp_Tri_120379_c0_g1_i1	2	16	5	1	9.1	2.6	0.5	263.91	2404	2404;609	0	33.074	27312000	296870	2.63178e-05	0.00263178	9	162;211;212;214;215		1180;1890;2012;2106;2124
Haliotis_sp_Tri_12080_c0_g1_i1;Haliotis_sp_idb_12590_c0_g1_i1	Haliotis_sp_Tri_12080_c0_g1_i1	9;2	9;2	9;2	>Haliotis_sp_Tri_12080_c0_g1_i1	2	9	9	9	6.7	6.7	6.7	178.27	1602	1602;411	0	103.39	88139000	1144700	0.000101479	0.0101479	14
Haliotis_sp_Tri_121458_c0_g1_i1	Haliotis_sp_Tri_121458_c0_g1_i1	10	3	3	>Haliotis_sp_Tri_121458_c0_g1_i1	1	10	3	3	60.4	18.4	18.4	21.035	212	212	0	35.475	591070000	59107000	0.00523989	0.523989	23
Haliotis_sp_Tri_127820_c0_g1_i1	Haliotis_sp_Tri_127820_c0_g1_i1	5	4	4	>Haliotis_sp_Tri_127820_c0_g1_i1	1	5	4	4	32.6	27.7	27.7	19.529	184	184	0	73.128	1576900000	225260000	0.0199695	1.99695	26	280;281;282;283		88;90;97;108
Haliotis_sp_Tri_138845_c0_g1_i1;Haliotis_sp_CLC_25186_c0_g1_i1	Haliotis_sp_Tri_138845_c0_g1_i1	3;1	1;1	1;1	>Haliotis_sp_Tri_138845_c0_g1_i1	2	3	1	1	7.1	3.3	3.3	50.684	448	448;154	0	7.7606	9232200	710170	6.29572e-05	0.00629572	3
Haliotis_sp_Tri_1743_c0_g1_i1;comp89145_c0_seq2_3 len=654 path=[1328:0-27 1356:28-167 1496:168-194 1523:195-206 1535:207-257 1586:258-313 1642:314-316 1645:317-321 1650:322-401 1730:402-455 1784:456-496 1825:497-511 1840:512-583 1912:584-595 1924:596-618 1947:619-653]	Haliotis_sp_Tri_1743_c0_g1_i1;comp89145_c0_seq2_3 len=654 path=[1328:0-27 1356:28-167 1496:168-194 1523:195-206 1535:207-257 1586:258-313 1642:314-316 1645:317-321 1650:322-401 1730:402-455 1784:456-496 1825:497-511 1840:512-583 1912:584-595 1924:596-618 1947:619-653]	4;3	4;3	3;2	>Haliotis_sp_Tri_1743_c0_g1_i1;>comp89145_c0_seq2_3 len=654 path=[1328:0-27 1356:28-167 1496:168-194 1523:195-206 1535:207-257 1586:258-313 1642:314-316 1645:317-321 1650:322-401 1730:402-455 1784:456-496 1825:497-511 1840:512-583 1912:584-595 1924:596-618	2	4	4	3	18.9	18.9	14.5	27.266	249	249;218	0	28.514	43554000	3629500	0.000321759	0.0321759	7
Haliotis_sp_Tri_2746_c0_g1_i1;Haliotis_sp_Tri_17455_c0_g1_i1;tr|A0A0B4VCR4|A0A0B4VCR4_HALAI Glycine-rich boundary protein OS=Haliotis asinina GN=GRBP PE=2 SV=1	Haliotis_sp_Tri_2746_c0_g1_i1;Haliotis_sp_Tri_17455_c0_g1_i1;tr|A0A0B4VCR4|A0A0B4VCR4_HALAI Glycine-rich boundary protein OS=Haliotis asinina GN=GRBP PE=2 SV=1	3;3;2	3;3;2	3;3;2	>Haliotis_sp_Tri_2746_c0_g1_i1;>Haliotis_sp_Tri_17455_c0_g1_i1;>tr|A0A0B4VCR4|A0A0B4VCR4_HALAI Glycine-rich boundary protein OS=Haliotis asinina GN=GRBP PE=2 SV=1	3	3	3	3	13.7	13.7	13.7	21.624	204	204;362;343	0	17.833	654610000	93515000	0.00829019	0.829019	5	284		177
Haliotis_sp_Tri_24151_c0_g1_i1	Haliotis_sp_Tri_24151_c0_g1_i1	3	3	3	>Haliotis_sp_Tri_24151_c0_g1_i1	1	3	3	3	18.8	18.8	18.8	16.674	149	149	0	19.55	1535600000	170620000	0.0151256	1.51256	22
Haliotis_sp_Tri_25106_c0_g1_i1;comp246916_c0_seq1_3 len=215 path=[193:0-214]	Haliotis_sp_Tri_25106_c0_g1_i1	20;2	20;2	20;2	>Haliotis_sp_Tri_25106_c0_g1_i1	2	20	20	20	50.6	50.6	50.6	61.796	538	538;71	0	323.31	3626600000	134320000	0.0119076	1.19076	112	285;286;287;288;289		79;97;289;470;498
Haliotis_sp_Tri_26245_c0_g1_i1	Haliotis_sp_Tri_26245_c0_g1_i1	1	1	1	>Haliotis_sp_Tri_26245_c0_g1_i1	1	1	1	1	2.3	2.3	2.3	63.144	557	557	0	7.5072	0	0	0	0	1
Haliotis_sp_Tri_28544_c0_g1_i1;Haliotis_sp_CLC_729_c0_g1_i1	Haliotis_sp_Tri_28544_c0_g1_i1;Haliotis_sp_CLC_729_c0_g1_i1	13;11	13;11	6;4	>Haliotis_sp_Tri_28544_c0_g1_i1;>Haliotis_sp_CLC_729_c0_g1_i1	2	13	13	6	36.7	36.7	21.8	44.124	395	395;396	0	207.65	4368000000	273000000	0.0242017	2.42017	101	290		203
Haliotis_sp_Tri_29101_c0_g1_i1;Haliotis_sp_CLC_652_c0_g1_i1	Haliotis_sp_Tri_29101_c0_g1_i1;Haliotis_sp_CLC_652_c0_g1_i1	9;5	9;5	9;5	>Haliotis_sp_Tri_29101_c0_g1_i1;>Haliotis_sp_CLC_652_c0_g1_i1	2	9	9	9	42	42	42	32.79	317	317;101	0	135.03	788110000	78811000	0.00698667	0.698667	46	291;292		281;295
Haliotis_sp_Tri_31897_c0_g1_i1	Haliotis_sp_Tri_31897_c0_g1_i1	1	1	1	>Haliotis_sp_Tri_31897_c0_g1_i1	1	1	1	1	12.1	12.1	12.1	21.955	198	198	0	7.5711	6511100	813880	7.21512e-05	0.00721512	1
Haliotis_sp_Tri_35519_c0_g1_i1;Haliotis_sp_idb_43536_c0_g1_i1	Haliotis_sp_Tri_35519_c0_g1_i1;Haliotis_sp_idb_43536_c0_g1_i1	7;6	7;6	7;6	>Haliotis_sp_Tri_35519_c0_g1_i1;>Haliotis_sp_idb_43536_c0_g1_i1	2	7	7	7	29	29	29	42.363	383	383;345	0	83.789	262490000	14583000	0.0012928	0.12928	24	293		157
Haliotis_sp_Tri_45070_c0_g1_i1;Haliotis_sp_CLC_1969_c0_g1_i1;comp104254_c0_seq2_4 len=2556 path=[5910:0-3 17113:4-27 5938:28-87 5998:88-111 6022:112-272 6183:273-296 6207:297-392 6303:393-416 6327:417-615 6526:616-639 6550:640-797 6708:798-821 6732:822-825 6736:826-846 16885:847-849 16888:850-870 6781:871-871 6782:872-895 6806:896-1588 7499:1589-1612 7523:1613-1747 7658:1748-1771 7682:1772-2080 7…	Haliotis_sp_Tri_45070_c0_g1_i1	21;2;1;1;1	21;2;1;1;1	20;2;1;1;1	>Haliotis_sp_Tri_45070_c0_g1_i1	5	21	21	20	19.1	19.1	18.5	151.77	1409	1409;138;852;2817;2820	0	211.38	589600000	8800000	0.000780128	0.0780128	79	294;295		310;789
Haliotis_sp_Tri_57798_c0_g1_i1;Haliotis_sp_CLC_5_c0_g1_i1;Haliotis_sp_Tri_57797_c0_g1_i1;Haliotis_sp_Tri_132906_c0_g1_i1;Haliotis_sp_Tri_132910_c0_g1_i1	Haliotis_sp_Tri_57798_c0_g1_i1;Haliotis_sp_CLC_5_c0_g1_i1;Haliotis_sp_Tri_57797_c0_g1_i1	8;4;4;1;1	8;4;4;1;1	5;4;4;0;0	>Haliotis_sp_Tri_57798_c0_g1_i1;>Haliotis_sp_CLC_5_c0_g1_i1;>Haliotis_sp_Tri_57797_c0_g1_i1	5	8	8	5	18.5	18.5	14.1	53.141	540	540;182;380;210;225	0	108.66	6619600000	945660000	0.0838336	8.38336	74
Haliotis_sp_Tri_61496_c0_g1_i1	Haliotis_sp_Tri_61496_c0_g1_i1	9	9	9	>Haliotis_sp_Tri_61496_c0_g1_i1	1	9	9	9	33.8	33.8	33.8	29.536	266	266	0	91.384	572730000	52066000	0.0046157	0.46157	30
Haliotis_sp_Tri_63049_c0_g1_i1	Haliotis_sp_Tri_63049_c0_g1_i1	6	6	6	>Haliotis_sp_Tri_63049_c0_g1_i1	1	6	6	6	23.5	23.5	23.5	34.801	311	311	0	66.93	817230000	38916000	0.00344994	0.344994	30
Haliotis_sp_Tri_63812_c0_g1_i1	Haliotis_sp_Tri_63812_c0_g1_i1	3	3	3	>Haliotis_sp_Tri_63812_c0_g1_i1	1	3	3	3	8.2	8.2	8.2	61.413	587	587	0	65.845	172900000	21613000	0.00191601	0.191601	20	296;297;298		323;381;384
Haliotis_sp_Tri_64952_c0_g1_i1	Haliotis_sp_Tri_64952_c0_g1_i1	9	9	9	>Haliotis_sp_Tri_64952_c0_g1_i1	1	9	9	9	52.1	52.1	52.1	24.648	213	213	0	93.461	1660500000	166050000	0.0147205	1.47205	47	299;300		146;156
Haliotis_sp_Tri_72839_c0_g1_i1	Haliotis_sp_Tri_72839_c0_g1_i1	9	9	9	>Haliotis_sp_Tri_72839_c0_g1_i1	1	9	9	9	30.8	30.8	30.8	39.671	357	357	0	85.973	625810000	44701000	0.00396279	0.396279	29	301;302;303		147;151;177
Haliotis_sp_Tri_73035_c0_g1_i1	Haliotis_sp_Tri_73035_c0_g1_i1	7	7	7	>Haliotis_sp_Tri_73035_c0_g1_i1	1	7	7	7	18	18	18	70.367	679	679	0	114.44	1125000000	86538000	0.00767167	0.767167	46	304		669
Haliotis_sp_Tri_81308_c0_g1_i1;comp95780_c0_seq2_4 len=1153 path=[1151:0-87 1239:88-94 1246:95-227 1379:228-261 1413:262-298 4581:299-405 4649:406-435 3988:436-472 1620:473-475 1623:476-577 1725:578-611 1759:612-649 1797:650-695 1843:696-715 4790:716-768 2726:769-830 3266:831-845 1993:846-859 2007:860-917 2065:918-941 2089:942-967 2846:968-996 2168:997-1033 2205:1034-1057 2229:1058-1152]	Haliotis_sp_Tri_81308_c0_g1_i1	3;1	3;1	3;1	>Haliotis_sp_Tri_81308_c0_g1_i1	2	3	3	3	23.6	23.6	23.6	19.922	182	182;384	0	23.349	84281000	14047000	0.00124528	0.124528	13	305;306;307		88;166;176
Haliotis_sp_Tri_83476_c0_g1_i1	Haliotis_sp_Tri_83476_c0_g1_i1	4	4	4	>Haliotis_sp_Tri_83476_c0_g1_i1	1	4	4	4	13.2	13.2	13.2	60.579	554	554	0	28.341	10701000	445860	3.95259e-05	0.00395259	5	308		183
Haliotis_sp_Tri_8786_c0_g1_i1;Haliotis_sp_Tri_8788_c0_g1_i1	Haliotis_sp_Tri_8786_c0_g1_i1	3;1	3;1	3;1	>Haliotis_sp_Tri_8786_c0_g1_i1	2	3	3	3	24.7	24.7	24.7	18.865	166	166;133	0	25.378	30264000	3362700	0.000298107	0.0298107	7	309		120
Haliotis_sp_Tri_96223_c0_g1_i1	Haliotis_sp_Tri_96223_c0_g1_i1	1	1	1	>Haliotis_sp_Tri_96223_c0_g1_i1	1	1	1	1	1.4	1.4	1.4	109.25	989	989	0	6.864	3502000	71469	6.33579e-06	0.000633579	1
sp|P82595|PLS_HALLA Perlustrin OS=Haliotis laevigata PE=1 SV=2	sp|P82595|PLS_HALLA Perlustrin OS=Haliotis laevigata PE=1 SV=2	1	1	1	>sp|P82595|PLS_HALLA Perlustrin OS=Haliotis laevigata PE=1 SV=2	1	1	1	1	10.7	10.7	10.7	9.3378	84	84	0	6.8408	160210000	40052000	0.00355065	0.355065	7
sp|P82596|PLC_HALLA Perlucin OS=Haliotis laevigata PE=1 SV=3	sp|P82596|PLC_HALLA Perlucin OS=Haliotis laevigata PE=1 SV=3	16	4	2	>sp|P82596|PLC_HALLA Perlucin OS=Haliotis laevigata PE=1 SV=3	1	16	4	2	84.5	25.2	7.1	18.155	155	155	0	59.715	5903900000	491990000	0.0436154	4.36154	42
sp|P84811|PWAP_HALLA Perlwapin OS=Haliotis laevigata PE=1 SV=1;comp236269_c0_seq1_4 len=272 path=[250:0-271]	sp|P84811|PWAP_HALLA Perlwapin OS=Haliotis laevigata PE=1 SV=1	6;1	6;1	6;1	>sp|P84811|PWAP_HALLA Perlwapin OS=Haliotis laevigata PE=1 SV=1	2	6	6	6	32.1	32.1	32.1	14.528	134	134;90	0	52.537	1387000000	198150000	0.0175662	1.75662	28
sp|P86732|GAAP_HALAI Glycine, alanine and asparagine-rich protein OS=Haliotis asinina PE=1 SV=1;Haliotis_sp_idb_67019_c0_g1_i1	sp|P86732|GAAP_HALAI Glycine, alanine and asparagine-rich protein OS=Haliotis asinina PE=1 SV=1	4;1	1;1	1;1	>sp|P86732|GAAP_HALAI Glycine, alanine and asparagine-rich protein OS=Haliotis asinina PE=1 SV=1	2	4	1	1	6.9	2	2	45.64	507	507;177	0	6.5758	455190	26776	2.37372e-06	0.000237372	1
sp|P86737|UP3_HALAI Uncharacterized protein 3 (Fragment) OS=Haliotis asinina PE=1 SV=1	sp|P86737|UP3_HALAI Uncharacterized protein 3 (Fragment) OS=Haliotis asinina PE=1 SV=1	2	2	2	>sp|P86737|UP3_HALAI Uncharacterized protein 3 (Fragment) OS=Haliotis asinina PE=1 SV=1	1	2	2	2	8.9	8.9	8.9	18.323	169	169	0	18.492	100410000	11157000	0.000989078	0.0989078	8	313		63
tr|F8J3D2|F8J3D2_HALLA Perlucin C protein OS=Haliotis laevigata GN=perlucin C PE=2 SV=1;tr|F8J3D1|F8J3D1_HALLA Perlucin B protein OS=Haliotis laevigata GN=perlucin B PE=2 SV=1;tr|F8J3D0|F8J3D0_HALLA Perlucin A2 protein OS=Haliotis laevigata GN=perlucin A2 PE=2 SV=1	tr|F8J3D2|F8J3D2_HALLA Perlucin C protein OS=Haliotis laevigata GN=perlucin C PE=2 SV=1;tr|F8J3D1|F8J3D1_HALLA Perlucin B protein OS=Haliotis laevigata GN=perlucin B PE=2 SV=1;tr|F8J3D0|F8J3D0_HALLA Perlucin A2 protein OS=Haliotis laevigata GN=perlucin A2 PE=2 SV=1	16;14;12	16;14;12	1;1;0	>tr|F8J3D2|F8J3D2_HALLA Perlucin C protein OS=Haliotis laevigata GN=perlucin C PE=2 SV=1;>tr|F8J3D1|F8J3D1_HALLA Perlucin B protein OS=Haliotis laevigata GN=perlucin B PE=2 SV=1;>tr|F8J3D0|F8J3D0_HALLA Perlucin A2 protein OS=Haliotis laevigata GN=perlucin	3	16	16	1	62.9	62.9	8.3	27.79	240	240;210;149	0	233.82	13125000000	729190000	0.0646434	6.46434	407	314;315		89;173
SUM																			11280196828		100	100
