# Supplementary material for: In-depth proteomic analyses of Haliotis laevigata (greenlip abalone) nacre and prismatic organic shell matrix
Source: Proteome Sci. 2018 Jun 15;16:11. doi: 10.1186/s12953-018-0139-3 (PMC6003135; doi:10.1186/s12953-018-0139-3)
Supplement: Supplementary file 7 — ProteinGroups, nacre acid-soluble, protocol A. See legend to Additional file 6. (XLSX 167 kb) [file 12953_2018_139_MOESM7_ESM.xlsx]

## Sheet: Haliotis_nacre_soluble_A_protei
Protein IDs	Majority protein IDs	Peptide counts (all)	Peptide counts (razor+unique)	Peptide counts (unique)	Fasta headers	Number of proteins	Peptides	Razor + unique peptides	Unique peptides	Sequence coverage [%]	Unique + razor sequence coverage [%]	Unique sequence coverage [%]	Mol. weight [kDa]	Sequence length	Sequence lengths	Q-value	Score	Intensity	iBAQ	iBAQ fraction	iBAC %		MS/MS Count	Oxidation (M) site IDs	Phospho (STY) site IDs	Oxidation (M) site positions	Phospho (STY) site positions
Haliotis_sp_Tri_60358_c0_g1_i1;comp100296_c0_seq2_4 len=1285 path=[1:0-265 5597:266-286 5625:287-300 302:301-312 314:313-373 375:374-376 378:377-486 5775:487-494 496:495-793 795:794-794 796:795-810 812:811-841 5887:842-860 862:861-878 880:879-930 932:931-948 950:949-1067 1069:1068-1086 1088:1087-1137 5998:1138-1196 1198:1197-1214 1216:1215-1264 3830:1265-1284];comp100296_c0_seq3_4 len=1363 path=[…	Haliotis_sp_Tri_60358_c0_g1_i1;comp100296_c0_seq2_4 len=1285 path=[1:0-265 5597:266-286 5625:287-300 302:301-312 314:313-373 375:374-376 378:377-486 5775:487-494 496:495-793 795:794-794 796:795-810 812:811-841 5887:842-860 862:861-878 880:879-930 932:931-948 950:949-1067 1069:1068-1086 1088:1087-1137 5998:1138-1196 1198:1197-1214 1216:1215-1264 3830:1265-1284];comp100296_c0_seq3_4 len=1363 path=[…	2;2;2;2;2;2;2;2;2	2;2;2;2;2;2;2;2;2	2;2;2;2;2;2;2;2;2	>Haliotis_sp_Tri_60358_c0_g1_i1;>comp100296_c0_seq2_4 len=1285 path=[1:0-265 5597:266-286 5625:287-300 302:301-312 314:313-373 375:374-376 378:377-486 5775:487-494 496:495-793 795:794-794 796:795-810 812:811-841 5887:842-860 862:861-878 880:879-930 932:931	9	2	2	2	11.8	11.8	11.8	35.454	330	330;428;454;488;492;518;519;552;583	0	22.129	19910000	1991000	1.03427e-05	0.00103427		3
Haliotis_sp_Tri_52817_c0_g1_i1;comp100950_c0_seq8_2 len=5470 path=[1:0-44 46:45-338 340:339-627 641:628-4132 4146:4133-4317 4331:4318-4319 4333:4320-4600 4614:4601-4978 41089:4979-5002 5016:5003-5469];comp100950_c0_seq6_2 len=5482 path=[1:0-44 46:45-338 340:339-627 629:628-639 641:640-4144 4146:4145-4329 4331:4330-4331 4333:4332-4612 4614:4613-4990 41089:4991-5014 5016:5015-5481];comp100950_c0_se…	Haliotis_sp_Tri_52817_c0_g1_i1;comp100950_c0_seq8_2 len=5470 path=[1:0-44 46:45-338 340:339-627 641:628-4132 4146:4133-4317 4331:4318-4319 4333:4320-4600 4614:4601-4978 41089:4979-5002 5016:5003-5469];comp100950_c0_seq6_2 len=5482 path=[1:0-44 46:45-338 340:339-627 629:628-639 641:640-4144 4146:4145-4329 4331:4330-4331 4333:4332-4612 4614:4613-4990 41089:4991-5014 5016:5015-5481];comp100950_c0_se…	1;1;1;1;1;1;1;1;1	1;1;1;1;1;1;1;1;1	1;1;1;1;1;1;1;1;1	>Haliotis_sp_Tri_52817_c0_g1_i1;>comp100950_c0_seq8_2 len=5470 path=[1:0-44 46:45-338 340:339-627 641:628-4132 4146:4133-4317 4331:4318-4319 4333:4320-4600 4614:4601-4978 41089:4979-5002 5016:5003-5469];>comp100950_c0_seq6_2 len=5482 path=[1:0-44 46:45-338	9	1	1	1	5	5	5	40.024	362	362;1823;1827;1941;1948;3786;3790;3904;3911	0	7.501	1239200	68843	3.5762e-07	3.5762e-05		1	0		161
Haliotis_sp_Tri_109450_c0_g1_i1;comp101252_c0_seq3_2 len=1445 path=[12575:0-38 12614:39-47 12623:48-159 12735:160-162 12738:163-166 12742:167-571 13147:572-810 13386:811-817 13393:818-863 13439:864-947 13523:948-949 13525:950-1444];Haliotis_sp_Tri_109451_c0_g1_i1;comp101252_c0_seq1_2 len=1553 path=[18161:0-28 18190:29-80 10039:81-104 10063:105-130 10089:131-245 10204:246-361 10320:362-385 17735:3…	Haliotis_sp_Tri_109450_c0_g1_i1;comp101252_c0_seq3_2 len=1445 path=[12575:0-38 12614:39-47 12623:48-159 12735:160-162 12738:163-166 12742:167-571 13147:572-810 13386:811-817 13393:818-863 13439:864-947 13523:948-949 13525:950-1444];Haliotis_sp_Tri_109451_c0_g1_i1	9;9;5;4	9;9;5;4	9;9;5;4	>Haliotis_sp_Tri_109450_c0_g1_i1;>comp101252_c0_seq3_2 len=1445 path=[12575:0-38 12614:39-47 12623:48-159 12735:160-162 12738:163-166 12742:167-571 13147:572-810 13386:811-817 13393:818-863 13439:864-947 13523:948-949 13525:950-1444];>Haliotis_sp_Tri_10945	4	9	9	9	46.6	46.6	46.6	26.035	232	232;482;184;518	0	92.31	652970000	46641000	0.000242287	0.0242287		34	1;2		143;205
Haliotis_sp_idb_17515_c0_g1_i1;comp101323_c0_seq1_2 len=1972 path=[1:0-251 4116:252-276 278:277-452 454:453-477 6289:478-602 604:603-624 626:625-729 731:730-735 737:736-759 6432:760-806 808:807-835 6467:836-953 6529:954-963 6539:964-990 6564:991-1268 1270:1269-1272 1274:1273-1651 1653:1652-1671 1673:1672-1703 1715:1704-1832 1844:1833-1843 1855:1844-1971];Haliotis_sp_Tri_57538_c0_g1_i1;comp101323_…	Haliotis_sp_idb_17515_c0_g1_i1;comp101323_c0_seq1_2 len=1972 path=[1:0-251 4116:252-276 278:277-452 454:453-477 6289:478-602 604:603-624 626:625-729 731:730-735 737:736-759 6432:760-806 808:807-835 6467:836-953 6529:954-963 6539:964-990 6564:991-1268 1270:1269-1272 1274:1273-1651 1653:1652-1671 1673:1672-1703 1715:1704-1832 1844:1833-1843 1855:1844-1971];Haliotis_sp_Tri_57538_c0_g1_i1;comp101323_…	2;2;1;1	2;2;1;1	2;2;1;1	>Haliotis_sp_idb_17515_c0_g1_i1;>comp101323_c0_seq1_2 len=1972 path=[1:0-251 4116:252-276 278:277-452 454:453-477 6289:478-602 604:603-624 626:625-729 731:730-735 737:736-759 6432:760-806 808:807-835 6467:836-953 6529:954-963 6539:964-990 6564:991-1268 127	4	2	2	2	4.6	4.6	4.6	56.736	524	524;657;206;370	0	11.661	7469100	324740	1.68693e-06	0.000168693		3
comp101360_c1_seq14_3 len=1264 path=[12627:0-378 13006:379-388 13016:389-608 20747:609-637 20774:638-639 20776:640-649 13277:650-653 13281:654-713 13341:714-800 21008:801-821 21029:822-823 21031:824-838 21046:839-842 2687:843-889 2734:890-946 2791:947-947 2792:948-965 2810:966-971 2816:972-975 21135:976-996 2841:997-1051 2896:1052-1108 2953:1109-1129 2974:1130-1263];comp101360_c1_seq4_3 len=1294 …	comp101360_c1_seq14_3 len=1264 path=[12627:0-378 13006:379-388 13016:389-608 20747:609-637 20774:638-639 20776:640-649 13277:650-653 13281:654-713 13341:714-800 21008:801-821 21029:822-823 21031:824-838 21046:839-842 2687:843-889 2734:890-946 2791:947-947 2792:948-965 2810:966-971 2816:972-975 21135:976-996 2841:997-1051 2896:1052-1108 2953:1109-1129 2974:1130-1263];comp101360_c1_seq4_3 len=1294 …	2;2	2;2	2;2	>comp101360_c1_seq14_3 len=1264 path=[12627:0-378 13006:379-388 13016:389-608 20747:609-637 20774:638-639 20776:640-649 13277:650-653 13281:654-713 13341:714-800 21008:801-821 21029:822-823 21031:824-838 21046:839-842 2687:843-889 2734:890-946 2791:947-947	2	2	2	2	6.9	6.9	6.9	45.977	421	421;431	0	13.984	8965500	471870	2.45123e-06	0.000245123		1
Haliotis_sp_Tri_88331_c0_g1_i1;comp101550_c1_seq1_3 len=2684 path=[2888:0-1014 3903:1015-1703 15176:1704-1706 4595:1707-1802 4691:1803-1898 15270:1899-1899 4788:1900-1901 4790:1902-2034 4923:2035-2062 10588:2063-2111 5000:2112-2247 5136:2248-2262 5151:2263-2395 5284:2396-2405 5294:2406-2560 5449:2561-2590 5479:2591-2683]	Haliotis_sp_Tri_88331_c0_g1_i1;comp101550_c1_seq1_3 len=2684 path=[2888:0-1014 3903:1015-1703 15176:1704-1706 4595:1707-1802 4691:1803-1898 15270:1899-1899 4788:1900-1901 4790:1902-2034 4923:2035-2062 10588:2063-2111 5000:2112-2247 5136:2248-2262 5151:2263-2395 5284:2396-2405 5294:2406-2560 5449:2561-2590 5479:2591-2683]	7;7	7;7	7;7	>Haliotis_sp_Tri_88331_c0_g1_i1;>comp101550_c1_seq1_3 len=2684 path=[2888:0-1014 3903:1015-1703 15176:1704-1706 4595:1707-1802 4691:1803-1898 15270:1899-1899 4788:1900-1901 4790:1902-2034 4923:2035-2062 10588:2063-2111 5000:2112-2247 5136:2248-2262 5151:22	2	7	7	7	18.1	18.1	18.1	51.259	452	452;894	0	62.738	310320000	14777000	7.67624e-05	0.00767624		35	3		354
comp101638_c0_seq5_5 len=1626 path=[2732:0-74 10580:75-88 10594:89-96 2829:97-107 2840:108-110 2843:111-137 7690:138-156 2889:157-160 2893:161-208 8024:209-223 10658:224-253 10688:254-275 3004:276-354 9007:355-414 3142:415-524 3252:525-1187 3915:1188-1601 10991:1602-1602 10992:1603-1625];comp101638_c0_seq1_5 len=2332 path=[2732:0-74 10580:75-88 10594:89-96 2829:97-107 2840:108-110 2843:111-137 76…	comp101638_c0_seq5_5 len=1626 path=[2732:0-74 10580:75-88 10594:89-96 2829:97-107 2840:108-110 2843:111-137 7690:138-156 2889:157-160 2893:161-208 8024:209-223 10658:224-253 10688:254-275 3004:276-354 9007:355-414 3142:415-524 3252:525-1187 3915:1188-1601 10991:1602-1602 10992:1603-1625];comp101638_c0_seq1_5 len=2332 path=[2732:0-74 10580:75-88 10594:89-96 2829:97-107 2840:108-110 2843:111-137 76…	4;4;4;3	4;4;4;3	4;4;4;3	>comp101638_c0_seq5_5 len=1626 path=[2732:0-74 10580:75-88 10594:89-96 2829:97-107 2840:108-110 2843:111-137 7690:138-156 2889:157-160 2893:161-208 8024:209-223 10658:224-253 10688:254-275 3004:276-354 9007:355-414 3142:415-524 3252:525-1187 3915:1188-1601	4	4	4	4	8.9	8.9	8.9	59.192	542	542;778;920;329	0	38.783	485390000	19416000	0.000100861	0.0100861		56	4;5;6		35;136;148
comp101644_c1_seq1_1 len=1326 path=[6320:0-664 6985:665-668 6989:669-1293 7614:1294-1325];Haliotis_sp_idb_12235_c0_g1_i1	comp101644_c1_seq1_1 len=1326 path=[6320:0-664 6985:665-668 6989:669-1293 7614:1294-1325];Haliotis_sp_idb_12235_c0_g1_i1	6;5	6;5	1;0	>comp101644_c1_seq1_1 len=1326 path=[6320:0-664 6985:665-668 6989:669-1293 7614:1294-1325];>Haliotis_sp_idb_12235_c0_g1_i1	2	6	6	1	16.1	16.1	2.5	49.256	442	442;969	0	43.976	87928000	3381900	1.7568e-05	0.0017568		21
comp101672_c0_seq1_4 len=624 path=[602:0-117 720:118-202 805:203-209 13283:210-226 13300:227-227 830:228-247 13367:248-323 926:324-366 969:367-385 988:386-390 993:391-459 1062:460-488 14248:489-494 14254:495-501 14261:502-512 6623:513-560 1163:561-623]	comp101672_c0_seq1_4 len=624 path=[602:0-117 720:118-202 805:203-209 13283:210-226 13300:227-227 830:228-247 13367:248-323 926:324-366 969:367-385 988:386-390 993:391-459 1062:460-488 14248:489-494 14254:495-501 14261:502-512 6623:513-560 1163:561-623]	6	1	1	>comp101672_c0_seq1_4 len=624 path=[602:0-117 720:118-202 805:203-209 13283:210-226 13300:227-227 830:228-247 13367:248-323 926:324-366 969:367-385 988:386-390 993:391-459 1062:460-488 14248:489-494 14254:495-501 14261:502-512 6623:513-560 1163:561-623]	1	6	1	1	21.6	7.7	7.7	23.545	208	208	0	7.0528	5172100	470190	2.44251e-06	0.000244251		2
comp101858_c3_seq18_4 len=2097 path=[10064:0-47 10112:48-189 10254:190-207 10272:208-1130 729:1131-1154 753:1155-1893 1492:1894-2096];Haliotis_sp_idb_10046_c0_g1_i1;Haliotis_sp_Tri_130852_c0_g1_i1;comp101858_c3_seq10_6 len=2289 path=[23058:0-188 23247:189-606 23665:607-615 23674:616-720 29219:721-721 29220:722-796 369:797-827 400:828-1156 729:1157-1180 11218:1181-1819 11857:1820-1840 11878:1841-2…	comp101858_c3_seq18_4 len=2097 path=[10064:0-47 10112:48-189 10254:190-207 10272:208-1130 729:1131-1154 753:1155-1893 1492:1894-2096]	11;1;1;1;1;1;1;1;1;1;1;1;1;1;1	11;1;1;1;1;1;1;1;1;1;1;1;1;1;1	11;1;1;1;1;1;1;1;1;1;1;1;1;1;1	>comp101858_c3_seq18_4 len=2097 path=[10064:0-47 10112:48-189 10254:190-207 10272:208-1130 729:1131-1154 753:1155-1893 1492:1894-2096]	15	11	11	11	21	21	21	75.776	699	699;572;594;763;790;1201;1207;1219;1225;1228;1234;1246;1252;1300;1327	0	90.928	225750000	5506000	2.86021e-05	0.00286021		28	7;8;9		141;231;283
Haliotis_sp_idb_4122_c0_g1_i1;comp101977_c0_seq1_2 len=4897 path=[1:0-314 316:315-330 332:331-1905 1907:1906-1923 1925:1924-2061 2063:2062-2078 2080:2079-2167 2169:2168-2197 2199:2198-2324 2326:2325-3263 3265:3264-3767 3769:3768-3798 3800:3799-4336 4338:4337-4642 4644:4643-4645 4647:4646-4696 4698:4697-4739 4741:4740-4793 4795:4794-4830 4832:4831-4849 4851:4850-4854 4856:4855-4873 12724:4874-4896]	Haliotis_sp_idb_4122_c0_g1_i1;comp101977_c0_seq1_2 len=4897 path=[1:0-314 316:315-330 332:331-1905 1907:1906-1923 1925:1924-2061 2063:2062-2078 2080:2079-2167 2169:2168-2197 2199:2198-2324 2326:2325-3263 3265:3264-3767 3769:3768-3798 3800:3799-4336 4338:4337-4642 4644:4643-4645 4647:4646-4696 4698:4697-4739 4741:4740-4793 4795:4794-4830 4832:4831-4849 4851:4850-4854 4856:4855-4873 12724:4874-4896]	2;2	2;2	2;2	>Haliotis_sp_idb_4122_c0_g1_i1;>comp101977_c0_seq1_2 len=4897 path=[1:0-314 316:315-330 332:331-1905 1907:1906-1923 1925:1924-2061 2063:2062-2078 2080:2079-2167 2169:2168-2197 2199:2198-2324 2326:2325-3263 3265:3264-3767 3769:3768-3798 3800:3799-4336 4338:	2	2	2	2	1.7	1.7	1.7	147.7	1318	1318;1632	0	13.531	9372700	139890	7.2669e-07	7.2669e-05		2
Haliotis_sp_Tri_110769_c0_g1_i1;comp102102_c1_seq1_6 len=848 path=[4234:0-520 4755:521-544 4779:545-847]	Haliotis_sp_Tri_110769_c0_g1_i1;comp102102_c1_seq1_6 len=848 path=[4234:0-520 4755:521-544 4779:545-847]	2;2	2;2	2;2	>Haliotis_sp_Tri_110769_c0_g1_i1;>comp102102_c1_seq1_6 len=848 path=[4234:0-520 4755:521-544 4779:545-847]	2	2	2	2	25.6	25.6	25.6	13.581	125	125;283	0	32.096	7807500	975930	5.06969e-06	0.000506969		4
Haliotis_sp_CLC_2877_c0_g1_i1;Haliotis_sp_idb_3129_c0_g1_i1;comp102281_c0_seq4_1 len=4840 path=[11773:0-133 5565:134-134 5566:135-785 6217:786-1212 6644:1213-2728 8160:2729-2746 8178:2747-3403 8835:3404-3917 15131:3918-3922 15136:3923-3927 15141:3928-3940 9372:3941-4640 10072:4641-4838 14334:4839-4839];comp102281_c0_seq5_3 len=4854 path=[13235:0-148 5566:149-799 6217:800-1226 6644:1227-2742 8160:…	Haliotis_sp_CLC_2877_c0_g1_i1;Haliotis_sp_idb_3129_c0_g1_i1;comp102281_c0_seq4_1 len=4840 path=[11773:0-133 5565:134-134 5566:135-785 6217:786-1212 6644:1213-2728 8160:2729-2746 8178:2747-3403 8835:3404-3917 15131:3918-3922 15136:3923-3927 15141:3928-3940 9372:3941-4640 10072:4641-4838 14334:4839-4839];comp102281_c0_seq5_3 len=4854 path=[13235:0-148 5566:149-799 6217:800-1226 6644:1227-2742 8160:…	4;4;4;4;4;4;4	4;4;4;4;4;4;4	4;4;4;4;4;4;4	>Haliotis_sp_CLC_2877_c0_g1_i1;>Haliotis_sp_idb_3129_c0_g1_i1;>comp102281_c0_seq4_1 len=4840 path=[11773:0-133 5565:134-134 5566:135-785 6217:786-1212 6644:1213-2728 8160:2729-2746 8178:2747-3403 8835:3404-3917 15131:3918-3922 15136:3923-3927 15141:3928-39	7	4	4	4	5.5	5.5	5.5	91.93	850	850;871;1614;1618;1643;1668;1719	0	38.384	118340000	3198400	1.66148e-05	0.00166148		14	11		224
Haliotis_sp_idb_22102_c0_g1_i1;comp102323_c0_seq5_4 len=869 path=[5175:0-26 9565:27-36 9575:37-46 9585:47-373 5549:374-386 5562:387-868];comp102323_c0_seq8_4 len=1112 path=[3206:0-68 6948:69-84 3310:85-120 7026:121-155 10197:156-157 3383:158-158 6877:159-182 10207:183-616 8454:617-629 5562:630-1111];comp102323_c0_seq1_6 len=2122 path=[95:0-18 2234:19-93 2309:94-155 9782:156-163 2379:164-174 2390:…	Haliotis_sp_idb_22102_c0_g1_i1;comp102323_c0_seq5_4 len=869 path=[5175:0-26 9565:27-36 9575:37-46 9585:47-373 5549:374-386 5562:387-868];comp102323_c0_seq8_4 len=1112 path=[3206:0-68 6948:69-84 3310:85-120 7026:121-155 10197:156-157 3383:158-158 6877:159-182 10207:183-616 8454:617-629 5562:630-1111];comp102323_c0_seq1_6 len=2122 path=[95:0-18 2234:19-93 2309:94-155 9782:156-163 2379:164-174 2390:…	1;1;1;1;1;1;1	1;1;1;1;1;1;1	1;1;1;1;1;1;1	>Haliotis_sp_idb_22102_c0_g1_i1;>comp102323_c0_seq5_4 len=869 path=[5175:0-26 9565:27-36 9575:37-46 9585:47-373 5549:374-386 5562:387-868];>comp102323_c0_seq8_4 len=1112 path=[3206:0-68 6948:69-84 3310:85-120 7026:121-155 10197:156-157 3383:158-158 6877:15	7	1	1	1	8.7	8.7	8.7	19.508	172	172;289;370;707;716;719;728	0.0024331	6.9098	4522800	411170	2.13591e-06	0.000213591		2	12		151
Haliotis_sp_Tri_14761_c0_g1_i1;comp102372_c0_seq1_1 len=2299 path=[1:0-658 660:659-674 676:675-757 759:758-779 781:780-953 955:954-1156 1158:1157-1175 1177:1176-1219 1221:1220-1223 1225:1224-1348 7304:1349-1355 1357:1356-1373 1375:1374-1398 1400:1399-1425 7322:1426-1437 1439:1438-1441 1443:1442-1465 7357:1466-1481 7369:1482-1851 7568:1852-1861 1863:1862-1866 1868:1867-1941 7634:1942-1964 1966:196…	Haliotis_sp_Tri_14761_c0_g1_i1;comp102372_c0_seq1_1 len=2299 path=[1:0-658 660:659-674 676:675-757 759:758-779 781:780-953 955:954-1156 1158:1157-1175 1177:1176-1219 1221:1220-1223 1225:1224-1348 7304:1349-1355 1357:1356-1373 1375:1374-1398 1400:1399-1425 7322:1426-1437 1439:1438-1441 1443:1442-1465 7357:1466-1481 7369:1482-1851 7568:1852-1861 1863:1862-1866 1868:1867-1941 7634:1942-1964 1966:196…	1;1;1	1;1;1	1;1;1	>Haliotis_sp_Tri_14761_c0_g1_i1;>comp102372_c0_seq1_1 len=2299 path=[1:0-658 660:659-674 676:675-757 759:758-779 781:780-953 955:954-1156 1158:1157-1175 1177:1176-1219 1221:1220-1223 1225:1224-1348 7304:1349-1355 1357:1356-1373 1375:1374-1398 1400:1399-142	3	1	1	1	3.9	3.9	3.9	43.883	387	387;767;771	0	7.1662	14117000	613790	3.18847e-06	0.000318847		1	13		109
Haliotis_sp_Tri_129753_c0_g1_i1;comp102930_c0_seq1_5 len=2482 path=[1:0-245 247:246-278 280:279-294 296:295-442 444:443-462 8038:463-516 521:517-619 8120:620-636 5253:637-652 8145:653-741 5172:742-760 764:761-1008 8270:1009-1029 1033:1030-1105 1109:1106-1125 8321:1126-1152 1156:1153-1341 1345:1342-1358 1362:1359-1441 5058:1442-1490 1494:1491-1514 8477:1515-1535 1539:1536-1645 5572:1646-1649 1653:…	Haliotis_sp_Tri_129753_c0_g1_i1;comp102930_c0_seq1_5 len=2482 path=[1:0-245 247:246-278 280:279-294 296:295-442 444:443-462 8038:463-516 521:517-619 8120:620-636 5253:637-652 8145:653-741 5172:742-760 764:761-1008 8270:1009-1029 1033:1030-1105 1109:1106-1125 8321:1126-1152 1156:1153-1341 1345:1342-1358 1362:1359-1441 5058:1442-1490 1494:1491-1514 8477:1515-1535 1539:1536-1645 5572:1646-1649 1653:…	5;5	5;5	5;5	>Haliotis_sp_Tri_129753_c0_g1_i1;>comp102930_c0_seq1_5 len=2482 path=[1:0-245 247:246-278 280:279-294 296:295-442 444:443-462 8038:463-516 521:517-619 8120:620-636 5253:637-652 8145:653-741 5172:742-760 764:761-1008 8270:1009-1029 1033:1030-1105 1109:1106-	2	5	5	5	63.5	63.5	63.5	15.724	148	148;828	0	93.212	350970000	50139000	0.000260458	0.0260458		25	14		113
Haliotis_sp_idb_17123_c0_g1_i1;Haliotis_sp_Tri_107427_c0_g1_i1;comp103017_c0_seq2_6 len=3012 path=[1:0-111 113:112-463 465:464-1959 27157:1960-2163 35207:2164-2164 13002:2165-2840 35333:2841-2843 25906:2844-2980 26043:2981-3011];comp103017_c0_seq6_6 len=3036 path=[1:0-111 113:112-463 465:464-1959 1961:1960-2187 35207:2188-2188 13002:2189-2864 35333:2865-2867 25906:2868-3004 26043:3005-3035];comp1…	Haliotis_sp_idb_17123_c0_g1_i1;Haliotis_sp_Tri_107427_c0_g1_i1;comp103017_c0_seq2_6 len=3012 path=[1:0-111 113:112-463 465:464-1959 27157:1960-2163 35207:2164-2164 13002:2165-2840 35333:2841-2843 25906:2844-2980 26043:2981-3011];comp103017_c0_seq6_6 len=3036 path=[1:0-111 113:112-463 465:464-1959 1961:1960-2187 35207:2188-2188 13002:2189-2864 35333:2865-2867 25906:2868-3004 26043:3005-3035];comp1…	3;3;3;3;3;3;2;2;1;1	3;3;3;3;3;3;2;2;1;1	3;3;3;3;3;3;2;2;1;1	>Haliotis_sp_idb_17123_c0_g1_i1;>Haliotis_sp_Tri_107427_c0_g1_i1;>comp103017_c0_seq2_6 len=3012 path=[1:0-111 113:112-463 465:464-1959 27157:1960-2163 35207:2164-2164 13002:2165-2840 35333:2841-2843 25906:2844-2980 26043:2981-3011];>comp103017_c0_seq6_6 le	10	3	3	3	11.7	11.7	11.7	39.418	334	334;337;1004;1012;1104;1112;1105;1205;1105;1205	0	29.353	46494000	2324700	1.20762e-05	0.00120762		5
comp103038_c0_seq1_2 len=1286 path=[4393:0-220 9263:221-240 4634:241-375 4769:376-385 4779:386-785 5179:786-793 5187:794-1262 11149:1263-1285];comp103038_c0_seq4_2 len=1743 path=[4393:0-220 9263:221-240 4634:241-375 4769:376-385 4779:386-785 5179:786-793 5187:794-1262 5656:1263-1655 6049:1656-1659 6053:1660-1742];Haliotis_sp_Tri_12178_c0_g1_i1	comp103038_c0_seq1_2 len=1286 path=[4393:0-220 9263:221-240 4634:241-375 4769:376-385 4779:386-785 5179:786-793 5187:794-1262 11149:1263-1285];comp103038_c0_seq4_2 len=1743 path=[4393:0-220 9263:221-240 4634:241-375 4769:376-385 4779:386-785 5179:786-793 5187:794-1262 5656:1263-1655 6049:1656-1659 6053:1660-1742];Haliotis_sp_Tri_12178_c0_g1_i1	1;1;1	1;1;1	1;1;1	>comp103038_c0_seq1_2 len=1286 path=[4393:0-220 9263:221-240 4634:241-375 4769:376-385 4779:386-785 5179:786-793 5187:794-1262 11149:1263-1285];>comp103038_c0_seq4_2 len=1743 path=[4393:0-220 9263:221-240 4634:241-375 4769:376-385 4779:386-785 5179:786-793	3	1	1	1	2.1	2.1	2.1	48.91	429	429;581;864	0	7.6203	39105000	1955200	1.01567e-05	0.00101567		9
Haliotis_sp_CLC_36430_c0_g1_i1;comp103183_c0_seq9_3 len=3135 path=[1:0-35 37:36-697 699:698-748 750:749-772 774:773-1144 1146:1145-1146 1148:1147-1569 1571:1570-1570 1572:1571-1594 1596:1595-1653 16955:1654-1675 1677:1676-2554 2556:2555-2693 2695:2694-2696 2698:2697-2716 2718:2717-2979 17168:2980-3045 14746:3046-3059 12402:3060-3134];Haliotis_sp_idb_15743_c0_g1_i1;comp103183_c0_seq3_3 len=4511 pa…	Haliotis_sp_CLC_36430_c0_g1_i1;comp103183_c0_seq9_3 len=3135 path=[1:0-35 37:36-697 699:698-748 750:749-772 774:773-1144 1146:1145-1146 1148:1147-1569 1571:1570-1570 1572:1571-1594 1596:1595-1653 16955:1654-1675 1677:1676-2554 2556:2555-2693 2695:2694-2696 2698:2697-2716 2718:2717-2979 17168:2980-3045 14746:3046-3059 12402:3060-3134];Haliotis_sp_idb_15743_c0_g1_i1;comp103183_c0_seq3_3 len=4511 pa…	1;1;1;1;1;1;1	1;1;1;1;1;1;1	1;1;1;1;1;1;1	>Haliotis_sp_CLC_36430_c0_g1_i1;>comp103183_c0_seq9_3 len=3135 path=[1:0-35 37:36-697 699:698-748 750:749-772 774:773-1144 1146:1145-1146 1148:1147-1569 1571:1570-1570 1572:1571-1594 1596:1595-1653 16955:1654-1675 1677:1676-2554 2556:2555-2693 2695:2694-26	7	1	1	1	2.5	2.5	2.5	72.546	674	674;1045;1103;1503;1508;1798;1803	0	11.435	3833600	132190	6.8669e-07	6.8669e-05		1
comp103384_c0_seq2_4 len=1187 path=[1163:0-170 5826:171-172 5828:173-203 1367:204-205 1369:206-224 5878:225-251 5905:252-305 1469:306-345 5962:346-377 2887:378-401 6002:402-403 6004:404-411 6012:412-414 1576:415-415 1577:416-440 1602:441-475 6038:476-481 6044:482-488 1650:489-521 1683:522-525 6072:526-539 6086:540-575 6105:576-589 6119:590-596 1758:597-605 6131:606-615 6141:616-623 2504:624-660 1…	comp103384_c0_seq2_4 len=1187 path=[1163:0-170 5826:171-172 5828:173-203 1367:204-205 1369:206-224 5878:225-251 5905:252-305 1469:306-345 5962:346-377 2887:378-401 6002:402-403 6004:404-411 6012:412-414 1576:415-415 1577:416-440 1602:441-475 6038:476-481 6044:482-488 1650:489-521 1683:522-525 6072:526-539 6086:540-575 6105:576-589 6119:590-596 1758:597-605 6131:606-615 6141:616-623 2504:624-660 1…	9	2	2	>comp103384_c0_seq2_4 len=1187 path=[1163:0-170 5826:171-172 5828:173-203 1367:204-205 1369:206-224 5878:225-251 5905:252-305 1469:306-345 5962:346-377 2887:378-401 6002:402-403 6004:404-411 6012:412-414 1576:415-415 1577:416-440 1602:441-475 6038:476-481	1	9	2	2	32.2	8.6	8.6	42.723	395	395	0	36.874	91532000	4817500	2.50256e-05	0.00250256		11	15;16;17;18		118;152;206;208
tr|B3TK83|B3TK83_HALDV Beta-actin 2 OS=Haliotis diversicolor PE=2 SV=1;tr|Q256S1|Q256S1_HALTU Actin OS=Haliotis tuberculata GN=actin PE=2 SV=1;tr|B3SNT2|B3SNT2_HALDV Actin OS=Haliotis diversicolor PE=2 SV=1;Haliotis_sp_Tri_131427_c0_g1_i1;comp103470_c1_seq14_6 len=1269 path=[18001:0-239 25907:240-242 1593:243-278 25943:279-283 25948:284-287 25952:288-331 21354:332-362 1713:363-373 26024:374-391 1…
35737_c0_g1_i1;tr|Q5J7U6|Q5J7U6_HALDV Beta-actin (Fragment) OS=Haliotis diversicolor supertexta PE=2 SV=1;comp57662_c0_seq1_2 len=697 path=[679:0-513 1197:514-696];comp65479_c1_seq1_1 len=695 path=[673:0-694];comp103470_c1_seq22_5 len=902 path=[18979:0-176 19156:177-344 19325:345-845 19826:846-901];Haliotis_sp_idb_24901_c0_g1_i1;comp86032_c0_seq1_6 len=1597 path=[1575:0-36 1612:37-496 2072:497-49…	tr|B3TK83|B3TK83_HALDV Beta-actin 2 OS=Haliotis diversicolor PE=2 SV=1;tr|Q256S1|Q256S1_HALTU Actin OS=Haliotis tuberculata GN=actin PE=2 SV=1;tr|B3SNT2|B3SNT2_HALDV Actin OS=Haliotis diversicolor PE=2 SV=1;Haliotis_sp_Tri_131427_c0_g1_i1;comp103470_c1_seq14_6 len=1269 path=[18001:0-239 25907:240-242 1593:243-278 25943:279-283 25948:284-287 25952:288-331 21354:332-362 1713:363-373 26024:374-391 1…	11;11;11;11;11;11;11;11;11;11;11;11;11;11;11;11;10;9;9;9;9;9;9;9;9;9;9;9;8;8;8;8;8;8;8;7;7;7;7;7;7;7;7;6;6;6;6;5;5;5;5;5;5;5;5;5;5;5;5;5;5;5;5;4;4;4;4;4;4;3;3;3;3;3;3;3;3;3;3;3;3;3;3;2;2;2;2;2;2;2;2;2;2;2;2;2;2;2;2;2;2;2;2;1;1;1;1;1;1;1;1	11;11;11;11;11;11;11;11;11;11;11;11;11;11;11;11;10;9;9;9;9;9;9;9;9;9;9;9;8;8;8;8;8;8;8;7;7;7;7;7;7;7;7;6;6;6;6;5;5;5;5;5;5;5;5;5;5;5;5;5;5;5;5;4;4;4;4;4;4;3;3;3;3;3;3;3;3;3;3;3;3;3;3;2;2;2;2;2;2;2;2;2;2;2;2;2;2;2;2;2;2;2;2;1;1;1;1;1;1;1;1	10;10;10;10;10;10;10;10;10;10;10;10;10;10;10;10;9;8;8;8;8;8;8;8;8;8;8;8;7;7;7;7;7;7;7;6;6;6;6;6;6;6;6;6;5;5;5;4;4;4;4;4;4;4;4;4;4;4;4;4;4;4;4;4;4;4;4;4;4;3;3;3;3;3;2;2;2;2;2;2;2;3;2;2;2;2;2;2;1;1;2;1;2;1;1;2;2;2;2;2;2;2;2;1;1;1;1;1;1;1;1	>tr|B3TK83|B3TK83_HALDV Beta-actin 2 OS=Haliotis diversicolor PE=2 SV=1;>tr|Q256S1|Q256S1_HALTU Actin OS=Haliotis tuberculata GN=actin PE=2 SV=1;>tr|B3SNT2|B3SNT2_HALDV Actin OS=Haliotis diversicolor PE=2 SV=1;>Haliotis_sp_Tri_131427_c0_g1_i1;>comp103470_c	111	11	11	10	32.8	32.8	30.1	41.691	375	375;376;376;376;423;440;455;458;468;472;475;500;503;531;568;582;376;375;375;375;376;376;420;437;438;455;465;483;320;849;881;884;912;949;963;194;194;194;194;216;233;375;410;159;335;846;864;194;194;255;266;275;298;301;307;310;329;338;366;375;380;389;443;83;87;101;102;122;165;141;146;166;198;201;241;248;248;248;259;260;281;334;346;50;69;90;93;94;171;183;232;232;301;377;532;847;850;865;882;885;913;95…	0	168.84	2085100000	104260000	0.000541602	0.0541602		136	19		305
Haliotis_sp_Tri_56398_c0_g1_i1;comp103479_c0_seq1_1 len=4049 path=[4032:0-334 4367:335-357 4390:358-739 4772:740-755 4788:756-859 4892:860-869 4902:870-907 8346:908-924 4957:925-1088 5121:1089-1096 5129:1097-1135 5168:1136-1136 5169:1137-1895 5928:1896-2089 6122:2090-2127 6160:2128-2428 11177:2429-2554 11247:2555-2570 6603:2571-2625 11296:2626-2630 11301:2631-2645 6681:2646-2694 11327:2695-2700 1…	Haliotis_sp_Tri_56398_c0_g1_i1;comp103479_c0_seq1_1 len=4049 path=[4032:0-334 4367:335-357 4390:358-739 4772:740-755 4788:756-859 4892:860-869 4902:870-907 8346:908-924 4957:925-1088 5121:1089-1096 5129:1097-1135 5168:1136-1136 5169:1137-1895 5928:1896-2089 6122:2090-2127 6160:2128-2428 11177:2429-2554 11247:2555-2570 6603:2571-2625 11296:2626-2630 11301:2631-2645 6681:2646-2694 11327:2695-2700 1…	3;3;3	3;3;3	3;3;3	>Haliotis_sp_Tri_56398_c0_g1_i1;>comp103479_c0_seq1_1 len=4049 path=[4032:0-334 4367:335-357 4390:358-739 4772:740-755 4788:756-859 4892:860-869 4902:870-907 8346:908-924 4957:925-1088 5121:1089-1096 5129:1097-1135 5168:1136-1136 5169:1137-1895 5928:1896-2	3	3	3	3	9.2	9.2	9.2	43.643	401	401;1350;1355	0	19.575	24054000	1145400	5.95003e-06	0.000595003		4
comp103717_c1_seq2_5 len=1575 path=[17181:0-94 3209:95-106 3221:107-112 3227:113-118 3233:119-121 12056:122-129 6840:130-130 6841:131-145 6856:146-151 6862:152-166 6877:167-193 3452:194-223 15079:224-226 15082:227-259 310:260-280 331:281-283 10631:284-322 373:323-385 436:386-511 562:512-538 589:539-544 595:545-553 14119:554-577 628:578-583 634:584-590 641:591-619 670:620-628 679:629-682 733:683-6…	comp103717_c1_seq2_5 len=1575 path=[17181:0-94 3209:95-106 3221:107-112 3227:113-118 3233:119-121 12056:122-129 6840:130-130 6841:131-145 6856:146-151 6862:152-166 6877:167-193 3452:194-223 15079:224-226 15082:227-259 310:260-280 331:281-283 10631:284-322 373:323-385 436:386-511 562:512-538 589:539-544 595:545-553 14119:554-577 628:578-583 634:584-590 641:591-619 670:620-628 679:629-682 733:683-6…	11;11;10;9;9;9;9;9;9;8;8;8;7;7;7;7;7;6;6;6;6;6;6;6;5;5;4;4;3;3;3;3;3;3;3;3;3;2;2;2;2;2;2;2;2;2;1;1;1;1;1;1;1;1;1	11;11;10;9;9;9;9;9;9;8;8;8;7;7;7;7;7;6;6;6;6;6;6;6;5;5;4;4;3;3;3;3;3;3;3;3;3;2;2;2;2;2;2;2;2;2;1;1;1;1;1;1;1;1;1	4;4;3;3;2;2;2;3;3;3;2;2;2;2;2;2;2;2;2;1;3;1;2;2;2;2;1;2;1;1;0;1;1;1;1;0;0;1;1;1;1;0;1;1;1;0;0;0;1;1;1;0;0;0;0	>comp103717_c1_seq2_5 len=1575 path=[17181:0-94 3209:95-106 3221:107-112 3227:113-118 3233:119-121 12056:122-129 6840:130-130 6841:131-145 6856:146-151 6862:152-166 6877:167-193 3452:194-223 15079:224-226 15082:227-259 310:260-280 331:281-283 10631:284-322	55	11	11	4	31.4	31.4	12	58.046	525	525;541;392;450;450;451;452;498;514;450;450;451;246;262;317;451;452;337;433;450;451;451;477;479;249;481;196;478;106;147;159;173;211;212;240;246;316;79;86;90;122;182;194;218;358;440;67;86;97;112;124;202;227;275;374	0	128.49	573670000	26076000	0.000135458	0.0135458		35	20		470
Haliotis_sp_idb_14486_c0_g1_i1;comp103784_c0_seq4_5 len=1930 path=[22454:0-622 6128:623-751 6257:752-1488 6994:1489-1929];comp103784_c0_seq2_6 len=3095 path=[17195:0-71 17267:72-96 17292:97-853 18049:854-854 18050:855-875 25252:876-1229 18425:1230-1741 6082:1742-1771 6112:1772-1787 6128:1788-1916 6257:1917-2653 6994:2654-3094]	Haliotis_sp_idb_14486_c0_g1_i1;comp103784_c0_seq4_5 len=1930 path=[22454:0-622 6128:623-751 6257:752-1488 6994:1489-1929];comp103784_c0_seq2_6 len=3095 path=[17195:0-71 17267:72-96 17292:97-853 18049:854-854 18050:855-875 25252:876-1229 18425:1230-1741 6082:1742-1771 6112:1772-1787 6128:1788-1916 6257:1917-2653 6994:2654-3094]	6;6;6	6;6;6	6;6;6	>Haliotis_sp_idb_14486_c0_g1_i1;>comp103784_c0_seq4_5 len=1930 path=[22454:0-622 6128:623-751 6257:752-1488 6994:1489-1929];>comp103784_c0_seq2_6 len=3095 path=[17195:0-71 17267:72-96 17292:97-853 18049:854-854 18050:855-875 25252:876-1229 18425:1230-1741	3	6	6	6	15.5	15.5	15.5	43.423	393	393;644;1032	0	41.583	163270000	7774600	4.03869e-05	0.00403869		21	21;22		32;117
Haliotis_sp_idb_7892_c0_g1_i1;comp104004_c0_seq4_5 len=1737 path=[4425:0-35 18479:36-51 4424:52-458 4883:459-461 4886:462-1736];comp104004_c0_seq2_5 len=2658 path=[1926:0-369 17363:370-373 2300:374-383 17370:384-391 17378:392-422 17431:423-439 3891:440-950 4402:951-958 4410:959-972 4424:973-1379 4883:1380-1382 4886:1383-2657]	Haliotis_sp_idb_7892_c0_g1_i1;comp104004_c0_seq4_5 len=1737 path=[4425:0-35 18479:36-51 4424:52-458 4883:459-461 4886:462-1736];comp104004_c0_seq2_5 len=2658 path=[1926:0-369 17363:370-373 2300:374-383 17370:384-391 17378:392-422 17431:423-439 3891:440-950 4402:951-958 4410:959-972 4424:973-1379 4883:1380-1382 4886:1383-2657]	10;10;10	10;10;10	10;10;10	>Haliotis_sp_idb_7892_c0_g1_i1;>comp104004_c0_seq4_5 len=1737 path=[4425:0-35 18479:36-51 4424:52-458 4883:459-461 4886:462-1736];>comp104004_c0_seq2_5 len=2658 path=[1926:0-369 17363:370-373 2300:374-383 17370:384-391 17378:392-422 17431:423-439 3891:440-	3	10	10	10	25.8	25.8	25.8	40.953	365	365;579;886	0	123.02	1046500000	87208000	0.000453021	0.0453021		116	23;24		92;253
Haliotis_sp_Tri_3358_c0_g1_i1;comp104129_c0_seq10_1 len=1144 path=[2754:0-23 9568:24-430 3225:431-466 13313:467-484 3279:485-486 3281:487-540 3335:541-578 3373:579-640 13439:641-680 3475:681-712 3507:713-878 13652:879-892 13666:893-895 3690:896-913 3708:914-1079 13743:1080-1087 13751:1088-1089 13753:1090-1118 13782:1119-1130 13794:1131-1132 13796:1133-1143];comp104129_c0_seq6_3 len=1287 path=[262…	Haliotis_sp_Tri_3358_c0_g1_i1;comp104129_c0_seq10_1 len=1144 path=[2754:0-23 9568:24-430 3225:431-466 13313:467-484 3279:485-486 3281:487-540 3335:541-578 3373:579-640 13439:641-680 3475:681-712 3507:713-878 13652:879-892 13666:893-895 3690:896-913 3708:914-1079 13743:1080-1087 13751:1088-1089 13753:1090-1118 13782:1119-1130 13794:1131-1132 13796:1133-1143];comp104129_c0_seq6_3 len=1287 path=[262…	1;1;1	1;1;1	1;1;1	>Haliotis_sp_Tri_3358_c0_g1_i1;>comp104129_c0_seq10_1 len=1144 path=[2754:0-23 9568:24-430 3225:431-466 13313:467-484 3279:485-486 3281:487-540 3335:541-578 3373:579-640 13439:641-680 3475:681-712 3507:713-878 13652:879-892 13666:893-895 3690:896-913 3708:	3	1	1	1	4.6	4.6	4.6	28.034	263	263;382;429	0	8.539	7158000	715800	3.71838e-06	0.000371838		2	25		55
Haliotis_sp_idb_25135_c0_g1_i1;comp104222_c2_seq1_2 len=2062 path=[1:0-128 11134:129-136 11142:137-428 430:429-438 440:439-524 526:525-526 528:527-1102 11701:1103-1103 1105:1104-1125 1127:1126-1160 1162:1161-1486 1488:1487-1497 1499:1498-1689 1691:1690-1714 11877:1715-1720 1722:1721-1737 1739:1738-1768 1770:1769-1784 11910:1785-1901 1903:1902-1927 11971:1928-1928 1930:1929-1952 1954:1953-2008 201…	Haliotis_sp_idb_25135_c0_g1_i1;comp104222_c2_seq1_2 len=2062 path=[1:0-128 11134:129-136 11142:137-428 430:429-438 440:439-524 526:525-526 528:527-1102 11701:1103-1103 1105:1104-1125 1127:1126-1160 1162:1161-1486 1488:1487-1497 1499:1498-1689 1691:1690-1714 11877:1715-1720 1722:1721-1737 1739:1738-1768 1770:1769-1784 11910:1785-1901 1903:1902-1927 11971:1928-1928 1930:1929-1952 1954:1953-2008 201…	1;1	1;1	1;1	>Haliotis_sp_idb_25135_c0_g1_i1;>comp104222_c2_seq1_2 len=2062 path=[1:0-128 11134:129-136 11142:137-428 430:429-438 440:439-524 526:525-526 528:527-1102 11701:1103-1103 1105:1104-1125 1127:1126-1160 1162:1161-1486 1488:1487-1497 1499:1498-1689 1691:1690-1	2	1	1	1	4.4	4.4	4.4	28.134	252	252;687	0	7.4984	174870000	24981000	0.000129769	0.0129769		5
Haliotis_sp_idb_45540_c0_g1_i1;comp104510_c0_seq13_2 len=1751 path=[15872:0-24 4431:25-449 17172:450-450 17163:451-459 4866:460-482 17184:483-548 4955:549-570 17294:571-590 4997:591-612 17329:613-656 17360:657-659 17363:660-661 17365:662-662 11087:663-668 5075:669-712 11320:713-713 11321:714-1151 17586:1152-1163 17598:1164-1173 17609:1174-1180 17616:1181-1192 5599:1193-1250 11616:1251-1271 5678:1…	Haliotis_sp_idb_45540_c0_g1_i1;comp104510_c0_seq13_2 len=1751 path=[15872:0-24 4431:25-449 17172:450-450 17163:451-459 4866:460-482 17184:483-548 4955:549-570 17294:571-590 4997:591-612 17329:613-656 17360:657-659 17363:660-661 17365:662-662 11087:663-668 5075:669-712 11320:713-713 11321:714-1151 17586:1152-1163 17598:1164-1173 17609:1174-1180 17616:1181-1192 5599:1193-1250 11616:1251-1271 5678:1…	1;1;1;1;1;1;1	1;1;1;1;1;1;1	1;1;1;1;1;1;1	>Haliotis_sp_idb_45540_c0_g1_i1;>comp104510_c0_seq13_2 len=1751 path=[15872:0-24 4431:25-449 17172:450-450 17163:451-459 4866:460-482 17184:483-548 4955:549-570 17294:571-590 4997:591-612 17329:613-656 17360:657-659 17363:660-661 17365:662-662 11087:663-66	7	1	1	1	4.2	4.2	4.2	35.794	330	330;584;593;614;674;683;704	0	7.6425	3055300	132840	6.90067e-07	6.90067e-05		1
Haliotis_sp_idb_3728_c0_g1_i1;comp104636_c3_seq1_3 len=2629 path=[11413:0-1025 12439:1026-1039 12453:1040-1206 12620:1207-1289 12703:1290-1304 12718:1305-1529 24159:1530-1587 13001:1588-2179 5560:2180-2185 5566:2186-2261 5642:2262-2628]	Haliotis_sp_idb_3728_c0_g1_i1;comp104636_c3_seq1_3 len=2629 path=[11413:0-1025 12439:1026-1039 12453:1040-1206 12620:1207-1289 12703:1290-1304 12718:1305-1529 24159:1530-1587 13001:1588-2179 5560:2180-2185 5566:2186-2261 5642:2262-2628]	1;1	1;1	1;1	>Haliotis_sp_idb_3728_c0_g1_i1;>comp104636_c3_seq1_3 len=2629 path=[11413:0-1025 12439:1026-1039 12453:1040-1206 12620:1207-1289 12703:1290-1304 12718:1305-1529 24159:1530-1587 13001:1588-2179 5560:2180-2185 5566:2186-2261 5642:2262-2628]	2	1	1	1	5.8	5.8	5.8	27.168	243	243;876	0.0093677	6.5785	6522300	931750	4.84018e-06	0.000484018		0
comp104658_c0_seq3_5 len=1186 path=[5607:0-76 5684:77-101 5709:102-189 11333:190-195 14830:196-208 5816:209-229 14857:230-238 8222:239-258 5866:259-295 7928:296-297 5905:298-474 7978:475-496 6104:497-567 16297:568-582 6190:583-705 6313:706-727 6335:728-887 6495:888-895 6503:896-919 6527:920-1044 6652:1045-1073 4444:1074-1132 4503:1133-1185];comp104658_c0_seq7_5 len=1766 path=[5607:0-76 5684:77-10…	comp104658_c0_seq3_5 len=1186 path=[5607:0-76 5684:77-101 5709:102-189 11333:190-195 14830:196-208 5816:209-229 14857:230-238 8222:239-258 5866:259-295 7928:296-297 5905:298-474 7978:475-496 6104:497-567 16297:568-582 6190:583-705 6313:706-727 6335:728-887 6495:888-895 6503:896-919 6527:920-1044 6652:1045-1073 4444:1074-1132 4503:1133-1185];comp104658_c0_seq7_5 len=1766 path=[5607:0-76 5684:77-10…	1;1	1;1	1;1	>comp104658_c0_seq3_5 len=1186 path=[5607:0-76 5684:77-101 5709:102-189 11333:190-195 14830:196-208 5816:209-229 14857:230-238 8222:239-258 5866:259-295 7928:296-297 5905:298-474 7978:475-496 6104:497-567 16297:568-582 6190:583-705 6313:706-727 6335:728-88	2	1	1	1	4.8	4.8	4.8	43.029	396	396;589	0	9.0451	4182300	199160	1.03458e-06	0.000103458		1
Haliotis_sp_Tri_9452_c0_g1_i1;comp104761_c0_seq1_3 len=4343 path=[1:0-921 923:922-938 11856:939-960 11865:961-1116 1118:1117-1150 1152:1151-2160 8818:2161-2174 2176:2175-2437 2439:2438-2610 12166:2611-2631 2633:2632-2681 8768:2682-2683 2712:2684-2739 2768:2740-2759 2788:2760-2836 2865:2837-2877 2906:2878-3257 3286:3258-3263 3292:3264-3299 3328:3300-3321 3350:3322-3389 8980:3390-3406 3432:3407-346…	Haliotis_sp_Tri_9452_c0_g1_i1;comp104761_c0_seq1_3 len=4343 path=[1:0-921 923:922-938 11856:939-960 11865:961-1116 1118:1117-1150 1152:1151-2160 8818:2161-2174 2176:2175-2437 2439:2438-2610 12166:2611-2631 2633:2632-2681 8768:2682-2683 2712:2684-2739 2768:2740-2759 2788:2760-2836 2865:2837-2877 2906:2878-3257 3286:3258-3263 3292:3264-3299 3328:3300-3321 3350:3322-3389 8980:3390-3406 3432:3407-346…	2;2;2	2;2;2	2;2;2	>Haliotis_sp_Tri_9452_c0_g1_i1;>comp104761_c0_seq1_3 len=4343 path=[1:0-921 923:922-938 11856:939-960 11865:961-1116 1118:1117-1150 1152:1151-2160 8818:2161-2174 2176:2175-2437 2439:2438-2610 12166:2611-2631 2633:2632-2681 8768:2682-2683 2712:2684-2739 276	3	2	2	2	3.9	3.9	3.9	68.994	621	621;1447;1452	0	13.606	4105100	117290	6.09289e-07	6.09289e-05		2	26		322
Haliotis_sp_CLC_14282_c0_g1_i1;comp104776_c0_seq5_3 len=5123 path=[1:0-165 167:166-324 326:325-340 342:341-1126 1128:1127-1384 1386:1385-1403 1405:1404-2168 2173:2169-2455 2460:2456-2459 2464:2460-2601 20113:2602-2602 2619:2603-2613 2630:2614-4268 13324:4269-4529 20368:4530-4533 13589:4534-4535 13591:4536-4542 13598:4543-4640 13696:4641-4646 13702:4647-5049 14105:5050-5122];comp104776_c0_seq4_3 l…	Haliotis_sp_CLC_14282_c0_g1_i1;comp104776_c0_seq5_3 len=5123 path=[1:0-165 167:166-324 326:325-340 342:341-1126 1128:1127-1384 1386:1385-1403 1405:1404-2168 2173:2169-2455 2460:2456-2459 2464:2460-2601 20113:2602-2602 2619:2603-2613 2630:2614-4268 13324:4269-4529 20368:4530-4533 13589:4534-4535 13591:4536-4542 13598:4543-4640 13696:4641-4646 13702:4647-5049 14105:5050-5122];comp104776_c0_seq4_3 l…	1;1;1;1;1	1;1;1;1;1	1;1;1;1;1	>Haliotis_sp_CLC_14282_c0_g1_i1;>comp104776_c0_seq5_3 len=5123 path=[1:0-165 167:166-324 326:325-340 342:341-1126 1128:1127-1384 1386:1385-1403 1405:1404-2168 2173:2169-2455 2460:2456-2459 2464:2460-2601 20113:2602-2602 2619:2603-2613 2630:2614-4268 13324:	5	1	1	1	1.5	1.5	1.5	75.931	657	657;1707;1711;1824;1828	0.0070755	6.6267	13777000	444410	2.30859e-06	0.000230859		2	27		462
Haliotis_sp_Tri_65355_c0_g1_i1;Haliotis_sp_idb_7128_c0_g1_i1;comp104903_c0_seq19_5 len=2367 path=[9722:0-35 15312:36-51 2461:52-74 2484:75-83 2493:84-107 20228:108-110 2520:111-122 2532:123-135 2545:136-177 2587:178-179 2589:180-300 20334:301-316 20350:317-318 20352:319-367 2777:368-447 2857:448-508 2918:509-553 2963:554-628 3038:629-917 3327:918-1368 3778:1369-1375 3785:1376-1599 5672:1600-2366]…	Haliotis_sp_Tri_65355_c0_g1_i1;Haliotis_sp_idb_7128_c0_g1_i1;comp104903_c0_seq19_5 len=2367 path=[9722:0-35 15312:36-51 2461:52-74 2484:75-83 2493:84-107 20228:108-110 2520:111-122 2532:123-135 2545:136-177 2587:178-179 2589:180-300 20334:301-316 20350:317-318 20352:319-367 2777:368-447 2857:448-508 2918:509-553 2963:554-628 3038:629-917 3327:918-1368 3778:1369-1375 3785:1376-1599 5672:1600-2366]…	2;2;2;2	2;2;2;2	2;2;2;2	>Haliotis_sp_Tri_65355_c0_g1_i1;>Haliotis_sp_idb_7128_c0_g1_i1;>comp104903_c0_seq19_5 len=2367 path=[9722:0-35 15312:36-51 2461:52-74 2484:75-83 2493:84-107 20228:108-110 2520:111-122 2532:123-135 2545:136-177 2587:178-179 2589:180-300 20334:301-316 20350:	4	2	2	2	9.9	9.9	9.9	24.666	212	212;377;789;794	0	13.131	14880000	929970	4.83094e-06	0.000483094		3
comp105290_c0_seq2_6 len=2532 path=[1:0-47 8877:48-178 196:179-199 9012:200-202 9051:203-260 9056:261-265 9061:266-286 299:287-319 5190:320-332 345:333-358 5444:359-371 384:372-412 425:413-456 469:457-457 470:458-481 494:482-636 649:637-693 9257:694-711 724:712-731 744:732-765 9295:766-805 9327:806-905 918:906-1014 9478:1015-1043 1056:1044-1063 1076:1064-1064 1077:1065-1079 9540:1080-1089 9550:10…	comp105290_c0_seq2_6 len=2532 path=[1:0-47 8877:48-178 196:179-199 9012:200-202 9051:203-260 9056:261-265 9061:266-286 299:287-319 5190:320-332 345:333-358 5444:359-371 384:372-412 425:413-456 469:457-457 470:458-481 494:482-636 649:637-693 9257:694-711 724:712-731 744:732-765 9295:766-805 9327:806-905 918:906-1014 9478:1015-1043 1056:1044-1063 1076:1064-1064 1077:1065-1079 9540:1080-1089 9550:10…	3;3	1;1	1;1	>comp105290_c0_seq2_6 len=2532 path=[1:0-47 8877:48-178 196:179-199 9012:200-202 9051:203-260 9056:261-265 9061:266-286 299:287-319 5190:320-332 345:333-358 5444:359-371 384:372-412 425:413-456 469:457-457 470:458-481 494:482-636 649:637-693 9257:694-711 7	2	3	1	1	4.4	2.1	2.1	93.294	844	844;848	0	6.9498	13341000	317630	1.65e-06	0.000165		1	28		118
comp105740_c0_seq2_6 len=2567 path=[2926:0-41 10721:42-56 6336:57-163 6443:164-172 10788:173-189 10805:190-195 10811:196-215 3142:216-329 10883:330-334 10888:335-337 10891:338-417 3344:418-423 3350:424-447 10961:448-452 10966:453-540 6664:541-543 3470:544-638 11063:639-640 3567:641-641 3568:642-711 3638:712-715 3642:716-739 11118:740-747 6091:748-784 3711:785-846 11181:847-865 11200:866-871 11206…	comp105740_c0_seq2_6 len=2567 path=[2926:0-41 10721:42-56 6336:57-163 6443:164-172 10788:173-189 10805:190-195 10811:196-215 3142:216-329 10883:330-334 10888:335-337 10891:338-417 3344:418-423 3350:424-447 10961:448-452 10966:453-540 6664:541-543 3470:544-638 11063:639-640 3567:641-641 3568:642-711 3638:712-715 3642:716-739 11118:740-747 6091:748-784 3711:785-846 11181:847-865 11200:866-871 11206…	10;10;9	10;10;9	10;10;9	>comp105740_c0_seq2_6 len=2567 path=[2926:0-41 10721:42-56 6336:57-163 6443:164-172 10788:173-189 10805:190-195 10811:196-215 3142:216-329 10883:330-334 10888:335-337 10891:338-417 3344:418-423 3350:424-447 10961:448-452 10966:453-540 6664:541-543 3470:544	3	10	10	10	14.6	14.6	14.6	93.288	856	856;986;456	0	95.362	503990000	15272000	7.93338e-05	0.00793338		44	31;32		79;105
comp105824_c0_seq15_5 len=4023 path=[9028:0-125 19692:126-140 9154:141-429 9449:430-461 18756:462-463 9481:464-481 9501:482-554 9578:555-1165 10189:1166-1478 10502:1479-1492 10516:1493-2595 11619:2596-3071 12096:3072-3733 18526:3734-3755 12780:3756-3979 18107:3980-3985 13010:3986-4010 22586:4011-4022];comp105824_c0_seq45_5 len=4327 path=[9028:0-125 9154:126-414 9449:415-446 18756:447-448 9481:449…	comp105824_c0_seq15_5 len=4023 path=[9028:0-125 19692:126-140 9154:141-429 9449:430-461 18756:462-463 9481:464-481 9501:482-554 9578:555-1165 10189:1166-1478 10502:1479-1492 10516:1493-2595 11619:2596-3071 12096:3072-3733 18526:3734-3755 12780:3756-3979 18107:3980-3985 13010:3986-4010 22586:4011-4022];comp105824_c0_seq45_5 len=4327 path=[9028:0-125 9154:126-414 9449:415-446 18756:447-448 9481:449…	1;1;1;1;1;1;1;1;1;1;1;1;1;1;1;1;1;1;1;1;1;1;1;1;1;1;1;1;1;1;1;1;1;1;1;1;1;1;1;1;1;1;1;1;1;1;1;1;1	1;1;1;1;1;1;1;1;1;1;1;1;1;1;1;1;1;1;1;1;1;1;1;1;1;1;1;1;1;1;1;1;1;1;1;1;1;1;1;1;1;1;1;1;1;1;1;1;1	1;1;1;1;1;1;1;1;1;1;1;1;1;1;1;1;1;1;1;1;1;1;1;1;1;1;1;1;1;1;1;1;1;1;1;1;1;1;1;1;1;1;1;1;1;1;1;1;1	>comp105824_c0_seq15_5 len=4023 path=[9028:0-125 19692:126-140 9154:141-429 9449:430-461 18756:462-463 9481:464-481 9501:482-554 9578:555-1165 10189:1166-1478 10502:1479-1492 10516:1493-2595 11619:2596-3071 12096:3072-3733 18526:3734-3755 12780:3756-3979 1	49	1	1	1	1.3	1.3	1.3	145.14	1341	1341;1443;1447;1448;1452;1472;1476;1477;1744;1749;1749;1751;1756;1756;1932;1936;1937;1939;1941;1944;1944;1949;2209;2214;2216;2221;2221;2841;2845;2845;2848;2848;2853;2853;2853;2857;2860;2865;2992;2996;2999;2999;3004;3004;3006;3011;3011;3014;3019	0.007177	6.7409	6150500	83115	4.31759e-07	4.31759e-05		1
Haliotis_sp_idb_14366_c0_g1_i1;Haliotis_sp_idb_14368_c0_g1_i1;comp106461_c0_seq3_2 len=3255 path=[22586:0-70 158:71-836 27518:837-838 27520:839-851 939:852-855 943:856-956 1044:957-963 1051:964-1375 1463:1376-1395 1483:1396-1448 1536:1449-1467 27822:1468-1674 27928:1675-1679 1767:1680-1680 1768:1681-1692 27945:1693-1703 1791:1704-1727 27975:1728-1758 22240:1759-1767 28011:1768-1769 1857:1770-1770…	Haliotis_sp_idb_14366_c0_g1_i1;Haliotis_sp_idb_14368_c0_g1_i1;comp106461_c0_seq3_2 len=3255 path=[22586:0-70 158:71-836 27518:837-838 27520:839-851 939:852-855 943:856-956 1044:957-963 1051:964-1375 1463:1376-1395 1483:1396-1448 1536:1449-1467 27822:1468-1674 27928:1675-1679 1767:1680-1680 1768:1681-1692 27945:1693-1703 1791:1704-1727 27975:1728-1758 22240:1759-1767 28011:1768-1769 1857:1770-1770…	2;2;2;2;2;2;2;2;2;2;2	2;2;2;2;2;2;2;2;2;2;2	2;2;2;2;2;2;2;2;2;2;2	>Haliotis_sp_idb_14366_c0_g1_i1;>Haliotis_sp_idb_14368_c0_g1_i1;>comp106461_c0_seq3_2 len=3255 path=[22586:0-70 158:71-836 27518:837-838 27520:839-851 939:852-855 943:856-956 1044:957-963 1051:964-1375 1463:1376-1395 1483:1396-1448 1536:1449-1467 27822:146	11	2	2	2	2.6	2.6	2.6	102.92	972	972;976;1085;1095;1114;1895;1905;1922;1923;1932;1951	0	13.241	12612000	300290	1.55992e-06	0.000155992		3
Haliotis_sp_idb_40604_c0_g1_i1;comp106524_c3_seq3_4 len=701 path=[6384:0-646 7031:647-669 19316:670-676 19194:677-682 13035:683-700];comp106524_c3_seq7_4 len=769 path=[6384:0-646 7031:647-669 19316:670-676 19194:677-682 19200:683-683 19201:684-690 19208:691-700 19218:701-713 1408:714-725 19245:726-731 19251:732-744 1439:745-768]	Haliotis_sp_idb_40604_c0_g1_i1;comp106524_c3_seq3_4 len=701 path=[6384:0-646 7031:647-669 19316:670-676 19194:677-682 13035:683-700];comp106524_c3_seq7_4 len=769 path=[6384:0-646 7031:647-669 19316:670-676 19194:677-682 19200:683-683 19201:684-690 19208:691-700 19218:701-713 1408:714-725 19245:726-731 19251:732-744 1439:745-768]	3;3;3	3;3;3	3;3;3	>Haliotis_sp_idb_40604_c0_g1_i1;>comp106524_c3_seq3_4 len=701 path=[6384:0-646 7031:647-669 19316:670-676 19194:677-682 13035:683-700];>comp106524_c3_seq7_4 len=769 path=[6384:0-646 7031:647-669 19316:670-676 19194:677-682 19200:683-683 19201:684-690 19208	3	3	3	3	36.2	36.2	36.2	19.309	185	185;233;256	0	65.467	156320000	39080000	0.00020301	0.020301		11	33;34		99;108
Haliotis_sp_idb_2214_c0_g1_i1;comp106543_c0_seq12_5 len=1411 path=[3449:0-30 12683:31-58 3508:59-337 3787:338-349 17373:350-528 3978:529-529 3979:530-553 4003:554-889 4339:890-913 4363:914-1410];comp106543_c0_seq11_6 len=1451 path=[3409:0-23 14576:24-25 3435:26-39 3449:40-70 3480:71-98 3508:99-377 3787:378-389 17373:390-568 3978:569-569 3979:570-593 4003:594-929 4339:930-953 4363:954-1450];comp10…	Haliotis_sp_idb_2214_c0_g1_i1;comp106543_c0_seq12_5 len=1411 path=[3449:0-30 12683:31-58 3508:59-337 3787:338-349 17373:350-528 3978:529-529 3979:530-553 4003:554-889 4339:890-913 4363:914-1410];comp106543_c0_seq11_6 len=1451 path=[3409:0-23 14576:24-25 3435:26-39 3449:40-70 3480:71-98 3508:99-377 3787:378-389 17373:390-568 3978:569-569 3979:570-593 4003:594-929 4339:930-953 4363:954-1450];comp10…	8;8;8;8;8;8;8;8;8	8;8;8;8;8;8;8;8;8	8;8;8;8;8;8;8;8;8	>Haliotis_sp_idb_2214_c0_g1_i1;>comp106543_c0_seq12_5 len=1411 path=[3449:0-30 12683:31-58 3508:59-337 3787:338-349 17373:350-528 3978:529-529 3979:530-553 4003:554-889 4339:890-913 4363:914-1410];>comp106543_c0_seq11_6 len=1451 path=[3409:0-23 14576:24-25	9	8	8	8	24.8	24.8	24.8	47.226	431	431;471;484;569;654;691;753;848;921	0	63.613	591730000	32874000	0.000170771	0.0170771		58	35;36		85;183
Haliotis_sp_CLC_1739_c0_g1_i1;comp106607_c0_seq12_6 len=7128 path=[23573:0-41 1326:42-264 1549:265-279 1564:280-318 1603:319-361 19907:362-373 1658:374-447 1732:448-467 1752:468-667 1952:668-673 1958:674-781 2066:782-850 2135:851-934 2219:935-1004 2289:1005-1076 2361:1077-1111 2396:1112-1163 2448:1164-1216 19510:1217-1221 2506:1222-1852 3137:1853-1871 3156:1872-2531 3816:2532-2650 19161:2651-2670…	Haliotis_sp_CLC_1739_c0_g1_i1;comp106607_c0_seq12_6 len=7128 path=[23573:0-41 1326:42-264 1549:265-279 1564:280-318 1603:319-361 19907:362-373 1658:374-447 1732:448-467 1752:468-667 1952:668-673 1958:674-781 2066:782-850 2135:851-934 2219:935-1004 2289:1005-1076 2361:1077-1111 2396:1112-1163 2448:1164-1216 19510:1217-1221 2506:1222-1852 3137:1853-1871 3156:1872-2531 3816:2532-2650 19161:2651-2670…	3;3;3;3;3;3;3;3;3;3;3;3;3	3;3;3;3;3;3;3;3;3;3;3;3;3	3;3;3;3;3;3;3;3;3;3;3;3;3	>Haliotis_sp_CLC_1739_c0_g1_i1;>comp106607_c0_seq12_6 len=7128 path=[23573:0-41 1326:42-264 1549:265-279 1564:280-318 1603:319-361 19907:362-373 1658:374-447 1732:448-467 1752:468-667 1952:668-673 1958:674-781 2066:782-850 2135:851-934 2219:935-1004 2289:1	13	3	3	3	3.5	3.5	3.5	115.61	1002	1002;2376;2384;2387;2395;2443;2451;2811;2819;2822;2830;2878;2886	0	18.91	48747000	870490	4.52195e-06	0.000452195		5	37;38		215;300
comp106657_c0_seq1_1 len=729 path=[1793:0-138 1932:139-504 11374:505-512 11382:513-524 2318:525-528 2322:529-549 11412:550-563 2357:564-606 11440:607-618 11452:619-621 11455:622-728];comp106657_c0_seq12_1 len=1038 path=[1793:0-138 1932:139-504 11374:505-512 11382:513-524 2318:525-528 2322:529-549 11412:550-563 2357:564-606 11440:607-618 11452:619-621 2415:622-652 2446:653-656 2450:657-669 11515:6…	comp106657_c0_seq1_1 len=729 path=[1793:0-138 1932:139-504 11374:505-512 11382:513-524 2318:525-528 2322:529-549 11412:550-563 2357:564-606 11440:607-618 11452:619-621 11455:622-728];comp106657_c0_seq12_1 len=1038 path=[1793:0-138 1932:139-504 11374:505-512 11382:513-524 2318:525-528 2322:529-549 11412:550-563 2357:564-606 11440:607-618 11452:619-621 2415:622-652 2446:653-656 2450:657-669 11515:6…	1;1;1	1;1;1	1;1;1	>comp106657_c0_seq1_1 len=729 path=[1793:0-138 1932:139-504 11374:505-512 11382:513-524 2318:525-528 2322:529-549 11412:550-563 2357:564-606 11440:607-618 11452:619-621 11455:622-728];>comp106657_c0_seq12_1 len=1038 path=[1793:0-138 1932:139-504 11374:505-	3	1	1	1	4.9	4.9	4.9	27.12	243	243;346;354	0.0093897	6.5788	4612800	461280	2.39622e-06	0.000239622		2
comp106756_c0_seq2_6 len=1159 path=[1838:0-82 1937:83-146 10103:147-148 2003:149-157 2012:158-191 9913:192-229 15787:230-335 10742:336-384 2261:385-456 2333:457-494 2371:495-514 15870:515-549 15906:550-697 2574:698-909 16033:910-917 11271:918-927 2804:928-1078 13772:1079-1158];comp106756_c0_seq4_4 len=1181 path=[1838:0-82 1937:83-146 10103:147-148 2003:149-157 2012:158-191 9913:192-229 15787:230-…	comp106756_c0_seq2_6 len=1159 path=[1838:0-82 1937:83-146 10103:147-148 2003:149-157 2012:158-191 9913:192-229 15787:230-335 10742:336-384 2261:385-456 2333:457-494 2371:495-514 15870:515-549 15906:550-697 2574:698-909 16033:910-917 11271:918-927 2804:928-1078 13772:1079-1158];comp106756_c0_seq4_4 len=1181 path=[1838:0-82 1937:83-146 10103:147-148 2003:149-157 2012:158-191 9913:192-229 15787:230-…	4;4;4;4;4;4;4;4;4;4;4;4;1	4;4;4;4;4;4;4;4;4;4;4;4;1	4;4;4;4;4;4;4;4;4;4;4;4;1	>comp106756_c0_seq2_6 len=1159 path=[1838:0-82 1937:83-146 10103:147-148 2003:149-157 2012:158-191 9913:192-229 15787:230-335 10742:336-384 2261:385-456 2333:457-494 2371:495-514 15870:515-549 15906:550-697 2574:698-909 16033:910-917 11271:918-927 2804:928	13	4	4	4	8.3	8.3	8.3	41.204	386	386;393;734;741;993;1000;1005;1013;1341;1348;1353;1361;100	0	68.175	3425100000	263470000	0.00136865	0.136865		42
Haliotis_sp_idb_22196_c0_g1_i1;comp106862_c0_seq3_3 len=3884 path=[6962:0-1296 20050:1297-1621 8584:1622-1642 8605:1643-1701 8664:1702-1730 8693:1731-1872 8835:1873-1882 8845:1883-1992 8955:1993-2052 9015:2053-2092 9055:2093-2112 9075:2113-2419 9382:2420-2431 9394:2432-2457 9420:2458-2477 9440:2478-3169 10132:3170-3184 10147:3185-3666 20548:3667-3716 10679:3717-3856 18534:3857-3883];comp106862_c0…	Haliotis_sp_idb_22196_c0_g1_i1;comp106862_c0_seq3_3 len=3884 path=[6962:0-1296 20050:1297-1621 8584:1622-1642 8605:1643-1701 8664:1702-1730 8693:1731-1872 8835:1873-1882 8845:1883-1992 8955:1993-2052 9015:2053-2092 9055:2093-2112 9075:2113-2419 9382:2420-2431 9394:2432-2457 9420:2458-2477 9440:2478-3169 10132:3170-3184 10147:3185-3666 20548:3667-3716 10679:3717-3856 18534:3857-3883];comp106862_c0…	1;1;1;1	1;1;1;1	1;1;1;1	>Haliotis_sp_idb_22196_c0_g1_i1;>comp106862_c0_seq3_3 len=3884 path=[6962:0-1296 20050:1297-1621 8584:1622-1642 8605:1643-1701 8664:1702-1730 8693:1731-1872 8835:1873-1882 8845:1883-1992 8955:1993-2052 9015:2053-2092 9055:2093-2112 9075:2113-2419 9382:2420	4	1	1	1	2.4	2.4	2.4	71.811	662	662;1294;2325;2333	0	7.1308	11178000	372600	1.93555e-06	0.000193555		2
comp107245_c0_seq3_6 len=8466 path=[28189:0-56 22645:57-80 14069:81-268 14257:269-292 14281:293-342 14331:343-350 14339:351-1424 15413:1425-1642 15631:1643-1655 15644:1656-3756 17745:3757-4541 22719:4542-4545 18534:4546-4701 18690:4702-4705 18694:4706-5336 19325:5337-5913 29084:5914-5931 19920:5932-5950 19939:5951-6335 20324:6336-6336 20325:6337-6528 20517:6529-7283 21272:7284-7303 21292:7304-790…	comp107245_c0_seq3_6 len=8466 path=[28189:0-56 22645:57-80 14069:81-268 14257:269-292 14281:293-342 14331:343-350 14339:351-1424 15413:1425-1642 15631:1643-1655 15644:1656-3756 17745:3757-4541 22719:4542-4545 18534:4546-4701 18690:4702-4705 18694:4706-5336 19325:5337-5913 29084:5914-5931 19920:5932-5950 19939:5951-6335 20324:6336-6336 20325:6337-6528 20517:6529-7283 21272:7284-7303 21292:7304-790…	1;1;1	1;1;1	1;1;1	>comp107245_c0_seq3_6 len=8466 path=[28189:0-56 22645:57-80 14069:81-268 14257:269-292 14281:293-342 14331:343-350 14339:351-1424 15413:1425-1642 15631:1643-1655 15644:1656-3756 17745:3757-4541 22719:4542-4545 18534:4546-4701 18690:4702-4705 18694:4706-533	3	1	1	1	0.3	0.3	0.3	310.13	2822	2822;3419;3558	0.0093458	6.557	8983800	67547	3.50888e-07	3.50888e-05		4
comp107313_c0_seq1_3 len=23161 path=[1:0-25 27:26-687 689:688-1040 51643:1041-1124 47524:1125-1126 1128:1127-2114 2116:2115-2116 2118:2117-3775 3777:3776-4372 4374:4373-4408 4410:4409-4576 4578:4577-4644 4646:4645-4716 4718:4717-6321 6323:6322-6329 6331:6330-6457 6459:6458-7628 7630:7629-8470 8472:8471-10786 52568:10787-10788 52570:10789-10866 52600:10867-11006 52667:11007-11015 11017:11016-11017…	comp107313_c0_seq1_3 len=23161 path=[1:0-25 27:26-687 689:688-1040 51643:1041-1124 47524:1125-1126 1128:1127-2114 2116:2115-2116 2118:2117-3775 3777:3776-4372 4374:4373-4408 4410:4409-4576 4578:4577-4644 4646:4645-4716 4718:4717-6321 6323:6322-6329 6331:6330-6457 6459:6458-7628 7630:7629-8470 8472:8471-10786 52568:10787-10788 52570:10789-10866 52600:10867-11006 52667:11007-11015 11017:11016-11017…	2;1	2;1	2;1	>comp107313_c0_seq1_3 len=23161 path=[1:0-25 27:26-687 689:688-1040 51643:1041-1124 47524:1125-1126 1128:1127-2114 2116:2115-2116 2118:2117-3775 3777:3776-4372 4374:4373-4408 4410:4409-4576 4578:4577-4644 4646:4645-4716 4718:4717-6321 6323:6322-6329 6331:6	2	2	2	2	0.3	0.3	0.3	844.22	7720	7720;3423	0	12.748	1937800	5536.7	2.87616e-08	2.87616e-06		2
comp85993_c0_seq3_1 len=269 path=[1:0-25 2598:26-29 1290:30-56 1317:57-133 3005:134-185 3038:186-199 2517:200-215 1475:216-235 3070:236-245 3080:246-268];comp64346_c0_seq4_6 len=435 path=[457:0-206 227:207-227 970:228-434];comp64346_c0_seq2_6 len=435 path=[974:0-206 973:207-227 970:228-434];comp64346_c0_seq1_6 len=435 path=[457:0-206 922:207-227 971:228-434];comp85993_c0_seq1_3 len=458 path=[2343…	comp85993_c0_seq3_1 len=269 path=[1:0-25 2598:26-29 1290:30-56 1317:57-133 3005:134-185 3038:186-199 2517:200-215 1475:216-235 3070:236-245 3080:246-268];comp64346_c0_seq4_6 len=435 path=[457:0-206 227:207-227 970:228-434];comp64346_c0_seq2_6 len=435 path=[974:0-206 973:207-227 970:228-434];comp64346_c0_seq1_6 len=435 path=[457:0-206 922:207-227 971:228-434];comp85993_c0_seq1_3 len=458 path=[2343…	4;4;4;4;4;4;4;4;4;4;3;3;3;2;2;2;2;2;2;2;1;1;1;1;1;1	4;4;4;4;4;4;4;4;4;4;3;3;3;2;2;2;2;2;2;2;1;1;1;1;1;1	4;4;4;4;4;4;4;4;4;4;3;3;3;2;2;2;2;2;2;2;1;1;1;1;1;1	>comp85993_c0_seq3_1 len=269 path=[1:0-25 2598:26-29 1290:30-56 1317:57-133 3005:134-185 3038:186-199 2517:200-215 1475:216-235 3070:236-245 3080:246-268];>comp64346_c0_seq4_6 len=435 path=[457:0-206 227:207-227 970:228-434];>comp64346_c0_seq2_6 len=435 pa	26	4	4	4	40	40	40	10.069	90	90;145;145;145;152;152;157;176;176;191;71;76;76;70;82;89;112;112;114;116;72;77;81;84;99;108	0	74.076	770220000	128370000	0.000666846	0.0666846		62
comp108991_c0_seq1_4 len=714 path=[692:0-713]	comp108991_c0_seq1_4 len=714 path=[692:0-713]	4	4	4	>comp108991_c0_seq1_4 len=714 path=[692:0-713]	1	4	4	4	16	16	16	25.941	238	238	0	35.076	94180000	8561800	4.44762e-05	0.00444762		8	40;41		147;153
comp109220_c0_seq1_2 len=424 path=[402:0-423]	comp109220_c0_seq1_2 len=424 path=[402:0-423]	1	1	1	>comp109220_c0_seq1_2 len=424 path=[402:0-423]	1	1	1	1	11.3	11.3	11.3	14.169	141	141	0	8.7978	16775000	2795900	1.45239e-05	0.00145239		3
comp109254_c0_seq1_3 len=1231 path=[1209:0-1230];comp46304_c0_seq1_2 len=1359 path=[1:0-1358]	comp109254_c0_seq1_3 len=1231 path=[1209:0-1230]	5;1	5;1	5;1	>comp109254_c0_seq1_3 len=1231 path=[1209:0-1230]	2	5	5	5	15.1	15.1	15.1	43.58	410	410;453	0	114.5	543290000	30183000	0.000156792	0.0156792		40	42;43;44		143;146;188
comp109271_c0_seq1_3 len=1300 path=[1:0-1299];comp185247_c0_seq1_6 len=429 path=[407:0-428];comp92408_c0_seq1_2 len=325 path=[1:0-41 2884:42-58 60:59-102 104:103-135 137:136-144 146:145-183 2933:184-197 2947:198-198 2948:199-209 727:210-243 2995:244-252 3004:253-263 781:264-285 3038:286-324];comp92408_c0_seq3_2 len=300 path=[1:0-41 1866:42-171 1996:172-299];Haliotis_sp_idb_54688_c0_g1_i1;comp1053…	comp109271_c0_seq1_3 len=1300 path=[1:0-1299];comp185247_c0_seq1_6 len=429 path=[407:0-428]	10;5;4;3;2;1;1;1	2;0;0;0;0;0;0;0	1;0;0;0;0;0;0;0	>comp109271_c0_seq1_3 len=1300 path=[1:0-1299];>comp185247_c0_seq1_6 len=429 path=[407:0-428]	8	10	2	1	26.6	5.5	2.1	48.095	433	433;143;108;100;163;138;228;317	0	13.896	76028000	3167900	1.64564e-05	0.00164564		4	45;46;47;48;49		126;217;310;320;383
comp1834_c0_seq1_6 len=249 path=[1:0-248];Haliotis_sp_CLC_233_c0_g1_i1;Haliotis_sp_idb_54192_c0_g1_i1;comp91334_c0_seq2_3 len=748 path=[2011:0-389 2401:390-656 6002:657-747];comp109573_c0_seq1_2 len=817 path=[795:0-816];comp91334_c0_seq4_3 len=1034 path=[2011:0-389 2401:390-656 2668:657-924 6364:925-930 2941:931-1033]	comp1834_c0_seq1_6 len=249 path=[1:0-248];Haliotis_sp_CLC_233_c0_g1_i1;Haliotis_sp_idb_54192_c0_g1_i1;comp91334_c0_seq2_3 len=748 path=[2011:0-389 2401:390-656 6002:657-747];comp109573_c0_seq1_2 len=817 path=[795:0-816];comp91334_c0_seq4_3 len=1034 path=[2011:0-389 2401:390-656 2668:657-924 6364:925-930 2941:931-1033]	1;1;1;1;1;1	1;1;1;1;1;1	1;1;1;1;1;1	>comp1834_c0_seq1_6 len=249 path=[1:0-248];>Haliotis_sp_CLC_233_c0_g1_i1;>Haliotis_sp_idb_54192_c0_g1_i1;>comp91334_c0_seq2_3 len=748 path=[2011:0-389 2401:390-656 6002:657-747];>comp109573_c0_seq1_2 len=817 path=[795:0-816];>comp91334_c0_seq4_3 len=1034 p	6	1	1	1	16.9	16.9	16.9	9.1851	83	83;186;223;249;272;344	0	14.543	12555000	4185100	2.17404e-05	0.00217404		8
comp109751_c0_seq1_6 len=867 path=[845:0-866]	comp109751_c0_seq1_6 len=867 path=[845:0-866]	1	1	1	>comp109751_c0_seq1_6 len=867 path=[845:0-866]	1	1	1	1	4.5	4.5	4.5	32.565	289	289	0	6.9326	6473400	539450	2.80229e-06	0.000280229		2
comp110357_c0_seq1_3 len=483 path=[1:0-482]	comp110357_c0_seq1_3 len=483 path=[1:0-482]	1	1	1	>comp110357_c0_seq1_3 len=483 path=[1:0-482]	1	1	1	1	9.3	9.3	9.3	16.94	161	161	0	8.469	6497200	649720	3.37511e-06	0.000337511		2	50;51		63;65
comp111062_c0_seq1_3 len=2207 path=[2185:0-2206]	comp111062_c0_seq1_3 len=2207 path=[2185:0-2206]	2	2	2	>comp111062_c0_seq1_3 len=2207 path=[2185:0-2206]	1	2	2	2	4.2	4.2	4.2	78.829	735	735	0	12.558	8301700	197660	1.02679e-06	0.000102679		2
comp111239_c0_seq1_1 len=1999 path=[1977:0-1998];Haliotis_sp_CLC_3369_c0_g1_i1;comp94743_c0_seq3_1 len=3288 path=[1:0-118 120:119-135 137:136-359 361:360-789 791:790-808 810:809-1376 1379:1377-2507 2510:2508-2527 2530:2528-3000 3003:3001-3016 9096:3017-3287]	comp111239_c0_seq1_1 len=1999 path=[1977:0-1998];Haliotis_sp_CLC_3369_c0_g1_i1;comp94743_c0_seq3_1 len=3288 path=[1:0-118 120:119-135 137:136-359 361:360-789 791:790-808 810:809-1376 1379:1377-2507 2510:2508-2527 2530:2528-3000 3003:3001-3016 9096:3017-3287]	5;3;3	4;2;2	4;2;2	>comp111239_c0_seq1_1 len=1999 path=[1977:0-1998];>Haliotis_sp_CLC_3369_c0_g1_i1;>comp94743_c0_seq3_1 len=3288 path=[1:0-118 120:119-135 137:136-359 361:360-789 791:790-808 810:809-1376 1379:1377-2507 2510:2508-2527 2530:2528-3000 3003:3001-3016 9096:3017-	3	5	4	4	8.1	6.6	6.6	72.587	667	667;291;1096	0	25.766	35116000	1032800	5.36511e-06	0.000536511		8	52;53		60;248
comp46879_c0_seq1_4 len=1000 path=[978:0-999];comp112217_c0_seq1_5 len=1018 path=[1:0-1017];Haliotis_sp_idb_27632_c0_g1_i1;comp70760_c0_seq1_6 len=1255 path=[4647:0-183 3415:184-1254];tr|Q45Y90|Q45Y90_HALRU ATP synthase subunit beta (Fragment) OS=Haliotis rufescens PE=2 SV=1;Haliotis_sp_idb_27630_c0_g1_i1;comp70760_c0_seq2_6 len=2254 path=[2232:0-1182 3415:1183-2253]	comp46879_c0_seq1_4 len=1000 path=[978:0-999];comp112217_c0_seq1_5 len=1018 path=[1:0-1017];Haliotis_sp_idb_27632_c0_g1_i1;comp70760_c0_seq1_6 len=1255 path=[4647:0-183 3415:184-1254];tr|Q45Y90|Q45Y90_HALRU ATP synthase subunit beta (Fragment) OS=Haliotis rufescens PE=2 SV=1;Haliotis_sp_idb_27630_c0_g1_i1;comp70760_c0_seq2_6 len=2254 path=[2232:0-1182 3415:1183-2253]	2;2;2;2;2;2;2	2;2;2;2;2;2;2	2;2;2;2;2;2;2	>comp46879_c0_seq1_4 len=1000 path=[978:0-999];>comp112217_c0_seq1_5 len=1018 path=[1:0-1017];>Haliotis_sp_idb_27632_c0_g1_i1;>comp70760_c0_seq1_6 len=1255 path=[4647:0-183 3415:184-1254];>tr|Q45Y90|Q45Y90_HALRU ATP synthase subunit beta (Fragment) OS=Hali	7	2	2	2	8.1	8.1	8.1	36.207	333	333;340;408;418;427;539;751	0	15.859	7437200	413180	2.14636e-06	0.000214636		3
Haliotis_sp_idb_10968_c0_g1_i1;comp112534_c0_seq1_2 len=422 path=[400:0-421];Haliotis_sp_idb_10969_c0_g1_i1	Haliotis_sp_idb_10968_c0_g1_i1;comp112534_c0_seq1_2 len=422 path=[400:0-421];Haliotis_sp_idb_10969_c0_g1_i1	10;10;9	10;10;9	10;10;9	>Haliotis_sp_idb_10968_c0_g1_i1;>comp112534_c0_seq1_2 len=422 path=[400:0-421];>Haliotis_sp_idb_10969_c0_g1_i1	3	10	10	10	71.7	71.7	71.7	14.127	127	127;141;116	0	132.97	4477100000	497450000	0.00258411	0.258411		120	54		52
comp11407_c0_seq1_4 len=205 path=[1:0-204]	comp11407_c0_seq1_4 len=205 path=[1:0-204]	1	1	1	>comp11407_c0_seq1_4 len=205 path=[1:0-204]	1	1	1	1	20.6	20.6	20.6	7.8818	68	68	0	9.5473	3792300	758460	3.93999e-06	0.000393999		2
comp114698_c0_seq1_3 len=444 path=[1:0-443]	comp114698_c0_seq1_3 len=444 path=[1:0-443]	2	2	2	>comp114698_c0_seq1_3 len=444 path=[1:0-443]	1	2	2	2	13.5	13.5	13.5	16.085	148	148	0	15.629	161440000	17938000	9.31829e-05	0.00931829		10
comp118163_c0_seq1_4 len=717 path=[1:0-716];Haliotis_sp_idb_26847_c0_g1_i1;comp93676_c0_seq1_3 len=1937 path=[1:0-268 5120:269-810 812:811-842 844:843-1081 1083:1082-1095 1097:1096-1431 1433:1432-1452 1454:1453-1519 1521:1520-1602 1604:1603-1733 1735:1734-1828 1830:1829-1847 1849:1848-1936]	comp118163_c0_seq1_4 len=717 path=[1:0-716]	4;1;1	4;1;1	4;1;1	>comp118163_c0_seq1_4 len=717 path=[1:0-716]	3	4	4	4	22.6	22.6	22.6	25.866	239	239;416;645	0	44.215	116250000	7265700	3.77433e-05	0.00377433		18	55		195
comp121020_c0_seq1_1 len=949 path=[1:0-948]	comp121020_c0_seq1_1 len=949 path=[1:0-948]	3	3	3	>comp121020_c0_seq1_1 len=949 path=[1:0-948]	1	3	3	3	11.4	11.4	11.4	33.325	317	317	0	50.149	68674000	5282600	2.74416e-05	0.00274416		9
comp123733_c0_seq1_5 len=1186 path=[1164:0-1185]	comp123733_c0_seq1_5 len=1186 path=[1164:0-1185]	1	1	1	>comp123733_c0_seq1_5 len=1186 path=[1164:0-1185]	1	1	1	1	3.5	3.5	3.5	42.071	396	396	0.007109	6.6541	5880700	326710	1.69717e-06	0.000169717		2
comp128817_c0_seq1_3 len=906 path=[1:0-905];Haliotis_sp_idb_42198_c0_g1_i1	comp128817_c0_seq1_3 len=906 path=[1:0-905];Haliotis_sp_idb_42198_c0_g1_i1	4;4	4;4	4;4	>comp128817_c0_seq1_3 len=906 path=[1:0-905];>Haliotis_sp_idb_42198_c0_g1_i1	2	4	4	4	17.9	17.9	17.9	33.666	302	302;320	0	40.224	91411000	5377100	2.79325e-05	0.00279325		9
comp133740_c0_seq1_1 len=1438 path=[1416:0-1437];tr|A7L6B1|A7L6B1_HALAI Beta-catenin (Fragment) OS=Haliotis asinina PE=2 SV=1;Haliotis_sp_CLC_1079_c0_g1_i1;comp87734_c0_seq2_1 len=3625 path=[1:0-462 464:463-2415 2417:2416-2809 2811:2810-3206 3211:3207-3624]	comp133740_c0_seq1_1 len=1438 path=[1416:0-1437]	3;1;1;1	3;1;1;1	3;1;1;1	>comp133740_c0_seq1_1 len=1438 path=[1416:0-1437]	4	3	3	3	8.3	8.3	8.3	52.33	480	480;357;830;1209	0	41.343	92004000	2875100	1.49353e-05	0.00149353		20	56		418
comp135009_c0_seq1_4 len=505 path=[1:0-504]	comp135009_c0_seq1_4 len=505 path=[1:0-504]	1	1	1	>comp135009_c0_seq1_4 len=505 path=[1:0-504]	1	1	1	1	7.1	7.1	7.1	18.337	168	168	0	7.7486	5878000	1469500	7.63364e-06	0.000763364		2
comp135434_c0_seq1_4 len=334 path=[312:0-333];comp150370_c0_seq1_4 len=306 path=[284:0-305];comp173339_c0_seq1_2 len=332 path=[310:0-331];comp222514_c0_seq1_3 len=364 path=[342:0-363]	comp135434_c0_seq1_4 len=334 path=[312:0-333]	5;2;2;2	5;2;2;2	5;2;2;2	>comp135434_c0_seq1_4 len=334 path=[312:0-333]	4	5	5	5	38.7	38.7	38.7	12.18	111	111;102;111;121	0	35.791	563310000	93884000	0.000487701	0.0487701		41	57		87
comp136401_c0_seq1_5 len=2422 path=[2400:0-2421]	comp136401_c0_seq1_5 len=2422 path=[2400:0-2421]	9	4	4	>comp136401_c0_seq1_5 len=2422 path=[2400:0-2421]	1	9	4	4	15.2	7.4	7.4	88.235	808	808	0	26.994	33085000	945290	4.91052e-06	0.000491052		5	58		374
comp31935_c0_seq1_4 len=586 path=[564:0-303 868:304-585];comp144616_c0_seq1_6 len=1476 path=[1454:0-1475];comp188273_c0_seq1_5 len=510 path=[1:0-509]	comp31935_c0_seq1_4 len=586 path=[564:0-303 868:304-585];comp144616_c0_seq1_6 len=1476 path=[1454:0-1475];comp188273_c0_seq1_5 len=510 path=[1:0-509]	2;2;1	1;1;1	1;1;1	>comp31935_c0_seq1_4 len=586 path=[564:0-303 868:304-585];>comp144616_c0_seq1_6 len=1476 path=[1454:0-1475];>comp188273_c0_seq1_5 len=510 path=[1:0-509]	3	2	1	1	16.9	8.2	8.2	21.995	195	195;492;170	0	11.265	19788000	1649000	8.5661e-06	0.00085661		1
comp147991_c0_seq1_2 len=2031 path=[2009:0-2030]	comp147991_c0_seq1_2 len=2031 path=[2009:0-2030]	3	3	3	>comp147991_c0_seq1_2 len=2031 path=[2009:0-2030]	1	3	3	3	5.5	5.5	5.5	74.215	677	677	0	17.875	35515000	1044600	5.42641e-06	0.000542641		4
comp152168_c0_seq1_1 len=569 path=[1:0-568];Haliotis_sp_Tri_102141_c0_g1_i1;comp93748_c0_seq1_5 len=3152 path=[1:0-732 734:733-763 765:764-779 781:780-1443 1445:1444-1453 1455:1454-2016 2018:2017-2038 2040:2039-2062 2064:2063-2598 2600:2599-2602 2604:2603-3151]	comp152168_c0_seq1_1 len=569 path=[1:0-568];Haliotis_sp_Tri_102141_c0_g1_i1;comp93748_c0_seq1_5 len=3152 path=[1:0-732 734:733-763 765:764-779 781:780-1443 1445:1444-1453 1455:1454-2016 2018:2017-2038 2040:2039-2062 2064:2063-2598 2600:2599-2602 2604:2603-3151]	1;1;1	1;1;1	1;1;1	>comp152168_c0_seq1_1 len=569 path=[1:0-568];>Haliotis_sp_Tri_102141_c0_g1_i1;>comp93748_c0_seq1_5 len=3152 path=[1:0-732 734:733-763 765:764-779 781:780-1443 1445:1444-1453 1455:1454-2016 2018:2017-2038 2040:2039-2062 2064:2063-2598 2600:2599-2602 2604:26	3	1	1	1	7.9	7.9	7.9	20.473	190	190;902;1051	0	8.3088	4051500	450170	2.33851e-06	0.000233851		1
Haliotis_sp_Tri_808_c0_g1_i1;comp157484_c0_seq1_1 len=611 path=[1:0-610]	Haliotis_sp_Tri_808_c0_g1_i1;comp157484_c0_seq1_1 len=611 path=[1:0-610]	2;2	2;2	2;2	>Haliotis_sp_Tri_808_c0_g1_i1;>comp157484_c0_seq1_1 len=611 path=[1:0-610]	2	2	2	2	21.9	21.9	21.9	15.484	137	137;204	0	14.832	25024000	2780400	1.44434e-05	0.00144434		4	59		75
comp164267_c0_seq1_5 len=529 path=[507:0-528];Haliotis_sp_idb_18828_c0_g1_i1;Haliotis_sp_idb_18825_c0_g1_i1;Haliotis_sp_idb_18822_c0_g1_i1;comp92750_c0_seq4_1 len=2029 path=[4060:0-91 4152:92-814 4875:815-836 4897:837-1812 10530:1813-1814 9406:1815-2028];comp92750_c0_seq1_1 len=2194 path=[4060:0-91 8326:92-256 4152:257-979 4875:980-1001 4897:1002-1977 10530:1978-1979 9406:1980-2193];comp92750_c0_…	comp164267_c0_seq1_5 len=529 path=[507:0-528];Haliotis_sp_idb_18828_c0_g1_i1;Haliotis_sp_idb_18825_c0_g1_i1;Haliotis_sp_idb_18822_c0_g1_i1;comp92750_c0_seq4_1 len=2029 path=[4060:0-91 4152:92-814 4875:815-836 4897:837-1812 10530:1813-1814 9406:1815-2028];comp92750_c0_seq1_1 len=2194 path=[4060:0-91 8326:92-256 4152:257-979 4875:980-1001 4897:1002-1977 10530:1978-1979 9406:1980-2193];comp92750_c0_…	2;1;1;1;1;1;1;1	2;1;1;1;1;1;1;1	2;1;1;1;1;1;1;1	>comp164267_c0_seq1_5 len=529 path=[507:0-528];>Haliotis_sp_idb_18828_c0_g1_i1;>Haliotis_sp_idb_18825_c0_g1_i1;>Haliotis_sp_idb_18822_c0_g1_i1;>comp92750_c0_seq4_1 len=2029 path=[4060:0-91 4152:92-814 4875:815-836 4897:837-1812 10530:1813-1814 9406:1815-20	8	2	2	2	10.7	10.7	10.7	21.327	177	177;381;555;601;677;732;1361;1416	0	11.037	8502500	850250	4.41681e-06	0.000441681		1
comp173367_c0_seq1_4 len=304 path=[1:0-303]	comp173367_c0_seq1_4 len=304 path=[1:0-303]	1	1	1	>comp173367_c0_seq1_4 len=304 path=[1:0-303]	1	1	1	1	7.9	7.9	7.9	10.355	101	101	0	7.9	3495100000	699020000	0.00363121	0.363121		3
comp174131_c0_seq1_2 len=1168 path=[1:0-1167]	comp174131_c0_seq1_2 len=1168 path=[1:0-1167]	5	5	5	>comp174131_c0_seq1_2 len=1168 path=[1:0-1167]	1	5	5	5	17.2	17.2	17.2	43.772	389	389	0	47.577	24521000	908170	4.71769e-06	0.000471769		10	60		278
comp17459_c0_seq1_4 len=265 path=[1:0-112 114:113-136 138:137-167 169:168-264]	comp17459_c0_seq1_4 len=265 path=[1:0-112 114:113-136 138:137-167 169:168-264]	1	1	1	>comp17459_c0_seq1_4 len=265 path=[1:0-112 114:113-136 138:137-167 169:168-264]	1	1	1	1	18.2	18.2	18.2	9.8942	88	88	0	7.7087	2706100	386590	2.00823e-06	0.000200823		1
comp182295_c0_seq1_1 len=1052 path=[1030:0-1051]	comp182295_c0_seq1_1 len=1052 path=[1030:0-1051]	2	2	2	>comp182295_c0_seq1_1 len=1052 path=[1030:0-1051]	1	2	2	2	5.7	5.7	5.7	37.704	351	351	0	11.262	20948000	1047400	5.44095e-06	0.000544095		2
comp188025_c0_seq1_6 len=266 path=[1:0-265];comp151882_c0_seq1_3 len=388 path=[1:0-387];CON__Q3SX28	comp188025_c0_seq1_6 len=266 path=[1:0-265];comp151882_c0_seq1_3 len=388 path=[1:0-387];CON__Q3SX28	2;1;1	2;1;1	2;1;1	>comp188025_c0_seq1_6 len=266 path=[1:0-265];>comp151882_c0_seq1_3 len=388 path=[1:0-387];>Q3SX28 TREMBL:Q3SX28;Q5KR48 (Bos taurus) Tropomyosin 2	3	2	2	2	21.3	21.3	21.3	10.219	89	89;129;284	0	14.155	36221000	5174400	2.68796e-05	0.00268796		7	61		62
comp194138_c0_seq1_5 len=479 path=[457:0-478]	comp194138_c0_seq1_5 len=479 path=[457:0-478]	1	1	1	>comp194138_c0_seq1_5 len=479 path=[457:0-478]	1	1	1	1	12.5	12.5	12.5	16.914	160	160	0	10.811	4267900	533490	2.77133e-06	0.000277133		1
comp200473_c0_seq1_5 len=556 path=[534:0-555]	comp200473_c0_seq1_5 len=556 path=[534:0-555]	1	1	1	>comp200473_c0_seq1_5 len=556 path=[534:0-555]	1	1	1	1	8.6	8.6	8.6	20.329	186	186	0	7.097	3246800	295160	1.53327e-06	0.000153327		1
comp205463_c0_seq1_5 len=574 path=[552:0-573];Haliotis_sp_idb_35864_c0_g1_i1;comp88207_c0_seq1_4 len=1165 path=[1:0-60 62:61-839 841:840-852 854:853-1037 1039:1038-1093 1095:1094-1164]	comp205463_c0_seq1_5 len=574 path=[552:0-573];Haliotis_sp_idb_35864_c0_g1_i1;comp88207_c0_seq1_4 len=1165 path=[1:0-60 62:61-839 841:840-852 854:853-1037 1039:1038-1093 1095:1094-1164]	2;1;1	2;1;1	2;1;1	>comp205463_c0_seq1_5 len=574 path=[552:0-573];>Haliotis_sp_idb_35864_c0_g1_i1;>comp88207_c0_seq1_4 len=1165 path=[1:0-60 62:61-839 841:840-852 854:853-1037 1039:1038-1093 1095:1094-1164]	3	2	2	2	13	13	13	20.818	192	192;285;388	0	14.532	34257000	2283800	1.18637e-05	0.00118637		9
comp217972_c0_seq1_2 len=380 path=[358:0-379];Haliotis_sp_Tri_86193_c0_g1_i1	comp217972_c0_seq1_2 len=380 path=[358:0-379];Haliotis_sp_Tri_86193_c0_g1_i1	1;1	1;1	1;1	>comp217972_c0_seq1_2 len=380 path=[358:0-379];>Haliotis_sp_Tri_86193_c0_g1_i1	2	1	1	1	8.7	8.7	8.7	15.202	127	127;480	0	8.5459	35703000	4462900	2.31835e-05	0.00231835		7
comp22005_c0_seq1_2 len=594 path=[1:0-570 1207:571-593];comp80846_c0_seq1_1 len=633 path=[1:0-43 45:44-316 1244:317-326 328:327-429 431:430-632];comp96947_c0_seq3_4 len=1067 path=[3355:0-221 3577:222-543 3337:544-561 1823:562-593 7968:594-608 7992:609-609 7984:610-617 1879:618-621 1883:622-630 1892:631-677 1939:678-693 8036:694-707 8050:708-710 8053:711-711 5140:712-747 2009:748-782 2044:783-806 …	comp22005_c0_seq1_2 len=594 path=[1:0-570 1207:571-593];comp80846_c0_seq1_1 len=633 path=[1:0-43 45:44-316 1244:317-326 328:327-429 431:430-632];comp96947_c0_seq3_4 len=1067 path=[3355:0-221 3577:222-543 3337:544-561 1823:562-593 7968:594-608 7992:609-609 7984:610-617 1879:618-621 1883:622-630 1892:631-677 1939:678-693 8036:694-707 8050:708-710 8053:711-711 5140:712-747 2009:748-782 2044:783-806 …	2;2;2;2;2;1;1	2;2;2;2;2;1;1	2;2;2;2;2;1;1	>comp22005_c0_seq1_2 len=594 path=[1:0-570 1207:571-593];>comp80846_c0_seq1_1 len=633 path=[1:0-43 45:44-316 1244:317-326 328:327-429 431:430-632];>comp96947_c0_seq3_4 len=1067 path=[3355:0-221 3577:222-543 3337:544-561 1823:562-593 7968:594-608 7992:609-6	7	2	2	2	11.1	11.1	11.1	21.853	198	198;211;355;375;391;89;99	0	12.938	13744000	1374400	7.13963e-06	0.000713963		3
comp224418_c0_seq1_4 len=319 path=[297:0-318]	comp224418_c0_seq1_4 len=319 path=[297:0-318]	1	1	1	>comp224418_c0_seq1_4 len=319 path=[297:0-318]	1	1	1	1	15.1	15.1	15.1	11.561	106	106	0	11.784	17987000	8993400	4.67182e-05	0.00467182		5	67		13
comp229571_c0_seq1_1 len=895 path=[1:0-894]	comp229571_c0_seq1_1 len=895 path=[1:0-894]	1	1	1	>comp229571_c0_seq1_1 len=895 path=[1:0-894]	1	1	1	1	6.4	6.4	6.4	32.14	299	299	0	8.9804	15727000	1209800	6.28457e-06	0.000628457		2
comp23247_c0_seq1_2 len=1455 path=[1433:0-1210 2644:1211-1454]	comp23247_c0_seq1_2 len=1455 path=[1433:0-1210 2644:1211-1454]	5	5	5	>comp23247_c0_seq1_2 len=1455 path=[1433:0-1210 2644:1211-1454]	1	5	5	5	16.1	16.1	16.1	51.566	485	485	0	44.243	128560000	4944600	2.56858e-05	0.00256858		14	68		225
comp236269_c0_seq1_4 len=272 path=[250:0-271]	comp236269_c0_seq1_4 len=272 path=[250:0-271]	4	2	2	>comp236269_c0_seq1_4 len=272 path=[250:0-271]	1	4	2	2	38.9	24.4	24.4	9.4749	90	90	0	32.913	162610000	32522000	0.000168943	0.0168943		11
comp23692_c0_seq1_3 len=1292 path=[1:0-1291];tr|Q45Y86|Q45Y86_HALRU Triosephosphate isomerase (Fragment) OS=Haliotis rufescens PE=2 SV=1	comp23692_c0_seq1_3 len=1292 path=[1:0-1291]	6;1	6;1	6;1	>comp23692_c0_seq1_3 len=1292 path=[1:0-1291]	2	6	6	6	15.8	15.8	15.8	45.689	430	430;210	0	45.614	96386000	4589800	2.38427e-05	0.00238427		18	69		84
comp24068_c0_seq1_6 len=656 path=[1:0-655];comp61890_c0_seq1_2 len=286 path=[264:0-285]	comp24068_c0_seq1_6 len=656 path=[1:0-655]	4;1	4;1	4;1	>comp24068_c0_seq1_6 len=656 path=[1:0-655]	2	4	4	4	24.2	24.2	24.2	24.264	219	219;95	0	34.956	81077000	5791200	3.00837e-05	0.00300837		6	70		117
comp24075_c0_seq1_1 len=701 path=[1:0-605 607:606-676 678:677-700];comp24075_c0_seq2_1 len=772 path=[1:0-605 607:606-676 1414:677-747 678:748-771]	comp24075_c0_seq1_1 len=701 path=[1:0-605 607:606-676 678:677-700];comp24075_c0_seq2_1 len=772 path=[1:0-605 607:606-676 1414:677-747 678:748-771]	2;2	2;2	2;2	>comp24075_c0_seq1_1 len=701 path=[1:0-605 607:606-676 678:677-700];>comp24075_c0_seq2_1 len=772 path=[1:0-605 607:606-676 1414:677-747 678:748-771]	2	2	2	2	10.3	10.3	10.3	26.654	234	234;258	0	11.943	8792400	732700	3.80617e-06	0.000380617		2
comp241021_c0_seq1_1 len=240 path=[218:0-239]	comp241021_c0_seq1_1 len=240 path=[218:0-239]	1	1	1	>comp241021_c0_seq1_1 len=240 path=[218:0-239]	1	1	1	1	17.5	17.5	17.5	7.1212	80	80	0	31.389	30128000	7532100	3.91272e-05	0.00391272		7
comp24358_c0_seq1_2 len=238 path=[1:0-237]	comp24358_c0_seq1_2 len=238 path=[1:0-237]	1	1	1	>comp24358_c0_seq1_2 len=238 path=[1:0-237]	1	1	1	1	13.9	13.9	13.9	8.2354	79	79	0	7.2193	13301000	2660300	1.38195e-05	0.00138195		1
comp24358_c1_seq1_6 len=270 path=[461:0-243 705:244-269]	comp24358_c1_seq1_6 len=270 path=[461:0-243 705:244-269]	1	1	1	>comp24358_c1_seq1_6 len=270 path=[461:0-243 705:244-269]	1	1	1	1	13.3	13.3	13.3	9.8063	90	90	0	7.5968	8121600	2707200	1.40632e-05	0.00140632		3
comp24678_c0_seq1_1 len=274 path=[1:0-16 18:17-273]	comp24678_c0_seq1_1 len=274 path=[1:0-16 18:17-273]	1	1	1	>comp24678_c0_seq1_1 len=274 path=[1:0-16 18:17-273]	1	1	1	1	14.1	14.1	14.1	9.7162	92	92	0	32.304	10590000	2647600	1.37535e-05	0.00137535		2
comp24760_c0_seq1_4 len=902 path=[1:0-696 698:697-901]	comp24760_c0_seq1_4 len=902 path=[1:0-696 698:697-901]	2	2	2	>comp24760_c0_seq1_4 len=902 path=[1:0-696 698:697-901]	1	2	2	2	8	8	8	33.309	300	300	0	13.775	6334100	316710	1.64522e-06	0.000164522		2
comp24999_c0_seq1_4 len=1380 path=[1358:0-698 2057:699-1379]	comp24999_c0_seq1_4 len=1380 path=[1358:0-698 2057:699-1379]	3	3	3	>comp24999_c0_seq1_4 len=1380 path=[1358:0-698 2057:699-1379]	1	3	3	3	8	8	8	52.409	460	460	0	20.655	26097000	1003700	5.21394e-06	0.000521394		6
Haliotis_sp_Tri_114016_c0_g1_i1;comp25402_c0_seq1_1 len=889 path=[1:0-435 437:436-888]	Haliotis_sp_Tri_114016_c0_g1_i1;comp25402_c0_seq1_1 len=889 path=[1:0-435 437:436-888]	1;1	1;1	1;1	>Haliotis_sp_Tri_114016_c0_g1_i1;>comp25402_c0_seq1_1 len=889 path=[1:0-435 437:436-888]	2	1	1	1	4.9	4.9	4.9	22.273	205	205;297	0	8.1929	102620000	10262000	5.33082e-05	0.00533082		13
comp25767_c0_seq1_2 len=1013 path=[991:0-491 1483:492-1012]	comp25767_c0_seq1_2 len=1013 path=[991:0-491 1483:492-1012]	1	1	1	>comp25767_c0_seq1_2 len=1013 path=[991:0-491 1483:492-1012]	1	1	1	1	3.3	3.3	3.3	36.954	338	338	0.0024096	6.7981	3648400	202690	1.05292e-06	0.000105292		1	72		217
comp25997_c0_seq1_1 len=264 path=[242:0-96 339:97-263]	comp25997_c0_seq1_1 len=264 path=[242:0-96 339:97-263]	3	1	1	>comp25997_c0_seq1_1 len=264 path=[242:0-96 339:97-263]	1	3	1	1	21.6	12.5	12.5	10.486	88	88	0	15.599	1044300000	174050000	0.000904141	0.0904141		20
comp26256_c0_seq1_5 len=485 path=[1:0-484]	comp26256_c0_seq1_5 len=485 path=[1:0-484]	1	1	1	>comp26256_c0_seq1_5 len=485 path=[1:0-484]	1	1	1	1	14.8	14.8	14.8	18.091	162	162	0	22.191	5600300	700040	3.63651e-06	0.000363651		1	73		116
comp26587_c0_seq1_2 len=1722 path=[1700:0-1401 3102:1402-1721]	comp26587_c0_seq1_2 len=1722 path=[1700:0-1401 3102:1402-1721]	2	2	2	>comp26587_c0_seq1_2 len=1722 path=[1700:0-1401 3102:1402-1721]	1	2	2	2	4.4	4.4	4.4	62.633	574	574	0	11.969	17373000	789660	4.10206e-06	0.000410206		3
comp310163_c0_seq1_1 len=336 path=[314:0-335]	comp310163_c0_seq1_1 len=336 path=[314:0-335]	2	2	2	>comp310163_c0_seq1_1 len=336 path=[314:0-335]	1	2	2	2	26.8	26.8	26.8	12.806	112	112	0	16.015	12034000	2406900	1.25032e-05	0.00125032		3
comp32839_c0_seq1_6 len=370 path=[348:0-369]	comp32839_c0_seq1_6 len=370 path=[348:0-369]	3	3	3	>comp32839_c0_seq1_6 len=370 path=[348:0-369]	1	3	3	3	24.4	24.4	24.4	14.01	123	123	0	23.409	26433000	3304100	1.71639e-05	0.00171639		6
comp33268_c0_seq1_3 len=295 path=[273:0-294]	comp33268_c0_seq1_3 len=295 path=[273:0-294]	1	1	1	>comp33268_c0_seq1_3 len=295 path=[273:0-294]	1	1	1	1	15.3	15.3	15.3	10.071	98	98	0	7.1889	4849700	692810	3.59896e-06	0.000359896		0	74;75		25;34
comp352483_c0_seq1_2 len=480 path=[458:0-479]	comp352483_c0_seq1_2 len=480 path=[458:0-479]	2	2	2	>comp352483_c0_seq1_2 len=480 path=[458:0-479]	1	2	2	2	13.8	13.8	13.8	18.165	160	160	0	19.896	15588000	1558800	8.09753e-06	0.000809753		3
comp36515_c0_seq1_6 len=425 path=[403:0-378 782:379-424];comp269223_c0_seq1_1 len=305 path=[1:0-304];comp182383_c0_seq1_1 len=374 path=[352:0-373];tr|B6VEZ2|B6VEZ2_HALDI Histone H2A OS=Haliotis discus discus PE=2 SV=1;Haliotis_sp_Tri_52307_c0_g1_i1;tr|B6RB38|B6RB38_HALDI Histone H2A OS=Haliotis discus discus PE=2 SV=1;Haliotis_sp_Tri_108347_c0_g1_i1;comp81268_c0_seq2_1 len=671 path=[649:0-389 103…	comp36515_c0_seq1_6 len=425 path=[403:0-378 782:379-424];comp269223_c0_seq1_1 len=305 path=[1:0-304];comp182383_c0_seq1_1 len=374 path=[352:0-373];tr|B6VEZ2|B6VEZ2_HALDI Histone H2A OS=Haliotis discus discus PE=2 SV=1;Haliotis_sp_Tri_52307_c0_g1_i1;tr|B6RB38|B6RB38_HALDI Histone H2A OS=Haliotis discus discus PE=2 SV=1;Haliotis_sp_Tri_108347_c0_g1_i1;comp81268_c0_seq2_1 len=671 path=[649:0-389 103…	2;1;1;1;1;1;1;1;1;1	2;1;1;1;1;1;1;1;1;1	2;1;1;1;1;1;1;1;1;1	>comp36515_c0_seq1_6 len=425 path=[403:0-378 782:379-424];>comp269223_c0_seq1_1 len=305 path=[1:0-304];>comp182383_c0_seq1_1 len=374 path=[352:0-373];>tr|B6VEZ2|B6VEZ2_HALDI Histone H2A OS=Haliotis discus discus PE=2 SV=1;>Haliotis_sp_Tri_52307_c0_g1_i1;>t	10	2	2	2	19.7	19.7	19.7	15.241	142	142;102;125;128;128;136;159;224;315;483	0	21.44	182640000	30439000	0.000158122	0.0158122		18
comp40524_c0_seq1_2 len=240 path=[1:0-168 170:169-239]	comp40524_c0_seq1_2 len=240 path=[1:0-168 170:169-239]	2	2	2	>comp40524_c0_seq1_2 len=240 path=[1:0-168 170:169-239]	1	2	2	2	26.2	26.2	26.2	8.6198	80	80	0	11.647	14224000	2370600	1.23146e-05	0.00123146		3
comp409151_c0_seq1_5 len=227 path=[205:0-226];Haliotis_sp_idb_6726_c0_g1_i1;comp104774_c0_seq13_1 len=6620 path=[1:0-439 441:440-452 454:453-762 779:763-1132 1149:1133-1919 1936:1920-5070 31066:5071-5076 16884:5077-6619];comp104774_c0_seq11_1 len=6635 path=[1:0-439 441:440-452 454:453-762 764:763-777 779:778-1147 1149:1148-1934 1936:1935-5085 31066:5086-5091 16884:5092-6634];comp104774_c0_seq5_1 …	comp409151_c0_seq1_5 len=227 path=[205:0-226];Haliotis_sp_idb_6726_c0_g1_i1;comp104774_c0_seq13_1 len=6620 path=[1:0-439 441:440-452 454:453-762 779:763-1132 1149:1133-1919 1936:1920-5070 31066:5071-5076 16884:5077-6619];comp104774_c0_seq11_1 len=6635 path=[1:0-439 441:440-452 454:453-762 764:763-777 779:778-1147 1149:1148-1934 1936:1935-5085 31066:5086-5091 16884:5092-6634];comp104774_c0_seq5_1 …	2;1;1;1;1;1	2;1;1;1;1;1	2;1;1;1;1;1	>comp409151_c0_seq1_5 len=227 path=[205:0-226];>Haliotis_sp_idb_6726_c0_g1_i1;>comp104774_c0_seq13_1 len=6620 path=[1:0-439 441:440-452 454:453-762 779:763-1132 1149:1133-1919 1936:1920-5070 31066:5071-5076 16884:5077-6619];>comp104774_c0_seq11_1 len=6635	6	2	2	2	31.6	31.6	31.6	8.5276	76	76;1662;2207;2212;2534;2539	0	12.424	7730800	1546200	8.03208e-06	0.000803208		2
comp41851_c0_seq2_2 len=628 path=[1:0-450 452:451-627];comp41851_c0_seq1_2 len=673 path=[1:0-450 1300:451-495 452:496-672]	comp41851_c0_seq2_2 len=628 path=[1:0-450 452:451-627];comp41851_c0_seq1_2 len=673 path=[1:0-450 1300:451-495 452:496-672]	4;4	4;4	4;4	>comp41851_c0_seq2_2 len=628 path=[1:0-450 452:451-627];>comp41851_c0_seq1_2 len=673 path=[1:0-450 1300:451-495 452:496-672]	2	4	4	4	24.9	24.9	24.9	23.318	209	209;224	0	34.937	28766000	1917800	9.96244e-06	0.000996244		7	76		81
comp46381_c0_seq1_6 len=788 path=[766:0-787]	comp46381_c0_seq1_6 len=788 path=[766:0-787]	2	2	2	>comp46381_c0_seq1_6 len=788 path=[766:0-787]	1	2	2	2	13.7	13.7	13.7	28.787	263	263	0	20.312	6854500	456960	2.37378e-06	0.000237378		3	77;78		112;113
comp48021_c0_seq1_2 len=1014 path=[1:0-822 824:823-1013];Haliotis_sp_idb_46813_c0_g1_i1;tr|B6RB17|B6RB17_HALDI 40S ribosomal protein SA OS=Haliotis discus discus PE=2 SV=1;Haliotis_sp_CLC_41_c0_g1_i1;comp24944_c0_seq1_5 len=1291 path=[1269:0-704 1974:705-1290];comp24944_c0_seq2_6 len=1382 path=[2537:0-795 1974:796-1381]	comp48021_c0_seq1_2 len=1014 path=[1:0-822 824:823-1013]	3;1;1;1;1;1	3;1;1;1;1;1	3;1;1;1;1;1	>comp48021_c0_seq1_2 len=1014 path=[1:0-822 824:823-1013]	6	3	3	3	13.3	13.3	13.3	37.471	338	338;297;324;325;431;461	0	36.703	18504000	1321700	6.86586e-06	0.000686586		7
comp48128_c0_seq1_4 len=1730 path=[1:0-117 119:118-1729];tr|Q45Y88|Q45Y88_HALRU Elongation factor 1-alpha (Fragment) OS=Haliotis rufescens PE=2 SV=1;Haliotis_sp_idb_34797_c0_g1_i1;tr|D1H0L8|D1H0L8_HALTU Elongation factor 1-alpha OS=Haliotis tuberculata GN=ef1a PE=2 SV=1;Haliotis_sp_idb_14508_c0_g1_i1;comp86258_c0_seq3_4 len=1642 path=[1:0-745 747:746-1147 1149:1148-1463 1465:1464-1641];comp94822_…	comp48128_c0_seq1_4 len=1730 path=[1:0-117 119:118-1729]	5;2;2;2;2;2;2;2;2;1;1;1;1;1;1;1	5;2;2;2;2;2;2;2;2;1;1;1;1;1;1;1	5;2;2;2;2;2;2;2;2;1;1;1;1;1;1;1	>comp48128_c0_seq1_4 len=1730 path=[1:0-117 119:118-1729]	16	5	5	5	12.8	12.8	12.8	62.743	576	576;411;440;458;463;547;556;559;584;120;158;191;275;369;434;715	0	102.58	511710000	18275000	9.49335e-05	0.00949335		39	80		294
Haliotis_sp_Tri_2952_c0_g1_i1;comp48289_c0_seq1_1 len=667 path=[921:0-507 1864:508-666];comp48289_c0_seq2_1 len=943 path=[921:0-507 1429:508-942];Haliotis_sp_idb_54202_c0_g1_i1	Haliotis_sp_Tri_2952_c0_g1_i1;comp48289_c0_seq1_1 len=667 path=[921:0-507 1864:508-666];comp48289_c0_seq2_1 len=943 path=[921:0-507 1429:508-942];Haliotis_sp_idb_54202_c0_g1_i1	5;5;5;5	5;5;5;5	5;5;5;5	>Haliotis_sp_Tri_2952_c0_g1_i1;>comp48289_c0_seq1_1 len=667 path=[921:0-507 1864:508-666];>comp48289_c0_seq2_1 len=943 path=[921:0-507 1429:508-942];>Haliotis_sp_idb_54202_c0_g1_i1	4	5	5	5	38.5	38.5	38.5	20.661	187	187;223;315;354	0	57.455	136460000	11372000	5.90744e-05	0.00590744		11
comp49273_c0_seq1_2 len=963 path=[941:0-578 1520:579-686 1628:687-914 1856:915-962];Haliotis_sp_Tri_105572_c0_g1_i1;Haliotis_sp_idb_46434_c0_g1_i1	comp49273_c0_seq1_2 len=963 path=[941:0-578 1520:579-686 1628:687-914 1856:915-962];Haliotis_sp_Tri_105572_c0_g1_i1	4;3;1	4;3;1	4;3;1	>comp49273_c0_seq1_2 len=963 path=[941:0-578 1520:579-686 1628:687-914 1856:915-962];>Haliotis_sp_Tri_105572_c0_g1_i1	3	4	4	4	20.2	20.2	20.2	35.375	321	321;255;245	0	135.01	172510000	13270000	6.8934e-05	0.0068934		16
comp503_c0_seq2_4 len=458 path=[436:0-338 775:339-457]	comp503_c0_seq2_4 len=458 path=[436:0-338 775:339-457]	3	2	1	>comp503_c0_seq2_4 len=458 path=[436:0-338 775:339-457]	1	3	2	1	20.4	15.1	9.2	17.671	152	152	0	12.782	10302000	1144700	5.9464e-06	0.00059464		3
comp50471_c0_seq1_5 len=597 path=[1:0-596]	comp50471_c0_seq1_5 len=597 path=[1:0-596]	1	1	1	>comp50471_c0_seq1_5 len=597 path=[1:0-596]	1	1	1	1	7	7	7	22.379	199	199	0	7.066	7085900	708590	3.68093e-06	0.000368093		2
comp51682_c0_seq1_1 len=1203 path=[1:0-1202]	comp51682_c0_seq1_1 len=1203 path=[1:0-1202]	1	1	1	>comp51682_c0_seq1_1 len=1203 path=[1:0-1202]	1	1	1	1	3	3	3	43.081	401	401	0.0024272	6.9041	4762600	280150	1.4553e-06	0.00014553		2
comp51700_c0_seq3_3 len=645 path=[1:0-572 574:573-644];tr|B1N694|B1N694_HALDI Thioredoxin peroxidase 2 OS=Haliotis discus discus PE=2 SV=1;Haliotis_sp_idb_57414_c0_g1_i1;comp81198_c0_seq1_2 len=1114 path=[3705:0-153 196:154-1113];comp81198_c0_seq4_1 len=1155 path=[1:0-173 175:174-192 194:193-193 195:194-194 196:195-1154];comp81198_c0_seq3_2 len=1228 path=[3189:0-265 194:266-266 195:267-267 196:26…	comp51700_c0_seq3_3 len=645 path=[1:0-572 574:573-644]	4;1;1;1;1;1;1	4;1;1;1;1;1;1	4;1;1;1;1;1;1	>comp51700_c0_seq3_3 len=645 path=[1:0-572 574:573-644]	7	4	4	4	18.1	18.1	18.1	23.697	215	215;199;227;371;385;409;430	0	26.728	219030000	13690000	7.11157e-05	0.00711157		28	81		37
comp51969_c0_seq1_2 len=816 path=[794:0-371 1166:372-667 1462:668-815]	comp51969_c0_seq1_2 len=816 path=[794:0-371 1166:372-667 1462:668-815]	2	2	2	>comp51969_c0_seq1_2 len=816 path=[794:0-371 1166:372-667 1462:668-815]	1	2	2	2	8.1	8.1	8.1	29.482	272	272	0	13.301	9820400	755420	3.9242e-06	0.00039242		4
comp52010_c0_seq1_4 len=919 path=[1:0-918]	comp52010_c0_seq1_4 len=919 path=[1:0-918]	1	1	1	>comp52010_c0_seq1_4 len=919 path=[1:0-918]	1	1	1	1	3.6	3.6	3.6	32.942	306	306	0	8.1421	289620000	15243000	7.91832e-05	0.00791832		40
comp52297_c0_seq1_2 len=813 path=[791:0-812];Haliotis_sp_idb_10314_c0_g1_i1	comp52297_c0_seq1_2 len=813 path=[791:0-812];Haliotis_sp_idb_10314_c0_g1_i1	4;4	4;4	4;4	>comp52297_c0_seq1_2 len=813 path=[791:0-812];>Haliotis_sp_idb_10314_c0_g1_i1	2	4	4	4	24.7	24.7	24.7	29.391	271	271;373	0	67.433	121750000	10146000	5.27057e-05	0.00527057		19
comp528934_c0_seq1_2 len=212 path=[190:0-211];comp64153_c0_seq1_6 len=452 path=[430:0-21 452:22-250 681:251-451]	comp528934_c0_seq1_2 len=212 path=[190:0-211];comp64153_c0_seq1_6 len=452 path=[430:0-21 452:22-250 681:251-451]	1;1	1;1	1;1	>comp528934_c0_seq1_2 len=212 path=[190:0-211];>comp64153_c0_seq1_6 len=452 path=[430:0-21 452:22-250 681:251-451]	2	1	1	1	19.7	19.7	19.7	7.7097	71	71;151	0	13.372	9364900	2341200	1.21619e-05	0.00121619		2
comp53070_c0_seq1_3 len=765 path=[1:0-692 694:693-764]	comp53070_c0_seq1_3 len=765 path=[1:0-692 694:693-764]	2	2	2	>comp53070_c0_seq1_3 len=765 path=[1:0-692 694:693-764]	1	2	2	2	5.9	5.9	5.9	27.837	255	255	0	14.858	10225000	730340	3.79391e-06	0.000379391		3
comp54249_c0_seq1_2 len=2907 path=[2885:0-27 2913:28-2564 5450:2565-2569 5455:2570-2906];Haliotis_sp_CLC_2239_c0_g1_i1;comp88090_c0_seq2_2 len=3013 path=[7022:0-158 3660:159-2989 7846:2990-3012];comp88090_c0_seq5_2 len=3082 path=[3432:0-227 3660:228-3058 7846:3059-3081];comp88090_c0_seq3_2 len=3202 path=[7022:0-158 3660:159-2989 6491:2990-3113 6616:3114-3201];comp88090_c0_seq4_2 len=3271 path=[34…	comp54249_c0_seq1_2 len=2907 path=[2885:0-27 2913:28-2564 5450:2565-2569 5455:2570-2906];Haliotis_sp_CLC_2239_c0_g1_i1;comp88090_c0_seq2_2 len=3013 path=[7022:0-158 3660:159-2989 7846:2990-3012];comp88090_c0_seq5_2 len=3082 path=[3432:0-227 3660:228-3058 7846:3059-3081];comp88090_c0_seq3_2 len=3202 path=[7022:0-158 3660:159-2989 6491:2990-3113 6616:3114-3201];comp88090_c0_seq4_2 len=3271 path=[34…	7;4;4;4;4;4	7;4;4;4;4;4	7;4;4;4;4;4	>comp54249_c0_seq1_2 len=2907 path=[2885:0-27 2913:28-2564 5450:2565-2569 5455:2570-2906];>Haliotis_sp_CLC_2239_c0_g1_i1;>comp88090_c0_seq2_2 len=3013 path=[7022:0-158 3660:159-2989 7846:2990-3012];>comp88090_c0_seq5_2 len=3082 path=[3432:0-227 3660:228-30	6	7	7	7	8.3	8.3	8.3	105.63	969	969;802;1004;1027;1067;1090	0	43.272	39994000	799880	4.15515e-06	0.000415515		11	82;83		69;355
comp54951_c0_seq1_3 len=757 path=[1:0-121 1001:122-535 533:536-561 559:562-589 587:590-756];comp54951_c0_seq2_3 len=253 path=[1:0-121 123:122-252];comp174518_c0_seq1_1 len=270 path=[248:0-269];comp43733_c0_seq1_2 len=314 path=[1:0-313]	comp54951_c0_seq1_3 len=757 path=[1:0-121 1001:122-535 533:536-561 559:562-589 587:590-756];comp54951_c0_seq2_3 len=253 path=[1:0-121 123:122-252];comp174518_c0_seq1_1 len=270 path=[248:0-269];comp43733_c0_seq1_2 len=314 path=[1:0-313]	2;1;1;1	1;0;1;0	1;0;1;0	>comp54951_c0_seq1_3 len=757 path=[1:0-121 1001:122-535 533:536-561 559:562-589 587:590-756];>comp54951_c0_seq2_3 len=253 path=[1:0-121 123:122-252];>comp174518_c0_seq1_1 len=270 path=[248:0-269];>comp43733_c0_seq1_2 len=314 path=[1:0-313]	4	2	1	1	8.3	4.4	4.4	27.949	252	252;84;90;105	0	7.0834	350220000	21889000	0.000113707	0.0113707		17	84		155
comp59223_c0_seq1_2 len=530 path=[1:0-47 49:48-413 415:414-471 1077:472-529]	comp59223_c0_seq1_2 len=530 path=[1:0-47 49:48-413 415:414-471 1077:472-529]	10	2	2	>comp59223_c0_seq1_2 len=530 path=[1:0-47 49:48-413 415:414-471 1077:472-529]	1	10	2	2	49.2	11.9	11.9	19.46	177	177	0	61.889	3001500000	272860000	0.00141743	0.141743		48
comp59460_c1_seq1_5 len=527 path=[1:0-432 434:433-526];comp267468_c0_seq1_1 len=246 path=[224:0-245];comp97374_c1_seq1_5 len=324 path=[8423:0-323];comp257534_c0_seq1_4 len=407 path=[1:0-406];Haliotis_sp_idb_68343_c0_g1_i1;Haliotis_sp_idb_8594_c0_g1_i1;Haliotis_sp_idb_19321_c0_g1_i1;Haliotis_sp_CLC_1128_c0_g1_i1;tr|B6RB72|B6RB72_HALDI ADP-ribosylation factor 2 OS=Haliotis discus discus PE=2 SV=1;c…	comp59460_c1_seq1_5 len=527 path=[1:0-432 434:433-526];comp267468_c0_seq1_1 len=246 path=[224:0-245];comp97374_c1_seq1_5 len=324 path=[8423:0-323];comp257534_c0_seq1_4 len=407 path=[1:0-406];Haliotis_sp_idb_68343_c0_g1_i1;Haliotis_sp_idb_8594_c0_g1_i1;Haliotis_sp_idb_19321_c0_g1_i1;Haliotis_sp_CLC_1128_c0_g1_i1;tr|B6RB72|B6RB72_HALDI ADP-ribosylation factor 2 OS=Haliotis discus discus PE=2 SV=1;c…	2;1;1;1;1;1;1;1;1;1;1;1;1;1;1;1	2;1;1;1;1;1;1;1;1;1;1;1;1;1;1;1	2;1;1;1;1;1;1;1;1;1;1;1;1;1;1;1	>comp59460_c1_seq1_5 len=527 path=[1:0-432 434:433-526];>comp267468_c0_seq1_1 len=246 path=[224:0-245];>comp97374_c1_seq1_5 len=324 path=[8423:0-323];>comp257534_c0_seq1_4 len=407 path=[1:0-406];>Haliotis_sp_idb_68343_c0_g1_i1;>Haliotis_sp_idb_8594_c0_g1_i	16	2	2	2	16.5	16.5	16.5	20.042	176	176;82;108;135;170;178;179;181;182;226;334;395;653;902;1008;1192	0	13.027	18756000	1705100	8.85752e-06	0.000885752		3	85;86		37;125
comp61638_c0_seq1_3 len=239 path=[217:0-238]	comp61638_c0_seq1_3 len=239 path=[217:0-238]	1	1	1	>comp61638_c0_seq1_3 len=239 path=[217:0-238]	1	1	1	1	17.7	17.7	17.7	8.504	79	79	0	7.8345	12251000	3062700	1.59099e-05	0.00159099		2
comp62063_c0_seq1_1 len=3033 path=[1:0-911 913:912-1644 1646:1645-2400 2402:2401-3032];comp65502_c1_seq1_4 len=2157 path=[3143:0-1739 4883:1740-1742 4886:1743-2156];Haliotis_sp_Tri_84405_c0_g1_i1;Haliotis_sp_idb_10555_c0_g1_i1;comp104845_c0_seq1_2 len=3452 path=[4590:0-129 4720:130-151 4742:152-317 11514:318-318 11515:319-329 7716:330-330 4921:331-333 4924:334-407 4998:408-411 5002:412-435 11578:…	comp62063_c0_seq1_1 len=3033 path=[1:0-911 913:912-1644 1646:1645-2400 2402:2401-3032]	9;2;1;1;1;1;1	9;2;1;1;1;1;1	9;2;1;1;1;1;1	>comp62063_c0_seq1_1 len=3033 path=[1:0-911 913:912-1644 1646:1645-2400 2402:2401-3032]	7	9	9	9	10.4	10.4	10.4	111.75	1011	1011;719;843;881;1151;1205;1852	0	80.855	83424000	1702500	8.84401e-06	0.000884401		15	87;88		516;803
comp62064_c0_seq1_4 len=1568 path=[1:0-1348 1350:1349-1567]	comp62064_c0_seq1_4 len=1568 path=[1:0-1348 1350:1349-1567]	3	3	3	>comp62064_c0_seq1_4 len=1568 path=[1:0-1348 1350:1349-1567]	1	3	3	3	6	6	6	56.166	521	521	0	19.334	93322000	3732900	1.93914e-05	0.00193914		6
comp62359_c0_seq1_4 len=1019 path=[2118:0-31 1085:32-354 1408:355-851 1905:852-1018]	comp62359_c0_seq1_4 len=1019 path=[2118:0-31 1085:32-354 1408:355-851 1905:852-1018]	1	1	1	>comp62359_c0_seq1_4 len=1019 path=[2118:0-31 1085:32-354 1408:355-851 1905:852-1018]	1	1	1	1	4.1	4.1	4.1	37.882	339	339	0	7.007	22251000	1171100	6.08354e-06	0.000608354		2		3;16		112;116
Haliotis_sp_Tri_112468_c0_g1_i1;comp63837_c0_seq1_5 len=400 path=[455:0-338 871:339-399];comp63837_c0_seq2_5 len=471 path=[455:0-338 794:339-354 816:355-409 871:410-470]	Haliotis_sp_Tri_112468_c0_g1_i1;comp63837_c0_seq1_5 len=400 path=[455:0-338 871:339-399];comp63837_c0_seq2_5 len=471 path=[455:0-338 794:339-354 816:355-409 871:410-470]	2;2;2	2;2;2	2;2;2	>Haliotis_sp_Tri_112468_c0_g1_i1;>comp63837_c0_seq1_5 len=400 path=[455:0-338 871:339-399];>comp63837_c0_seq2_5 len=471 path=[455:0-338 794:339-354 816:355-409 871:410-470]	3	2	2	2	22.8	22.8	22.8	12.587	114	114;134;157	0	13.514	7284000	1040600	5.40563e-06	0.000540563		5	90		93
Haliotis_sp_idb_84384_c0_g1_i1;comp64150_c0_seq2_1 len=699 path=[1:0-281 283:282-443 445:444-478 480:479-698]	Haliotis_sp_idb_84384_c0_g1_i1;comp64150_c0_seq2_1 len=699 path=[1:0-281 283:282-443 445:444-478 480:479-698]	3;3	3;3	3;3	>Haliotis_sp_idb_84384_c0_g1_i1;>comp64150_c0_seq2_1 len=699 path=[1:0-281 283:282-443 445:444-478 480:479-698]	2	3	3	3	23	23	23	16.459	148	148;233	0	19.698	29313000	2931300	1.52273e-05	0.00152273		4
Haliotis_sp_Tri_3878_c0_g1_i1;comp64210_c0_seq1_2 len=597 path=[575:0-596]	Haliotis_sp_Tri_3878_c0_g1_i1;comp64210_c0_seq1_2 len=597 path=[575:0-596]	1;1	1;1	1;1	>Haliotis_sp_Tri_3878_c0_g1_i1;>comp64210_c0_seq1_2 len=597 path=[575:0-596]	2	1	1	1	6.5	6.5	6.5	18.887	168	168;199	0	19.692	4783400	797230	4.14139e-06	0.000414139		2
Haliotis_sp_Tri_111928_c0_g1_i1;comp64272_c0_seq1_3 len=1172 path=[1150:0-1147 2298:1148-1171]	Haliotis_sp_Tri_111928_c0_g1_i1;comp64272_c0_seq1_3 len=1172 path=[1150:0-1147 2298:1148-1171]	3;3	3;3	3;3	>Haliotis_sp_Tri_111928_c0_g1_i1;>comp64272_c0_seq1_3 len=1172 path=[1150:0-1147 2298:1148-1171]	2	3	3	3	12	12	12	30.948	275	275;390	0	23.1	417210000	34768000	0.00018061	0.018061		35
comp64368_c0_seq1_4 len=1757 path=[1:0-287 289:288-1653 1655:1654-1756];comp61175_c0_seq1_4 len=743 path=[1369:0-393 649:394-432 688:433-742];comp185143_c0_seq1_3 len=478 path=[456:0-477];comp61175_c0_seq2_5 len=510 path=[488:0-160 649:161-199 688:200-509];Haliotis_sp_Tri_26397_c0_g1_i1;comp78504_c0_seq4_3 len=1460 path=[4714:0-241 2576:242-912 3247:913-1459];comp78504_c0_seq3_1 len=1908 path=[18…	comp64368_c0_seq1_4 len=1757 path=[1:0-287 289:288-1653 1655:1654-1756]	5;2;1;1;1;1;1;1	5;2;1;1;1;1;1;1	5;2;1;1;1;1;1;1	>comp64368_c0_seq1_4 len=1757 path=[1:0-287 289:288-1653 1655:1654-1756]	8	5	5	5	10.8	10.8	10.8	64.561	585	585;247;159;170;443;486;636;738	0	31.083	33990000	1133000	5.88562e-06	0.000588562		5	91;92;93		146;175;184
comp64599_c0_seq1_4 len=1531 path=[1509:0-1368 2878:1369-1530];comp503_c0_seq1_6 len=496 path=[871:0-376 775:377-495]	comp64599_c0_seq1_4 len=1531 path=[1509:0-1368 2878:1369-1530]	3;1	2;1	1;0	>comp64599_c0_seq1_4 len=1531 path=[1509:0-1368 2878:1369-1530]	2	3	2	1	6.3	4.3	2.7	56.594	510	510;165	0	28.922	25932000	1127500	5.85705e-06	0.000585705		4	52		256
comp64599_c0_seq2_6 len=1464 path=[3017:0-1301 2878:1302-1463];comp160034_c0_seq1_5 len=290 path=[268:0-289];comp299622_c0_seq1_6 len=453 path=[431:0-452]	comp64599_c0_seq2_6 len=1464 path=[3017:0-1301 2878:1302-1463]	7;1;1	7;1;1	6;0;0	>comp64599_c0_seq2_6 len=1464 path=[3017:0-1301 2878:1302-1463]	3	7	7	6	17.4	17.4	15.4	53.637	488	488;97;151	0	172.3	250170000	11913000	6.18847e-05	0.00618847		32	52		256
comp65289_c0_seq1_1 len=1940 path=[10131:0-119 1962:120-152 1995:153-1939];Haliotis_sp_Tri_81073_c0_g1_i1;Haliotis_sp_idb_11675_c0_g1_i1;Haliotis_sp_idb_11674_c0_g1_i1;comp100309_c0_seq1_2 len=2529 path=[2556:0-195 2752:196-252 7627:253-274 2831:275-287 2844:288-368 2925:369-372 2929:373-489 3046:490-504 3061:505-586 3143:587-629 3186:630-685 3242:686-687 3244:688-969 7886:970-978 3535:979-993 35…	comp65289_c0_seq1_1 len=1940 path=[10131:0-119 1962:120-152 1995:153-1939]	7;2;2;2;2;2;1;1;1;1	7;2;2;2;2;2;1;1;1;1	3;0;0;0;0;0;0;1;1;1	>comp65289_c0_seq1_1 len=1940 path=[10131:0-119 1962:120-152 1995:153-1939]	10	7	7	3	13.4	13.4	5.9	74.259	647	647;479;730;730;843;860;90;224;837;981	0	47.183	218050000	6813900	3.53963e-05	0.00353963		10
comp65289_c0_seq2_1 len=2735 path=[1880:0-81 1962:82-114 6403:115-966 7256:967-2734]	comp65289_c0_seq2_1 len=2735 path=[1880:0-81 1962:82-114 6403:115-966 7256:967-2734]	3	2	2	>comp65289_c0_seq2_1 len=2735 path=[1880:0-81 1962:82-114 6403:115-966 7256:967-2734]	1	3	2	2	4.4	2.9	2.9	100.74	912	912	0	12.434	5660100	128640	6.68249e-07	6.68249e-05		2
comp65289_c1_seq1_1 len=588 path=[9001:0-587]	comp65289_c1_seq1_1 len=588 path=[9001:0-587]	1	1	1	>comp65289_c1_seq1_1 len=588 path=[9001:0-587]	1	1	1	1	7.7	7.7	7.7	21.42	196	196	0	7.6273	5599300	799900	4.15526e-06	0.000415526		1
comp65739_c0_seq2_1 len=918 path=[3789:0-389 2034:390-415 2060:416-530 2175:531-554 3449:555-917];comp65739_c0_seq1_1 len=1186 path=[3789:0-389 2034:390-415 2060:416-530 2175:531-554 2199:555-1082 2727:1083-1125 2770:1126-1142 4688:1143-1185]	comp65739_c0_seq2_1 len=918 path=[3789:0-389 2034:390-415 2060:416-530 2175:531-554 3449:555-917];comp65739_c0_seq1_1 len=1186 path=[3789:0-389 2034:390-415 2060:416-530 2175:531-554 2199:555-1082 2727:1083-1125 2770:1126-1142 4688:1143-1185]	1;1	1;1	1;1	>comp65739_c0_seq2_1 len=918 path=[3789:0-389 2034:390-415 2060:416-530 2175:531-554 3449:555-917];>comp65739_c0_seq1_1 len=1186 path=[3789:0-389 2034:390-415 2060:416-530 2175:531-554 2199:555-1082 2727:1083-1125 2770:1126-1142 4688:1143-1185]	2	1	1	1	5.6	5.6	5.6	34.286	306	306;396	0	9.3314	1068200	76301	3.96362e-07	3.96362e-05		1
comp68174_c0_seq1_5 len=483 path=[1:0-315 317:316-328 330:329-482];comp201817_c0_seq1_1 len=205 path=[183:0-204];comp174986_c0_seq1_2 len=262 path=[240:0-261];comp31935_c0_seq2_5 len=377 path=[1127:0-94 868:95-376];comp97214_c1_seq13_2 len=390 path=[2855:0-215 3071:216-288 16718:289-309 863:310-389];Haliotis_sp_CLC_2355_c0_g1_i1;comp97214_c1_seq16_2 len=1450 path=[1:0-807 809:808-840 19778:841-86…	comp68174_c0_seq1_5 len=483 path=[1:0-315 317:316-328 330:329-482];comp201817_c0_seq1_1 len=205 path=[183:0-204];comp174986_c0_seq1_2 len=262 path=[240:0-261];comp31935_c0_seq2_5 len=377 path=[1127:0-94 868:95-376];comp97214_c1_seq13_2 len=390 path=[2855:0-215 3071:216-288 16718:289-309 863:310-389];Haliotis_sp_CLC_2355_c0_g1_i1;comp97214_c1_seq16_2 len=1450 path=[1:0-807 809:808-840 19778:841-86…	2;1;1;1;1;1;1;1;1;1;1;1;1;1;1;1;1;1;1;1;1;1;1;1	2;1;1;1;1;1;1;1;1;1;1;1;1;1;1;1;1;1;1;1;1;1;1;1	1;0;0;0;0;0;0;0;0;0;0;0;0;0;0;0;0;0;0;0;0;0;0;0	>comp68174_c0_seq1_5 len=483 path=[1:0-315 317:316-328 330:329-482];>comp201817_c0_seq1_1 len=205 path=[183:0-204];>comp174986_c0_seq1_2 len=262 path=[240:0-261];>comp31935_c0_seq2_5 len=377 path=[1127:0-94 868:95-376];>comp97214_c1_seq13_2 len=390 path=[2	24	2	2	1	17.4	17.4	6.8	17.881	161	161;69;87;126;130;152;483;534;544;595;646;656;946;950;997;1001;1007;1011;1058;1062;1109;1113;1119;1123	0	23.939	86619000	8661900	4.49962e-05	0.00449962		12	94		131
comp68339_c0_seq1_1 len=356 path=[334:0-28 363:29-103 438:104-268 603:269-355]	comp68339_c0_seq1_1 len=356 path=[334:0-28 363:29-103 438:104-268 603:269-355]	5	5	5	>comp68339_c0_seq1_1 len=356 path=[334:0-28 363:29-103 438:104-268 603:269-355]	1	5	5	5	28.6	28.6	28.6	13.095	119	119	0	216.77	429340000	107340000	0.000557601	0.0557601		31
comp68339_c0_seq2_2 len=249 path=[667:0-161 603:162-248]	comp68339_c0_seq2_2 len=249 path=[667:0-161 603:162-248]	3	3	3	>comp68339_c0_seq2_2 len=249 path=[667:0-161 603:162-248]	1	3	3	3	54.2	54.2	54.2	8.762	83	83	0	48.466	1674900000	418730000	0.00217519	0.217519		46
comp70368_c0_seq1_3 len=272 path=[893:0-86 1273:87-97 742:98-112 757:113-271]	comp70368_c0_seq1_3 len=272 path=[893:0-86 1273:87-97 742:98-112 757:113-271]	2	2	2	>comp70368_c0_seq1_3 len=272 path=[893:0-86 1273:87-97 742:98-112 757:113-271]	1	2	2	2	22.2	22.2	22.2	9.8604	90	90	0	12.57	233370000	116690000	0.000606172	0.0606172		12
comp70759_c0_seq1_2 len=449 path=[1:0-87 89:88-101 103:102-218 220:219-370 372:371-448]	comp70759_c0_seq1_2 len=449 path=[1:0-87 89:88-101 103:102-218 220:219-370 372:371-448]	5	5	5	>comp70759_c0_seq1_2 len=449 path=[1:0-87 89:88-101 103:102-218 220:219-370 372:371-448]	1	5	5	5	28.7	28.7	28.7	16.208	150	150	0	63.544	3540900000	590140000	0.00306561	0.306561		67
comp71437_c1_seq1_4 len=827 path=[1:0-126 128:127-463 465:464-471 473:472-826]	comp71437_c1_seq1_4 len=827 path=[1:0-126 128:127-463 465:464-471 473:472-826]	4	4	4	>comp71437_c1_seq1_4 len=827 path=[1:0-126 128:127-463 465:464-471 473:472-826]	1	4	4	4	16	16	16	29.974	275	275	0	22.826	8464300	705350	3.6641e-06	0.00036641		5
Haliotis_sp_Tri_128009_c0_g1_i1;comp71699_c0_seq1_1 len=621 path=[599:0-272 872:273-274 874:275-620]	Haliotis_sp_Tri_128009_c0_g1_i1;comp71699_c0_seq1_1 len=621 path=[599:0-272 872:273-274 874:275-620]	2;2	2;2	2;2	>Haliotis_sp_Tri_128009_c0_g1_i1;>comp71699_c0_seq1_1 len=621 path=[599:0-272 872:273-274 874:275-620]	2	2	2	2	21.6	21.6	21.6	13.551	125	125;207	0	17.614	266920000	38131000	0.00019808	0.019808		8
comp73608_c1_seq1_6 len=644 path=[622:0-643]	comp73608_c1_seq1_6 len=644 path=[622:0-643]	4	4	4	>comp73608_c1_seq1_6 len=644 path=[622:0-643]	1	4	4	4	19.1	19.1	19.1	24.603	215	215	0	23.04	28759000	2396600	1.24497e-05	0.00124497		7
comp75869_c0_seq1_3 len=371 path=[504:0-97 602:98-288 793:289-308 2476:309-370];comp75869_c0_seq3_3 len=523 path=[504:0-97 602:98-288 1546:289-379 875:380-408 1888:409-522]	comp75869_c0_seq1_3 len=371 path=[504:0-97 602:98-288 793:289-308 2476:309-370];comp75869_c0_seq3_3 len=523 path=[504:0-97 602:98-288 1546:289-379 875:380-408 1888:409-522]	1;1	1;1	1;1	>comp75869_c0_seq1_3 len=371 path=[504:0-97 602:98-288 793:289-308 2476:309-370];>comp75869_c0_seq3_3 len=523 path=[504:0-97 602:98-288 1546:289-379 875:380-408 1888:409-522]	2	1	1	1	10.6	10.6	10.6	14.109	123	123;174	0	7.1155	35622000	7124400	3.70093e-05	0.00370093		7
Haliotis_sp_Tri_25175_c0_g1_i1;Haliotis_sp_idb_71559_c0_g1_i1;comp75869_c0_seq2_3 len=550 path=[504:0-97 1288:98-195 1386:196-202 1393:203-235 1426:236-262 1453:263-332 2476:333-394 875:395-423 904:424-447 928:448-497 978:498-501 982:502-549];Haliotis_sp_Tri_25174_c0_g1_i1	Haliotis_sp_Tri_25175_c0_g1_i1;Haliotis_sp_idb_71559_c0_g1_i1;comp75869_c0_seq2_3 len=550 path=[504:0-97 1288:98-195 1386:196-202 1393:203-235 1426:236-262 1453:263-332 2476:333-394 875:395-423 904:424-447 928:448-497 978:498-501 982:502-549];Haliotis_sp_Tri_25174_c0_g1_i1	2;2;2;1	2;2;2;1	2;2;2;1	>Haliotis_sp_Tri_25175_c0_g1_i1;>Haliotis_sp_idb_71559_c0_g1_i1;>comp75869_c0_seq2_3 len=550 path=[504:0-97 1288:98-195 1386:196-202 1393:203-235 1426:236-262 1453:263-332 2476:333-394 875:395-423 904:424-447 928:448-497 978:498-501 982:502-549];>Haliotis_	4	2	2	2	21.3	21.3	21.3	15.764	136	136;148;183;141	0	15.634	111110000	18518000	9.61959e-05	0.00961959		12
comp76747_c0_seq2_2 len=1072 path=[417:0-718 1136:719-1035 329:1036-1063 357:1064-1068 326:1069-1071];comp76747_c0_seq1_2 len=1213 path=[417:0-718 1136:719-1035 329:1036-1063 357:1064-1068 185:1069-1209 326:1210-1212];Haliotis_sp_idb_18513_c0_g1_i1	comp76747_c0_seq2_2 len=1072 path=[417:0-718 1136:719-1035 329:1036-1063 357:1064-1068 326:1069-1071];comp76747_c0_seq1_2 len=1213 path=[417:0-718 1136:719-1035 329:1036-1063 357:1064-1068 185:1069-1209 326:1210-1212];Haliotis_sp_idb_18513_c0_g1_i1	2;2;2	2;2;2	2;2;2	>comp76747_c0_seq2_2 len=1072 path=[417:0-718 1136:719-1035 329:1036-1063 357:1064-1068 326:1069-1071];>comp76747_c0_seq1_2 len=1213 path=[417:0-718 1136:719-1035 329:1036-1063 357:1064-1068 185:1069-1209 326:1210-1212];>Haliotis_sp_idb_18513_c0_g1_i1	3	2	2	2	9	9	9	39.613	357	357;404;691	0	15.828	17593000	837740	4.35183e-06	0.000435183		3
comp78671_c0_seq1_1 len=812 path=[790:0-691 1898:692-698 1905:699-771 1562:772-811];Haliotis_sp_CLC_1391_c0_g1_i1;Haliotis_sp_idb_68664_c0_g1_i1;Haliotis_sp_Tri_79257_c0_g1_i1;comp84331_c0_seq1_3 len=799 path=[1:0-72 74:73-79 81:80-597 599:598-619 621:620-798];comp418320_c0_seq1_2 len=218 path=[196:0-217];comp167631_c0_seq1_5 len=428 path=[406:0-427];comp52328_c0_seq1_6 len=764 path=[1:0-155 157:…	comp78671_c0_seq1_1 len=812 path=[790:0-691 1898:692-698 1905:699-771 1562:772-811];Haliotis_sp_CLC_1391_c0_g1_i1;Haliotis_sp_idb_68664_c0_g1_i1;Haliotis_sp_Tri_79257_c0_g1_i1;comp84331_c0_seq1_3 len=799 path=[1:0-72 74:73-79 81:80-597 599:598-619 621:620-798]	4;3;3;3;3;1;1;1;1	4;3;3;3;3;1;1;1;1	4;3;3;3;3;1;1;1;1	>comp78671_c0_seq1_1 len=812 path=[790:0-691 1898:692-698 1905:699-771 1562:772-811];>Haliotis_sp_CLC_1391_c0_g1_i1;>Haliotis_sp_idb_68664_c0_g1_i1;>Haliotis_sp_Tri_79257_c0_g1_i1;>comp84331_c0_seq1_3 len=799 path=[1:0-72 74:73-79 81:80-597 599:598-619 621	9	4	4	4	14.4	14.4	14.4	29.447	271	271;232;250;251;266;73;143;255;278	0	24.328	38137000	2007200	1.04268e-05	0.00104268		6
comp79549_c0_seq1_2 len=2081 path=[4331:0-15 2061:16-1969 4016:1970-2008 4058:2009-2080];comp145818_c0_seq1_2 len=1024 path=[1002:0-1023];tr|Q17UC1|Q17UC1_HALTU 71kDa heat shock protein OS=Haliotis tuberculata GN=hsp71 PE=2 SV=1;tr|C1KC83|C1KC83_HALDV Heat shock cognate protein 70 OS=Haliotis diversicolor PE=2 SV=1;Haliotis_sp_idb_28957_c0_g1_i1;tr|Q2MJK5|Q2MJK5_HALDH Heat shock protein 70 OS=Hal…	comp79549_c0_seq1_2 len=2081 path=[4331:0-15 2061:16-1969 4016:1970-2008 4058:2009-2080];comp145818_c0_seq1_2 len=1024 path=[1002:0-1023];tr|Q17UC1|Q17UC1_HALTU 71kDa heat shock protein OS=Haliotis tuberculata GN=hsp71 PE=2 SV=1;tr|C1KC83|C1KC83_HALDV Heat shock cognate protein 70 OS=Haliotis diversicolor PE=2 SV=1;Haliotis_sp_idb_28957_c0_g1_i1;tr|Q2MJK5|Q2MJK5_HALDH Heat shock protein 70 OS=Hal…	11;6;6;6;6;6;6;4;4;1;1;1	11;6;6;6;6;6;6;4;4;1;1;1	7;3;3;3;3;3;3;3;3;1;1;1	>comp79549_c0_seq1_2 len=2081 path=[4331:0-15 2061:16-1969 4016:1970-2008 4058:2009-2080];>comp145818_c0_seq1_2 len=1024 path=[1002:0-1023];>tr|Q17UC1|Q17UC1_HALTU 71kDa heat shock protein OS=Haliotis tuberculata GN=hsp71 PE=2 SV=1;>tr|C1KC83|C1KC83_HALDV	12	11	11	7	17.9	17.9	10.5	76.484	694	694;341;651;651;651;655;783;472;492;423;1130;1136	0	94.936	348910000	9692000	5.03472e-05	0.00503472		39	96;97		81;569
comp79626_c0_seq1_4 len=1656 path=[1634:0-1091 2726:1092-1132 2767:1133-1655];Haliotis_sp_CLC_4454_c0_g1_i1;Haliotis_sp_CLC_4455_c0_g1_i1	comp79626_c0_seq1_4 len=1656 path=[1634:0-1091 2726:1092-1132 2767:1133-1655]	10;2;2	1;0;0	1;0;0	>comp79626_c0_seq1_4 len=1656 path=[1634:0-1091 2726:1092-1132 2767:1133-1655]	3	10	1	1	22.6	2.2	2.2	62.437	552	552;114;177	0	19.211	49368000	1592500	8.2726e-06	0.00082726		13
comp80185_c0_seq1_5 len=1716 path=[1:0-517 519:518-558 3443:559-568 570:569-864 866:865-889 891:890-1715]	comp80185_c0_seq1_5 len=1716 path=[1:0-517 519:518-558 3443:559-568 570:569-864 866:865-889 891:890-1715]	7	7	7	>comp80185_c0_seq1_5 len=1716 path=[1:0-517 519:518-558 3443:559-568 570:569-864 866:865-889 891:890-1715]	1	7	7	7	18.5	18.5	18.5	61.381	572	572	0	86.645	454030000	16816000	8.73544e-05	0.00873544		63	98;99		127;130
comp80541_c0_seq2_5 len=645 path=[623:0-227 851:228-229 853:230-234 858:235-273 897:274-307 931:308-434 1058:435-470 1094:471-644];comp80541_c0_seq1_4 len=653 path=[623:0-227 851:228-229 853:230-234 858:235-273 897:274-307 931:308-434 1270:435-478 1094:479-652]	comp80541_c0_seq2_5 len=645 path=[623:0-227 851:228-229 853:230-234 858:235-273 897:274-307 931:308-434 1058:435-470 1094:471-644];comp80541_c0_seq1_4 len=653 path=[623:0-227 851:228-229 853:230-234 858:235-273 897:274-307 931:308-434 1270:435-478 1094:479-652]	1;1	1;1	1;1	>comp80541_c0_seq2_5 len=645 path=[623:0-227 851:228-229 853:230-234 858:235-273 897:274-307 931:308-434 1058:435-470 1094:471-644];>comp80541_c0_seq1_4 len=653 path=[623:0-227 851:228-229 853:230-234 858:235-273 897:274-307 931:308-434 1270:435-478 1094:4	2	1	1	1	7	7	7	25.013	215	215;217	0.0071429	6.6713	15053000	1157900	6.01497e-06	0.000601497		1	100;101;102		9;10;14
comp80870_c0_seq3_4 len=434 path=[2168:0-5 1060:6-59 1114:60-83 1138:84-88 1143:89-112 1167:113-171 1226:172-433];comp80870_c0_seq4_5 len=465 path=[1023:0-23 2299:24-30 1054:31-36 1060:37-90 1114:91-114 1138:115-119 1143:120-143 1167:144-202 1226:203-464]	comp80870_c0_seq3_4 len=434 path=[2168:0-5 1060:6-59 1114:60-83 1138:84-88 1143:89-112 1167:113-171 1226:172-433];comp80870_c0_seq4_5 len=465 path=[1023:0-23 2299:24-30 1054:31-36 1060:37-90 1114:91-114 1138:115-119 1143:120-143 1167:144-202 1226:203-464]	1;1	1;1	1;1	>comp80870_c0_seq3_4 len=434 path=[2168:0-5 1060:6-59 1114:60-83 1138:84-88 1143:89-112 1167:113-171 1226:172-433];>comp80870_c0_seq4_5 len=465 path=[1023:0-23 2299:24-30 1054:31-36 1060:37-90 1114:91-114 1138:115-119 1143:120-143 1167:144-202 1226:203-464	2	1	1	1	12.5	12.5	12.5	15.51	144	144;155	0	9.9565	7453900	1064800	5.53134e-06	0.000553134		2
comp81210_c0_seq1_1 len=907 path=[885:0-224 1110:225-266 1152:267-293 1179:294-700 1586:701-906]	comp81210_c0_seq1_1 len=907 path=[885:0-224 1110:225-266 1152:267-293 1179:294-700 1586:701-906]	1	1	1	>comp81210_c0_seq1_1 len=907 path=[885:0-224 1110:225-266 1152:267-293 1179:294-700 1586:701-906]	1	1	1	1	4.6	4.6	4.6	32.362	303	303	0	7.2463	32992000	2062000	1.07115e-05	0.00107115		2	103		125
comp81444_c0_seq1_6 len=312 path=[1:0-45 47:46-50 52:51-98 100:99-139 1200:140-144 1205:145-173 602:174-213 215:214-245 247:246-256 258:257-311]	comp81444_c0_seq1_6 len=312 path=[1:0-45 47:46-50 52:51-98 100:99-139 1200:140-144 1205:145-173 602:174-213 215:214-245 247:246-256 258:257-311]	2	2	2	>comp81444_c0_seq1_6 len=312 path=[1:0-45 47:46-50 52:51-98 100:99-139 1200:140-144 1205:145-173 602:174-213 215:214-245 247:246-256 258:257-311]	1	2	2	2	28.8	28.8	28.8	11.082	104	104	0	17.859	209220000	41843000	0.000217363	0.0217363		29	104		22
Haliotis_sp_idb_12559_c0_g1_i1;comp81967_c0_seq1_2 len=4284 path=[4329:0-298 4628:299-2756 7086:2757-2762 7092:2763-4276 8606:4277-4277 8607:4278-4283]	Haliotis_sp_idb_12559_c0_g1_i1;comp81967_c0_seq1_2 len=4284 path=[4329:0-298 4628:299-2756 7086:2757-2762 7092:2763-4276 8606:4277-4277 8607:4278-4283]	2;2	2;2	2;2	>Haliotis_sp_idb_12559_c0_g1_i1;>comp81967_c0_seq1_2 len=4284 path=[4329:0-298 4628:299-2756 7086:2757-2762 7092:2763-4276 8606:4277-4277 8607:4278-4283]	2	2	2	2	3.1	3.1	3.1	109.31	987	987;1428	0	13.174	5723400	119240	6.19419e-07	6.19419e-05		2
Haliotis_sp_idb_12724_c0_g1_i1;comp82638_c0_seq1_6 len=2489 path=[2469:0-1041 3511:1042-1521 3991:1522-2488];Haliotis_sp_Tri_98279_c0_g1_i1;comp92329_c0_seq1_3 len=1563 path=[1541:0-299 1841:300-301 1843:302-856 2398:857-903 2445:904-1058 2600:1059-1064 2606:1065-1353 2895:1354-1562];Haliotis_sp_Tri_98277_c0_g1_i1	Haliotis_sp_idb_12724_c0_g1_i1;comp82638_c0_seq1_6 len=2489 path=[2469:0-1041 3511:1042-1521 3991:1522-2488]	5;5;2;2;1	5;5;2;2;1	5;5;2;2;1	>Haliotis_sp_idb_12724_c0_g1_i1;>comp82638_c0_seq1_6 len=2489 path=[2469:0-1041 3511:1042-1521 3991:1522-2488]	5	5	5	5	16.9	16.9	16.9	34.845	308	308;830;297;521;303	0	36.045	169630000	8927800	4.63774e-05	0.00463774		29
Haliotis_sp_idb_73893_c0_g1_i1;comp83133_c0_seq1_3 len=545 path=[1373:0-75 1609:76-124 1141:125-134 77:135-271 1659:272-283 226:284-285 1673:286-298 1687:299-312 950:313-343 286:344-390 1223:391-416 1731:417-429 1745:430-544]	Haliotis_sp_idb_73893_c0_g1_i1;comp83133_c0_seq1_3 len=545 path=[1373:0-75 1609:76-124 1141:125-134 77:135-271 1659:272-283 226:284-285 1673:286-298 1687:299-312 950:313-343 286:344-390 1223:391-416 1731:417-429 1745:430-544]	1;1	1;1	1;1	>Haliotis_sp_idb_73893_c0_g1_i1;>comp83133_c0_seq1_3 len=545 path=[1373:0-75 1609:76-124 1141:125-134 77:135-271 1659:272-283 226:284-285 1673:286-298 1687:299-312 950:313-343 286:344-390 1223:391-416 1731:417-429 1745:430-544]	2	1	1	1	10.2	10.2	10.2	18.729	177	177;181	0	7.6384	7904900	1317500	6.84405e-06	0.000684405		1
comp83799_c2_seq1_1 len=820 path=[3192:0-768 3961:769-819];Haliotis_sp_idb_22374_c0_g1_i1;Haliotis_sp_CLC_8420_c0_g1_i1	comp83799_c2_seq1_1 len=820 path=[3192:0-768 3961:769-819];Haliotis_sp_idb_22374_c0_g1_i1;Haliotis_sp_CLC_8420_c0_g1_i1	2;2;1	2;2;1	2;2;1	>comp83799_c2_seq1_1 len=820 path=[3192:0-768 3961:769-819];>Haliotis_sp_idb_22374_c0_g1_i1;>Haliotis_sp_CLC_8420_c0_g1_i1	3	2	2	2	9.1	9.1	9.1	31.146	274	274;287;200	0	33.847	516310000	57367000	0.000298006	0.0298006		32	106		98
comp84928_c0_seq1_4 len=593 path=[571:0-73 645:74-129 1852:130-130 1387:131-175 1872:176-361 933:362-413 985:414-445 1017:446-450 1022:451-592]	comp84928_c0_seq1_4 len=593 path=[571:0-73 645:74-129 1852:130-130 1387:131-175 1872:176-361 933:362-413 985:414-445 1017:446-450 1022:451-592]	7	7	5	>comp84928_c0_seq1_4 len=593 path=[571:0-73 645:74-129 1852:130-130 1387:131-175 1872:176-361 933:362-413 985:414-445 1017:446-450 1022:451-592]	1	7	7	5	22.3	22.3	16.2	21.873	197	197	0	72.308	2255600000	281950000	0.00146465	0.146465		45
Haliotis_sp_idb_26484_c0_g1_i1;comp85406_c1_seq2_1 len=792 path=[1:0-591 593:592-791]	Haliotis_sp_idb_26484_c0_g1_i1;comp85406_c1_seq2_1 len=792 path=[1:0-591 593:592-791]	2;2	2;2	2;2	>Haliotis_sp_idb_26484_c0_g1_i1;>comp85406_c1_seq2_1 len=792 path=[1:0-591 593:592-791]	2	2	2	2	12.5	12.5	12.5	21.444	200	200;264	0	13.886	65114000	7234900	3.75833e-05	0.00375833		13
Haliotis_sp_CLC_1642_c0_g1_i1;comp85674_c0_seq1_1 len=1364 path=[2827:0-66 1553:67-628 2115:629-650 2137:651-998 2485:999-1296 2783:1297-1363];comp85674_c0_seq2_1 len=1436 path=[1414:0-138 1553:139-700 2115:701-722 2137:723-1070 2485:1071-1368 2783:1369-1435];tr|Q9BP38|Q9BP38_HALRU Aragonite protein AP24 OS=Haliotis rufescens PE=2 SV=1	Haliotis_sp_CLC_1642_c0_g1_i1;comp85674_c0_seq1_1 len=1364 path=[2827:0-66 1553:67-628 2115:629-650 2137:651-998 2485:999-1296 2783:1297-1363];comp85674_c0_seq2_1 len=1436 path=[1414:0-138 1553:139-700 2115:701-722 2137:723-1070 2485:1071-1368 2783:1369-1435]	14;14;14;2	14;14;14;2	14;14;14;2	>Haliotis_sp_CLC_1642_c0_g1_i1;>comp85674_c0_seq1_1 len=1364 path=[2827:0-66 1553:67-628 2115:629-650 2137:651-998 2485:999-1296 2783:1297-1363];>comp85674_c0_seq2_1 len=1436 path=[1414:0-138 1553:139-700 2115:701-722 2137:723-1070 2485:1071-1368 2783:1369	4	14	14	14	51.2	51.2	51.2	23.689	201	201;455;479;171	0	252.84	5405700000	450470000	0.00234007	0.234007		152	107;108;109;110;111		166;180;182;183;190
Haliotis_sp_idb_47982_c0_g1_i1;comp86516_c0_seq2_3 len=1210 path=[1901:0-187 2094:188-331 96:332-424 189:425-439 204:440-591 3781:592-645 410:646-719 484:720-775 540:776-800 565:801-816 581:817-875 640:876-889 654:890-901 666:902-963 728:964-995 760:996-1023 788:1024-1156 921:1157-1209];comp86516_c0_seq1_2 len=279 path=[410:0-73 3163:74-129 540:130-154 3045:155-170 581:171-229 2958:230-243 654:24…	Haliotis_sp_idb_47982_c0_g1_i1;comp86516_c0_seq2_3 len=1210 path=[1901:0-187 2094:188-331 96:332-424 189:425-439 204:440-591 3781:592-645 410:646-719 484:720-775 540:776-800 565:801-816 581:817-875 640:876-889 654:890-901 666:902-963 728:964-995 760:996-1023 788:1024-1156 921:1157-1209];comp86516_c0_seq1_2 len=279 path=[410:0-73 3163:74-129 540:130-154 3045:155-170 581:171-229 2958:230-243 654:24…	2;2;1	2;2;1	2;2;1	>Haliotis_sp_idb_47982_c0_g1_i1;>comp86516_c0_seq2_3 len=1210 path=[1901:0-187 2094:188-331 96:332-424 189:425-439 204:440-591 3781:592-645 410:646-719 484:720-775 540:776-800 565:801-816 581:817-875 640:876-889 654:890-901 666:902-963 728:964-995 760:996-	3	2	2	2	9.2	9.2	9.2	32.663	303	303;403;93	0	14.481	15064000	1369500	7.11417e-06	0.000711417		6	112		90
Haliotis_sp_CLC_4146_c0_g1_i1;comp87152_c0_seq1_4 len=1152 path=[1:0-8 10:9-10 12:11-34 36:35-35 37:36-59 61:60-303 305:304-306 308:307-330 332:331-879 881:880-903 905:904-1151];Haliotis_sp_idb_7271_c0_g1_i1	Haliotis_sp_CLC_4146_c0_g1_i1;comp87152_c0_seq1_4 len=1152 path=[1:0-8 10:9-10 12:11-34 36:35-35 37:36-59 61:60-303 305:304-306 308:307-330 332:331-879 881:880-903 905:904-1151];Haliotis_sp_idb_7271_c0_g1_i1	10;10;8	10;10;8	10;10;8	>Haliotis_sp_CLC_4146_c0_g1_i1;>comp87152_c0_seq1_4 len=1152 path=[1:0-8 10:9-10 12:11-34 36:35-35 37:36-59 61:60-303 305:304-306 308:307-330 332:331-879 881:880-903 905:904-1151];>Haliotis_sp_idb_7271_c0_g1_i1	3	10	10	10	39.2	39.2	39.2	37.344	347	347;384;221	0	134.5	708720000	50623000	0.000262972	0.0262972		32	113;114		137;267
comp88085_c0_seq2_2 len=1291 path=[2880:0-86 1366:87-326 1606:327-351 1631:352-761 2041:762-786 2066:787-1103 2383:1104-1119 2399:1120-1290];comp88085_c0_seq1_1 len=1296 path=[1274:0-91 1366:92-331 1606:332-356 1631:357-766 2041:767-791 2066:792-1108 2383:1109-1124 2399:1125-1295];comp78924_c0_seq1_4 len=724 path=[1870:0-723]	comp88085_c0_seq2_2 len=1291 path=[2880:0-86 1366:87-326 1606:327-351 1631:352-761 2041:762-786 2066:787-1103 2383:1104-1119 2399:1120-1290];comp88085_c0_seq1_1 len=1296 path=[1274:0-91 1366:92-331 1606:332-356 1631:357-766 2041:767-791 2066:792-1108 2383:1109-1124 2399:1125-1295]	9;9;1	2;2;1	2;2;1	>comp88085_c0_seq2_2 len=1291 path=[2880:0-86 1366:87-326 1606:327-351 1631:352-761 2041:762-786 2066:787-1103 2383:1104-1119 2399:1120-1290];>comp88085_c0_seq1_1 len=1296 path=[1274:0-91 1366:92-331 1606:332-356 1631:357-766 2041:767-791 2066:792-1108 238	3	9	2	2	30.5	6.7	6.7	47.586	430	430;432;241	0	30.893	164350000	8649800	4.49333e-05	0.00449333		11
comp88250_c0_seq2_2 len=449 path=[427:0-23 451:24-62 490:63-69 497:70-80 508:81-101 1523:102-128 556:129-266 694:267-290 718:291-294 722:295-425 1622:426-448];comp88250_c0_seq1_2 len=422 path=[427:0-23 451:24-62 490:63-69 497:70-80 508:81-101 556:102-239 694:240-263 718:264-267 722:268-398 1622:399-421]	comp88250_c0_seq2_2 len=449 path=[427:0-23 451:24-62 490:63-69 497:70-80 508:81-101 1523:102-128 556:129-266 694:267-290 718:291-294 722:295-425 1622:426-448];comp88250_c0_seq1_2 len=422 path=[427:0-23 451:24-62 490:63-69 497:70-80 508:81-101 556:102-239 694:240-263 718:264-267 722:268-398 1622:399-421]	3;2	3;2	3;2	>comp88250_c0_seq2_2 len=449 path=[427:0-23 451:24-62 490:63-69 497:70-80 508:81-101 1523:102-128 556:129-266 694:267-290 718:291-294 722:295-425 1622:426-448];>comp88250_c0_seq1_2 len=422 path=[427:0-23 451:24-62 490:63-69 497:70-80 508:81-101 556:102-239	2	3	3	3	29.3	29.3	29.3	15.949	150	150;141	0	75.281	815900000	116560000	0.000605497	0.0605497		60
Haliotis_sp_Tri_97777_c0_g1_i1;comp88441_c0_seq3_1 len=1542 path=[1563:0-601 2165:602-827 4392:828-847 3856:848-849 2456:850-877 2484:878-1541];comp88441_c0_seq2_1 len=1583 path=[1563:0-601 2165:602-827 4392:828-847 4412:848-890 2456:891-918 2484:919-1582];comp59451_c0_seq1_4 len=672 path=[650:0-671];comp88441_c0_seq4_2 len=1294 path=[3125:0-353 2165:354-579 4392:580-599 3856:600-601 2456:602-629…	Haliotis_sp_Tri_97777_c0_g1_i1;comp88441_c0_seq3_1 len=1542 path=[1563:0-601 2165:602-827 4392:828-847 3856:848-849 2456:850-877 2484:878-1541];comp88441_c0_seq2_1 len=1583 path=[1563:0-601 2165:602-827 4392:828-847 4412:848-890 2456:891-918 2484:919-1582]	7;7;7;2;1;1	7;7;7;2;1;1	7;7;7;2;1;1	>Haliotis_sp_Tri_97777_c0_g1_i1;>comp88441_c0_seq3_1 len=1542 path=[1563:0-601 2165:602-827 4392:828-847 3856:848-849 2456:850-877 2484:878-1541];>comp88441_c0_seq2_1 len=1583 path=[1563:0-601 2165:602-827 4392:828-847 4412:848-890 2456:891-918 2484:919-15	6	7	7	7	33.2	33.2	33.2	22.658	208	208;514;528;224;431;445	0	46.811	340370000	28364000	0.000147343	0.0147343		27	115		90
comp89145_c0_seq1_3 len=993 path=[980:0-211 1192:212-291 1272:292-319 3404:320-320 1301:321-347 1328:348-375 1982:376-515 1496:516-542 2723:543-554 1535:555-605 2598:606-672 1650:673-752 2858:753-794 1784:795-835 1825:836-850 1840:851-922 3206:923-934 1924:935-957 1947:958-992];sp|P86731|UP1_HALAI Uncharacterized protein 1 OS=Haliotis asinina PE=1 SV=1	comp89145_c0_seq1_3 len=993 path=[980:0-211 1192:212-291 1272:292-319 3404:320-320 1301:321-347 1328:348-375 1982:376-515 1496:516-542 2723:543-554 1535:555-605 2598:606-672 1650:673-752 2858:753-794 1784:795-835 1825:836-850 1840:851-922 3206:923-934 1924:935-957 1947:958-992]	7;3	5;3	5;3	>comp89145_c0_seq1_3 len=993 path=[980:0-211 1192:212-291 1272:292-319 3404:320-320 1301:321-347 1328:348-375 1982:376-515 1496:516-542 2723:543-554 1535:555-605 2598:606-672 1650:673-752 2858:753-794 1784:795-835 1825:836-850 1840:851-922 3206:923-934 192	2	7	5	5	26.3	19.9	19.9	35.71	331	331;244	0	61.227	969950000	60622000	0.000314914	0.0314914		61	116;117;118;119;120		136;140;145;201;218
Haliotis_sp_Tri_105597_c0_g1_i1;comp90074_c0_seq4_2 len=784 path=[3104:0-92 234:93-443 2205:444-545 2308:546-783];comp90074_c0_seq3_2 len=803 path=[3104:0-92 234:93-443 585:444-802];comp90074_c0_seq1_1 len=924 path=[1:0-67 69:68-76 78:77-175 2704:176-190 192:191-232 234:233-583 2205:584-685 2308:686-923];comp90074_c0_seq2_1 len=943 path=[1:0-67 69:68-76 78:77-175 2704:176-190 192:191-232 234:233-…	Haliotis_sp_Tri_105597_c0_g1_i1;comp90074_c0_seq4_2 len=784 path=[3104:0-92 234:93-443 2205:444-545 2308:546-783];comp90074_c0_seq3_2 len=803 path=[3104:0-92 234:93-443 585:444-802];comp90074_c0_seq1_1 len=924 path=[1:0-67 69:68-76 78:77-175 2704:176-190 192:191-232 234:233-583 2205:584-685 2308:686-923];comp90074_c0_seq2_1 len=943 path=[1:0-67 69:68-76 78:77-175 2704:176-190 192:191-232 234:233-…	1;1;1;1;1	1;1;1;1;1	1;1;1;1;1	>Haliotis_sp_Tri_105597_c0_g1_i1;>comp90074_c0_seq4_2 len=784 path=[3104:0-92 234:93-443 2205:444-545 2308:546-783];>comp90074_c0_seq3_2 len=803 path=[3104:0-92 234:93-443 585:444-802];>comp90074_c0_seq1_1 len=924 path=[1:0-67 69:68-76 78:77-175 2704:176-1	5	1	1	1	8.5	8.5	8.5	21.838	200	200;261;268;308;315	0	7.9253	5135700	641960	3.3348e-06	0.00033348		2	121		162
comp91178_c0_seq5_5 len=972 path=[3835:0-926 4762:927-952 4788:953-956 4792:957-971]	comp91178_c0_seq5_5 len=972 path=[3835:0-926 4762:927-952 4788:953-956 4792:957-971]	1	1	1	>comp91178_c0_seq5_5 len=972 path=[3835:0-926 4762:927-952 4788:953-956 4792:957-971]	1	1	1	1	4.6	4.6	4.6	34.252	324	324	0.0093023	6.5471	408830000	40883000	0.000212376	0.0212376		1
Haliotis_sp_CLC_5354_c0_g1_i1;comp91372_c0_seq1_1 len=2171 path=[2149:0-1207 3357:1208-1276 3426:1277-1856 4006:1857-1938 4088:1939-1945 4095:1946-2170]	Haliotis_sp_CLC_5354_c0_g1_i1;comp91372_c0_seq1_1 len=2171 path=[2149:0-1207 3357:1208-1276 3426:1277-1856 4006:1857-1938 4088:1939-1945 4095:1946-2170]	4;4	4;4	4;4	>Haliotis_sp_CLC_5354_c0_g1_i1;>comp91372_c0_seq1_1 len=2171 path=[2149:0-1207 3357:1208-1276 3426:1277-1856 4006:1857-1938 4088:1939-1945 4095:1946-2170]	2	4	4	4	37.7	37.7	37.7	16.167	146	146;724	0	36.271	146870000	24478000	0.000127156	0.0127156		10	122		114
Haliotis_sp_idb_15781_c0_g1_i1;comp91382_c0_seq1_6 len=2116 path=[2094:0-775 2870:776-1120 3215:1121-1135 3230:1136-1214 3309:1215-1457 3552:1458-1473 3568:1474-1511 3606:1512-1903 3998:1904-2115];Haliotis_sp_Tri_102529_c0_g1_i1;comp91382_c0_seq3_6 len=2048 path=[2094:0-775 2870:776-1120 3215:1121-1135 3230:1136-1214 3309:1215-1457 3552:1458-1473 3568:1474-1511 3606:1512-1903 5632:1904-2047]	Haliotis_sp_idb_15781_c0_g1_i1;comp91382_c0_seq1_6 len=2116 path=[2094:0-775 2870:776-1120 3215:1121-1135 3230:1136-1214 3309:1215-1457 3552:1458-1473 3568:1474-1511 3606:1512-1903 3998:1904-2115];Haliotis_sp_Tri_102529_c0_g1_i1;comp91382_c0_seq3_6 len=2048 path=[2094:0-775 2870:776-1120 3215:1121-1135 3230:1136-1214 3309:1215-1457 3552:1458-1473 3568:1474-1511 3606:1512-1903 5632:1904-2047]	4;4;3;3	4;4;3;3	4;4;3;3	>Haliotis_sp_idb_15781_c0_g1_i1;>comp91382_c0_seq1_6 len=2116 path=[2094:0-775 2870:776-1120 3215:1121-1135 3230:1136-1214 3309:1215-1457 3552:1458-1473 3568:1474-1511 3606:1512-1903 3998:1904-2115];>Haliotis_sp_Tri_102529_c0_g1_i1;>comp91382_c0_seq3_6 len	4	4	4	4	37.7	37.7	37.7	18.62	167	167;705;119;683	0	32.94	78950000	7177300	3.72841e-05	0.00372841		11	123;124;125;126		70;107;138;147
Haliotis_sp_Tri_122828_c0_g1_i1;comp91393_c0_seq1_5 len=3152 path=[3130:0-1533 4664:1534-1692 4823:1693-2939 6070:2940-3151];Haliotis_sp_idb_17966_c0_g1_i1	Haliotis_sp_Tri_122828_c0_g1_i1;comp91393_c0_seq1_5 len=3152 path=[3130:0-1533 4664:1534-1692 4823:1693-2939 6070:2940-3151];Haliotis_sp_idb_17966_c0_g1_i1	2;2;1	2;2;1	2;2;1	>Haliotis_sp_Tri_122828_c0_g1_i1;>comp91393_c0_seq1_5 len=3152 path=[3130:0-1533 4664:1534-1692 4823:1693-2939 6070:2940-3151];>Haliotis_sp_idb_17966_c0_g1_i1	3	2	2	2	5.8	5.8	5.8	37.938	329	329;1051;271	0	11.97	33225000	2076500	1.07868e-05	0.00107868		2
Haliotis_sp_CLC_7266_c0_g1_i1;comp91512_c0_seq4_5 len=1616 path=[2789:0-200 10372:201-209 3035:210-306 3132:307-320 3146:321-440 3266:441-448 3274:449-606 3432:607-1300 11160:1301-1303 424:1304-1312 433:1313-1590 711:1591-1615];comp91512_c0_seq2_5 len=1652 path=[2789:0-200 10572:201-245 3035:246-342 3132:343-356 3146:357-476 3266:477-484 3274:485-642 3432:643-1336 11160:1337-1339 424:1340-1348 43…	Haliotis_sp_CLC_7266_c0_g1_i1;comp91512_c0_seq4_5 len=1616 path=[2789:0-200 10372:201-209 3035:210-306 3132:307-320 3146:321-440 3266:441-448 3274:449-606 3432:607-1300 11160:1301-1303 424:1304-1312 433:1313-1590 711:1591-1615];comp91512_c0_seq2_5 len=1652 path=[2789:0-200 10572:201-245 3035:246-342 3132:343-356 3146:357-476 3266:477-484 3274:485-642 3432:643-1336 11160:1337-1339 424:1340-1348 43…	2;2;2;2;2;2;2;2;2;2;2;2;2;1;1;1;1;1;1;1;1	2;2;2;2;2;2;2;2;2;2;2;2;2;1;1;1;1;1;1;1;1	2;2;2;2;2;2;2;2;2;2;2;2;2;1;1;1;1;1;1;1;1	>Haliotis_sp_CLC_7266_c0_g1_i1;>comp91512_c0_seq4_5 len=1616 path=[2789:0-200 10372:201-209 3035:210-306 3132:307-320 3146:321-440 3266:441-448 3274:449-606 3432:607-1300 11160:1301-1303 424:1304-1312 433:1313-1590 711:1591-1615];>comp91512_c0_seq2_5 len=1	21	2	2	2	10.4	10.4	10.4	33.268	288	288;539;551;557;569;651;663;663;669;675;681;681;693;234;234;285;320;346;346;358;459	0	23.039	27578000	2507100	1.30237e-05	0.00130237		5	127		188
Haliotis_sp_idb_39359_c0_g1_i1;comp91520_c0_seq1_2 len=1858 path=[1836:0-405 2242:406-408 2245:409-483 2320:484-503 2340:504-533 2370:534-552 2389:553-1375 3212:1376-1409 3246:1410-1766 3603:1767-1857]	Haliotis_sp_idb_39359_c0_g1_i1;comp91520_c0_seq1_2 len=1858 path=[1836:0-405 2242:406-408 2245:409-483 2320:484-503 2340:504-533 2370:534-552 2389:553-1375 3212:1376-1409 3246:1410-1766 3603:1767-1857]	6;6	6;6	6;6	>Haliotis_sp_idb_39359_c0_g1_i1;>comp91520_c0_seq1_2 len=1858 path=[1836:0-405 2242:406-408 2245:409-483 2320:484-503 2340:504-533 2370:534-552 2389:553-1375 3212:1376-1409 3246:1410-1766 3603:1767-1857]	2	6	6	6	19.1	19.1	19.1	38.002	350	350;619	0	35.63	83905000	4935600	2.56391e-05	0.00256391		7
comp91920_c0_seq3_1 len=597 path=[1:0-45 47:46-58 60:59-105 3114:106-130 3139:131-184 170:185-200 6194:201-255 241:256-280 266:281-547 533:548-571 4603:572-596]	comp91920_c0_seq3_1 len=597 path=[1:0-45 47:46-58 60:59-105 3114:106-130 3139:131-184 170:185-200 6194:201-255 241:256-280 266:281-547 533:548-571 4603:572-596]	5	5	4	>comp91920_c0_seq3_1 len=597 path=[1:0-45 47:46-58 60:59-105 3114:106-130 3139:131-184 170:185-200 6194:201-255 241:256-280 266:281-547 533:548-571 4603:572-596]	1	5	5	4	26.1	26.1	22.6	22.3	199	199	0	79.105	475580000	47558000	0.000247051	0.0247051		20	128		156
Haliotis_sp_Tri_3731_c0_g1_i1;comp92088_c0_seq1_4 len=674 path=[1:0-31 33:32-76 2470:77-121 123:122-145 2497:146-154 2506:155-188 190:189-256 258:257-272 2583:273-294 296:295-328 2621:329-339 341:340-350 352:351-447 2654:448-448 450:449-468 470:469-525 2678:526-531 2684:532-673]	Haliotis_sp_Tri_3731_c0_g1_i1;comp92088_c0_seq1_4 len=674 path=[1:0-31 33:32-76 2470:77-121 123:122-145 2497:146-154 2506:155-188 190:189-256 258:257-272 2583:273-294 296:295-328 2621:329-339 341:340-350 352:351-447 2654:448-448 450:449-468 470:469-525 2678:526-531 2684:532-673]	4;4	4;4	4;4	>Haliotis_sp_Tri_3731_c0_g1_i1;>comp92088_c0_seq1_4 len=674 path=[1:0-31 33:32-76 2470:77-121 123:122-145 2497:146-154 2506:155-188 190:189-256 258:257-272 2583:273-294 296:295-328 2621:329-339 341:340-350 352:351-447 2654:448-448 450:449-468 470:469-525 2	2	4	4	4	24.1	24.1	24.1	15.116	141	141;224	0	38.223	68403000	6840300	3.55335e-05	0.00355335		13	129		123
Haliotis_sp_Tri_129647_c0_g1_i1;comp92139_c0_seq1_6 len=4232 path=[4311:0-46 4358:47-49 4361:50-618 4930:619-1740 6052:1741-2273 6585:2274-3976 8288:3977-3984 8296:3985-4201 36:4202-4219 54:4220-4220 26:4221-4231];comp92139_c0_seq2_6 len=4253 path=[4311:0-46 4358:47-49 4361:50-618 8678:619-639 4930:640-1761 6052:1762-2294 6585:2295-3997 8288:3998-4005 8296:4006-4222 36:4223-4240 54:4241-4241 26:4…	Haliotis_sp_Tri_129647_c0_g1_i1;comp92139_c0_seq1_6 len=4232 path=[4311:0-46 4358:47-49 4361:50-618 4930:619-1740 6052:1741-2273 6585:2274-3976 8288:3977-3984 8296:3985-4201 36:4202-4219 54:4220-4220 26:4221-4231];comp92139_c0_seq2_6 len=4253 path=[4311:0-46 4358:47-49 4361:50-618 8678:619-639 4930:640-1761 6052:1762-2294 6585:2295-3997 8288:3998-4005 8296:4006-4222 36:4223-4240 54:4241-4241 26:4…	11;11;11	11;11;11	11;11;11	>Haliotis_sp_Tri_129647_c0_g1_i1;>comp92139_c0_seq1_6 len=4232 path=[4311:0-46 4358:47-49 4361:50-618 4930:619-1740 6052:1741-2273 6585:2274-3976 8288:3977-3984 8296:3985-4201 36:4202-4219 54:4220-4220 26:4221-4231];>comp92139_c0_seq2_6 len=4253 path=[4311	3	11	11	11	16.5	16.5	16.5	92.791	841	841;1411;1418	0	231.13	792630000	19332000	0.000100424	0.0100424		100	130;131;132;133;134;135		270;283;289;339;362;433
comp92223_c1_seq1_1 len=1422 path=[5715:0-199 5915:200-218 5934:219-467 17974:468-468 6184:469-484 6200:485-1421];comp92223_c1_seq2_1 len=1458 path=[5715:0-199 5915:200-218 5934:219-467 17951:468-470 15696:471-503 17974:504-504 6184:505-520 6200:521-1457];Haliotis_sp_Tri_135246_c0_g1_i1;Haliotis_sp_idb_2286_c0_g1_i1;comp92223_c1_seq3_1 len=528 path=[5715:0-199 5915:200-218 5934:219-467 17951:468-…	comp92223_c1_seq1_1 len=1422 path=[5715:0-199 5915:200-218 5934:219-467 17974:468-468 6184:469-484 6200:485-1421];comp92223_c1_seq2_1 len=1458 path=[5715:0-199 5915:200-218 5934:219-467 17951:468-470 15696:471-503 17974:504-504 6184:505-520 6200:521-1457];Haliotis_sp_Tri_135246_c0_g1_i1;Haliotis_sp_idb_2286_c0_g1_i1	8;8;8;8;2	8;8;8;8;2	8;8;8;8;2	>comp92223_c1_seq1_1 len=1422 path=[5715:0-199 5915:200-218 5934:219-467 17974:468-468 6184:469-484 6200:485-1421];>comp92223_c1_seq2_1 len=1458 path=[5715:0-199 5915:200-218 5934:219-467 17951:468-470 15696:471-503 17974:504-504 6184:505-520 6200:521-1457	5	8	8	8	22.8	22.8	22.8	55.656	474	474;486;567;575;176	0	123.04	325900000	17153000	8.91051e-05	0.00891051		59	136;137;138		93;313;330
Haliotis_sp_Tri_12530_c0_g1_i1;comp92337_c0_seq3_1 len=2500 path=[1:0-462 464:463-463 465:464-1965 1967:1966-2413 2416:2414-2499];comp92337_c0_seq1_2 len=2558 path=[6545:0-162 6708:163-520 464:521-521 465:522-2023 1967:2024-2471 2416:2472-2557]	Haliotis_sp_Tri_12530_c0_g1_i1;comp92337_c0_seq3_1 len=2500 path=[1:0-462 464:463-463 465:464-1965 1967:1966-2413 2416:2414-2499];comp92337_c0_seq1_2 len=2558 path=[6545:0-162 6708:163-520 464:521-521 465:522-2023 1967:2024-2471 2416:2472-2557]	3;3;3	3;3;3	3;3;3	>Haliotis_sp_Tri_12530_c0_g1_i1;>comp92337_c0_seq3_1 len=2500 path=[1:0-462 464:463-463 465:464-1965 1967:1966-2413 2416:2414-2499];>comp92337_c0_seq1_2 len=2558 path=[6545:0-162 6708:163-520 464:521-521 465:522-2023 1967:2024-2471 2416:2472-2557]	3	3	3	3	9.9	9.9	9.9	56.147	493	493;834;853	0	24.139	58649000	2255700	1.17177e-05	0.00117177		9
comp92459_c0_seq7_1 len=3536 path=[24690:0-221 24912:222-228 10457:229-730 14471:731-737 10966:738-1008 11237:1009-1009 11238:1010-2109 12338:2110-2977 3338:2978-3503 522:3504-3535];comp92459_c0_seq4_1 len=3629 path=[23354:0-114 10250:115-321 10457:322-823 14471:824-830 10966:831-1101 11237:1102-1102 11238:1103-2202 12338:2203-3070 3338:3071-3596 522:3597-3628];comp92459_c0_seq2_1 len=3692 path=[…	comp92459_c0_seq7_1 len=3536 path=[24690:0-221 24912:222-228 10457:229-730 14471:731-737 10966:738-1008 11237:1009-1009 11238:1010-2109 12338:2110-2977 3338:2978-3503 522:3504-3535];comp92459_c0_seq4_1 len=3629 path=[23354:0-114 10250:115-321 10457:322-823 14471:824-830 10966:831-1101 11237:1102-1102 11238:1103-2202 12338:2203-3070 3338:3071-3596 522:3597-3628];comp92459_c0_seq2_1 len=3692 path=[…	3;3;3;2;2;1;1;1	3;3;3;2;2;1;1;1	3;3;3;2;2;1;1;1	>comp92459_c0_seq7_1 len=3536 path=[24690:0-221 24912:222-228 10457:229-730 14471:731-737 10966:738-1008 11237:1009-1009 11238:1010-2109 12338:2110-2977 3338:2978-3503 522:3504-3535];>comp92459_c0_seq4_1 len=3629 path=[23354:0-114 10250:115-321 10457:322-8	8	3	3	3	2.4	2.4	2.4	130.66	1179	1179;1210;1231;288;401;227;868;1413	0	29.168	40730000	646510	3.35844e-06	0.000335844		7	139		229
Haliotis_sp_idb_12493_c0_g1_i1;Haliotis_sp_CLC_388_c0_g1_i1;comp92803_c0_seq2_4 len=1122 path=[1166:0-291 2288:292-305 2302:306-324 4799:325-342 1509:343-359 1526:360-412 1579:413-434 1601:435-546 1713:547-564 1731:565-710 4909:711-711 1878:712-734 1901:735-840 2007:841-843 2010:844-1121];comp92803_c0_seq3_6 len=1715 path=[1166:0-291 2288:292-305 2302:306-324 4799:325-342 1509:343-359 1526:360-41…	Haliotis_sp_idb_12493_c0_g1_i1;Haliotis_sp_CLC_388_c0_g1_i1;comp92803_c0_seq2_4 len=1122 path=[1166:0-291 2288:292-305 2302:306-324 4799:325-342 1509:343-359 1526:360-412 1579:413-434 1601:435-546 1713:547-564 1731:565-710 4909:711-711 1878:712-734 1901:735-840 2007:841-843 2010:844-1121];comp92803_c0_seq3_6 len=1715 path=[1166:0-291 2288:292-305 2302:306-324 4799:325-342 1509:343-359 1526:360-41…	1;1;1;1	1;1;1;1	1;1;1;1	>Haliotis_sp_idb_12493_c0_g1_i1;>Haliotis_sp_CLC_388_c0_g1_i1;>comp92803_c0_seq2_4 len=1122 path=[1166:0-291 2288:292-305 2302:306-324 4799:325-342 1509:343-359 1526:360-412 1579:413-434 1601:435-546 1713:547-564 1731:565-710 4909:711-711 1878:712-734 1901	4	1	1	1	8.1	8.1	8.1	24.672	222	222;227;374;572	0.0024213	6.8946	1890200	171830	8.92609e-07	8.92609e-05		1
Haliotis_sp_Tri_47901_c0_g1_i1;comp92949_c2_seq16_6 len=2805 path=[10669:0-168 25616:169-326 10996:327-505 11175:506-523 11193:524-749 11419:750-1339 12009:1340-1367 3329:1368-1370 3332:1371-1405 26308:1406-1409 3371:1410-1419 3381:1420-1443 3405:1444-1676 3638:1677-1724 3686:1725-2454 4416:2455-2473 4435:2474-2613 4589:2614-2804];comp92949_c2_seq3_6 len=2819 path=[10669:0-168 25616:169-326 10996…	Haliotis_sp_Tri_47901_c0_g1_i1;comp92949_c2_seq16_6 len=2805 path=[10669:0-168 25616:169-326 10996:327-505 11175:506-523 11193:524-749 11419:750-1339 12009:1340-1367 3329:1368-1370 3332:1371-1405 26308:1406-1409 3371:1410-1419 3381:1420-1443 3405:1444-1676 3638:1677-1724 3686:1725-2454 4416:2455-2473 4435:2474-2613 4589:2614-2804];comp92949_c2_seq3_6 len=2819 path=[10669:0-168 25616:169-326 10996…	9;9;9;9;9;2;2;2;2;2;2;2;2;2;2;1;1;1	9;9;9;9;9;2;2;2;2;2;2;2;2;2;2;1;1;1	9;9;9;9;9;2;2;2;2;2;2;2;2;2;2;1;1;1	>Haliotis_sp_Tri_47901_c0_g1_i1;>comp92949_c2_seq16_6 len=2805 path=[10669:0-168 25616:169-326 10996:327-505 11175:506-523 11193:524-749 11419:750-1339 12009:1340-1367 3329:1368-1370 3332:1371-1405 26308:1406-1409 3371:1410-1419 3381:1420-1443 3405:1444-16	18	9	9	9	26.6	26.6	26.6	45.174	398	398;935;940;940;944;258;258;367;573;585;671;746;770;781;892;436;485;564	0	62.089	738510000	33569000	0.000174382	0.0174382		46	140		192
Haliotis_sp_idb_11270_c0_g1_i1;comp93111_c0_seq1_5 len=3363 path=[29:0-40 7572:41-49 78:50-639 7684:640-652 681:653-663 692:664-701 730:702-705 734:706-2191 7821:2192-2206 2235:2207-2215 2244:2216-3362];Haliotis_sp_idb_63061_c0_g1_i1	Haliotis_sp_idb_11270_c0_g1_i1;comp93111_c0_seq1_5 len=3363 path=[29:0-40 7572:41-49 78:50-639 7684:640-652 681:653-663 692:664-701 730:702-705 734:706-2191 7821:2192-2206 2235:2207-2215 2244:2216-3362]	6;6;1	2;2;0	1;1;0	>Haliotis_sp_idb_11270_c0_g1_i1;>comp93111_c0_seq1_5 len=3363 path=[29:0-40 7572:41-49 78:50-639 7684:640-652 681:653-663 692:664-701 730:702-705 734:706-2191 7821:2192-2206 2235:2207-2215 2244:2216-3362]	3	6	2	1	12.5	4.4	1.9	69.563	633	633;1121;196	0	16.527	54644000	1607200	8.34896e-06	0.000834896		11
tr|B6RB30|B6RB30_HALDI Glyceraldehyde-3-phosphate dehydrogenase OS=Haliotis discus discus PE=2 SV=1;Haliotis_sp_idb_33826_c0_g1_i1;comp93193_c0_seq1_1 len=1303 path=[1480:0-38 1519:39-871 3263:872-887 2368:888-1005 2486:1006-1063 4483:1064-1069 2550:1070-1078 2559:1079-1175 2656:1176-1187 2668:1188-1240 3030:1241-1259 2753:1260-1302];comp93193_c0_seq2_1 len=1502 path=[1480:0-38 1519:39-871 3263:8…	tr|B6RB30|B6RB30_HALDI Glyceraldehyde-3-phosphate dehydrogenase OS=Haliotis discus discus PE=2 SV=1;Haliotis_sp_idb_33826_c0_g1_i1;comp93193_c0_seq1_1 len=1303 path=[1480:0-38 1519:39-871 3263:872-887 2368:888-1005 2486:1006-1063 4483:1064-1069 2550:1070-1078 2559:1079-1175 2656:1176-1187 2668:1188-1240 3030:1241-1259 2753:1260-1302];comp93193_c0_seq2_1 len=1502 path=[1480:0-38 1519:39-871 3263:8…	1;1;1;1	1;1;1;1	1;1;1;1	>tr|B6RB30|B6RB30_HALDI Glyceraldehyde-3-phosphate dehydrogenase OS=Haliotis discus discus PE=2 SV=1;>Haliotis_sp_idb_33826_c0_g1_i1;>comp93193_c0_seq1_1 len=1303 path=[1480:0-38 1519:39-871 3263:872-887 2368:888-1005 2486:1006-1063 4483:1064-1069 2550:107	4	1	1	1	4.8	4.8	4.8	31.476	292	292;333;435;501	0.002439	6.9233	16398000	910980	4.73229e-06	0.000473229		2
Haliotis_sp_idb_36785_c0_g1_i1;comp93624_c0_seq2_4 len=1542 path=[76:0-21 1724:22-161 1864:162-198 5133:199-215 1918:216-224 1927:225-264 5160:265-269 5165:270-279 1982:280-299 2002:300-614 2317:615-1113 2816:1114-1382 3085:1383-1467 5318:1468-1485 3188:1486-1541]	Haliotis_sp_idb_36785_c0_g1_i1;comp93624_c0_seq2_4 len=1542 path=[76:0-21 1724:22-161 1864:162-198 5133:199-215 1918:216-224 1927:225-264 5160:265-269 5165:270-279 1982:280-299 2002:300-614 2317:615-1113 2816:1114-1382 3085:1383-1467 5318:1468-1485 3188:1486-1541]	1;1	1;1	1;1	>Haliotis_sp_idb_36785_c0_g1_i1;>comp93624_c0_seq2_4 len=1542 path=[76:0-21 1724:22-161 1864:162-198 5133:199-215 1918:216-224 1927:225-264 5160:265-269 5165:270-279 1982:280-299 2002:300-614 2317:615-1113 2816:1114-1382 3085:1383-1467 5318:1468-1485 3188:	2	1	1	1	4.6	4.6	4.6	28.346	260	260;514	0.009324	6.5509	28221000	1881400	9.77335e-06	0.000977335		4	141		115
Haliotis_sp_CLC_4246_c0_g1_i1;comp93938_c0_seq2_4 len=1861 path=[1:0-76 78:77-81 83:82-275 277:276-373 375:374-381 383:382-1309 1311:1310-1623 4932:1624-1627 1629:1628-1643 1645:1644-1860];comp93938_c0_seq1_4 len=1361 path=[1:0-76 78:77-81 83:82-275 277:276-373 375:374-381 383:382-1309 4482:1310-1360]	Haliotis_sp_CLC_4246_c0_g1_i1;comp93938_c0_seq2_4 len=1861 path=[1:0-76 78:77-81 83:82-275 277:276-373 375:374-381 383:382-1309 1311:1310-1623 4932:1624-1627 1629:1628-1643 1645:1644-1860];comp93938_c0_seq1_4 len=1361 path=[1:0-76 78:77-81 83:82-275 277:276-373 375:374-381 383:382-1309 4482:1310-1360]	2;2;1	2;2;1	2;2;1	>Haliotis_sp_CLC_4246_c0_g1_i1;>comp93938_c0_seq2_4 len=1861 path=[1:0-76 78:77-81 83:82-275 277:276-373 375:374-381 383:382-1309 1311:1310-1623 4932:1624-1627 1629:1628-1643 1645:1644-1860];>comp93938_c0_seq1_4 len=1361 path=[1:0-76 78:77-81 83:82-275 277	3	2	2	2	8.2	8.2	8.2	36.9	319	319;620;453	0	17.643	34110000	1895000	9.844e-06	0.0009844		8
Haliotis_sp_Tri_91049_c0_g1_i1;comp93951_c0_seq1_3 len=2511 path=[2491:0-1214 3706:1215-1216 3708:1217-1250 3742:1251-1261 3753:1262-1597 4091:1598-1691 4185:1692-1748 6236:1749-1764 4258:1765-2365 4859:2366-2405 4899:2406-2510]	Haliotis_sp_Tri_91049_c0_g1_i1;comp93951_c0_seq1_3 len=2511 path=[2491:0-1214 3706:1215-1216 3708:1217-1250 3742:1251-1261 3753:1262-1597 4091:1598-1691 4185:1692-1748 6236:1749-1764 4258:1765-2365 4859:2366-2405 4899:2406-2510]	6;6	6;6	6;6	>Haliotis_sp_Tri_91049_c0_g1_i1;>comp93951_c0_seq1_3 len=2511 path=[2491:0-1214 3706:1215-1216 3708:1217-1250 3742:1251-1261 3753:1262-1597 4091:1598-1691 4185:1692-1748 6236:1749-1764 4258:1765-2365 4859:2366-2405 4899:2406-2510]	2	6	6	6	20.7	20.7	20.7	40.675	363	363;837	0	43.541	45243000	2262100	1.1751e-05	0.0011751		11	142;143		147;149
Haliotis_sp_idb_16976_c0_g1_i1;comp94680_c0_seq1_2 len=2492 path=[2470:0-308 2779:309-309 2780:310-354 6053:355-416 2887:417-471 2942:472-1148 3619:1149-2491]	Haliotis_sp_idb_16976_c0_g1_i1;comp94680_c0_seq1_2 len=2492 path=[2470:0-308 2779:309-309 2780:310-354 6053:355-416 2887:417-471 2942:472-1148 3619:1149-2491]	1;1	1;1	1;1	>Haliotis_sp_idb_16976_c0_g1_i1;>comp94680_c0_seq1_2 len=2492 path=[2470:0-308 2779:309-309 2780:310-354 6053:355-416 2887:417-471 2942:472-1148 3619:1149-2491]	2	1	1	1	3.5	3.5	3.5	47.95	423	423;831	0	7.7316	5938800	371170	1.92813e-06	0.000192813		1
Haliotis_sp_Tri_18993_c0_g1_i1;comp94771_c0_seq4_2 len=2548 path=[4980:0-113 5094:114-132 5113:133-275 5256:276-561 5542:562-666 5647:667-748 12210:749-761 12223:762-769 5750:770-784 12238:785-846 12267:847-856 2891:857-1182 3217:1183-1259 3294:1260-1386 3421:1387-1414 12321:1415-1423 3458:1424-1486 3521:1487-1535 3570:1536-1582 3617:1583-1600 3635:1601-1856 3891:1857-1914 3949:1915-2068 4103:206…	Haliotis_sp_Tri_18993_c0_g1_i1;comp94771_c0_seq4_2 len=2548 path=[4980:0-113 5094:114-132 5113:133-275 5256:276-561 5542:562-666 5647:667-748 12210:749-761 12223:762-769 5750:770-784 12238:785-846 12267:847-856 2891:857-1182 3217:1183-1259 3294:1260-1386 3421:1387-1414 12321:1415-1423 3458:1424-1486 3521:1487-1535 3570:1536-1582 3617:1583-1600 3635:1601-1856 3891:1857-1914 3949:1915-2068 4103:206…	2;2	2;2	2;2	>Haliotis_sp_Tri_18993_c0_g1_i1;>comp94771_c0_seq4_2 len=2548 path=[4980:0-113 5094:114-132 5113:133-275 5256:276-561 5542:562-666 5647:667-748 12210:749-761 12223:762-769 5750:770-784 12238:785-846 12267:847-856 2891:857-1182 3217:1183-1259 3294:1260-1386	2	2	2	2	15.7	15.7	15.7	20.255	172	172;849	0	15.253	40928000	3720700	1.9328e-05	0.0019328		5
comp94917_c0_seq1_2 len=2269 path=[15704:0-542 16247:543-812 21695:813-1689 17394:1690-1691 17396:1692-2268]	comp94917_c0_seq1_2 len=2269 path=[15704:0-542 16247:543-812 21695:813-1689 17394:1690-1691 17396:1692-2268]	1	1	1	>comp94917_c0_seq1_2 len=2269 path=[15704:0-542 16247:543-812 21695:813-1689 17394:1690-1691 17396:1692-2268]	1	1	1	1	1.7	1.7	1.7	83.126	756	756	0.0048077	6.7785	22246000	823940	4.28014e-06	0.000428014		1		4;14		282;285
Haliotis_sp_Tri_10153_c0_g1_i1;comp95009_c0_seq1_4 len=1905 path=[181:0-75 5348:76-151 333:152-174 356:175-318 500:319-326 508:327-438 4253:439-446 628:447-518 700:519-560 742:561-1904]	Haliotis_sp_Tri_10153_c0_g1_i1;comp95009_c0_seq1_4 len=1905 path=[181:0-75 5348:76-151 333:152-174 356:175-318 500:319-326 508:327-438 4253:439-446 628:447-518 700:519-560 742:561-1904]	2;2	2;2	2;2	>Haliotis_sp_Tri_10153_c0_g1_i1;>comp95009_c0_seq1_4 len=1905 path=[181:0-75 5348:76-151 333:152-174 356:175-318 500:319-326 508:327-438 4253:439-446 628:447-518 700:519-560 742:561-1904]	2	2	2	2	14.6	14.6	14.6	17.7	151	151;635	0	11.409	22249000	2472100	1.28419e-05	0.00128419		3
comp96038_c1_seq3_1 len=652 path=[2212:0-24 2237:25-106 2319:107-155 2368:156-188 9644:189-297 2510:298-322 2535:323-344 2557:345-368 2581:369-395 17637:396-404 17646:405-422 2635:423-519 2732:520-651]	comp96038_c1_seq3_1 len=652 path=[2212:0-24 2237:25-106 2319:107-155 2368:156-188 9644:189-297 2510:298-322 2535:323-344 2557:345-368 2581:369-395 17637:396-404 17646:405-422 2635:423-519 2732:520-651]	3	3	3	>comp96038_c1_seq3_1 len=652 path=[2212:0-24 2237:25-106 2319:107-155 2368:156-188 9644:189-297 2510:298-322 2535:323-344 2557:345-368 2581:369-395 17637:396-404 17646:405-422 2635:423-519 2732:520-651]	1	3	3	3	9.2	9.2	9.2	24.293	218	218	0	19.503	168480000	14040000	7.29339e-05	0.00729339		22	145		49
Haliotis_sp_Tri_108314_c0_g1_i1;comp96364_c0_seq22_5 len=1773 path=[3581:0-91 21921:92-234 3816:235-556 4138:557-580 4162:581-592 4174:593-604 4186:605-616 4198:617-628 4210:629-1299 3131:1300-1314 3146:1315-1319 3151:1320-1321 3153:1322-1373 3205:1374-1656 3488:1657-1677 3509:1678-1725 3557:1726-1726 3558:1727-1727 3559:1728-1772]	Haliotis_sp_Tri_108314_c0_g1_i1;comp96364_c0_seq22_5 len=1773 path=[3581:0-91 21921:92-234 3816:235-556 4138:557-580 4162:581-592 4174:593-604 4186:605-616 4198:617-628 4210:629-1299 3131:1300-1314 3146:1315-1319 3151:1320-1321 3153:1322-1373 3205:1374-1656 3488:1657-1677 3509:1678-1725 3557:1726-1726 3558:1727-1727 3559:1728-1772]	2;2	2;2	2;2	>Haliotis_sp_Tri_108314_c0_g1_i1;>comp96364_c0_seq22_5 len=1773 path=[3581:0-91 21921:92-234 3816:235-556 4138:557-580 4162:581-592 4174:593-604 4186:605-616 4198:617-628 4210:629-1299 3131:1300-1314 3146:1315-1319 3151:1320-1321 3153:1322-1373 3205:1374-1	2	2	2	2	9.3	9.3	9.3	37.024	334	334;591	0	42.674	59027000	3935100	2.04418e-05	0.00204418		4
comp96832_c0_seq1_3 len=1153 path=[1330:0-329 3831:330-333 3835:334-346 3848:347-360 1691:361-583 3982:584-589 1920:590-1028 2359:1029-1044 2375:1045-1084 2415:1085-1096 3669:1097-1108 146:1109-1129 111:1130-1152]	comp96832_c0_seq1_3 len=1153 path=[1330:0-329 3831:330-333 3835:334-346 3848:347-360 1691:361-583 3982:584-589 1920:590-1028 2359:1029-1044 2375:1045-1084 2415:1085-1096 3669:1097-1108 146:1109-1129 111:1130-1152]	2	2	1	>comp96832_c0_seq1_3 len=1153 path=[1330:0-329 3831:330-333 3835:334-346 3848:347-360 1691:361-583 3982:584-589 1920:590-1028 2359:1029-1044 2375:1045-1084 2415:1085-1096 3669:1097-1108 146:1109-1129 111:1130-1152]	1	2	2	1	7	7	3.9	41.573	384	384	0	14.082	95035000	4131900	2.14641e-05	0.00214641		7
comp97002_c0_seq2_2 len=1276 path=[5671:0-97 3276:98-659 3838:660-663 3842:664-785 4660:786-932 6483:933-1125 4340:1126-1149 4364:1150-1275];comp97002_c0_seq4_2 len=1312 path=[5671:0-97 3276:98-659 3838:660-663 3842:664-785 3964:786-968 6483:969-1161 4340:1162-1185 4364:1186-1311];comp97002_c0_seq1_1 len=2220 path=[2234:0-776 3011:777-1041 3276:1042-1603 3838:1604-1607 3842:1608-1729 4660:1730-18…	comp97002_c0_seq2_2 len=1276 path=[5671:0-97 3276:98-659 3838:660-663 3842:664-785 4660:786-932 6483:933-1125 4340:1126-1149 4364:1150-1275];comp97002_c0_seq4_2 len=1312 path=[5671:0-97 3276:98-659 3838:660-663 3842:664-785 3964:786-968 6483:969-1161 4340:1162-1185 4364:1186-1311];comp97002_c0_seq1_1 len=2220 path=[2234:0-776 3011:777-1041 3276:1042-1603 3838:1604-1607 3842:1608-1729 4660:1730-18…	1;1;1;1	1;1;1;1	1;1;1;1	>comp97002_c0_seq2_2 len=1276 path=[5671:0-97 3276:98-659 3838:660-663 3842:664-785 4660:786-932 6483:933-1125 4340:1126-1149 4364:1150-1275];>comp97002_c0_seq4_2 len=1312 path=[5671:0-97 3276:98-659 3838:660-663 3842:664-785 3964:786-968 6483:969-1161 434	4	1	1	1	2.6	2.6	2.6	47.823	425	425;437;740;752	0.0094118	6.5854	3074900	123000	6.38951e-07	6.38951e-09		1
comp97057_c2_seq2_1 len=506 path=[966:0-42 1009:43-48 1015:49-189 7173:190-217 1184:218-266 1233:267-288 1255:289-372 7638:373-375 1342:376-384 1351:385-385 1352:386-441 7682:442-443 1410:444-453 7676:454-463 1430:464-505];Haliotis_sp_idb_8482_c0_g1_i1;Haliotis_sp_Tri_108434_c0_g1_i1;comp97057_c2_seq1_3 len=721 path=[2615:0-83 2699:84-138 2754:139-156 7708:157-214 4175:215-246 4207:247-275 6542:2…	comp97057_c2_seq2_1 len=506 path=[966:0-42 1009:43-48 1015:49-189 7173:190-217 1184:218-266 1233:267-288 1255:289-372 7638:373-375 1342:376-384 1351:385-385 1352:386-441 7682:442-443 1410:444-453 7676:454-463 1430:464-505];Haliotis_sp_idb_8482_c0_g1_i1;Haliotis_sp_Tri_108434_c0_g1_i1;comp97057_c2_seq1_3 len=721 path=[2615:0-83 2699:84-138 2754:139-156 7708:157-214 4175:215-246 4207:247-275 6542:2…	2;2;1;1	2;2;1;1	2;2;1;1	>comp97057_c2_seq2_1 len=506 path=[966:0-42 1009:43-48 1015:49-189 7173:190-217 1184:218-266 1233:267-288 1255:289-372 7638:373-375 1342:376-384 1351:385-385 1352:386-441 7682:442-443 1410:444-453 7676:454-463 1430:464-505];>Haliotis_sp_idb_8482_c0_g1_i1;>	4	2	2	2	18.9	18.9	18.9	18.596	169	169;194;232;240	0	19.161	86349000	12336000	6.40821e-05	0.00640821		6
Haliotis_sp_idb_19028_c0_g1_i1;comp97297_c0_seq2_4 len=3335 path=[1:0-69 71:70-93 95:94-461 8007:462-685 687:686-695 697:696-843 8128:844-991 993:992-1009 1011:1010-1085 1087:1086-1271 1273:1272-1281 1283:1282-2153 2155:2154-2852 2854:2853-2877 2879:2878-3334]	Haliotis_sp_idb_19028_c0_g1_i1;comp97297_c0_seq2_4 len=3335 path=[1:0-69 71:70-93 95:94-461 8007:462-685 687:686-695 697:696-843 8128:844-991 993:992-1009 1011:1010-1085 1087:1086-1271 1273:1272-1281 1283:1282-2153 2155:2154-2852 2854:2853-2877 2879:2878-3334]	3;3	3;3	3;3	>Haliotis_sp_idb_19028_c0_g1_i1;>comp97297_c0_seq2_4 len=3335 path=[1:0-69 71:70-93 95:94-461 8007:462-685 687:686-695 697:696-843 8128:844-991 993:992-1009 1011:1010-1085 1087:1086-1271 1273:1272-1281 1283:1282-2153 2155:2154-2852 2854:2853-2877 2879:2878	2	3	3	3	6	6	6	77.533	689	689;1111	0	19.04	31194000	891260	4.62985e-06	0.000462985		3	146		669
Haliotis_sp_Tri_137490_c0_g1_i1;comp97298_c0_seq1_5 len=1379 path=[1862:0-140 2003:141-276 2139:277-300 4970:301-352 6696:353-353 5023:354-418 8496:419-525 5195:526-580 5250:581-738 5408:739-749 5419:750-766 5436:767-972 5642:973-1378];comp97298_c0_seq3_5 len=689 path=[7054:0-76 5436:77-282 5642:283-688];Haliotis_sp_idb_48292_c0_g1_i1	Haliotis_sp_Tri_137490_c0_g1_i1;comp97298_c0_seq1_5 len=1379 path=[1862:0-140 2003:141-276 2139:277-300 4970:301-352 6696:353-353 5023:354-418 8496:419-525 5195:526-580 5250:581-738 5408:739-749 5419:750-766 5436:767-972 5642:973-1378];comp97298_c0_seq3_5 len=689 path=[7054:0-76 5436:77-282 5642:283-688]	3;3;2;1	3;3;2;1	3;3;2;1	>Haliotis_sp_Tri_137490_c0_g1_i1;>comp97298_c0_seq1_5 len=1379 path=[1862:0-140 2003:141-276 2139:277-300 4970:301-352 6696:353-353 5023:354-418 8496:419-525 5195:526-580 5250:581-738 5408:739-749 5419:750-766 5436:767-972 5642:973-1378];>comp97298_c0_seq3	4	3	3	3	21.9	21.9	21.9	16.632	146	146;460;230;101	0	20.766	52944000	8823900	4.58377e-05	0.00458377		5
Haliotis_sp_CLC_9082_c0_g1_i1;comp97769_c0_seq11_2 len=1651 path=[10057:0-299 13974:300-300 13975:301-302 4695:303-526 4919:527-815 5208:816-837 5230:838-1612 6005:1613-1626 793:1627-1650];comp97769_c0_seq3_1 len=1962 path=[8650:0-296 8947:297-610 13974:611-611 13975:612-613 4695:614-837 4919:838-1126 5208:1127-1148 5230:1149-1923 6005:1924-1937 793:1938-1961];comp97769_c0_seq10_2 len=2071 path=[…	Haliotis_sp_CLC_9082_c0_g1_i1;comp97769_c0_seq11_2 len=1651 path=[10057:0-299 13974:300-300 13975:301-302 4695:303-526 4919:527-815 5208:816-837 5230:838-1612 6005:1613-1626 793:1627-1650];comp97769_c0_seq3_1 len=1962 path=[8650:0-296 8947:297-610 13974:611-611 13975:612-613 4695:614-837 4919:838-1126 5208:1127-1148 5230:1149-1923 6005:1924-1937 793:1938-1961];comp97769_c0_seq10_2 len=2071 path=[…	3;3;3;3	3;3;3;3	3;3;3;3	>Haliotis_sp_CLC_9082_c0_g1_i1;>comp97769_c0_seq11_2 len=1651 path=[10057:0-299 13974:300-300 13975:301-302 4695:303-526 4919:527-815 5208:816-837 5230:838-1612 6005:1613-1626 793:1627-1650];>comp97769_c0_seq3_1 len=1962 path=[8650:0-296 8947:297-610 13974	4	3	3	3	8.4	8.4	8.4	43.055	370	370;550;654;690	0	18.896	421910000	24818000	0.000128923	0.0128923		44	147		136
Haliotis_sp_Tri_52786_c0_g1_i1;comp98044_c0_seq2_2 len=1470 path=[1516:0-58 1575:59-108 1625:109-129 1646:130-263 1780:264-270 1787:271-569 6139:570-574 6144:575-586 2103:587-594 2111:595-1113 2630:1114-1130 2647:1131-1259 2776:1260-1391 2908:1392-1418 5283:1419-1469];comp98044_c0_seq5_2 len=630 path=[1516:0-58 1575:59-108 1625:109-129 1646:130-263 1780:264-270 1787:271-569 6139:570-574 6144:575-…	Haliotis_sp_Tri_52786_c0_g1_i1;comp98044_c0_seq2_2 len=1470 path=[1516:0-58 1575:59-108 1625:109-129 1646:130-263 1780:264-270 1787:271-569 6139:570-574 6144:575-586 2103:587-594 2111:595-1113 2630:1114-1130 2647:1131-1259 2776:1260-1391 2908:1392-1418 5283:1419-1469];comp98044_c0_seq5_2 len=630 path=[1516:0-58 1575:59-108 1625:109-129 1646:130-263 1780:264-270 1787:271-569 6139:570-574 6144:575-…	12;12;9;8;5	12;12;9;8;5	12;12;9;8;5	>Haliotis_sp_Tri_52786_c0_g1_i1;>comp98044_c0_seq2_2 len=1470 path=[1516:0-58 1575:59-108 1625:109-129 1646:130-263 1780:264-270 1787:271-569 6139:570-574 6144:575-586 2103:587-594 2111:595-1113 2630:1114-1130 2647:1131-1259 2776:1260-1391 2908:1392-1418 5	5	12	12	12	51.7	51.7	51.7	27.636	240	240;490;210;542;262	0	133.69	641130000	40070000	0.000208153	0.0208153		45
Haliotis_sp_CLC_3092_c0_g1_i1;comp98057_c0_seq6_3 len=3028 path=[3060:0-809 3870:810-1268 4329:1269-1510 4573:1511-1918 7502:1919-1931 8499:1932-2090 8558:2091-2158 8582:2159-2200 5268:2201-2216 5284:2217-2569 5684:2570-3027];comp98057_c0_seq7_3 len=3033 path=[3060:0-809 3870:810-1268 4329:1269-1510 4573:1511-1918 4981:1919-1936 8499:1937-2095 8558:2096-2163 8582:2164-2205 5268:2206-2221 5284:222…	Haliotis_sp_CLC_3092_c0_g1_i1;comp98057_c0_seq6_3 len=3028 path=[3060:0-809 3870:810-1268 4329:1269-1510 4573:1511-1918 7502:1919-1931 8499:1932-2090 8558:2091-2158 8582:2159-2200 5268:2201-2216 5284:2217-2569 5684:2570-3027];comp98057_c0_seq7_3 len=3033 path=[3060:0-809 3870:810-1268 4329:1269-1510 4573:1511-1918 4981:1919-1936 8499:1937-2095 8558:2096-2163 8582:2164-2205 5268:2206-2221 5284:222…	1;1;1;1;1	1;1;1;1;1	1;1;1;1;1	>Haliotis_sp_CLC_3092_c0_g1_i1;>comp98057_c0_seq6_3 len=3028 path=[3060:0-809 3870:810-1268 4329:1269-1510 4573:1511-1918 7502:1919-1931 8499:1932-2090 8558:2091-2158 8582:2159-2200 5268:2201-2216 5284:2217-2569 5684:2570-3027];>comp98057_c0_seq7_3 len=303	5	1	1	1	3.3	3.3	3.3	48.281	426	426;1009;1011;1025;1026	0	8.0551	7490300	499350	2.59398e-06	0.000259398		1
Haliotis_sp_idb_9438_c0_g1_i1;Haliotis_sp_CLC_38591_c0_g1_i1;comp98316_c1_seq2_6 len=994 path=[10366:0-31 10398:32-80 3218:81-98 14781:99-116 3254:117-993];comp98316_c1_seq3_6 len=4072 path=[58:0-38 97:39-851 911:852-1564 1624:1565-1583 1643:1584-1644 1704:1645-1645 1705:1646-2416 2476:2417-3078 3138:3079-3158 3218:3159-3176 14781:3177-3194 3254:3195-4071]	Haliotis_sp_idb_9438_c0_g1_i1;Haliotis_sp_CLC_38591_c0_g1_i1;comp98316_c1_seq2_6 len=994 path=[10366:0-31 10398:32-80 3218:81-98 14781:99-116 3254:117-993];comp98316_c1_seq3_6 len=4072 path=[58:0-38 97:39-851 911:852-1564 1624:1565-1583 1643:1584-1644 1704:1645-1645 1705:1646-2416 2476:2417-3078 3138:3079-3158 3218:3159-3176 14781:3177-3194 3254:3195-4071]	2;2;2;2	2;2;2;2	2;2;2;2	>Haliotis_sp_idb_9438_c0_g1_i1;>Haliotis_sp_CLC_38591_c0_g1_i1;>comp98316_c1_seq2_6 len=994 path=[10366:0-31 10398:32-80 3218:81-98 14781:99-116 3254:117-993];>comp98316_c1_seq3_6 len=4072 path=[58:0-38 97:39-851 911:852-1564 1624:1565-1583 1643:1584-1644	4	2	2	2	15	15	15	19.657	173	173;187;331;1357	0	12.928	37237000	4137500	2.14932e-05	0.00214932		5
Haliotis_sp_Tri_87730_c0_g1_i1;comp98408_c0_seq1_5 len=3318 path=[1240:0-59 12696:60-82 1301:83-277 1496:278-293 1512:294-356 13191:357-366 1585:367-1826 3045:1827-2015 3234:2016-2022 3241:2023-2953 4172:2954-2977 9883:2978-3317];comp98408_c0_seq3_4 len=4535 path=[1:0-1098 13030:1099-1099 1101:1100-1114 1116:1115-1223 1225:1224-1238 1240:1239-1298 1300:1299-1299 1301:1300-1494 1496:1495-1510 1512…	Haliotis_sp_Tri_87730_c0_g1_i1;comp98408_c0_seq1_5 len=3318 path=[1240:0-59 12696:60-82 1301:83-277 1496:278-293 1512:294-356 13191:357-366 1585:367-1826 3045:1827-2015 3234:2016-2022 3241:2023-2953 4172:2954-2977 9883:2978-3317];comp98408_c0_seq3_4 len=4535 path=[1:0-1098 13030:1099-1099 1101:1100-1114 1116:1115-1223 1225:1224-1238 1240:1239-1298 1300:1299-1299 1301:1300-1494 1496:1495-1510 1512…	2;2;2;1;1	2;2;2;1;1	2;2;2;1;1	>Haliotis_sp_Tri_87730_c0_g1_i1;>comp98408_c0_seq1_5 len=3318 path=[1240:0-59 12696:60-82 1301:83-277 1496:278-293 1512:294-356 13191:357-366 1585:367-1826 3045:1827-2015 3234:2016-2022 3241:2023-2953 4172:2954-2977 9883:2978-3317];>comp98408_c0_seq3_4 len	5	2	2	2	10.6	10.6	10.6	24.143	216	216;1106;1511;218;394	0	12.044	6542000	503230	2.61414e-06	0.000261414		3
Haliotis_sp_CLC_9046_c0_g1_i1;comp98445_c0_seq4_2 len=2358 path=[5373:0-68 5443:69-136 5511:137-986 6361:987-1799 12623:1800-2067 7443:2068-2272 12933:2273-2288 5327:2289-2357]	Haliotis_sp_CLC_9046_c0_g1_i1;comp98445_c0_seq4_2 len=2358 path=[5373:0-68 5443:69-136 5511:137-986 6361:987-1799 12623:1800-2067 7443:2068-2272 12933:2273-2288 5327:2289-2357]	2;2	2;2	2;2	>Haliotis_sp_CLC_9046_c0_g1_i1;>comp98445_c0_seq4_2 len=2358 path=[5373:0-68 5443:69-136 5511:137-986 6361:987-1799 12623:1800-2067 7443:2068-2272 12933:2273-2288 5327:2289-2357]	2	2	2	2	6	6	6	51.253	448	448;786	0	12.12	3674400	167020	8.67623e-07	8.67623e-05		2
Haliotis_sp_Tri_123348_c0_g1_i1;comp98866_c0_seq1_1 len=3558 path=[1:0-163 165:164-165 167:166-323 325:324-2413 2415:2414-2430 2432:2431-2654 2658:2655-2725 2729:2726-2749 2753:2750-2843 2847:2844-2867 2871:2868-3005 3009:3006-3029 3033:3030-3057 3061:3058-3081 3085:3082-3089 3093:3090-3113 3117:3114-3133 3137:3134-3157 3161:3158-3177 3181:3178-3201 3205:3202-3392 3396:3393-3393 3397:3394-3417 34…	Haliotis_sp_Tri_123348_c0_g1_i1;comp98866_c0_seq1_1 len=3558 path=[1:0-163 165:164-165 167:166-323 325:324-2413 2415:2414-2430 2432:2431-2654 2658:2655-2725 2729:2726-2749 2753:2750-2843 2847:2844-2867 2871:2868-3005 3009:3006-3029 3033:3030-3057 3061:3058-3081 3085:3082-3089 3093:3090-3113 3117:3114-3133 3137:3134-3157 3161:3158-3177 3181:3178-3201 3205:3202-3392 3396:3393-3393 3397:3394-3417 34…	10;10;10;1;1;1	10;10;10;1;1;1	10;10;10;1;1;1	>Haliotis_sp_Tri_123348_c0_g1_i1;>comp98866_c0_seq1_1 len=3558 path=[1:0-163 165:164-165 167:166-323 325:324-2413 2415:2414-2430 2432:2431-2654 2658:2655-2725 2729:2726-2749 2753:2750-2843 2847:2844-2867 2871:2868-3005 3009:3006-3029 3033:3030-3057 3061:30	6	10	10	10	17.5	17.5	17.5	50.465	440	440;1186;1235;399;1475;1480	0	71.395	488640000	24432000	0.000126917	0.0126917		58
Haliotis_sp_idb_1771_c0_g1_i1;comp98892_c0_seq1_1 len=2214 path=[5901:0-17 23:18-1172 1178:1173-1191 1197:1192-1273 1279:1274-1292 1298:1293-1367 4608:1368-1384 1390:1385-1444 6319:1445-1445 6327:1446-1471 1489:1472-1533 6391:1534-1535 4503:1536-1543 4511:1544-1577 1595:1578-1604 1622:1605-1625 1643:1626-1662 1680:1663-1738 1756:1739-1781 1799:1782-2010 2028:2011-2035 2053:2036-2187 2205:2188-221…	Haliotis_sp_idb_1771_c0_g1_i1;comp98892_c0_seq1_1 len=2214 path=[5901:0-17 23:18-1172 1178:1173-1191 1197:1192-1273 1279:1274-1292 1298:1293-1367 4608:1368-1384 1390:1385-1444 6319:1445-1445 6327:1446-1471 1489:1472-1533 6391:1534-1535 4503:1536-1543 4511:1544-1577 1595:1578-1604 1622:1605-1625 1643:1626-1662 1680:1663-1738 1756:1739-1781 1799:1782-2010 2028:2011-2035 2053:2036-2187 2205:2188-221…	1;1;1	1;1;1	1;1;1	>Haliotis_sp_idb_1771_c0_g1_i1;>comp98892_c0_seq1_1 len=2214 path=[5901:0-17 23:18-1172 1178:1173-1191 1197:1192-1273 1279:1274-1292 1298:1293-1367 4608:1368-1384 1390:1385-1444 6319:1445-1445 6327:1446-1471 1489:1472-1533 6391:1534-1535 4503:1536-1543 451	3	1	1	1	4	4	4	40.142	348	348;738;742	0	7.3347	4552200	284510	1.47795e-06	0.000147795		1
Haliotis_sp_idb_9026_c0_g1_i1;comp99181_c0_seq1_4 len=2094 path=[5612:0-33 92:34-57 116:58-89 148:90-208 267:209-228 287:229-292 6861:293-316 4243:317-349 6895:350-350 6896:351-352 6902:353-357 6907:358-358 6908:359-359 6909:360-360 6910:361-475 524:476-1171 1220:1172-1177 1226:1178-1204 1253:1205-1250 7055:1251-1855 1907:1856-2093];Haliotis_sp_idb_9027_c0_g1_i1	Haliotis_sp_idb_9026_c0_g1_i1;comp99181_c0_seq1_4 len=2094 path=[5612:0-33 92:34-57 116:58-89 148:90-208 267:209-228 287:229-292 6861:293-316 4243:317-349 6895:350-350 6896:351-352 6902:353-357 6907:358-358 6908:359-359 6909:360-360 6910:361-475 524:476-1171 1220:1172-1177 1226:1178-1204 1253:1205-1250 7055:1251-1855 1907:1856-2093];Haliotis_sp_idb_9027_c0_g1_i1	2;2;2	2;2;2	2;2;2	>Haliotis_sp_idb_9026_c0_g1_i1;>comp99181_c0_seq1_4 len=2094 path=[5612:0-33 92:34-57 116:58-89 148:90-208 267:209-228 287:229-292 6861:293-316 4243:317-349 6895:350-350 6896:351-352 6902:353-357 6907:358-358 6908:359-359 6909:360-360 6910:361-475 524:476-	3	2	2	2	3	3	3	57.355	503	503;698;703	0	14.45	8828800	294290	1.52875e-06	0.000152875		4	148		122
Haliotis_sp_Tri_100799_c0_g1_i1;comp99476_c0_seq1_3 len=3329 path=[3309:0-264 8103:265-265 8104:266-1076 8211:1077-1088 8223:1089-1279 4589:1280-1291 4601:1292-1764 5076:1765-2067 5379:2068-2209 5521:2210-2737 6049:2738-3124 6436:3125-3328]	Haliotis_sp_Tri_100799_c0_g1_i1;comp99476_c0_seq1_3 len=3329 path=[3309:0-264 8103:265-265 8104:266-1076 8211:1077-1088 8223:1089-1279 4589:1280-1291 4601:1292-1764 5076:1765-2067 5379:2068-2209 5521:2210-2737 6049:2738-3124 6436:3125-3328]	2;2	2;2	2;2	>Haliotis_sp_Tri_100799_c0_g1_i1;>comp99476_c0_seq1_3 len=3329 path=[3309:0-264 8103:265-265 8104:266-1076 8211:1077-1088 8223:1089-1279 4589:1280-1291 4601:1292-1764 5076:1765-2067 5379:2068-2209 5521:2210-2737 6049:2738-3124 6436:3125-3328]	2	2	2	2	9.5	9.5	9.5	30.565	264	264;1108	0	15.383	31486000	2249000	1.16829e-05	0.00116829		6
comp99505_c0_seq1_5 len=2162 path=[2140:0-311 6103:312-326 2467:327-333 2474:334-390 2531:391-431 2572:432-476 2617:477-516 2657:517-535 2676:536-559 2700:560-569 2710:570-635 6210:636-645 2786:646-1182 3323:1183-1192 3333:1193-1315 3456:1316-1363 3504:1364-1382 6284:1383-1701 3842:1702-1726 3867:1727-1782 5164:1783-1783 3924:1784-1823 3964:1824-1856 3997:1857-1911 4052:1912-1936 4077:1937-2003 4…	comp99505_c0_seq1_5 len=2162 path=[2140:0-311 6103:312-326 2467:327-333 2474:334-390 2531:391-431 2572:432-476 2617:477-516 2657:517-535 2676:536-559 2700:560-569 2710:570-635 6210:636-645 2786:646-1182 3323:1183-1192 3333:1193-1315 3456:1316-1363 3504:1364-1382 6284:1383-1701 3842:1702-1726 3867:1727-1782 5164:1783-1783 3924:1784-1823 3964:1824-1856 3997:1857-1911 4052:1912-1936 4077:1937-2003 4…	3;2	3;2	3;2	>comp99505_c0_seq1_5 len=2162 path=[2140:0-311 6103:312-326 2467:327-333 2474:334-390 2531:391-431 2572:432-476 2617:477-516 2657:517-535 2676:536-559 2700:560-569 2710:570-635 6210:636-645 2786:646-1182 3323:1183-1192 3333:1193-1315 3456:1316-1363 3504:13	2	3	3	3	5.7	5.7	5.7	78.856	721	721;435	0	21.607	24367000	937210	4.86855e-06	0.000486855		9
Haliotis_sp_Tri_2770_c0_g1_i1;comp99703_c0_seq1_2 len=2817 path=[2795:0-1060 3856:1061-1739 4535:1740-1764 4560:1765-1802 4598:1803-1812 4608:1813-1836 4632:1837-2307 5103:2308-2429 5225:2430-2816]	Haliotis_sp_Tri_2770_c0_g1_i1;comp99703_c0_seq1_2 len=2817 path=[2795:0-1060 3856:1061-1739 4535:1740-1764 4560:1765-1802 4598:1803-1812 4608:1813-1836 4632:1837-2307 5103:2308-2429 5225:2430-2816]	9;9	7;7	2;2	>Haliotis_sp_Tri_2770_c0_g1_i1;>comp99703_c0_seq1_2 len=2817 path=[2795:0-1060 3856:1061-1739 4535:1740-1764 4560:1765-1802 4598:1803-1812 4608:1813-1836 4632:1837-2307 5103:2308-2429 5225:2430-2816]	2	9	7	2	16.7	13.4	4	73.612	670	670;939	0	46.412	124480000	3772000	1.95945e-05	0.00195945		21	58;149		343;642
Haliotis_sp_CLC_1125_c0_g1_i1	Haliotis_sp_CLC_1125_c0_g1_i1	30	30	30	>Haliotis_sp_CLC_1125_c0_g1_i1	1	30	30	30	36.8	36.8	36.8	106.21	968	968	0	323.31	8037600000	200940000	0.00104383	0.104383		336	262;263;264;265;266;267;268;269;270;271;272;273;274;275;276;277		290;294;403;789;823;824;830;831;833;838;847;848;868;885;902;946
Haliotis_sp_CLC_12_c0_g1_i1	Haliotis_sp_CLC_12_c0_g1_i1	7	7	7	>Haliotis_sp_CLC_12_c0_g1_i1	1	7	7	7	20.7	20.7	20.7	51.019	463	463	0	86.948	489800000	23324000	0.000121162	0.0121162		34	278		122
Haliotis_sp_CLC_12027_c0_g1_i1;Haliotis_sp_idb_54497_c0_g1_i1;Haliotis_sp_idb_41452_c0_g1_i1	Haliotis_sp_CLC_12027_c0_g1_i1;Haliotis_sp_idb_54497_c0_g1_i1;Haliotis_sp_idb_41452_c0_g1_i1	14;14;8	14;14;8	14;14;8	>Haliotis_sp_CLC_12027_c0_g1_i1;>Haliotis_sp_idb_54497_c0_g1_i1;>Haliotis_sp_idb_41452_c0_g1_i1	3	14	14	14	35	35	35	18.644	180	180;209;114	0	231.06	61194000000	10199000000	0.052981	5.2981		294	279;280;281;282;283;284;285		115;118;151;168;171;174;177
Haliotis_sp_CLC_123_c0_g1_i1;Haliotis_sp_idb_32947_c0_g1_i1	Haliotis_sp_CLC_123_c0_g1_i1;Haliotis_sp_idb_32947_c0_g1_i1	4;4	4;4	4;4	>Haliotis_sp_CLC_123_c0_g1_i1;>Haliotis_sp_idb_32947_c0_g1_i1	2	4	4	4	12.9	12.9	12.9	47.944	457	457;498	0	73.275	1090600000	99150000	0.000515057	0.0515057		84	286		43
Haliotis_sp_CLC_1320_c0_g1_i1;Haliotis_sp_Tri_133893_c0_g1_i1;Haliotis_sp_Tri_133894_c0_g1_i1	Haliotis_sp_CLC_1320_c0_g1_i1;Haliotis_sp_Tri_133893_c0_g1_i1;Haliotis_sp_Tri_133894_c0_g1_i1	6;6;6	6;6;6	6;6;6	>Haliotis_sp_CLC_1320_c0_g1_i1;>Haliotis_sp_Tri_133893_c0_g1_i1;>Haliotis_sp_Tri_133894_c0_g1_i1	3	6	6	6	46.3	46.3	46.3	14.055	136	136;167;169	0	140.26	1681500000	280240000	0.00145577	0.145577		85	287		67
Haliotis_sp_CLC_146_c0_g1_i1;Haliotis_sp_idb_13068_c0_g1_i1;Haliotis_sp_Tri_105374_c0_g1_i1;Haliotis_sp_idb_13069_c0_g1_i1	Haliotis_sp_CLC_146_c0_g1_i1;Haliotis_sp_idb_13068_c0_g1_i1;Haliotis_sp_Tri_105374_c0_g1_i1	15;13;10;5	15;13;10;5	15;13;10;5	>Haliotis_sp_CLC_146_c0_g1_i1;>Haliotis_sp_idb_13068_c0_g1_i1;>Haliotis_sp_Tri_105374_c0_g1_i1	4	15	15	15	20.2	20.2	20.2	95.006	890	890;837;262;637	0	127.03	490810000	12585000	6.53756e-05	0.00653756		53	288;289		87;827
Haliotis_sp_CLC_148_c0_g1_i1	Haliotis_sp_CLC_148_c0_g1_i1	8	8	5	>Haliotis_sp_CLC_148_c0_g1_i1	1	8	8	5	60.1	60.1	34.1	15.796	138	138	0	139.44	5511200000	787320000	0.00408991	0.408991		100
Haliotis_sp_CLC_15249_c0_g1_i1;comp82445_c0_seq1_6 len=1140 path=[1118:0-286 1405:287-323 1442:324-368 1487:369-383 1502:384-1139]	Haliotis_sp_CLC_15249_c0_g1_i1;comp82445_c0_seq1_6 len=1140 path=[1118:0-286 1405:287-323 1442:324-368 1487:369-383 1502:384-1139]	6;5	6;5	6;5	>Haliotis_sp_CLC_15249_c0_g1_i1;>comp82445_c0_seq1_6 len=1140 path=[1118:0-286 1405:287-323 1442:324-368 1487:369-383 1502:384-1139]	2	6	6	6	25.7	25.7	25.7	37.904	338	338;380	0	88.719	196260000	12266000	6.37185e-05	0.00637185		26	290;291		149;298
Haliotis_sp_CLC_18633_c0_g1_i1	Haliotis_sp_CLC_18633_c0_g1_i1	6	6	6	>Haliotis_sp_CLC_18633_c0_g1_i1	1	6	6	6	14.8	14.8	14.8	51.972	467	467	0	37.599	61413000	2670100	1.38704e-05	0.00138704		10	292		416
Haliotis_sp_CLC_1949_c0_g1_i1	Haliotis_sp_CLC_1949_c0_g1_i1	2	1	1	>Haliotis_sp_CLC_1949_c0_g1_i1	1	2	1	1	8.4	3.9	3.9	32.099	285	285	0.0071599	6.6914	6357400	353190	1.83472e-06	0.000183472		7	293		262
Haliotis_sp_Tri_107535_c0_g1_i1;Haliotis_sp_CLC_21_c0_g1_i1;sp|P86732|GAAP_HALAI Glycine, alanine and asparagine-rich protein OS=Haliotis asinina PE=1 SV=1	Haliotis_sp_Tri_107535_c0_g1_i1;Haliotis_sp_CLC_21_c0_g1_i1	9;9;2	9;9;2	9;9;2	>Haliotis_sp_Tri_107535_c0_g1_i1;>Haliotis_sp_CLC_21_c0_g1_i1	3	9	9	9	25.9	25.9	25.9	33.176	371	371;411;507	0	88.409	1751800000	145980000	0.000758326	0.0758326		110
Haliotis_sp_CLC_2296_c0_g1_i1;comp292963_c0_seq1_2 len=281 path=[259:0-280]	Haliotis_sp_CLC_2296_c0_g1_i1	18;2	18;2	18;2	>Haliotis_sp_CLC_2296_c0_g1_i1	2	18	18	18	32	32	32	75.967	675	675;94	0	211.46	1402100000	38947000	0.000202319	0.0202319		103	294;295;296;297;298		127;176;197;662;664
Haliotis_sp_CLC_2347_c0_g1_i1;Haliotis_sp_idb_28940_c0_g1_i1;comp238950_c0_seq1_2 len=684 path=[1:0-683]	Haliotis_sp_CLC_2347_c0_g1_i1;Haliotis_sp_idb_28940_c0_g1_i1	9;9;4	9;9;4	9;9;4	>Haliotis_sp_CLC_2347_c0_g1_i1;>Haliotis_sp_idb_28940_c0_g1_i1	3	9	9	9	21	21	21	65.037	618	618;662;228	0	72.405	335110000	18617000	9.67101e-05	0.00967101		23
tr|B3SND3|B3SND3_HALDV Calmodulin OS=Haliotis diversicolor GN=CaM PE=2 SV=1;Haliotis_sp_Tri_60708_c0_g1_i1;Haliotis_sp_Tri_60705_c0_g1_i1;Haliotis_sp_CLC_2357_c0_g1_i1;Haliotis_sp_CLC_2356_c0_g1_i1	tr|B3SND3|B3SND3_HALDV Calmodulin OS=Haliotis diversicolor GN=CaM PE=2 SV=1;Haliotis_sp_Tri_60708_c0_g1_i1;Haliotis_sp_Tri_60705_c0_g1_i1;Haliotis_sp_CLC_2357_c0_g1_i1;Haliotis_sp_CLC_2356_c0_g1_i1	2;2;2;2;1	1;1;1;1;1	1;1;1;1;1	>tr|B3SND3|B3SND3_HALDV Calmodulin OS=Haliotis diversicolor GN=CaM PE=2 SV=1;>Haliotis_sp_Tri_60708_c0_g1_i1;>Haliotis_sp_Tri_60705_c0_g1_i1;>Haliotis_sp_CLC_2357_c0_g1_i1;>Haliotis_sp_CLC_2356_c0_g1_i1	5	2	1	1	20.1	8.7	8.7	16.837	149	149;149;149;149;125	0	7.8061	53484000	5942700	3.08707e-05	0.00308707		3
Haliotis_sp_idb_23365_c0_g1_i1;Haliotis_sp_CLC_237_c0_g1_i1	Haliotis_sp_idb_23365_c0_g1_i1;Haliotis_sp_CLC_237_c0_g1_i1	1;1	1;1	1;1	>Haliotis_sp_idb_23365_c0_g1_i1;>Haliotis_sp_CLC_237_c0_g1_i1	2	1	1	1	1.7	1.7	1.7	93.585	841	841;882	0	36.323	25344000	704000	3.65708e-06	0.000365708		7
Haliotis_sp_CLC_25186_c0_g1_i1;Haliotis_sp_Tri_138845_c0_g1_i1	Haliotis_sp_CLC_25186_c0_g1_i1;Haliotis_sp_Tri_138845_c0_g1_i1	1;1	1;1	1;1	>Haliotis_sp_CLC_25186_c0_g1_i1;>Haliotis_sp_Tri_138845_c0_g1_i1	2	1	1	1	9.7	9.7	9.7	16.143	154	154;448	0	12.925	27878000	9292500	4.8272e-05	0.0048272		8
Haliotis_sp_CLC_2598_c0_g1_i1;Haliotis_sp_Tri_29187_c0_g1_i1;Haliotis_sp_idb_27864_c0_g1_i1	Haliotis_sp_CLC_2598_c0_g1_i1;Haliotis_sp_Tri_29187_c0_g1_i1;Haliotis_sp_idb_27864_c0_g1_i1	1;1;1	1;1;1	1;1;1	>Haliotis_sp_CLC_2598_c0_g1_i1;>Haliotis_sp_Tri_29187_c0_g1_i1;>Haliotis_sp_idb_27864_c0_g1_i1	3	1	1	1	13	13	13	16.506	169	169;223;476	0	33.031	49950000	49950000	0.000259476	0.0259476		9
Haliotis_sp_idb_2023_c0_g1_i1;Haliotis_sp_CLC_2607_c0_g1_i1;Haliotis_sp_idb_2021_c0_g1_i1	Haliotis_sp_idb_2023_c0_g1_i1;Haliotis_sp_CLC_2607_c0_g1_i1;Haliotis_sp_idb_2021_c0_g1_i1	2;2;2	2;2;2	2;2;2	>Haliotis_sp_idb_2023_c0_g1_i1;>Haliotis_sp_CLC_2607_c0_g1_i1;>Haliotis_sp_idb_2021_c0_g1_i1	3	2	2	2	6.4	6.4	6.4	43.97	404	404;495;517	0	12.703	13308000	1109000	5.76095e-06	0.000576095		5
Haliotis_sp_CLC_303_c0_g1_i1;Haliotis_sp_Tri_125184_c0_g1_i1	Haliotis_sp_CLC_303_c0_g1_i1	24;5	24;5	24;5	>Haliotis_sp_CLC_303_c0_g1_i1	2	24	24	24	36.8	36.8	36.8	79.789	745	745;301	0	316.04	5625900000	165470000	0.000859571	0.0859571		334	299;300;301;302;303;304;305;306;307;308		235;347;375;387;399;402;497;514;554;561
Haliotis_sp_CLC_3466_c0_g1_i1;comp16849_c0_seq2_2 len=1627 path=[1605:0-1454 3060:1455-1626];Haliotis_sp_idb_22395_c0_g1_i1	Haliotis_sp_CLC_3466_c0_g1_i1	3;1;1	3;1;1	3;1;1	>Haliotis_sp_CLC_3466_c0_g1_i1	3	3	3	3	9.7	9.7	9.7	75.511	679	679;542;678	0	37.425	36173000	1291900	6.71106e-06	0.000671106		7
Haliotis_sp_CLC_3878_c0_g1_i1;Haliotis_sp_idb_55101_c0_g1_i1	Haliotis_sp_CLC_3878_c0_g1_i1	4;1	2;1	2;1	>Haliotis_sp_CLC_3878_c0_g1_i1	2	4	2	2	4.1	1.7	1.7	146.24	1328	1328;115	0	14.379	81313000	1355200	7.03989e-06	0.000703989		11	309		91
Haliotis_sp_CLC_39_c0_g1_i1	Haliotis_sp_CLC_39_c0_g1_i1	21	21	20	>Haliotis_sp_CLC_39_c0_g1_i1	1	21	21	20	82	82	82	20.338	189	189	0	323.31	465350000000	42305000000	0.219763	21.9763		1087	310;311;312;313;314;315;316;317;318;319		74;77;80;95;118;121;123;136;143;173
Haliotis_sp_CLC_4_c0_g1_i1;Haliotis_sp_Tri_11338_c0_g1_i1	Haliotis_sp_CLC_4_c0_g1_i1;Haliotis_sp_Tri_11338_c0_g1_i1	6;6	6;6	6;6	>Haliotis_sp_CLC_4_c0_g1_i1;>Haliotis_sp_Tri_11338_c0_g1_i1	2	6	6	6	30.6	30.6	30.6	18.036	170	170;244	0	217.36	31970000000	10657000000	0.0553602	5.53602		162	320		48
Haliotis_sp_idb_70161_c0_g1_i1;Haliotis_sp_CLC_4388_c0_g1_i1	Haliotis_sp_idb_70161_c0_g1_i1;Haliotis_sp_CLC_4388_c0_g1_i1	1;1	1;1	1;1	>Haliotis_sp_idb_70161_c0_g1_i1;>Haliotis_sp_CLC_4388_c0_g1_i1	2	1	1	1	16.8	16.8	16.8	16.496	143	143;145	0	25.786	1359800	194250	1.00907e-06	0.000100907		2
Haliotis_sp_CLC_4517_c0_g1_i1;comp94020_c0_seq1_3 len=1732 path=[1710:0-267 1978:268-280 1991:281-304 3478:305-310 2021:311-390 2101:391-394 2105:395-1286 2997:1287-1394 3105:1395-1462 5000:1463-1468 5006:1469-1542 3253:1543-1583 3294:1584-1706 5099:1707-1731]	Haliotis_sp_CLC_4517_c0_g1_i1;comp94020_c0_seq1_3 len=1732 path=[1710:0-267 1978:268-280 1991:281-304 3478:305-310 2021:311-390 2101:391-394 2105:395-1286 2997:1287-1394 3105:1395-1462 5000:1463-1468 5006:1469-1542 3253:1543-1583 3294:1584-1706 5099:1707-1731]	5;4	5;4	5;4	>Haliotis_sp_CLC_4517_c0_g1_i1;>comp94020_c0_seq1_3 len=1732 path=[1710:0-267 1978:268-280 1991:281-304 3478:305-310 2021:311-390 2101:391-394 2105:395-1286 2997:1287-1394 3105:1395-1462 5000:1463-1468 5006:1469-1542 3253:1543-1583 3294:1584-1706 5099:1707	2	5	5	5	37.6	37.6	37.6	23.349	210	210;577	0	42.135	74913000	5350900	2.77964e-05	0.00277964		8	321;322		48;91
Haliotis_sp_CLC_554_c0_g1_i1	Haliotis_sp_CLC_554_c0_g1_i1	7	7	7	>Haliotis_sp_CLC_554_c0_g1_i1	1	7	7	7	11.4	11.4	11.4	96.103	901	901	0	72.85	208040000	6118900	3.1786e-05	0.0031786		19
Haliotis_sp_CLC_608_c0_g1_i1;tr|O44341|O44341_HALRU Lustrin A OS=Haliotis rufescens PE=2 SV=1	Haliotis_sp_CLC_608_c0_g1_i1;tr|O44341|O44341_HALRU Lustrin A OS=Haliotis rufescens PE=2 SV=1	2;1	2;1	2;1	>Haliotis_sp_CLC_608_c0_g1_i1;>tr|O44341|O44341_HALRU Lustrin A OS=Haliotis rufescens PE=2 SV=1	2	2	2	2	11.1	11.1	11.1	17.445	180	180;1428	0	30.313	508050000	101610000	0.000527836	0.0527836		26
Haliotis_sp_Tri_33510_c0_g1_i1;Haliotis_sp_CLC_62_c0_g1_i1;Haliotis_sp_Tri_64677_c0_g1_i1;Haliotis_sp_Tri_33508_c0_g1_i1	Haliotis_sp_Tri_33510_c0_g1_i1;Haliotis_sp_CLC_62_c0_g1_i1;Haliotis_sp_Tri_64677_c0_g1_i1;Haliotis_sp_Tri_33508_c0_g1_i1	10;10;7;7	10;10;7;7	10;10;7;7	>Haliotis_sp_Tri_33510_c0_g1_i1;>Haliotis_sp_CLC_62_c0_g1_i1;>Haliotis_sp_Tri_64677_c0_g1_i1;>Haliotis_sp_Tri_33508_c0_g1_i1	4	10	10	10	40.4	40.4	40.4	45.816	433	433;464;253;280	0	309.13	14797000000	1644100000	0.00854064	0.854064		130	323;324;325		412;425;433
Haliotis_sp_CLC_620_c0_g1_i1;Haliotis_sp_idb_44242_c0_g1_i1;comp427051_c0_seq1_4 len=209 path=[1:0-208]	Haliotis_sp_CLC_620_c0_g1_i1;Haliotis_sp_idb_44242_c0_g1_i1;comp427051_c0_seq1_4 len=209 path=[1:0-208]	4;4;3	4;4;3	4;4;3	>Haliotis_sp_CLC_620_c0_g1_i1;>Haliotis_sp_idb_44242_c0_g1_i1;>comp427051_c0_seq1_4 len=209 path=[1:0-208]	3	4	4	4	7.1	7.1	7.1	54.593	520	520;549;69	0	25.187	737670000	40982000	0.00021289	0.021289		22
Haliotis_sp_CLC_73_c0_g1_i1	Haliotis_sp_CLC_73_c0_g1_i1	40	40	35	>Haliotis_sp_CLC_73_c0_g1_i1	1	40	40	35	51.1	51.1	48.2	64.694	655	655	0	323.31	117730000000	2675800000	0.0139	1.39		909	326		270
Haliotis_sp_CLC_77_c0_g1_i1	Haliotis_sp_CLC_77_c0_g1_i1	12	12	6	>Haliotis_sp_CLC_77_c0_g1_i1	1	12	12	6	58.7	58.7	31.2	15.633	138	138	0	145.63	29550000000	4221500000	0.0219295	2.19295		186
Haliotis_sp_CLC_8292_c0_g1_i1	Haliotis_sp_CLC_8292_c0_g1_i1	1	1	1	>Haliotis_sp_CLC_8292_c0_g1_i1	1	1	1	1	3.9	3.9	3.9	45.18	440	440	0	7.4927	13818000	1256200	6.52561e-06	0.000652561		3
Haliotis_sp_CLC_866_c0_g1_i1;Haliotis_sp_Tri_74171_c0_g1_i1	Haliotis_sp_CLC_866_c0_g1_i1;Haliotis_sp_Tri_74171_c0_g1_i1	2;1	2;1	2;1	>Haliotis_sp_CLC_866_c0_g1_i1;>Haliotis_sp_Tri_74171_c0_g1_i1	2	2	2	2	9.9	9.9	9.9	31.307	303	303;247	0	73.378	384180000	32015000	0.000166309	0.0166309		49
Haliotis_sp_idb_10705_c0_g1_i1;Haliotis_sp_Tri_36495_c0_g1_i1	Haliotis_sp_idb_10705_c0_g1_i1;Haliotis_sp_Tri_36495_c0_g1_i1	7;7	7;7	7;7	>Haliotis_sp_idb_10705_c0_g1_i1;>Haliotis_sp_Tri_36495_c0_g1_i1	2	7	7	7	12.7	12.7	12.7	79.472	717	717;730	0	81.04	289210000	9037900	4.69494e-05	0.00469494		55	327;328;329		49;83;551
Haliotis_sp_idb_11819_c0_g1_i1;Haliotis_sp_Tri_92843_c0_g1_i1	Haliotis_sp_idb_11819_c0_g1_i1;Haliotis_sp_Tri_92843_c0_g1_i1	1;1	1;1	1;1	>Haliotis_sp_idb_11819_c0_g1_i1;>Haliotis_sp_Tri_92843_c0_g1_i1	2	1	1	1	11.6	11.6	11.6	16	146	146;186	0.0024155	6.8216	2915900	323990	1.68304e-06	0.000168304		1
Haliotis_sp_idb_12126_c0_g1_i1	Haliotis_sp_idb_12126_c0_g1_i1	3	3	3	>Haliotis_sp_idb_12126_c0_g1_i1	1	3	3	3	8	8	8	37.658	324	324	0	28.01	44587000	4053400	2.10563e-05	0.00210563		15	330		216
Haliotis_sp_idb_12174_c0_g1_i1;Haliotis_sp_CLC_8754_c0_g1_i1	Haliotis_sp_idb_12174_c0_g1_i1;Haliotis_sp_CLC_8754_c0_g1_i1	7;6	7;6	6;6	>Haliotis_sp_idb_12174_c0_g1_i1;>Haliotis_sp_CLC_8754_c0_g1_i1	2	7	7	6	10.5	10.5	9	99.93	898	898;444	0	78.542	210960000	5859900	3.04406e-05	0.00304406		42	293		288
Haliotis_sp_idb_13357_c0_g1_i1;Haliotis_sp_idb_13358_c0_g1_i1	Haliotis_sp_idb_13357_c0_g1_i1;Haliotis_sp_idb_13358_c0_g1_i1	7;7	7;7	7;7	>Haliotis_sp_idb_13357_c0_g1_i1;>Haliotis_sp_idb_13358_c0_g1_i1	2	7	7	7	11	11	11	84.659	783	783;991	0	57.182	255700000	14206000	7.37962e-05	0.00737962		24	334		664
Haliotis_sp_idb_13824_c0_g1_i1	Haliotis_sp_idb_13824_c0_g1_i1	5	5	5	>Haliotis_sp_idb_13824_c0_g1_i1	1	5	5	5	6.9	6.9	6.9	110.14	1001	1001	0	41.292	77359000	1547200	8.03727e-06	0.000803727		13	335;336		960;967
Haliotis_sp_idb_14711_c0_g1_i1	Haliotis_sp_idb_14711_c0_g1_i1	1	1	1	>Haliotis_sp_idb_14711_c0_g1_i1	1	1	1	1	2.2	2.2	2.2	103.23	948	948	0	14.821	17173000	381630	1.98246e-06	0.000198246		5
Haliotis_sp_idb_16318_c0_g1_i1	Haliotis_sp_idb_16318_c0_g1_i1	10	10	10	>Haliotis_sp_idb_16318_c0_g1_i1	1	10	10	10	37.5	37.5	37.5	28.444	259	259	0	219.42	6896000000	861990000	0.0044778	0.44778		211	337;338;339		143;153;192
Haliotis_sp_idb_17014_c0_g1_i1;Haliotis_sp_idb_17016_c0_g1_i1;Haliotis_sp_Tri_15512_c0_g1_i1	Haliotis_sp_idb_17014_c0_g1_i1;Haliotis_sp_idb_17016_c0_g1_i1;Haliotis_sp_Tri_15512_c0_g1_i1	11;10;9	11;10;9	11;10;9	>Haliotis_sp_idb_17014_c0_g1_i1;>Haliotis_sp_idb_17016_c0_g1_i1;>Haliotis_sp_Tri_15512_c0_g1_i1	3	11	11	11	26.6	26.6	26.6	67.405	642	642;451;531	0	162.48	1662700000	87511000	0.000454595	0.0454595		94	340;341;342;343;344;345;346;347;348;349;350		274;284;285;543;550;554;558;561;623;627;638
Haliotis_sp_idb_17035_c0_g1_i1	Haliotis_sp_idb_17035_c0_g1_i1	36	31	21	>Haliotis_sp_idb_17035_c0_g1_i1	1	36	31	21	94.9	82.3	57.4	23.843	237	237	0	323.31	239240000000	11962000000	0.0621393	6.21393		1222
Haliotis_sp_idb_1745_c0_g1_i1;Haliotis_sp_CLC_2232_c0_g1_i1;comp170175_c0_seq1_6 len=323 path=[1:0-322];comp189149_c0_seq1_5 len=485 path=[1:0-484]	Haliotis_sp_idb_1745_c0_g1_i1;Haliotis_sp_CLC_2232_c0_g1_i1	87;75;2;1	87;75;2;1	87;75;2;1	>Haliotis_sp_idb_1745_c0_g1_i1;>Haliotis_sp_CLC_2232_c0_g1_i1	4	87	87	87	54.1	54.1	54.1	214.48	1932	1932;1728;108;162	0	323.31	11151000000	125290000	0.000650847	0.0650847		605	351;352;353;354;355;356;357;358;359;360;361;362;363;364;365;366;367;368		287;360;383;401;443;628;759;875;956;959;978;985;1014;1042;1294;1338;1560;1816
Haliotis_sp_idb_18575_c0_g1_i1;Haliotis_sp_idb_18579_c0_g1_i1;Haliotis_sp_CLC_3307_c0_g1_i1	Haliotis_sp_idb_18575_c0_g1_i1	11;3;2	11;3;2	11;3;2	>Haliotis_sp_idb_18575_c0_g1_i1	3	11	11	11	29.1	29.1	29.1	51.623	467	467;179;175	0	202.66	2022100000	101110000	0.000525238	0.0525238		99	369		274
Haliotis_sp_idb_18725_c0_g1_i1	Haliotis_sp_idb_18725_c0_g1_i1	2	2	2	>Haliotis_sp_idb_18725_c0_g1_i1	1	2	2	2	5	5	5	61.847	600	600	0	39.55	626180000	62618000	0.000325283	0.0325283		54
Haliotis_sp_idb_18771_c0_g1_i1;Haliotis_sp_idb_18767_c0_g1_i1;sp|P86728|UP5_HALAI Uncharacterized protein 5 OS=Haliotis asinina PE=1 SV=1	Haliotis_sp_idb_18771_c0_g1_i1;Haliotis_sp_idb_18767_c0_g1_i1	8;8;1	8;8;1	4;4;0	>Haliotis_sp_idb_18771_c0_g1_i1;>Haliotis_sp_idb_18767_c0_g1_i1	3	8	8	4	45.7	45.7	22.9	19.985	175	175;208;173	0	312.45	19506000000	2167300000	0.0112585	1.12585		160
Haliotis_sp_idb_19531_c0_g1_i1	Haliotis_sp_idb_19531_c0_g1_i1	1	1	1	>Haliotis_sp_idb_19531_c0_g1_i1	1	1	1	1	1.8	1.8	1.8	73.019	681	681	0.0071942	6.7557	15662000	602400	3.1293e-06	0.00031293		3	370		610
Haliotis_sp_idb_19681_c0_g1_i1;Haliotis_sp_CLC_2860_c0_g1_i1	Haliotis_sp_idb_19681_c0_g1_i1;Haliotis_sp_CLC_2860_c0_g1_i1	4;2	4;2	4;2	>Haliotis_sp_idb_19681_c0_g1_i1;>Haliotis_sp_CLC_2860_c0_g1_i1	2	4	4	4	21.3	21.3	21.3	23.922	216	216;200	0	29.931	167650000	20957000	0.000108866	0.0108866		12
Haliotis_sp_idb_19738_c0_g1_i1;tr|G9K382|G9K382_HALDV Putative tubulin beta chain OS=Haliotis diversicolor GN=TUBB PE=2 SV=1;Haliotis_sp_idb_47786_c0_g1_i1;Haliotis_sp_CLC_3530_c0_g1_i1;Haliotis_sp_idb_19735_c0_g1_i1;comp83487_c0_seq4_4 len=274 path=[1:0-102 104:103-128 4660:129-273];comp45063_c0_seq1_1 len=344 path=[1:0-269 271:270-343];comp83487_c0_seq5_6 len=350 path=[104:0-25 130:26-232 337:2…	Haliotis_sp_idb_19738_c0_g1_i1;tr|G9K382|G9K382_HALDV Putative tubulin beta chain OS=Haliotis diversicolor GN=TUBB PE=2 SV=1;Haliotis_sp_idb_47786_c0_g1_i1;Haliotis_sp_CLC_3530_c0_g1_i1	14;12;7;7;6;3;3;2;2;2;2;2;1;1	14;12;7;7;6;3;3;2;2;2;2;2;1;1	1;0;0;0;0;0;0;0;0;0;0;0;0;1	>Haliotis_sp_idb_19738_c0_g1_i1;>tr|G9K382|G9K382_HALDV Putative tubulin beta chain OS=Haliotis diversicolor GN=TUBB PE=2 SV=1;>Haliotis_sp_idb_47786_c0_g1_i1;>Haliotis_sp_CLC_3530_c0_g1_i1	14	14	14	1	37.8	37.8	3.8	50.191	447	447;446;278;448;447;91;115;117;229;337;608;716;49;230	0	123.92	384740000	19237000	9.99309e-05	0.00999309		33	46;47;48;49;371;372;373		73;164;257;267;293;330;388
Haliotis_sp_idb_19739_c0_g1_i1;Haliotis_sp_idb_19741_c0_g1_i1;comp46938_c0_seq1_5 len=235 path=[477:0-37 251:38-65 279:66-234];comp92408_c0_seq2_1 len=684 path=[1:0-41 2884:42-58 1198:59-417 60:418-461 104:462-494 137:495-503 146:504-542 2933:543-556 2947:557-557 2948:558-568 727:569-602 2995:603-611 3004:612-622 781:623-644 3038:645-683];CON__ENSEMBL:ENSBTAP00000025008;comp89963_c0_seq5_4 len=27…	Haliotis_sp_idb_19739_c0_g1_i1;Haliotis_sp_idb_19741_c0_g1_i1	11;11;4;3;3;1;1	2;2;0;0;0;0;0	1;1;0;0;0;0;0	>Haliotis_sp_idb_19739_c0_g1_i1;>Haliotis_sp_idb_19741_c0_g1_i1	7	11	2	1	29.4	7.2	3.4	49.891	446	446;447;79;228;536;91;121	0	34.15	46749000	2337500	1.21427e-05	0.00121427		8	46;48;49;372;373;374;375		73;257;267;293;330;363;388
Haliotis_sp_idb_19915_c0_g1_i1;Haliotis_sp_CLC_8815_c0_g1_i1;comp103351_c1_seq9_2 len=2919 path=[10370:0-316 2498:317-382 17439:383-385 17442:386-391 2573:392-462 2644:463-466 2648:467-1046 17662:1047-1049 14805:1050-1071 3228:1072-1083 17673:1084-1098 3255:1099-1113 3270:1114-1726 3883:1727-1754 3911:1755-1828 3985:1829-1842 3999:1843-2201 4358:2202-2215 18090:2216-2550 4707:2551-2553 4710:2554-…	Haliotis_sp_idb_19915_c0_g1_i1;Haliotis_sp_CLC_8815_c0_g1_i1;comp103351_c1_seq9_2 len=2919 path=[10370:0-316 2498:317-382 17439:383-385 17442:386-391 2573:392-462 2644:463-466 2648:467-1046 17662:1047-1049 14805:1050-1071 3228:1072-1083 17673:1084-1098 3255:1099-1113 3270:1114-1726 3883:1727-1754 3911:1755-1828 3985:1829-1842 3999:1843-2201 4358:2202-2215 18090:2216-2550 4707:2551-2553 4710:2554-…	7;6;5;5;4;4;2;2;2;2;2;1;1	7;6;5;5;4;4;2;2;2;2;2;1;1	7;6;5;5;4;4;2;2;2;2;2;1;1	>Haliotis_sp_idb_19915_c0_g1_i1;>Haliotis_sp_CLC_8815_c0_g1_i1;>comp103351_c1_seq9_2 len=2919 path=[10370:0-316 2498:317-382 17439:383-385 17442:386-391 2573:392-462 2644:463-466 2648:467-1046 17662:1047-1049 14805:1050-1071 3228:1072-1083 17673:1084-1098	13	7	7	7	22	22	22	43.489	400	400;374;973;1110;965;1102;117;185;366;566;583;965;1101	0	70.23	708030000	64367000	0.000334369	0.0334369		40
Haliotis_sp_idb_20008_c0_g1_i1;Haliotis_sp_CLC_363_c0_g1_i1;comp45250_c0_seq1_3 len=312 path=[1:0-311];Haliotis_sp_Tri_79915_c0_g1_i1;Haliotis_sp_idb_20009_c0_g1_i1;comp401928_c0_seq1_5 len=237 path=[1:0-236]	Haliotis_sp_idb_20008_c0_g1_i1	13;5;3;3;2;1	13;5;3;3;2;1	13;5;3;3;2;1	>Haliotis_sp_idb_20008_c0_g1_i1	6	13	13	13	36.4	36.4	36.4	68.469	638	638;559;104;170;125;79	0	239.51	6648600000	316600000	0.00164465	0.164465		220	376;377;378;379;380		35;111;156;158;227
Haliotis_sp_idb_20988_c0_g1_i1;Haliotis_sp_idb_20996_c0_g1_i1;comp406429_c0_seq1_3 len=209 path=[187:0-208]	Haliotis_sp_idb_20988_c0_g1_i1	8;3;2	8;3;2	8;3;2	>Haliotis_sp_idb_20988_c0_g1_i1	3	8	8	8	25.9	25.9	25.9	54.596	471	471;322;69	0	114.34	555210000	19145000	9.9453e-05	0.0099453		46	381;382;383;384;385		14;32;366;424;431
Haliotis_sp_idb_22001_c0_g1_i1;Haliotis_sp_idb_22004_c0_g1_i1	Haliotis_sp_idb_22001_c0_g1_i1;Haliotis_sp_idb_22004_c0_g1_i1	5;4	5;4	2;1	>Haliotis_sp_idb_22001_c0_g1_i1;>Haliotis_sp_idb_22004_c0_g1_i1	2	5	5	2	28.7	28.7	11.3	25.538	230	230;230	0	42.942	2276400000	189700000	0.000985439	0.0985439		43
Haliotis_sp_idb_22086_c0_g1_i1;Haliotis_sp_Tri_23060_c0_g1_i1;Haliotis_sp_Tri_23058_c0_g1_i1	Haliotis_sp_idb_22086_c0_g1_i1	7;3;3	7;3;3	1;0;0	>Haliotis_sp_idb_22086_c0_g1_i1	3	7	7	1	13.9	13.9	3.8	63.103	581	581;258;302	0	101.48	1186600000	107880000	0.000560407	0.0560407		85
Haliotis_sp_idb_22087_c0_g1_i1	Haliotis_sp_idb_22087_c0_g1_i1	5	1	1	>Haliotis_sp_idb_22087_c0_g1_i1	1	5	1	1	7.8	1.8	1.8	79.706	784	784	0	6.9331	2793700	214900	1.11635e-06	0.000111635		1	386;387;388		696;698;707
Haliotis_sp_idb_23329_c0_g1_i1	Haliotis_sp_idb_23329_c0_g1_i1	4	2	2	>Haliotis_sp_idb_23329_c0_g1_i1	1	4	2	2	10.8	5.4	5.4	62.03	649	649	0	13.7	42826000	3568800	1.85389e-05	0.00185389		4
Haliotis_sp_Tri_6625_c0_g1_i1;Haliotis_sp_Tri_6626_c0_g1_i1;Haliotis_sp_idb_24399_c0_g1_i1;Haliotis_sp_Tri_6629_c0_g1_i1;comp101634_c0_seq8_3 len=1283 path=[2891:0-100 2992:101-129 7643:130-155 3047:156-234 3126:235-258 3150:259-266 3158:267-290 3182:291-313 3205:314-321 3213:322-334 3226:335-337 3229:338-358 7815:359-359 7816:360-382 3274:383-454 3346:455-502 3394:503-547 3439:548-571 3463:572-5…	Haliotis_sp_Tri_6625_c0_g1_i1;Haliotis_sp_Tri_6626_c0_g1_i1;Haliotis_sp_idb_24399_c0_g1_i1;Haliotis_sp_Tri_6629_c0_g1_i1;comp101634_c0_seq8_3 len=1283 path=[2891:0-100 2992:101-129 7643:130-155 3047:156-234 3126:235-258 3150:259-266 3158:267-290 3182:291-313 3205:314-321 3213:322-334 3226:335-337 3229:338-358 7815:359-359 7816:360-382 3274:383-454 3346:455-502 3394:503-547 3439:548-571 3463:572-5…	3;3;3;2;2;2	3;3;3;2;2;2	3;3;3;2;2;2	>Haliotis_sp_Tri_6625_c0_g1_i1;>Haliotis_sp_Tri_6626_c0_g1_i1;>Haliotis_sp_idb_24399_c0_g1_i1;>Haliotis_sp_Tri_6629_c0_g1_i1;>comp101634_c0_seq8_3 len=1283 path=[2891:0-100 2992:101-129 7643:130-155 3047:156-234 3126:235-258 3150:259-266 3158:267-290 3182:	6	3	3	3	4	4	4	95.816	878	878;910;1123;324;427;442	0	17.97	41017000	773900	4.0202e-06	0.00040202		6	389		368
Haliotis_sp_Tri_31898_c0_g1_i1;Haliotis_sp_idb_24481_c0_g1_i1	Haliotis_sp_Tri_31898_c0_g1_i1;Haliotis_sp_idb_24481_c0_g1_i1	8;8	8;8	2;2	>Haliotis_sp_Tri_31898_c0_g1_i1;>Haliotis_sp_idb_24481_c0_g1_i1	2	8	8	2	43.9	43.9	6.1	21.883	198	198;238	0	131.31	841450000	93495000	0.000485681	0.0485681		41
Haliotis_sp_idb_25730_c0_g1_i1;Haliotis_sp_idb_25731_c0_g1_i1;Haliotis_sp_idb_25733_c0_g1_i1;comp68740_c0_seq1_1 len=219 path=[269:0-32 302:33-167 251:168-185 454:186-218]	Haliotis_sp_idb_25730_c0_g1_i1;Haliotis_sp_idb_25731_c0_g1_i1	16;14;2;1	16;14;2;1	15;14;2;1	>Haliotis_sp_idb_25730_c0_g1_i1;>Haliotis_sp_idb_25731_c0_g1_i1	4	16	16	15	30	30	28.6	81.534	773	773;714;373;73	0	193.15	3343200000	104470000	0.000542693	0.0542693		241	390;391;392;393		28;442;454;723
Haliotis_sp_idb_25746_c0_g1_i1;Haliotis_sp_idb_25748_c0_g1_i1;Haliotis_sp_CLC_532_c0_g1_i1;comp44198_c0_seq1_4 len=232 path=[210:0-231]	Haliotis_sp_idb_25746_c0_g1_i1;Haliotis_sp_idb_25748_c0_g1_i1;Haliotis_sp_CLC_532_c0_g1_i1	28;23;15;2	28;23;15;2	28;23;15;2	>Haliotis_sp_idb_25746_c0_g1_i1;>Haliotis_sp_idb_25748_c0_g1_i1;>Haliotis_sp_CLC_532_c0_g1_i1	4	28	28	28	53.9	53.9	53.9	75.211	668	668;567;355;77	0	323.31	8616600000	205160000	0.00106575	0.106575		588	394;395;396;397		319;324;328;329
Haliotis_sp_idb_26030_c0_g1_i1;comp104856_c0_seq3_5 len=2741 path=[1:0-84 13888:85-89 91:90-97 99:98-160 162:161-169 171:170-268 270:269-319 13967:320-337 4954:338-364 9307:365-381 4998:382-452 5069:453-462 5079:463-519 5136:520-525 5142:526-600 14188:601-718 7400:719-738 5355:739-764 5381:765-802 5419:803-855 5472:856-877 5494:878-903 5520:904-907 5524:908-1002 14760:1003-1009 14767:1010-1082 14…	Haliotis_sp_idb_26030_c0_g1_i1;comp104856_c0_seq3_5 len=2741 path=[1:0-84 13888:85-89 91:90-97 99:98-160 162:161-169 171:170-268 270:269-319 13967:320-337 4954:338-364 9307:365-381 4998:382-452 5069:453-462 5079:463-519 5136:520-525 5142:526-600 14188:601-718 7400:719-738 5355:739-764 5381:765-802 5419:803-855 5472:856-877 5494:878-903 5520:904-907 5524:908-1002 14760:1003-1009 14767:1010-1082 14…	6;4	6;4	6;4	>Haliotis_sp_idb_26030_c0_g1_i1;>comp104856_c0_seq3_5 len=2741 path=[1:0-84 13888:85-89 91:90-97 99:98-160 162:161-169 171:170-268 270:269-319 13967:320-337 4954:338-364 9307:365-381 4998:382-452 5069:453-462 5079:463-519 5136:520-525 5142:526-600 14188:60	2	6	6	6	12.2	12.2	12.2	76.031	695	695;914	0	237	12781000000	672660000	0.00349428	0.349428		151
Haliotis_sp_idb_26568_c0_g1_i1;Haliotis_sp_idb_26567_c0_g1_i1;Haliotis_sp_CLC_2527_c0_g1_i1	Haliotis_sp_idb_26568_c0_g1_i1;Haliotis_sp_idb_26567_c0_g1_i1;Haliotis_sp_CLC_2527_c0_g1_i1	13;13;10	13;13;10	13;13;10	>Haliotis_sp_idb_26568_c0_g1_i1;>Haliotis_sp_idb_26567_c0_g1_i1;>Haliotis_sp_CLC_2527_c0_g1_i1	3	13	13	13	20.9	20.9	20.9	114.47	1036	1036;1086;579	0	142.95	491860000	15866000	8.24195e-05	0.00824195		86	398;399;400;401;402;403;404;405;406		247;275;332;388;576;998;1001;1002;1018
Haliotis_sp_idb_27355_c0_g1_i1;comp30184_c0_seq1_4 len=604 path=[582:0-603]	Haliotis_sp_idb_27355_c0_g1_i1	12;3	12;3	12;3	>Haliotis_sp_idb_27355_c0_g1_i1	2	12	12	12	26.2	26.2	26.2	60.914	580	580;201	0	204.61	1635300000	90852000	0.000471951	0.0471951		80	407;408;409;410;411		210;218;225;542;555
Haliotis_sp_idb_2772_c0_g1_i1;Haliotis_sp_Tri_120375_c0_g1_i1	Haliotis_sp_idb_2772_c0_g1_i1	4;1	4;1	1;1	>Haliotis_sp_idb_2772_c0_g1_i1	2	4	4	1	2.2	2.2	0.4	248.17	2247	2247;235	0	32.893	67445000	717510	3.72727e-06	0.000372727		15
Haliotis_sp_idb_27866_c0_g1_i1	Haliotis_sp_idb_27866_c0_g1_i1	2	2	2	>Haliotis_sp_idb_27866_c0_g1_i1	1	2	2	2	9.1	9.1	9.1	35.012	363	363	0	21.366	134930000	33733000	0.000175234	0.0175234		11
Haliotis_sp_idb_2814_c0_g1_i1	Haliotis_sp_idb_2814_c0_g1_i1	3	3	3	>Haliotis_sp_idb_2814_c0_g1_i1	1	3	3	3	6.4	6.4	6.4	73.296	675	675	0	25.442	46441000	1720000	8.93492e-06	0.000893492		7	412;413		350;422
Haliotis_sp_idb_28907_c0_g1_i1;Haliotis_sp_CLC_13596_c0_g1_i1	Haliotis_sp_idb_28907_c0_g1_i1	5;2	5;2	4;2	>Haliotis_sp_idb_28907_c0_g1_i1	2	5	5	4	23.8	23.8	23.8	26.813	244	244;475	0	47.946	1389000000	198420000	0.00103074	0.103074		70
Haliotis_sp_idb_3074_c0_g1_i1	Haliotis_sp_idb_3074_c0_g1_i1	12	12	12	>Haliotis_sp_idb_3074_c0_g1_i1	1	12	12	12	13.1	13.1	13.1	131.55	1267	1267	0	166.45	2002900000	35138000	0.000182532	0.0182532		150	414;415;416		265;720;1208
Haliotis_sp_idb_32310_c0_g1_i1;comp56242_c1_seq1_1 len=419 path=[865:0-418];comp56242_c0_seq1_1 len=455 path=[1:0-454]	Haliotis_sp_idb_32310_c0_g1_i1;comp56242_c1_seq1_1 len=419 path=[865:0-418]	4;2;1	4;2;1	4;2;1	>Haliotis_sp_idb_32310_c0_g1_i1;>comp56242_c1_seq1_1 len=419 path=[865:0-418]	3	4	4	4	6	6	6	102.89	941	941;140;152	0	29.615	76293000	1733900	9.00713e-06	0.000900713		10
Haliotis_sp_idb_32603_c0_g1_i1;Haliotis_sp_idb_32602_c0_g1_i1;Haliotis_sp_Tri_121152_c0_g1_i1;Haliotis_sp_CLC_1702_c0_g1_i1;Haliotis_sp_idb_32598_c0_g1_i1;comp118790_c0_seq1_1 len=1114 path=[1:0-1113];comp184680_c0_seq1_2 len=342 path=[1:0-341];comp186443_c0_seq1_3 len=345 path=[1:0-344]	Haliotis_sp_idb_32603_c0_g1_i1;Haliotis_sp_idb_32602_c0_g1_i1	11;11;5;5;4;3;2;2	11;11;5;5;4;3;2;2	9;9;3;3;4;3;2;2	>Haliotis_sp_idb_32603_c0_g1_i1;>Haliotis_sp_idb_32602_c0_g1_i1	8	11	11	9	21.7	21.7	18.9	88.145	835	835;937;384;412;307;372;114;115	0	209.87	605380000	33632000	0.000174709	0.0174709		84	62;63;64;65;417;418;419;420;421;422;423;424;425;426		88;89;299;303;307;308;394;401;503;506;541;553;687;712
Haliotis_sp_idb_32951_c0_g1_i1	Haliotis_sp_idb_32951_c0_g1_i1	2	1	1	>Haliotis_sp_idb_32951_c0_g1_i1	1	2	1	1	11.5	6.4	6.4	25.571	234	234	0.0070922	6.6514	8162400	627880	3.26166e-06	0.000326166		1
Haliotis_sp_idb_34528_c0_g1_i1	Haliotis_sp_idb_34528_c0_g1_i1	11	11	11	>Haliotis_sp_idb_34528_c0_g1_i1	1	11	11	11	50	50	50	40.33	386	386	0	254.95	21217000000	1414400000	0.00734742	0.734742		219	427;428;429		163;307;333
Haliotis_sp_idb_35012_c0_g1_i1	Haliotis_sp_idb_35012_c0_g1_i1	3	3	3	>Haliotis_sp_idb_35012_c0_g1_i1	1	3	3	3	33.9	33.9	33.9	12.589	112	112	0	37.343	26755000	2972800	1.54429e-05	0.00154429		8
Haliotis_sp_idb_35506_c0_g1_i1;comp97330_c0_seq1_5 len=1499 path=[5244:0-5 736:6-29 760:30-93 824:94-113 844:114-179 910:180-219 950:220-446 1177:447-470 1201:471-564 1295:565-588 1319:589-602 1333:603-626 1357:627-688 1419:689-725 1456:726-928 1659:929-945 1676:946-1117 1848:1118-1141 1872:1142-1351 2082:1352-1425 2156:1426-1449 2180:1450-1498];comp97330_c0_seq2_5 len=2228 path=[1:0-265 267:266-…	Haliotis_sp_idb_35506_c0_g1_i1;comp97330_c0_seq1_5 len=1499 path=[5244:0-5 736:6-29 760:30-93 824:94-113 844:114-179 910:180-219 950:220-446 1177:447-470 1201:471-564 1295:565-588 1319:589-602 1333:603-626 1357:627-688 1419:689-725 1456:726-928 1659:929-945 1676:946-1117 1848:1118-1141 1872:1142-1351 2082:1352-1425 2156:1426-1449 2180:1450-1498];comp97330_c0_seq2_5 len=2228 path=[1:0-265 267:266-…	7;6;6;3;1;1	7;6;6;3;1;1	7;6;6;3;1;1	>Haliotis_sp_idb_35506_c0_g1_i1;>comp97330_c0_seq1_5 len=1499 path=[5244:0-5 736:6-29 760:30-93 824:94-113 844:114-179 910:180-219 950:220-446 1177:447-470 1201:471-564 1295:565-588 1319:589-602 1333:603-626 1357:627-688 1419:689-725 1456:726-928 1659:929-	6	7	7	7	40	40	40	24.503	215	215;500;743;215;215;215	0	50.521	292670000	18292000	9.50219e-05	0.00950219		30	430		159
Haliotis_sp_idb_3591_c0_g1_i1	Haliotis_sp_idb_3591_c0_g1_i1	50	50	50	>Haliotis_sp_idb_3591_c0_g1_i1	1	50	50	50	47.3	47.3	47.3	152.31	1469	1469	0	323.31	60238000000	1136600000	0.00590432	0.590432		1190	431;432;433;434;435;436;437;438;439;440;441;442;443;444;445;446;447;448;449;450;451;452;453;454;455;456;457;458;459		100;137;173;186;194;203;213;399;428;447;638;643;647;654;675;676;680;698;704;705;760;771;801;807;1296;1317;1344;1357;1359
Haliotis_sp_idb_36583_c0_g1_i1	Haliotis_sp_idb_36583_c0_g1_i1	4	4	4	>Haliotis_sp_idb_36583_c0_g1_i1	1	4	4	4	9.9	9.9	9.9	67.097	714	714	0	55.454	215540000	26942000	0.000139956	0.0139956		36	460		406
Haliotis_sp_idb_39194_c0_g1_i1	Haliotis_sp_idb_39194_c0_g1_i1	1	1	1	>Haliotis_sp_idb_39194_c0_g1_i1	1	1	1	1	10.1	10.1	10.1	20.945	189	189	0	8.9605	30438000	3382000	1.75686e-05	0.00175686		2	461		63
Haliotis_sp_idb_39663_c0_g1_i1	Haliotis_sp_idb_39663_c0_g1_i1	5	5	5	>Haliotis_sp_idb_39663_c0_g1_i1	1	5	5	5	10.6	10.6	10.6	40.894	397	397	0	43.625	401620000	80323000	0.000417256	0.0417256		30
Haliotis_sp_idb_4071_c0_g1_i1;Haliotis_sp_idb_4065_c0_g1_i1;Haliotis_sp_CLC_591_c0_g1_i1	Haliotis_sp_idb_4071_c0_g1_i1;Haliotis_sp_idb_4065_c0_g1_i1	22;16;2	22;16;2	22;16;2	>Haliotis_sp_idb_4071_c0_g1_i1;>Haliotis_sp_idb_4065_c0_g1_i1	3	22	22	22	28.9	28.9	28.9	77.043	713	713;723;384	0	323.31	25552000000	1161500000	0.00603367	0.603367		358	462;463		620;672
Haliotis_sp_idb_42414_c0_g1_i1;comp188351_c0_seq1_6 len=718 path=[1:0-717];comp34113_c0_seq1_5 len=860 path=[838:0-859]	Haliotis_sp_idb_42414_c0_g1_i1;comp188351_c0_seq1_6 len=718 path=[1:0-717]	6;4;1	6;4;1	6;4;1	>Haliotis_sp_idb_42414_c0_g1_i1;>comp188351_c0_seq1_6 len=718 path=[1:0-717]	3	6	6	6	20.7	20.7	20.7	42.24	391	391;239;287	0	60.583	263670000	17578000	9.13128e-05	0.00913128		24	464;465;466;467		133;136;145;159
Haliotis_sp_idb_42421_c0_g1_i1	Haliotis_sp_idb_42421_c0_g1_i1	3	1	1	>Haliotis_sp_idb_42421_c0_g1_i1	1	3	1	1	13.9	7.8	7.8	25.186	231	231	0	7.6332	7789400	1298200	6.74379e-06	0.000674379		7
Haliotis_sp_idb_42901_c0_g1_i1;Haliotis_sp_idb_42902_c0_g1_i1	Haliotis_sp_idb_42901_c0_g1_i1;Haliotis_sp_idb_42902_c0_g1_i1	1;1	1;1	1;1	>Haliotis_sp_idb_42901_c0_g1_i1;>Haliotis_sp_idb_42902_c0_g1_i1	2	1	1	1	5.2	5.2	5.2	29.937	268	268;273	0	14.694	33800000	3072700	1.59618e-05	0.00159618		3	468		109
Haliotis_sp_idb_43266_c0_g1_i1	Haliotis_sp_idb_43266_c0_g1_i1	11	11	2	>Haliotis_sp_idb_43266_c0_g1_i1	1	11	11	2	26.9	26.9	5.2	59.013	520	520	0	192.77	1600100000	51616000	0.000268131	0.0268131		108
Haliotis_sp_idb_43368_c0_g1_i1	Haliotis_sp_idb_43368_c0_g1_i1	2	2	2	>Haliotis_sp_idb_43368_c0_g1_i1	1	2	2	2	5.4	5.4	5.4	43.247	463	463	0	15.035	48763000	24382000	0.000126658	0.0126658		3
Haliotis_sp_idb_44191_c0_g1_i1;comp96813_c0_seq1_5 len=1118 path=[1108:0-120 1229:121-127 1236:128-160 1269:161-303 2442:304-331 1440:332-567 3927:568-586 3943:587-696 1805:697-718 1827:719-822 1931:823-826 1935:827-903 4073:904-925 2034:926-940 4085:941-957 2066:958-981 4116:982-1025 2134:1026-1041 2150:1042-1071 2670:1072-1117]	Haliotis_sp_idb_44191_c0_g1_i1	6;2	6;2	4;2	>Haliotis_sp_idb_44191_c0_g1_i1	2	6	6	4	12.2	12.2	9.6	78.627	712	712;373	0	65.233	1009700000	24628000	0.000127936	0.0127936		68	28;471;472		250;253;439
Haliotis_sp_idb_44571_c0_g1_i1;Haliotis_sp_idb_44572_c0_g1_i1;comp252421_c0_seq1_4 len=237 path=[215:0-236]	Haliotis_sp_idb_44571_c0_g1_i1;Haliotis_sp_idb_44572_c0_g1_i1	6;4;1	6;4;1	6;4;1	>Haliotis_sp_idb_44571_c0_g1_i1;>Haliotis_sp_idb_44572_c0_g1_i1	3	6	6	6	5.8	5.8	5.8	93.248	840	840;564;79	0	46.64	73057000	1432500	7.44144e-06	0.000744144		13
Haliotis_sp_idb_44689_c0_g1_i1;Haliotis_sp_idb_44690_c0_g1_i1;Haliotis_sp_Tri_29190_c0_g1_i1;Haliotis_sp_Tri_6755_c0_g1_i1	Haliotis_sp_idb_44689_c0_g1_i1;Haliotis_sp_idb_44690_c0_g1_i1;Haliotis_sp_Tri_29190_c0_g1_i1	5;5;3;2	5;5;3;2	5;5;3;2	>Haliotis_sp_idb_44689_c0_g1_i1;>Haliotis_sp_idb_44690_c0_g1_i1;>Haliotis_sp_Tri_29190_c0_g1_i1	4	5	5	5	11.9	11.9	11.9	86.582	899	899;905;336;309	0	128.3	173950000	17395000	9.03622e-05	0.00903622		33	473		606
Haliotis_sp_idb_45304_c0_g1_i1;Haliotis_sp_idb_45305_c0_g1_i1	Haliotis_sp_idb_45304_c0_g1_i1;Haliotis_sp_idb_45305_c0_g1_i1	7;6	7;6	7;6	>Haliotis_sp_idb_45304_c0_g1_i1;>Haliotis_sp_idb_45305_c0_g1_i1	2	7	7	7	22.2	22.2	22.2	44.616	414	414;320	0	106.57	139130000	7729400	4.01521e-05	0.00401521		25
Haliotis_sp_idb_47306_c0_g1_i1	Haliotis_sp_idb_47306_c0_g1_i1	2	2	2	>Haliotis_sp_idb_47306_c0_g1_i1	1	2	2	2	8.3	8.3	8.3	31.056	315	315	0	35.707	5439500000	1359900000	0.0070643	0.70643		114
Haliotis_sp_idb_50884_c0_g1_i1	Haliotis_sp_idb_50884_c0_g1_i1	8	4	4	>Haliotis_sp_idb_50884_c0_g1_i1	1	8	4	4	43.4	20.2	20.2	19.756	173	173	0	41.039	9805800000	1089500000	0.00565965	0.565965		42	474		93
Haliotis_sp_idb_51603_c0_g1_i1	Haliotis_sp_idb_51603_c0_g1_i1	5	5	3	>Haliotis_sp_idb_51603_c0_g1_i1	1	5	5	3	36.1	36.1	21.8	13.359	119	119	0	66.555	1006500000	167740000	0.000871363	0.0871363		43
Haliotis_sp_idb_5218_c0_g1_i1;Haliotis_sp_idb_5212_c0_g1_i1	Haliotis_sp_idb_5218_c0_g1_i1;Haliotis_sp_idb_5212_c0_g1_i1	14;9	14;9	14;9	>Haliotis_sp_idb_5218_c0_g1_i1;>Haliotis_sp_idb_5212_c0_g1_i1	2	14	14	14	63.9	63.9	63.9	30.225	266	266;212	0	323.31	28293000000	1886200000	0.00979829	0.979829		244	475;476;477		101;139;244
Haliotis_sp_idb_52687_c0_g1_i1	Haliotis_sp_idb_52687_c0_g1_i1	4	4	4	>Haliotis_sp_idb_52687_c0_g1_i1	1	4	4	4	20.1	20.1	20.1	25.346	229	229	0	29.609	133870000	11155000	5.79471e-05	0.00579471		12
Haliotis_sp_idb_53451_c0_g1_i1	Haliotis_sp_idb_53451_c0_g1_i1	1	1	1	>Haliotis_sp_idb_53451_c0_g1_i1	1	1	1	1	7.1	7.1	7.1	25.969	238	238	0	8.0641	3997500	499680	2.5957e-06	0.00025957		2
Haliotis_sp_idb_54301_c0_g1_i1	Haliotis_sp_idb_54301_c0_g1_i1	2	2	2	>Haliotis_sp_idb_54301_c0_g1_i1	1	2	2	2	15.5	15.5	15.5	13.249	116	116	0	12.483	571650000	71457000	0.000371199	0.0371199		11
Haliotis_sp_idb_55709_c0_g1_i1;Haliotis_sp_Tri_52153_c0_g1_i1;Haliotis_sp_CLC_21655_c0_g1_i1;Haliotis_sp_idb_55710_c0_g1_i1	Haliotis_sp_idb_55709_c0_g1_i1;Haliotis_sp_Tri_52153_c0_g1_i1	3;2;1;1	3;2;1;1	3;2;1;1	>Haliotis_sp_idb_55709_c0_g1_i1;>Haliotis_sp_Tri_52153_c0_g1_i1	4	3	3	3	5.4	5.4	5.4	76.608	665	665;268;103;192	0	23.735	59448000	2201800	1.14377e-05	0.00114377		13	478		335
Haliotis_sp_idb_5580_c0_g1_i1;comp8431_c0_seq1_4 len=630 path=[1:0-629]	Haliotis_sp_idb_5580_c0_g1_i1	18;5	18;5	18;5	>Haliotis_sp_idb_5580_c0_g1_i1	2	18	18	18	20.5	20.5	20.5	117.23	1069	1069;210	0	169.5	812820000	20842000	0.000108268	0.0108268		108	479;480;481;482;483;484;485		392;404;406;587;708;713;802
Haliotis_sp_idb_5896_c0_g1_i1	Haliotis_sp_idb_5896_c0_g1_i1	16	16	16	>Haliotis_sp_idb_5896_c0_g1_i1	1	16	16	16	13.3	13.3	13.3	139.19	1251	1251	0	130.52	753700000	12995000	6.75054e-05	0.00675054		69	486;487;488;489;490;491;492;493		110;603;752;766;769;775;805;879
Haliotis_sp_idb_6290_c0_g1_i1	Haliotis_sp_idb_6290_c0_g1_i1	21	21	21	>Haliotis_sp_idb_6290_c0_g1_i1	1	21	21	21	20.6	20.6	20.6	179.89	1602	1602	0	178.18	719430000	9223400	4.7913e-05	0.0047913		110	494;495;496;497;498;499;500		292;583;600;932;953;1042;1364
Haliotis_sp_idb_64214_c0_g1_i1;comp52612_c0_seq1_4 len=206 path=[1:0-40 42:41-50 475:51-205];comp81625_c0_seq1_2 len=835 path=[1:0-266 268:267-271 273:272-410 412:411-560 562:561-576 578:577-753 2142:754-780 2149:781-807 2150:808-834]	Haliotis_sp_idb_64214_c0_g1_i1	4;1;1	3;0;1	2;0;1	>Haliotis_sp_idb_64214_c0_g1_i1	3	4	3	2	38.4	32.1	22.3	12.656	112	112;68;278	0	22.553	48892000	6984600	3.62831e-05	0.00362831		8	501		61
Haliotis_sp_idb_6595_c0_g1_i1;Haliotis_sp_CLC_4367_c0_g1_i1;comp52399_c0_seq1_3 len=248 path=[226:0-70 297:71-74 301:75-247];Haliotis_sp_idb_34897_c0_g1_i1;comp97873_c0_seq1_4 len=1251 path=[4013:0-27 9335:28-29 5852:30-417 4041:418-420 477:421-426 9388:427-444 4067:445-504 9423:505-510 9429:511-518 9437:519-528 585:529-579 636:580-848 905:849-851 908:852-922 982:923-1250];comp97873_c0_seq4_5 len…	Haliotis_sp_idb_6595_c0_g1_i1;Haliotis_sp_CLC_4367_c0_g1_i1	4;2;1;1;1;1;1;1	4;2;1;1;1;1;1;1	4;2;1;1;1;1;1;1	>Haliotis_sp_idb_6595_c0_g1_i1;>Haliotis_sp_CLC_4367_c0_g1_i1	8	4	4	4	20	20	20	34.076	295	295;170;82;341;417;436;758;761	0	30.994	37515000	2885700	1.49904e-05	0.00149904		5	502		257
Haliotis_sp_idb_66139_c0_g1_i1	Haliotis_sp_idb_66139_c0_g1_i1	4	4	4	>Haliotis_sp_idb_66139_c0_g1_i1	1	4	4	4	21.3	21.3	21.3	18.947	164	164	0	26.385	1653400000	275560000	0.00143146	0.143146		24
Haliotis_sp_idb_67370_c0_g1_i1	Haliotis_sp_idb_67370_c0_g1_i1	2	2	2	>Haliotis_sp_idb_67370_c0_g1_i1	1	2	2	2	33	33	33	12.245	112	112	0	51.443	235030000	29379000	0.000152616	0.0152616		40
Haliotis_sp_Tri_121805_c0_g1_i1;Haliotis_sp_idb_7323_c0_g1_i1	Haliotis_sp_Tri_121805_c0_g1_i1;Haliotis_sp_idb_7323_c0_g1_i1	3;3	3;3	3;3	>Haliotis_sp_Tri_121805_c0_g1_i1;>Haliotis_sp_idb_7323_c0_g1_i1	2	3	3	3	29.1	29.1	29.1	17.848	165	165;203	0	33.739	101150000	8428800	4.37853e-05	0.00437853		14
Haliotis_sp_Tri_114598_c0_g1_i1;Haliotis_sp_idb_7598_c0_g1_i1	Haliotis_sp_Tri_114598_c0_g1_i1;Haliotis_sp_idb_7598_c0_g1_i1	5;5	5;5	5;5	>Haliotis_sp_Tri_114598_c0_g1_i1;>Haliotis_sp_idb_7598_c0_g1_i1	2	5	5	5	11.4	11.4	11.4	85.371	835	835;1943	0	102.47	114360000	5198000	2.70022e-05	0.00270022		16	503		745
Haliotis_sp_idb_8012_c0_g1_i1	Haliotis_sp_idb_8012_c0_g1_i1	37	37	37	>Haliotis_sp_idb_8012_c0_g1_i1	1	37	37	37	33.1	33.1	33.1	176.65	1664	1664	0	323.31	4531600000	62077000	0.000322473	0.0322473		362	504;505;506;507;508;509;510;511;512;513;514	10	511;513;725;1057;1095;1476;1477;1486;1494;1530;1532	1521
Haliotis_sp_Tri_130845_c0_g1_i1;Haliotis_sp_idb_813_c0_g1_i1	Haliotis_sp_Tri_130845_c0_g1_i1;Haliotis_sp_idb_813_c0_g1_i1	8;8	8;8	8;8	>Haliotis_sp_Tri_130845_c0_g1_i1;>Haliotis_sp_idb_813_c0_g1_i1	2	8	8	8	16.4	16.4	16.4	63.649	584	584;642	0	56.084	122420000	6801200	3.53303e-05	0.00353303		25	515		295
Haliotis_sp_idb_982_c0_g1_i1	Haliotis_sp_idb_982_c0_g1_i1	10	10	10	>Haliotis_sp_idb_982_c0_g1_i1	1	10	10	10	4.3	4.3	4.3	341.95	3093	3093	0	68.795	160180000	1302300	6.76509e-06	0.000676509		38
Haliotis_sp_Tri_100716_c0_g1_i1;sp|P86726|UP7_HALAI Uncharacterized protein 7 OS=Haliotis asinina PE=1 SV=1	Haliotis_sp_Tri_100716_c0_g1_i1;sp|P86726|UP7_HALAI Uncharacterized protein 7 OS=Haliotis asinina PE=1 SV=1	5;3	5;3	5;3	>Haliotis_sp_Tri_100716_c0_g1_i1;>sp|P86726|UP7_HALAI Uncharacterized protein 7 OS=Haliotis asinina PE=1 SV=1	2	5	5	5	21.8	21.8	21.8	12.484	110	110;110	0	36.381	357570000	89392000	0.000464367	0.0464367		8
Haliotis_sp_Tri_105613_c0_g1_i1;comp59338_c0_seq1_5 len=1104 path=[1:0-1103];comp32926_c0_seq1_5 len=1615 path=[1593:0-1614]	Haliotis_sp_Tri_105613_c0_g1_i1;comp59338_c0_seq1_5 len=1104 path=[1:0-1103]	6;5;1	6;5;1	6;5;1	>Haliotis_sp_Tri_105613_c0_g1_i1;>comp59338_c0_seq1_5 len=1104 path=[1:0-1103]	3	6	6	6	4.8	4.8	4.8	157.42	1448	1448;368;539	0	37.424	93756000	1320500	6.85963e-06	0.000685963		11	516		113
Haliotis_sp_Tri_108584_c0_g1_i1	Haliotis_sp_Tri_108584_c0_g1_i1	41	41	41	>Haliotis_sp_Tri_108584_c0_g1_i1	1	41	41	41	77.3	77.3	77.3	43.264	406	406	0	323.31	332640000000	16632000000	0.0863986	8.63986		1785	517;518;519;520;521;522		106;131;228;233;254;380
Haliotis_sp_Tri_116352_c0_g1_i1	Haliotis_sp_Tri_116352_c0_g1_i1	9	9	2	>Haliotis_sp_Tri_116352_c0_g1_i1	1	9	9	2	23	23	6.9	67.495	653	653	0	106.3	1279000000	51161000	0.000265767	0.0265767		94
Haliotis_sp_Tri_117880_c0_g1_i1;Haliotis_sp_idb_23862_c0_g1_i1	Haliotis_sp_Tri_117880_c0_g1_i1;Haliotis_sp_idb_23862_c0_g1_i1	6;5	6;5	4;4	>Haliotis_sp_Tri_117880_c0_g1_i1;>Haliotis_sp_idb_23862_c0_g1_i1	2	6	6	4	12.5	12.5	9	65.521	688	688;659	0	95.176	217350000	21735000	0.000112907	0.0112907		19
Haliotis_sp_Tri_119193_c0_g1_i1;sp|P86738|UP4_HALAI Uncharacterized protein 4 OS=Haliotis asinina PE=1 SV=1	Haliotis_sp_Tri_119193_c0_g1_i1	11;2	11;2	11;2	>Haliotis_sp_Tri_119193_c0_g1_i1	2	11	11	11	61.1	61.1	61.1	19.104	175	175;130	0	231.87	112350000000	11235000000	0.0583627	5.83627		474	523;524;525;526;527;528;529;530;531;532;533;534;535		106;107;108;120;122;134;147;148;161;163;171;174;175
Haliotis_sp_Tri_12080_c0_g1_i1;Haliotis_sp_idb_12590_c0_g1_i1	Haliotis_sp_Tri_12080_c0_g1_i1	50;15	50;15	50;15	>Haliotis_sp_Tri_12080_c0_g1_i1	2	50	50	50	32.8	32.8	32.8	178.27	1602	1602;411	0	323.31	12466000000	161900000	0.000841026	0.0841026		662	536;537;538;539;540;541;542;543;544;545;546;547;548;549;550;551;552;553;554;555		29;36;41;340;555;631;813;1230;1243;1353;1355;1382;1464;1481;1522;1527;1529;1596;1597;1599
Haliotis_sp_Tri_121458_c0_g1_i1	Haliotis_sp_Tri_121458_c0_g1_i1	18	8	8	>Haliotis_sp_Tri_121458_c0_g1_i1	1	18	8	8	62.3	19.3	19.3	21.035	212	212	0	117.24	94803000000	9480300000	0.0492475	4.92475		341		11;12		134;135
Haliotis_sp_Tri_12500_c0_g1_i1	Haliotis_sp_Tri_12500_c0_g1_i1	5	5	5	>Haliotis_sp_Tri_12500_c0_g1_i1	1	5	5	5	12.9	12.9	12.9	64.064	568	568	0	34.534	69857000	2910700	1.51203e-05	0.00151203		11	556;557		293;324
Haliotis_sp_Tri_127820_c0_g1_i1	Haliotis_sp_Tri_127820_c0_g1_i1	7	6	6	>Haliotis_sp_Tri_127820_c0_g1_i1	1	7	6	6	52.2	47.3	47.3	19.529	184	184	0	171.3	6080800000	868680000	0.00451255	0.451255		101	558;559;560;561;562;563		88;90;97;108;128;131
Haliotis_sp_Tri_129603_c0_g1_i1;comp105495_c0_seq9_4 len=2286 path=[9783:0-21 1946:22-1210 3135:1211-1564 19827:1565-1565 3490:1566-1729 3654:1730-2285];comp105495_c0_seq23_4 len=2970 path=[19402:0-22 1262:23-58 19462:59-65 1305:66-160 1400:161-295 1535:296-322 19538:323-324 1565:325-335 1576:336-374 1615:375-416 1657:417-426 1667:427-437 1678:438-503 19643:504-507 1748:508-513 1754:514-548 19668…	Haliotis_sp_Tri_129603_c0_g1_i1;comp105495_c0_seq9_4 len=2286 path=[9783:0-21 1946:22-1210 3135:1211-1564 19827:1565-1565 3490:1566-1729 3654:1730-2285];comp105495_c0_seq23_4 len=2970 path=[19402:0-22 1262:23-58 19462:59-65 1305:66-160 1400:161-295 1535:296-322 19538:323-324 1565:325-335 1576:336-374 1615:375-416 1657:417-426 1667:427-437 1678:438-503 19643:504-507 1748:508-513 1754:514-548 19668…	10;9;9;9;9;7;7;7;7;7;7;7;7;5;5;5;5;5;5;5;5;5;5;5;5;4;4;4;4;4;2;2;2;2;2;2;2;2;2;1	10;9;9;9;9;7;7;7;7;7;7;7;7;5;5;5;5;5;5;5;5;5;5;5;5;4;4;4;4;4;2;2;2;2;2;2;2;2;2;1	10;9;9;9;9;7;7;7;7;7;7;7;7;5;5;5;5;5;5;5;5;5;5;5;5;4;4;4;4;4;2;2;2;2;2;2;2;2;2;1	>Haliotis_sp_Tri_129603_c0_g1_i1;>comp105495_c0_seq9_4 len=2286 path=[9783:0-21 1946:22-1210 3135:1211-1564 19827:1565-1565 3490:1566-1729 3654:1730-2285];>comp105495_c0_seq23_4 len=2970 path=[19402:0-22 1262:23-58 19462:59-65 1305:66-160 1400:161-295 1535	40	10	10	10	16.9	16.9	16.9	106.3	945	945;762;990;998;1005;598;611;826;834;839;841;847;854;725;739;889;953;961;967;968;975;982;1117;1125;1132;346;890;1118;1125;1132;279;726;739;954;961;967;968;974;981;573	0	99.336	197540000	4593900	2.3864e-05	0.0023864		37	564;565;566;567		67;72;416;910
Haliotis_sp_Tri_135479_c0_g1_i1	Haliotis_sp_Tri_135479_c0_g1_i1	4	4	4	>Haliotis_sp_Tri_135479_c0_g1_i1	1	4	4	4	5.9	5.9	5.9	103.86	946	946	0	34.32	52988000	1039000	5.39732e-06	0.000539732		6
Haliotis_sp_Tri_137794_c0_g1_i1;comp321824_c0_seq1_5 len=364 path=[342:0-363]	Haliotis_sp_Tri_137794_c0_g1_i1;comp321824_c0_seq1_5 len=364 path=[342:0-363]	2;1	2;1	2;1	>Haliotis_sp_Tri_137794_c0_g1_i1;>comp321824_c0_seq1_5 len=364 path=[342:0-363]	2	2	2	2	11.2	11.2	11.2	23.115	205	205;122	0	13.006	61791000	7723900	4.01235e-05	0.00401235		4
Haliotis_sp_Tri_14507_c0_g1_i1	Haliotis_sp_Tri_14507_c0_g1_i1	17	17	17	>Haliotis_sp_Tri_14507_c0_g1_i1	1	17	17	17	43	43	43	63.617	593	593	0	181.89	998920000	34445000	0.000178932	0.0178932		90	568;569;570		130;188;325
Haliotis_sp_Tri_16732_c0_g1_i1	Haliotis_sp_Tri_16732_c0_g1_i1	10	10	2	>Haliotis_sp_Tri_16732_c0_g1_i1	1	10	10	2	59.2	59.2	11	24.824	228	228	0	132.28	404850000	31142000	0.000161774	0.0161774		36	15;16;17;469		96;130;184;186
Haliotis_sp_Tri_1743_c0_g1_i1;comp89145_c0_seq2_3 len=654 path=[1328:0-27 1356:28-167 1496:168-194 1523:195-206 1535:207-257 1586:258-313 1642:314-316 1645:317-321 1650:322-401 1730:402-455 1784:456-496 1825:497-511 1840:512-583 1912:584-595 1924:596-618 1947:619-653]	Haliotis_sp_Tri_1743_c0_g1_i1;comp89145_c0_seq2_3 len=654 path=[1328:0-27 1356:28-167 1496:168-194 1523:195-206 1535:207-257 1586:258-313 1642:314-316 1645:317-321 1650:322-401 1730:402-455 1784:456-496 1825:497-511 1840:512-583 1912:584-595 1924:596-618 1947:619-653]	11;6	11;6	9;5	>Haliotis_sp_Tri_1743_c0_g1_i1;>comp89145_c0_seq2_3 len=654 path=[1328:0-27 1356:28-167 1496:168-194 1523:195-206 1535:207-257 1586:258-313 1642:314-316 1645:317-321 1650:322-401 1730:402-455 1784:456-496 1825:497-511 1840:512-583 1912:584-595 1924:596-618	2	11	11	9	59	59	50.6	27.266	249	249;218	0	129.02	2896900000	241410000	0.00125406	0.125406		143	571;572;573;574;575;576;577		66;155;184;188;201;205;240
Haliotis_sp_Tri_2746_c0_g1_i1;Haliotis_sp_Tri_17455_c0_g1_i1;tr|A0A0B4VCR4|A0A0B4VCR4_HALAI Glycine-rich boundary protein OS=Haliotis asinina GN=GRBP PE=2 SV=1	Haliotis_sp_Tri_2746_c0_g1_i1;Haliotis_sp_Tri_17455_c0_g1_i1;tr|A0A0B4VCR4|A0A0B4VCR4_HALAI Glycine-rich boundary protein OS=Haliotis asinina GN=GRBP PE=2 SV=1	6;6;4	6;6;4	6;6;4	>Haliotis_sp_Tri_2746_c0_g1_i1;>Haliotis_sp_Tri_17455_c0_g1_i1;>tr|A0A0B4VCR4|A0A0B4VCR4_HALAI Glycine-rich boundary protein OS=Haliotis asinina GN=GRBP PE=2 SV=1	3	6	6	6	28.9	28.9	28.9	21.624	204	204;362;343	0	86.897	46197000000	6599500000	0.0342826	3.42826		102	578		177
Haliotis_sp_Tri_18120_c0_g1_i1;Haliotis_sp_idb_12172_c0_g1_i1	Haliotis_sp_Tri_18120_c0_g1_i1;Haliotis_sp_idb_12172_c0_g1_i1	4;3	4;3	2;2	>Haliotis_sp_Tri_18120_c0_g1_i1;>Haliotis_sp_idb_12172_c0_g1_i1	2	4	4	2	9.9	9.9	5.8	59.926	584	584;883	0	32.367	52132000	3258200	1.69254e-05	0.00169254		13	331;332;333;579		95;527;530;533
Haliotis_sp_Tri_18127_c0_g1_i1	Haliotis_sp_Tri_18127_c0_g1_i1	4	4	4	>Haliotis_sp_Tri_18127_c0_g1_i1	1	4	4	4	9.7	9.7	9.7	70.021	673	673	0	52.502	176310000	11754000	6.10588e-05	0.00610588		24
Haliotis_sp_Tri_2304_c0_g1_i1;tr|A0MCQ4|A0MCQ4_HALRU Vitelline envelope zona pellucida domain 8 OS=Haliotis rufescens GN=VEZP8 PE=2 SV=1;tr|A0MCQ5|A0MCQ5_HALFU Vitelline envelope zona pellucida domain 8 OS=Haliotis fulgens GN=VEZP8 PE=2 SV=1	Haliotis_sp_Tri_2304_c0_g1_i1	4;1;1	4;1;1	4;1;1	>Haliotis_sp_Tri_2304_c0_g1_i1	3	4	4	4	22	22	22	23.855	223	223;337;347	0	45.525	77991000	5999300	3.11647e-05	0.00311647		21
Haliotis_sp_Tri_24151_c0_g1_i1;comp73368_c0_seq1_5 len=577 path=[1:0-139 141:140-145 1070:146-188 151:189-217 180:218-259 222:260-308 271:309-348 1224:349-388 643:389-576]	Haliotis_sp_Tri_24151_c0_g1_i1	6;2	6;2	6;2	>Haliotis_sp_Tri_24151_c0_g1_i1	2	6	6	6	43	43	43	16.674	149	149;193	0	110.58	69733000000	7748100000	0.0402492	4.02492		169
Haliotis_sp_Tri_25106_c0_g1_i1;comp246916_c0_seq1_3 len=215 path=[193:0-214]	Haliotis_sp_Tri_25106_c0_g1_i1	18;2	18;2	18;2	>Haliotis_sp_Tri_25106_c0_g1_i1	2	18	18	18	42.9	42.9	42.9	61.796	538	538;71	0	323.31	3852800000	142700000	0.000741287	0.0741287		247	581;582;583;584		79;97;260;470
Haliotis_sp_Tri_28544_c0_g1_i1;Haliotis_sp_CLC_729_c0_g1_i1	Haliotis_sp_Tri_28544_c0_g1_i1;Haliotis_sp_CLC_729_c0_g1_i1	16;13	16;13	8;5	>Haliotis_sp_Tri_28544_c0_g1_i1;>Haliotis_sp_CLC_729_c0_g1_i1	2	16	16	8	46.1	46.1	29.4	44.124	395	395;396	0	295.85	8840100000	552510000	0.00287014	0.287014		213	585		203
Haliotis_sp_Tri_28744_c0_g1_i1;comp64512_c0_seq1_1 len=973 path=[1:0-376 378:377-715 717:716-972];REV__comp11306_c0_seq1_5 len=445 path=[1:0-444];comp228173_c0_seq1_5 len=485 path=[463:0-484]	Haliotis_sp_Tri_28744_c0_g1_i1;comp64512_c0_seq1_1 len=973 path=[1:0-376 378:377-715 717:716-972]	7;6;1;1	7;6;1;1	7;6;1;1	>Haliotis_sp_Tri_28744_c0_g1_i1;>comp64512_c0_seq1_1 len=973 path=[1:0-376 378:377-715 717:716-972]	4	7	7	7	20.2	20.2	20.2	41.418	376	376;325;149;162	0	67.606	545860000	38990000	0.000202542	0.0202542		68	586;587		244;247
Haliotis_sp_Tri_29101_c0_g1_i1;Haliotis_sp_CLC_652_c0_g1_i1	Haliotis_sp_Tri_29101_c0_g1_i1;Haliotis_sp_CLC_652_c0_g1_i1	8;5	8;5	8;5	>Haliotis_sp_Tri_29101_c0_g1_i1;>Haliotis_sp_CLC_652_c0_g1_i1	2	8	8	8	39.4	39.4	39.4	32.79	317	317;101	0	148.92	1384100000	138410000	0.000719002	0.0719002		126	588;589		281;295
Haliotis_sp_Tri_3023_c0_g1_i1;Haliotis_sp_Tri_3022_c0_g1_i1	Haliotis_sp_Tri_3023_c0_g1_i1;Haliotis_sp_Tri_3022_c0_g1_i1	2;1	2;1	2;1	>Haliotis_sp_Tri_3023_c0_g1_i1;>Haliotis_sp_Tri_3022_c0_g1_i1	2	2	2	2	10.3	10.3	10.3	35.012	320	320;214	0	11.073	22680000	1134000	5.89081e-06	0.000589081		2
Haliotis_sp_Tri_31892_c0_g1_i1;comp22593_c0_seq1_3 len=735 path=[1:0-734]	Haliotis_sp_Tri_31892_c0_g1_i1;comp22593_c0_seq1_3 len=735 path=[1:0-734]	5;4	4;4	1;1	>Haliotis_sp_Tri_31892_c0_g1_i1;>comp22593_c0_seq1_3 len=735 path=[1:0-734]	2	5	4	1	32.3	26.8	5.1	21.648	198	198;245	0	67.833	5767400000	961230000	0.00499332	0.499332		115
Haliotis_sp_Tri_31897_c0_g1_i1;Haliotis_sp_idb_16846_c0_g1_i1	Haliotis_sp_Tri_31897_c0_g1_i1;Haliotis_sp_idb_16846_c0_g1_i1	5;3	4;2	3;2	>Haliotis_sp_Tri_31897_c0_g1_i1;>Haliotis_sp_idb_16846_c0_g1_i1	2	5	4	3	35.9	30.3	25.8	21.955	198	198;198	0	48.222	446480000	55810000	0.000289917	0.0289917		19
Haliotis_sp_Tri_3408_c0_g1_i1;Haliotis_sp_idb_2652_c0_g1_i1	Haliotis_sp_Tri_3408_c0_g1_i1	6;2	6;2	4;0	>Haliotis_sp_Tri_3408_c0_g1_i1	2	6	6	4	15.7	15.7	9.1	52.314	484	484;512	0	47.685	83120000	4617800	2.39882e-05	0.00239882		14
Haliotis_sp_Tri_35519_c0_g1_i1;Haliotis_sp_idb_43536_c0_g1_i1	Haliotis_sp_Tri_35519_c0_g1_i1;Haliotis_sp_idb_43536_c0_g1_i1	11;10	11;10	11;10	>Haliotis_sp_Tri_35519_c0_g1_i1;>Haliotis_sp_idb_43536_c0_g1_i1	2	11	11	11	37.6	37.6	37.6	42.363	383	383;345	0	187.24	6364400000	353580000	0.00183675	0.183675		176	590		157
Haliotis_sp_Tri_38314_c0_g1_i1;comp24992_c0_seq1_5 len=261 path=[239:0-260];comp24992_c1_seq1_1 len=263 path=[477:0-262]	Haliotis_sp_Tri_38314_c0_g1_i1;comp24992_c0_seq1_5 len=261 path=[239:0-260]	3;2;1	3;2;1	3;2;1	>Haliotis_sp_Tri_38314_c0_g1_i1;>comp24992_c0_seq1_5 len=261 path=[239:0-260]	3	3	3	3	23.8	23.8	23.8	17.409	164	164;87;88	0	20.39	245080000	20423000	0.000106092	0.0106092		16
Haliotis_sp_Tri_45070_c0_g1_i1;Haliotis_sp_idb_19360_c0_g1_i1;Haliotis_sp_CLC_1969_c0_g1_i1;comp104254_c0_seq2_4 len=2556 path=[5910:0-3 17113:4-27 5938:28-87 5998:88-111 6022:112-272 6183:273-296 6207:297-392 6303:393-416 6327:417-615 6526:616-639 6550:640-797 6708:798-821 6732:822-825 6736:826-846 16885:847-849 16888:850-870 6781:871-871 6782:872-895 6806:896-1588 7499:1589-1612 7523:1613-1747 …	Haliotis_sp_Tri_45070_c0_g1_i1	48;8;3;1;1;1	48;8;3;1;1;1	47;8;3;1;1;1	>Haliotis_sp_Tri_45070_c0_g1_i1	6	48	48	47	37.3	37.3	36.6	151.77	1409	1409;288;138;852;2817;2820	0	323.31	43424000000	648120000	0.0033668	0.33668		845	591;592;593;594;595;596		310;641;789;944;1002;1037
Haliotis_sp_Tri_4862_c0_g1_i1	Haliotis_sp_Tri_4862_c0_g1_i1	1	1	1	>Haliotis_sp_Tri_4862_c0_g1_i1	1	1	1	1	8.3	8.3	8.3	23.949	218	218	0	15.577	5473200	684150	3.55397e-06	0.000355397		5	597		157
Haliotis_sp_Tri_57542_c0_g1_i1	Haliotis_sp_Tri_57542_c0_g1_i1	1	1	1	>Haliotis_sp_Tri_57542_c0_g1_i1	1	1	1	1	12.9	12.9	12.9	12.799	124	124	0	8.8819	58177000	14544000	7.5552e-05	0.0075552		9
Haliotis_sp_Tri_57798_c0_g1_i1;Haliotis_sp_CLC_5_c0_g1_i1;Haliotis_sp_Tri_57797_c0_g1_i1;REV__Haliotis_sp_Tri_57798_c0_g1_i1;Haliotis_sp_Tri_132906_c0_g1_i1;REV__Haliotis_sp_Tri_132910_c0_g1_i1;Haliotis_sp_Tri_132910_c0_g1_i1	Haliotis_sp_Tri_57798_c0_g1_i1	5;2;2;2;1;1;1	5;2;2;2;1;1;1	4;2;2;2;1;1;1	>Haliotis_sp_Tri_57798_c0_g1_i1	7	5	5	4	11.1	11.1	10.2	53.141	540	540;182;380;540;210;225;225	0	33.188	700080000	100010000	0.000519524	0.0519524		40
Haliotis_sp_Tri_61496_c0_g1_i1	Haliotis_sp_Tri_61496_c0_g1_i1	9	9	9	>Haliotis_sp_Tri_61496_c0_g1_i1	1	9	9	9	33.8	33.8	33.8	29.536	266	266	0	98.946	2525800000	229620000	0.00119281	0.119281		141
Haliotis_sp_Tri_62627_c0_g1_i1	Haliotis_sp_Tri_62627_c0_g1_i1	1	1	1	>Haliotis_sp_Tri_62627_c0_g1_i1	1	1	1	1	8.5	8.5	8.5	18.551	164	164	0.0071259	6.6562	12811000	1830200	9.50738e-06	0.000950738		3
Haliotis_sp_Tri_62946_c0_g1_i1;Haliotis_sp_idb_29553_c0_g1_i1;comp99065_c0_seq1_4 len=2210 path=[1:0-324 326:325-450 452:451-460 462:461-530 532:531-594 596:595-630 632:631-644 646:645-679 4616:680-720 722:721-755 4398:756-841 843:842-891 893:892-1008 1010:1009-1027 1029:1028-2068 6394:2069-2078 6405:2079-2209];Haliotis_sp_idb_29552_c0_g1_i1;Haliotis_sp_Tri_62947_c0_g1_i1	Haliotis_sp_Tri_62946_c0_g1_i1;Haliotis_sp_idb_29553_c0_g1_i1;comp99065_c0_seq1_4 len=2210 path=[1:0-324 326:325-450 452:451-460 462:461-530 532:531-594 596:595-630 632:631-644 646:645-679 4616:680-720 722:721-755 4398:756-841 843:842-891 893:892-1008 1010:1009-1027 1029:1028-2068 6394:2069-2078 6405:2079-2209];Haliotis_sp_idb_29552_c0_g1_i1	10;9;9;8;2	10;9;9;8;2	10;9;9;8;2	>Haliotis_sp_Tri_62946_c0_g1_i1;>Haliotis_sp_idb_29553_c0_g1_i1;>comp99065_c0_seq1_4 len=2210 path=[1:0-324 326:325-450 452:451-460 462:461-530 532:531-594 596:595-630 632:631-644 646:645-679 4616:680-720 722:721-755 4398:756-841 843:842-891 893:892-1008 1	5	10	10	10	16.4	16.4	16.4	80.024	738	738;639;736;463;283	0	89.131	602830000	23186000	0.000120445	0.0120445		78	598;599		434;729
Haliotis_sp_Tri_63049_c0_g1_i1	Haliotis_sp_Tri_63049_c0_g1_i1	21	21	21	>Haliotis_sp_Tri_63049_c0_g1_i1	1	21	21	21	49.5	49.5	49.5	34.801	311	311	0	228.16	17469000000	831840000	0.00432118	0.432118		266
Haliotis_sp_Tri_63812_c0_g1_i1	Haliotis_sp_Tri_63812_c0_g1_i1	3	2	2	>Haliotis_sp_Tri_63812_c0_g1_i1	1	3	2	2	6.5	4.6	4.6	61.413	587	587	0	54.529	520960000	65120000	0.00033828	0.033828		47	391;600		323;404
Haliotis_sp_Tri_64952_c0_g1_i1	Haliotis_sp_Tri_64952_c0_g1_i1	9	9	9	>Haliotis_sp_Tri_64952_c0_g1_i1	1	9	9	9	47.9	47.9	47.9	24.648	213	213	0	206.9	3777000000	377700000	0.00196205	0.196205		123	601;602		146;156
Haliotis_sp_Tri_68060_c0_g1_i1	Haliotis_sp_Tri_68060_c0_g1_i1	1	1	1	>Haliotis_sp_Tri_68060_c0_g1_i1	1	1	1	1	14.3	14.3	14.3	16.364	154	154	0	40.686	1827700	261100	1.35634e-06	0.000135634		2
Haliotis_sp_Tri_72839_c0_g1_i1	Haliotis_sp_Tri_72839_c0_g1_i1	7	7	7	>Haliotis_sp_Tri_72839_c0_g1_i1	1	7	7	7	27.5	27.5	27.5	39.671	357	357	0	57.222	274190000	19585000	0.000101739	0.0101739		29	603;604;605		147;151;177
Haliotis_sp_Tri_73035_c0_g1_i1	Haliotis_sp_Tri_73035_c0_g1_i1	12	12	12	>Haliotis_sp_Tri_73035_c0_g1_i1	1	12	12	12	23.6	23.6	23.6	70.367	679	679	0	323.31	34551000000	2657700000	0.013806	1.3806		344	606		669
Haliotis_sp_Tri_7902_c0_g1_i1	Haliotis_sp_Tri_7902_c0_g1_i1	2	2	2	>Haliotis_sp_Tri_7902_c0_g1_i1	1	2	2	2	11.8	11.8	11.8	29.754	263	263	0	14.119	18727000	1337700	6.94898e-06	0.000694898		3	607		156
Haliotis_sp_Tri_81308_c0_g1_i1;comp95780_c0_seq2_4 len=1153 path=[1151:0-87 1239:88-94 1246:95-227 1379:228-261 1413:262-298 4581:299-405 4649:406-435 3988:436-472 1620:473-475 1623:476-577 1725:578-611 1759:612-649 1797:650-695 1843:696-715 4790:716-768 2726:769-830 3266:831-845 1993:846-859 2007:860-917 2065:918-941 2089:942-967 2846:968-996 2168:997-1033 2205:1034-1057 2229:1058-1152]	Haliotis_sp_Tri_81308_c0_g1_i1	3;1	3;1	3;1	>Haliotis_sp_Tri_81308_c0_g1_i1	2	3	3	3	23.6	23.6	23.6	19.922	182	182;384	0	29.578	3000100000	500020000	0.00259747	0.259747		65	608;609;610;611		88;159;166;176
Haliotis_sp_Tri_83476_c0_g1_i1	Haliotis_sp_Tri_83476_c0_g1_i1	15	15	15	>Haliotis_sp_Tri_83476_c0_g1_i1	1	15	15	15	35.6	35.6	35.6	60.579	554	554	0	323.31	4004700000	166860000	0.000866791	0.0866791		220	612;613;614;615		183;297;325;474
Haliotis_sp_Tri_8786_c0_g1_i1;Haliotis_sp_Tri_8788_c0_g1_i1	Haliotis_sp_Tri_8786_c0_g1_i1	3;1	3;1	3;1	>Haliotis_sp_Tri_8786_c0_g1_i1	2	3	3	3	23.5	23.5	23.5	18.865	166	166;133	0	26.128	106550000	11838000	6.14951e-05	0.00614951		11	616		120
Haliotis_sp_Tri_90659_c0_g1_i1	Haliotis_sp_Tri_90659_c0_g1_i1	7	7	7	>Haliotis_sp_Tri_90659_c0_g1_i1	1	7	7	7	41.2	41.2	41.2	18.122	160	160	0	55.78	181790000	20199000	0.000104928	0.0104928		17	617		35
Haliotis_sp_Tri_96223_c0_g1_i1	Haliotis_sp_Tri_96223_c0_g1_i1	1	1	1	>Haliotis_sp_Tri_96223_c0_g1_i1	1	1	1	1	1.7	1.7	1.7	109.25	989	989	0	7.496	22238000	453840	2.35757e-06	0.000235757		2
sp|P82595|PLS_HALLA Perlustrin OS=Haliotis laevigata PE=1 SV=2	sp|P82595|PLS_HALLA Perlustrin OS=Haliotis laevigata PE=1 SV=2	2	2	2	>sp|P82595|PLS_HALLA Perlustrin OS=Haliotis laevigata PE=1 SV=2	1	2	2	2	20.2	20.2	20.2	9.3378	84	84	0	16.127	1072200000	268050000	0.00139245	0.139245		18
sp|P82596|PLC_HALLA Perlucin OS=Haliotis laevigata PE=1 SV=3	sp|P82596|PLC_HALLA Perlucin OS=Haliotis laevigata PE=1 SV=3	21	21	2	>sp|P82596|PLC_HALLA Perlucin OS=Haliotis laevigata PE=1 SV=3	1	21	21	2	84.5	84.5	7.1	18.155	155	155	0	323.31	171860000000	14322000000	0.0743988	7.43988		879
sp|P84811|PWAP_HALLA Perlwapin OS=Haliotis laevigata PE=1 SV=1	sp|P84811|PWAP_HALLA Perlwapin OS=Haliotis laevigata PE=1 SV=1	13	13	11	>sp|P84811|PWAP_HALLA Perlwapin OS=Haliotis laevigata PE=1 SV=1	1	13	13	11	50.7	50.7	41	14.528	134	134	0	241.34	50741000000	7248700000	0.037655	3.7655		218
sp|P86730|PWAP_HALAI Perlwapin (Fragment) OS=Haliotis asinina PE=1 SV=1	sp|P86730|PWAP_HALAI Perlwapin (Fragment) OS=Haliotis asinina PE=1 SV=1	1	1	1	>sp|P86730|PWAP_HALAI Perlwapin (Fragment) OS=Haliotis asinina PE=1 SV=1	1	1	1	1	17.1	17.1	17.1	16.127	152	152	0	10.461	0	0	0	0		1
sp|P86737|UP3_HALAI Uncharacterized protein 3 (Fragment) OS=Haliotis asinina PE=1 SV=1	sp|P86737|UP3_HALAI Uncharacterized protein 3 (Fragment) OS=Haliotis asinina PE=1 SV=1	5	4	4	>sp|P86737|UP3_HALAI Uncharacterized protein 3 (Fragment) OS=Haliotis asinina PE=1 SV=1	1	5	4	4	15.4	9.5	9.5	18.323	169	169	0	120.04	15606000000	1734000000	0.00900765	0.900765		166	624;625;626;627		63;101;104;106
tr|E0YDV8|E0YDV8_9GAMM Heat shock protein 70 (Fragment) OS=Shewanella haliotis GN=Hsp70 PE=3 SV=1	tr|E0YDV8|E0YDV8_9GAMM Heat shock protein 70 (Fragment) OS=Shewanella haliotis GN=Hsp70 PE=3 SV=1	1	1	1	>tr|E0YDV8|E0YDV8_9GAMM Heat shock protein 70 (Fragment) OS=Shewanella haliotis GN=Hsp70 PE=3 SV=1	1	1	1	1	9	9	9	20.576	189	189	0	9.3304	24346000	3043200	1.58086e-05	0.00158086		3
tr|F8J3D2|F8J3D2_HALLA Perlucin C protein OS=Haliotis laevigata GN=perlucin C PE=2 SV=1;tr|F8J3D1|F8J3D1_HALLA Perlucin B protein OS=Haliotis laevigata GN=perlucin B PE=2 SV=1;tr|F8J3D0|F8J3D0_HALLA Perlucin A2 protein OS=Haliotis laevigata GN=perlucin A2 PE=2 SV=1	tr|F8J3D2|F8J3D2_HALLA Perlucin C protein OS=Haliotis laevigata GN=perlucin C PE=2 SV=1;tr|F8J3D1|F8J3D1_HALLA Perlucin B protein OS=Haliotis laevigata GN=perlucin B PE=2 SV=1;tr|F8J3D0|F8J3D0_HALLA Perlucin A2 protein OS=Haliotis laevigata GN=perlucin A2 PE=2 SV=1	21;18;15	5;4;3	2;1;0	>tr|F8J3D2|F8J3D2_HALLA Perlucin C protein OS=Haliotis laevigata GN=perlucin C PE=2 SV=1;>tr|F8J3D1|F8J3D1_HALLA Perlucin B protein OS=Haliotis laevigata GN=perlucin B PE=2 SV=1;>tr|F8J3D0|F8J3D0_HALLA Perlucin A2 protein OS=Haliotis laevigata GN=perlucin	3	21	5	2	62.9	28.8	16.7	27.79	240	240;210;149	0	158.76	26063000000	1447900000	0.00752144	0.752144		404	628;629		89;173
SUM																			1.92503e+11		99.9999	100
