# Supplementary material for: In-depth proteomic analyses of Haliotis laevigata (greenlip abalone) nacre and prismatic organic shell matrix
Source: Proteome Sci. 2018 Jun 15;16:11. doi: 10.1186/s12953-018-0139-3 (PMC6003135; doi:10.1186/s12953-018-0139-3)
Supplement: Supplementary file 8 — ProteinGroups, nacre acid-insoluble, protocol B. See legend to Additional file 6. (XLSX 141 kb) [file 12953_2018_139_MOESM8_ESM.xlsx]

## Sheet: Haliotis_nacre_ins_B_proteinGro
Protein IDs	Majority protein IDs	Peptide counts (all)	Peptide counts (razor+unique)	Peptide counts (unique)	Fasta headers	Number of proteins	Peptides	Razor + unique peptides	Unique peptides	Sequence coverage [%]	Unique + razor sequence coverage [%]	Unique sequence coverage [%]	Mol. weight [kDa]	Sequence length	Sequence lengths	Q-value	Score	Intensity	iBAQ	iBAQ fraction	iBAQ percent	MS/MS Count	Oxidation (M) site IDs	Phospho (STY) site IDs	Oxidation (M) site positions	Phospho (STY) site positions
Haliotis_sp_idb_13752_c0_g1_i1;comp100168_c0_seq2_1 len=2206 path=[2299:0-165 2465:166-190 2490:191-893 3193:894-911 3211:912-1191 3491:1192-1207 6450:1208-1318 6482:1319-1331 3631:1332-1336 6516:1337-1358 6538:1359-1360 3660:1361-1363 3663:1364-1462 3762:1463-1702 6609:1703-1709 6616:1710-1720 4020:1721-1902 4202:1903-2056 4370:2057-2101 6720:2102-2149 4469:2150-2205];comp100168_c0_seq1_1 len=22…	Haliotis_sp_idb_13752_c0_g1_i1;comp100168_c0_seq2_1 len=2206 path=[2299:0-165 2465:166-190 2490:191-893 3193:894-911 3211:912-1191 3491:1192-1207 6450:1208-1318 6482:1319-1331 3631:1332-1336 6516:1337-1358 6538:1359-1360 3660:1361-1363 3663:1364-1462 3762:1463-1702 6609:1703-1709 6616:1710-1720 4020:1721-1902 4202:1903-2056 4370:2057-2101 6720:2102-2149 4469:2150-2205];comp100168_c0_seq1_1 len=22…	1;1;1	1;1;1	1;1;1	>Haliotis_sp_idb_13752_c0_g1_i1;>comp100168_c0_seq2_1 len=2206 path=[2299:0-165 2465:166-190 2490:191-893 3193:894-911 3211:912-1191 3491:1192-1207 6450:1208-1318 6482:1319-1331 3631:1332-1336 6516:1337-1358 6538:1359-1360 3660:1361-1363 3663:1364-1462 376	3	1	1	1	5.7	5.7	5.7	21.336	192	192;736;740	0.0057143	6.07	18989000	2373700	0.000138324	0.0138324	1
Haliotis_sp_Tri_2667_c0_g1_i1;comp100525_c0_seq1_6 len=2949 path=[1:0-36 38:37-701 703:702-714 716:715-794 796:795-842 844:843-873 875:874-897 7811:898-908 910:909-919 921:920-947 7832:948-960 962:961-979 981:980-1003 7866:1004-1008 7871:1009-1017 7880:1018-1034 1036:1035-1112 1114:1113-1145 1147:1146-1175 1177:1176-1522 7989:1523-2111 6008:2112-2135 2137:2136-2245 2247:2246-2261 2263:2262-2654 2…	Haliotis_sp_Tri_2667_c0_g1_i1;comp100525_c0_seq1_6 len=2949 path=[1:0-36 38:37-701 703:702-714 716:715-794 796:795-842 844:843-873 875:874-897 7811:898-908 910:909-919 921:920-947 7832:948-960 962:961-979 981:980-1003 7866:1004-1008 7871:1009-1017 7880:1018-1034 1036:1035-1112 1114:1113-1145 1147:1146-1175 1177:1176-1522 7989:1523-2111 6008:2112-2135 2137:2136-2245 2247:2246-2261 2263:2262-2654 2…	1;1	1;1	1;1	>Haliotis_sp_Tri_2667_c0_g1_i1;>comp100525_c0_seq1_6 len=2949 path=[1:0-36 38:37-701 703:702-714 716:715-794 796:795-842 844:843-873 875:874-897 7811:898-908 910:909-919 921:920-947 7832:948-960 962:961-979 981:980-1003 7866:1004-1008 7871:1009-1017 7880:1	2	1	1	1	3	3	3	50.89	466	466;983	0.0030675	6.5187	1110500	58448	3.40597e-06	0.000340597	1	0		379
Haliotis_sp_Tri_109450_c0_g1_i1;comp101252_c0_seq3_2 len=1445 path=[12575:0-38 12614:39-47 12623:48-159 12735:160-162 12738:163-166 12742:167-571 13147:572-810 13386:811-817 13393:818-863 13439:864-947 13523:948-949 13525:950-1444];comp101252_c0_seq1_2 len=1553 path=[18161:0-28 18190:29-80 10039:81-104 10063:105-130 10089:131-245 10204:246-361 10320:362-385 17735:386-679 13147:680-918 13386:919-9…	Haliotis_sp_Tri_109450_c0_g1_i1;comp101252_c0_seq3_2 len=1445 path=[12575:0-38 12614:39-47 12623:48-159 12735:160-162 12738:163-166 12742:167-571 13147:572-810 13386:811-817 13393:818-863 13439:864-947 13523:948-949 13525:950-1444];comp101252_c0_seq1_2 len=1553 path=[18161:0-28 18190:29-80 10039:81-104 10063:105-130 10089:131-245 10204:246-361 10320:362-385 17735:386-679 13147:680-918 13386:919-9…	4;4;2;1	4;4;2;1	4;4;2;1	>Haliotis_sp_Tri_109450_c0_g1_i1;>comp101252_c0_seq3_2 len=1445 path=[12575:0-38 12614:39-47 12623:48-159 12735:160-162 12738:163-166 12742:167-571 13147:572-810 13386:811-817 13393:818-863 13439:864-947 13523:948-949 13525:950-1444];>comp101252_c0_seq1_2	4	4	4	4	22	22	22	26.035	232	232;482;518;184	0	27.563	59090000	4220700	0.000245955	0.0245955	12
Haliotis_sp_idb_22145_c0_g1_i1;comp101254_c0_seq1_3 len=2326 path=[1:0-118 6771:119-257 6801:258-276 278:277-301 6835:302-1057 1059:1058-1060 1062:1061-2097 7204:2098-2118 2120:2119-2174 7242:2175-2177 7245:2178-2192 7260:2193-2296 7349:2297-2303 7337:2304-2315 4903:2316-2325];comp101254_c0_seq2_3 len=2417 path=[1:0-118 6771:119-257 6801:258-276 278:277-301 6835:302-1057 1059:1058-1060 1062:1061-…	Haliotis_sp_idb_22145_c0_g1_i1;comp101254_c0_seq1_3 len=2326 path=[1:0-118 6771:119-257 6801:258-276 278:277-301 6835:302-1057 1059:1058-1060 1062:1061-2097 7204:2098-2118 2120:2119-2174 7242:2175-2177 7245:2178-2192 7260:2193-2296 7349:2297-2303 7337:2304-2315 4903:2316-2325];comp101254_c0_seq2_3 len=2417 path=[1:0-118 6771:119-257 6801:258-276 278:277-301 6835:302-1057 1059:1058-1060 1062:1061-…	4;4;4;3;3;3;2;1	2;2;2;1;2;1;2;1	2;2;2;1;2;1;2;1	>Haliotis_sp_idb_22145_c0_g1_i1;>comp101254_c0_seq1_3 len=2326 path=[1:0-118 6771:119-257 6801:258-276 278:277-301 6835:302-1057 1059:1058-1060 1062:1061-2097 7204:2098-2118 2120:2119-2174 7242:2175-2177 7245:2178-2192 7260:2193-2296 7349:2297-2303 7337:23	8	4	2	2	8.7	4.9	4.9	69.828	635	635;775;805;633;636;1121;518;285	0	17.612	7234400	200950	1.17101e-05	0.00117101	3
Haliotis_sp_CLC_351_c0_g1_i1;comp101468_c1_seq1_3 len=1576 path=[1554:0-1575]	Haliotis_sp_CLC_351_c0_g1_i1;comp101468_c1_seq1_3 len=1576 path=[1554:0-1575]	1;1	1;1	1;1	>Haliotis_sp_CLC_351_c0_g1_i1;>comp101468_c1_seq1_3 len=1576 path=[1554:0-1575]	2	1	1	1	9.1	9.1	9.1	20.247	176	176;525	0	7.4978	2335400	212310	1.23721e-05	0.00123721	1
Haliotis_sp_Tri_88331_c0_g1_i1;comp101550_c1_seq1_3 len=2684 path=[2888:0-1014 3903:1015-1703 15176:1704-1706 4595:1707-1802 4691:1803-1898 15270:1899-1899 4788:1900-1901 4790:1902-2034 4923:2035-2062 10588:2063-2111 5000:2112-2247 5136:2248-2262 5151:2263-2395 5284:2396-2405 5294:2406-2560 5449:2561-2590 5479:2591-2683]	Haliotis_sp_Tri_88331_c0_g1_i1;comp101550_c1_seq1_3 len=2684 path=[2888:0-1014 3903:1015-1703 15176:1704-1706 4595:1707-1802 4691:1803-1898 15270:1899-1899 4788:1900-1901 4790:1902-2034 4923:2035-2062 10588:2063-2111 5000:2112-2247 5136:2248-2262 5151:2263-2395 5284:2396-2405 5294:2406-2560 5449:2561-2590 5479:2591-2683]	6;6	6;6	6;6	>Haliotis_sp_Tri_88331_c0_g1_i1;>comp101550_c1_seq1_3 len=2684 path=[2888:0-1014 3903:1015-1703 15176:1704-1706 4595:1707-1802 4691:1803-1898 15270:1899-1899 4788:1900-1901 4790:1902-2034 4923:2035-2062 10588:2063-2111 5000:2112-2247 5136:2248-2262 5151:22	2	6	6	6	15	15	15	51.259	452	452;894	0	39.296	26534000	1263500	7.36286e-05	0.00736286	9
Haliotis_sp_idb_10164_c0_g1_i1;comp101565_c0_seq1_5 len=4906 path=[4884:0-315 5200:316-677 5562:678-679 5564:680-934 5819:935-1335 6220:1336-1351 6236:1352-1360 6245:1361-1686 6571:1687-2756 11796:2757-2778 7663:2779-2791 7676:2792-2983 11874:2984-2994 11976:2995-3219 11911:3220-3226 8111:3227-3524 8409:3525-3541 8426:3542-3808 8693:3809-3841 8726:3842-4905]	Haliotis_sp_idb_10164_c0_g1_i1;comp101565_c0_seq1_5 len=4906 path=[4884:0-315 5200:316-677 5562:678-679 5564:680-934 5819:935-1335 6220:1336-1351 6236:1352-1360 6245:1361-1686 6571:1687-2756 11796:2757-2778 7663:2779-2791 7676:2792-2983 11874:2984-2994 11976:2995-3219 11911:3220-3226 8111:3227-3524 8409:3525-3541 8426:3542-3808 8693:3809-3841 8726:3842-4905]	5;5	5;5	5;5	>Haliotis_sp_idb_10164_c0_g1_i1;>comp101565_c0_seq1_5 len=4906 path=[4884:0-315 5200:316-677 5562:678-679 5564:680-934 5819:935-1335 6220:1336-1351 6236:1352-1360 6245:1361-1686 6571:1687-2756 11796:2757-2778 7663:2779-2791 7676:2792-2983 11874:2984-2994 1	2	5	5	5	6.2	6.2	6.2	120.24	1073	1073;1636	0	35.003	21599000	423510	2.46794e-05	0.00246794	6	1		323
comp101638_c0_seq5_5 len=1626 path=[2732:0-74 10580:75-88 10594:89-96 2829:97-107 2840:108-110 2843:111-137 7690:138-156 2889:157-160 2893:161-208 8024:209-223 10658:224-253 10688:254-275 3004:276-354 9007:355-414 3142:415-524 3252:525-1187 3915:1188-1601 10991:1602-1602 10992:1603-1625];comp101638_c0_seq1_5 len=2332 path=[2732:0-74 10580:75-88 10594:89-96 2829:97-107 2840:108-110 2843:111-137 76…	comp101638_c0_seq5_5 len=1626 path=[2732:0-74 10580:75-88 10594:89-96 2829:97-107 2840:108-110 2843:111-137 7690:138-156 2889:157-160 2893:161-208 8024:209-223 10658:224-253 10688:254-275 3004:276-354 9007:355-414 3142:415-524 3252:525-1187 3915:1188-1601 10991:1602-1602 10992:1603-1625];comp101638_c0_seq1_5 len=2332 path=[2732:0-74 10580:75-88 10594:89-96 2829:97-107 2840:108-110 2843:111-137 76…	8;8;8;6	8;8;8;6	8;8;8;6	>comp101638_c0_seq5_5 len=1626 path=[2732:0-74 10580:75-88 10594:89-96 2829:97-107 2840:108-110 2843:111-137 7690:138-156 2889:157-160 2893:161-208 8024:209-223 10658:224-253 10688:254-275 3004:276-354 9007:355-414 3142:415-524 3252:525-1187 3915:1188-1601	4	8	8	8	16.6	16.6	16.6	59.192	542	542;778;920;329	0	83.726	460970000	18439000	0.00107451	0.107451	29	2;3;4		35;136;148
comp101644_c1_seq1_1 len=1326 path=[6320:0-664 6985:665-668 6989:669-1293 7614:1294-1325]	comp101644_c1_seq1_1 len=1326 path=[6320:0-664 6985:665-668 6989:669-1293 7614:1294-1325]	2	1	1	>comp101644_c1_seq1_1 len=1326 path=[6320:0-664 6985:665-668 6989:669-1293 7614:1294-1325]	1	2	1	1	5	2.5	2.5	49.256	442	442	0	8.6189	6603200	253970	1.47997e-05	0.00147997	1
comp101858_c3_seq18_4 len=2097 path=[10064:0-47 10112:48-189 10254:190-207 10272:208-1130 729:1131-1154 753:1155-1893 1492:1894-2096]	comp101858_c3_seq18_4 len=2097 path=[10064:0-47 10112:48-189 10254:190-207 10272:208-1130 729:1131-1154 753:1155-1893 1492:1894-2096]	7	7	7	>comp101858_c3_seq18_4 len=2097 path=[10064:0-47 10112:48-189 10254:190-207 10272:208-1130 729:1131-1154 753:1155-1893 1492:1894-2096]	1	7	7	7	14.3	14.3	14.3	75.776	699	699	0	57.842	36132000	881270	5.13547e-05	0.00513547	11	5;6		141;231
Haliotis_sp_CLC_2877_c0_g1_i1;Haliotis_sp_idb_3129_c0_g1_i1;comp102281_c0_seq4_1 len=4840 path=[11773:0-133 5565:134-134 5566:135-785 6217:786-1212 6644:1213-2728 8160:2729-2746 8178:2747-3403 8835:3404-3917 15131:3918-3922 15136:3923-3927 15141:3928-3940 9372:3941-4640 10072:4641-4838 14334:4839-4839];comp102281_c0_seq5_3 len=4854 path=[13235:0-148 5566:149-799 6217:800-1226 6644:1227-2742 8160:…	Haliotis_sp_CLC_2877_c0_g1_i1;Haliotis_sp_idb_3129_c0_g1_i1;comp102281_c0_seq4_1 len=4840 path=[11773:0-133 5565:134-134 5566:135-785 6217:786-1212 6644:1213-2728 8160:2729-2746 8178:2747-3403 8835:3404-3917 15131:3918-3922 15136:3923-3927 15141:3928-3940 9372:3941-4640 10072:4641-4838 14334:4839-4839];comp102281_c0_seq5_3 len=4854 path=[13235:0-148 5566:149-799 6217:800-1226 6644:1227-2742 8160:…	2;2;2;2;2;2;2	2;2;2;2;2;2;2	2;2;2;2;2;2;2	>Haliotis_sp_CLC_2877_c0_g1_i1;>Haliotis_sp_idb_3129_c0_g1_i1;>comp102281_c0_seq4_1 len=4840 path=[11773:0-133 5565:134-134 5566:135-785 6217:786-1212 6644:1213-2728 8160:2729-2746 8178:2747-3403 8835:3404-3917 15131:3918-3922 15136:3923-3927 15141:3928-39	7	2	2	2	4.2	4.2	4.2	91.93	850	850;871;1614;1618;1643;1668;1719	0	27.095	53816000	1454500	8.47589e-05	0.00847589	5	7		224
Haliotis_sp_Tri_129753_c0_g1_i1;comp102930_c0_seq1_5 len=2482 path=[1:0-245 247:246-278 280:279-294 296:295-442 444:443-462 8038:463-516 521:517-619 8120:620-636 5253:637-652 8145:653-741 5172:742-760 764:761-1008 8270:1009-1029 1033:1030-1105 1109:1106-1125 8321:1126-1152 1156:1153-1341 1345:1342-1358 1362:1359-1441 5058:1442-1490 1494:1491-1514 8477:1515-1535 1539:1536-1645 5572:1646-1649 1653:…	Haliotis_sp_Tri_129753_c0_g1_i1;comp102930_c0_seq1_5 len=2482 path=[1:0-245 247:246-278 280:279-294 296:295-442 444:443-462 8038:463-516 521:517-619 8120:620-636 5253:637-652 8145:653-741 5172:742-760 764:761-1008 8270:1009-1029 1033:1030-1105 1109:1106-1125 8321:1126-1152 1156:1153-1341 1345:1342-1358 1362:1359-1441 5058:1442-1490 1494:1491-1514 8477:1515-1535 1539:1536-1645 5572:1646-1649 1653:…	3;3	3;3	3;3	>Haliotis_sp_Tri_129753_c0_g1_i1;>comp102930_c0_seq1_5 len=2482 path=[1:0-245 247:246-278 280:279-294 296:295-442 444:443-462 8038:463-516 521:517-619 8120:620-636 5253:637-652 8145:653-741 5172:742-760 764:761-1008 8270:1009-1029 1033:1030-1105 1109:1106-	2	3	3	3	36.5	36.5	36.5	15.724	148	148;828	0	32.495	13006000	1858100	0.000108278	0.0108278	7
Haliotis_sp_idb_17123_c0_g1_i1;Haliotis_sp_Tri_107427_c0_g1_i1;comp103017_c0_seq2_6 len=3012 path=[1:0-111 113:112-463 465:464-1959 27157:1960-2163 35207:2164-2164 13002:2165-2840 35333:2841-2843 25906:2844-2980 26043:2981-3011];comp103017_c0_seq6_6 len=3036 path=[1:0-111 113:112-463 465:464-1959 1961:1960-2187 35207:2188-2188 13002:2189-2864 35333:2865-2867 25906:2868-3004 26043:3005-3035];comp1…	Haliotis_sp_idb_17123_c0_g1_i1;Haliotis_sp_Tri_107427_c0_g1_i1;comp103017_c0_seq2_6 len=3012 path=[1:0-111 113:112-463 465:464-1959 27157:1960-2163 35207:2164-2164 13002:2165-2840 35333:2841-2843 25906:2844-2980 26043:2981-3011];comp103017_c0_seq6_6 len=3036 path=[1:0-111 113:112-463 465:464-1959 1961:1960-2187 35207:2188-2188 13002:2189-2864 35333:2865-2867 25906:2868-3004 26043:3005-3035];comp1…	4;4;4;4;4;4;3;3;1;1	4;4;4;4;4;4;3;3;1;1	4;4;4;4;4;4;3;3;1;1	>Haliotis_sp_idb_17123_c0_g1_i1;>Haliotis_sp_Tri_107427_c0_g1_i1;>comp103017_c0_seq2_6 len=3012 path=[1:0-111 113:112-463 465:464-1959 27157:1960-2163 35207:2164-2164 13002:2165-2840 35333:2841-2843 25906:2844-2980 26043:2981-3011];>comp103017_c0_seq6_6 le	10	4	4	4	17.1	17.1	17.1	39.418	334	334;337;1004;1012;1104;1112;1105;1205;1105;1205	0	38.345	41756000	2087800	0.000121664	0.0121664	6
comp103384_c0_seq2_4 len=1187 path=[1163:0-170 5826:171-172 5828:173-203 1367:204-205 1369:206-224 5878:225-251 5905:252-305 1469:306-345 5962:346-377 2887:378-401 6002:402-403 6004:404-411 6012:412-414 1576:415-415 1577:416-440 1602:441-475 6038:476-481 6044:482-488 1650:489-521 1683:522-525 6072:526-539 6086:540-575 6105:576-589 6119:590-596 1758:597-605 6131:606-615 6141:616-623 2504:624-660 1…	comp103384_c0_seq2_4 len=1187 path=[1163:0-170 5826:171-172 5828:173-203 1367:204-205 1369:206-224 5878:225-251 5905:252-305 1469:306-345 5962:346-377 2887:378-401 6002:402-403 6004:404-411 6012:412-414 1576:415-415 1577:416-440 1602:441-475 6038:476-481 6044:482-488 1650:489-521 1683:522-525 6072:526-539 6086:540-575 6105:576-589 6119:590-596 1758:597-605 6131:606-615 6141:616-623 2504:624-660 1…	8	8	2	>comp103384_c0_seq2_4 len=1187 path=[1163:0-170 5826:171-172 5828:173-203 1367:204-205 1369:206-224 5878:225-251 5905:252-305 1469:306-345 5962:346-377 2887:378-401 6002:402-403 6004:404-411 6012:412-414 1576:415-415 1577:416-440 1602:441-475 6038:476-481	1	8	8	2	26.1	26.1	6.3	42.723	395	395	0	72.106	88846000	4676100	0.000272493	0.0272493	20	8;9;10;11		118;152;206;208
tr|B3TK83|B3TK83_HALDV Beta-actin 2 OS=Haliotis diversicolor PE=2 SV=1;tr|Q256S1|Q256S1_HALTU Actin OS=Haliotis tuberculata GN=actin PE=2 SV=1;tr|B3SNT2|B3SNT2_HALDV Actin OS=Haliotis diversicolor PE=2 SV=1;Haliotis_sp_Tri_131427_c0_g1_i1;comp103470_c1_seq20_6 len=1319 path=[18001:0-239 25907:240-242 1593:243-278 25943:279-283 25948:284-287 25952:288-331 21354:332-362 1713:363-373 26024:374-391 1…	tr|B3TK83|B3TK83_HALDV Beta-actin 2 OS=Haliotis diversicolor PE=2 SV=1;tr|Q256S1|Q256S1_HALTU Actin OS=Haliotis tuberculata GN=actin PE=2 SV=1;tr|B3SNT2|B3SNT2_HALDV Actin OS=Haliotis diversicolor PE=2 SV=1;Haliotis_sp_Tri_131427_c0_g1_i1;comp103470_c1_seq20_6 len=1319 path=[18001:0-239 25907:240-242 1593:243-278 25943:279-283 25948:284-287 25952:288-331 21354:332-362 1713:363-373 26024:374-391 1…	17;17;17;17;17;17;17;17;17;17;17;17;17;16;16;16;16;15;15;15;15;15;15;15;15;14;14;12;11;11;11;11;11;11;9;9;9;7;7;7;7;7;7;7;7;7;7;7;7;7;7;5;5;3;3;3;3;3;2;1;1;1;1;1	17;17;17;17;17;17;17;17;17;17;17;17;17;16;16;16;16;15;15;15;15;15;15;15;15;14;14;12;11;11;11;11;11;11;9;9;9;7;7;7;7;7;7;7;7;7;7;7;7;7;7;5;5;3;3;3;3;3;2;1;1;1;1;1	2;2;2;2;2;2;2;2;2;2;2;2;2;2;2;2;2;0;0;0;0;0;0;0;0;0;0;0;2;2;2;2;2;2;0;0;0;2;2;2;2;2;2;2;2;2;2;2;2;2;2;0;0;2;2;2;2;2;2;0;0;0;0;0	>tr|B3TK83|B3TK83_HALDV Beta-actin 2 OS=Haliotis diversicolor PE=2 SV=1;>tr|Q256S1|Q256S1_HALTU Actin OS=Haliotis tuberculata GN=actin PE=2 SV=1;>tr|B3SNT2|B3SNT2_HALDV Actin OS=Haliotis diversicolor PE=2 SV=1;>Haliotis_sp_Tri_131427_c0_g1_i1;>comp103470_c	64	17	17	2	40.5	40.5	5.9	41.691	375	375;376;376;376;440;468;472;475;500;503;531;568;582;376;423;455;458;375;375;376;376;437;455;465;483;420;438;375;849;881;884;912;949;963;335;846;864;255;266;275;298;301;307;310;329;338;366;375;380;389;443;241;281;146;166;198;201;334;50;90;228;260;295;375	0	170.76	884180000	44209000	0.00257622	0.257622	75	12;13;14;15		44;47;190;305
Haliotis_sp_Tri_56398_c0_g1_i1;comp103479_c0_seq1_1 len=4049 path=[4032:0-334 4367:335-357 4390:358-739 4772:740-755 4788:756-859 4892:860-869 4902:870-907 8346:908-924 4957:925-1088 5121:1089-1096 5129:1097-1135 5168:1136-1136 5169:1137-1895 5928:1896-2089 6122:2090-2127 6160:2128-2428 11177:2429-2554 11247:2555-2570 6603:2571-2625 11296:2626-2630 11301:2631-2645 6681:2646-2694 11327:2695-2700 1…	Haliotis_sp_Tri_56398_c0_g1_i1;comp103479_c0_seq1_1 len=4049 path=[4032:0-334 4367:335-357 4390:358-739 4772:740-755 4788:756-859 4892:860-869 4902:870-907 8346:908-924 4957:925-1088 5121:1089-1096 5129:1097-1135 5168:1136-1136 5169:1137-1895 5928:1896-2089 6122:2090-2127 6160:2128-2428 11177:2429-2554 11247:2555-2570 6603:2571-2625 11296:2626-2630 11301:2631-2645 6681:2646-2694 11327:2695-2700 1…	5;5;5;1	5;5;5;1	5;5;5;1	>Haliotis_sp_Tri_56398_c0_g1_i1;>comp103479_c0_seq1_1 len=4049 path=[4032:0-334 4367:335-357 4390:358-739 4772:740-755 4788:756-859 4892:860-869 4902:870-907 8346:908-924 4957:925-1088 5121:1089-1096 5129:1097-1135 5168:1136-1136 5169:1137-1895 5928:1896-2	4	5	5	5	15.2	15.2	15.2	43.643	401	401;1350;1355;180	0	43.447	43372000	2065400	0.000120358	0.0120358	11	16;17		92;222
Haliotis_sp_Tri_23898_c0_g1_i1;comp103559_c0_seq2_2 len=646 path=[1:0-329 331:330-330 332:331-369 371:370-413 3748:414-417 7106:418-473 7147:474-479 7153:480-494 496:495-495 497:496-531 533:532-563 7191:564-573 7201:574-576 578:577-577 579:578-607 7835:608-612 7844:613-621 623:622-645];comp103559_c0_seq1_2 len=928 path=[1:0-329 331:330-330 332:331-369 371:370-413 3748:414-417 7106:418-473 7147:47…	Haliotis_sp_Tri_23898_c0_g1_i1;comp103559_c0_seq2_2 len=646 path=[1:0-329 331:330-330 332:331-369 371:370-413 3748:414-417 7106:418-473 7147:474-479 7153:480-494 496:495-495 497:496-531 533:532-563 7191:564-573 7201:574-576 578:577-577 579:578-607 7835:608-612 7844:613-621 623:622-645];comp103559_c0_seq1_2 len=928 path=[1:0-329 331:330-330 332:331-369 371:370-413 3748:414-417 7106:418-473 7147:47…	2;2;2;2;2;1	2;2;2;2;2;1	2;2;2;2;2;1	>Haliotis_sp_Tri_23898_c0_g1_i1;>comp103559_c0_seq2_2 len=646 path=[1:0-329 331:330-330 332:331-369 371:370-413 3748:414-417 7106:418-473 7147:474-479 7153:480-494 496:495-495 497:496-531 533:532-563 7191:564-573 7201:574-576 578:577-577 579:578-607 7835:6	6	2	2	2	11.8	11.8	11.8	23.428	211	211;215;309;412;448;166	0	21.476	12062000	927830	5.40679e-05	0.00540679	6
comp103717_c1_seq2_5 len=1575 path=[17181:0-94 3209:95-106 3221:107-112 3227:113-118 3233:119-121 12056:122-129 6840:130-130 6841:131-145 6856:146-151 6862:152-166 6877:167-193 3452:194-223 15079:224-226 15082:227-259 310:260-280 331:281-283 10631:284-322 373:323-385 436:386-511 562:512-538 589:539-544 595:545-553 14119:554-577 628:578-583 634:584-590 641:591-619 670:620-628 679:629-682 733:683-6…	comp103717_c1_seq2_5 len=1575 path=[17181:0-94 3209:95-106 3221:107-112 3227:113-118 3233:119-121 12056:122-129 6840:130-130 6841:131-145 6856:146-151 6862:152-166 6877:167-193 3452:194-223 15079:224-226 15082:227-259 310:260-280 331:281-283 10631:284-322 373:323-385 436:386-511 562:512-538 589:539-544 595:545-553 14119:554-577 628:578-583 634:584-590 641:591-619 670:620-628 679:629-682 733:683-6…	7;7;6;5;5;5;5;4;4;4;4;4;4;3;3;3;3;3;3;3;3;3;2;2;2;2;2;2;2;2;2;2;1;1;1;1;1;1;1;1;1;1;1	7;7;6;5;5;5;5;4;4;4;4;4;4;3;3;3;3;3;3;3;3;3;2;2;2;2;2;2;2;2;2;2;1;1;1;1;1;1;1;1;1;1;1	3;3;2;2;1;1;1;2;2;1;1;1;1;1;1;1;1;0;2;1;0;1;0;1;1;0;0;0;0;0;0;0;0;0;0;1;0;0;0;0;0;0;0	>comp103717_c1_seq2_5 len=1575 path=[17181:0-94 3209:95-106 3221:107-112 3227:113-118 3233:119-121 12056:122-129 6840:130-130 6841:131-145 6856:146-151 6862:152-166 6877:167-193 3452:194-223 15079:224-226 15082:227-259 310:260-280 331:281-283 10631:284-322	43	7	7	3	18.3	18.3	8.4	58.046	525	525;541;392;450;450;451;452;433;450;450;451;498;514;182;212;249;316;450;451;451;451;452;159;218;227;246;262;317;337;440;477;479;67;79;86;158;196;211;246;275;374;478;481	0	50.842	52464000	2384700	0.000138965	0.0138965	15
comp103780_c0_seq6_3 len=650 path=[4984:0-3 4988:4-354 16741:355-368 5353:369-510 5495:511-649];comp103780_c0_seq18_3 len=1802 path=[4984:0-3 4988:4-354 16741:355-368 5353:369-510 9410:511-934 9834:935-1034 16842:1035-1381 10281:1382-1569 10469:1570-1584 3903:1585-1588 3907:1589-1590 3909:1591-1605 3924:1606-1613 16896:1614-1625 16909:1626-1631 16915:1632-1643 13332:1644-1644 6457:1645-1659 6472:…	comp103780_c0_seq6_3 len=650 path=[4984:0-3 4988:4-354 16741:355-368 5353:369-510 5495:511-649];comp103780_c0_seq18_3 len=1802 path=[4984:0-3 4988:4-354 16741:355-368 5353:369-510 9410:511-934 9834:935-1034 16842:1035-1381 10281:1382-1569 10469:1570-1584 3903:1585-1588 3907:1589-1590 3909:1591-1605 3924:1606-1613 16896:1614-1625 16909:1626-1631 16915:1632-1643 13332:1644-1644 6457:1645-1659 6472:…	1;1;1	1;1;1	1;1;1	>comp103780_c0_seq6_3 len=650 path=[4984:0-3 4988:4-354 16741:355-368 5353:369-510 5495:511-649];>comp103780_c0_seq18_3 len=1802 path=[4984:0-3 4988:4-354 16741:355-368 5353:369-510 9410:511-934 9834:935-1034 16842:1035-1381 10281:1382-1569 10469:1570-1584	3	1	1	1	5.6	5.6	5.6	23.728	216	216;600;635	0.005814	6.161	3390900	226060	1.31733e-05	0.00131733	1	19	1	126	122
Haliotis_sp_Tri_17927_c0_g1_i1;Haliotis_sp_idb_10409_c0_g1_i1;Haliotis_sp_idb_10408_c0_g1_i1;Haliotis_sp_idb_13175_c0_g1_i1;comp105411_c0_seq4_3 len=910 path=[1:0-671 673:672-786 788:787-810 812:811-854 22621:855-878 879:879-909];comp103814_c0_seq1_2 len=1263 path=[1:0-946 8051:947-970 996:971-1018 1044:1019-1019 1045:1020-1048 10707:1049-1049 10708:1050-1066 1092:1067-1097 10733:1098-1108 10744:…	Haliotis_sp_Tri_17927_c0_g1_i1;Haliotis_sp_idb_10409_c0_g1_i1;Haliotis_sp_idb_10408_c0_g1_i1;Haliotis_sp_idb_13175_c0_g1_i1;comp105411_c0_seq4_3 len=910 path=[1:0-671 673:672-786 788:787-810 812:811-854 22621:855-878 879:879-909];comp103814_c0_seq1_2 len=1263 path=[1:0-946 8051:947-970 996:971-1018 1044:1019-1019 1045:1020-1048 10707:1049-1049 10708:1050-1066 1092:1067-1097 10733:1098-1108 10744:…	1;1;1;1;1;1;1;1;1;1;1;1;1;1;1	1;1;1;1;1;1;1;1;1;1;1;1;1;1;1	1;1;1;1;1;1;1;1;1;1;1;1;1;1;1	>Haliotis_sp_Tri_17927_c0_g1_i1;>Haliotis_sp_idb_10409_c0_g1_i1;>Haliotis_sp_idb_10408_c0_g1_i1;>Haliotis_sp_idb_13175_c0_g1_i1;>comp105411_c0_seq4_3 len=910 path=[1:0-671 673:672-786 788:787-810 812:811-854 22621:855-878 879:879-909];>comp103814_c0_seq1_2	15	1	1	1	5.1	5.1	5.1	24.703	214	214;250;250;256;303;421;429;934;986;994;1114;3176;3180;3182;3186	0	9.3503	1766900	110430	6.43515e-06	0.000643515	1
comp103921_c1_seq6_3 len=1085 path=[16188:0-912 13400:913-913 13401:914-1084]	comp103921_c1_seq6_3 len=1085 path=[16188:0-912 13400:913-913 13401:914-1084]	1	1	1	>comp103921_c1_seq6_3 len=1085 path=[16188:0-912 13400:913-913 13401:914-1084]	1	1	1	1	3	3	3	38.193	361	361	0	6.8514	2836400	141820	8.26435e-06	0.000826435	2
Haliotis_sp_idb_7892_c0_g1_i1;comp104004_c0_seq4_5 len=1737 path=[4425:0-35 18479:36-51 4424:52-458 4883:459-461 4886:462-1736];comp104004_c0_seq2_5 len=2658 path=[1926:0-369 17363:370-373 2300:374-383 17370:384-391 17378:392-422 17431:423-439 3891:440-950 4402:951-958 4410:959-972 4424:973-1379 4883:1380-1382 4886:1383-2657]	Haliotis_sp_idb_7892_c0_g1_i1;comp104004_c0_seq4_5 len=1737 path=[4425:0-35 18479:36-51 4424:52-458 4883:459-461 4886:462-1736];comp104004_c0_seq2_5 len=2658 path=[1926:0-369 17363:370-373 2300:374-383 17370:384-391 17378:392-422 17431:423-439 3891:440-950 4402:951-958 4410:959-972 4424:973-1379 4883:1380-1382 4886:1383-2657]	2;2;2	2;2;2	2;2;2	>Haliotis_sp_idb_7892_c0_g1_i1;>comp104004_c0_seq4_5 len=1737 path=[4425:0-35 18479:36-51 4424:52-458 4883:459-461 4886:462-1736];>comp104004_c0_seq2_5 len=2658 path=[1926:0-369 17363:370-373 2300:374-383 17370:384-391 17378:392-422 17431:423-439 3891:440-	3	2	2	2	5.2	5.2	5.2	40.953	365	365;579;886	0	12.449	4720300	393360	2.29225e-05	0.00229225	2
Haliotis_sp_idb_5674_c0_g1_i1;comp104092_c0_seq1_6 len=3885 path=[1:0-41 43:42-242 244:243-569 11294:570-584 8268:585-585 10817:586-609 616:610-894 901:895-942 949:943-973 980:974-998 1005:999-1044 1051:1045-1069 1076:1070-1143 1150:1144-1167 1174:1168-1345 1352:1346-1667 1674:1668-1691 1698:1692-1712 1719:1713-1736 1743:1737-1760 1767:1761-1784 1791:1785-1847 8269:1848-1871 1878:1872-1997 2004:1…	Haliotis_sp_idb_5674_c0_g1_i1;comp104092_c0_seq1_6 len=3885 path=[1:0-41 43:42-242 244:243-569 11294:570-584 8268:585-585 10817:586-609 616:610-894 901:895-942 949:943-973 980:974-998 1005:999-1044 1051:1045-1069 1076:1070-1143 1150:1144-1167 1174:1168-1345 1352:1346-1667 1674:1668-1691 1698:1692-1712 1719:1713-1736 1743:1737-1760 1767:1761-1784 1791:1785-1847 8269:1848-1871 1878:1872-1997 2004:1…	2;2	2;2	2;2	>Haliotis_sp_idb_5674_c0_g1_i1;>comp104092_c0_seq1_6 len=3885 path=[1:0-41 43:42-242 244:243-569 11294:570-584 8268:585-585 10817:586-609 616:610-894 901:895-942 949:943-973 980:974-998 1005:999-1044 1051:1045-1069 1076:1070-1143 1150:1144-1167 1174:1168-1	2	2	2	2	5	5	5	73.015	636	636;1295	0	19.118	19055000	577430	3.36489e-05	0.00336489	6	20		368
Haliotis_sp_CLC_4272_c0_g1_i1;comp104530_c1_seq1_2 len=2811 path=[3257:0-1085 8372:1086-1095 4353:1096-1272 4530:1273-1275 4533:1276-1310 4568:1311-1329 4587:1330-1565 4823:1566-1575 4833:1576-1582 4840:1583-1879 5137:1880-1913 5171:1914-2004 5262:2005-2034 5292:2035-2127 8898:2128-2137 8908:2138-2139 5397:2140-2188 11357:2189-2239 11395:2240-2252 5510:2253-2409 5667:2410-2520 5778:2521-2557 5815…	Haliotis_sp_CLC_4272_c0_g1_i1;comp104530_c1_seq1_2 len=2811 path=[3257:0-1085 8372:1086-1095 4353:1096-1272 4530:1273-1275 4533:1276-1310 4568:1311-1329 4587:1330-1565 4823:1566-1575 4833:1576-1582 4840:1583-1879 5137:1880-1913 5171:1914-2004 5262:2005-2034 5292:2035-2127 8898:2128-2137 8908:2138-2139 5397:2140-2188 11357:2189-2239 11395:2240-2252 5510:2253-2409 5667:2410-2520 5778:2521-2557 5815…	15;15;2	15;15;2	15;15;2	>Haliotis_sp_CLC_4272_c0_g1_i1;>comp104530_c1_seq1_2 len=2811 path=[3257:0-1085 8372:1086-1095 4353:1096-1272 4530:1273-1275 4533:1276-1310 4568:1311-1329 4587:1330-1565 4823:1566-1575 4833:1576-1582 4840:1583-1879 5137:1880-1913 5171:1914-2004 5262:2005-2	3	15	15	15	25.3	25.3	25.3	82.755	762	762;937;287	0	119.79	351600000	10987000	0.000640251	0.0640251	48	21;22;23;24		88;111;230;651
comp104605_c0_seq2_6 len=2335 path=[2313:0-312 2626:313-332 2646:333-432 2746:433-450 9175:451-481 2795:482-488 2802:489-638 9252:639-644 2958:645-660 2974:661-703 9278:704-706 4648:707-762 4704:763-779 3093:780-804 9350:805-805 3119:806-811 3125:812-818 9364:819-828 3142:829-875 3189:876-955 9397:956-977 9419:978-986 9428:987-990 3304:991-991 3305:992-1060 3374:1061-1062 9457:1063-1064 3378:1065…	comp104605_c0_seq2_6 len=2335 path=[2313:0-312 2626:313-332 2646:333-432 2746:433-450 9175:451-481 2795:482-488 2802:489-638 9252:639-644 2958:645-660 2974:661-703 9278:704-706 4648:707-762 4704:763-779 3093:780-804 9350:805-805 3119:806-811 3125:812-818 9364:819-828 3142:829-875 3189:876-955 9397:956-977 9419:978-986 9428:987-990 3304:991-991 3305:992-1060 3374:1061-1062 9457:1063-1064 3378:1065…	5;5	5;5	1;1	>comp104605_c0_seq2_6 len=2335 path=[2313:0-312 2626:313-332 2646:333-432 2746:433-450 9175:451-481 2795:482-488 2802:489-638 9252:639-644 2958:645-660 2974:661-703 9278:704-706 4648:707-762 4704:763-779 3093:780-804 9350:805-805 3119:806-811 3125:812-818	2	5	5	1	9.4	9.4	2.7	86.407	778	778;809	0	57.99	50460000	1121300	6.53421e-05	0.00653421	10
Haliotis_sp_CLC_1139_c0_g1_i1;Haliotis_sp_idb_6726_c0_g1_i1;comp104774_c0_seq13_1 len=6620 path=[1:0-439 441:440-452 454:453-762 779:763-1132 1149:1133-1919 1936:1920-5070 31066:5071-5076 16884:5077-6619];comp104774_c0_seq11_1 len=6635 path=[1:0-439 441:440-452 454:453-762 764:763-777 779:778-1147 1149:1148-1934 1936:1935-5085 31066:5086-5091 16884:5092-6634];comp104774_c0_seq5_1 len=7602 path=[1…	Haliotis_sp_CLC_1139_c0_g1_i1;Haliotis_sp_idb_6726_c0_g1_i1;comp104774_c0_seq13_1 len=6620 path=[1:0-439 441:440-452 454:453-762 779:763-1132 1149:1133-1919 1936:1920-5070 31066:5071-5076 16884:5077-6619];comp104774_c0_seq11_1 len=6635 path=[1:0-439 441:440-452 454:453-762 764:763-777 779:778-1147 1149:1148-1934 1936:1935-5085 31066:5086-5091 16884:5092-6634];comp104774_c0_seq5_1 len=7602 path=[1…	1;1;1;1;1;1	1;1;1;1;1;1	1;1;1;1;1;1	>Haliotis_sp_CLC_1139_c0_g1_i1;>Haliotis_sp_idb_6726_c0_g1_i1;>comp104774_c0_seq13_1 len=6620 path=[1:0-439 441:440-452 454:453-762 779:763-1132 1149:1133-1919 1936:1920-5070 31066:5071-5076 16884:5077-6619];>comp104774_c0_seq11_1 len=6635 path=[1:0-439 44	6	1	1	1	0.7	0.7	0.7	188.7	1655	1655;1662;2207;2212;2534;2539	0.0030395	6.4872	2604800	29940	1.74471e-06	0.000174471	2
comp105495_c0_seq9_4 len=2286 path=[9783:0-21 1946:22-1210 3135:1211-1564 19827:1565-1565 3490:1566-1729 3654:1730-2285];Haliotis_sp_Tri_129603_c0_g1_i1;comp105495_c0_seq23_4 len=2970 path=[19402:0-22 1262:23-58 19462:59-65 1305:66-160 1400:161-295 1535:296-322 19538:323-324 1565:325-335 1576:336-374 1615:375-416 1657:417-426 1667:427-437 1678:438-503 19643:504-507 1748:508-513 1754:514-548 19668…	comp105495_c0_seq9_4 len=2286 path=[9783:0-21 1946:22-1210 3135:1211-1564 19827:1565-1565 3490:1566-1729 3654:1730-2285];Haliotis_sp_Tri_129603_c0_g1_i1;comp105495_c0_seq23_4 len=2970 path=[19402:0-22 1262:23-58 19462:59-65 1305:66-160 1400:161-295 1535:296-322 19538:323-324 1565:325-335 1576:336-374 1615:375-416 1657:417-426 1667:427-437 1678:438-503 19643:504-507 1748:508-513 1754:514-548 19668…	18;18;18;18;18;14;14;14;14;14;14;14;14;12;12;12;12;12;12;12;12;12;12;12;12;6;6;6;6;6;4;2;2;2;2;2;2;2;2	18;18;18;18;18;14;14;14;14;14;14;14;14;12;12;12;12;12;12;12;12;12;12;12;12;6;6;6;6;6;4;2;2;2;2;2;2;2;2	18;18;18;18;18;14;14;14;14;14;14;14;14;12;12;12;12;12;12;12;12;12;12;12;12;6;6;6;6;6;4;2;2;2;2;2;2;2;2	>comp105495_c0_seq9_4 len=2286 path=[9783:0-21 1946:22-1210 3135:1211-1564 19827:1565-1565 3490:1566-1729 3654:1730-2285];>Haliotis_sp_Tri_129603_c0_g1_i1;>comp105495_c0_seq23_4 len=2970 path=[19402:0-22 1262:23-58 19462:59-65 1305:66-160 1400:161-295 1535	39	18	18	18	29.7	29.7	29.7	84.954	762	762;945;990;998;1005;598;611;826;834;839;841;847;854;725;739;889;953;961;967;968;975;982;1117;1125;1132;346;890;1118;1125;1132;279;726;739;954;961;967;968;974;981	0	178.51	411280000	12463000	0.000726263	0.0726263	42	25;26;27;28		88;93;437;602
Haliotis_sp_Tri_41929_c0_g1_i1;comp105740_c0_seq2_6 len=2567 path=[2926:0-41 10721:42-56 6336:57-163 6443:164-172 10788:173-189 10805:190-195 10811:196-215 3142:216-329 10883:330-334 10888:335-337 10891:338-417 3344:418-423 3350:424-447 10961:448-452 10966:453-540 6664:541-543 3470:544-638 11063:639-640 3567:641-641 3568:642-711 3638:712-715 3642:716-739 11118:740-747 6091:748-784 3711:785-846 11…	Haliotis_sp_Tri_41929_c0_g1_i1;comp105740_c0_seq2_6 len=2567 path=[2926:0-41 10721:42-56 6336:57-163 6443:164-172 10788:173-189 10805:190-195 10811:196-215 3142:216-329 10883:330-334 10888:335-337 10891:338-417 3344:418-423 3350:424-447 10961:448-452 10966:453-540 6664:541-543 3470:544-638 11063:639-640 3567:641-641 3568:642-711 3638:712-715 3642:716-739 11118:740-747 6091:748-784 3711:785-846 11…	1;1;1	1;1;1	1;1;1	>Haliotis_sp_Tri_41929_c0_g1_i1;>comp105740_c0_seq2_6 len=2567 path=[2926:0-41 10721:42-56 6336:57-163 6443:164-172 10788:173-189 10805:190-195 10811:196-215 3142:216-329 10883:330-334 10888:335-337 10891:338-417 3344:418-423 3350:424-447 10961:448-452 109	3	1	1	1	3.1	3.1	3.1	51.066	456	456;856;986	0	10.479	2730100	143690	8.37333e-06	0.000837333	1
Haliotis_sp_Tri_103881_c0_g1_i1;comp106447_c0_seq14_3 len=668 path=[428:0-15 3717:16-16 3718:17-39 3741:40-75 3777:76-105 3807:106-129 558:130-140 569:141-144 573:145-159 588:160-162 591:163-163 592:164-176 3524:177-184 3532:185-237 3585:238-255 684:256-259 688:260-260 689:261-261 690:262-300 729:301-302 731:303-310 739:311-334 763:335-352 781:353-378 807:379-379 808:380-382 811:383-391 820:392-3…	Haliotis_sp_Tri_103881_c0_g1_i1;comp106447_c0_seq14_3 len=668 path=[428:0-15 3717:16-16 3718:17-39 3741:40-75 3777:76-105 3807:106-129 558:130-140 569:141-144 573:145-159 588:160-162 591:163-163 592:164-176 3524:177-184 3532:185-237 3585:238-255 684:256-259 688:260-260 689:261-261 690:262-300 729:301-302 731:303-310 739:311-334 763:335-352 781:353-378 807:379-379 808:380-382 811:383-391 820:392-3…	1;1;1;1;1	1;1;1;1;1	1;1;1;1;1	>Haliotis_sp_Tri_103881_c0_g1_i1;>comp106447_c0_seq14_3 len=668 path=[428:0-15 3717:16-16 3718:17-39 3741:40-75 3777:76-105 3807:106-129 558:130-140 569:141-144 573:145-159 588:160-162 591:163-163 592:164-176 3524:177-184 3532:185-237 3585:238-255 684:256-	5	1	1	1	5.5	5.5	5.5	22.178	200	200;222;286;303;748	0	12.466	172960000	28827000	0.00167985	0.167985	5
Haliotis_sp_idb_2214_c0_g1_i1;comp106543_c0_seq12_5 len=1411 path=[3449:0-30 12683:31-58 3508:59-337 3787:338-349 17373:350-528 3978:529-529 3979:530-553 4003:554-889 4339:890-913 4363:914-1410];comp106543_c0_seq11_6 len=1451 path=[3409:0-23 14576:24-25 3435:26-39 3449:40-70 3480:71-98 3508:99-377 3787:378-389 17373:390-568 3978:569-569 3979:570-593 4003:594-929 4339:930-953 4363:954-1450];comp10…	Haliotis_sp_idb_2214_c0_g1_i1;comp106543_c0_seq12_5 len=1411 path=[3449:0-30 12683:31-58 3508:59-337 3787:338-349 17373:350-528 3978:529-529 3979:530-553 4003:554-889 4339:890-913 4363:914-1410];comp106543_c0_seq11_6 len=1451 path=[3409:0-23 14576:24-25 3435:26-39 3449:40-70 3480:71-98 3508:99-377 3787:378-389 17373:390-568 3978:569-569 3979:570-593 4003:594-929 4339:930-953 4363:954-1450];comp10…	5;5;5;5;5;5;5;5;5	5;5;5;5;5;5;5;5;5	5;5;5;5;5;5;5;5;5	>Haliotis_sp_idb_2214_c0_g1_i1;>comp106543_c0_seq12_5 len=1411 path=[3449:0-30 12683:31-58 3508:59-337 3787:338-349 17373:350-528 3978:529-529 3979:530-553 4003:554-889 4339:890-913 4363:914-1410];>comp106543_c0_seq11_6 len=1451 path=[3409:0-23 14576:24-25	9	5	5	5	14.4	14.4	14.4	47.226	431	431;471;484;569;654;691;753;848;921	0	44.568	63578000	3532100	0.000205828	0.0205828	13
comp106862_c0_seq1_3 len=6977 path=[6962:0-1296 20050:1297-1621 8584:1622-1642 8605:1643-1701 8664:1702-1730 8693:1731-1872 8835:1873-1882 8845:1883-1992 8955:1993-2052 9015:2053-2092 9055:2093-2112 9075:2113-2419 9382:2420-2431 9394:2432-2457 9420:2458-2477 9440:2478-3169 10132:3170-3184 10147:3185-3666 20548:3667-3716 10679:3717-3856 10819:3857-4580 20725:4581-4581 20726:4582-4593 14279:4594-45…	comp106862_c0_seq1_3 len=6977 path=[6962:0-1296 20050:1297-1621 8584:1622-1642 8605:1643-1701 8664:1702-1730 8693:1731-1872 8835:1873-1882 8845:1883-1992 8955:1993-2052 9015:2053-2092 9055:2093-2112 9075:2113-2419 9382:2420-2431 9394:2432-2457 9420:2458-2477 9440:2478-3169 10132:3170-3184 10147:3185-3666 20548:3667-3716 10679:3717-3856 10819:3857-4580 20725:4581-4581 20726:4582-4593 14279:4594-45…	5;5;4;3;2	5;5;4;3;2	5;5;4;3;2	>comp106862_c0_seq1_3 len=6977 path=[6962:0-1296 20050:1297-1621 8584:1622-1642 8605:1643-1701 8664:1702-1730 8693:1731-1872 8835:1873-1882 8845:1883-1992 8955:1993-2052 9015:2053-2092 9055:2093-2112 9075:2113-2419 9382:2420-2431 9394:2432-2457 9420:2458-2	5	5	5	5	3.1	3.1	3.1	254.9	2325	2325;2333;1294;662;799	0	43.583	29137000	309960	1.80625e-05	0.00180625	7
comp106997_c0_seq1_2 len=4332 path=[9723:0-82 4463:83-220 4601:221-411 4792:412-463 15133:464-519 4900:520-521 4902:522-566 4947:567-670 5051:671-738 5119:739-839 5220:840-1190 15436:1191-1203 15449:1204-1270 15505:1271-1351 5732:1352-1356 5737:1357-1369 5750:1370-1499 8781:1500-1536 15653:1537-1630 6011:1631-1647 6028:1648-2220 6601:2221-2440 15894:2441-2472 6853:2473-2730 16006:2731-2733 16009:…	comp106997_c0_seq1_2 len=4332 path=[9723:0-82 4463:83-220 4601:221-411 4792:412-463 15133:464-519 4900:520-521 4902:522-566 4947:567-670 5051:671-738 5119:739-839 5220:840-1190 15436:1191-1203 15449:1204-1270 15505:1271-1351 5732:1352-1356 5737:1357-1369 5750:1370-1499 8781:1500-1536 15653:1537-1630 6011:1631-1647 6028:1648-2220 6601:2221-2440 15894:2441-2472 6853:2473-2730 16006:2731-2733 16009:…	7;7;6	7;7;6	7;7;6	>comp106997_c0_seq1_2 len=4332 path=[9723:0-82 4463:83-220 4601:221-411 4792:412-463 15133:464-519 4900:520-521 4902:522-566 4947:567-670 5051:671-738 5119:739-839 5220:840-1190 15436:1191-1203 15449:1204-1270 15505:1271-1351 5732:1352-1356 5737:1357-1369	3	7	7	7	6	6	6	156.78	1444	1444;1456;1746	0	47.75	44307000	805580	4.6944e-05	0.0046944	11	29		1287
comp107085_c0_seq11_4 len=1823 path=[15960:0-18 6849:19-36 6867:37-57 16077:58-81 16101:82-83 6914:84-88 6919:89-130 6961:131-171 16159:172-179 16167:180-200 16188:201-214 16202:215-222 16210:223-226 16214:227-244 7075:245-254 7085:255-297 16269:298-311 7142:312-385 16320:386-394 7225:395-398 7229:399-588 7419:589-596 7427:597-700 7531:701-710 7541:711-761 7595:762-1093 7927:1094-1095 7929:1096-1…	comp107085_c0_seq11_4 len=1823 path=[15960:0-18 6849:19-36 6867:37-57 16077:58-81 16101:82-83 6914:84-88 6919:89-130 6961:131-171 16159:172-179 16167:180-200 16188:201-214 16202:215-222 16210:223-226 16214:227-244 7075:245-254 7085:255-297 16269:298-311 7142:312-385 16320:386-394 7225:395-398 7229:399-588 7419:589-596 7427:597-700 7531:701-710 7541:711-761 7595:762-1093 7927:1094-1095 7929:1096-1…	1;1;1;1;1;1	1;1;1;1;1;1	1;1;1;1;1;1	>comp107085_c0_seq11_4 len=1823 path=[15960:0-18 6849:19-36 6867:37-57 16077:58-81 16101:82-83 6914:84-88 6919:89-130 6961:131-171 16159:172-179 16167:180-200 16188:201-214 16202:215-222 16210:223-226 16214:227-244 7075:245-254 7085:255-297 16269:298-311 7	6	1	1	1	1.2	1.2	1.2	63.438	607	607;618;623;634;709;725	0.0057803	6.1086	11492000	280300	1.63341e-05	0.00163341	2
comp107313_c0_seq1_3 len=23161 path=[1:0-25 27:26-687 689:688-1040 51643:1041-1124 47524:1125-1126 1128:1127-2114 2116:2115-2116 2118:2117-3775 3777:3776-4372 4374:4373-4408 4410:4409-4576 4578:4577-4644 4646:4645-4716 4718:4717-6321 6323:6322-6329 6331:6330-6457 6459:6458-7628 7630:7629-8470 8472:8471-10786 52568:10787-10788 52570:10789-10866 52600:10867-11006 52667:11007-11015 11017:11016-11017…	comp107313_c0_seq1_3 len=23161 path=[1:0-25 27:26-687 689:688-1040 51643:1041-1124 47524:1125-1126 1128:1127-2114 2116:2115-2116 2118:2117-3775 3777:3776-4372 4374:4373-4408 4410:4409-4576 4578:4577-4644 4646:4645-4716 4718:4717-6321 6323:6322-6329 6331:6330-6457 6459:6458-7628 7630:7629-8470 8472:8471-10786 52568:10787-10788 52570:10789-10866 52600:10867-11006 52667:11007-11015 11017:11016-11017…	32;17;13	32;17;13	32;17;13	>comp107313_c0_seq1_3 len=23161 path=[1:0-25 27:26-687 689:688-1040 51643:1041-1124 47524:1125-1126 1128:1127-2114 2116:2115-2116 2118:2117-3775 3777:3776-4372 4374:4373-4408 4410:4409-4576 4578:4577-4644 4646:4645-4716 4718:4717-6321 6323:6322-6329 6331:6	3	32	32	32	5.3	5.3	5.3	844.22	7720	7720;3423;2258	0	260.04	164770000	470780	2.7434e-05	0.0027434	53
comp107337_c0_seq3_6 len=9597 path=[34099:0-11 14939:12-705 36323:706-717 15645:718-721 15649:722-814 15742:815-828 15756:829-1136 16064:1137-1166 16094:1167-1279 16207:1280-1437 16365:1438-1554 16482:1555-2008 16936:2009-2070 16998:2071-2728 17656:2729-3048 17976:3049-4764 19692:4765-4965 19893:4966-5176 20104:5177-5246 37072:5247-5254 37080:5255-5495 20423:5496-5743 20671:5744-5784 20712:5785-6…	comp107337_c0_seq3_6 len=9597 path=[34099:0-11 14939:12-705 36323:706-717 15645:718-721 15649:722-814 15742:815-828 15756:829-1136 16064:1137-1166 16094:1167-1279 16207:1280-1437 16365:1438-1554 16482:1555-2008 16936:2009-2070 16998:2071-2728 17656:2729-3048 17976:3049-4764 19692:4765-4965 19893:4966-5176 20104:5177-5246 37072:5247-5254 37080:5255-5495 20423:5496-5743 20671:5744-5784 20712:5785-6…	1	1	1	>comp107337_c0_seq3_6 len=9597 path=[34099:0-11 14939:12-705 36323:706-717 15645:718-721 15649:722-814 15742:815-828 15756:829-1136 16064:1137-1166 16094:1167-1279 16207:1280-1437 16365:1438-1554 16482:1555-2008 16936:2009-2070 16998:2071-2728 17656:2729-3	1	1	1	1	0.5	0.5	0.5	335.98	3199	3199	0.002994	6.465	0	0	0	0	1
comp85993_c0_seq3_1 len=269 path=[1:0-25 2598:26-29 1290:30-56 1317:57-133 3005:134-185 3038:186-199 2517:200-215 1475:216-235 3070:236-245 3080:246-268];comp64346_c0_seq4_6 len=435 path=[457:0-206 227:207-227 970:228-434];comp64346_c0_seq2_6 len=435 path=[974:0-206 973:207-227 970:228-434];comp64346_c0_seq1_6 len=435 path=[457:0-206 922:207-227 971:228-434];comp85993_c0_seq1_3 len=458 path=[2343…	comp85993_c0_seq3_1 len=269 path=[1:0-25 2598:26-29 1290:30-56 1317:57-133 3005:134-185 3038:186-199 2517:200-215 1475:216-235 3070:236-245 3080:246-268];comp64346_c0_seq4_6 len=435 path=[457:0-206 227:207-227 970:228-434];comp64346_c0_seq2_6 len=435 path=[974:0-206 973:207-227 970:228-434];comp64346_c0_seq1_6 len=435 path=[457:0-206 922:207-227 971:228-434];comp85993_c0_seq1_3 len=458 path=[2343…	2;2;2;2;2;2;2;2;2;2;1;1;1;1;1;1;1;1;1;1;1;1;1;1;1;1	2;2;2;2;2;2;2;2;2;2;1;1;1;1;1;1;1;1;1;1;1;1;1;1;1;1	2;2;2;2;2;2;2;2;2;2;1;1;1;1;1;1;1;1;1;1;1;1;1;1;1;1	>comp85993_c0_seq3_1 len=269 path=[1:0-25 2598:26-29 1290:30-56 1317:57-133 3005:134-185 3038:186-199 2517:200-215 1475:216-235 3070:236-245 3080:246-268];>comp64346_c0_seq4_6 len=435 path=[457:0-206 227:207-227 970:228-434];>comp64346_c0_seq2_6 len=435 pa	26	2	2	2	27.8	27.8	27.8	10.069	90	90;145;145;145;152;152;157;176;176;191;70;71;72;76;76;77;81;82;84;89;99;108;112;112;114;116	0	21.968	82101000	13683000	0.000797357	0.0797357	12
comp108991_c0_seq1_4 len=714 path=[692:0-713]	comp108991_c0_seq1_4 len=714 path=[692:0-713]	4	4	4	>comp108991_c0_seq1_4 len=714 path=[692:0-713]	1	4	4	4	16.8	16.8	16.8	25.941	238	238	0	25.569	22857000	2078000	0.000121092	0.0121092	7	30;31		147;153
comp109220_c0_seq1_2 len=424 path=[402:0-423]	comp109220_c0_seq1_2 len=424 path=[402:0-423]	1	1	1	>comp109220_c0_seq1_2 len=424 path=[402:0-423]	1	1	1	1	23.4	23.4	23.4	14.169	141	141	0	9.9824	3074700	512450	2.98623e-05	0.00298623	1
comp109254_c0_seq1_3 len=1231 path=[1209:0-1230];comp46304_c0_seq1_2 len=1359 path=[1:0-1358]	comp109254_c0_seq1_3 len=1231 path=[1209:0-1230]	5;2	5;2	4;1	>comp109254_c0_seq1_3 len=1231 path=[1209:0-1230]	2	5	5	4	16.6	16.6	14.9	43.58	410	410;453	0	71.543	103450000	5747400	0.000334921	0.0334921	15	32;33;34		143;146;188
comp109271_c0_seq1_3 len=1300 path=[1:0-1299];comp66360_c0_seq1_6 len=938 path=[1:0-574 576:575-598 1667:599-937];Haliotis_sp_CLC_3530_c0_g1_i1;Haliotis_sp_Tri_127558_c0_g1_i1;Haliotis_sp_idb_19735_c0_g1_i1;comp46938_c0_seq1_5 len=235 path=[477:0-37 251:38-65 279:66-234];comp185247_c0_seq1_6 len=429 path=[407:0-428];comp92408_c0_seq1_2 len=325 path=[1:0-41 2884:42-58 60:59-102 104:103-135 137:136…	comp109271_c0_seq1_3 len=1300 path=[1:0-1299];comp66360_c0_seq1_6 len=938 path=[1:0-574 576:575-598 1667:599-937];Haliotis_sp_CLC_3530_c0_g1_i1;Haliotis_sp_Tri_127558_c0_g1_i1;Haliotis_sp_idb_19735_c0_g1_i1	8;5;5;4;4;3;3;2;2;2;2;1;1	1;0;0;0;0;0;0;0;0;0;0;0;0	1;0;0;0;0;0;0;0;0;0;0;0;0	>comp109271_c0_seq1_3 len=1300 path=[1:0-1299];>comp66360_c0_seq1_6 len=938 path=[1:0-574 576:575-598 1667:599-937];>Haliotis_sp_CLC_3530_c0_g1_i1;>Haliotis_sp_Tri_127558_c0_g1_i1;>Haliotis_sp_idb_19735_c0_g1_i1	13	8	1	1	20.3	2.1	2.1	48.095	433	433;313;448;274;447;79;143;108;163;228;536;100;317	0.003003	6.4703	2129800	88741	5.17125e-06	0.000517125	2	35;36;37		310;320;383
comp109277_c0_seq1_4 len=2757 path=[1:0-2756]	comp109277_c0_seq1_4 len=2757 path=[1:0-2756]	1	1	1	>comp109277_c0_seq1_4 len=2757 path=[1:0-2756]	1	1	1	1	2.5	2.5	2.5	100.31	919	919	0	20.064	6538700	133440	7.77602e-06	0.000777602	2
comp111062_c0_seq1_3 len=2207 path=[2185:0-2206];Haliotis_sp_Tri_97542_c0_g1_i1;comp46513_c0_seq2_1 len=1872 path=[1:0-1305 1307:1306-1454 1456:1455-1871];comp46513_c0_seq3_1 len=2010 path=[1:0-1305 4643:1306-1443 1307:1444-1592 1456:1593-2009];comp46513_c0_seq1_1 len=2237 path=[1:0-1305 1307:1306-1454 3721:1455-1819 1456:1820-2236];comp46513_c0_seq4_1 len=2375 path=[1:0-1305 4643:1306-1443 1307:…	comp111062_c0_seq1_3 len=2207 path=[2185:0-2206];Haliotis_sp_Tri_97542_c0_g1_i1;comp46513_c0_seq2_1 len=1872 path=[1:0-1305 1307:1306-1454 1456:1455-1871];comp46513_c0_seq3_1 len=2010 path=[1:0-1305 4643:1306-1443 1307:1444-1592 1456:1593-2009];comp46513_c0_seq1_1 len=2237 path=[1:0-1305 1307:1306-1454 3721:1455-1819 1456:1820-2236];comp46513_c0_seq4_1 len=2375 path=[1:0-1305 4643:1306-1443 1307:…	3;2;2;2;2;2;1	3;2;2;2;2;2;1	3;2;2;2;2;2;1	>comp111062_c0_seq1_3 len=2207 path=[2185:0-2206];>Haliotis_sp_Tri_97542_c0_g1_i1;>comp46513_c0_seq2_1 len=1872 path=[1:0-1305 1307:1306-1454 1456:1455-1871];>comp46513_c0_seq3_1 len=2010 path=[1:0-1305 4643:1306-1443 1307:1444-1592 1456:1593-2009];>comp46	7	3	3	3	4.9	4.9	4.9	78.829	735	735;550;624;670;746;792;498	0	19.177	6547800	155900	9.08485e-06	0.000908485	5
comp111388_c0_seq1_4 len=1244 path=[1222:0-1243]	comp111388_c0_seq1_4 len=1244 path=[1222:0-1243]	1	1	1	>comp111388_c0_seq1_4 len=1244 path=[1222:0-1243]	1	1	1	1	2.4	2.4	2.4	44.556	414	414	0	8.6705	4670100	179620	1.04671e-05	0.00104671	2
comp112217_c0_seq1_5 len=1018 path=[1:0-1017];comp46879_c0_seq1_4 len=1000 path=[978:0-999];Haliotis_sp_idb_27632_c0_g1_i1;comp70760_c0_seq1_6 len=1255 path=[4647:0-183 3415:184-1254];tr|Q45Y90|Q45Y90_HALRU ATP synthase subunit beta (Fragment) OS=Haliotis rufescens PE=2 SV=1;Haliotis_sp_idb_27630_c0_g1_i1;comp70760_c0_seq2_6 len=2254 path=[2232:0-1182 3415:1183-2253]	comp112217_c0_seq1_5 len=1018 path=[1:0-1017];comp46879_c0_seq1_4 len=1000 path=[978:0-999];Haliotis_sp_idb_27632_c0_g1_i1;comp70760_c0_seq1_6 len=1255 path=[4647:0-183 3415:184-1254];tr|Q45Y90|Q45Y90_HALRU ATP synthase subunit beta (Fragment) OS=Haliotis rufescens PE=2 SV=1;Haliotis_sp_idb_27630_c0_g1_i1;comp70760_c0_seq2_6 len=2254 path=[2232:0-1182 3415:1183-2253]	2;1;1;1;1;1;1	2;1;1;1;1;1;1	2;1;1;1;1;1;1	>comp112217_c0_seq1_5 len=1018 path=[1:0-1017];>comp46879_c0_seq1_4 len=1000 path=[978:0-999];>Haliotis_sp_idb_27632_c0_g1_i1;>comp70760_c0_seq1_6 len=1255 path=[4647:0-183 3415:184-1254];>tr|Q45Y90|Q45Y90_HALRU ATP synthase subunit beta (Fragment) OS=Hali	7	2	2	2	9.1	9.1	9.1	36.831	340	340;333;408;418;427;539;751	0	16.715	6264100	447440	2.60739e-05	0.00260739	4	39		237
Haliotis_sp_idb_10968_c0_g1_i1;comp112534_c0_seq1_2 len=422 path=[400:0-421];Haliotis_sp_idb_10969_c0_g1_i1	Haliotis_sp_idb_10968_c0_g1_i1;comp112534_c0_seq1_2 len=422 path=[400:0-421];Haliotis_sp_idb_10969_c0_g1_i1	4;4;3	4;4;3	4;4;3	>Haliotis_sp_idb_10968_c0_g1_i1;>comp112534_c0_seq1_2 len=422 path=[400:0-421];>Haliotis_sp_idb_10969_c0_g1_i1	3	4	4	4	41.7	41.7	41.7	14.127	127	127;141;116	0	32.618	92420000	10269000	0.000598411	0.0598411	15
comp118163_c0_seq1_4 len=717 path=[1:0-716];Haliotis_sp_idb_26847_c0_g1_i1;comp93676_c0_seq1_3 len=1937 path=[1:0-268 5120:269-810 812:811-842 844:843-1081 1083:1082-1095 1097:1096-1431 1433:1432-1452 1454:1453-1519 1521:1520-1602 1604:1603-1733 1735:1734-1828 1830:1829-1847 1849:1848-1936]	comp118163_c0_seq1_4 len=717 path=[1:0-716];Haliotis_sp_idb_26847_c0_g1_i1;comp93676_c0_seq1_3 len=1937 path=[1:0-268 5120:269-810 812:811-842 844:843-1081 1083:1082-1095 1097:1096-1431 1433:1432-1452 1454:1453-1519 1521:1520-1602 1604:1603-1733 1735:1734-1828 1830:1829-1847 1849:1848-1936]	2;1;1	2;1;1	2;1;1	>comp118163_c0_seq1_4 len=717 path=[1:0-716];>Haliotis_sp_idb_26847_c0_g1_i1;>comp93676_c0_seq1_3 len=1937 path=[1:0-268 5120:269-810 812:811-842 844:843-1081 1083:1082-1095 1097:1096-1431 1433:1432-1452 1454:1453-1519 1521:1520-1602 1604:1603-1733 1735:17	3	2	2	2	13.4	13.4	13.4	25.866	239	239;416;645	0	17.673	10213000	638290	3.71954e-05	0.00371954	4
comp121020_c0_seq1_1 len=949 path=[1:0-948]	comp121020_c0_seq1_1 len=949 path=[1:0-948]	1	1	1	>comp121020_c0_seq1_1 len=949 path=[1:0-948]	1	1	1	1	5.7	5.7	5.7	33.325	317	317	0	19.494	8673500	667200	3.88801e-05	0.00388801	2
comp133740_c0_seq1_1 len=1438 path=[1416:0-1437];tr|A7L6B1|A7L6B1_HALAI Beta-catenin (Fragment) OS=Haliotis asinina PE=2 SV=1;Haliotis_sp_CLC_1079_c0_g1_i1;comp87734_c0_seq2_1 len=3625 path=[1:0-462 464:463-2415 2417:2416-2809 2811:2810-3206 3211:3207-3624]	comp133740_c0_seq1_1 len=1438 path=[1416:0-1437]	3;1;1;1	3;1;1;1	3;1;1;1	>comp133740_c0_seq1_1 len=1438 path=[1416:0-1437]	4	3	3	3	8.3	8.3	8.3	52.33	480	480;357;830;1209	0	28.47	31259000	976860	5.69251e-05	0.00569251	5	40		418
comp135009_c0_seq1_4 len=505 path=[1:0-504]	comp135009_c0_seq1_4 len=505 path=[1:0-504]	1	1	1	>comp135009_c0_seq1_4 len=505 path=[1:0-504]	1	1	1	1	7.1	7.1	7.1	18.337	168	168	0	7.5184	4070300	1017600	5.92992e-05	0.00592992	2
comp135434_c0_seq1_4 len=334 path=[312:0-333];comp150370_c0_seq1_4 len=306 path=[284:0-305];comp173339_c0_seq1_2 len=332 path=[310:0-331];comp222514_c0_seq1_3 len=364 path=[342:0-363]	comp135434_c0_seq1_4 len=334 path=[312:0-333]	6;2;2;2	6;2;2;2	6;2;2;2	>comp135434_c0_seq1_4 len=334 path=[312:0-333]	4	6	6	6	42.3	42.3	42.3	12.18	111	111;102;111;121	0	43.548	109020000	18170000	0.00105883	0.105883	21	41		87
comp135860_c0_seq1_5 len=1841 path=[1819:0-1840]	comp135860_c0_seq1_5 len=1841 path=[1819:0-1840]	1	1	1	>comp135860_c0_seq1_5 len=1841 path=[1819:0-1840]	1	1	1	1	1.8	1.8	1.8	67.925	614	614	0.003012	6.4767	1478800	41079	2.39382e-06	0.000239382	2
comp136401_c0_seq1_5 len=2422 path=[2400:0-2421]	comp136401_c0_seq1_5 len=2422 path=[2400:0-2421]	9	8	5	>comp136401_c0_seq1_5 len=2422 path=[2400:0-2421]	1	9	8	5	13.7	12.4	7.3	88.235	808	808	0	51.877	52335000	1495300	8.71364e-05	0.00871364	12	42;43		238;374
comp31935_c0_seq1_4 len=586 path=[564:0-303 868:304-585];comp144616_c0_seq1_6 len=1476 path=[1454:0-1475];comp188273_c0_seq1_5 len=510 path=[1:0-509]	comp31935_c0_seq1_4 len=586 path=[564:0-303 868:304-585];comp144616_c0_seq1_6 len=1476 path=[1454:0-1475]	4;4;1	4;4;1	1;1;1	>comp31935_c0_seq1_4 len=586 path=[564:0-303 868:304-585];>comp144616_c0_seq1_6 len=1476 path=[1454:0-1475]	3	4	4	1	24.6	24.6	8.2	21.995	195	195;492;170	0	41.257	79977000	6664700	0.000388376	0.0388376	10	44		86
comp188025_c0_seq1_6 len=266 path=[1:0-265];comp151882_c0_seq1_3 len=388 path=[1:0-387];CON__Q3SX28	comp188025_c0_seq1_6 len=266 path=[1:0-265];comp151882_c0_seq1_3 len=388 path=[1:0-387];CON__Q3SX28	3;3;3	3;3;3	3;3;3	>comp188025_c0_seq1_6 len=266 path=[1:0-265];>comp151882_c0_seq1_3 len=388 path=[1:0-387];>Q3SX28 TREMBL:Q3SX28;Q5KR48 (Bos taurus) Tropomyosin 2	3	3	3	3	30.3	30.3	30.3	10.219	89	89;129;284	0	20.773	12081000	1725800	0.000100568	0.0100568	5
Haliotis_sp_Tri_808_c0_g1_i1;comp157484_c0_seq1_1 len=611 path=[1:0-610]	Haliotis_sp_Tri_808_c0_g1_i1;comp157484_c0_seq1_1 len=611 path=[1:0-610]	1;1	1;1	1;1	>Haliotis_sp_Tri_808_c0_g1_i1;>comp157484_c0_seq1_1 len=611 path=[1:0-610]	2	1	1	1	8.8	8.8	8.8	15.484	137	137;204	0	6.6733	4289500	476610	2.77738e-05	0.00277738	1
tr|Q6YNH2|Q6YNH2_HALTU Histone H3 (Fragment) OS=Haliotis tuberculata PE=4 SV=1;tr|Q6U6K4|Q6U6K4_HALTU Histone H3 (Fragment) OS=Haliotis tuberculata PE=3 SV=1;tr|F2VD15|F2VD15_HALAI Histone H3 (Fragment) OS=Haliotis asinina PE=3 SV=1;tr|D8L6Z8|D8L6Z8_HALCO Histone H3 (Fragment) OS=Haliotis corrugata GN=H3 PE=3 SV=1;tr|Q58PA5|Q58PA5_HALKA Histone H3 (Fragment) OS=Haliotis kamtschatkana GN=H3 PE=3 S…	tr|Q6YNH2|Q6YNH2_HALTU Histone H3 (Fragment) OS=Haliotis tuberculata PE=4 SV=1;tr|Q6U6K4|Q6U6K4_HALTU Histone H3 (Fragment) OS=Haliotis tuberculata PE=3 SV=1;tr|F2VD15|F2VD15_HALAI Histone H3 (Fragment) OS=Haliotis asinina PE=3 SV=1;tr|D8L6Z8|D8L6Z8_HALCO Histone H3 (Fragment) OS=Haliotis corrugata GN=H3 PE=3 SV=1;tr|Q58PA5|Q58PA5_HALKA Histone H3 (Fragment) OS=Haliotis kamtschatkana GN=H3 PE=3 S…	1;1;1;1;1;1;1;1;1;1;1;1;1;1;1;1;1;1;1;1	1;1;1;1;1;1;1;1;1;1;1;1;1;1;1;1;1;1;1;1	1;1;1;1;1;1;1;1;1;1;1;1;1;1;1;1;1;1;1;1	>tr|Q6YNH2|Q6YNH2_HALTU Histone H3 (Fragment) OS=Haliotis tuberculata PE=4 SV=1;>tr|Q6U6K4|Q6U6K4_HALTU Histone H3 (Fragment) OS=Haliotis tuberculata PE=3 SV=1;>tr|F2VD15|F2VD15_HALAI Histone H3 (Fragment) OS=Haliotis asinina PE=3 SV=1;>tr|D8L6Z8|D8L6Z8_HA	20	1	1	1	8.8	8.8	8.8	11.594	102	102;109;109;109;114;121;125;125;125;125;125;125;136;136;155;189;330;359;372;679	0.0029412	6.2811	8918400	2229600	0.000129927	0.0129927	4
comp17161_c1_seq1_5 len=742 path=[720:0-741]	comp17161_c1_seq1_5 len=742 path=[720:0-741]	1	1	1	>comp17161_c1_seq1_5 len=742 path=[720:0-741]	1	1	1	1	9.3	9.3	9.3	26.731	248	248	0	7.9694	2662500	242040	1.41045e-05	0.00141045	1
comp174131_c0_seq1_2 len=1168 path=[1:0-1167]	comp174131_c0_seq1_2 len=1168 path=[1:0-1167]	4	4	4	>comp174131_c0_seq1_2 len=1168 path=[1:0-1167]	1	4	4	4	12.1	12.1	12.1	43.772	389	389	0	33.881	9524700	352770	2.05572e-05	0.00205572	4	45		278
comp174518_c0_seq1_1 len=270 path=[248:0-269]	comp174518_c0_seq1_1 len=270 path=[248:0-269]	2	2	1	>comp174518_c0_seq1_1 len=270 path=[248:0-269]	1	2	2	1	15.6	15.6	15.6	9.9135	90	90	0	13.111	125530000	25107000	0.00146307	0.146307	8	46;47		45;57
comp17459_c0_seq1_4 len=265 path=[1:0-112 114:113-136 138:137-167 169:168-264]	comp17459_c0_seq1_4 len=265 path=[1:0-112 114:113-136 138:137-167 169:168-264]	1	1	1	>comp17459_c0_seq1_4 len=265 path=[1:0-112 114:113-136 138:137-167 169:168-264]	1	1	1	1	18.2	18.2	18.2	9.8942	88	88	0	10.409	1009700	144250	8.40596e-06	0.000840596	1
comp21825_c0_seq1_2 len=679 path=[657:0-678]	comp21825_c0_seq1_2 len=679 path=[657:0-678]	1	1	1	>comp21825_c0_seq1_2 len=679 path=[657:0-678]	1	1	1	1	8.4	8.4	8.4	23.233	226	226	0	9.93	4235300	282350	1.64535e-05	0.00164535	2
comp224418_c0_seq1_4 len=319 path=[297:0-318]	comp224418_c0_seq1_4 len=319 path=[297:0-318]	2	2	2	>comp224418_c0_seq1_4 len=319 path=[297:0-318]	1	2	2	2	24.5	24.5	24.5	11.561	106	106	0	11.244	7073900	3536900	0.000206108	0.0206108	2
comp23247_c0_seq1_2 len=1455 path=[1433:0-1210 2644:1211-1454]	comp23247_c0_seq1_2 len=1455 path=[1433:0-1210 2644:1211-1454]	6	6	6	>comp23247_c0_seq1_2 len=1455 path=[1433:0-1210 2644:1211-1454]	1	6	6	6	19	19	19	51.566	485	485	0	50.161	52794000	2030500	0.000118324	0.0118324	13	48		225
comp23329_c0_seq2_1 len=480 path=[1068:0-451 2158:452-479];comp23329_c0_seq1_1 len=1090 path=[1068:0-451 1520:452-1089]	comp23329_c0_seq2_1 len=480 path=[1068:0-451 2158:452-479];comp23329_c0_seq1_1 len=1090 path=[1068:0-451 1520:452-1089]	1;1	1;1	1;1	>comp23329_c0_seq2_1 len=480 path=[1068:0-451 2158:452-479];>comp23329_c0_seq1_1 len=1090 path=[1068:0-451 1520:452-1089]	2	1	1	1	6.9	6.9	6.9	17.707	160	160;364	0.0030769	6.5199	9185700	1312200	7.64665e-05	0.00764665	2
comp236269_c0_seq1_4 len=272 path=[250:0-271]	comp236269_c0_seq1_4 len=272 path=[250:0-271]	4	3	3	>comp236269_c0_seq1_4 len=272 path=[250:0-271]	1	4	3	3	55.6	41.1	41.1	9.4749	90	90	0	52.992	440130000	88026000	0.00512959	0.512959	26
comp23692_c0_seq1_3 len=1292 path=[1:0-1291]	comp23692_c0_seq1_3 len=1292 path=[1:0-1291]	1	1	1	>comp23692_c0_seq1_3 len=1292 path=[1:0-1291]	1	1	1	1	3	3	3	45.689	430	430	0	7.76	1787000	85096	4.95885e-06	0.000495885	1
comp61890_c0_seq1_2 len=286 path=[264:0-285];comp24068_c0_seq1_6 len=656 path=[1:0-655]	comp61890_c0_seq1_2 len=286 path=[264:0-285];comp24068_c0_seq1_6 len=656 path=[1:0-655]	1;1	1;1	1;1	>comp61890_c0_seq1_2 len=286 path=[264:0-285];>comp24068_c0_seq1_6 len=656 path=[1:0-655]	2	1	1	1	17.9	17.9	17.9	10.76	95	95;219	0	7.7047	3816800	636130	3.70696e-05	0.00370696	1	49		67
comp241021_c0_seq1_1 len=240 path=[218:0-239]	comp241021_c0_seq1_1 len=240 path=[218:0-239]	1	1	1	>comp241021_c0_seq1_1 len=240 path=[218:0-239]	1	1	1	1	17.5	17.5	17.5	7.1212	80	80	0	13.423	3607300	901830	5.25528e-05	0.00525528	2
comp24358_c1_seq1_6 len=270 path=[461:0-243 705:244-269]	comp24358_c1_seq1_6 len=270 path=[461:0-243 705:244-269]	1	1	1	>comp24358_c1_seq1_6 len=270 path=[461:0-243 705:244-269]	1	1	1	1	13.3	13.3	13.3	9.8063	90	90	0	8.0802	2011400	670460	3.90701e-05	0.00390701	2
comp24361_c0_seq1_1 len=264 path=[1163:0-21 363:22-263];comp24361_c0_seq2_2 len=604 path=[1:0-361 363:362-603]	comp24361_c0_seq1_1 len=264 path=[1163:0-21 363:22-263];comp24361_c0_seq2_2 len=604 path=[1:0-361 363:362-603]	1;1	1;1	1;1	>comp24361_c0_seq1_1 len=264 path=[1163:0-21 363:22-263];>comp24361_c0_seq2_2 len=604 path=[1:0-361 363:362-603]	2	1	1	1	17	17	17	9.5176	88	88;201	0	10.373	908040	181610	1.05831e-05	0.00105831	1
comp24999_c0_seq1_4 len=1380 path=[1358:0-698 2057:699-1379]	comp24999_c0_seq1_4 len=1380 path=[1358:0-698 2057:699-1379]	2	2	2	>comp24999_c0_seq1_4 len=1380 path=[1358:0-698 2057:699-1379]	1	2	2	2	5	5	5	52.409	460	460	0	13.096	6239200	239970	1.39839e-05	0.00139839	4
comp25088_c0_seq1_3 len=826 path=[804:0-768 1573:769-825]	comp25088_c0_seq1_3 len=826 path=[804:0-768 1573:769-825]	1	1	1	>comp25088_c0_seq1_3 len=826 path=[804:0-768 1573:769-825]	1	1	1	1	4.7	4.7	4.7	30.513	275	275	0	7.2839	2867400	220570	1.28534e-05	0.00128534	1	50		149
comp25997_c0_seq1_1 len=264 path=[242:0-96 339:97-263]	comp25997_c0_seq1_1 len=264 path=[242:0-96 339:97-263]	2	1	1	>comp25997_c0_seq1_1 len=264 path=[242:0-96 339:97-263]	1	2	1	1	20.5	12.5	12.5	10.486	88	88	0.0029851	6.45	111010000	18502000	0.00107818	0.107818	3
comp26587_c0_seq1_2 len=1722 path=[1700:0-1401 3102:1402-1721]	comp26587_c0_seq1_2 len=1722 path=[1700:0-1401 3102:1402-1721]	2	2	2	>comp26587_c0_seq1_2 len=1722 path=[1700:0-1401 3102:1402-1721]	1	2	2	2	5.2	5.2	5.2	62.633	574	574	0	15.032	5256800	238950	1.39245e-05	0.00139245	2
comp26600_c0_seq1_4 len=660 path=[638:0-659]	comp26600_c0_seq1_4 len=660 path=[638:0-659]	2	2	2	>comp26600_c0_seq1_4 len=660 path=[638:0-659]	1	2	2	2	4.5	4.5	4.5	24.769	220	220	0	12.332	228960000	20815000	0.00121296	0.121296	10
comp274994_c0_seq1_5 len=237 path=[1:0-236]	comp274994_c0_seq1_5 len=237 path=[1:0-236]	1	1	1	>comp274994_c0_seq1_5 len=237 path=[1:0-236]	1	1	1	1	11.4	11.4	11.4	8.5639	79	79	0.0057971	6.1401	3294300	658870	3.83947e-05	0.00383947	1		22		3
comp275709_c0_seq1_6 len=217 path=[195:0-216]	comp275709_c0_seq1_6 len=217 path=[195:0-216]	1	1	1	>comp275709_c0_seq1_6 len=217 path=[195:0-216]	1	1	1	1	15.3	15.3	15.3	7.5948	72	72	0	6.7633	1542200	514070	2.99567e-05	0.00299567	1
comp27943_c0_seq1_1 len=1777 path=[1:0-1705 1707:1706-1776]	comp27943_c0_seq1_1 len=1777 path=[1:0-1705 1707:1706-1776]	1	1	1	>comp27943_c0_seq1_1 len=1777 path=[1:0-1705 1707:1706-1776]	1	1	1	1	2.7	2.7	2.7	64.641	593	593	0	9.1962	1259200	57236	3.33534e-06	0.000333534	1
comp290346_c0_seq1_4 len=382 path=[1:0-381]	comp290346_c0_seq1_4 len=382 path=[1:0-381]	1	1	1	>comp290346_c0_seq1_4 len=382 path=[1:0-381]	1	1	1	1	7.9	7.9	7.9	14.471	127	127	0.0030581	6.5028	3736400	533770	3.11047e-05	0.00311047	1
comp310163_c0_seq1_1 len=336 path=[314:0-335]	comp310163_c0_seq1_1 len=336 path=[314:0-335]	1	1	1	>comp310163_c0_seq1_1 len=336 path=[314:0-335]	1	1	1	1	9.8	9.8	9.8	12.806	112	112	0	6.921	2197400	439490	2.56106e-05	0.00256106	1
comp32839_c0_seq1_6 len=370 path=[348:0-369]	comp32839_c0_seq1_6 len=370 path=[348:0-369]	2	2	2	>comp32839_c0_seq1_6 len=370 path=[348:0-369]	1	2	2	2	15.4	15.4	15.4	14.01	123	123	0	11.147	2821900	352740	2.05554e-05	0.00205554	2
comp34940_c1_seq1_4 len=272 path=[925:0-271]	comp34940_c1_seq1_4 len=272 path=[925:0-271]	1	1	1	>comp34940_c1_seq1_4 len=272 path=[925:0-271]	1	1	1	1	13.3	13.3	13.3	9.6141	90	90	0.0030211	6.4833	2875500	718870	4.18911e-05	0.00418911	2
comp36515_c0_seq1_6 len=425 path=[403:0-378 782:379-424];comp269223_c0_seq1_1 len=305 path=[1:0-304];comp182383_c0_seq1_1 len=374 path=[352:0-373];tr|B6VEZ2|B6VEZ2_HALDI Histone H2A OS=Haliotis discus discus PE=2 SV=1;Haliotis_sp_Tri_52307_c0_g1_i1;tr|B6RB38|B6RB38_HALDI Histone H2A OS=Haliotis discus discus PE=2 SV=1;Haliotis_sp_Tri_108347_c0_g1_i1;comp81268_c0_seq2_1 len=671 path=[649:0-389 103…	comp36515_c0_seq1_6 len=425 path=[403:0-378 782:379-424];comp269223_c0_seq1_1 len=305 path=[1:0-304];comp182383_c0_seq1_1 len=374 path=[352:0-373];tr|B6VEZ2|B6VEZ2_HALDI Histone H2A OS=Haliotis discus discus PE=2 SV=1;Haliotis_sp_Tri_52307_c0_g1_i1;tr|B6RB38|B6RB38_HALDI Histone H2A OS=Haliotis discus discus PE=2 SV=1;Haliotis_sp_Tri_108347_c0_g1_i1;comp81268_c0_seq2_1 len=671 path=[649:0-389 103…	2;1;1;1;1;1;1;1;1;1	2;1;1;1;1;1;1;1;1;1	2;1;1;1;1;1;1;1;1;1	>comp36515_c0_seq1_6 len=425 path=[403:0-378 782:379-424];>comp269223_c0_seq1_1 len=305 path=[1:0-304];>comp182383_c0_seq1_1 len=374 path=[352:0-373];>tr|B6VEZ2|B6VEZ2_HALDI Histone H2A OS=Haliotis discus discus PE=2 SV=1;>Haliotis_sp_Tri_52307_c0_g1_i1;>t	10	2	2	2	19.7	19.7	19.7	15.241	142	142;102;125;128;128;136;159;224;315;483	0	17.422	25419000	4236400	0.00024687	0.024687	5
comp406429_c0_seq1_3 len=209 path=[187:0-208]	comp406429_c0_seq1_3 len=209 path=[187:0-208]	4	1	1	>comp406429_c0_seq1_3 len=209 path=[187:0-208]	1	4	1	1	81.2	23.2	23.2	8.3754	69	69	0	8.5217	23979000	3996500	0.00023289	0.023289	2	51;52		23;30
comp41851_c0_seq2_2 len=628 path=[1:0-450 452:451-627];comp41851_c0_seq1_2 len=673 path=[1:0-450 1300:451-495 452:496-672]	comp41851_c0_seq2_2 len=628 path=[1:0-450 452:451-627];comp41851_c0_seq1_2 len=673 path=[1:0-450 1300:451-495 452:496-672]	4;4	4;4	4;4	>comp41851_c0_seq2_2 len=628 path=[1:0-450 452:451-627];>comp41851_c0_seq1_2 len=673 path=[1:0-450 1300:451-495 452:496-672]	2	4	4	4	25.4	25.4	25.4	23.318	209	209;224	0	28.801	16738000	1115900	6.50274e-05	0.00650274	5	53		81
comp46614_c0_seq1_4 len=554 path=[1:0-553];Haliotis_sp_Tri_23502_c0_g1_i1	comp46614_c0_seq1_4 len=554 path=[1:0-553];Haliotis_sp_Tri_23502_c0_g1_i1	2;2	2;2	2;2	>comp46614_c0_seq1_4 len=554 path=[1:0-553];>Haliotis_sp_Tri_23502_c0_g1_i1	2	2	2	2	18.5	18.5	18.5	18.898	184	184;234	0	13.411	12974000	3243500	0.00018901	0.018901	4
comp48021_c0_seq1_2 len=1014 path=[1:0-822 824:823-1013]	comp48021_c0_seq1_2 len=1014 path=[1:0-822 824:823-1013]	2	2	2	>comp48021_c0_seq1_2 len=1014 path=[1:0-822 824:823-1013]	1	2	2	2	8.9	8.9	8.9	37.471	338	338	0	15.038	9305300	664660	3.87321e-05	0.00387321	3
comp48128_c0_seq1_4 len=1730 path=[1:0-117 119:118-1729];comp94135_c1_seq4_2 len=2146 path=[6823:0-14 6838:15-123 411:124-155 10535:156-165 2762:166-201 10563:202-241 2838:242-269 2866:270-303 2900:304-488 3085:489-516 3113:517-540 3137:541-555 3152:556-722 3319:723-787 3384:788-804 3401:805-987 3584:988-990 3587:991-1081 10055:1082-1087 9279:1088-1095 3692:1096-1160 3757:1161-1176 3773:1177-1441…	comp48128_c0_seq1_4 len=1730 path=[1:0-117 119:118-1729];comp94135_c1_seq4_2 len=2146 path=[6823:0-14 6838:15-123 411:124-155 10535:156-165 2762:166-201 10563:202-241 2838:242-269 2866:270-303 2900:304-488 3085:489-516 3113:517-540 3137:541-555 3152:556-722 3319:723-787 3384:788-804 3401:805-987 3584:988-990 3587:991-1081 10055:1082-1087 9279:1088-1095 3692:1096-1160 3757:1161-1176 3773:1177-1441…	6;3	6;3	3;1	>comp48128_c0_seq1_4 len=1730 path=[1:0-117 119:118-1729];>comp94135_c1_seq4_2 len=2146 path=[6823:0-14 6838:15-123 411:124-155 10535:156-165 2762:166-201 10563:202-241 2838:242-269 2866:270-303 2900:304-488 3085:489-516 3113:517-540 3137:541-555 3152:556-	2	6	6	3	14.4	14.4	8.7	62.743	576	576;715	0	55.15	121010000	4321700	0.000251841	0.0251841	19	54;55		67;294
Haliotis_sp_idb_68755_c0_g1_i1;comp49086_c0_seq1_6 len=655 path=[653:0-32 686:33-654]	Haliotis_sp_idb_68755_c0_g1_i1;comp49086_c0_seq1_6 len=655 path=[653:0-32 686:33-654]	1;1	1;1	1;1	>Haliotis_sp_idb_68755_c0_g1_i1;>comp49086_c0_seq1_6 len=655 path=[653:0-32 686:33-654]	2	1	1	1	8.9	8.9	8.9	16.722	169	169;218	0.0057307	6.0709	2590000	370000	2.15612e-05	0.00215612	1
comp49273_c0_seq1_2 len=963 path=[941:0-578 1520:579-686 1628:687-914 1856:915-962]	comp49273_c0_seq1_2 len=963 path=[941:0-578 1520:579-686 1628:687-914 1856:915-962]	1	1	1	>comp49273_c0_seq1_2 len=963 path=[941:0-578 1520:579-686 1628:687-914 1856:915-962]	1	1	1	1	4.7	4.7	4.7	35.375	321	321	0	15.154	2783000	214070	1.24746e-05	0.00124746	2
comp51682_c0_seq1_1 len=1203 path=[1:0-1202]	comp51682_c0_seq1_1 len=1203 path=[1:0-1202]	1	1	1	>comp51682_c0_seq1_1 len=1203 path=[1:0-1202]	1	1	1	1	4.2	4.2	4.2	43.081	401	401	0	7.0574	2195700	129160	7.52661e-06	0.000752661	1
comp51700_c0_seq3_3 len=645 path=[1:0-572 574:573-644];tr|B1N694|B1N694_HALDI Thioredoxin peroxidase 2 OS=Haliotis discus discus PE=2 SV=1;Haliotis_sp_idb_57414_c0_g1_i1;comp81198_c0_seq1_2 len=1114 path=[3705:0-153 196:154-1113];comp81198_c0_seq4_1 len=1155 path=[1:0-173 175:174-192 194:193-193 195:194-194 196:195-1154];comp81198_c0_seq3_2 len=1228 path=[3189:0-265 194:266-266 195:267-267 196:26…	comp51700_c0_seq3_3 len=645 path=[1:0-572 574:573-644]	4;1;1;1;1;1;1	4;1;1;1;1;1;1	4;1;1;1;1;1;1	>comp51700_c0_seq3_3 len=645 path=[1:0-572 574:573-644]	7	4	4	4	19.1	19.1	19.1	23.697	215	215;199;227;371;385;409;430	0	24.783	37297000	2331100	0.000135841	0.0135841	9	56		37
comp52010_c0_seq1_4 len=919 path=[1:0-918]	comp52010_c0_seq1_4 len=919 path=[1:0-918]	1	1	1	>comp52010_c0_seq1_4 len=919 path=[1:0-918]	1	1	1	1	3.6	3.6	3.6	32.942	306	306	0	8.9529	56062000	2950600	0.000171942	0.0171942	5
Haliotis_sp_CLC_18921_c0_g1_i1;comp52213_c0_seq1_3 len=2417 path=[2395:0-1708 4104:1709-1900 4296:1901-2416]	Haliotis_sp_CLC_18921_c0_g1_i1;comp52213_c0_seq1_3 len=2417 path=[2395:0-1708 4104:1709-1900 4296:1901-2416]	7;7	7;7	7;7	>Haliotis_sp_CLC_18921_c0_g1_i1;>comp52213_c0_seq1_3 len=2417 path=[2395:0-1708 4104:1709-1900 4296:1901-2416]	2	7	7	7	16.9	16.9	16.9	67.69	603	603;805	0	58.287	62124000	3106200	0.000181009	0.0181009	14	57		530
comp52297_c0_seq1_2 len=813 path=[791:0-812];Haliotis_sp_idb_10314_c0_g1_i1	comp52297_c0_seq1_2 len=813 path=[791:0-812];Haliotis_sp_idb_10314_c0_g1_i1	2;2	2;2	2;2	>comp52297_c0_seq1_2 len=813 path=[791:0-812];>Haliotis_sp_idb_10314_c0_g1_i1	2	2	2	2	12.5	12.5	12.5	29.391	271	271;373	0	26.029	7941700	661800	3.85654e-05	0.00385654	2
comp54249_c0_seq1_2 len=2907 path=[2885:0-27 2913:28-2564 5450:2565-2569 5455:2570-2906];Haliotis_sp_CLC_2239_c0_g1_i1;comp88090_c0_seq2_2 len=3013 path=[7022:0-158 3660:159-2989 7846:2990-3012];comp88090_c0_seq5_2 len=3082 path=[3432:0-227 3660:228-3058 7846:3059-3081];comp88090_c0_seq3_2 len=3202 path=[7022:0-158 3660:159-2989 6491:2990-3113 6616:3114-3201];comp88090_c0_seq4_2 len=3271 path=[34…	comp54249_c0_seq1_2 len=2907 path=[2885:0-27 2913:28-2564 5450:2565-2569 5455:2570-2906];Haliotis_sp_CLC_2239_c0_g1_i1;comp88090_c0_seq2_2 len=3013 path=[7022:0-158 3660:159-2989 7846:2990-3012];comp88090_c0_seq5_2 len=3082 path=[3432:0-227 3660:228-3058 7846:3059-3081];comp88090_c0_seq3_2 len=3202 path=[7022:0-158 3660:159-2989 6491:2990-3113 6616:3114-3201];comp88090_c0_seq4_2 len=3271 path=[34…	2;1;1;1;1;1	2;1;1;1;1;1	2;1;1;1;1;1	>comp54249_c0_seq1_2 len=2907 path=[2885:0-27 2913:28-2564 5450:2565-2569 5455:2570-2906];>Haliotis_sp_CLC_2239_c0_g1_i1;>comp88090_c0_seq2_2 len=3013 path=[7022:0-158 3660:159-2989 7846:2990-3012];>comp88090_c0_seq5_2 len=3082 path=[3432:0-227 3660:228-30	6	2	2	2	2.2	2.2	2.2	105.63	969	969;802;1004;1027;1067;1090	0	12.483	2334700	46693	2.72097e-06	0.000272097	2
comp59223_c0_seq1_2 len=530 path=[1:0-47 49:48-413 415:414-471 1077:472-529]	comp59223_c0_seq1_2 len=530 path=[1:0-47 49:48-413 415:414-471 1077:472-529]	8	1	1	>comp59223_c0_seq1_2 len=530 path=[1:0-47 49:48-413 415:414-471 1077:472-529]	1	8	1	1	45.2	11.9	11.9	19.46	177	177	0	22.08	184020000	16729000	0.000974858	0.0974858	9
comp59460_c1_seq1_5 len=527 path=[1:0-432 434:433-526];comp2630_c0_seq1_5 len=214 path=[192:0-84 277:85-213];comp267468_c0_seq1_1 len=246 path=[224:0-245];comp97374_c1_seq1_5 len=324 path=[8423:0-323];comp257534_c0_seq1_4 len=407 path=[1:0-406];comp191179_c0_seq1_2 len=451 path=[1:0-450];comp255148_c0_seq1_3 len=495 path=[473:0-494];Haliotis_sp_idb_68343_c0_g1_i1;Haliotis_sp_idb_8594_c0_g1_i1;Hal…	comp59460_c1_seq1_5 len=527 path=[1:0-432 434:433-526];comp2630_c0_seq1_5 len=214 path=[192:0-84 277:85-213];comp267468_c0_seq1_1 len=246 path=[224:0-245];comp97374_c1_seq1_5 len=324 path=[8423:0-323];comp257534_c0_seq1_4 len=407 path=[1:0-406];comp191179_c0_seq1_2 len=451 path=[1:0-450];comp255148_c0_seq1_3 len=495 path=[473:0-494];Haliotis_sp_idb_68343_c0_g1_i1;Haliotis_sp_idb_8594_c0_g1_i1;Hal…	2;1;1;1;1;1;1;1;1;1;1;1;1;1;1;1;1;1;1	2;1;1;1;1;1;1;1;1;1;1;1;1;1;1;1;1;1;1	2;1;1;1;1;1;1;1;1;1;1;1;1;1;1;1;1;1;1	>comp59460_c1_seq1_5 len=527 path=[1:0-432 434:433-526];>comp2630_c0_seq1_5 len=214 path=[192:0-84 277:85-213];>comp267468_c0_seq1_1 len=246 path=[224:0-245];>comp97374_c1_seq1_5 len=324 path=[8423:0-323];>comp257534_c0_seq1_4 len=407 path=[1:0-406];>comp1	19	2	2	2	11.9	11.9	11.9	20.042	176	176;72;82;108;135;150;165;170;178;179;181;182;226;334;395;653;902;1008;1192	0	10.976	3107200	282470	1.64605e-05	0.00164605	2	58		37
comp61556_c0_seq1_2 len=2249 path=[1:0-817 819:818-2139 2141:2140-2225 4550:2226-2248]	comp61556_c0_seq1_2 len=2249 path=[1:0-817 819:818-2139 2141:2140-2225 4550:2226-2248]	1	1	1	>comp61556_c0_seq1_2 len=2249 path=[1:0-817 819:818-2139 2141:2140-2225 4550:2226-2248]	1	1	1	1	2	2	2	83.972	750	750	0	10.192	1647400	42240	2.46147e-06	0.000246147	1
comp62063_c0_seq1_1 len=3033 path=[1:0-911 913:912-1644 1646:1645-2400 2402:2401-3032]	comp62063_c0_seq1_1 len=3033 path=[1:0-911 913:912-1644 1646:1645-2400 2402:2401-3032]	3	3	3	>comp62063_c0_seq1_1 len=3033 path=[1:0-911 913:912-1644 1646:1645-2400 2402:2401-3032]	1	3	3	3	4.1	4.1	4.1	111.75	1011	1011	0	25.102	9874500	201520	1.17433e-05	0.00117433	7	59		516
comp62064_c0_seq1_4 len=1568 path=[1:0-1348 1350:1349-1567]	comp62064_c0_seq1_4 len=1568 path=[1:0-1348 1350:1349-1567]	2	2	2	>comp62064_c0_seq1_4 len=1568 path=[1:0-1348 1350:1349-1567]	1	2	2	2	3.6	3.6	3.6	56.166	521	521	0	12.186	8648700	345950	2.01597e-05	0.00201597	3
comp64232_c1_seq1_4 len=293 path=[721:0-292]	comp64232_c1_seq1_4 len=293 path=[721:0-292]	1	1	1	>comp64232_c1_seq1_4 len=293 path=[721:0-292]	1	1	1	1	11.3	11.3	11.3	11.143	97	97	0.0029155	6.2553	2001900	250230	1.45818e-05	0.00145818	0
Haliotis_sp_Tri_111928_c0_g1_i1;comp64272_c0_seq1_3 len=1172 path=[1150:0-1147 2298:1148-1171]	Haliotis_sp_Tri_111928_c0_g1_i1;comp64272_c0_seq1_3 len=1172 path=[1150:0-1147 2298:1148-1171]	7;7	7;7	7;7	>Haliotis_sp_Tri_111928_c0_g1_i1;>comp64272_c0_seq1_3 len=1172 path=[1150:0-1147 2298:1148-1171]	2	7	7	7	17.8	17.8	17.8	30.948	275	275;390	0	60.003	95446000	7953900	0.000463502	0.0463502	16	60;61		80;215
comp64368_c0_seq1_4 len=1757 path=[1:0-287 289:288-1653 1655:1654-1756];comp185143_c0_seq1_3 len=478 path=[456:0-477];comp61175_c0_seq1_4 len=743 path=[1369:0-393 649:394-432 688:433-742];Haliotis_sp_Tri_26397_c0_g1_i1;comp78504_c0_seq4_3 len=1460 path=[4714:0-241 2576:242-912 3247:913-1459];comp78504_c0_seq3_1 len=1908 path=[1886:0-39 1926:40-689 2576:690-1360 3247:1361-1907];comp78504_c0_seq2_2…	comp64368_c0_seq1_4 len=1757 path=[1:0-287 289:288-1653 1655:1654-1756];comp185143_c0_seq1_3 len=478 path=[456:0-477];comp61175_c0_seq1_4 len=743 path=[1369:0-393 649:394-432 688:433-742];Haliotis_sp_Tri_26397_c0_g1_i1;comp78504_c0_seq4_3 len=1460 path=[4714:0-241 2576:242-912 3247:913-1459];comp78504_c0_seq3_1 len=1908 path=[1886:0-39 1926:40-689 2576:690-1360 3247:1361-1907];comp78504_c0_seq2_2…	2;1;1;1;1;1;1	2;1;1;1;1;1;1	2;1;1;1;1;1;1	>comp64368_c0_seq1_4 len=1757 path=[1:0-287 289:288-1653 1655:1654-1756];>comp185143_c0_seq1_3 len=478 path=[456:0-477];>comp61175_c0_seq1_4 len=743 path=[1369:0-393 649:394-432 688:433-742];>Haliotis_sp_Tri_26397_c0_g1_i1;>comp78504_c0_seq4_3 len=1460 pat	7	2	2	2	4.1	4.1	4.1	64.561	585	585;159;247;443;486;636;738	0	11.628	9198600	306620	1.78678e-05	0.00178678	3	62		372
comp64512_c0_seq1_1 len=973 path=[1:0-376 378:377-715 717:716-972];Haliotis_sp_Tri_28744_c0_g1_i1	comp64512_c0_seq1_1 len=973 path=[1:0-376 378:377-715 717:716-972];Haliotis_sp_Tri_28744_c0_g1_i1	3;3	3;3	3;3	>comp64512_c0_seq1_1 len=973 path=[1:0-376 378:377-715 717:716-972];>Haliotis_sp_Tri_28744_c0_g1_i1	2	3	3	3	12	12	12	35.852	325	325;376	0	21.454	15354000	1096700	6.39086e-05	0.00639086	5	63;64		296;299
comp64599_c0_seq1_4 len=1531 path=[1509:0-1368 2878:1369-1530]	comp64599_c0_seq1_4 len=1531 path=[1509:0-1368 2878:1369-1530]	2	1	1	>comp64599_c0_seq1_4 len=1531 path=[1509:0-1368 2878:1369-1530]	1	2	1	1	4.7	2.7	2.7	56.594	510	510	0	10.902	0	0	0	0	1	38		256
comp64599_c0_seq2_6 len=1464 path=[3017:0-1301 2878:1302-1463];comp160034_c0_seq1_5 len=290 path=[268:0-289];comp299622_c0_seq1_6 len=453 path=[431:0-452];tr|W8E7M6|W8E7M6_HALDV 14-3-3 zeta OS=Haliotis diversicolor PE=2 SV=1	comp64599_c0_seq2_6 len=1464 path=[3017:0-1301 2878:1302-1463]	6;1;1;1	6;1;1;1	5;0;0;0	>comp64599_c0_seq2_6 len=1464 path=[3017:0-1301 2878:1302-1463]	4	6	6	5	15.2	15.2	13.1	53.637	488	488;97;151;272	0	67.024	83590000	3980500	0.000231958	0.0231958	23	38		256
comp65289_c0_seq1_1 len=1940 path=[10131:0-119 1962:120-152 1995:153-1939];comp177499_c0_seq1_4 len=674 path=[652:0-673];Haliotis_sp_Tri_81073_c0_g1_i1;tr|Q17UC2|Q17UC2_HALTU 84kDa heat shock protein OS=Haliotis tuberculata GN=hsp84 PE=2 SV=1;tr|M1JNK7|M1JNK7_HALDV Heat shock protein 90 OS=Haliotis diversicolor PE=2 SV=1;tr|D0V3X9|D0V3X9_HALDH Heat shock protein 90 OS=Haliotis discus hannai PE=2 …	comp65289_c0_seq1_1 len=1940 path=[10131:0-119 1962:120-152 1995:153-1939]	6;2;2;2;2;2;2;2;2;2;2;2;2;1	6;2;2;2;2;2;2;2;2;2;2;2;2;1	5;2;1;1;1;1;1;1;1;2;1;1;2;0	>comp65289_c0_seq1_1 len=1940 path=[10131:0-119 1962:120-152 1995:153-1939]	14	6	6	5	10	10	7.9	74.259	647	647;224;479;728;728;728;728;730;730;837;843;860;981;90	0	42.908	30601000	956270	5.57252e-05	0.00557252	7	66		121
comp65289_c0_seq2_1 len=2735 path=[1880:0-81 1962:82-114 6403:115-966 7256:967-2734]	comp65289_c0_seq2_1 len=2735 path=[1880:0-81 1962:82-114 6403:115-966 7256:967-2734]	3	2	2	>comp65289_c0_seq2_1 len=2735 path=[1880:0-81 1962:82-114 6403:115-966 7256:967-2734]	1	3	2	2	4.4	2.9	2.9	100.74	912	912	0	21.891	3687900	83816	4.88426e-06	0.000488426	2
comp65289_c1_seq1_1 len=588 path=[9001:0-587]	comp65289_c1_seq1_1 len=588 path=[9001:0-587]	2	2	2	>comp65289_c1_seq1_1 len=588 path=[9001:0-587]	1	2	2	2	8.2	8.2	8.2	21.42	196	196	0	20.492	4855300	693620	4.04197e-05	0.00404197	2
comp68174_c0_seq1_5 len=483 path=[1:0-315 317:316-328 330:329-482];comp201817_c0_seq1_1 len=205 path=[183:0-204];comp174986_c0_seq1_2 len=262 path=[240:0-261];comp97214_c1_seq13_2 len=390 path=[2855:0-215 3071:216-288 16718:289-309 863:310-389];Haliotis_sp_CLC_2355_c0_g1_i1;comp97214_c1_seq24_2 len=1786 path=[1:0-807 809:808-840 19778:841-861 863:862-941 19806:942-951 19816:952-953 6597:954-1016 …	comp68174_c0_seq1_5 len=483 path=[1:0-315 317:316-328 330:329-482];comp201817_c0_seq1_1 len=205 path=[183:0-204];comp174986_c0_seq1_2 len=262 path=[240:0-261];comp97214_c1_seq13_2 len=390 path=[2855:0-215 3071:216-288 16718:289-309 863:310-389];Haliotis_sp_CLC_2355_c0_g1_i1;comp97214_c1_seq24_2 len=1786 path=[1:0-807 809:808-840 19778:841-861 863:862-941 19806:942-951 19816:952-953 6597:954-1016 …	2;1;1;1;1;1;1;1;1;1;1;1;1;1	1;0;0;0;0;0;0;0;0;0;0;0;0;0	1;0;0;0;0;0;0;0;0;0;0;0;0;0	>comp68174_c0_seq1_5 len=483 path=[1:0-315 317:316-328 330:329-482];>comp201817_c0_seq1_1 len=205 path=[183:0-204];>comp174986_c0_seq1_2 len=262 path=[240:0-261];>comp97214_c1_seq13_2 len=390 path=[2855:0-215 3071:216-288 16718:289-309 863:310-389];>Haliot	14	2	1	1	17.4	6.8	6.8	17.881	161	161;69;87;130;152;595;646;656;1058;1062;1109;1113;1119;1123	0	7.4462	20286000	2028600	0.000118214	0.0118214	5	67		131
comp68339_c0_seq1_1 len=356 path=[334:0-28 363:29-103 438:104-268 603:269-355]	comp68339_c0_seq1_1 len=356 path=[334:0-28 363:29-103 438:104-268 603:269-355]	1	1	1	>comp68339_c0_seq1_1 len=356 path=[334:0-28 363:29-103 438:104-268 603:269-355]	1	1	1	1	16.8	16.8	16.8	13.095	119	119	0	7.53	2721400	680340	3.96458e-05	0.00396458	1
comp6958_c0_seq1_5 len=265 path=[243:0-89 333:90-264]	comp6958_c0_seq1_5 len=265 path=[243:0-89 333:90-264]	1	1	1	>comp6958_c0_seq1_5 len=265 path=[243:0-89 333:90-264]	1	1	1	1	13.5	13.5	13.5	9.5432	89	89	0.0084746	6.0542	7091300	1418300	8.26494e-05	0.00826494	1	68		54
comp70759_c0_seq1_2 len=449 path=[1:0-87 89:88-101 103:102-218 220:219-370 372:371-448]	comp70759_c0_seq1_2 len=449 path=[1:0-87 89:88-101 103:102-218 220:219-370 372:371-448]	1	1	1	>comp70759_c0_seq1_2 len=449 path=[1:0-87 89:88-101 103:102-218 220:219-370 372:371-448]	1	1	1	1	10	10	10	16.208	150	150	0	11.999	82544000	13757000	0.000801669	0.0801669	5
comp71437_c1_seq1_4 len=827 path=[1:0-126 128:127-463 465:464-471 473:472-826]	comp71437_c1_seq1_4 len=827 path=[1:0-126 128:127-463 465:464-471 473:472-826]	2	2	2	>comp71437_c1_seq1_4 len=827 path=[1:0-126 128:127-463 465:464-471 473:472-826]	1	2	2	2	8	8	8	29.974	275	275	0	11.584	3169300	264110	1.53906e-05	0.00153906	3
comp73608_c1_seq1_6 len=644 path=[622:0-643]	comp73608_c1_seq1_6 len=644 path=[622:0-643]	2	2	2	>comp73608_c1_seq1_6 len=644 path=[622:0-643]	1	2	2	2	10.7	10.7	10.7	24.603	215	215	0	11.257	13147000	1095600	6.38445e-05	0.00638445	2
comp75869_c0_seq1_3 len=371 path=[504:0-97 602:98-288 793:289-308 2476:309-370];comp75869_c0_seq3_3 len=523 path=[504:0-97 602:98-288 1546:289-379 875:380-408 1888:409-522]	comp75869_c0_seq1_3 len=371 path=[504:0-97 602:98-288 793:289-308 2476:309-370];comp75869_c0_seq3_3 len=523 path=[504:0-97 602:98-288 1546:289-379 875:380-408 1888:409-522]	1;1	1;1	1;1	>comp75869_c0_seq1_3 len=371 path=[504:0-97 602:98-288 793:289-308 2476:309-370];>comp75869_c0_seq3_3 len=523 path=[504:0-97 602:98-288 1546:289-379 875:380-408 1888:409-522]	2	1	1	1	10.6	10.6	10.6	14.109	123	123;174	0	17	31876000	6375300	0.000371511	0.0371511	3
tr|A7L3J1|A7L3J1_HALCR Rab7 (Fragment) OS=Haliotis cracherodii PE=2 SV=1;Haliotis_sp_idb_42357_c0_g1_i1;Haliotis_sp_idb_42355_c0_g1_i1;comp76336_c0_seq2_6 len=1629 path=[1:0-1129 1131:1130-1628];comp76336_c0_seq1_5 len=2159 path=[1:0-1129 3232:1130-1659 1131:1660-2158]	tr|A7L3J1|A7L3J1_HALCR Rab7 (Fragment) OS=Haliotis cracherodii PE=2 SV=1;Haliotis_sp_idb_42357_c0_g1_i1;Haliotis_sp_idb_42355_c0_g1_i1;comp76336_c0_seq2_6 len=1629 path=[1:0-1129 1131:1130-1628];comp76336_c0_seq1_5 len=2159 path=[1:0-1129 3232:1130-1659 1131:1660-2158]	1;1;1;1;1	1;1;1;1;1	1;1;1;1;1	>tr|A7L3J1|A7L3J1_HALCR Rab7 (Fragment) OS=Haliotis cracherodii PE=2 SV=1;>Haliotis_sp_idb_42357_c0_g1_i1;>Haliotis_sp_idb_42355_c0_g1_i1;>comp76336_c0_seq2_6 len=1629 path=[1:0-1129 1131:1130-1628];>comp76336_c0_seq1_5 len=2159 path=[1:0-1129 3232:1130-16	5	1	1	1	10	10	10	11.425	100	100;150;205;543;720	0	7.1702	830330	118620	6.91241e-06	0.000691241	1
comp78671_c0_seq1_1 len=812 path=[790:0-691 1898:692-698 1905:699-771 1562:772-811];Haliotis_sp_CLC_1391_c0_g1_i1;Haliotis_sp_idb_68664_c0_g1_i1;Haliotis_sp_Tri_79257_c0_g1_i1;comp84331_c0_seq1_3 len=799 path=[1:0-72 74:73-79 81:80-597 599:598-619 621:620-798]	comp78671_c0_seq1_1 len=812 path=[790:0-691 1898:692-698 1905:699-771 1562:772-811];Haliotis_sp_CLC_1391_c0_g1_i1;Haliotis_sp_idb_68664_c0_g1_i1;Haliotis_sp_Tri_79257_c0_g1_i1;comp84331_c0_seq1_3 len=799 path=[1:0-72 74:73-79 81:80-597 599:598-619 621:620-798]	2;1;1;1;1	2;1;1;1;1	2;1;1;1;1	>comp78671_c0_seq1_1 len=812 path=[790:0-691 1898:692-698 1905:699-771 1562:772-811];>Haliotis_sp_CLC_1391_c0_g1_i1;>Haliotis_sp_idb_68664_c0_g1_i1;>Haliotis_sp_Tri_79257_c0_g1_i1;>comp84331_c0_seq1_3 len=799 path=[1:0-72 74:73-79 81:80-597 599:598-619 621	5	2	2	2	11.4	11.4	11.4	29.447	271	271;232;250;251;266	0	14.86	4103700	215990	1.25865e-05	0.00125865	2	70		161
comp79549_c0_seq1_2 len=2081 path=[4331:0-15 2061:16-1969 4016:1970-2008 4058:2009-2080];comp145818_c0_seq1_2 len=1024 path=[1002:0-1023];tr|Q17UC1|Q17UC1_HALTU 71kDa heat shock protein OS=Haliotis tuberculata GN=hsp71 PE=2 SV=1;tr|C1KC83|C1KC83_HALDV Heat shock cognate protein 70 OS=Haliotis diversicolor PE=2 SV=1;Haliotis_sp_idb_28957_c0_g1_i1;tr|Q2MJK5|Q2MJK5_HALDH Heat shock protein 70 OS=Hal…	comp79549_c0_seq1_2 len=2081 path=[4331:0-15 2061:16-1969 4016:1970-2008 4058:2009-2080]	12;5;5;5;5;5;5;3;3;1;1;1	12;5;5;5;5;5;5;3;3;1;1;1	10;3;3;3;3;3;3;3;3;1;1;1	>comp79549_c0_seq1_2 len=2081 path=[4331:0-15 2061:16-1969 4016:1970-2008 4058:2009-2080]	12	12	12	10	19	19	15.6	76.484	694	694;341;651;651;651;655;783;472;492;423;1130;1136	0	91.245	88167000	2449100	0.000142718	0.0142718	21	71;72;73;74		81;107;257;569
comp79626_c0_seq1_4 len=1656 path=[1634:0-1091 2726:1092-1132 2767:1133-1655];Haliotis_sp_idb_43266_c0_g1_i1;Haliotis_sp_CLC_4455_c0_g1_i1;Haliotis_sp_CLC_4454_c0_g1_i1	comp79626_c0_seq1_4 len=1656 path=[1634:0-1091 2726:1092-1132 2767:1133-1655];Haliotis_sp_idb_43266_c0_g1_i1	16;14;3;2	16;14;3;2	16;14;3;2	>comp79626_c0_seq1_4 len=1656 path=[1634:0-1091 2726:1092-1132 2767:1133-1655];>Haliotis_sp_idb_43266_c0_g1_i1	4	16	16	16	36.1	36.1	36.1	62.437	552	552;520;177;114	0	157.34	860100000	27745000	0.0016168	0.16168	55	75		389
comp80185_c0_seq1_5 len=1716 path=[1:0-517 519:518-558 3443:559-568 570:569-864 866:865-889 891:890-1715];Haliotis_sp_Tri_41297_c0_g1_i1;comp73540_c0_seq1_5 len=1543 path=[1522:0-123 1647:124-658 2182:659-1542];comp85374_c0_seq2_2 len=2116 path=[5023:0-175 2834:176-801 3460:802-2115];comp85374_c0_seq1_2 len=2398 path=[2376:0-114 2491:115-316 5523:317-323 5530:324-457 2834:458-1083 3460:1084-2397]	comp80185_c0_seq1_5 len=1716 path=[1:0-517 519:518-558 3443:559-568 570:569-864 866:865-889 891:890-1715]	7;1;1;1;1	7;1;1;1;1	7;1;1;1;1	>comp80185_c0_seq1_5 len=1716 path=[1:0-517 519:518-558 3443:559-568 570:569-864 866:865-889 891:890-1715]	5	7	7	7	18.2	18.2	18.2	61.381	572	572;466;515;705;799	0	64.031	95225000	3526900	0.000205525	0.0205525	18	76;77		127;130
Haliotis_sp_idb_67636_c0_g1_i1;Haliotis_sp_idb_65158_c0_g1_i1;Haliotis_sp_Tri_127083_c0_g1_i1;comp80199_c0_seq1_5 len=951 path=[929:0-748 1678:749-927 2731:928-950]	Haliotis_sp_idb_67636_c0_g1_i1;Haliotis_sp_idb_65158_c0_g1_i1;Haliotis_sp_Tri_127083_c0_g1_i1;comp80199_c0_seq1_5 len=951 path=[929:0-748 1678:749-927 2731:928-950]	1;1;1;1	1;1;1;1	1;1;1;1	>Haliotis_sp_idb_67636_c0_g1_i1;>Haliotis_sp_idb_65158_c0_g1_i1;>Haliotis_sp_Tri_127083_c0_g1_i1;>comp80199_c0_seq1_5 len=951 path=[929:0-748 1678:749-927 2731:928-950]	4	1	1	1	7.6	7.6	7.6	17.445	157	157;160;175;317	0	6.8279	451170	50130	2.92125e-06	0.000292125	1
Haliotis_sp_idb_26064_c0_g1_i1;comp81814_c0_seq1_2 len=1018 path=[996:0-317 1314:318-418 1415:419-467 1464:468-622 1619:623-631 1628:632-754 1751:755-775 1772:776-1017];comp81814_c0_seq3_2 len=1327 path=[996:0-317 2344:318-626 1314:627-727 1415:728-776 1464:777-931 1619:932-940 1628:941-1063 1751:1064-1084 1772:1085-1326]	Haliotis_sp_idb_26064_c0_g1_i1;comp81814_c0_seq1_2 len=1018 path=[996:0-317 1314:318-418 1415:419-467 1464:468-622 1619:623-631 1628:632-754 1751:755-775 1772:776-1017];comp81814_c0_seq3_2 len=1327 path=[996:0-317 2344:318-626 1314:627-727 1415:728-776 1464:777-931 1619:932-940 1628:941-1063 1751:1064-1084 1772:1085-1326]	3;3;3	3;3;3	3;3;3	>Haliotis_sp_idb_26064_c0_g1_i1;>comp81814_c0_seq1_2 len=1018 path=[996:0-317 1314:318-418 1415:419-467 1464:468-622 1619:623-631 1628:632-754 1751:755-775 1772:776-1017];>comp81814_c0_seq3_2 len=1327 path=[996:0-317 2344:318-626 1314:627-727 1415:728-776	3	3	3	3	10.2	10.2	10.2	24.561	226	226;339;442	0	25.25	22664000	2060400	0.000120067	0.0120067	7
comp81988_c0_seq1_3 len=906 path=[888:0-167 1057:168-412 1302:413-431 1321:432-796 1689:797-905]	comp81988_c0_seq1_3 len=906 path=[888:0-167 1057:168-412 1302:413-431 1321:432-796 1689:797-905]	1	1	1	>comp81988_c0_seq1_3 len=906 path=[888:0-167 1057:168-412 1302:413-431 1321:432-796 1689:797-905]	1	1	1	1	3.6	3.6	3.6	32.856	302	302	0.008547	6.0583	14765000	1054600	6.14553e-05	0.00614553	2
Haliotis_sp_CLC_227_c0_g1_i1;comp82154_c1_seq3_3 len=1594 path=[1:0-26 28:27-28 30:29-1120 1122:1121-1593];comp82154_c1_seq4_3 len=1789 path=[3677:0-11 3689:12-221 28:222-223 30:224-1315 1122:1316-1788];comp82154_c1_seq2_2 len=1821 path=[1:0-26 4872:27-43 3689:44-253 28:254-255 30:256-1347 1122:1348-1820]	Haliotis_sp_CLC_227_c0_g1_i1;comp82154_c1_seq3_3 len=1594 path=[1:0-26 28:27-28 30:29-1120 1122:1121-1593];comp82154_c1_seq4_3 len=1789 path=[3677:0-11 3689:12-221 28:222-223 30:224-1315 1122:1316-1788];comp82154_c1_seq2_2 len=1821 path=[1:0-26 4872:27-43 3689:44-253 28:254-255 30:256-1347 1122:1348-1820]	2;2;2;2	2;2;2;2	2;2;2;2	>Haliotis_sp_CLC_227_c0_g1_i1;>comp82154_c1_seq3_3 len=1594 path=[1:0-26 28:27-28 30:29-1120 1122:1121-1593];>comp82154_c1_seq4_3 len=1789 path=[3677:0-11 3689:12-221 28:222-223 30:224-1315 1122:1316-1788];>comp82154_c1_seq2_2 len=1821 path=[1:0-26 4872:27	4	2	2	2	8.6	8.6	8.6	40.592	359	359;531;596;607	0	17.125	9375800	781320	4.55303e-05	0.00455303	3
Haliotis_sp_CLC_15249_c0_g1_i1;comp82445_c0_seq1_6 len=1140 path=[1118:0-286 1405:287-323 1442:324-368 1487:369-383 1502:384-1139]	Haliotis_sp_CLC_15249_c0_g1_i1;comp82445_c0_seq1_6 len=1140 path=[1118:0-286 1405:287-323 1442:324-368 1487:369-383 1502:384-1139]	2;2	2;2	2;2	>Haliotis_sp_CLC_15249_c0_g1_i1;>comp82445_c0_seq1_6 len=1140 path=[1118:0-286 1405:287-323 1442:324-368 1487:369-383 1502:384-1139]	2	2	2	2	8.3	8.3	8.3	37.904	338	338;380	0	12.183	3607600	225470	1.31389e-05	0.00131389	2	78		149
Haliotis_sp_idb_12724_c0_g1_i1;comp82638_c0_seq1_6 len=2489 path=[2469:0-1041 3511:1042-1521 3991:1522-2488];Haliotis_sp_Tri_98279_c0_g1_i1;comp92329_c0_seq1_3 len=1563 path=[1541:0-299 1841:300-301 1843:302-856 2398:857-903 2445:904-1058 2600:1059-1064 2606:1065-1353 2895:1354-1562];Haliotis_sp_Tri_98277_c0_g1_i1	Haliotis_sp_idb_12724_c0_g1_i1;comp82638_c0_seq1_6 len=2489 path=[2469:0-1041 3511:1042-1521 3991:1522-2488]	6;6;2;2;1	6;6;2;2;1	6;6;2;2;1	>Haliotis_sp_idb_12724_c0_g1_i1;>comp82638_c0_seq1_6 len=2489 path=[2469:0-1041 3511:1042-1521 3991:1522-2488]	5	6	6	6	22.7	22.7	22.7	34.845	308	308;830;297;521;303	0	43.494	101640000	5349700	0.000311746	0.0311746	16	79		148
comp83576_c0_seq1_1 len=1871 path=[1:0-145 147:146-1340 1342:1341-1344 4175:1345-1521 3817:1522-1529 1531:1530-1563 1565:1564-1573 1575:1574-1870];Haliotis_sp_idb_64195_c0_g1_i1	comp83576_c0_seq1_1 len=1871 path=[1:0-145 147:146-1340 1342:1341-1344 4175:1345-1521 3817:1522-1529 1531:1530-1563 1565:1564-1573 1575:1574-1870]	5;2	5;2	4;2	>comp83576_c0_seq1_1 len=1871 path=[1:0-145 147:146-1340 1342:1341-1344 4175:1345-1521 3817:1522-1529 1531:1530-1563 1565:1564-1573 1575:1574-1870]	2	5	5	4	13	13	10.9	67.572	624	624;190	0	41.826	39871000	1424000	8.29815e-05	0.00829815	7
comp83799_c2_seq1_1 len=820 path=[3192:0-768 3961:769-819];Haliotis_sp_idb_22374_c0_g1_i1	comp83799_c2_seq1_1 len=820 path=[3192:0-768 3961:769-819];Haliotis_sp_idb_22374_c0_g1_i1	1;1	1;1	1;1	>comp83799_c2_seq1_1 len=820 path=[3192:0-768 3961:769-819];>Haliotis_sp_idb_22374_c0_g1_i1	2	1	1	1	4.7	4.7	4.7	31.146	274	274;287	0	17.813	30486000	3387300	0.00019739	0.019739	6	80		98
comp84033_c0_seq1_3 len=391 path=[1:0-390]	comp84033_c0_seq1_3 len=391 path=[1:0-390]	2	2	2	>comp84033_c0_seq1_3 len=391 path=[1:0-390]	1	2	2	2	19.2	19.2	19.2	14.469	130	130	0	18.84	12273000	1534100	8.93974e-05	0.00893974	3
comp84928_c0_seq1_4 len=593 path=[571:0-73 645:74-129 1852:130-130 1387:131-175 1872:176-361 933:362-413 985:414-445 1017:446-450 1022:451-592];sp|P86733|KCP_HALAI BPTI/Kunitz domain-containing protein (Fragment) OS=Haliotis asinina PE=1 SV=1	comp84928_c0_seq1_4 len=593 path=[571:0-73 645:74-129 1852:130-130 1387:131-175 1872:176-361 933:362-413 985:414-445 1017:446-450 1022:451-592]	4;1	4;1	4;1	>comp84928_c0_seq1_4 len=593 path=[571:0-73 645:74-129 1852:130-130 1387:131-175 1872:176-361 933:362-413 985:414-445 1017:446-450 1022:451-592]	2	4	4	4	16.2	16.2	16.2	21.873	197	197;126	0	27.503	181710000	22714000	0.00132363	0.132363	15
Haliotis_sp_CLC_1642_c0_g1_i1;comp85674_c0_seq1_1 len=1364 path=[2827:0-66 1553:67-628 2115:629-650 2137:651-998 2485:999-1296 2783:1297-1363];comp85674_c0_seq2_1 len=1436 path=[1414:0-138 1553:139-700 2115:701-722 2137:723-1070 2485:1071-1368 2783:1369-1435];tr|Q9BP38|Q9BP38_HALRU Aragonite protein AP24 OS=Haliotis rufescens PE=2 SV=1	Haliotis_sp_CLC_1642_c0_g1_i1;comp85674_c0_seq1_1 len=1364 path=[2827:0-66 1553:67-628 2115:629-650 2137:651-998 2485:999-1296 2783:1297-1363];comp85674_c0_seq2_1 len=1436 path=[1414:0-138 1553:139-700 2115:701-722 2137:723-1070 2485:1071-1368 2783:1369-1435]	10;10;10;2	10;10;10;2	10;10;10;2	>Haliotis_sp_CLC_1642_c0_g1_i1;>comp85674_c0_seq1_1 len=1364 path=[2827:0-66 1553:67-628 2115:629-650 2137:651-998 2485:999-1296 2783:1297-1363];>comp85674_c0_seq2_1 len=1436 path=[1414:0-138 1553:139-700 2115:701-722 2137:723-1070 2485:1071-1368 2783:1369	4	10	10	10	49.3	49.3	49.3	23.689	201	201;455;479;171	0	95.138	518590000	43216000	0.00251835	0.251835	38	81;82;83;84;85		166;180;182;183;190
comp86105_c0_seq1_1 len=812 path=[790:0-100 891:101-102 893:103-139 930:140-142 933:143-467 1679:468-473 1264:474-564 1355:565-589 1380:590-590 1381:591-666 1457:667-669 1460:670-714 1505:715-717 1508:718-811]	comp86105_c0_seq1_1 len=812 path=[790:0-100 891:101-102 893:103-139 930:140-142 933:143-467 1679:468-473 1264:474-564 1355:565-589 1380:590-590 1381:591-666 1457:667-669 1460:670-714 1505:715-717 1508:718-811]	3	3	3	>comp86105_c0_seq1_1 len=812 path=[790:0-100 891:101-102 893:103-139 930:140-142 933:143-467 1679:468-473 1264:474-564 1355:565-589 1380:590-590 1381:591-666 1457:667-669 1460:670-714 1505:715-717 1508:718-811]	1	3	3	3	8.9	8.9	8.9	30.046	271	271	0	20.447	38814000	3528600	0.000205624	0.0205624	10	86		172
Haliotis_sp_CLC_11961_c0_g1_i1;comp86117_c0_seq5_2 len=748 path=[4074:0-40 903:41-127 990:128-282 1145:283-300 704:301-499 1163:500-581 1245:582-683 1347:684-747];Haliotis_sp_Tri_132752_c0_g1_i1;Haliotis_sp_idb_44738_c0_g1_i1;comp86117_c0_seq3_2 len=963 path=[4074:0-40 903:41-127 990:128-282 2064:283-410 4892:411-431 2405:432-497 1145:498-515 704:516-714 1163:715-796 1245:797-898 1347:899-962];co…	Haliotis_sp_CLC_11961_c0_g1_i1;comp86117_c0_seq5_2 len=748 path=[4074:0-40 903:41-127 990:128-282 1145:283-300 704:301-499 1163:500-581 1245:582-683 1347:684-747];Haliotis_sp_Tri_132752_c0_g1_i1;Haliotis_sp_idb_44738_c0_g1_i1;comp86117_c0_seq3_2 len=963 path=[4074:0-40 903:41-127 990:128-282 2064:283-410 4892:411-431 2405:432-497 1145:498-515 704:516-714 1163:715-796 1245:797-898 1347:899-962];co…	1;1;1;1;1;1;1	1;1;1;1;1;1;1	1;1;1;1;1;1;1	>Haliotis_sp_CLC_11961_c0_g1_i1;>comp86117_c0_seq5_2 len=748 path=[4074:0-40 903:41-127 990:128-282 1145:283-300 704:301-499 1163:500-581 1245:582-683 1347:684-747];>Haliotis_sp_Tri_132752_c0_g1_i1;>Haliotis_sp_idb_44738_c0_g1_i1;>comp86117_c0_seq3_2 len=9	7	1	1	1	6.2	6.2	6.2	17.483	160	160;249;253;303;321;385;497	0	7.0256	774890	96861	5.64443e-06	0.000564443	1
tr|Q45Y88|Q45Y88_HALRU Elongation factor 1-alpha (Fragment) OS=Haliotis rufescens PE=2 SV=1;Haliotis_sp_idb_34797_c0_g1_i1;comp86258_c0_seq3_4 len=1642 path=[1:0-745 747:746-1147 1149:1148-1463 1465:1464-1641];tr|B3SND5|B3SND5_HALDV Elongation factor 1 alpha OS=Haliotis diversicolor GN=EF1a PE=2 SV=1;Haliotis_sp_CLC_84_c0_g1_i1;Haliotis_sp_idb_14508_c0_g1_i1;comp94822_c0_seq10_2 len=1668 path=[23…	tr|Q45Y88|Q45Y88_HALRU Elongation factor 1-alpha (Fragment) OS=Haliotis rufescens PE=2 SV=1;Haliotis_sp_idb_34797_c0_g1_i1;comp86258_c0_seq3_4 len=1642 path=[1:0-745 747:746-1147 1149:1148-1463 1465:1464-1641];tr|B3SND5|B3SND5_HALDV Elongation factor 1 alpha OS=Haliotis diversicolor GN=EF1a PE=2 SV=1;Haliotis_sp_CLC_84_c0_g1_i1;Haliotis_sp_idb_14508_c0_g1_i1;comp94822_c0_seq10_2 len=1668 path=[23…	4;4;4;3;3;3;3;3;3;2;2;2;1;1;1;1;1;1;1;1;1;1	1;1;1;1;1;0;0;0;1;0;1;0;0;0;0;0;0;0;0;0;0;0	1;1;1;1;1;0;0;0;1;0;1;0;0;0;0;0;0;0;0;0;0;0	>tr|Q45Y88|Q45Y88_HALRU Elongation factor 1-alpha (Fragment) OS=Haliotis rufescens PE=2 SV=1;>Haliotis_sp_idb_34797_c0_g1_i1;>comp86258_c0_seq3_4 len=1642 path=[1:0-745 747:746-1147 1149:1148-1463 1465:1464-1641];>tr|B3SND5|B3SND5_HALDV Elongation factor 1	22	4	1	1	10.9	2.9	2.9	45.145	411	411;440;547;275;434;463;556;559;584;158;191;458;70;102;102;120;269;270;284;286;369;584	0	7.1589	548460	22852	1.33167e-06	0.000133167	1
Haliotis_sp_CLC_4146_c0_g1_i1;comp87152_c0_seq1_4 len=1152 path=[1:0-8 10:9-10 12:11-34 36:35-35 37:36-59 61:60-303 305:304-306 308:307-330 332:331-879 881:880-903 905:904-1151];Haliotis_sp_idb_7271_c0_g1_i1	Haliotis_sp_CLC_4146_c0_g1_i1;comp87152_c0_seq1_4 len=1152 path=[1:0-8 10:9-10 12:11-34 36:35-35 37:36-59 61:60-303 305:304-306 308:307-330 332:331-879 881:880-903 905:904-1151];Haliotis_sp_idb_7271_c0_g1_i1	9;9;7	9;9;7	9;9;7	>Haliotis_sp_CLC_4146_c0_g1_i1;>comp87152_c0_seq1_4 len=1152 path=[1:0-8 10:9-10 12:11-34 36:35-35 37:36-59 61:60-303 305:304-306 308:307-330 332:331-879 881:880-903 905:904-1151];>Haliotis_sp_idb_7271_c0_g1_i1	3	9	9	9	36	36	36	37.344	347	347;384;221	0	104.41	128220000	9158500	0.000533698	0.0533698	24	87;88		137;267
Haliotis_sp_Tri_34506_c0_g1_i1;comp87353_c0_seq2_2 len=858 path=[1:0-185 187:186-204 206:205-207 209:208-255 257:256-257 259:258-286 288:287-404 406:405-625 627:626-644 646:645-686 688:687-743 745:744-762 764:763-857]	Haliotis_sp_Tri_34506_c0_g1_i1;comp87353_c0_seq2_2 len=858 path=[1:0-185 187:186-204 206:205-207 209:208-255 257:256-257 259:258-286 288:287-404 406:405-625 627:626-644 646:645-686 688:687-743 745:744-762 764:763-857]	1;1	1;1	1;1	>Haliotis_sp_Tri_34506_c0_g1_i1;>comp87353_c0_seq2_2 len=858 path=[1:0-185 187:186-204 206:205-207 209:208-255 257:256-257 259:258-286 288:287-404 406:405-625 627:626-644 646:645-686 688:687-743 745:744-762 764:763-857]	2	1	1	1	3.9	3.9	3.9	28.725	254	254;286	0	6.7773	4247200	265450	1.54687e-05	0.00154687	2
comp88085_c0_seq2_2 len=1291 path=[2880:0-86 1366:87-326 1606:327-351 1631:352-761 2041:762-786 2066:787-1103 2383:1104-1119 2399:1120-1290];comp88085_c0_seq1_1 len=1296 path=[1274:0-91 1366:92-331 1606:332-356 1631:357-766 2041:767-791 2066:792-1108 2383:1109-1124 2399:1125-1295];comp78924_c0_seq1_4 len=724 path=[1870:0-723]	comp88085_c0_seq2_2 len=1291 path=[2880:0-86 1366:87-326 1606:327-351 1631:352-761 2041:762-786 2066:787-1103 2383:1104-1119 2399:1120-1290];comp88085_c0_seq1_1 len=1296 path=[1274:0-91 1366:92-331 1606:332-356 1631:357-766 2041:767-791 2066:792-1108 2383:1109-1124 2399:1125-1295]	6;6;1	2;2;1	2;2;1	>comp88085_c0_seq2_2 len=1291 path=[2880:0-86 1366:87-326 1606:327-351 1631:352-761 2041:762-786 2066:787-1103 2383:1104-1119 2399:1120-1290];>comp88085_c0_seq1_1 len=1296 path=[1274:0-91 1366:92-331 1606:332-356 1631:357-766 2041:767-791 2066:792-1108 238	3	6	2	2	18.8	6.7	6.7	47.586	430	430;432;241	0	17.819	25805000	1358200	7.91471e-05	0.00791471	4
Haliotis_sp_idb_15164_c0_g1_i1;comp88120_c0_seq2_2 len=4048 path=[9081:0-63 203:64-64 204:65-343 483:344-3002 3143:3003-3995 4136:3996-4021 9485:4022-4047];comp88120_c0_seq1_2 len=4186 path=[1:0-201 203:202-202 204:203-481 483:482-3140 3143:3141-4133 4136:4134-4159 9485:4160-4185]	Haliotis_sp_idb_15164_c0_g1_i1;comp88120_c0_seq2_2 len=4048 path=[9081:0-63 203:64-64 204:65-343 483:344-3002 3143:3003-3995 4136:3996-4021 9485:4022-4047];comp88120_c0_seq1_2 len=4186 path=[1:0-201 203:202-202 204:203-481 483:482-3140 3143:3141-4133 4136:4134-4159 9485:4160-4185]	4;4;4	4;4;4	4;4;4	>Haliotis_sp_idb_15164_c0_g1_i1;>comp88120_c0_seq2_2 len=4048 path=[9081:0-63 203:64-64 204:65-343 483:344-3002 3143:3003-3995 4136:3996-4021 9485:4022-4047];>comp88120_c0_seq1_2 len=4186 path=[1:0-201 203:202-202 204:203-481 483:482-3140 3143:3141-4133 41	3	4	4	4	6.7	6.7	6.7	79.03	672	672;1349;1395	0	24.195	19258000	469700	2.73711e-05	0.00273711	6
comp88250_c0_seq2_2 len=449 path=[427:0-23 451:24-62 490:63-69 497:70-80 508:81-101 1523:102-128 556:129-266 694:267-290 718:291-294 722:295-425 1622:426-448];comp88250_c0_seq1_2 len=422 path=[427:0-23 451:24-62 490:63-69 497:70-80 508:81-101 556:102-239 694:240-263 718:264-267 722:268-398 1622:399-421]	comp88250_c0_seq2_2 len=449 path=[427:0-23 451:24-62 490:63-69 497:70-80 508:81-101 1523:102-128 556:129-266 694:267-290 718:291-294 722:295-425 1622:426-448];comp88250_c0_seq1_2 len=422 path=[427:0-23 451:24-62 490:63-69 497:70-80 508:81-101 556:102-239 694:240-263 718:264-267 722:268-398 1622:399-421]	6;4	6;4	6;4	>comp88250_c0_seq2_2 len=449 path=[427:0-23 451:24-62 490:63-69 497:70-80 508:81-101 1523:102-128 556:129-266 694:267-290 718:291-294 722:295-425 1622:426-448];>comp88250_c0_seq1_2 len=422 path=[427:0-23 451:24-62 490:63-69 497:70-80 508:81-101 556:102-239	2	6	6	6	40	40	40	15.949	150	150;141	0	98.562	2823900000	403410000	0.0235081	2.35081	36
comp90367_c0_seq5_3 len=394 path=[3529:0-113 159:114-194 240:195-238 3994:239-250 4006:251-281 327:282-393];comp90367_c0_seq1_3 len=412 path=[1790:0-30 1821:31-60 88:61-84 1874:85-85 113:86-109 3891:110-114 2465:115-210 2561:211-212 240:213-256 3994:257-268 4006:269-299 327:300-411];comp90367_c0_seq3_2 len=432 path=[1:0-58 66:59-80 88:81-104 112:105-105 113:106-129 3891:130-134 3896:135-136 144:1…	comp90367_c0_seq5_3 len=394 path=[3529:0-113 159:114-194 240:195-238 3994:239-250 4006:251-281 327:282-393];comp90367_c0_seq1_3 len=412 path=[1790:0-30 1821:31-60 88:61-84 1874:85-85 113:86-109 3891:110-114 2465:115-210 2561:211-212 240:213-256 3994:257-268 4006:269-299 327:300-411];comp90367_c0_seq3_2 len=432 path=[1:0-58 66:59-80 88:81-104 112:105-105 113:106-129 3891:130-134 3896:135-136 144:1…	1;1;1;1;1;1;1;1	1;1;1;1;1;1;1;1	1;1;1;1;1;1;1;1	>comp90367_c0_seq5_3 len=394 path=[3529:0-113 159:114-194 240:195-238 3994:239-250 4006:251-281 327:282-393];>comp90367_c0_seq1_3 len=412 path=[1790:0-30 1821:31-60 88:61-84 1874:85-85 113:86-109 3891:110-114 2465:115-210 2561:211-212 240:213-256 3994:257-	8	1	1	1	13.7	13.7	13.7	14.513	131	131;137;144;146;414;489;489;651	0	7.413	3479500	1159800	6.75857e-05	0.00675857	1
Haliotis_sp_Tri_100026_c0_g1_i1;comp90707_c0_seq1_2 len=3314 path=[3292:0-2269 5562:2270-2411 5704:2412-2719 6012:2720-3313]	Haliotis_sp_Tri_100026_c0_g1_i1;comp90707_c0_seq1_2 len=3314 path=[3292:0-2269 5562:2270-2411 5704:2412-2719 6012:2720-3313]	1;1	1;1	1;1	>Haliotis_sp_Tri_100026_c0_g1_i1;>comp90707_c0_seq1_2 len=3314 path=[3292:0-2269 5562:2270-2411 5704:2412-2719 6012:2720-3313]	2	1	1	1	2.7	2.7	2.7	49.378	442	442;1105	0.0029762	6.4113	901170	36047	2.10059e-06	0.000210059	1
Haliotis_sp_Tri_3731_c0_g1_i1;comp92088_c0_seq1_4 len=674 path=[1:0-31 33:32-76 2470:77-121 123:122-145 2497:146-154 2506:155-188 190:189-256 258:257-272 2583:273-294 296:295-328 2621:329-339 341:340-350 352:351-447 2654:448-448 450:449-468 470:469-525 2678:526-531 2684:532-673]	Haliotis_sp_Tri_3731_c0_g1_i1;comp92088_c0_seq1_4 len=674 path=[1:0-31 33:32-76 2470:77-121 123:122-145 2497:146-154 2506:155-188 190:189-256 258:257-272 2583:273-294 296:295-328 2621:329-339 341:340-350 352:351-447 2654:448-448 450:449-468 470:469-525 2678:526-531 2684:532-673]	1;1	1;1	1;1	>Haliotis_sp_Tri_3731_c0_g1_i1;>comp92088_c0_seq1_4 len=674 path=[1:0-31 33:32-76 2470:77-121 123:122-145 2497:146-154 2506:155-188 190:189-256 258:257-272 2583:273-294 296:295-328 2621:329-339 341:340-350 352:351-447 2654:448-448 450:449-468 470:469-525 2	2	1	1	1	8.5	8.5	8.5	15.116	141	141;224	0.0085227	6.0566	7479500	747950	4.35857e-05	0.00435857	2
Haliotis_sp_Tri_129647_c0_g1_i1;comp92139_c0_seq1_6 len=4232 path=[4311:0-46 4358:47-49 4361:50-618 4930:619-1740 6052:1741-2273 6585:2274-3976 8288:3977-3984 8296:3985-4201 36:4202-4219 54:4220-4220 26:4221-4231];comp92139_c0_seq2_6 len=4253 path=[4311:0-46 4358:47-49 4361:50-618 8678:619-639 4930:640-1761 6052:1762-2294 6585:2295-3997 8288:3998-4005 8296:4006-4222 36:4223-4240 54:4241-4241 26:4…	Haliotis_sp_Tri_129647_c0_g1_i1;comp92139_c0_seq1_6 len=4232 path=[4311:0-46 4358:47-49 4361:50-618 4930:619-1740 6052:1741-2273 6585:2274-3976 8288:3977-3984 8296:3985-4201 36:4202-4219 54:4220-4220 26:4221-4231];comp92139_c0_seq2_6 len=4253 path=[4311:0-46 4358:47-49 4361:50-618 8678:619-639 4930:640-1761 6052:1762-2294 6585:2295-3997 8288:3998-4005 8296:4006-4222 36:4223-4240 54:4241-4241 26:4…	2;2;2	2;2;2	2;2;2	>Haliotis_sp_Tri_129647_c0_g1_i1;>comp92139_c0_seq1_6 len=4232 path=[4311:0-46 4358:47-49 4361:50-618 4930:619-1740 6052:1741-2273 6585:2274-3976 8288:3977-3984 8296:3985-4201 36:4202-4219 54:4220-4220 26:4221-4231];>comp92139_c0_seq2_6 len=4253 path=[4311	3	2	2	2	3.6	3.6	3.6	92.791	841	841;1411;1418	0	15.009	13464000	328390	1.91364e-05	0.00191364	3
comp92223_c1_seq1_1 len=1422 path=[5715:0-199 5915:200-218 5934:219-467 17974:468-468 6184:469-484 6200:485-1421];Haliotis_sp_idb_2286_c0_g1_i1;comp92223_c1_seq2_1 len=1458 path=[5715:0-199 5915:200-218 5934:219-467 17951:468-470 15696:471-503 17974:504-504 6184:505-520 6200:521-1457];Haliotis_sp_Tri_135246_c0_g1_i1;comp92223_c1_seq3_1 len=528 path=[5715:0-199 5915:200-218 5934:219-467 17951:468-…	comp92223_c1_seq1_1 len=1422 path=[5715:0-199 5915:200-218 5934:219-467 17974:468-468 6184:469-484 6200:485-1421];Haliotis_sp_idb_2286_c0_g1_i1;comp92223_c1_seq2_1 len=1458 path=[5715:0-199 5915:200-218 5934:219-467 17951:468-470 15696:471-503 17974:504-504 6184:505-520 6200:521-1457];Haliotis_sp_Tri_135246_c0_g1_i1	8;8;7;7;3	8;8;7;7;3	8;8;7;7;3	>comp92223_c1_seq1_1 len=1422 path=[5715:0-199 5915:200-218 5934:219-467 17974:468-468 6184:469-484 6200:485-1421];>Haliotis_sp_idb_2286_c0_g1_i1;>comp92223_c1_seq2_1 len=1458 path=[5715:0-199 5915:200-218 5934:219-467 17951:468-470 15696:471-503 17974:504	5	8	8	8	24.1	24.1	24.1	55.656	474	474;575;486;567;176	0	62.939	121710000	6405500	0.000373271	0.0373271	24	90;91;92		93;155;177
Haliotis_sp_Tri_12530_c0_g1_i1;comp92337_c0_seq3_1 len=2500 path=[1:0-462 464:463-463 465:464-1965 1967:1966-2413 2416:2414-2499];comp92337_c0_seq1_2 len=2558 path=[6545:0-162 6708:163-520 464:521-521 465:522-2023 1967:2024-2471 2416:2472-2557]	Haliotis_sp_Tri_12530_c0_g1_i1;comp92337_c0_seq3_1 len=2500 path=[1:0-462 464:463-463 465:464-1965 1967:1966-2413 2416:2414-2499];comp92337_c0_seq1_2 len=2558 path=[6545:0-162 6708:163-520 464:521-521 465:522-2023 1967:2024-2471 2416:2472-2557]	2;2;2	2;2;2	2;2;2	>Haliotis_sp_Tri_12530_c0_g1_i1;>comp92337_c0_seq3_1 len=2500 path=[1:0-462 464:463-463 465:464-1965 1967:1966-2413 2416:2414-2499];>comp92337_c0_seq1_2 len=2558 path=[6545:0-162 6708:163-520 464:521-521 465:522-2023 1967:2024-2471 2416:2472-2557]	3	2	2	2	4.9	4.9	4.9	56.147	493	493;834;853	0	12.807	10268000	394930	2.3014e-05	0.0023014	4
Haliotis_sp_idb_10148_c0_g1_i1;Haliotis_sp_idb_10147_c0_g1_i1;comp92459_c0_seq7_1 len=3536 path=[24690:0-221 24912:222-228 10457:229-730 14471:731-737 10966:738-1008 11237:1009-1009 11238:1010-2109 12338:2110-2977 3338:2978-3503 522:3504-3535];comp92459_c0_seq4_1 len=3629 path=[23354:0-114 10250:115-321 10457:322-823 14471:824-830 10966:831-1101 11237:1102-1102 11238:1103-2202 12338:2203-3070 333…	Haliotis_sp_idb_10148_c0_g1_i1;Haliotis_sp_idb_10147_c0_g1_i1;comp92459_c0_seq7_1 len=3536 path=[24690:0-221 24912:222-228 10457:229-730 14471:731-737 10966:738-1008 11237:1009-1009 11238:1010-2109 12338:2110-2977 3338:2978-3503 522:3504-3535];comp92459_c0_seq4_1 len=3629 path=[23354:0-114 10250:115-321 10457:322-823 14471:824-830 10966:831-1101 11237:1102-1102 11238:1103-2202 12338:2203-3070 333…	1;1;1;1;1	1;1;1;1;1	1;1;1;1;1	>Haliotis_sp_idb_10148_c0_g1_i1;>Haliotis_sp_idb_10147_c0_g1_i1;>comp92459_c0_seq7_1 len=3536 path=[24690:0-221 24912:222-228 10457:229-730 14471:731-737 10966:738-1008 11237:1009-1009 11238:1010-2109 12338:2110-2977 3338:2978-3503 522:3504-3535];>comp9245	5	1	1	1	3.8	3.8	3.8	32.809	288	288;401;1179;1210;1231	0	6.7971	8705200	725430	4.22734e-05	0.00422734	2
Haliotis_sp_idb_18825_c0_g1_i1;Haliotis_sp_idb_18822_c0_g1_i1;comp92750_c0_seq4_1 len=2029 path=[4060:0-91 4152:92-814 4875:815-836 4897:837-1812 10530:1813-1814 9406:1815-2028];comp92750_c0_seq1_1 len=2194 path=[4060:0-91 8326:92-256 4152:257-979 4875:980-1001 4897:1002-1977 10530:1978-1979 9406:1980-2193];comp92750_c0_seq3_1 len=4082 path=[4060:0-91 4152:92-814 4875:815-836 4897:837-1812 10530:…	Haliotis_sp_idb_18825_c0_g1_i1;Haliotis_sp_idb_18822_c0_g1_i1;comp92750_c0_seq4_1 len=2029 path=[4060:0-91 4152:92-814 4875:815-836 4897:837-1812 10530:1813-1814 9406:1815-2028];comp92750_c0_seq1_1 len=2194 path=[4060:0-91 8326:92-256 4152:257-979 4875:980-1001 4897:1002-1977 10530:1978-1979 9406:1980-2193];comp92750_c0_seq3_1 len=4082 path=[4060:0-91 4152:92-814 4875:815-836 4897:837-1812 10530:…	2;2;2;2;2;2;1	2;2;2;2;2;2;1	2;2;2;2;2;2;1	>Haliotis_sp_idb_18825_c0_g1_i1;>Haliotis_sp_idb_18822_c0_g1_i1;>comp92750_c0_seq4_1 len=2029 path=[4060:0-91 4152:92-814 4875:815-836 4897:837-1812 10530:1813-1814 9406:1815-2028];>comp92750_c0_seq1_1 len=2194 path=[4060:0-91 8326:92-256 4152:257-979 4875	7	2	2	2	3.8	3.8	3.8	66.126	555	555;601;677;732;1361;1416;381	0	11.958	4662600	160780	9.36922e-06	0.000936922	2
comp92784_c0_seq1_2 len=5222 path=[1:0-483 485:484-1487 1489:1488-2509 2511:2510-3486 3488:3487-5221]	comp92784_c0_seq1_2 len=5222 path=[1:0-483 485:484-1487 1489:1488-2509 2511:2510-3486 3488:3487-5221]	1	1	1	>comp92784_c0_seq1_2 len=5222 path=[1:0-483 485:484-1487 1489:1488-2509 2511:2510-3486 3488:3487-5221]	1	1	1	1	0.8	0.8	0.8	192.35	1741	1741	0.0057637	6.0811	4399400	63760	3.71552e-06	0.000371552	0		11;26;27		43;47;49
Haliotis_sp_Tri_47901_c0_g1_i1;comp92949_c2_seq16_6 len=2805 path=[10669:0-168 25616:169-326 10996:327-505 11175:506-523 11193:524-749 11419:750-1339 12009:1340-1367 3329:1368-1370 3332:1371-1405 26308:1406-1409 3371:1410-1419 3381:1420-1443 3405:1444-1676 3638:1677-1724 3686:1725-2454 4416:2455-2473 4435:2474-2613 4589:2614-2804];comp92949_c2_seq3_6 len=2819 path=[10669:0-168 25616:169-326 10996…	Haliotis_sp_Tri_47901_c0_g1_i1;comp92949_c2_seq16_6 len=2805 path=[10669:0-168 25616:169-326 10996:327-505 11175:506-523 11193:524-749 11419:750-1339 12009:1340-1367 3329:1368-1370 3332:1371-1405 26308:1406-1409 3371:1410-1419 3381:1420-1443 3405:1444-1676 3638:1677-1724 3686:1725-2454 4416:2455-2473 4435:2474-2613 4589:2614-2804];comp92949_c2_seq3_6 len=2819 path=[10669:0-168 25616:169-326 10996…	6;6;6;6;6;1;1;1;1;1;1;1;1;1;1;1;1;1	6;6;6;6;6;1;1;1;1;1;1;1;1;1;1;1;1;1	6;6;6;6;6;1;1;1;1;1;1;1;1;1;1;1;1;1	>Haliotis_sp_Tri_47901_c0_g1_i1;>comp92949_c2_seq16_6 len=2805 path=[10669:0-168 25616:169-326 10996:327-505 11175:506-523 11193:524-749 11419:750-1339 12009:1340-1367 3329:1368-1370 3332:1371-1405 26308:1406-1409 3371:1410-1419 3381:1420-1443 3405:1444-16	18	6	6	6	17.6	17.6	17.6	45.174	398	398;935;940;940;944;258;258;367;436;485;564;573;585;671;746;770;781;892	0	37.277	119570000	5434900	0.000316711	0.0316711	10	93		192
Haliotis_sp_Tri_100581_c0_g1_i1;comp92993_c0_seq1_6 len=1148 path=[1:0-46 48:47-65 4306:66-84 3010:85-125 101:126-158 2567:159-205 2614:206-404 418:405-527 4470:528-529 4472:530-544 2899:545-584 598:585-631 3720:632-635 4514:636-770 784:771-842 4136:843-850 864:851-991 1005:992-1061 1075:1062-1108 1122:1109-1147];Haliotis_sp_idb_41627_c0_g1_i1;comp92993_c0_seq2_6 len=1160 path=[1:0-46 48:47-65 43…	Haliotis_sp_Tri_100581_c0_g1_i1;comp92993_c0_seq1_6 len=1148 path=[1:0-46 48:47-65 4306:66-84 3010:85-125 101:126-158 2567:159-205 2614:206-404 418:405-527 4470:528-529 4472:530-544 2899:545-584 598:585-631 3720:632-635 4514:636-770 784:771-842 4136:843-850 864:851-991 1005:992-1061 1075:1062-1108 1122:1109-1147];Haliotis_sp_idb_41627_c0_g1_i1;comp92993_c0_seq2_6 len=1160 path=[1:0-46 48:47-65 43…	3;3;2;2	3;3;2;2	3;3;2;2	>Haliotis_sp_Tri_100581_c0_g1_i1;>comp92993_c0_seq1_6 len=1148 path=[1:0-46 48:47-65 4306:66-84 3010:85-125 101:126-158 2567:159-205 2614:206-404 418:405-527 4470:528-529 4472:530-544 2899:545-584 598:585-631 3720:632-635 4514:636-770 784:771-842 4136:843-	4	3	3	3	21.5	21.5	21.5	27.764	242	242;383;254;387	0	48.23	53969000	4497400	0.000262079	0.0262079	9
tr|B6RB30|B6RB30_HALDI Glyceraldehyde-3-phosphate dehydrogenase OS=Haliotis discus discus PE=2 SV=1;Haliotis_sp_idb_33826_c0_g1_i1;comp93193_c0_seq1_1 len=1303 path=[1480:0-38 1519:39-871 3263:872-887 2368:888-1005 2486:1006-1063 4483:1064-1069 2550:1070-1078 2559:1079-1175 2656:1176-1187 2668:1188-1240 3030:1241-1259 2753:1260-1302];comp93193_c0_seq2_1 len=1502 path=[1480:0-38 1519:39-871 3263:8…	tr|B6RB30|B6RB30_HALDI Glyceraldehyde-3-phosphate dehydrogenase OS=Haliotis discus discus PE=2 SV=1;Haliotis_sp_idb_33826_c0_g1_i1;comp93193_c0_seq1_1 len=1303 path=[1480:0-38 1519:39-871 3263:872-887 2368:888-1005 2486:1006-1063 4483:1064-1069 2550:1070-1078 2559:1079-1175 2656:1176-1187 2668:1188-1240 3030:1241-1259 2753:1260-1302];comp93193_c0_seq2_1 len=1502 path=[1480:0-38 1519:39-871 3263:8…	2;2;2;2	1;1;1;1	1;1;1;1	>tr|B6RB30|B6RB30_HALDI Glyceraldehyde-3-phosphate dehydrogenase OS=Haliotis discus discus PE=2 SV=1;>Haliotis_sp_idb_33826_c0_g1_i1;>comp93193_c0_seq1_1 len=1303 path=[1480:0-38 1519:39-871 3263:872-887 2368:888-1005 2486:1006-1063 4483:1064-1069 2550:107	4	2	1	1	7.2	4.8	4.8	31.476	292	292;333;435;501	0	8.0647	7579400	421080	2.45378e-05	0.00245378	2
Haliotis_sp_Tri_3904_c0_g1_i1;comp93346_c0_seq1_3 len=2246 path=[2427:0-86 4933:87-120 2548:121-145 5716:146-146 2777:147-1197 3828:1198-1347 3978:1348-1348 3979:1349-1349 3980:1350-1481 5820:1482-1753 5873:1754-2245];comp93346_c0_seq2_2 len=2299 path=[5716:0-0 2578:1-199 2777:200-1250 3828:1251-1400 3978:1401-1401 3979:1402-1402 3980:1403-1534 5820:1535-1806 5873:1807-2298]	Haliotis_sp_Tri_3904_c0_g1_i1;comp93346_c0_seq1_3 len=2246 path=[2427:0-86 4933:87-120 2548:121-145 5716:146-146 2777:147-1197 3828:1198-1347 3978:1348-1348 3979:1349-1349 3980:1350-1481 5820:1482-1753 5873:1754-2245];comp93346_c0_seq2_2 len=2299 path=[5716:0-0 2578:1-199 2777:200-1250 3828:1251-1400 3978:1401-1401 3979:1402-1402 3980:1403-1534 5820:1535-1806 5873:1807-2298]	3;3;3	3;3;3	3;3;3	>Haliotis_sp_Tri_3904_c0_g1_i1;>comp93346_c0_seq1_3 len=2246 path=[2427:0-86 4933:87-120 2548:121-145 5716:146-146 2777:147-1197 3828:1198-1347 3978:1348-1348 3979:1349-1349 3980:1350-1481 5820:1482-1753 5873:1754-2245];>comp93346_c0_seq2_2 len=2299 path=[	3	3	3	3	6.6	6.6	6.6	76.048	656	656;748;766	0	24.402	13715000	428580	2.49749e-05	0.00249749	4
Haliotis_sp_CLC_4246_c0_g1_i1;comp93938_c0_seq2_4 len=1861 path=[1:0-76 78:77-81 83:82-275 277:276-373 375:374-381 383:382-1309 1311:1310-1623 4932:1624-1627 1629:1628-1643 1645:1644-1860];comp93938_c0_seq1_4 len=1361 path=[1:0-76 78:77-81 83:82-275 277:276-373 375:374-381 383:382-1309 4482:1310-1360]	Haliotis_sp_CLC_4246_c0_g1_i1;comp93938_c0_seq2_4 len=1861 path=[1:0-76 78:77-81 83:82-275 277:276-373 375:374-381 383:382-1309 1311:1310-1623 4932:1624-1627 1629:1628-1643 1645:1644-1860];comp93938_c0_seq1_4 len=1361 path=[1:0-76 78:77-81 83:82-275 277:276-373 375:374-381 383:382-1309 4482:1310-1360]	2;2;1	2;2;1	2;2;1	>Haliotis_sp_CLC_4246_c0_g1_i1;>comp93938_c0_seq2_4 len=1861 path=[1:0-76 78:77-81 83:82-275 277:276-373 375:374-381 383:382-1309 1311:1310-1623 4932:1624-1627 1629:1628-1643 1645:1644-1860];>comp93938_c0_seq1_4 len=1361 path=[1:0-76 78:77-81 83:82-275 277	3	2	2	2	8.8	8.8	8.8	36.9	319	319;620;453	0	23.074	17302000	961230	5.60143e-05	0.00560143	5
Haliotis_sp_Tri_8133_c0_g1_i1;comp93947_c0_seq8_1 len=3375 path=[1671:0-592 2264:593-779 2451:780-1160 9128:1161-1247 9215:1248-1301 9269:1302-1378 9346:1379-1497 13015:1498-1753 13271:1754-1880 13398:1881-3374];comp93947_c0_seq11_1 len=6924 path=[1671:0-592 2264:593-779 2451:780-1160 9128:1161-1247 9215:1248-1301 9269:1302-1378 9346:1379-1497 9465:1498-1834 9802:1835-2936 10904:2937-3166 11134:3…	Haliotis_sp_Tri_8133_c0_g1_i1;comp93947_c0_seq8_1 len=3375 path=[1671:0-592 2264:593-779 2451:780-1160 9128:1161-1247 9215:1248-1301 9269:1302-1378 9346:1379-1497 13015:1498-1753 13271:1754-1880 13398:1881-3374];comp93947_c0_seq11_1 len=6924 path=[1671:0-592 2264:593-779 2451:780-1160 9128:1161-1247 9215:1248-1301 9269:1302-1378 9346:1379-1497 9465:1498-1834 9802:1835-2936 10904:2937-3166 11134:3…	3;3;3;2;2;1;1;1;1	3;3;3;2;2;1;1;1;1	3;3;3;2;2;1;1;1;1	>Haliotis_sp_Tri_8133_c0_g1_i1;>comp93947_c0_seq8_1 len=3375 path=[1671:0-592 2264:593-779 2451:780-1160 9128:1161-1247 9215:1248-1301 9269:1302-1378 9346:1379-1497 13015:1498-1753 13271:1754-1880 13398:1881-3374];>comp93947_c0_seq11_1 len=6924 path=[1671:	9	3	3	3	5	5	5	66.938	599	599;1125;2308;467;596;986;990;2169;2173	0	19.768	11674000	315520	1.83865e-05	0.00183865	4
Haliotis_sp_Tri_91049_c0_g1_i1;comp93951_c0_seq1_3 len=2511 path=[2491:0-1214 3706:1215-1216 3708:1217-1250 3742:1251-1261 3753:1262-1597 4091:1598-1691 4185:1692-1748 6236:1749-1764 4258:1765-2365 4859:2366-2405 4899:2406-2510];tr|B6RB97|B6RB97_HALDI Gelsolin OS=Haliotis discus discus PE=2 SV=1;Haliotis_sp_CLC_5447_c0_g1_i1;Haliotis_sp_idb_15505_c0_g1_i1;comp97886_c0_seq1_6 len=2035 path=[1:0-28…	Haliotis_sp_Tri_91049_c0_g1_i1;comp93951_c0_seq1_3 len=2511 path=[2491:0-1214 3706:1215-1216 3708:1217-1250 3742:1251-1261 3753:1262-1597 4091:1598-1691 4185:1692-1748 6236:1749-1764 4258:1765-2365 4859:2366-2405 4899:2406-2510]	6;6;1;1;1;1	6;6;1;1;1;1	6;6;1;1;1;1	>Haliotis_sp_Tri_91049_c0_g1_i1;>comp93951_c0_seq1_3 len=2511 path=[2491:0-1214 3706:1215-1216 3708:1217-1250 3742:1251-1261 3753:1262-1597 4091:1598-1691 4185:1692-1748 6236:1749-1764 4258:1765-2365 4859:2366-2405 4899:2406-2510]	6	6	6	6	20.1	20.1	20.1	40.675	363	363;837;204;340;365;678	0	47.103	60219000	3011000	0.000175462	0.0175462	12	94;95		147;149
Haliotis_sp_CLC_4517_c0_g1_i1;comp94020_c0_seq1_3 len=1732 path=[1710:0-267 1978:268-280 1991:281-304 3478:305-310 2021:311-390 2101:391-394 2105:395-1286 2997:1287-1394 3105:1395-1462 5000:1463-1468 5006:1469-1542 3253:1543-1583 3294:1584-1706 5099:1707-1731]	Haliotis_sp_CLC_4517_c0_g1_i1;comp94020_c0_seq1_3 len=1732 path=[1710:0-267 1978:268-280 1991:281-304 3478:305-310 2021:311-390 2101:391-394 2105:395-1286 2997:1287-1394 3105:1395-1462 5000:1463-1468 5006:1469-1542 3253:1543-1583 3294:1584-1706 5099:1707-1731]	1;1	1;1	1;1	>Haliotis_sp_CLC_4517_c0_g1_i1;>comp94020_c0_seq1_3 len=1732 path=[1710:0-267 1978:268-280 1991:281-304 3478:305-310 2021:311-390 2101:391-394 2105:395-1286 2997:1287-1394 3105:1395-1462 5000:1463-1468 5006:1469-1542 3253:1543-1583 3294:1584-1706 5099:1707	2	1	1	1	5.2	5.2	5.2	23.349	210	210;577	0.0030303	6.4872	4550100	325000	1.89389e-05	0.00189389	2
Haliotis_sp_idb_32872_c0_g1_i1;comp94706_c0_seq1_3 len=1255 path=[529:0-183 713:184-211 741:212-327 4367:328-343 873:344-367 897:368-432 962:433-527 1057:528-532 1062:533-619 4462:620-702 1232:703-706 1236:707-794 1324:795-878 1408:879-892 1422:893-954 1484:955-988 2730:989-1005 281:1006-1029 305:1030-1034 310:1035-1051 327:1052-1087 363:1088-1093 369:1094-1127 403:1128-1186 2674:1187-1199 475:12…	Haliotis_sp_idb_32872_c0_g1_i1;comp94706_c0_seq1_3 len=1255 path=[529:0-183 713:184-211 741:212-327 4367:328-343 873:344-367 897:368-432 962:433-527 1057:528-532 1062:533-619 4462:620-702 1232:703-706 1236:707-794 1324:795-878 1408:879-892 1422:893-954 1484:955-988 2730:989-1005 281:1006-1029 305:1030-1034 310:1035-1051 327:1052-1087 363:1088-1093 369:1094-1127 403:1128-1186 2674:1187-1199 475:12…	6;6;3;1	6;6;3;1	6;6;3;1	>Haliotis_sp_idb_32872_c0_g1_i1;>comp94706_c0_seq1_3 len=1255 path=[529:0-183 713:184-211 741:212-327 4367:328-343 873:344-367 897:368-432 962:433-527 1057:528-532 1062:533-619 4462:620-702 1232:703-706 1236:707-794 1324:795-878 1408:879-892 1422:893-954 1	4	6	6	6	23.4	23.4	23.4	27.854	244	244;418;199;193	0	40.277	151930000	10852000	0.000632385	0.0632385	17
Haliotis_sp_idb_76910_c0_g1_i1;Haliotis_sp_Tri_68552_c0_g1_i1;comp94919_c0_seq1_6 len=1158 path=[1:0-91 93:92-131 2684:132-245 247:246-269 271:270-282 4339:283-299 301:300-302 4357:303-324 326:325-326 328:327-354 356:355-392 4422:393-428 2428:429-466 2466:467-492 2492:493-539 541:540-569 571:570-573 575:574-638 640:639-639 641:640-673 4565:674-694 696:695-722 3248:723-737 3263:738-739 741:740-763…	Haliotis_sp_idb_76910_c0_g1_i1;Haliotis_sp_Tri_68552_c0_g1_i1;comp94919_c0_seq1_6 len=1158 path=[1:0-91 93:92-131 2684:132-245 247:246-269 271:270-282 4339:283-299 301:300-302 4357:303-324 326:325-326 328:327-354 356:355-392 4422:393-428 2428:429-466 2466:467-492 2492:493-539 541:540-569 571:570-573 575:574-638 640:639-639 641:640-673 4565:674-694 696:695-722 3248:723-737 3263:738-739 741:740-763…	1;1;1	1;1;1	1;1;1	>Haliotis_sp_idb_76910_c0_g1_i1;>Haliotis_sp_Tri_68552_c0_g1_i1;>comp94919_c0_seq1_6 len=1158 path=[1:0-91 93:92-131 2684:132-245 247:246-269 271:270-282 4339:283-299 301:300-302 4357:303-324 326:325-326 328:327-354 356:355-392 4422:393-428 2428:429-466 24	3	1	1	1	7.8	7.8	7.8	24.889	232	232;272;386	0	15.487	3246900	324690	1.89208e-05	0.00189208	1
comp95780_c0_seq2_4 len=1153 path=[1151:0-87 1239:88-94 1246:95-227 1379:228-261 1413:262-298 4581:299-405 4649:406-435 3988:436-472 1620:473-475 1623:476-577 1725:578-611 1759:612-649 1797:650-695 1843:696-715 4790:716-768 2726:769-830 3266:831-845 1993:846-859 2007:860-917 2065:918-941 2089:942-967 2846:968-996 2168:997-1033 2205:1034-1057 2229:1058-1152]	comp95780_c0_seq2_4 len=1153 path=[1151:0-87 1239:88-94 1246:95-227 1379:228-261 1413:262-298 4581:299-405 4649:406-435 3988:436-472 1620:473-475 1623:476-577 1725:578-611 1759:612-649 1797:650-695 1843:696-715 4790:716-768 2726:769-830 3266:831-845 1993:846-859 2007:860-917 2065:918-941 2089:942-967 2846:968-996 2168:997-1033 2205:1034-1057 2229:1058-1152]	1	1	1	>comp95780_c0_seq2_4 len=1153 path=[1151:0-87 1239:88-94 1246:95-227 1379:228-261 1413:262-298 4581:299-405 4649:406-435 3988:436-472 1620:473-475 1623:476-577 1725:578-611 1759:612-649 1797:650-695 1843:696-715 4790:716-768 2726:769-830 3266:831-845 1993:	1	1	1	1	3.4	3.4	3.4	42.368	384	384	0	8.4004	167850000	10491000	0.000611348	0.0611348	11	96;97		147;157
Haliotis_sp_idb_26277_c0_g1_i1;comp96136_c0_seq5_5 len=3090 path=[1:0-417 419:418-420 422:421-1744 1746:1745-2463 2465:2464-2631 10180:2632-2772 12595:2773-2790 8923:2791-2814 12621:2815-3089];comp96136_c0_seq3_5 len=3248 path=[1:0-417 419:418-420 422:421-1744 1746:1745-2463 2465:2464-2631 2633:2632-3247]	Haliotis_sp_idb_26277_c0_g1_i1;comp96136_c0_seq5_5 len=3090 path=[1:0-417 419:418-420 422:421-1744 1746:1745-2463 2465:2464-2631 10180:2632-2772 12595:2773-2790 8923:2791-2814 12621:2815-3089];comp96136_c0_seq3_5 len=3248 path=[1:0-417 419:418-420 422:421-1744 1746:1745-2463 2465:2464-2631 2633:2632-3247]	1;1;1	1;1;1	1;1;1	>Haliotis_sp_idb_26277_c0_g1_i1;>comp96136_c0_seq5_5 len=3090 path=[1:0-417 419:418-420 422:421-1744 1746:1745-2463 2465:2464-2631 10180:2632-2772 12595:2773-2790 8923:2791-2814 12621:2815-3089];>comp96136_c0_seq3_5 len=3248 path=[1:0-417 419:418-420 422:4	3	1	1	1	13	13	13	15.572	131	131;1030;1083	0	8.6744	1947000	278150	1.62088e-05	0.00162088	1	98		52
comp96382_c0_seq3_6 len=798 path=[13297:0-14 14074:15-183 5588:184-535 10530:536-573 13629:574-622 10657:623-639 6044:640-700 11322:701-714 6119:715-797];comp96382_c0_seq1_6 len=813 path=[13297:0-14 14074:15-183 11432:184-198 5588:199-550 10530:551-588 13629:589-637 10657:638-654 6044:655-715 11322:716-729 6119:730-812];comp96382_c0_seq4_6 len=927 path=[5275:0-0 5276:1-68 5344:69-143 14074:144-31…	comp96382_c0_seq3_6 len=798 path=[13297:0-14 14074:15-183 5588:184-535 10530:536-573 13629:574-622 10657:623-639 6044:640-700 11322:701-714 6119:715-797];comp96382_c0_seq1_6 len=813 path=[13297:0-14 14074:15-183 11432:184-198 5588:199-550 10530:551-588 13629:589-637 10657:638-654 6044:655-715 11322:716-729 6119:730-812];comp96382_c0_seq4_6 len=927 path=[5275:0-0 5276:1-68 5344:69-143 14074:144-31…	1;1;1;1	1;1;1;1	1;1;1;1	>comp96382_c0_seq3_6 len=798 path=[13297:0-14 14074:15-183 5588:184-535 10530:536-573 13629:574-622 10657:623-639 6044:640-700 11322:701-714 6119:715-797];>comp96382_c0_seq1_6 len=813 path=[13297:0-14 14074:15-183 11432:184-198 5588:199-550 10530:551-588 1	4	1	1	1	5.6	5.6	5.6	27.88	266	266;271;309;314	0	6.8133	15987000	1776400	0.000103517	0.0103517	3		13;30		247;253
comp96713_c3_seq4_2 len=1246 path=[18995:0-132 19128:133-225 1019:226-251 25:252-295 69:296-306 80:307-875 22586:876-878 652:879-1245];Haliotis_sp_Tri_46701_c0_g1_i1;Haliotis_sp_idb_34907_c0_g1_i1;tr|B6RB63|B6RB63_HALDI Protein disulfide-isomerase OS=Haliotis discus discus PE=2 SV=1	comp96713_c3_seq4_2 len=1246 path=[18995:0-132 19128:133-225 1019:226-251 25:252-295 69:296-306 80:307-875 22586:876-878 652:879-1245];Haliotis_sp_Tri_46701_c0_g1_i1;Haliotis_sp_idb_34907_c0_g1_i1	5;5;5;2	5;5;5;2	5;5;5;2	>comp96713_c3_seq4_2 len=1246 path=[18995:0-132 19128:133-225 1019:226-251 25:252-295 69:296-306 80:307-875 22586:876-878 652:879-1245];>Haliotis_sp_Tri_46701_c0_g1_i1;>Haliotis_sp_idb_34907_c0_g1_i1	4	5	5	5	14	14	14	45.766	415	415;450;546;499	0	31.479	352770000	13568000	0.000790655	0.0790655	8
Haliotis_sp_CLC_32163_c0_g1_i1;comp96975_c1_seq1_2 len=1891 path=[24151:0-392 24544:393-394 24546:395-433 27831:434-450 24602:451-624 27932:625-633 27941:634-927 21725:928-1558 22356:1559-1846 27486:1847-1890];Haliotis_sp_idb_19138_c0_g1_i1;comp96975_c1_seq2_2 len=2449 path=[24151:0-392 24544:393-394 24546:395-433 27831:434-450 24602:451-624 27932:625-633 27941:634-927 21725:928-1558 22356:1559-1…	Haliotis_sp_CLC_32163_c0_g1_i1;comp96975_c1_seq1_2 len=1891 path=[24151:0-392 24544:393-394 24546:395-433 27831:434-450 24602:451-624 27932:625-633 27941:634-927 21725:928-1558 22356:1559-1846 27486:1847-1890];Haliotis_sp_idb_19138_c0_g1_i1;comp96975_c1_seq2_2 len=2449 path=[24151:0-392 24544:393-394 24546:395-433 27831:434-450 24602:451-624 27932:625-633 27941:634-927 21725:928-1558 22356:1559-1…	1;1;1;1	1;1;1;1	1;1;1;1	>Haliotis_sp_CLC_32163_c0_g1_i1;>comp96975_c1_seq1_2 len=1891 path=[24151:0-392 24544:393-394 24546:395-433 27831:434-450 24602:451-624 27932:625-633 27941:634-927 21725:928-1558 22356:1559-1846 27486:1847-1890];>Haliotis_sp_idb_19138_c0_g1_i1;>comp96975_c	4	1	1	1	7	7	7	18.977	172	172;630;687;816	0	6.8538	3104000	388000	2.26101e-05	0.00226101	1
comp97143_c2_seq1_6 len=1429 path=[1:0-542 544:543-545 7421:546-566 2967:567-640 7511:641-739 7540:740-740 7541:741-749 751:750-895 897:896-919 921:920-1069 1071:1070-1082 1084:1083-1176 1178:1177-1207 7740:1208-1237 1239:1238-1240 1242:1241-1428]	comp97143_c2_seq1_6 len=1429 path=[1:0-542 544:543-545 7421:546-566 2967:567-640 7511:641-739 7540:740-740 7541:741-749 751:750-895 897:896-919 921:920-1069 1071:1070-1082 1084:1083-1176 1178:1177-1207 7740:1208-1237 1239:1238-1240 1242:1241-1428]	2	2	1	>comp97143_c2_seq1_6 len=1429 path=[1:0-542 544:543-545 7421:546-566 2967:567-640 7511:641-739 7540:740-740 7541:741-749 751:750-895 897:896-919 921:920-1069 1071:1070-1082 1084:1083-1176 1178:1177-1207 7740:1208-1237 1239:1238-1240 1242:1241-1428]	1	2	2	1	4	4	1.9	52.117	476	476	0	12.657	15395000	669360	3.9006e-05	0.0039006	5
Haliotis_sp_idb_19028_c0_g1_i1;comp97297_c0_seq2_4 len=3335 path=[1:0-69 71:70-93 95:94-461 8007:462-685 687:686-695 697:696-843 8128:844-991 993:992-1009 1011:1010-1085 1087:1086-1271 1273:1272-1281 1283:1282-2153 2155:2154-2852 2854:2853-2877 2879:2878-3334]	Haliotis_sp_idb_19028_c0_g1_i1;comp97297_c0_seq2_4 len=3335 path=[1:0-69 71:70-93 95:94-461 8007:462-685 687:686-695 697:696-843 8128:844-991 993:992-1009 1011:1010-1085 1087:1086-1271 1273:1272-1281 1283:1282-2153 2155:2154-2852 2854:2853-2877 2879:2878-3334]	1;1	1;1	1;1	>Haliotis_sp_idb_19028_c0_g1_i1;>comp97297_c0_seq2_4 len=3335 path=[1:0-69 71:70-93 95:94-461 8007:462-685 687:686-695 697:696-843 8128:844-991 993:992-1009 1011:1010-1085 1087:1086-1271 1273:1272-1281 1283:1282-2153 2155:2154-2852 2854:2853-2877 2879:2878	2	1	1	1	2	2	2	77.533	689	689;1111	0	9.1301	6976000	199310	1.16145e-05	0.00116145	1
Haliotis_sp_Tri_137490_c0_g1_i1;comp97298_c0_seq1_5 len=1379 path=[1862:0-140 2003:141-276 2139:277-300 4970:301-352 6696:353-353 5023:354-418 8496:419-525 5195:526-580 5250:581-738 5408:739-749 5419:750-766 5436:767-972 5642:973-1378];comp97298_c0_seq3_5 len=689 path=[7054:0-76 5436:77-282 5642:283-688];Haliotis_sp_idb_48292_c0_g1_i1	Haliotis_sp_Tri_137490_c0_g1_i1;comp97298_c0_seq1_5 len=1379 path=[1862:0-140 2003:141-276 2139:277-300 4970:301-352 6696:353-353 5023:354-418 8496:419-525 5195:526-580 5250:581-738 5408:739-749 5419:750-766 5436:767-972 5642:973-1378];comp97298_c0_seq3_5 len=689 path=[7054:0-76 5436:77-282 5642:283-688]	4;4;3;1	4;4;3;1	4;4;3;1	>Haliotis_sp_Tri_137490_c0_g1_i1;>comp97298_c0_seq1_5 len=1379 path=[1862:0-140 2003:141-276 2139:277-300 4970:301-352 6696:353-353 5023:354-418 8496:419-525 5195:526-580 5250:581-738 5408:739-749 5419:750-766 5436:767-972 5642:973-1378];>comp97298_c0_seq3	4	4	4	4	32.2	32.2	32.2	16.632	146	146;460;230;101	0	28.737	111980000	18663000	0.00108756	0.108756	14	99		21
Haliotis_sp_idb_35506_c0_g1_i1;comp97330_c0_seq1_5 len=1499 path=[5244:0-5 736:6-29 760:30-93 824:94-113 844:114-179 910:180-219 950:220-446 1177:447-470 1201:471-564 1295:565-588 1319:589-602 1333:603-626 1357:627-688 1419:689-725 1456:726-928 1659:929-945 1676:946-1117 1848:1118-1141 1872:1142-1351 2082:1352-1425 2156:1426-1449 2180:1450-1498];comp97330_c0_seq2_5 len=2228 path=[1:0-265 267:266-…	Haliotis_sp_idb_35506_c0_g1_i1;comp97330_c0_seq1_5 len=1499 path=[5244:0-5 736:6-29 760:30-93 824:94-113 844:114-179 910:180-219 950:220-446 1177:447-470 1201:471-564 1295:565-588 1319:589-602 1333:603-626 1357:627-688 1419:689-725 1456:726-928 1659:929-945 1676:946-1117 1848:1118-1141 1872:1142-1351 2082:1352-1425 2156:1426-1449 2180:1450-1498];comp97330_c0_seq2_5 len=2228 path=[1:0-265 267:266-…	3;3;3;1	3;3;3;1	3;3;3;1	>Haliotis_sp_idb_35506_c0_g1_i1;>comp97330_c0_seq1_5 len=1499 path=[5244:0-5 736:6-29 760:30-93 824:94-113 844:114-179 910:180-219 950:220-446 1177:447-470 1201:471-564 1295:565-588 1319:589-602 1333:603-626 1357:627-688 1419:689-725 1456:726-928 1659:929-	4	3	3	3	12.6	12.6	12.6	24.503	215	215;500;743;215	0	20.608	31780000	1986300	0.000115749	0.0115749	7
Haliotis_sp_CLC_9082_c0_g1_i1;comp97769_c0_seq11_2 len=1651 path=[10057:0-299 13974:300-300 13975:301-302 4695:303-526 4919:527-815 5208:816-837 5230:838-1612 6005:1613-1626 793:1627-1650];comp97769_c0_seq3_1 len=1962 path=[8650:0-296 8947:297-610 13974:611-611 13975:612-613 4695:614-837 4919:838-1126 5208:1127-1148 5230:1149-1923 6005:1924-1937 793:1938-1961];comp97769_c0_seq10_2 len=2071 path=[…	Haliotis_sp_CLC_9082_c0_g1_i1;comp97769_c0_seq11_2 len=1651 path=[10057:0-299 13974:300-300 13975:301-302 4695:303-526 4919:527-815 5208:816-837 5230:838-1612 6005:1613-1626 793:1627-1650];comp97769_c0_seq3_1 len=1962 path=[8650:0-296 8947:297-610 13974:611-611 13975:612-613 4695:614-837 4919:838-1126 5208:1127-1148 5230:1149-1923 6005:1924-1937 793:1938-1961];comp97769_c0_seq10_2 len=2071 path=[…	3;3;3;3	3;3;3;3	3;3;3;3	>Haliotis_sp_CLC_9082_c0_g1_i1;>comp97769_c0_seq11_2 len=1651 path=[10057:0-299 13974:300-300 13975:301-302 4695:303-526 4919:527-815 5208:816-837 5230:838-1612 6005:1613-1626 793:1627-1650];>comp97769_c0_seq3_1 len=1962 path=[8650:0-296 8947:297-610 13974	4	3	3	3	10	10	10	43.055	370	370;550;654;690	0	20.672	64900000	3817700	0.000222471	0.0222471	12
comp98044_c0_seq5_2 len=630 path=[1516:0-58 1575:59-108 1625:109-129 1646:130-263 1780:264-270 1787:271-569 6139:570-574 6144:575-586 5788:587-629];Haliotis_sp_Tri_52786_c0_g1_i1;comp98044_c0_seq2_2 len=1470 path=[1516:0-58 1575:59-108 1625:109-129 1646:130-263 1780:264-270 1787:271-569 6139:570-574 6144:575-586 2103:587-594 2111:595-1113 2630:1114-1130 2647:1131-1259 2776:1260-1391 2908:1392-141…	comp98044_c0_seq5_2 len=630 path=[1516:0-58 1575:59-108 1625:109-129 1646:130-263 1780:264-270 1787:271-569 6139:570-574 6144:575-586 5788:587-629];Haliotis_sp_Tri_52786_c0_g1_i1;comp98044_c0_seq2_2 len=1470 path=[1516:0-58 1575:59-108 1625:109-129 1646:130-263 1780:264-270 1787:271-569 6139:570-574 6144:575-586 2103:587-594 2111:595-1113 2630:1114-1130 2647:1131-1259 2776:1260-1391 2908:1392-141…	3;3;3;1;1	3;3;3;1;1	3;3;3;1;1	>comp98044_c0_seq5_2 len=630 path=[1516:0-58 1575:59-108 1625:109-129 1646:130-263 1780:264-270 1787:271-569 6139:570-574 6144:575-586 5788:587-629];>Haliotis_sp_Tri_52786_c0_g1_i1;>comp98044_c0_seq2_2 len=1470 path=[1516:0-58 1575:59-108 1625:109-129 1646	5	3	3	3	17.1	17.1	17.1	23.592	210	210;240;490;262;542	0	23	55383000	3955900	0.000230524	0.0230524	8
Haliotis_sp_Tri_111906_c0_g1_i1;Haliotis_sp_idb_14272_c0_g1_i1;comp98461_c0_seq1_6 len=2919 path=[20:0-400 421:401-408 429:409-733 754:734-962 983:963-1115 7550:1116-1123 1144:1124-1355 1376:1356-1360 1381:1361-2051 2072:2052-2918]	Haliotis_sp_Tri_111906_c0_g1_i1;Haliotis_sp_idb_14272_c0_g1_i1;comp98461_c0_seq1_6 len=2919 path=[20:0-400 421:401-408 429:409-733 754:734-962 983:963-1115 7550:1116-1123 1144:1124-1355 1376:1356-1360 1381:1361-2051 2072:2052-2918]	1;1;1	1;1;1	1;1;1	>Haliotis_sp_Tri_111906_c0_g1_i1;>Haliotis_sp_idb_14272_c0_g1_i1;>comp98461_c0_seq1_6 len=2919 path=[20:0-400 421:401-408 429:409-733 754:734-962 983:963-1115 7550:1116-1123 1144:1124-1355 1376:1356-1360 1381:1361-2051 2072:2052-2918]	3	1	1	1	3	3	3	31.078	268	268;471;973	0.0030488	6.4992	2569900	197690	1.15201e-05	0.00115201	1
Haliotis_sp_Tri_123348_c0_g1_i1;comp98866_c0_seq1_1 len=3558 path=[1:0-163 165:164-165 167:166-323 325:324-2413 2415:2414-2430 2432:2431-2654 2658:2655-2725 2729:2726-2749 2753:2750-2843 2847:2844-2867 2871:2868-3005 3009:3006-3029 3033:3030-3057 3061:3058-3081 3085:3082-3089 3093:3090-3113 3117:3114-3133 3137:3134-3157 3161:3158-3177 3181:3178-3201 3205:3202-3392 3396:3393-3393 3397:3394-3417 34…	Haliotis_sp_Tri_123348_c0_g1_i1;comp98866_c0_seq1_1 len=3558 path=[1:0-163 165:164-165 167:166-323 325:324-2413 2415:2414-2430 2432:2431-2654 2658:2655-2725 2729:2726-2749 2753:2750-2843 2847:2844-2867 2871:2868-3005 3009:3006-3029 3033:3030-3057 3061:3058-3081 3085:3082-3089 3093:3090-3113 3117:3114-3133 3137:3134-3157 3161:3158-3177 3181:3178-3201 3205:3202-3392 3396:3393-3393 3397:3394-3417 34…	1;1;1	1;1;1	1;1;1	>Haliotis_sp_Tri_123348_c0_g1_i1;>comp98866_c0_seq1_1 len=3558 path=[1:0-163 165:164-165 167:166-323 325:324-2413 2415:2414-2430 2432:2431-2654 2658:2655-2725 2729:2726-2749 2753:2750-2843 2847:2844-2867 2871:2868-3005 3009:3006-3029 3033:3030-3057 3061:30	3	1	1	1	2.5	2.5	2.5	50.465	440	440;1186;1235	0	6.8168	1326600	66332	3.8654e-06	0.00038654	2
Haliotis_sp_idb_4984_c0_g1_i1;comp99132_c0_seq3_2 len=5293 path=[15736:0-656 4934:657-692 19469:693-782 5039:783-793 19532:794-808 10615:809-1487 11294:1488-2342 12152:2343-4421 16642:4422-4434 20067:4435-4532 14342:4533-4668 20146:4669-4695 14505:4696-4759 14569:4760-4777 14587:4778-4799 14609:4800-5099 14909:5100-5122 14932:5123-5174 14984:5175-5184 14994:5185-5238 15048:5239-5253 15063:5254-52…	Haliotis_sp_idb_4984_c0_g1_i1;comp99132_c0_seq3_2 len=5293 path=[15736:0-656 4934:657-692 19469:693-782 5039:783-793 19532:794-808 10615:809-1487 11294:1488-2342 12152:2343-4421 16642:4422-4434 20067:4435-4532 14342:4533-4668 20146:4669-4695 14505:4696-4759 14569:4760-4777 14587:4778-4799 14609:4800-5099 14909:5100-5122 14932:5123-5174 14984:5175-5184 14994:5185-5238 15048:5239-5253 15063:5254-52…	2;2;2	2;2;2	2;2;2	>Haliotis_sp_idb_4984_c0_g1_i1;>comp99132_c0_seq3_2 len=5293 path=[15736:0-656 4934:657-692 19469:693-782 5039:783-793 19532:794-808 10615:809-1487 11294:1488-2342 12152:2343-4421 16642:4422-4434 20067:4435-4532 14342:4533-4668 20146:4669-4695 14505:4696-4	3	2	2	2	2	2	2	111.77	974	974;1764;2165	0	10.832	2877400	56420	3.28779e-06	0.000328779	2
Haliotis_sp_idb_22405_c0_g1_i1;comp99282_c0_seq1_3 len=1955 path=[1:0-70 72:71-123 125:124-130 132:131-624 5781:625-632 634:633-738 740:739-761 763:762-851 853:852-871 873:872-925 927:926-927 929:928-1007 1009:1008-1029 1031:1030-1300 6026:1301-1321 1325:1322-1333 1337:1334-1578 1582:1579-1608 1613:1609-1763 1768:1764-1806 1811:1807-1831 6183:1832-1891 1896:1892-1954]	Haliotis_sp_idb_22405_c0_g1_i1;comp99282_c0_seq1_3 len=1955 path=[1:0-70 72:71-123 125:124-130 132:131-624 5781:625-632 634:633-738 740:739-761 763:762-851 853:852-871 873:872-925 927:926-927 929:928-1007 1009:1008-1029 1031:1030-1300 6026:1301-1321 1325:1322-1333 1337:1334-1578 1582:1579-1608 1613:1609-1763 1768:1764-1806 1811:1807-1831 6183:1832-1891 1896:1892-1954]	1;1	1;1	1;1	>Haliotis_sp_idb_22405_c0_g1_i1;>comp99282_c0_seq1_3 len=1955 path=[1:0-70 72:71-123 125:124-130 132:131-624 5781:625-632 634:633-738 740:739-761 763:762-851 853:852-871 873:872-925 927:926-927 929:928-1007 1009:1008-1029 1031:1030-1300 6026:1301-1321 1325	2	1	1	1	2.5	2.5	2.5	54.441	476	476;651	0	8.9557	3960800	165030	9.61688e-06	0.000961688	1
Haliotis_sp_Tri_2770_c0_g1_i1;comp99703_c0_seq1_2 len=2817 path=[2795:0-1060 3856:1061-1739 4535:1740-1764 4560:1765-1802 4598:1803-1812 4608:1813-1836 4632:1837-2307 5103:2308-2429 5225:2430-2816]	Haliotis_sp_Tri_2770_c0_g1_i1;comp99703_c0_seq1_2 len=2817 path=[2795:0-1060 3856:1061-1739 4535:1740-1764 4560:1765-1802 4598:1803-1812 4608:1813-1836 4632:1837-2307 5103:2308-2429 5225:2430-2816]	5;5	1;1	1;1	>Haliotis_sp_Tri_2770_c0_g1_i1;>comp99703_c0_seq1_2 len=2817 path=[2795:0-1060 3856:1061-1739 4535:1740-1764 4560:1765-1802 4598:1803-1812 4608:1813-1836 4632:1837-2307 5103:2308-2429 5225:2430-2816]	2	5	1	1	9.6	1.8	1.8	73.612	670	670;939	0.002924	6.2617	1880200	56976	3.32019e-06	0.000332019	1	42;43;101		207;343;642
Haliotis_sp_CLC_1125_c0_g1_i1	Haliotis_sp_CLC_1125_c0_g1_i1	23	23	23	>Haliotis_sp_CLC_1125_c0_g1_i1	1	23	23	23	31.3	31.3	31.3	106.21	968	968	0	254.5	856300000	21407000	0.00124746	0.124746	94	182;183;184;185;186;187;188;189;190;191;192;193;194;195;196;197		191;290;294;403;789;823;824;830;831;833;838;847;848;868;902;946
Haliotis_sp_CLC_12_c0_g1_i1	Haliotis_sp_CLC_12_c0_g1_i1	6	6	6	>Haliotis_sp_CLC_12_c0_g1_i1	1	6	6	6	18.8	18.8	18.8	51.019	463	463	0	66.907	229420000	10925000	0.000636638	0.0636638	15	198		122
Haliotis_sp_CLC_12027_c0_g1_i1;Haliotis_sp_idb_54497_c0_g1_i1;Haliotis_sp_idb_41452_c0_g1_i1	Haliotis_sp_CLC_12027_c0_g1_i1;Haliotis_sp_idb_54497_c0_g1_i1;Haliotis_sp_idb_41452_c0_g1_i1	8;8;4	8;8;4	8;8;4	>Haliotis_sp_CLC_12027_c0_g1_i1;>Haliotis_sp_idb_54497_c0_g1_i1;>Haliotis_sp_idb_41452_c0_g1_i1	3	8	8	8	31.1	31.1	31.1	18.644	180	180;209;114	0	80.18	609070000	101510000	0.00591535	0.591535	32	199;200;201;202;203		115;118;151;168;171
Haliotis_sp_CLC_123_c0_g1_i1;Haliotis_sp_idb_32947_c0_g1_i1	Haliotis_sp_CLC_123_c0_g1_i1;Haliotis_sp_idb_32947_c0_g1_i1	7;7	7;7	7;7	>Haliotis_sp_CLC_123_c0_g1_i1;>Haliotis_sp_idb_32947_c0_g1_i1	2	7	7	7	21.7	21.7	21.7	47.944	457	457;498	0	158.51	1493600000	135780000	0.00791238	0.791238	57	204		43
Haliotis_sp_CLC_1320_c0_g1_i1;Haliotis_sp_Tri_133893_c0_g1_i1;Haliotis_sp_Tri_133894_c0_g1_i1	Haliotis_sp_CLC_1320_c0_g1_i1;Haliotis_sp_Tri_133893_c0_g1_i1;Haliotis_sp_Tri_133894_c0_g1_i1	6;6;6	6;6;6	6;6;6	>Haliotis_sp_CLC_1320_c0_g1_i1;>Haliotis_sp_Tri_133893_c0_g1_i1;>Haliotis_sp_Tri_133894_c0_g1_i1	3	6	6	6	46.3	46.3	46.3	14.055	136	136;167;169	0	80.926	1225600000	204260000	0.011903	1.1903	45	205		67
Haliotis_sp_CLC_14282_c0_g1_i1;comp104776_c0_seq5_3 len=5123 path=[1:0-165 167:166-324 326:325-340 342:341-1126 1128:1127-1384 1386:1385-1403 1405:1404-2168 2173:2169-2455 2460:2456-2459 2464:2460-2601 20113:2602-2602 2619:2603-2613 2630:2614-4268 13324:4269-4529 20368:4530-4533 13589:4534-4535 13591:4536-4542 13598:4543-4640 13696:4641-4646 13702:4647-5049 14105:5050-5122];comp104776_c0_seq4_3 l…	Haliotis_sp_CLC_14282_c0_g1_i1;comp104776_c0_seq5_3 len=5123 path=[1:0-165 167:166-324 326:325-340 342:341-1126 1128:1127-1384 1386:1385-1403 1405:1404-2168 2173:2169-2455 2460:2456-2459 2464:2460-2601 20113:2602-2602 2619:2603-2613 2630:2614-4268 13324:4269-4529 20368:4530-4533 13589:4534-4535 13591:4536-4542 13598:4543-4640 13696:4641-4646 13702:4647-5049 14105:5050-5122];comp104776_c0_seq4_3 l…	4;2;2;2;2;1	4;2;2;2;2;1	4;2;2;2;2;1	>Haliotis_sp_CLC_14282_c0_g1_i1;>comp104776_c0_seq5_3 len=5123 path=[1:0-165 167:166-324 326:325-340 342:341-1126 1128:1127-1384 1386:1385-1403 1405:1404-2168 2173:2169-2455 2460:2456-2459 2464:2460-2601 20113:2602-2602 2619:2603-2613 2630:2614-4268 13324:	6	4	4	4	6.8	6.8	6.8	75.931	657	657;1707;1711;1824;1828;75	0	26.818	35983000	1160700	6.76381e-05	0.00676381	8	206;207		245;462
Haliotis_sp_CLC_146_c0_g1_i1;Haliotis_sp_idb_13068_c0_g1_i1;Haliotis_sp_Tri_105374_c0_g1_i1;Haliotis_sp_idb_13069_c0_g1_i1	Haliotis_sp_CLC_146_c0_g1_i1;Haliotis_sp_idb_13068_c0_g1_i1;Haliotis_sp_Tri_105374_c0_g1_i1	17;15;10;7	17;15;10;7	17;15;10;7	>Haliotis_sp_CLC_146_c0_g1_i1;>Haliotis_sp_idb_13068_c0_g1_i1;>Haliotis_sp_Tri_105374_c0_g1_i1	4	17	17	17	25.1	25.1	25.1	95.006	890	890;837;262;637	0	141.42	690060000	17694000	0.00103109	0.103109	56	208;209;210		87;147;827
Haliotis_sp_CLC_148_c0_g1_i1;Haliotis_sp_Tri_94747_c0_g1_i1	Haliotis_sp_CLC_148_c0_g1_i1	7;3	7;3	7;3	>Haliotis_sp_CLC_148_c0_g1_i1	2	7	7	7	55.8	55.8	55.8	15.796	138	138;139	0	62.599	3386500000	483780000	0.0281916	2.81916	33
Haliotis_sp_CLC_1485_c0_g1_i1;comp101644_c0_seq2_4 len=5041 path=[1:0-618 620:619-713 715:714-1166 1168:1167-1220 1222:1221-2965 2967:2966-5040];Haliotis_sp_idb_12235_c0_g1_i1;comp101644_c0_seq1_4 len=3009 path=[1:0-618 620:619-713 715:714-1166 1168:1167-1220 1222:1221-2965 14042:2966-3008]	Haliotis_sp_CLC_1485_c0_g1_i1;comp101644_c0_seq2_4 len=5041 path=[1:0-618 620:619-713 715:714-1166 1168:1167-1220 1222:1221-2965 2967:2966-5040];Haliotis_sp_idb_12235_c0_g1_i1	11;9;6;3	11;9;6;3	10;9;5;3	>Haliotis_sp_CLC_1485_c0_g1_i1;>comp101644_c0_seq2_4 len=5041 path=[1:0-618 620:619-713 715:714-1166 1168:1167-1220 1222:1221-2965 2967:2966-5040];>Haliotis_sp_idb_12235_c0_g1_i1	4	11	11	10	9.5	9.5	8.8	169.23	1520	1520;1680;969;1003	0	101.33	64226000	802830	4.67838e-05	0.00467838	20	211;212;213;214		448;473;926;1290
Haliotis_sp_CLC_18633_c0_g1_i1	Haliotis_sp_CLC_18633_c0_g1_i1	1	1	1	>Haliotis_sp_CLC_18633_c0_g1_i1	1	1	1	1	2.1	2.1	2.1	51.972	467	467	0	7.3194	6318800	274730	1.60095e-05	0.00160095	3
Haliotis_sp_CLC_2068_c0_g1_i1;Haliotis_sp_idb_23364_c0_g1_i1	Haliotis_sp_CLC_2068_c0_g1_i1;Haliotis_sp_idb_23364_c0_g1_i1	1;1	1;1	1;1	>Haliotis_sp_CLC_2068_c0_g1_i1;>Haliotis_sp_idb_23364_c0_g1_i1	2	1	1	1	2.4	2.4	2.4	93.911	840	840;881	0	16.832	4754200	135830	7.9153e-06	0.00079153	3
Haliotis_sp_Tri_107535_c0_g1_i1;Haliotis_sp_CLC_21_c0_g1_i1;sp|P86732|GAAP_HALAI Glycine, alanine and asparagine-rich protein OS=Haliotis asinina PE=1 SV=1	Haliotis_sp_Tri_107535_c0_g1_i1;Haliotis_sp_CLC_21_c0_g1_i1	4;4;1	4;4;1	4;4;1	>Haliotis_sp_Tri_107535_c0_g1_i1;>Haliotis_sp_CLC_21_c0_g1_i1	3	4	4	4	11.3	11.3	11.3	33.176	371	371;411;507	0	32.86	973170000	81097000	0.00472581	0.472581	36
Haliotis_sp_CLC_2296_c0_g1_i1;comp292963_c0_seq1_2 len=281 path=[259:0-280]	Haliotis_sp_CLC_2296_c0_g1_i1	15;1	15;1	15;1	>Haliotis_sp_CLC_2296_c0_g1_i1	2	15	15	15	32.3	32.3	32.3	75.967	675	675;94	0	159.26	335830000	9328700	0.000543616	0.0543616	51	215;216;217;218;219		127;176;326;662;664
Haliotis_sp_CLC_2347_c0_g1_i1;Haliotis_sp_idb_28940_c0_g1_i1;comp238950_c0_seq1_2 len=684 path=[1:0-683]	Haliotis_sp_CLC_2347_c0_g1_i1;Haliotis_sp_idb_28940_c0_g1_i1	7;7;3	7;7;3	7;7;3	>Haliotis_sp_CLC_2347_c0_g1_i1;>Haliotis_sp_idb_28940_c0_g1_i1	3	7	7	7	14.9	14.9	14.9	65.037	618	618;662;228	0	43.876	120380000	6687700	0.000389716	0.0389716	14
Haliotis_sp_idb_23365_c0_g1_i1;Haliotis_sp_CLC_237_c0_g1_i1	Haliotis_sp_idb_23365_c0_g1_i1;Haliotis_sp_CLC_237_c0_g1_i1	2;2	2;2	2;2	>Haliotis_sp_idb_23365_c0_g1_i1;>Haliotis_sp_CLC_237_c0_g1_i1	2	2	2	2	4	4	4	93.585	841	841;882	0	40.98	38430000	1067500	6.2207e-05	0.0062207	7
Haliotis_sp_CLC_253_c0_g1_i1	Haliotis_sp_CLC_253_c0_g1_i1	3	3	3	>Haliotis_sp_CLC_253_c0_g1_i1	1	3	3	3	17.9	17.9	17.9	22.871	218	218	0	39.799	712020000	79113000	0.00461019	0.461019	22	220;221;222		197;209;216
Haliotis_sp_CLC_2598_c0_g1_i1;Haliotis_sp_Tri_29187_c0_g1_i1;Haliotis_sp_idb_27864_c0_g1_i1	Haliotis_sp_CLC_2598_c0_g1_i1;Haliotis_sp_Tri_29187_c0_g1_i1;Haliotis_sp_idb_27864_c0_g1_i1	1;1;1	1;1;1	1;1;1	>Haliotis_sp_CLC_2598_c0_g1_i1;>Haliotis_sp_Tri_29187_c0_g1_i1;>Haliotis_sp_idb_27864_c0_g1_i1	3	1	1	1	13	13	13	16.506	169	169;223;476	0	25.862	19219000	19219000	0.00111996	0.111996	3
Haliotis_sp_CLC_303_c0_g1_i1;Haliotis_sp_Tri_125184_c0_g1_i1	Haliotis_sp_CLC_303_c0_g1_i1	27;1	27;1	27;1	>Haliotis_sp_CLC_303_c0_g1_i1	2	27	27	27	38.7	38.7	38.7	79.789	745	745;301	0	270.37	3611100000	106210000	0.00618923	0.618923	123	223;224;225;226;227;228;229;230;231;232;233		347;375;387;399;402;450;497;514;548;554;561
Haliotis_sp_CLC_3466_c0_g1_i1	Haliotis_sp_CLC_3466_c0_g1_i1	2	2	2	>Haliotis_sp_CLC_3466_c0_g1_i1	1	2	2	2	7.2	7.2	7.2	75.511	679	679	0	46.213	24189000	863900	5.03425e-05	0.00503425	3
Haliotis_sp_CLC_3878_c0_g1_i1;Haliotis_sp_idb_55101_c0_g1_i1	Haliotis_sp_CLC_3878_c0_g1_i1	11;1	3;1	3;1	>Haliotis_sp_CLC_3878_c0_g1_i1	2	11	3	3	10.6	2.7	2.7	146.24	1328	1328;115	0	21.907	39659000	660990	3.85182e-05	0.00385182	6	234		91
Haliotis_sp_CLC_39_c0_g1_i1	Haliotis_sp_CLC_39_c0_g1_i1	13	13	13	>Haliotis_sp_CLC_39_c0_g1_i1	1	13	13	13	69.8	69.8	69.8	20.338	189	189	0	201.55	12505000000	1136800000	0.0662454	6.62454	148	235;236;237;238;239;240;241;242;243;244		74;77;80;95;118;121;123;136;143;173
Haliotis_sp_CLC_4_c0_g1_i1;Haliotis_sp_Tri_11338_c0_g1_i1	Haliotis_sp_CLC_4_c0_g1_i1;Haliotis_sp_Tri_11338_c0_g1_i1	3;3	3;3	3;3	>Haliotis_sp_CLC_4_c0_g1_i1;>Haliotis_sp_Tri_11338_c0_g1_i1	2	3	3	3	20	20	20	18.036	170	170;244	0	47.48	2942200000	980730000	0.0571506	5.71506	27	245		48
Haliotis_sp_CLC_554_c0_g1_i1	Haliotis_sp_CLC_554_c0_g1_i1	11	11	11	>Haliotis_sp_CLC_554_c0_g1_i1	1	11	11	11	19	19	19	96.103	901	901	0	147.89	225520000	6633100	0.000386534	0.0386534	28	246;247		734;775
Haliotis_sp_CLC_608_c0_g1_i1;tr|O44341|O44341_HALRU Lustrin A OS=Haliotis rufescens PE=2 SV=1	Haliotis_sp_CLC_608_c0_g1_i1	3;1	3;1	3;1	>Haliotis_sp_CLC_608_c0_g1_i1	2	3	3	3	11.1	11.1	11.1	17.445	180	180;1428	0	26.748	396550000	79309000	0.00462162	0.462162	9
Haliotis_sp_Tri_33510_c0_g1_i1;Haliotis_sp_CLC_62_c0_g1_i1;Haliotis_sp_Tri_64677_c0_g1_i1;Haliotis_sp_Tri_33508_c0_g1_i1	Haliotis_sp_Tri_33510_c0_g1_i1;Haliotis_sp_CLC_62_c0_g1_i1;Haliotis_sp_Tri_64677_c0_g1_i1;Haliotis_sp_Tri_33508_c0_g1_i1	11;11;8;8	11;11;8;8	11;11;8;8	>Haliotis_sp_Tri_33510_c0_g1_i1;>Haliotis_sp_CLC_62_c0_g1_i1;>Haliotis_sp_Tri_64677_c0_g1_i1;>Haliotis_sp_Tri_33508_c0_g1_i1	4	11	11	11	45.3	45.3	45.3	45.816	433	433;464;253;280	0	286.59	8700900000	966770000	0.0563371	5.63371	123	248;249;250		412;425;433
Haliotis_sp_CLC_73_c0_g1_i1	Haliotis_sp_CLC_73_c0_g1_i1	23	23	21	>Haliotis_sp_CLC_73_c0_g1_i1	1	23	23	21	41.4	41.4	36.8	64.694	655	655	0	238.84	1257900000	28589000	0.00166598	0.166598	108	251		270
Haliotis_sp_CLC_8292_c0_g1_i1	Haliotis_sp_CLC_8292_c0_g1_i1	1	1	1	>Haliotis_sp_CLC_8292_c0_g1_i1	1	1	1	1	3.9	3.9	3.9	45.18	440	440	0	16.327	4096800	372430	2.17028e-05	0.00217028	4
Haliotis_sp_CLC_866_c0_g1_i1;Haliotis_sp_Tri_74171_c0_g1_i1	Haliotis_sp_CLC_866_c0_g1_i1;Haliotis_sp_Tri_74171_c0_g1_i1	3;2	3;2	3;2	>Haliotis_sp_CLC_866_c0_g1_i1;>Haliotis_sp_Tri_74171_c0_g1_i1	2	3	3	3	12.2	12.2	12.2	31.307	303	303;247	0	61.328	313340000	26112000	0.00152164	0.152164	18
Haliotis_sp_CLC_8815_c0_g1_i1;Haliotis_sp_idb_19915_c0_g1_i1;comp103351_c1_seq6_2 len=2894 path=[10370:0-316 2498:317-382 17439:383-385 17442:386-391 2573:392-462 2644:463-466 2648:467-1046 3228:1047-1058 17673:1059-1073 3255:1074-1088 3270:1089-1701 3883:1702-1729 3911:1730-1803 3985:1804-1817 3999:1818-2176 4358:2177-2190 18090:2191-2525 4707:2526-2528 4710:2529-2636 4818:2637-2644 4826:2645-26…	Haliotis_sp_CLC_8815_c0_g1_i1;Haliotis_sp_idb_19915_c0_g1_i1;comp103351_c1_seq6_2 len=2894 path=[10370:0-316 2498:317-382 17439:383-385 17442:386-391 2573:392-462 2644:463-466 2648:467-1046 3228:1047-1058 17673:1059-1073 3255:1074-1088 3270:1089-1701 3883:1702-1729 3911:1730-1803 3985:1804-1817 3999:1818-2176 4358:2177-2190 18090:2191-2525 4707:2526-2528 4710:2529-2636 4818:2637-2644 4826:2645-26…	4;4;3;3;3;3;1;1;1;1;1	4;4;3;3;3;3;1;1;1;1;1	4;4;3;3;3;3;1;1;1;1;1	>Haliotis_sp_CLC_8815_c0_g1_i1;>Haliotis_sp_idb_19915_c0_g1_i1;>comp103351_c1_seq6_2 len=2894 path=[10370:0-316 2498:317-382 17439:383-385 17442:386-391 2573:392-462 2644:463-466 2648:467-1046 3228:1047-1058 17673:1059-1073 3255:1074-1088 3270:1089-1701 38	11	4	4	4	15.8	15.8	15.8	39.237	374	374;400;965;973;1102;1110;117;185;366;566;583	0	38.51	71634000	6512200	0.000379489	0.0379489	10
Haliotis_sp_idb_10705_c0_g1_i1;Haliotis_sp_Tri_36495_c0_g1_i1	Haliotis_sp_idb_10705_c0_g1_i1;Haliotis_sp_Tri_36495_c0_g1_i1	10;10	10;10	10;10	>Haliotis_sp_idb_10705_c0_g1_i1;>Haliotis_sp_Tri_36495_c0_g1_i1	2	10	10	10	19.8	19.8	19.8	79.472	717	717;730	0	90.1	111770000	3492900	0.000203544	0.0203544	22	252;253;254		49;551;658
Haliotis_sp_idb_12126_c0_g1_i1	Haliotis_sp_idb_12126_c0_g1_i1	1	1	1	>Haliotis_sp_idb_12126_c0_g1_i1	1	1	1	1	3.7	3.7	3.7	37.658	324	324	0.0057471	6.0808	1897000	172450	1.00493e-05	0.00100493	1	255		216
Haliotis_sp_idb_1321_c0_g1_i1;comp107313_c0_seq1_1 len=23161 path=[1:0-25 27:26-687 689:688-1040 51643:1041-1124 47524:1125-1126 1128:1127-2114 2116:2115-2116 2118:2117-3775 3777:3776-4372 4374:4373-4408 4410:4409-4576 4578:4577-4644 4646:4645-4716 4718:4717-6321 6323:6322-6329 6331:6330-6457 6459:6458-7628 7630:7629-8470 8472:8471-10786 52568:10787-10788 52570:10789-10866 52600:10867-11006 52667…	Haliotis_sp_idb_1321_c0_g1_i1;comp107313_c0_seq1_1 len=23161 path=[1:0-25 27:26-687 689:688-1040 51643:1041-1124 47524:1125-1126 1128:1127-2114 2116:2115-2116 2118:2117-3775 3777:3776-4372 4374:4373-4408 4410:4409-4576 4578:4577-4644 4646:4645-4716 4718:4717-6321 6323:6322-6329 6331:6330-6457 6459:6458-7628 7630:7629-8470 8472:8471-10786 52568:10787-10788 52570:10789-10866 52600:10867-11006 52667…	11;9;1;1;1	11;9;1;1;1	11;9;1;1;1	>Haliotis_sp_idb_1321_c0_g1_i1;>comp107313_c0_seq1_1 len=23161 path=[1:0-25 27:26-687 689:688-1040 51643:1041-1124 47524:1125-1126 1128:1127-2114 2116:2115-2116 2118:2117-3775 3777:3776-4372 4374:4373-4408 4410:4409-4576 4578:4577-4644 4646:4645-4716 4718:	5	11	11	11	4.8	4.8	4.8	329.03	3019	3019;7721;360;434;442	0	81.762	69693000	600800	3.50107e-05	0.00350107	22	256		1585
Haliotis_sp_idb_13357_c0_g1_i1;Haliotis_sp_idb_13358_c0_g1_i1	Haliotis_sp_idb_13357_c0_g1_i1;Haliotis_sp_idb_13358_c0_g1_i1	5;5	5;5	5;5	>Haliotis_sp_idb_13357_c0_g1_i1;>Haliotis_sp_idb_13358_c0_g1_i1	2	5	5	5	8	8	8	84.659	783	783;991	0	45.805	182180000	10121000	0.000589787	0.0589787	15
Haliotis_sp_idb_13824_c0_g1_i1;Haliotis_sp_Tri_120381_c0_g1_i1	Haliotis_sp_idb_13824_c0_g1_i1	11;2	10;2	8;0	>Haliotis_sp_idb_13824_c0_g1_i1	2	11	10	8	13.6	12.4	10	110.14	1001	1001;279	0	81.091	254660000	5093200	0.000296799	0.0296799	33	257;258;259;260		2;229;922;960
Haliotis_sp_idb_16318_c0_g1_i1	Haliotis_sp_idb_16318_c0_g1_i1	3	3	3	>Haliotis_sp_idb_16318_c0_g1_i1	1	3	3	3	18.5	18.5	18.5	28.444	259	259	0	32.066	57004000	7125500	0.000415228	0.0415228	5	261		192
Haliotis_sp_idb_17014_c0_g1_i1;Haliotis_sp_idb_17016_c0_g1_i1;Haliotis_sp_Tri_15512_c0_g1_i1	Haliotis_sp_idb_17014_c0_g1_i1;Haliotis_sp_idb_17016_c0_g1_i1;Haliotis_sp_Tri_15512_c0_g1_i1	5;4;4	5;4;4	5;4;4	>Haliotis_sp_idb_17014_c0_g1_i1;>Haliotis_sp_idb_17016_c0_g1_i1;>Haliotis_sp_Tri_15512_c0_g1_i1	3	5	5	5	10.3	10.3	10.3	67.405	642	642;451;531	0	33.29	57299000	3015800	0.000175741	0.0175741	9	262;263;264		274;284;285
Haliotis_sp_idb_17035_c0_g1_i1	Haliotis_sp_idb_17035_c0_g1_i1	20	18	11	>Haliotis_sp_idb_17035_c0_g1_i1	1	20	18	11	85.7	73	40.1	23.843	237	237	0	318.78	2376800000	118840000	0.00692523	0.692523	111
Haliotis_sp_idb_1745_c0_g1_i1;Haliotis_sp_CLC_2232_c0_g1_i1;comp170175_c0_seq1_6 len=323 path=[1:0-322];comp189149_c0_seq1_5 len=485 path=[1:0-484]	Haliotis_sp_idb_1745_c0_g1_i1;Haliotis_sp_CLC_2232_c0_g1_i1	48;40;1;1	48;40;1;1	48;40;1;1	>Haliotis_sp_idb_1745_c0_g1_i1;>Haliotis_sp_CLC_2232_c0_g1_i1	4	48	48	48	36.5	36.5	36.5	214.48	1932	1932;1728;108;162	0	323.31	879340000	9880200	0.000575754	0.0575754	160	265;266;267;268;269;270;271;272;273;274;275;276		383;443;628;759;956;959;978;1042;1294;1338;1560;1816
Haliotis_sp_idb_18575_c0_g1_i1;Haliotis_sp_CLC_3307_c0_g1_i1;Haliotis_sp_idb_18579_c0_g1_i1	Haliotis_sp_idb_18575_c0_g1_i1	8;2;1	8;2;1	8;2;1	>Haliotis_sp_idb_18575_c0_g1_i1	3	8	8	8	22.7	22.7	22.7	51.623	467	467;175;179	0	86.847	261240000	13062000	0.000761169	0.0761169	37	277		274
Haliotis_sp_idb_18725_c0_g1_i1	Haliotis_sp_idb_18725_c0_g1_i1	1	1	1	>Haliotis_sp_idb_18725_c0_g1_i1	1	1	1	1	2.5	2.5	2.5	61.847	600	600	0	11.35	7662100	766210	4.46498e-05	0.00446498	3
Haliotis_sp_idb_19738_c0_g1_i1;sp|P41386|TBB_HALDI Tubulin beta chain (Fragment) OS=Haliotis discus PE=2 SV=1;Haliotis_sp_idb_23118_c0_g1_i1;tr|G9K382|G9K382_HALDV Putative tubulin beta chain OS=Haliotis diversicolor GN=TUBB PE=2 SV=1;Haliotis_sp_idb_19739_c0_g1_i1;Haliotis_sp_idb_19741_c0_g1_i1;Haliotis_sp_idb_47786_c0_g1_i1;comp105397_c0_seq5_4 len=2029 path=[6606:0-396 23423:397-408 23435:409-…	Haliotis_sp_idb_19738_c0_g1_i1;sp|P41386|TBB_HALDI Tubulin beta chain (Fragment) OS=Haliotis discus PE=2 SV=1;Haliotis_sp_idb_23118_c0_g1_i1;tr|G9K382|G9K382_HALDV Putative tubulin beta chain OS=Haliotis diversicolor GN=TUBB PE=2 SV=1;Haliotis_sp_idb_19739_c0_g1_i1;Haliotis_sp_idb_19741_c0_g1_i1;Haliotis_sp_idb_47786_c0_g1_i1;comp105397_c0_seq5_4 len=2029 path=[6606:0-396 23423:397-408 23435:409-…	9;8;8;8;8;8;6;5;5;5;5;5;3;3;3;1;1;1;1;1;1	9;8;8;8;8;8;6;5;5;5;5;5;3;3;3;1;1;1;1;1;1	2;1;1;1;2;2;1;1;1;1;1;1;1;1;0;1;1;1;1;1;1	>Haliotis_sp_idb_19738_c0_g1_i1;>sp|P41386|TBB_HALDI Tubulin beta chain (Fragment) OS=Haliotis discus PE=2 SV=1;>Haliotis_sp_idb_23118_c0_g1_i1;>tr|G9K382|G9K382_HALDV Putative tubulin beta chain OS=Haliotis diversicolor GN=TUBB PE=2 SV=1;>Haliotis_sp_idb_	21	9	9	2	23	23	5.4	50.191	447	447;341;445;446;446;447;278;676;680;694;901;913;91;115;254;91;117;229;337;608;716	0	78.531	79144000	3957200	0.0002306	0.02306	22	35;36;37;278		73;257;267;330
Haliotis_sp_idb_19812_c0_g1_i1;Haliotis_sp_idb_19814_c0_g1_i1;Haliotis_sp_CLC_9568_c0_g1_i1;Haliotis_sp_idb_19811_c0_g1_i1;Haliotis_sp_Tri_18754_c0_g1_i1;comp87710_c0_seq1_1 len=729 path=[707:0-40 748:41-59 767:60-166 3060:167-198 906:199-228 936:229-230 938:231-316 3800:317-333 3817:334-453 1161:454-512 1220:513-653 1361:654-728];comp71075_c0_seq1_5 len=836 path=[814:0-564 1379:565-835];comp1038…	Haliotis_sp_idb_19812_c0_g1_i1;Haliotis_sp_idb_19814_c0_g1_i1;Haliotis_sp_CLC_9568_c0_g1_i1;Haliotis_sp_idb_19811_c0_g1_i1	7;5;4;4;3;2;2;2;2;2;2;2;2	7;5;4;4;3;2;2;2;2;2;2;2;2	7;5;4;4;3;2;2;2;2;2;2;2;2	>Haliotis_sp_idb_19812_c0_g1_i1;>Haliotis_sp_idb_19814_c0_g1_i1;>Haliotis_sp_CLC_9568_c0_g1_i1;>Haliotis_sp_idb_19811_c0_g1_i1	13	7	7	7	9.9	9.9	9.9	98.919	895	895;884;587;870;633;243;279;322;739;859;877;996;1135	0	46.58	58358000	1389500	8.09711e-05	0.00809711	13
Haliotis_sp_idb_20008_c0_g1_i1;Haliotis_sp_CLC_363_c0_g1_i1;comp401928_c0_seq1_5 len=237 path=[1:0-236];comp45250_c0_seq1_3 len=312 path=[1:0-311];Haliotis_sp_Tri_79915_c0_g1_i1	Haliotis_sp_idb_20008_c0_g1_i1	6;2;1;1;1	6;2;1;1;1	4;2;1;1;1	>Haliotis_sp_idb_20008_c0_g1_i1	5	6	6	4	17.9	17.9	11.8	68.469	638	638;559;79;104;170	0	73.516	174870000	8327200	0.000485255	0.0485255	19	279;280		35;227
Haliotis_sp_idb_20009_c0_g1_i1	Haliotis_sp_idb_20009_c0_g1_i1	3	1	1	>Haliotis_sp_idb_20009_c0_g1_i1	1	3	1	1	50.4	19.2	19.2	14.613	125	125	0	12.435	704290	100610	5.8629e-06	0.00058629	1	279		35
Haliotis_sp_idb_20544_c0_g1_i1	Haliotis_sp_idb_20544_c0_g1_i1	1	1	1	>Haliotis_sp_idb_20544_c0_g1_i1	1	1	1	1	2.3	2.3	2.3	48.73	436	436	0.0029326	6.2809	11272000	593250	3.45708e-05	0.00345708	3
Haliotis_sp_idb_20988_c0_g1_i1;Haliotis_sp_idb_20996_c0_g1_i1;REV__comp95585_c0_seq1_6 len=4252 path=[4234:0-112 4347:113-137 4372:138-3304 7539:3305-3796 8031:3797-3908 8143:3909-4005 9766:4006-4029 8268:4030-4036 8275:4037-4076 8315:4077-4251];REV__comp106931_c0_seq3_5 len=11096 path=[30020:0-20 1339:21-319 1638:320-335 1654:336-657 1976:658-682 2001:683-1137 30415:1138-1161 2480:1162-1364 2683…	Haliotis_sp_idb_20988_c0_g1_i1	25;11;1;1;1;1	25;11;1;1;1;1	22;11;1;1;1;1	>Haliotis_sp_idb_20988_c0_g1_i1	6	25	25	22	66	66	57.5	54.596	471	471;322;1417;3699;4107;4138	0	288.89	1605600000	55367000	0.00322643	0.322643	127	52;281;282;283;284;285;286;287		1;14;32;138;366;403;424;431
Haliotis_sp_idb_22086_c0_g1_i1;Haliotis_sp_Tri_23060_c0_g1_i1;Haliotis_sp_Tri_23058_c0_g1_i1	Haliotis_sp_idb_22086_c0_g1_i1	12;5;5	12;5;5	4;1;1	>Haliotis_sp_idb_22086_c0_g1_i1	3	12	12	4	28.1	28.1	10.3	63.103	581	581;258;302	0	212.57	2482300000	225660000	0.01315	1.315	86	288;289		67;563
Haliotis_sp_idb_22087_c0_g1_i1	Haliotis_sp_idb_22087_c0_g1_i1	7	1	1	>Haliotis_sp_idb_22087_c0_g1_i1	1	7	1	1	13.4	1.8	1.8	79.706	784	784	0	8.4631	25694000	1976400	0.000115172	0.0115172	7	288;290;291;292		67;696;698;707
Haliotis_sp_idb_23519_c0_g1_i1;comp94729_c0_seq3_2 len=685 path=[159:0-29 189:30-30 2532:31-54 5414:55-55 5415:56-684];comp110183_c0_seq1_4 len=791 path=[1:0-790];Haliotis_sp_Tri_4113_c0_g1_i1;Haliotis_sp_Tri_4117_c0_g1_i1;Haliotis_sp_CLC_21451_c0_g1_i1;Haliotis_sp_Tri_4114_c0_g1_i1	Haliotis_sp_idb_23519_c0_g1_i1	3;1;1;1;1;1;1	3;1;1;1;1;1;1	3;1;1;1;1;1;1	>Haliotis_sp_idb_23519_c0_g1_i1	7	3	3	3	2.5	2.5	2.5	163.13	1668	1668;228;263;265;281;294;541	0	18.097	22712000	688240	4.01062e-05	0.00401062	5
Haliotis_sp_idb_25730_c0_g1_i1	Haliotis_sp_idb_25730_c0_g1_i1	19	19	1	>Haliotis_sp_idb_25730_c0_g1_i1	1	19	19	1	36.2	36.2	2.7	81.534	773	773	0	264.47	2266000000	70812000	0.00412647	0.412647	123	293;294;295;296		28;422;442;454
Haliotis_sp_idb_25746_c0_g1_i1;Haliotis_sp_idb_25748_c0_g1_i1;Haliotis_sp_CLC_532_c0_g1_i1;comp44198_c0_seq1_4 len=232 path=[210:0-231];comp39177_c0_seq1_3 len=251 path=[229:0-142 372:143-250]	Haliotis_sp_idb_25746_c0_g1_i1;Haliotis_sp_idb_25748_c0_g1_i1;Haliotis_sp_CLC_532_c0_g1_i1	42;35;22;3;1	42;35;22;3;1	42;35;22;3;1	>Haliotis_sp_idb_25746_c0_g1_i1;>Haliotis_sp_idb_25748_c0_g1_i1;>Haliotis_sp_CLC_532_c0_g1_i1	5	42	42	42	71.7	71.7	71.7	75.211	668	668;567;355;77;83	0	323.31	11493000000	273640000	0.015946	1.5946	327	297;298;299;300;301;302		110;300;319;324;328;329
Haliotis_sp_idb_26030_c0_g1_i1;comp104856_c0_seq3_5 len=2741 path=[1:0-84 13888:85-89 91:90-97 99:98-160 162:161-169 171:170-268 270:269-319 13967:320-337 4954:338-364 9307:365-381 4998:382-452 5069:453-462 5079:463-519 5136:520-525 5142:526-600 14188:601-718 7400:719-738 5355:739-764 5381:765-802 5419:803-855 5472:856-877 5494:878-903 5520:904-907 5524:908-1002 14760:1003-1009 14767:1010-1082 14…	Haliotis_sp_idb_26030_c0_g1_i1;comp104856_c0_seq3_5 len=2741 path=[1:0-84 13888:85-89 91:90-97 99:98-160 162:161-169 171:170-268 270:269-319 13967:320-337 4954:338-364 9307:365-381 4998:382-452 5069:453-462 5079:463-519 5136:520-525 5142:526-600 14188:601-718 7400:719-738 5355:739-764 5381:765-802 5419:803-855 5472:856-877 5494:878-903 5520:904-907 5524:908-1002 14760:1003-1009 14767:1010-1082 14…	5;4	5;4	5;4	>Haliotis_sp_idb_26030_c0_g1_i1;>comp104856_c0_seq3_5 len=2741 path=[1:0-84 13888:85-89 91:90-97 99:98-160 162:161-169 171:170-268 270:269-319 13967:320-337 4954:338-364 9307:365-381 4998:382-452 5069:453-462 5079:463-519 5136:520-525 5142:526-600 14188:60	2	5	5	5	11.9	11.9	11.9	76.031	695	695;914	0	89.578	1966600000	103510000	0.00603189	0.603189	44
Haliotis_sp_idb_26484_c0_g1_i1;comp85406_c1_seq2_1 len=792 path=[1:0-591 593:592-791];comp85406_c0_seq1_2 len=1209 path=[1539:0-369 1909:370-430 4142:431-434 1974:435-450 1990:451-508 2048:509-513 2053:514-1208]	Haliotis_sp_idb_26484_c0_g1_i1;comp85406_c1_seq2_1 len=792 path=[1:0-591 593:592-791];comp85406_c0_seq1_2 len=1209 path=[1539:0-369 1909:370-430 4142:431-434 1974:435-450 1990:451-508 2048:509-513 2053:514-1208]	4;2;2	4;2;2	4;2;2	>Haliotis_sp_idb_26484_c0_g1_i1;>comp85406_c1_seq2_1 len=792 path=[1:0-591 593:592-791];>comp85406_c0_seq1_2 len=1209 path=[1539:0-369 1909:370-430 4142:431-434 1974:435-450 1990:451-508 2048:509-513 2053:514-1208]	3	4	4	4	30	30	30	21.444	200	200;264;403	0	59.525	65973000	7330300	0.000427163	0.0427163	14	303		159
Haliotis_sp_idb_26568_c0_g1_i1;Haliotis_sp_idb_26567_c0_g1_i1	Haliotis_sp_idb_26568_c0_g1_i1;Haliotis_sp_idb_26567_c0_g1_i1	2;2	2;2	2;2	>Haliotis_sp_idb_26568_c0_g1_i1;>Haliotis_sp_idb_26567_c0_g1_i1	2	2	2	2	2.9	2.9	2.9	114.47	1036	1036;1086	0	17.38	11084000	357550	2.08357e-05	0.00208357	2	304;305;306;307		998;1001;1002;1018
Haliotis_sp_idb_27355_c0_g1_i1;comp30184_c0_seq1_4 len=604 path=[582:0-603]	Haliotis_sp_idb_27355_c0_g1_i1	6;1	6;1	6;1	>Haliotis_sp_idb_27355_c0_g1_i1	2	6	6	6	15.3	15.3	15.3	60.914	580	580;201	0	57.127	41341000	2296700	0.000133837	0.0133837	9	308		225
Haliotis_sp_idb_2768_c0_g1_i1	Haliotis_sp_idb_2768_c0_g1_i1	10	4	4	>Haliotis_sp_idb_2768_c0_g1_i1	1	10	4	4	8.6	3.1	3.1	142.33	1286	1286	0	29.927	21156000	423120	2.46567e-05	0.00246567	10
Haliotis_sp_idb_2772_c0_g1_i1;Haliotis_sp_Tri_120375_c0_g1_i1	Haliotis_sp_idb_2772_c0_g1_i1	25;3	9;3	4;3	>Haliotis_sp_idb_2772_c0_g1_i1	2	25	9	4	14.2	5	2	248.17	2247	2247;235	0	77.388	65242000	694060	4.04453e-05	0.00404453	20	309;310;311;312;313;314		1619;1733;1855;1949;1967;2075
Haliotis_sp_idb_27866_c0_g1_i1	Haliotis_sp_idb_27866_c0_g1_i1	1	1	1	>Haliotis_sp_idb_27866_c0_g1_i1	1	1	1	1	6.3	6.3	6.3	35.012	363	363	0	15.86	30174000	7543500	0.000439586	0.0439586	8
Haliotis_sp_idb_2814_c0_g1_i1	Haliotis_sp_idb_2814_c0_g1_i1	1	1	1	>Haliotis_sp_idb_2814_c0_g1_i1	1	1	1	1	1.6	1.6	1.6	73.296	675	675	0.0084507	6.0426	9476300	350980	2.04528e-05	0.00204528	1
Haliotis_sp_idb_28907_c0_g1_i1;Haliotis_sp_CLC_13596_c0_g1_i1	Haliotis_sp_idb_28907_c0_g1_i1	4;1	4;1	3;1	>Haliotis_sp_idb_28907_c0_g1_i1	2	4	4	3	15.6	15.6	15.6	26.813	244	244;475	0	28.926	77479000	11068000	0.000644972	0.0644972	12
Haliotis_sp_idb_3074_c0_g1_i1	Haliotis_sp_idb_3074_c0_g1_i1	4	4	4	>Haliotis_sp_idb_3074_c0_g1_i1	1	4	4	4	3.9	3.9	3.9	131.55	1267	1267	0	41.35	42526000	746070	4.34761e-05	0.00434761	9	315		720
Haliotis_sp_idb_32310_c0_g1_i1;comp56242_c0_seq1_1 len=455 path=[1:0-454]	Haliotis_sp_idb_32310_c0_g1_i1;comp56242_c0_seq1_1 len=455 path=[1:0-454]	3;2	3;2	3;2	>Haliotis_sp_idb_32310_c0_g1_i1;>comp56242_c0_seq1_1 len=455 path=[1:0-454]	2	3	3	3	4	4	4	102.89	941	941;152	0	35.508	39213000	891210	5.1934e-05	0.0051934	9
Haliotis_sp_idb_32603_c0_g1_i1;Haliotis_sp_idb_32602_c0_g1_i1;Haliotis_sp_Tri_121152_c0_g1_i1;Haliotis_sp_idb_32598_c0_g1_i1;Haliotis_sp_CLC_1702_c0_g1_i1;comp184680_c0_seq1_2 len=342 path=[1:0-341];comp205609_c0_seq1_4 len=643 path=[1:0-642];comp118790_c0_seq1_1 len=1114 path=[1:0-1113];comp186443_c0_seq1_3 len=345 path=[1:0-344]	Haliotis_sp_idb_32603_c0_g1_i1;Haliotis_sp_idb_32602_c0_g1_i1;Haliotis_sp_Tri_121152_c0_g1_i1	9;9;5;4;4;2;2;2;1	9;9;5;4;4;2;2;2;1	9;9;5;4;4;2;2;2;1	>Haliotis_sp_idb_32603_c0_g1_i1;>Haliotis_sp_idb_32602_c0_g1_i1;>Haliotis_sp_Tri_121152_c0_g1_i1	9	9	9	9	19.5	19.5	19.5	88.145	835	835;937;384;307;412;114;214;372;115	0	144.9	123450000	6858200	0.000399652	0.0399652	32	316;317;318;319;320;321;322;323;324;325;326;327;328;329		88;89;299;303;307;308;394;401;503;506;541;553;687;712
Haliotis_sp_idb_34528_c0_g1_i1	Haliotis_sp_idb_34528_c0_g1_i1	7	7	7	>Haliotis_sp_idb_34528_c0_g1_i1	1	7	7	7	32.6	32.6	32.6	40.33	386	386	0	71.189	550140000	36676000	0.00213724	0.213724	20	330;331;332		163;307;333
Haliotis_sp_idb_3591_c0_g1_i1	Haliotis_sp_idb_3591_c0_g1_i1	38	38	38	>Haliotis_sp_idb_3591_c0_g1_i1	1	38	38	38	39.6	39.6	39.6	152.31	1469	1469	0	323.31	2872500000	54197000	0.00315825	0.315825	176	333;334;335;336;337;338;339;340;341;342;343;344;345;346;347;348;349;350;351;352;353;354;355;356;357;358;359		100;137;173;186;194;203;213;399;436;447;638;643;647;654;675;676;698;704;705;760;771;801;807;1296;1344;1357;1359
Haliotis_sp_idb_36084_c0_g1_i1	Haliotis_sp_idb_36084_c0_g1_i1	2	1	1	>Haliotis_sp_idb_36084_c0_g1_i1	1	2	1	1	22.2	12.8	12.8	22.375	203	203	0	8.2252	24175000	4029100	0.00023479	0.023479	1	360;361;362;363		129;133;138;143
Haliotis_sp_idb_36583_c0_g1_i1	Haliotis_sp_idb_36583_c0_g1_i1	2	2	2	>Haliotis_sp_idb_36583_c0_g1_i1	1	2	2	2	4.8	4.8	4.8	67.097	714	714	0	22.028	17532000	2191500	0.000127706	0.0127706	5	364		406
Haliotis_sp_idb_39663_c0_g1_i1	Haliotis_sp_idb_39663_c0_g1_i1	3	3	3	>Haliotis_sp_idb_39663_c0_g1_i1	1	3	3	3	10.6	10.6	10.6	40.894	397	397	0	28.302	80441000	16088000	0.000937505	0.0937505	13
Haliotis_sp_idb_4071_c0_g1_i1;Haliotis_sp_idb_4065_c0_g1_i1	Haliotis_sp_idb_4071_c0_g1_i1;Haliotis_sp_idb_4065_c0_g1_i1	10;6	10;6	10;6	>Haliotis_sp_idb_4071_c0_g1_i1;>Haliotis_sp_idb_4065_c0_g1_i1	2	10	10	10	13.9	13.9	13.9	77.043	713	713;723	0	70.474	653740000	29716000	0.00173166	0.173166	30	365;366		620;672
Haliotis_sp_idb_42414_c0_g1_i1;comp188351_c0_seq1_6 len=718 path=[1:0-717]	Haliotis_sp_idb_42414_c0_g1_i1;comp188351_c0_seq1_6 len=718 path=[1:0-717]	3;2	3;2	3;2	>Haliotis_sp_idb_42414_c0_g1_i1;>comp188351_c0_seq1_6 len=718 path=[1:0-717]	2	3	3	3	12.5	12.5	12.5	42.24	391	391;239	0	32.996	42885000	2859000	0.000166604	0.0166604	5	367;368;369;370		133;136;145;159
Haliotis_sp_idb_42421_c0_g1_i1	Haliotis_sp_idb_42421_c0_g1_i1	7	5	5	>Haliotis_sp_idb_42421_c0_g1_i1	1	7	5	5	48.1	45.5	45.5	25.186	231	231	0	78.489	198480000	33081000	0.00192775	0.192775	22	371;372;373		49;84;159
Haliotis_sp_idb_43368_c0_g1_i1	Haliotis_sp_idb_43368_c0_g1_i1	1	1	1	>Haliotis_sp_idb_43368_c0_g1_i1	1	1	1	1	2.6	2.6	2.6	43.247	463	463	0	6.9335	150200000	75099000	0.00437628	0.437628	5
Haliotis_sp_idb_44191_c0_g1_i1;comp96813_c0_seq1_5 len=1118 path=[1108:0-120 1229:121-127 1236:128-160 1269:161-303 2442:304-331 1440:332-567 3927:568-586 3943:587-696 1805:697-718 1827:719-822 1931:823-826 1935:827-903 4073:904-925 2034:926-940 4085:941-957 2066:958-981 4116:982-1025 2134:1026-1041 2150:1042-1071 2670:1072-1117];comp105290_c0_seq2_6 len=2532 path=[1:0-47 8877:48-178 196:179-199 …	Haliotis_sp_idb_44191_c0_g1_i1	9;4;2;2;1	9;4;2;2;1	9;4;2;2;1	>Haliotis_sp_idb_44191_c0_g1_i1	5	9	9	9	19.1	19.1	19.1	78.627	712	712;373;844;848;206	0	75.711	212160000	5174700	0.000301548	0.0301548	27	374;375;376		250;253;439
Haliotis_sp_idb_44515_c0_g1_i1;Haliotis_sp_idb_44513_c0_g1_i1	Haliotis_sp_idb_44515_c0_g1_i1;Haliotis_sp_idb_44513_c0_g1_i1	1;1	1;1	1;1	>Haliotis_sp_idb_44515_c0_g1_i1;>Haliotis_sp_idb_44513_c0_g1_i1	2	1	1	1	5.4	5.4	5.4	20.801	184	184;210	0.008427	6.0412	1157800	105260	6.13387e-06	0.000613387	1
Haliotis_sp_Tri_113162_c0_g1_i1;Haliotis_sp_idb_44566_c0_g1_i1;Haliotis_sp_CLC_5142_c0_g1_i1	Haliotis_sp_Tri_113162_c0_g1_i1;Haliotis_sp_idb_44566_c0_g1_i1	5;5;2	1;1;1	1;1;1	>Haliotis_sp_Tri_113162_c0_g1_i1;>Haliotis_sp_idb_44566_c0_g1_i1	3	5	1	1	12	2.1	2.1	59.791	526	526;589;262	0	6.8004	9400300	293760	1.71184e-05	0.00171184	3
Haliotis_sp_idb_44689_c0_g1_i1;Haliotis_sp_idb_44690_c0_g1_i1;Haliotis_sp_Tri_29190_c0_g1_i1;Haliotis_sp_Tri_6755_c0_g1_i1	Haliotis_sp_idb_44689_c0_g1_i1;Haliotis_sp_idb_44690_c0_g1_i1;Haliotis_sp_Tri_29190_c0_g1_i1	3;3;2;1	3;3;2;1	3;3;2;1	>Haliotis_sp_idb_44689_c0_g1_i1;>Haliotis_sp_idb_44690_c0_g1_i1;>Haliotis_sp_Tri_29190_c0_g1_i1	4	3	3	3	5.5	5.5	5.5	86.582	899	899;905;336;309	0	28.952	45452000	4545200	0.000264865	0.0264865	11
Haliotis_sp_idb_45304_c0_g1_i1;Haliotis_sp_idb_45305_c0_g1_i1	Haliotis_sp_idb_45304_c0_g1_i1;Haliotis_sp_idb_45305_c0_g1_i1	3;2	3;2	3;2	>Haliotis_sp_idb_45304_c0_g1_i1;>Haliotis_sp_idb_45305_c0_g1_i1	2	3	3	3	12.6	12.6	12.6	44.616	414	414;320	0	21.981	15420000	856650	4.992e-05	0.004992	4
Haliotis_sp_idb_46434_c0_g1_i1	Haliotis_sp_idb_46434_c0_g1_i1	2	2	2	>Haliotis_sp_idb_46434_c0_g1_i1	1	2	2	2	9.8	9.8	9.8	27.122	245	245	0	18.749	15611000	1561100	9.09708e-05	0.00909708	4
Haliotis_sp_idb_47306_c0_g1_i1	Haliotis_sp_idb_47306_c0_g1_i1	3	3	3	>Haliotis_sp_idb_47306_c0_g1_i1	1	3	3	3	11.4	11.4	11.4	31.056	315	315	0	37.969	1623900000	405970000	0.0236573	2.36573	23
Haliotis_sp_idb_50884_c0_g1_i1;Haliotis_sp_idb_18771_c0_g1_i1;Haliotis_sp_idb_18767_c0_g1_i1;sp|P86728|UP5_HALAI Uncharacterized protein 5 OS=Haliotis asinina PE=1 SV=1	Haliotis_sp_idb_50884_c0_g1_i1;Haliotis_sp_idb_18771_c0_g1_i1;Haliotis_sp_idb_18767_c0_g1_i1	10;5;5;3	10;5;5;3	10;5;5;3	>Haliotis_sp_idb_50884_c0_g1_i1;>Haliotis_sp_idb_18771_c0_g1_i1;>Haliotis_sp_idb_18767_c0_g1_i1	4	10	10	10	59.5	59.5	59.5	19.756	173	173;175;208;173	0	100.11	5855500000	650610000	0.0379134	3.79134	68	377		93
Haliotis_sp_idb_51205_c0_g1_i1	Haliotis_sp_idb_51205_c0_g1_i1	1	1	1	>Haliotis_sp_idb_51205_c0_g1_i1	1	1	1	1	4.6	4.6	4.6	37.695	388	388	0	13.871	7550500	7550500	0.000439994	0.0439994	3
Haliotis_sp_idb_5218_c0_g1_i1;Haliotis_sp_idb_5212_c0_g1_i1	Haliotis_sp_idb_5218_c0_g1_i1;Haliotis_sp_idb_5212_c0_g1_i1	9;5	9;5	9;5	>Haliotis_sp_idb_5218_c0_g1_i1;>Haliotis_sp_idb_5212_c0_g1_i1	2	9	9	9	45.5	45.5	45.5	30.225	266	266;212	0	83.502	1180200000	78677000	0.00458479	0.458479	48	378;379;380		101;139;244
Haliotis_sp_idb_52687_c0_g1_i1	Haliotis_sp_idb_52687_c0_g1_i1	3	3	3	>Haliotis_sp_idb_52687_c0_g1_i1	1	3	3	3	14.4	14.4	14.4	25.346	229	229	0	19.66	38597000	3216400	0.000187431	0.0187431	7
Haliotis_sp_idb_53451_c0_g1_i1	Haliotis_sp_idb_53451_c0_g1_i1	3	3	3	>Haliotis_sp_idb_53451_c0_g1_i1	1	3	3	3	16.4	16.4	16.4	25.969	238	238	0	19.662	49497000	6187100	0.000360544	0.0360544	5
Haliotis_sp_idb_54301_c0_g1_i1	Haliotis_sp_idb_54301_c0_g1_i1	6	6	6	>Haliotis_sp_idb_54301_c0_g1_i1	1	6	6	6	67.2	67.2	67.2	13.249	116	116	0	52.947	192430000	24054000	0.00140171	0.140171	20	381		50
Haliotis_sp_idb_55709_c0_g1_i1;Haliotis_sp_CLC_21655_c0_g1_i1;Haliotis_sp_idb_55710_c0_g1_i1;Haliotis_sp_Tri_52153_c0_g1_i1;REV__comp99717_c0_seq4_6 len=1293 path=[5817:0-201 6019:202-250 6068:251-256 6074:257-366 6184:367-367 6185:368-1207 7028:1208-1292];REV__comp99717_c0_seq2_6 len=1329 path=[12971:0-24 13383:25-292 6074:293-402 6184:403-403 6185:404-1243 7028:1244-1328]	Haliotis_sp_idb_55709_c0_g1_i1	5;2;2;2;1;1	5;2;2;2;1;1	4;2;2;2;1;1	>Haliotis_sp_idb_55709_c0_g1_i1	6	5	5	4	6.5	6.5	4.8	76.608	665	665;103;192;268;431;443	0	39.053	71249000	2638900	0.000153778	0.0153778	12	382		335
Haliotis_sp_idb_5580_c0_g1_i1;comp8431_c0_seq1_4 len=630 path=[1:0-629]	Haliotis_sp_idb_5580_c0_g1_i1;comp8431_c0_seq1_4 len=630 path=[1:0-629]	4;3	4;3	4;3	>Haliotis_sp_idb_5580_c0_g1_i1;>comp8431_c0_seq1_4 len=630 path=[1:0-629]	2	4	4	4	4.8	4.8	4.8	117.23	1069	1069;210	0	53.879	53222000	1364700	7.95259e-05	0.00795259	12
Haliotis_sp_idb_5896_c0_g1_i1	Haliotis_sp_idb_5896_c0_g1_i1	15	15	15	>Haliotis_sp_idb_5896_c0_g1_i1	1	15	15	15	16.1	16.1	16.1	139.19	1251	1251	0	121.52	192820000	3324500	0.00019373	0.019373	30	383;384;385;386;387;388		110;603;715;805;839;879
Haliotis_sp_idb_6290_c0_g1_i1	Haliotis_sp_idb_6290_c0_g1_i1	19	19	19	>Haliotis_sp_idb_6290_c0_g1_i1	1	19	19	19	17.4	17.4	17.4	179.89	1602	1602	0	157.26	144890000	1857500	0.000108243	0.0108243	34	389;390;391;392;393;394		278;292;1042;1364;1488;1516
Haliotis_sp_idb_63505_c0_g1_i1	Haliotis_sp_idb_63505_c0_g1_i1	1	1	1	>Haliotis_sp_idb_63505_c0_g1_i1	1	1	1	1	9.1	9.1	9.1	17.023	164	164	0	9.7959	15207000	15207000	0.000886166	0.0886166	4
Haliotis_sp_idb_66139_c0_g1_i1	Haliotis_sp_idb_66139_c0_g1_i1	4	4	4	>Haliotis_sp_idb_66139_c0_g1_i1	1	4	4	4	21.3	21.3	21.3	18.947	164	164	0	24.511	848150000	141360000	0.00823755	0.823755	15
Haliotis_sp_idb_67370_c0_g1_i1	Haliotis_sp_idb_67370_c0_g1_i1	2	2	2	>Haliotis_sp_idb_67370_c0_g1_i1	1	2	2	2	33	33	33	12.245	112	112	0	36.834	99980000	12497000	0.000728244	0.0728244	21
Haliotis_sp_idb_71559_c0_g1_i1;Haliotis_sp_Tri_25175_c0_g1_i1;comp75869_c0_seq2_3 len=550 path=[504:0-97 1288:98-195 1386:196-202 1393:203-235 1426:236-262 1453:263-332 2476:333-394 875:395-423 904:424-447 928:448-497 978:498-501 982:502-549];Haliotis_sp_Tri_25174_c0_g1_i1	Haliotis_sp_idb_71559_c0_g1_i1;Haliotis_sp_Tri_25175_c0_g1_i1;comp75869_c0_seq2_3 len=550 path=[504:0-97 1288:98-195 1386:196-202 1393:203-235 1426:236-262 1453:263-332 2476:333-394 875:395-423 904:424-447 928:448-497 978:498-501 982:502-549]	3;2;2;1	3;2;2;1	3;2;2;1	>Haliotis_sp_idb_71559_c0_g1_i1;>Haliotis_sp_Tri_25175_c0_g1_i1;>comp75869_c0_seq2_3 len=550 path=[504:0-97 1288:98-195 1386:196-202 1393:203-235 1426:236-262 1453:263-332 2476:333-394 875:395-423 904:424-447 928:448-497 978:498-501 982:502-549]	4	3	3	3	25.7	25.7	25.7	17.095	148	148;136;183;141	0	21.965	73646000	10521000	0.000613096	0.0613096	5
Haliotis_sp_Tri_121805_c0_g1_i1;Haliotis_sp_idb_7323_c0_g1_i1	Haliotis_sp_Tri_121805_c0_g1_i1;Haliotis_sp_idb_7323_c0_g1_i1	1;1	1;1	1;1	>Haliotis_sp_Tri_121805_c0_g1_i1;>Haliotis_sp_idb_7323_c0_g1_i1	2	1	1	1	10.3	10.3	10.3	17.848	165	165;203	0	10.206	32268000	2689000	0.000156698	0.0156698	2
Haliotis_sp_Tri_114598_c0_g1_i1;Haliotis_sp_idb_7598_c0_g1_i1	Haliotis_sp_Tri_114598_c0_g1_i1;Haliotis_sp_idb_7598_c0_g1_i1	1;1	1;1	1;1	>Haliotis_sp_Tri_114598_c0_g1_i1;>Haliotis_sp_idb_7598_c0_g1_i1	2	1	1	1	2.4	2.4	2.4	85.371	835	835;1943	0	6.9122	2579400	117250	6.83257e-06	0.000683257	1
Haliotis_sp_idb_8012_c0_g1_i1	Haliotis_sp_idb_8012_c0_g1_i1	10	10	10	>Haliotis_sp_idb_8012_c0_g1_i1	1	10	10	10	8.8	8.8	8.8	176.65	1664	1664	0	106.73	131550000	1802100	0.000105015	0.0105015	26	395;396;397;398;399;400		1476;1477;1486;1494;1530;1532
Haliotis_sp_Tri_130845_c0_g1_i1;Haliotis_sp_idb_813_c0_g1_i1	Haliotis_sp_Tri_130845_c0_g1_i1;Haliotis_sp_idb_813_c0_g1_i1	5;5	5;5	5;5	>Haliotis_sp_Tri_130845_c0_g1_i1;>Haliotis_sp_idb_813_c0_g1_i1	2	5	5	5	9.9	9.9	9.9	63.649	584	584;642	0	35.348	67427000	3745900	0.000218287	0.0218287	14
Haliotis_sp_idb_946_c0_g1_i1;comp106850_c0_seq1_5 len=9587 path=[14117:0-142 14260:143-165 33478:166-867 14985:868-872 14990:873-1399 15517:1400-1735 15853:1736-1747 15865:1748-1925 16043:1926-1927 16045:1928-2846 16965:2847-2901 17020:2902-2944 17063:2945-2963 17082:2964-3034 17153:3035-3395 17514:3396-3417 17536:3418-3460 17579:3461-4007 28256:4008-4028 18157:4029-4067 34465:4068-4615 18744:461…	Haliotis_sp_idb_946_c0_g1_i1;comp106850_c0_seq1_5 len=9587 path=[14117:0-142 14260:143-165 33478:166-867 14985:868-872 14990:873-1399 15517:1400-1735 15853:1736-1747 15865:1748-1925 16043:1926-1927 16045:1928-2846 16965:2847-2901 17020:2902-2944 17063:2945-2963 17082:2964-3034 17153:3035-3395 17514:3396-3417 17536:3418-3460 17579:3461-4007 28256:4008-4028 18157:4029-4067 34465:4068-4615 18744:461…	4;3;1	4;3;1	4;3;1	>Haliotis_sp_idb_946_c0_g1_i1;>comp106850_c0_seq1_5 len=9587 path=[14117:0-142 14260:143-165 33478:166-867 14985:868-872 14990:873-1399 15517:1400-1735 15853:1736-1747 15865:1748-1925 16043:1926-1927 16045:1928-2846 16965:2847-2901 17020:2902-2944 17063:29	3	4	4	4	1.6	1.6	1.6	352.54	3110	3110;3196;1395	0	23.801	8949900	58116	3.38663e-06	0.000338663	5
Haliotis_sp_idb_982_c0_g1_i1	Haliotis_sp_idb_982_c0_g1_i1	6	6	6	>Haliotis_sp_idb_982_c0_g1_i1	1	6	6	6	2.2	2.2	2.2	341.95	3093	3093	0	41.397	37270000	303010	1.76575e-05	0.00176575	8
Haliotis_sp_Tri_100716_c0_g1_i1;sp|P86726|UP7_HALAI Uncharacterized protein 7 OS=Haliotis asinina PE=1 SV=1	Haliotis_sp_Tri_100716_c0_g1_i1	3;1	3;1	3;1	>Haliotis_sp_Tri_100716_c0_g1_i1	2	3	3	3	19.1	19.1	19.1	12.484	110	110;110	0	20.514	129960000	32490000	0.00189331	0.189331	10	401		30
Haliotis_sp_Tri_105613_c0_g1_i1;comp32926_c1_seq1_1 len=528 path=[3185:0-527];comp508308_c0_seq1_2 len=217 path=[195:0-216];comp32926_c0_seq1_5 len=1615 path=[1593:0-1614];comp59338_c0_seq1_5 len=1104 path=[1:0-1103]	Haliotis_sp_Tri_105613_c0_g1_i1	10;3;2;2;1	10;3;2;2;1	10;3;2;2;1	>Haliotis_sp_Tri_105613_c0_g1_i1	5	10	10	10	9.9	9.9	9.9	157.42	1448	1448;176;72;539;368	0	81.637	75437000	1062500	6.19156e-05	0.00619156	20	402;403;404		137;141;934
Haliotis_sp_Tri_107502_c0_g1_i1	Haliotis_sp_Tri_107502_c0_g1_i1	3	3	3	>Haliotis_sp_Tri_107502_c0_g1_i1	1	3	3	3	3.7	3.7	3.7	90.797	805	805	0	18.011	9988000	237810	1.3858e-05	0.0013858	3	405		582
Haliotis_sp_Tri_108584_c0_g1_i1	Haliotis_sp_Tri_108584_c0_g1_i1	24	24	24	>Haliotis_sp_Tri_108584_c0_g1_i1	1	24	24	24	69.2	69.2	69.2	43.264	406	406	0	323.31	8058100000	402910000	0.023479	2.3479	155	406;407;408;409;410		131;228;233;254;380
Haliotis_sp_Tri_116352_c0_g1_i1	Haliotis_sp_Tri_116352_c0_g1_i1	12	12	1	>Haliotis_sp_Tri_116352_c0_g1_i1	1	12	12	1	28.9	28.9	4.7	67.495	653	653	0	133.73	1042600000	41703000	0.00243018	0.243018	57
Haliotis_sp_Tri_117880_c0_g1_i1;Haliotis_sp_idb_23862_c0_g1_i1;Haliotis_sp_idb_23329_c0_g1_i1	Haliotis_sp_Tri_117880_c0_g1_i1;Haliotis_sp_idb_23862_c0_g1_i1	5;4;2	5;4;2	5;4;2	>Haliotis_sp_Tri_117880_c0_g1_i1;>Haliotis_sp_idb_23862_c0_g1_i1	3	5	5	5	9.9	9.9	9.9	65.521	688	688;659;649	0	33.625	46960000	4696000	0.000273653	0.0273653	9	411		208
Haliotis_sp_Tri_119193_c0_g1_i1;sp|P86738|UP4_HALAI Uncharacterized protein 4 OS=Haliotis asinina PE=1 SV=1	Haliotis_sp_Tri_119193_c0_g1_i1	8;2	8;2	8;2	>Haliotis_sp_Tri_119193_c0_g1_i1	2	8	8	8	49.7	49.7	49.7	19.104	175	175;130	0	93.643	7341100000	734110000	0.0427792	4.27792	97	412;413;414;415;416;417;418;419		106;107;108;120;122;147;148;161
Haliotis_sp_Tri_120379_c0_g1_i1	Haliotis_sp_Tri_120379_c0_g1_i1	26	26	4	>Haliotis_sp_Tri_120379_c0_g1_i1	1	26	26	4	14.3	14.3	2.6	263.91	2404	2404	0	223.01	276390000	3004300	0.000175071	0.0175071	61	258;309;310;312;313;314;420		445;1776;1890;2012;2106;2124;2232
Haliotis_sp_Tri_12080_c0_g1_i1;Haliotis_sp_idb_12590_c0_g1_i1	Haliotis_sp_Tri_12080_c0_g1_i1	12;2	12;2	12;2	>Haliotis_sp_Tri_12080_c0_g1_i1	2	12	12	12	9.8	9.8	9.8	178.27	1602	1602;411	0	111.57	90981000	1181600	6.8856e-05	0.0068856	29	421;422;423;424;425		41;1464;1481;1527;1529
Haliotis_sp_Tri_121458_c0_g1_i1	Haliotis_sp_Tri_121458_c0_g1_i1	12	5	5	>Haliotis_sp_Tri_121458_c0_g1_i1	1	12	5	5	61.3	19.3	19.3	21.035	212	212	0	57.485	1270700000	127070000	0.00740482	0.740482	27
Haliotis_sp_Tri_12500_c0_g1_i1	Haliotis_sp_Tri_12500_c0_g1_i1	1	1	1	>Haliotis_sp_Tri_12500_c0_g1_i1	1	1	1	1	1.9	1.9	1.9	64.064	568	568	0.0029586	6.3962	15592000	649670	3.78586e-05	0.00378586	3	426		324
Haliotis_sp_Tri_127820_c0_g1_i1	Haliotis_sp_Tri_127820_c0_g1_i1	6	5	5	>Haliotis_sp_Tri_127820_c0_g1_i1	1	6	5	5	45.1	40.2	40.2	19.529	184	184	0	67.538	983970000	140570000	0.00819151	0.819151	21	427;428;429;430;431;432		88;90;97;108;128;131
Haliotis_sp_Tri_138845_c0_g1_i1;Haliotis_sp_CLC_25186_c0_g1_i1	Haliotis_sp_Tri_138845_c0_g1_i1;Haliotis_sp_CLC_25186_c0_g1_i1	3;2	2;2	2;2	>Haliotis_sp_Tri_138845_c0_g1_i1;>Haliotis_sp_CLC_25186_c0_g1_i1	2	3	2	2	8.7	6.2	6.2	50.684	448	448;154	0	16.946	60520000	4655400	0.000271287	0.0271287	8
Haliotis_sp_Tri_14507_c0_g1_i1	Haliotis_sp_Tri_14507_c0_g1_i1	9	9	9	>Haliotis_sp_Tri_14507_c0_g1_i1	1	9	9	9	21.6	21.6	21.6	63.617	593	593	0	71.264	112420000	3876500	0.000225897	0.0225897	23	433		325
Haliotis_sp_Tri_1743_c0_g1_i1;comp89145_c0_seq2_3 len=654 path=[1328:0-27 1356:28-167 1496:168-194 1523:195-206 1535:207-257 1586:258-313 1642:314-316 1645:317-321 1650:322-401 1730:402-455 1784:456-496 1825:497-511 1840:512-583 1912:584-595 1924:596-618 1947:619-653];comp89145_c0_seq1_3 len=993 path=[980:0-211 1192:212-291 1272:292-319 3404:320-320 1301:321-347 1328:348-375 1982:376-515 1496:516…	Haliotis_sp_Tri_1743_c0_g1_i1;comp89145_c0_seq2_3 len=654 path=[1328:0-27 1356:28-167 1496:168-194 1523:195-206 1535:207-257 1586:258-313 1642:314-316 1645:317-321 1650:322-401 1730:402-455 1784:456-496 1825:497-511 1840:512-583 1912:584-595 1924:596-618 1947:619-653]	6;4;1	6;4;1	6;4;1	>Haliotis_sp_Tri_1743_c0_g1_i1;>comp89145_c0_seq2_3 len=654 path=[1328:0-27 1356:28-167 1496:168-194 1523:195-206 1535:207-257 1586:258-313 1642:314-316 1645:317-321 1650:322-401 1730:402-455 1784:456-496 1825:497-511 1840:512-583 1912:584-595 1924:596-618	3	6	6	6	31.7	31.7	31.7	27.266	249	249;218;331	0	50.2	269140000	22428000	0.00130696	0.130696	26	434;435		66;240
Haliotis_sp_Tri_2746_c0_g1_i1;Haliotis_sp_Tri_17455_c0_g1_i1;tr|A0A0B4VCR4|A0A0B4VCR4_HALAI Glycine-rich boundary protein OS=Haliotis asinina GN=GRBP PE=2 SV=1	Haliotis_sp_Tri_2746_c0_g1_i1;Haliotis_sp_Tri_17455_c0_g1_i1;tr|A0A0B4VCR4|A0A0B4VCR4_HALAI Glycine-rich boundary protein OS=Haliotis asinina GN=GRBP PE=2 SV=1	4;4;3	4;4;3	4;4;3	>Haliotis_sp_Tri_2746_c0_g1_i1;>Haliotis_sp_Tri_17455_c0_g1_i1;>tr|A0A0B4VCR4|A0A0B4VCR4_HALAI Glycine-rich boundary protein OS=Haliotis asinina GN=GRBP PE=2 SV=1	3	4	4	4	17.2	17.2	17.2	21.624	204	204;362;343	0	24.758	4220500000	602930000	0.0351349	3.51349	19	436		177
Haliotis_sp_Tri_24151_c0_g1_i1	Haliotis_sp_Tri_24151_c0_g1_i1	4	4	4	>Haliotis_sp_Tri_24151_c0_g1_i1	1	4	4	4	31.5	31.5	31.5	16.674	149	149	0	45.486	2058700000	228740000	0.0133295	1.33295	23
Haliotis_sp_Tri_25106_c0_g1_i1;comp246916_c0_seq1_3 len=215 path=[193:0-214]	Haliotis_sp_Tri_25106_c0_g1_i1	30;3	30;3	30;3	>Haliotis_sp_Tri_25106_c0_g1_i1	2	30	30	30	61.3	61.3	61.3	61.796	538	538;71	0	323.31	14620000000	541470000	0.0315534	3.15534	215	437;438;439;440;441;442		79;97;260;289;470;498
Haliotis_sp_Tri_26245_c0_g1_i1	Haliotis_sp_Tri_26245_c0_g1_i1	4	4	4	>Haliotis_sp_Tri_26245_c0_g1_i1	1	4	4	4	9.5	9.5	9.5	63.144	557	557	0	27.135	22807000	814540	4.74661e-05	0.00474661	7
Haliotis_sp_Tri_28544_c0_g1_i1;Haliotis_sp_CLC_729_c0_g1_i1	Haliotis_sp_Tri_28544_c0_g1_i1;Haliotis_sp_CLC_729_c0_g1_i1	16;13	16;13	9;6	>Haliotis_sp_Tri_28544_c0_g1_i1;>Haliotis_sp_CLC_729_c0_g1_i1	2	16	16	9	46.3	46.3	31.4	44.124	395	395;396	0	239	4468200000	279260000	0.0162735	1.62735	108	443		203
Haliotis_sp_Tri_29101_c0_g1_i1;Haliotis_sp_CLC_652_c0_g1_i1	Haliotis_sp_Tri_29101_c0_g1_i1;Haliotis_sp_CLC_652_c0_g1_i1	11;6	11;6	11;6	>Haliotis_sp_Tri_29101_c0_g1_i1;>Haliotis_sp_CLC_652_c0_g1_i1	2	11	11	11	44.5	44.5	44.5	32.79	317	317;101	0	185.7	1852200000	185220000	0.0107934	1.07934	80	444;445		281;295
Haliotis_sp_Tri_31892_c0_g1_i1;comp22593_c0_seq1_3 len=735 path=[1:0-734];Haliotis_sp_Tri_31898_c0_g1_i1;Haliotis_sp_Tri_31897_c0_g1_i1;Haliotis_sp_idb_16846_c0_g1_i1;Haliotis_sp_CLC_160_c0_g1_i1;Haliotis_sp_CLC_1876_c0_g1_i1;Haliotis_sp_idb_24481_c0_g1_i1	Haliotis_sp_Tri_31892_c0_g1_i1;comp22593_c0_seq1_3 len=735 path=[1:0-734]	3;2;1;1;1;1;1;1	3;2;1;1;1;1;1;1	2;2;0;0;0;0;1;0	>Haliotis_sp_Tri_31892_c0_g1_i1;>comp22593_c0_seq1_3 len=735 path=[1:0-734]	8	3	3	2	17.2	17.2	11.6	21.648	198	198;245;198;198;198;198;200;238	0	22.825	109210000	18202000	0.0010607	0.10607	18
Haliotis_sp_Tri_31894_c0_g1_i1;Haliotis_sp_idb_22004_c0_g1_i1;Haliotis_sp_idb_22001_c0_g1_i1	Haliotis_sp_Tri_31894_c0_g1_i1;Haliotis_sp_idb_22004_c0_g1_i1;Haliotis_sp_idb_22001_c0_g1_i1	2;1;1	1;1;1	1;1;1	>Haliotis_sp_Tri_31894_c0_g1_i1;>Haliotis_sp_idb_22004_c0_g1_i1;>Haliotis_sp_idb_22001_c0_g1_i1	3	2	1	1	10.7	5.1	5.1	21.776	197	197;230;230	0.0084034	6.0214	16445000	1827200	0.000106477	0.0106477	2
Haliotis_sp_Tri_3408_c0_g1_i1	Haliotis_sp_Tri_3408_c0_g1_i1	2	2	2	>Haliotis_sp_Tri_3408_c0_g1_i1	1	2	2	2	4.8	4.8	4.8	52.314	484	484	0	13.123	6494800	360820	2.10263e-05	0.00210263	3
Haliotis_sp_Tri_35519_c0_g1_i1;Haliotis_sp_idb_43536_c0_g1_i1	Haliotis_sp_Tri_35519_c0_g1_i1;Haliotis_sp_idb_43536_c0_g1_i1	8;7	8;7	8;7	>Haliotis_sp_Tri_35519_c0_g1_i1;>Haliotis_sp_idb_43536_c0_g1_i1	2	8	8	8	28.7	28.7	28.7	42.363	383	383;345	0	80.662	444080000	24671000	0.00143767	0.143767	45
Haliotis_sp_Tri_38314_c0_g1_i1;comp24992_c0_seq1_5 len=261 path=[239:0-260];comp24992_c1_seq1_1 len=263 path=[477:0-262]	Haliotis_sp_Tri_38314_c0_g1_i1;comp24992_c0_seq1_5 len=261 path=[239:0-260];comp24992_c1_seq1_1 len=263 path=[477:0-262]	2;1;1	2;1;1	2;1;1	>Haliotis_sp_Tri_38314_c0_g1_i1;>comp24992_c0_seq1_5 len=261 path=[239:0-260];>comp24992_c1_seq1_1 len=263 path=[477:0-262]	3	2	2	2	14.6	14.6	14.6	17.409	164	164;87;88	0	14.096	8899500	741630	4.32174e-05	0.00432174	4
Haliotis_sp_Tri_4200_c0_g1_i1;comp33684_c0_seq1_1 len=1185 path=[1:0-1184];comp38651_c0_seq2_1 len=1000 path=[1:0-105 339:106-999];comp38651_c0_seq1_2 len=1232 path=[1:0-105 107:106-337 339:338-1231]	Haliotis_sp_Tri_4200_c0_g1_i1;comp33684_c0_seq1_1 len=1185 path=[1:0-1184]	10;5;4;4	10;5;4;4	10;5;4;4	>Haliotis_sp_Tri_4200_c0_g1_i1;>comp33684_c0_seq1_1 len=1185 path=[1:0-1184]	4	10	10	10	16.9	16.9	16.9	83.201	722	722;395;334;411	0	78.083	142360000	3389600	0.000197524	0.0197524	19	446		94
Haliotis_sp_Tri_45070_c0_g1_i1;Haliotis_sp_CLC_1969_c0_g1_i1;Haliotis_sp_idb_19360_c0_g1_i1;comp104254_c0_seq2_4 len=2556 path=[5910:0-3 17113:4-27 5938:28-87 5998:88-111 6022:112-272 6183:273-296 6207:297-392 6303:393-416 6327:417-615 6526:616-639 6550:640-797 6708:798-821 6732:822-825 6736:826-846 16885:847-849 16888:850-870 6781:871-871 6782:872-895 6806:896-1588 7499:1589-1612 7523:1613-1747 …	Haliotis_sp_Tri_45070_c0_g1_i1	25;2;1;1;1;1	25;2;1;1;1;1	24;2;1;1;1;1	>Haliotis_sp_Tri_45070_c0_g1_i1	6	25	25	24	21.9	21.9	21.3	151.77	1409	1409;138;288;852;2817;2820	0	276.4	1427000000	21298000	0.00124111	0.124111	119	447;448;449;450;451		310;789;944;1002;1037
Haliotis_sp_Tri_50969_c0_g1_i1;Haliotis_sp_Tri_50970_c0_g1_i1;comp105719_c0_seq1_2 len=1397 path=[13064:0-4 13069:5-16 13538:17-128 630:129-181 13197:182-194 13210:195-206 13222:207-211 13227:212-212 13228:213-226 13242:227-228 13245:229-240 13257:241-248 13265:249-249 13266:250-279 13296:280-285 13565:286-286 13567:287-290 3738:291-729 4177:730-834 4282:835-880 7466:881-897 4345:898-1230 13473:1…	Haliotis_sp_Tri_50969_c0_g1_i1;Haliotis_sp_Tri_50970_c0_g1_i1;comp105719_c0_seq1_2 len=1397 path=[13064:0-4 13069:5-16 13538:17-128 630:129-181 13197:182-194 13210:195-206 13222:207-211 13227:212-212 13228:213-226 13242:227-228 13245:229-240 13257:241-248 13265:249-249 13266:250-279 13296:280-285 13565:286-286 13567:287-290 3738:291-729 4177:730-834 4282:835-880 7466:881-897 4345:898-1230 13473:1…	4;3;2;2;1;1;1;1;1;1;1;1;1;1;1	4;3;2;2;1;1;1;1;1;1;1;1;1;1;1	4;3;2;2;1;1;1;1;1;1;1;1;1;1;1	>Haliotis_sp_Tri_50969_c0_g1_i1;>Haliotis_sp_Tri_50970_c0_g1_i1;>comp105719_c0_seq1_2 len=1397 path=[13064:0-4 13069:5-16 13538:17-128 630:129-181 13197:182-194 13210:195-206 13222:207-211 13227:212-212 13228:213-226 13242:227-228 13245:229-240 13257:241-2	15	4	4	4	11.8	11.8	11.8	45.54	431	431;171;466;577;120;156;177;186;200;211;272;311;330;443;473	0	28.414	16222000	811100	4.72657e-05	0.00472657	7
Haliotis_sp_Tri_57798_c0_g1_i1;Haliotis_sp_CLC_5_c0_g1_i1;Haliotis_sp_Tri_57797_c0_g1_i1;REV__Haliotis_sp_Tri_57798_c0_g1_i1;REV__Haliotis_sp_idb_58203_c0_g1_i1;REV__sp|P86736|DGRP_HALAI Aspartate and glycine-rich protein (Fragment) OS=Haliotis asinina PE=1 SV=1;Haliotis_sp_idb_58203_c0_g1_i1;sp|P86736|DGRP_HALAI Aspartate and glycine-rich protein (Fragment) OS=Haliotis asinina PE=1 SV=1	Haliotis_sp_Tri_57798_c0_g1_i1;Haliotis_sp_CLC_5_c0_g1_i1;Haliotis_sp_Tri_57797_c0_g1_i1	8;4;4;3;2;2;1;1	8;4;4;3;2;2;1;1	8;4;4;3;2;2;1;1	>Haliotis_sp_Tri_57798_c0_g1_i1;>Haliotis_sp_CLC_5_c0_g1_i1;>Haliotis_sp_Tri_57797_c0_g1_i1	8	8	8	8	15	15	15	53.141	540	540;182;380;540;197;296;197;296	0	134.48	5264300000	752050000	0.0438246	4.38246	74
tr|B3SND3|B3SND3_HALDV Calmodulin OS=Haliotis diversicolor GN=CaM PE=2 SV=1;Haliotis_sp_Tri_60708_c0_g1_i1;Haliotis_sp_Tri_60705_c0_g1_i1;Haliotis_sp_CLC_2356_c0_g1_i1;comp31935_c0_seq2_5 len=377 path=[1127:0-94 868:95-376];comp97214_c1_seq16_2 len=1450 path=[1:0-807 809:808-840 19778:841-861 863:862-941 943:942-981 19850:982-1032 1034:1033-1061 1063:1062-1062 1064:1063-1071 1073:1072-1086 1088:1…	tr|B3SND3|B3SND3_HALDV Calmodulin OS=Haliotis diversicolor GN=CaM PE=2 SV=1;Haliotis_sp_Tri_60708_c0_g1_i1;Haliotis_sp_Tri_60705_c0_g1_i1;Haliotis_sp_CLC_2356_c0_g1_i1;comp31935_c0_seq2_5 len=377 path=[1127:0-94 868:95-376];comp97214_c1_seq16_2 len=1450 path=[1:0-807 809:808-840 19778:841-861 863:862-941 943:942-981 19850:982-1032 1034:1033-1061 1063:1062-1062 1064:1063-1071 1073:1072-1086 1088:1…	4;4;4;3;3;3;3;3;3;3;3;3;3;3;2	1;1;1;1;0;0;0;0;0;0;0;0;0;0;1	1;1;1;1;0;0;0;0;0;0;0;0;0;0;1	>tr|B3SND3|B3SND3_HALDV Calmodulin OS=Haliotis diversicolor GN=CaM PE=2 SV=1;>Haliotis_sp_Tri_60708_c0_g1_i1;>Haliotis_sp_Tri_60705_c0_g1_i1;>Haliotis_sp_CLC_2356_c0_g1_i1;>comp31935_c0_seq2_5 len=377 path=[1127:0-94 868:95-376];>comp97214_c1_seq16_2 len=1	15	4	1	1	30.2	8.7	8.7	16.837	149	149;149;149;125;126;483;534;544;946;950;997;1001;1007;1011;149	0	7.6727	19850000	2205500	0.000128522	0.0128522	3	44		77
Haliotis_sp_Tri_61496_c0_g1_i1	Haliotis_sp_Tri_61496_c0_g1_i1	9	9	9	>Haliotis_sp_Tri_61496_c0_g1_i1	1	9	9	9	33.8	33.8	33.8	29.536	266	266	0	78.142	550200000	50018000	0.00291473	0.291473	41
Haliotis_sp_Tri_63049_c0_g1_i1	Haliotis_sp_Tri_63049_c0_g1_i1	6	6	6	>Haliotis_sp_Tri_63049_c0_g1_i1	1	6	6	6	23.5	23.5	23.5	34.801	311	311	0	65.718	1209700000	57603000	0.00335673	0.335673	37
Haliotis_sp_Tri_63812_c0_g1_i1	Haliotis_sp_Tri_63812_c0_g1_i1	7	6	5	>Haliotis_sp_Tri_63812_c0_g1_i1	1	7	6	5	17.5	15.7	12.4	61.413	587	587	0	98.232	486720000	60840000	0.00354536	0.354536	28	452;453;454;455;456		145;323;381;384;404
Haliotis_sp_Tri_64952_c0_g1_i1	Haliotis_sp_Tri_64952_c0_g1_i1	8	8	8	>Haliotis_sp_Tri_64952_c0_g1_i1	1	8	8	8	47.4	47.4	47.4	24.648	213	213	0	85.538	1044500000	104450000	0.00608667	0.608667	52	457;458		146;156
Haliotis_sp_Tri_68060_c0_g1_i1	Haliotis_sp_Tri_68060_c0_g1_i1	1	1	1	>Haliotis_sp_Tri_68060_c0_g1_i1	1	1	1	1	7.1	7.1	7.1	16.364	154	154	0	8.4744	6770000	967140	5.63587e-05	0.00563587	1
Haliotis_sp_Tri_72839_c0_g1_i1	Haliotis_sp_Tri_72839_c0_g1_i1	9	9	9	>Haliotis_sp_Tri_72839_c0_g1_i1	1	9	9	9	30.8	30.8	30.8	39.671	357	357	0	76.948	512660000	36618000	0.00213386	0.213386	39	459;460;461		147;151;177
Haliotis_sp_Tri_73035_c0_g1_i1	Haliotis_sp_Tri_73035_c0_g1_i1	9	9	9	>Haliotis_sp_Tri_73035_c0_g1_i1	1	9	9	9	22.1	22.1	22.1	70.367	679	679	0	139.04	2275700000	175060000	0.0102014	1.02014	67	462		669
Haliotis_sp_Tri_80461_c0_g1_i1	Haliotis_sp_Tri_80461_c0_g1_i1	2	1	1	>Haliotis_sp_Tri_80461_c0_g1_i1	1	2	1	1	7.9	4.5	4.5	32.434	292	292	0	6.7149	8246200	549750	3.20359e-05	0.00320359	2
Haliotis_sp_Tri_81308_c0_g1_i1	Haliotis_sp_Tri_81308_c0_g1_i1	2	2	2	>Haliotis_sp_Tri_81308_c0_g1_i1	1	2	2	2	13.2	13.2	13.2	19.922	182	182	0	16.115	161410000	26901000	0.00156762	0.156762	13	463;464;465		159;166;176
Haliotis_sp_Tri_83476_c0_g1_i1	Haliotis_sp_Tri_83476_c0_g1_i1	10	10	10	>Haliotis_sp_Tri_83476_c0_g1_i1	1	10	10	10	28.2	28.2	28.2	60.579	554	554	0	119.8	194830000	8117800	0.000473053	0.0473053	30	466;467;468		183;297;325
Haliotis_sp_Tri_86193_c0_g1_i1;comp217972_c0_seq1_2 len=380 path=[358:0-379]	Haliotis_sp_Tri_86193_c0_g1_i1;comp217972_c0_seq1_2 len=380 path=[358:0-379]	2;1	2;1	2;1	>Haliotis_sp_Tri_86193_c0_g1_i1;>comp217972_c0_seq1_2 len=380 path=[358:0-379]	2	2	2	2	5.2	5.2	5.2	56.109	480	480;127	0	14.725	6190900	229290	1.33615e-05	0.00133615	3
Haliotis_sp_Tri_8788_c0_g1_i1;Haliotis_sp_Tri_8786_c0_g1_i1	Haliotis_sp_Tri_8788_c0_g1_i1;Haliotis_sp_Tri_8786_c0_g1_i1	1;1	1;1	1;1	>Haliotis_sp_Tri_8788_c0_g1_i1;>Haliotis_sp_Tri_8786_c0_g1_i1	2	1	1	1	12.8	12.8	12.8	14.891	133	133;166	0	6.797	3042900	608580	3.54641e-05	0.00354641	1	469		87
Haliotis_sp_Tri_96223_c0_g1_i1	Haliotis_sp_Tri_96223_c0_g1_i1	1	1	1	>Haliotis_sp_Tri_96223_c0_g1_i1	1	1	1	1	1.4	1.4	1.4	109.25	989	989	0	8.1552	9070200	185110	1.0787e-05	0.0010787	2
sp|P82595|PLS_HALLA Perlustrin OS=Haliotis laevigata PE=1 SV=2	sp|P82595|PLS_HALLA Perlustrin OS=Haliotis laevigata PE=1 SV=2	2	2	2	>sp|P82595|PLS_HALLA Perlustrin OS=Haliotis laevigata PE=1 SV=2	1	2	2	2	11.9	11.9	11.9	9.3378	84	84	0	13.891	1340000000	335000000	0.0195216	1.95216	10
sp|P82596|PLC_HALLA Perlucin OS=Haliotis laevigata PE=1 SV=3	sp|P82596|PLC_HALLA Perlucin OS=Haliotis laevigata PE=1 SV=3	18	18	2	>sp|P82596|PLC_HALLA Perlucin OS=Haliotis laevigata PE=1 SV=3	1	18	18	2	83.9	83.9	7.1	18.155	155	155	0	323.01	38100000000	3175000000	0.185019	18.5019	325
sp|P84811|PWAP_HALLA Perlwapin OS=Haliotis laevigata PE=1 SV=1	sp|P84811|PWAP_HALLA Perlwapin OS=Haliotis laevigata PE=1 SV=1	8	8	7	>sp|P84811|PWAP_HALLA Perlwapin OS=Haliotis laevigata PE=1 SV=1	1	8	8	7	44.8	44.8	35.1	14.528	134	134	0	92.745	2672700000	381810000	0.0222494	2.22494	46
sp|P86737|UP3_HALAI Uncharacterized protein 3 (Fragment) OS=Haliotis asinina PE=1 SV=1	sp|P86737|UP3_HALAI Uncharacterized protein 3 (Fragment) OS=Haliotis asinina PE=1 SV=1	2	2	2	>sp|P86737|UP3_HALAI Uncharacterized protein 3 (Fragment) OS=Haliotis asinina PE=1 SV=1	1	2	2	2	8.9	8.9	8.9	18.323	169	169	0	23.772	116110000	12901000	0.000751787	0.0751787	14	474		63
tr|E0YDV8|E0YDV8_9GAMM Heat shock protein 70 (Fragment) OS=Shewanella haliotis GN=Hsp70 PE=3 SV=1	tr|E0YDV8|E0YDV8_9GAMM Heat shock protein 70 (Fragment) OS=Shewanella haliotis GN=Hsp70 PE=3 SV=1	1	1	1	>tr|E0YDV8|E0YDV8_9GAMM Heat shock protein 70 (Fragment) OS=Shewanella haliotis GN=Hsp70 PE=3 SV=1	1	1	1	1	9	9	9	20.576	189	189	0	8.2203	18063000	2257800	0.00013157	0.013157	2
tr|F8J3D2|F8J3D2_HALLA Perlucin C protein OS=Haliotis laevigata GN=perlucin C PE=2 SV=1;tr|F8J3D1|F8J3D1_HALLA Perlucin B protein OS=Haliotis laevigata GN=perlucin B PE=2 SV=1;tr|F8J3D0|F8J3D0_HALLA Perlucin A2 protein OS=Haliotis laevigata GN=perlucin A2 PE=2 SV=1	tr|F8J3D2|F8J3D2_HALLA Perlucin C protein OS=Haliotis laevigata GN=perlucin C PE=2 SV=1;tr|F8J3D1|F8J3D1_HALLA Perlucin B protein OS=Haliotis laevigata GN=perlucin B PE=2 SV=1;tr|F8J3D0|F8J3D0_HALLA Perlucin A2 protein OS=Haliotis laevigata GN=perlucin A2 PE=2 SV=1	17;15;13	4;4;3	1;1;0	>tr|F8J3D2|F8J3D2_HALLA Perlucin C protein OS=Haliotis laevigata GN=perlucin C PE=2 SV=1;>tr|F8J3D1|F8J3D1_HALLA Perlucin B protein OS=Haliotis laevigata GN=perlucin B PE=2 SV=1;>tr|F8J3D0|F8J3D0_HALLA Perlucin A2 protein OS=Haliotis laevigata GN=perlucin	3	17	4	1	62.5	20.4	8.3	27.79	240	240;210;149	0	63.032	6125000000	340280000	0.0198293	1.98293	403	475;476		89;173
SUM																			17160445603		100	100
