# Supplementary material for: In-depth proteomic analyses of Haliotis laevigata (greenlip abalone) nacre and prismatic organic shell matrix
Source: Proteome Sci. 2018 Jun 15;16:11. doi: 10.1186/s12953-018-0139-3 (PMC6003135; doi:10.1186/s12953-018-0139-3)
Supplement: Supplementary file 9 — ProteinGroups, nacre acid-soluble, protocol B. See legend to Additional file 6. (XLSX 174 kb) [file 12953_2018_139_MOESM9_ESM.xlsx]

## Sheet: Haliotis_nacre_soluble_B_protei
Protein IDs	Majority protein IDs	Peptide counts (all)	Peptide counts (razor+unique)	Peptide counts (unique)	Fasta headers	Number of proteins	Peptides	Razor + unique peptides	Unique peptides	Sequence coverage [%]	Unique + razor sequence coverage [%]	Unique sequence coverage [%]	Mol. weight [kDa]	Sequence length	Sequence lengths	Q-value	Score	Intensity	iBAQ	iBAQ fraction	iBAQ %	MS/MS Count	Oxidation (M) site IDs	Phospho (STY) site IDs	Oxidation (M) site positions	Phospho (STY) site positions
Haliotis_sp_Tri_60358_c0_g1_i1;comp100296_c0_seq2_4 len=1285 path=[1:0-265 5597:266-286 5625:287-300 302:301-312 314:313-373 375:374-376 378:377-486 5775:487-494 496:495-793 795:794-794 796:795-810 812:811-841 5887:842-860 862:861-878 880:879-930 932:931-948 950:949-1067 1069:1068-1086 1088:1087-1137 5998:1138-1196 1198:1197-1214 1216:1215-1264 3830:1265-1284];comp100296_c0_seq3_4 len=1363 path=[…	Haliotis_sp_Tri_60358_c0_g1_i1;comp100296_c0_seq2_4 len=1285 path=[1:0-265 5597:266-286 5625:287-300 302:301-312 314:313-373 375:374-376 378:377-486 5775:487-494 496:495-793 795:794-794 796:795-810 812:811-841 5887:842-860 862:861-878 880:879-930 932:931-948 950:949-1067 1069:1068-1086 1088:1087-1137 5998:1138-1196 1198:1197-1214 1216:1215-1264 3830:1265-1284];comp100296_c0_seq3_4 len=1363 path=[…	2;2;2;2;2;2;2;2;2	2;2;2;2;2;2;2;2;2	2;2;2;2;2;2;2;2;2	>Haliotis_sp_Tri_60358_c0_g1_i1;>comp100296_c0_seq2_4 len=1285 path=[1:0-265 5597:266-286 5625:287-300 302:301-312 314:313-373 375:374-376 378:377-486 5775:487-494 496:495-793 795:794-794 796:795-810 812:811-841 5887:842-860 862:861-878 880:879-930 932:931	9	2	2	2	11.8	11.8	11.8	35.454	330	330;428;454;488;492;518;519;552;583	0	20.769	33439000	3343900	1.86467e-05	0.00186467	4
comp148966_c0_seq1_4 len=408 path=[386:0-407];Haliotis_sp_Tri_53506_c0_g1_i1;comp45831_c0_seq1_1 len=497 path=[475:0-496];comp100582_c0_seq1_5 len=631 path=[18200:0-22 236:23-630]	comp148966_c0_seq1_4 len=408 path=[386:0-407];Haliotis_sp_Tri_53506_c0_g1_i1;comp45831_c0_seq1_1 len=497 path=[475:0-496];comp100582_c0_seq1_5 len=631 path=[18200:0-22 236:23-630]	2;2;2;2	2;2;2;2	2;2;2;2	>comp148966_c0_seq1_4 len=408 path=[386:0-407];>Haliotis_sp_Tri_53506_c0_g1_i1;>comp45831_c0_seq1_1 len=497 path=[475:0-496];>comp100582_c0_seq1_5 len=631 path=[18200:0-22 236:23-630]	4	2	2	2	7.4	7.4	7.4	16.082	136	136;164;166;211	0	12.321	5389800	1078000	6.0113e-06	0.00060113	2
Haliotis_sp_idb_22145_c0_g1_i1;comp101254_c0_seq1_3 len=2326 path=[1:0-118 6771:119-257 6801:258-276 278:277-301 6835:302-1057 1059:1058-1060 1062:1061-2097 7204:2098-2118 2120:2119-2174 7242:2175-2177 7245:2178-2192 7260:2193-2296 7349:2297-2303 7337:2304-2315 4903:2316-2325];comp101254_c0_seq2_3 len=2417 path=[1:0-118 6771:119-257 6801:258-276 278:277-301 6835:302-1057 1059:1058-1060 1062:1061-…	Haliotis_sp_idb_22145_c0_g1_i1;comp101254_c0_seq1_3 len=2326 path=[1:0-118 6771:119-257 6801:258-276 278:277-301 6835:302-1057 1059:1058-1060 1062:1061-2097 7204:2098-2118 2120:2119-2174 7242:2175-2177 7245:2178-2192 7260:2193-2296 7349:2297-2303 7337:2304-2315 4903:2316-2325];comp101254_c0_seq2_3 len=2417 path=[1:0-118 6771:119-257 6801:258-276 278:277-301 6835:302-1057 1059:1058-1060 1062:1061-…	5;5;5;4;4;4;2;1	2;2;2;1;2;1;2;1	2;2;2;1;2;1;2;1	>Haliotis_sp_idb_22145_c0_g1_i1;>comp101254_c0_seq1_3 len=2326 path=[1:0-118 6771:119-257 6801:258-276 278:277-301 6835:302-1057 1059:1058-1060 1062:1061-2097 7204:2098-2118 2120:2119-2174 7242:2175-2177 7245:2178-2192 7260:2193-2296 7349:2297-2303 7337:23	8	5	2	2	11.2	4.9	4.9	69.828	635	635;775;805;633;636;1121;518;285	0	20.668	78888000	2191300	1.22194e-05	0.00122194	7
Haliotis_sp_Tri_88331_c0_g1_i1;comp101550_c1_seq1_3 len=2684 path=[2888:0-1014 3903:1015-1703 15176:1704-1706 4595:1707-1802 4691:1803-1898 15270:1899-1899 4788:1900-1901 4790:1902-2034 4923:2035-2062 10588:2063-2111 5000:2112-2247 5136:2248-2262 5151:2263-2395 5284:2396-2405 5294:2406-2560 5449:2561-2590 5479:2591-2683]	Haliotis_sp_Tri_88331_c0_g1_i1;comp101550_c1_seq1_3 len=2684 path=[2888:0-1014 3903:1015-1703 15176:1704-1706 4595:1707-1802 4691:1803-1898 15270:1899-1899 4788:1900-1901 4790:1902-2034 4923:2035-2062 10588:2063-2111 5000:2112-2247 5136:2248-2262 5151:2263-2395 5284:2396-2405 5294:2406-2560 5449:2561-2590 5479:2591-2683]	8;8	8;8	8;8	>Haliotis_sp_Tri_88331_c0_g1_i1;>comp101550_c1_seq1_3 len=2684 path=[2888:0-1014 3903:1015-1703 15176:1704-1706 4595:1707-1802 4691:1803-1898 15270:1899-1899 4788:1900-1901 4790:1902-2034 4923:2035-2062 10588:2063-2111 5000:2112-2247 5136:2248-2262 5151:22	2	8	8	8	19.5	19.5	19.5	51.259	452	452;894	0	51.727	302140000	14387000	8.02268e-05	0.00802268	15	1		354
comp101638_c0_seq5_5 len=1626 path=[2732:0-74 10580:75-88 10594:89-96 2829:97-107 2840:108-110 2843:111-137 7690:138-156 2889:157-160 2893:161-208 8024:209-223 10658:224-253 10688:254-275 3004:276-354 9007:355-414 3142:415-524 3252:525-1187 3915:1188-1601 10991:1602-1602 10992:1603-1625];comp101638_c0_seq1_5 len=2332 path=[2732:0-74 10580:75-88 10594:89-96 2829:97-107 2840:108-110 2843:111-137 76…	comp101638_c0_seq5_5 len=1626 path=[2732:0-74 10580:75-88 10594:89-96 2829:97-107 2840:108-110 2843:111-137 7690:138-156 2889:157-160 2893:161-208 8024:209-223 10658:224-253 10688:254-275 3004:276-354 9007:355-414 3142:415-524 3252:525-1187 3915:1188-1601 10991:1602-1602 10992:1603-1625];comp101638_c0_seq1_5 len=2332 path=[2732:0-74 10580:75-88 10594:89-96 2829:97-107 2840:108-110 2843:111-137 76…	4;4;4;3	4;4;4;3	4;4;4;3	>comp101638_c0_seq5_5 len=1626 path=[2732:0-74 10580:75-88 10594:89-96 2829:97-107 2840:108-110 2843:111-137 7690:138-156 2889:157-160 2893:161-208 8024:209-223 10658:224-253 10688:254-275 3004:276-354 9007:355-414 3142:415-524 3252:525-1187 3915:1188-1601	4	4	4	4	8.9	8.9	8.9	59.192	542	542;778;920;329	0	38.517	409230000	16369000	9.12791e-05	0.00912791	53	2;3;4		35;136;148
comp101644_c1_seq1_1 len=1326 path=[6320:0-664 6985:665-668 6989:669-1293 7614:1294-1325]	comp101644_c1_seq1_1 len=1326 path=[6320:0-664 6985:665-668 6989:669-1293 7614:1294-1325]	5	1	1	>comp101644_c1_seq1_1 len=1326 path=[6320:0-664 6985:665-668 6989:669-1293 7614:1294-1325]	1	5	1	1	13.6	2.5	2.5	49.256	442	442	0	10.674	58306000	2242500	1.25049e-05	0.00125049	12
comp101684_c0_seq3_3 len=510 path=[1367:0-355 1723:356-369 1737:370-374 1742:375-394 17269:395-415 1783:416-477 1845:478-482 18008:483-483 18009:484-486 18012:487-504 18046:505-506 18048:507-509];comp101684_c0_seq5_3 len=618 path=[1:0-156 158:157-170 17089:171-185 7816:186-482 1742:483-502 17269:503-523 1783:524-585 1845:586-590 18008:591-591 18009:592-594 18012:595-612 18046:613-614 18048:615-61…	comp101684_c0_seq3_3 len=510 path=[1367:0-355 1723:356-369 1737:370-374 1742:375-394 17269:395-415 1783:416-477 1845:478-482 18008:483-483 18009:484-486 18012:487-504 18046:505-506 18048:507-509];comp101684_c0_seq5_3 len=618 path=[1:0-156 158:157-170 17089:171-185 7816:186-482 1742:483-502 17269:503-523 1783:524-585 1845:586-590 18008:591-591 18009:592-594 18012:595-612 18046:613-614 18048:615-61…	1;1	1;1	1;1	>comp101684_c0_seq3_3 len=510 path=[1367:0-355 1723:356-369 1737:370-374 1742:375-394 17269:395-415 1783:416-477 1845:478-482 18008:483-483 18009:484-486 18012:487-504 18046:505-506 18048:507-509];>comp101684_c0_seq5_3 len=618 path=[1:0-156 158:157-170 170	2	1	1	1	8.2	8.2	8.2	18.136	170	170;206	0	7.044	1598800000	159880000	0.000891546	0.0891546	1	5		146
comp101858_c3_seq18_4 len=2097 path=[10064:0-47 10112:48-189 10254:190-207 10272:208-1130 729:1131-1154 753:1155-1893 1492:1894-2096];Haliotis_sp_idb_10046_c0_g1_i1;Haliotis_sp_Tri_130852_c0_g1_i1;comp101858_c3_seq10_6 len=2289 path=[23058:0-188 23247:189-606 23665:607-615 23674:616-720 29219:721-721 29220:722-796 369:797-827 400:828-1156 729:1157-1180 11218:1181-1819 11857:1820-1840 11878:1841-2…	comp101858_c3_seq18_4 len=2097 path=[10064:0-47 10112:48-189 10254:190-207 10272:208-1130 729:1131-1154 753:1155-1893 1492:1894-2096]	13;1;1;1;1;1;1;1;1;1;1;1;1;1;1	13;1;1;1;1;1;1;1;1;1;1;1;1;1;1	13;1;1;1;1;1;1;1;1;1;1;1;1;1;1	>comp101858_c3_seq18_4 len=2097 path=[10064:0-47 10112:48-189 10254:190-207 10272:208-1130 729:1131-1154 753:1155-1893 1492:1894-2096]	15	13	13	13	22.7	22.7	22.7	75.776	699	699;572;594;763;790;1201;1207;1219;1225;1228;1234;1246;1252;1300;1327	0	142.39	2138100000	52150000	0.000290806	0.0290806	37	6;7;8		141;231;283
Haliotis_sp_idb_4122_c0_g1_i1;comp101977_c0_seq1_2 len=4897 path=[1:0-314 316:315-330 332:331-1905 1907:1906-1923 1925:1924-2061 2063:2062-2078 2080:2079-2167 2169:2168-2197 2199:2198-2324 2326:2325-3263 3265:3264-3767 3769:3768-3798 3800:3799-4336 4338:4337-4642 4644:4643-4645 4647:4646-4696 4698:4697-4739 4741:4740-4793 4795:4794-4830 4832:4831-4849 4851:4850-4854 4856:4855-4873 12724:4874-4896]	Haliotis_sp_idb_4122_c0_g1_i1;comp101977_c0_seq1_2 len=4897 path=[1:0-314 316:315-330 332:331-1905 1907:1906-1923 1925:1924-2061 2063:2062-2078 2080:2079-2167 2169:2168-2197 2199:2198-2324 2326:2325-3263 3265:3264-3767 3769:3768-3798 3800:3799-4336 4338:4337-4642 4644:4643-4645 4647:4646-4696 4698:4697-4739 4741:4740-4793 4795:4794-4830 4832:4831-4849 4851:4850-4854 4856:4855-4873 12724:4874-4896]	1;1	1;1	1;1	>Haliotis_sp_idb_4122_c0_g1_i1;>comp101977_c0_seq1_2 len=4897 path=[1:0-314 316:315-330 332:331-1905 1907:1906-1923 1925:1924-2061 2063:2062-2078 2080:2079-2167 2169:2168-2197 2199:2198-2324 2326:2325-3263 3265:3264-3767 3769:3768-3798 3800:3799-4336 4338:	2	1	1	1	1.1	1.1	1.1	147.7	1318	1318;1632	0	7.829	5147000	76821	4.2838e-07	4.2838e-05	1
Haliotis_sp_Tri_79097_c0_g1_i1;comp102257_c0_seq1_2 len=2462 path=[3136:0-266 3403:267-282 9539:283-584 9622:585-588 9626:589-593 3730:594-606 3743:607-1049 4186:1050-1053 4190:1054-1220 4357:1221-1227 9821:1228-1313 4450:1314-1350 4487:1351-1840 6294:1841-2461];comp102257_c0_seq2_2 len=3158 path=[3136:0-266 3403:267-282 9539:283-584 9622:585-588 9626:589-593 3730:594-606 3743:607-1049 4186:1050-…	Haliotis_sp_Tri_79097_c0_g1_i1;comp102257_c0_seq1_2 len=2462 path=[3136:0-266 3403:267-282 9539:283-584 9622:585-588 9626:589-593 3730:594-606 3743:607-1049 4186:1050-1053 4190:1054-1220 4357:1221-1227 9821:1228-1313 4450:1314-1350 4487:1351-1840 6294:1841-2461];comp102257_c0_seq2_2 len=3158 path=[3136:0-266 3403:267-282 9539:283-584 9622:585-588 9626:589-593 3730:594-606 3743:607-1049 4186:1050-…	1;1;1	1;1;1	1;1;1	>Haliotis_sp_Tri_79097_c0_g1_i1;>comp102257_c0_seq1_2 len=2462 path=[3136:0-266 3403:267-282 9539:283-584 9622:585-588 9626:589-593 3730:594-606 3743:607-1049 4186:1050-1053 4190:1054-1220 4357:1221-1227 9821:1228-1313 4450:1314-1350 4487:1351-1840 6294:18	3	1	1	1	1.6	1.6	1.6	80.605	743	743;821;1053	0	7.7217	3340900	85665	4.77697e-07	4.77697e-05	1
Haliotis_sp_CLC_2877_c0_g1_i1;Haliotis_sp_idb_3129_c0_g1_i1;comp102281_c0_seq4_1 len=4840 path=[11773:0-133 5565:134-134 5566:135-785 6217:786-1212 6644:1213-2728 8160:2729-2746 8178:2747-3403 8835:3404-3917 15131:3918-3922 15136:3923-3927 15141:3928-3940 9372:3941-4640 10072:4641-4838 14334:4839-4839];comp102281_c0_seq5_3 len=4854 path=[13235:0-148 5566:149-799 6217:800-1226 6644:1227-2742 8160:…	Haliotis_sp_CLC_2877_c0_g1_i1;Haliotis_sp_idb_3129_c0_g1_i1;comp102281_c0_seq4_1 len=4840 path=[11773:0-133 5565:134-134 5566:135-785 6217:786-1212 6644:1213-2728 8160:2729-2746 8178:2747-3403 8835:3404-3917 15131:3918-3922 15136:3923-3927 15141:3928-3940 9372:3941-4640 10072:4641-4838 14334:4839-4839];comp102281_c0_seq5_3 len=4854 path=[13235:0-148 5566:149-799 6217:800-1226 6644:1227-2742 8160:…	3;3;3;3;3;3;3	3;3;3;3;3;3;3	3;3;3;3;3;3;3	>Haliotis_sp_CLC_2877_c0_g1_i1;>Haliotis_sp_idb_3129_c0_g1_i1;>comp102281_c0_seq4_1 len=4840 path=[11773:0-133 5565:134-134 5566:135-785 6217:786-1212 6644:1213-2728 8160:2729-2746 8178:2747-3403 8835:3404-3917 15131:3918-3922 15136:3923-3927 15141:3928-39	7	3	3	3	5.5	5.5	5.5	91.93	850	850;871;1614;1618;1643;1668;1719	0	40.281	119500000	3229600	1.80094e-05	0.00180094	12	9		224
Haliotis_sp_Tri_129753_c0_g1_i1;comp102930_c0_seq1_5 len=2482 path=[1:0-245 247:246-278 280:279-294 296:295-442 444:443-462 8038:463-516 521:517-619 8120:620-636 5253:637-652 8145:653-741 5172:742-760 764:761-1008 8270:1009-1029 1033:1030-1105 1109:1106-1125 8321:1126-1152 1156:1153-1341 1345:1342-1358 1362:1359-1441 5058:1442-1490 1494:1491-1514 8477:1515-1535 1539:1536-1645 5572:1646-1649 1653:…	Haliotis_sp_Tri_129753_c0_g1_i1;comp102930_c0_seq1_5 len=2482 path=[1:0-245 247:246-278 280:279-294 296:295-442 444:443-462 8038:463-516 521:517-619 8120:620-636 5253:637-652 8145:653-741 5172:742-760 764:761-1008 8270:1009-1029 1033:1030-1105 1109:1106-1125 8321:1126-1152 1156:1153-1341 1345:1342-1358 1362:1359-1441 5058:1442-1490 1494:1491-1514 8477:1515-1535 1539:1536-1645 5572:1646-1649 1653:…	4;4	4;4	4;4	>Haliotis_sp_Tri_129753_c0_g1_i1;>comp102930_c0_seq1_5 len=2482 path=[1:0-245 247:246-278 280:279-294 296:295-442 444:443-462 8038:463-516 521:517-619 8120:620-636 5253:637-652 8145:653-741 5172:742-760 764:761-1008 8270:1009-1029 1033:1030-1105 1109:1106-	2	4	4	4	46.6	46.6	46.6	15.724	148	148;828	0	83.281	194260000	27751000	0.000154749	0.0154749	22	10		113
Haliotis_sp_idb_17123_c0_g1_i1;Haliotis_sp_Tri_107427_c0_g1_i1;comp103017_c0_seq2_6 len=3012 path=[1:0-111 113:112-463 465:464-1959 27157:1960-2163 35207:2164-2164 13002:2165-2840 35333:2841-2843 25906:2844-2980 26043:2981-3011];comp103017_c0_seq6_6 len=3036 path=[1:0-111 113:112-463 465:464-1959 1961:1960-2187 35207:2188-2188 13002:2189-2864 35333:2865-2867 25906:2868-3004 26043:3005-3035];comp1…	Haliotis_sp_idb_17123_c0_g1_i1;Haliotis_sp_Tri_107427_c0_g1_i1;comp103017_c0_seq2_6 len=3012 path=[1:0-111 113:112-463 465:464-1959 27157:1960-2163 35207:2164-2164 13002:2165-2840 35333:2841-2843 25906:2844-2980 26043:2981-3011];comp103017_c0_seq6_6 len=3036 path=[1:0-111 113:112-463 465:464-1959 1961:1960-2187 35207:2188-2188 13002:2189-2864 35333:2865-2867 25906:2868-3004 26043:3005-3035];comp1…	2;2;2;2;2;2;1;1;1;1	2;2;2;2;2;2;1;1;1;1	2;2;2;2;2;2;1;1;1;1	>Haliotis_sp_idb_17123_c0_g1_i1;>Haliotis_sp_Tri_107427_c0_g1_i1;>comp103017_c0_seq2_6 len=3012 path=[1:0-111 113:112-463 465:464-1959 27157:1960-2163 35207:2164-2164 13002:2165-2840 35333:2841-2843 25906:2844-2980 26043:2981-3011];>comp103017_c0_seq6_6 le	10	2	2	2	9.3	9.3	9.3	39.418	334	334;337;1004;1012;1104;1112;1105;1105;1205;1205	0	13.061	7537500	376870	2.10156e-06	0.000210156	2
Haliotis_sp_idb_9682_c0_g1_i1;Haliotis_sp_idb_9680_c0_g1_i1;comp103088_c0_seq3_4 len=1097 path=[2565:0-38 2604:39-86 2652:87-145 9223:146-167 11254:168-171 11258:172-172 2738:173-187 2753:188-234 11325:235-240 2806:241-248 11338:249-256 11346:257-276 11366:277-278 71:279-289 82:290-351 144:352-404 7840:405-405 198:406-429 11450:430-452 245:453-465 258:466-497 290:498-549 342:550-559 352:560-616 1…	Haliotis_sp_idb_9682_c0_g1_i1;Haliotis_sp_idb_9680_c0_g1_i1;comp103088_c0_seq3_4 len=1097 path=[2565:0-38 2604:39-86 2652:87-145 9223:146-167 11254:168-171 11258:172-172 2738:173-187 2753:188-234 11325:235-240 2806:241-248 11338:249-256 11346:257-276 11366:277-278 71:279-289 82:290-351 144:352-404 7840:405-405 198:406-429 11450:430-452 245:453-465 258:466-497 290:498-549 342:550-559 352:560-616 1…	1;1;1	1;1;1	1;1;1	>Haliotis_sp_idb_9682_c0_g1_i1;>Haliotis_sp_idb_9680_c0_g1_i1;>comp103088_c0_seq3_4 len=1097 path=[2565:0-38 2604:39-86 2652:87-145 9223:146-167 11254:168-171 11258:172-172 2738:173-187 2753:188-234 11325:235-240 2806:241-248 11338:249-256 11346:257-276 11	3	1	1	1	4.2	4.2	4.2	26.837	237	237;237;365	0	8.6056	33749000	2812400	1.56829e-05	0.00156829	6
comp103332_c0_seq2_2 len=2753 path=[1:0-616 618:617-764 766:765-845 848:846-894 21004:895-896 21006:897-960 963:961-976 979:977-994 21068:995-1003 1006:1004-1005 1008:1006-1080 1083:1081-1230 1244:1231-1375 21283:1376-1456 1470:1457-1482 1496:1483-1792 21531:1793-2127 2141:2128-2143 2157:2144-2752];comp103332_c0_seq3_2 len=2764 path=[1:0-616 618:617-764 766:765-845 848:846-894 21004:895-896 21006…	comp103332_c0_seq2_2 len=2753 path=[1:0-616 618:617-764 766:765-845 848:846-894 21004:895-896 21006:897-960 963:961-976 979:977-994 21068:995-1003 1006:1004-1005 1008:1006-1080 1083:1081-1230 1244:1231-1375 21283:1376-1456 1470:1457-1482 1496:1483-1792 21531:1793-2127 2141:2128-2143 2157:2144-2752];comp103332_c0_seq3_2 len=2764 path=[1:0-616 618:617-764 766:765-845 848:846-894 21004:895-896 21006…	1;1	1;1	1;1	>comp103332_c0_seq2_2 len=2753 path=[1:0-616 618:617-764 766:765-845 848:846-894 21004:895-896 21006:897-960 963:961-976 979:977-994 21068:995-1003 1006:1004-1005 1008:1006-1080 1083:1081-1230 1244:1231-1375 21283:1376-1456 1470:1457-1482 1496:1483-1792 21	2	1	1	1	2.3	2.3	2.3	100.71	918	918;921	0	9.5874	7804200	243880	1.35996e-06	0.000135996	1	11		108
comp103384_c0_seq2_4 len=1187 path=[1163:0-170 5826:171-172 5828:173-203 1367:204-205 1369:206-224 5878:225-251 5905:252-305 1469:306-345 5962:346-377 2887:378-401 6002:402-403 6004:404-411 6012:412-414 1576:415-415 1577:416-440 1602:441-475 6038:476-481 6044:482-488 1650:489-521 1683:522-525 6072:526-539 6086:540-575 6105:576-589 6119:590-596 1758:597-605 6131:606-615 6141:616-623 2504:624-660 1…	comp103384_c0_seq2_4 len=1187 path=[1163:0-170 5826:171-172 5828:173-203 1367:204-205 1369:206-224 5878:225-251 5905:252-305 1469:306-345 5962:346-377 2887:378-401 6002:402-403 6004:404-411 6012:412-414 1576:415-415 1577:416-440 1602:441-475 6038:476-481 6044:482-488 1650:489-521 1683:522-525 6072:526-539 6086:540-575 6105:576-589 6119:590-596 1758:597-605 6131:606-615 6141:616-623 2504:624-660 1…	12	2	2	>comp103384_c0_seq2_4 len=1187 path=[1163:0-170 5826:171-172 5828:173-203 1367:204-205 1369:206-224 5878:225-251 5905:252-305 1469:306-345 5962:346-377 2887:378-401 6002:402-403 6004:404-411 6012:412-414 1576:415-415 1577:416-440 1602:441-475 6038:476-481	1	12	2	2	32.4	6.3	6.3	42.723	395	395	0	36.889	526870000	27730000	0.000154632	0.0154632	14	12;13;14;15		118;152;206;208
tr|B3TK83|B3TK83_HALDV Beta-actin 2 OS=Haliotis diversicolor PE=2 SV=1;tr|Q256S1|Q256S1_HALTU Actin OS=Haliotis tuberculata GN=actin PE=2 SV=1;tr|B3SNT2|B3SNT2_HALDV Actin OS=Haliotis diversicolor PE=2 SV=1;Haliotis_sp_Tri_131427_c0_g1_i1;comp103470_c1_seq20_6 len=1319 path=[18001:0-239 25907:240-242 1593:243-278 25943:279-283 25948:284-287 25952:288-331 21354:332-362 1713:363-373 26024:374-391 1…
9-2847];comp103470_c1_seq50_6 len=2891 path=[13541:0-542 13528:543-555 1563:556-561 1569:562-570 1578:571-579 25904:580-582 25907:583-585 1593:586-621 25943:622-626 25948:627-630 25952:631-674 21354:675-705 1713:706-716 26024:717-734 1742:735-789 26090:790-793 26094:794-797 1805:798-816 26103:817-834 26121:835-840 26127:841-846 26133:847-854 1862:855-878 1886:879-921 1929:922-947 26207:948-964 26…	tr|B3TK83|B3TK83_HALDV Beta-actin 2 OS=Haliotis diversicolor PE=2 SV=1;tr|Q256S1|Q256S1_HALTU Actin OS=Haliotis tuberculata GN=actin PE=2 SV=1;tr|B3SNT2|B3SNT2_HALDV Actin OS=Haliotis diversicolor PE=2 SV=1;Haliotis_sp_Tri_131427_c0_g1_i1;comp103470_c1_seq20_6 len=1319 path=[18001:0-239 25907:240-242 1593:243-278 25943:279-283 25948:284-287 25952:288-331 21354:332-362 1713:363-373 26024:374-391 1…	13;13;13;13;13;13;13;13;13;13;13;13;13;12;12;12;12;11;11;11;11;11;11;11;11;11;10;10;9;9;9;9;9;9;9;8;8;7;7;7;7;7;7;7;7;7;5;5;5;5;5;5;5;5;3;3;3;3;3;3;3;3;3;3;3;3;3;3;3;3;3;2;2;1;1;1;1;1;1;1;1;1;1;1;1;1;1;1;1;1;1	13;13;13;13;13;13;13;13;13;13;13;13;13;12;12;12;12;11;11;11;11;11;11;11;11;11;10;10;9;9;9;9;9;9;9;8;8;7;7;7;7;7;7;7;7;7;5;5;5;5;5;5;5;5;3;3;3;3;3;3;3;3;3;3;3;3;3;3;3;3;3;2;2;1;1;1;1;1;1;1;1;1;1;1;1;1;1;1;1;1;1	1;1;1;1;1;1;1;1;1;1;1;1;1;1;1;1;1;1;1;1;1;1;1;1;1;1;1;1;1;0;0;0;0;0;0;1;1;1;1;1;1;1;1;0;0;0;1;1;1;1;1;1;1;1;0;0;0;0;0;0;0;0;0;0;0;0;0;0;0;0;0;0;0;0;0;0;0;0;0;0;0;0;0;0;0;0;0;0;0;0;0	>tr|B3TK83|B3TK83_HALDV Beta-actin 2 OS=Haliotis diversicolor PE=2 SV=1;>tr|Q256S1|Q256S1_HALTU Actin OS=Haliotis tuberculata GN=actin PE=2 SV=1;>tr|B3SNT2|B3SNT2_HALDV Actin OS=Haliotis diversicolor PE=2 SV=1;>Haliotis_sp_Tri_131427_c0_g1_i1;>comp103470_c	91	13	13	1	36	36	2.9	41.691	375	375;376;376;376;440;468;472;475;500;503;531;568;582;376;423;455;458;375;375;375;376;376;437;455;465;483;420;438;320;849;881;884;912;949;963;233;375;159;194;194;194;194;216;335;846;864;83;87;101;102;122;165;194;194;69;93;141;232;248;248;248;259;377;847;850;865;882;885;913;950;964;301;532;67;77;99;125;175;212;226;241;263;278;375;375;376;377;459;483;496;520	0	132.52	5066200000	253310000	0.00141254	0.141254	130	16;17;18		44;47;305
comp103470_c1_seq44_5 len=764 path=[21410:0-166 1578:167-175 25904:176-178 25907:179-181 1593:182-217 25943:218-222 16814:223-406 2814:407-412 17003:413-685 8329:686-740 26391:741-763];comp103470_c1_seq27_6 len=825 path=[18001:0-239 25907:240-242 1593:243-278 25943:279-283 16814:284-467 2814:468-473 17003:474-746 8329:747-801 26391:802-824];comp103470_c1_seq42_4 len=922 path=[13231:0-135 13367:13…	comp103470_c1_seq44_5 len=764 path=[21410:0-166 1578:167-175 25904:176-178 25907:179-181 1593:182-217 25943:218-222 16814:223-406 2814:407-412 17003:413-685 8329:686-740 26391:741-763];comp103470_c1_seq27_6 len=825 path=[18001:0-239 25907:240-242 1593:243-278 25943:279-283 16814:284-467 2814:468-473 17003:474-746 8329:747-801 26391:802-824];comp103470_c1_seq42_4 len=922 path=[13231:0-135 13367:13…	8;8;8;8;8;8;8;8;6;6;6;6;6;6;5;4;4;4;4;4;4;4;4;2;2;2;2;2;2;2;2;2;1;1;1;1	2;2;2;2;2;2;2;2;0;0;0;0;0;0;1;0;0;0;0;0;0;0;0;0;0;0;0;0;0;0;0;0;0;0;0;0	2;2;2;2;2;2;2;2;0;0;0;0;0;0;1;0;0;0;0;0;0;0;0;0;0;0;0;0;0;0;0;0;0;0;0;0	>comp103470_c1_seq44_5 len=764 path=[21410:0-166 1578:167-175 25904:176-178 25907:179-181 1593:182-217 25943:218-222 16814:223-406 2814:407-412 17003:413-685 8329:686-740 26391:741-763];>comp103470_c1_seq27_6 len=825 path=[18001:0-239 25907:240-242 1593:24	36	8	2	2	36.9	12.5	12.5	28.85	255	255;275;307;310;338;375;389;443;266;298;301;329;366;380;346;146;166;198;201;241;260;281;334;50;90;171;183;228;232;260;295;375;69;82;84;105	0	16.382	11500000	884630	4.933e-06	0.0004933	2	16		137
Haliotis_sp_Tri_56398_c0_g1_i1;comp103479_c0_seq1_1 len=4049 path=[4032:0-334 4367:335-357 4390:358-739 4772:740-755 4788:756-859 4892:860-869 4902:870-907 8346:908-924 4957:925-1088 5121:1089-1096 5129:1097-1135 5168:1136-1136 5169:1137-1895 5928:1896-2089 6122:2090-2127 6160:2128-2428 11177:2429-2554 11247:2555-2570 6603:2571-2625 11296:2626-2630 11301:2631-2645 6681:2646-2694 11327:2695-2700 1…	Haliotis_sp_Tri_56398_c0_g1_i1;comp103479_c0_seq1_1 len=4049 path=[4032:0-334 4367:335-357 4390:358-739 4772:740-755 4788:756-859 4892:860-869 4902:870-907 8346:908-924 4957:925-1088 5121:1089-1096 5129:1097-1135 5168:1136-1136 5169:1137-1895 5928:1896-2089 6122:2090-2127 6160:2128-2428 11177:2429-2554 11247:2555-2570 6603:2571-2625 11296:2626-2630 11301:2631-2645 6681:2646-2694 11327:2695-2700 1…	4;4;4	4;4;4	4;4;4	>Haliotis_sp_Tri_56398_c0_g1_i1;>comp103479_c0_seq1_1 len=4049 path=[4032:0-334 4367:335-357 4390:358-739 4772:740-755 4788:756-859 4892:860-869 4902:870-907 8346:908-924 4957:925-1088 5121:1089-1096 5129:1097-1135 5168:1136-1136 5169:1137-1895 5928:1896-2	3	4	4	4	11.2	11.2	11.2	43.643	401	401;1350;1355	0	27.222	41632000	1982500	1.10551e-05	0.00110551	11
Haliotis_sp_Tri_23898_c0_g1_i1;comp103559_c0_seq2_2 len=646 path=[1:0-329 331:330-330 332:331-369 371:370-413 3748:414-417 7106:418-473 7147:474-479 7153:480-494 496:495-495 497:496-531 533:532-563 7191:564-573 7201:574-576 578:577-577 579:578-607 7835:608-612 7844:613-621 623:622-645];comp103559_c0_seq1_2 len=928 path=[1:0-329 331:330-330 332:331-369 371:370-413 3748:414-417 7106:418-473 7147:47…	Haliotis_sp_Tri_23898_c0_g1_i1;comp103559_c0_seq2_2 len=646 path=[1:0-329 331:330-330 332:331-369 371:370-413 3748:414-417 7106:418-473 7147:474-479 7153:480-494 496:495-495 497:496-531 533:532-563 7191:564-573 7201:574-576 578:577-577 579:578-607 7835:608-612 7844:613-621 623:622-645];comp103559_c0_seq1_2 len=928 path=[1:0-329 331:330-330 332:331-369 371:370-413 3748:414-417 7106:418-473 7147:47…	4;4;4;4;4;3	4;4;4;4;4;3	4;4;4;4;4;3	>Haliotis_sp_Tri_23898_c0_g1_i1;>comp103559_c0_seq2_2 len=646 path=[1:0-329 331:330-330 332:331-369 371:370-413 3748:414-417 7106:418-473 7147:474-479 7153:480-494 496:495-495 497:496-531 533:532-563 7191:564-573 7201:574-576 578:577-577 579:578-607 7835:6	6	4	4	4	26.5	26.5	26.5	23.428	211	211;215;309;412;448;166	0	48.551	38681000	2975500	1.65924e-05	0.00165924	7	19		57
Haliotis_sp_idb_14486_c0_g1_i1;comp103784_c0_seq4_5 len=1930 path=[22454:0-622 6128:623-751 6257:752-1488 6994:1489-1929];comp103784_c0_seq2_6 len=3095 path=[17195:0-71 17267:72-96 17292:97-853 18049:854-854 18050:855-875 25252:876-1229 18425:1230-1741 6082:1742-1771 6112:1772-1787 6128:1788-1916 6257:1917-2653 6994:2654-3094]	Haliotis_sp_idb_14486_c0_g1_i1;comp103784_c0_seq4_5 len=1930 path=[22454:0-622 6128:623-751 6257:752-1488 6994:1489-1929];comp103784_c0_seq2_6 len=3095 path=[17195:0-71 17267:72-96 17292:97-853 18049:854-854 18050:855-875 25252:876-1229 18425:1230-1741 6082:1742-1771 6112:1772-1787 6128:1788-1916 6257:1917-2653 6994:2654-3094]	4;4;4	4;4;4	4;4;4	>Haliotis_sp_idb_14486_c0_g1_i1;>comp103784_c0_seq4_5 len=1930 path=[22454:0-622 6128:623-751 6257:752-1488 6994:1489-1929];>comp103784_c0_seq2_6 len=3095 path=[17195:0-71 17267:72-96 17292:97-853 18049:854-854 18050:855-875 25252:876-1229 18425:1230-1741	3	4	4	4	11.5	11.5	11.5	43.423	393	393;644;1032	0	27.796	204130000	9720200	5.42032e-05	0.00542032	12	20		32
comp103921_c1_seq6_3 len=1085 path=[16188:0-912 13400:913-913 13401:914-1084]	comp103921_c1_seq6_3 len=1085 path=[16188:0-912 13400:913-913 13401:914-1084]	3	3	3	>comp103921_c1_seq6_3 len=1085 path=[16188:0-912 13400:913-913 13401:914-1084]	1	3	3	3	9.7	9.7	9.7	38.193	361	361	0	17.826	23729000	1186500	6.61633e-06	0.000661633	2
Haliotis_sp_idb_7892_c0_g1_i1;comp104004_c0_seq4_5 len=1737 path=[4425:0-35 18479:36-51 4424:52-458 4883:459-461 4886:462-1736];comp104004_c0_seq2_5 len=2658 path=[1926:0-369 17363:370-373 2300:374-383 17370:384-391 17378:392-422 17431:423-439 3891:440-950 4402:951-958 4410:959-972 4424:973-1379 4883:1380-1382 4886:1383-2657]	Haliotis_sp_idb_7892_c0_g1_i1;comp104004_c0_seq4_5 len=1737 path=[4425:0-35 18479:36-51 4424:52-458 4883:459-461 4886:462-1736];comp104004_c0_seq2_5 len=2658 path=[1926:0-369 17363:370-373 2300:374-383 17370:384-391 17378:392-422 17431:423-439 3891:440-950 4402:951-958 4410:959-972 4424:973-1379 4883:1380-1382 4886:1383-2657]	7;7;7	7;7;7	7;7;7	>Haliotis_sp_idb_7892_c0_g1_i1;>comp104004_c0_seq4_5 len=1737 path=[4425:0-35 18479:36-51 4424:52-458 4883:459-461 4886:462-1736];>comp104004_c0_seq2_5 len=2658 path=[1926:0-369 17363:370-373 2300:374-383 17370:384-391 17378:392-422 17431:423-439 3891:440-	3	7	7	7	21.6	21.6	21.6	40.953	365	365;579;886	0	53.879	504650000	42054000	0.000234507	0.0234507	52	21;22		92;253
Haliotis_sp_idb_5674_c0_g1_i1;comp104092_c0_seq1_6 len=3885 path=[1:0-41 43:42-242 244:243-569 11294:570-584 8268:585-585 10817:586-609 616:610-894 901:895-942 949:943-973 980:974-998 1005:999-1044 1051:1045-1069 1076:1070-1143 1150:1144-1167 1174:1168-1345 1352:1346-1667 1674:1668-1691 1698:1692-1712 1719:1713-1736 1743:1737-1760 1767:1761-1784 1791:1785-1847 8269:1848-1871 1878:1872-1997 2004:1…	Haliotis_sp_idb_5674_c0_g1_i1;comp104092_c0_seq1_6 len=3885 path=[1:0-41 43:42-242 244:243-569 11294:570-584 8268:585-585 10817:586-609 616:610-894 901:895-942 949:943-973 980:974-998 1005:999-1044 1051:1045-1069 1076:1070-1143 1150:1144-1167 1174:1168-1345 1352:1346-1667 1674:1668-1691 1698:1692-1712 1719:1713-1736 1743:1737-1760 1767:1761-1784 1791:1785-1847 8269:1848-1871 1878:1872-1997 2004:1…	1;1	1;1	1;1	>Haliotis_sp_idb_5674_c0_g1_i1;>comp104092_c0_seq1_6 len=3885 path=[1:0-41 43:42-242 244:243-569 11294:570-584 8268:585-585 10817:586-609 616:610-894 901:895-942 949:943-973 980:974-998 1005:999-1044 1051:1045-1069 1076:1070-1143 1150:1144-1167 1174:1168-1	2	1	1	1	2	2	2	73.015	636	636;1295	0	7.3189	2566000	77757	4.336e-07	4.336e-05	1	23		368
comp104129_c0_seq10_1 len=1144 path=[2754:0-23 9568:24-430 3225:431-466 13313:467-484 3279:485-486 3281:487-540 3335:541-578 3373:579-640 13439:641-680 3475:681-712 3507:713-878 13652:879-892 13666:893-895 3690:896-913 3708:914-1079 13743:1080-1087 13751:1088-1089 13753:1090-1118 13782:1119-1130 13794:1131-1132 13796:1133-1143];comp104129_c0_seq6_3 len=1287 path=[2626:0-127 2754:128-151 2778:152-…	comp104129_c0_seq10_1 len=1144 path=[2754:0-23 9568:24-430 3225:431-466 13313:467-484 3279:485-486 3281:487-540 3335:541-578 3373:579-640 13439:641-680 3475:681-712 3507:713-878 13652:879-892 13666:893-895 3690:896-913 3708:914-1079 13743:1080-1087 13751:1088-1089 13753:1090-1118 13782:1119-1130 13794:1131-1132 13796:1133-1143];comp104129_c0_seq6_3 len=1287 path=[2626:0-127 2754:128-151 2778:152-…	2;2;1	2;2;1	2;2;1	>comp104129_c0_seq10_1 len=1144 path=[2754:0-23 9568:24-430 3225:431-466 13313:467-484 3279:485-486 3281:487-540 3335:541-578 3373:579-640 13439:641-680 3475:681-712 3507:713-878 13652:879-892 13666:893-895 3690:896-913 3708:914-1079 13743:1080-1087 13751:	3	2	2	2	6.3	6.3	6.3	40.848	382	382;429;263	0	12.68	58210000	3880700	2.16401e-05	0.00216401	2	24		287
Haliotis_sp_idb_25135_c0_g1_i1;comp104222_c2_seq1_2 len=2062 path=[1:0-128 11134:129-136 11142:137-428 430:429-438 440:439-524 526:525-526 528:527-1102 11701:1103-1103 1105:1104-1125 1127:1126-1160 1162:1161-1486 1488:1487-1497 1499:1498-1689 1691:1690-1714 11877:1715-1720 1722:1721-1737 1739:1738-1768 1770:1769-1784 11910:1785-1901 1903:1902-1927 11971:1928-1928 1930:1929-1952 1954:1953-2008 201…	Haliotis_sp_idb_25135_c0_g1_i1;comp104222_c2_seq1_2 len=2062 path=[1:0-128 11134:129-136 11142:137-428 430:429-438 440:439-524 526:525-526 528:527-1102 11701:1103-1103 1105:1104-1125 1127:1126-1160 1162:1161-1486 1488:1487-1497 1499:1498-1689 1691:1690-1714 11877:1715-1720 1722:1721-1737 1739:1738-1768 1770:1769-1784 11910:1785-1901 1903:1902-1927 11971:1928-1928 1930:1929-1952 1954:1953-2008 201…	1;1	1;1	1;1	>Haliotis_sp_idb_25135_c0_g1_i1;>comp104222_c2_seq1_2 len=2062 path=[1:0-128 11134:129-136 11142:137-428 430:429-438 440:439-524 526:525-526 528:527-1102 11701:1103-1103 1105:1104-1125 1127:1126-1160 1162:1161-1486 1488:1487-1497 1499:1498-1689 1691:1690-1	2	1	1	1	4.4	4.4	4.4	28.134	252	252;687	0	10.555	114050000	16293000	9.08553e-05	0.00908553	4
comp104510_c0_seq3_4 len=952 path=[10630:0-117 16629:118-146 10777:147-227 16798:228-236 16807:237-300 11934:301-322 10953:323-381 17616:382-393 5599:394-451 5657:452-472 5678:473-501 5707:502-512 5718:513-579 5785:580-625 5831:626-665 5871:666-671 5877:672-792 17829:793-811 17848:812-816 12105:817-832 6053:833-849 6070:850-873 6094:874-891 6112:892-896 6117:897-906 15645:907-951];comp104510_c0_s…	comp104510_c0_seq3_4 len=952 path=[10630:0-117 16629:118-146 10777:147-227 16798:228-236 16807:237-300 11934:301-322 10953:323-381 17616:382-393 5599:394-451 5657:452-472 5678:473-501 5707:502-512 5718:513-579 5785:580-625 5831:626-665 5871:666-671 5877:672-792 17829:793-811 17848:812-816 12105:817-832 6053:833-849 6070:850-873 6094:874-891 6112:892-896 6117:897-906 15645:907-951];comp104510_c0_s…	1;1;1	1;1;1	1;1;1	>comp104510_c0_seq3_4 len=952 path=[10630:0-117 16629:118-146 10777:147-227 16798:228-236 16807:237-300 11934:301-322 10953:323-381 17616:382-393 5599:394-451 5657:452-472 5678:473-501 5707:502-512 5718:513-579 5785:580-625 5831:626-665 5871:666-671 5877:6	3	1	1	1	3.5	3.5	3.5	34.417	317	317;327;348	0	7.7166	1713800000	90197000	0.000502969	0.0502969	3
Haliotis_sp_CLC_4272_c0_g1_i1;comp104530_c1_seq1_2 len=2811 path=[3257:0-1085 8372:1086-1095 4353:1096-1272 4530:1273-1275 4533:1276-1310 4568:1311-1329 4587:1330-1565 4823:1566-1575 4833:1576-1582 4840:1583-1879 5137:1880-1913 5171:1914-2004 5262:2005-2034 5292:2035-2127 8898:2128-2137 8908:2138-2139 5397:2140-2188 11357:2189-2239 11395:2240-2252 5510:2253-2409 5667:2410-2520 5778:2521-2557 5815…	Haliotis_sp_CLC_4272_c0_g1_i1;comp104530_c1_seq1_2 len=2811 path=[3257:0-1085 8372:1086-1095 4353:1096-1272 4530:1273-1275 4533:1276-1310 4568:1311-1329 4587:1330-1565 4823:1566-1575 4833:1576-1582 4840:1583-1879 5137:1880-1913 5171:1914-2004 5262:2005-2034 5292:2035-2127 8898:2128-2137 8908:2138-2139 5397:2140-2188 11357:2189-2239 11395:2240-2252 5510:2253-2409 5667:2410-2520 5778:2521-2557 5815…	2;2	2;2	2;2	>Haliotis_sp_CLC_4272_c0_g1_i1;>comp104530_c1_seq1_2 len=2811 path=[3257:0-1085 8372:1086-1095 4353:1096-1272 4530:1273-1275 4533:1276-1310 4568:1311-1329 4587:1330-1565 4823:1566-1575 4833:1576-1582 4840:1583-1879 5137:1880-1913 5171:1914-2004 5262:2005-2	2	2	2	2	3.9	3.9	3.9	82.755	762	762;937	0	14.93	2739200	85600	4.77335e-07	4.77335e-05	2	25;26		111;230
Haliotis_sp_Tri_9452_c0_g1_i1;comp104761_c0_seq1_3 len=4343 path=[1:0-921 923:922-938 11856:939-960 11865:961-1116 1118:1117-1150 1152:1151-2160 8818:2161-2174 2176:2175-2437 2439:2438-2610 12166:2611-2631 2633:2632-2681 8768:2682-2683 2712:2684-2739 2768:2740-2759 2788:2760-2836 2865:2837-2877 2906:2878-3257 3286:3258-3263 3292:3264-3299 3328:3300-3321 3350:3322-3389 8980:3390-3406 3432:3407-346…	Haliotis_sp_Tri_9452_c0_g1_i1;comp104761_c0_seq1_3 len=4343 path=[1:0-921 923:922-938 11856:939-960 11865:961-1116 1118:1117-1150 1152:1151-2160 8818:2161-2174 2176:2175-2437 2439:2438-2610 12166:2611-2631 2633:2632-2681 8768:2682-2683 2712:2684-2739 2768:2740-2759 2788:2760-2836 2865:2837-2877 2906:2878-3257 3286:3258-3263 3292:3264-3299 3328:3300-3321 3350:3322-3389 8980:3390-3406 3432:3407-346…	1;1;1	1;1;1	1;1;1	>Haliotis_sp_Tri_9452_c0_g1_i1;>comp104761_c0_seq1_3 len=4343 path=[1:0-921 923:922-938 11856:939-960 11865:961-1116 1118:1117-1150 1152:1151-2160 8818:2161-2174 2176:2175-2437 2439:2438-2610 12166:2611-2631 2633:2632-2681 8768:2682-2683 2712:2684-2739 276	3	1	1	1	2.4	2.4	2.4	68.994	621	621;1447;1452	0	7.1644	1266400	36184	2.01774e-07	2.01774e-05	1	27		322
comp105740_c0_seq2_6 len=2567 path=[2926:0-41 10721:42-56 6336:57-163 6443:164-172 10788:173-189 10805:190-195 10811:196-215 3142:216-329 10883:330-334 10888:335-337 10891:338-417 3344:418-423 3350:424-447 10961:448-452 10966:453-540 6664:541-543 3470:544-638 11063:639-640 3567:641-641 3568:642-711 3638:712-715 3642:716-739 11118:740-747 6091:748-784 3711:785-846 11181:847-865 11200:866-871 11206…	comp105740_c0_seq2_6 len=2567 path=[2926:0-41 10721:42-56 6336:57-163 6443:164-172 10788:173-189 10805:190-195 10811:196-215 3142:216-329 10883:330-334 10888:335-337 10891:338-417 3344:418-423 3350:424-447 10961:448-452 10966:453-540 6664:541-543 3470:544-638 11063:639-640 3567:641-641 3568:642-711 3638:712-715 3642:716-739 11118:740-747 6091:748-784 3711:785-846 11181:847-865 11200:866-871 11206…	7;7;6	7;7;6	7;7;6	>comp105740_c0_seq2_6 len=2567 path=[2926:0-41 10721:42-56 6336:57-163 6443:164-172 10788:173-189 10805:190-195 10811:196-215 3142:216-329 10883:330-334 10888:335-337 10891:338-417 3344:418-423 3350:424-447 10961:448-452 10966:453-540 6664:541-543 3470:544	3	7	7	7	11.3	11.3	11.3	93.288	856	856;986;456	0	73.16	427230000	12946000	7.21913e-05	0.00721913	35
comp106002_c1_seq24_2 len=13887 path=[14634:0-1434 16069:1435-2760 17395:2761-4373 19008:4374-4377 19012:4378-5711 32934:5712-5748 20383:5749-6954 21589:6955-8021 22656:8022-8028 22663:8029-9657 24292:9658-9951 29505:9952-10147 39323:10148-10148 24783:10149-10745 25380:10746-10752 25387:10753-11294 39575:11295-11316 25951:11317-11948 26583:11949-11971 26606:11972-12362 26997:12363-12401 27036:124…	comp106002_c1_seq24_2 len=13887 path=[14634:0-1434 16069:1435-2760 17395:2761-4373 19008:4374-4377 19012:4378-5711 32934:5712-5748 20383:5749-6954 21589:6955-8021 22656:8022-8028 22663:8029-9657 24292:9658-9951 29505:9952-10147 39323:10148-10148 24783:10149-10745 25380:10746-10752 25387:10753-11294 39575:11295-11316 25951:11317-11948 26583:11949-11971 26606:11972-12362 26997:12363-12401 27036:124…	2;2;2;2;2;2;2;2;2;1;1;1;1;1;1;1;1;1;1;1;1;1;1;1;1;1;1;1;1;1;1;1;1;1;1	2;2;2;2;2;2;2;2;2;1;1;1;1;1;1;1;1;1;1;1;1;1;1;1;1;1;1;1;1;1;1;1;1;1;1	2;2;2;2;2;2;2;2;2;1;1;1;1;1;1;1;1;1;1;1;1;1;1;1;1;1;1;1;1;1;1;1;1;1;1	>comp106002_c1_seq24_2 len=13887 path=[14634:0-1434 16069:1435-2760 17395:2761-4373 19008:4374-4377 19012:4378-5711 32934:5712-5748 20383:5749-6954 21589:6955-8021 22656:8022-8028 22663:8029-9657 24292:9658-9951 29505:9952-10147 39323:10148-10148 24783:101	35	2	2	2	0.5	0.5	0.5	527.86	4629	4629;4634;4637;4885;4890;5311;5316;5567;5572;1230;1235;1456;1627;1883;2088;2093;2344;2349;4432;4851;4851;4856;4856;5089;5089;5094;5094;5107;5107;5112;5112;5345;5346;5350;5351	0	13.823	2755200	10092	5.62764e-08	5.62764e-06	1
Haliotis_sp_idb_30241_c0_g1_i1;comp106275_c0_seq2_4 len=629 path=[8109:0-3 8113:4-49 5497:50-107 5555:108-140 15358:141-145 5593:146-156 5604:157-169 5617:170-235 7834:236-252 5700:253-254 5702:255-307 9732:308-326 15422:327-351 15452:352-352 15448:353-375 5823:376-413 5861:414-414 5862:415-472 5920:473-477 15528:478-498 15549:499-503 15555:504-507 7973:508-511 5959:512-517 15563:518-528 15574:52…	Haliotis_sp_idb_30241_c0_g1_i1;comp106275_c0_seq2_4 len=629 path=[8109:0-3 8113:4-49 5497:50-107 5555:108-140 15358:141-145 5593:146-156 5604:157-169 5617:170-235 7834:236-252 5700:253-254 5702:255-307 9732:308-326 15422:327-351 15452:352-352 15448:353-375 5823:376-413 5861:414-414 5862:415-472 5920:473-477 15528:478-498 15549:499-503 15555:504-507 7973:508-511 5959:512-517 15563:518-528 15574:52…	2;2;1;1;1;1;1;1;1;1	2;2;1;1;1;1;1;1;1;1	2;2;1;1;1;1;1;1;1;1	>Haliotis_sp_idb_30241_c0_g1_i1;>comp106275_c0_seq2_4 len=629 path=[8109:0-3 8113:4-49 5497:50-107 5555:108-140 15358:141-145 5593:146-156 5604:157-169 5617:170-235 7834:236-252 5700:253-254 5702:255-307 9732:308-326 15422:327-351 15452:352-352 15448:353-3	10	2	2	2	12.7	12.7	12.7	17.524	158	158;209;105;130;158;174;261;305;889;1020	0	13.744	821050000	102630000	0.0005723	0.05723	26	28		105
Haliotis_sp_Tri_103881_c0_g1_i1;comp106447_c0_seq14_3 len=668 path=[428:0-15 3717:16-16 3718:17-39 3741:40-75 3777:76-105 3807:106-129 558:130-140 569:141-144 573:145-159 588:160-162 591:163-163 592:164-176 3524:177-184 3532:185-237 3585:238-255 684:256-259 688:260-260 689:261-261 690:262-300 729:301-302 731:303-310 739:311-334 763:335-352 781:353-378 807:379-379 808:380-382 811:383-391 820:392-3…	Haliotis_sp_Tri_103881_c0_g1_i1;comp106447_c0_seq14_3 len=668 path=[428:0-15 3717:16-16 3718:17-39 3741:40-75 3777:76-105 3807:106-129 558:130-140 569:141-144 573:145-159 588:160-162 591:163-163 592:164-176 3524:177-184 3532:185-237 3585:238-255 684:256-259 688:260-260 689:261-261 690:262-300 729:301-302 731:303-310 739:311-334 763:335-352 781:353-378 807:379-379 808:380-382 811:383-391 820:392-3…	1;1;1;1;1	1;1;1;1;1	1;1;1;1;1	>Haliotis_sp_Tri_103881_c0_g1_i1;>comp106447_c0_seq14_3 len=668 path=[428:0-15 3717:16-16 3718:17-39 3741:40-75 3777:76-105 3807:106-129 558:130-140 569:141-144 573:145-159 588:160-162 591:163-163 592:164-176 3524:177-184 3532:185-237 3585:238-255 684:256-	5	1	1	1	5.5	5.5	5.5	22.178	200	200;222;286;303;748	0	17.233	224930000	37488000	0.000209046	0.0209046	28
Haliotis_sp_idb_14366_c0_g1_i1;Haliotis_sp_idb_14368_c0_g1_i1;comp106461_c0_seq3_2 len=3255 path=[22586:0-70 158:71-836 27518:837-838 27520:839-851 939:852-855 943:856-956 1044:957-963 1051:964-1375 1463:1376-1395 1483:1396-1448 1536:1449-1467 27822:1468-1674 27928:1675-1679 1767:1680-1680 1768:1681-1692 27945:1693-1703 1791:1704-1727 27975:1728-1758 22240:1759-1767 28011:1768-1769 1857:1770-1770…	Haliotis_sp_idb_14366_c0_g1_i1;Haliotis_sp_idb_14368_c0_g1_i1;comp106461_c0_seq3_2 len=3255 path=[22586:0-70 158:71-836 27518:837-838 27520:839-851 939:852-855 943:856-956 1044:957-963 1051:964-1375 1463:1376-1395 1483:1396-1448 1536:1449-1467 27822:1468-1674 27928:1675-1679 1767:1680-1680 1768:1681-1692 27945:1693-1703 1791:1704-1727 27975:1728-1758 22240:1759-1767 28011:1768-1769 1857:1770-1770…	1;1;1;1;1;1;1;1;1;1;1	1;1;1;1;1;1;1;1;1;1;1	1;1;1;1;1;1;1;1;1;1;1	>Haliotis_sp_idb_14366_c0_g1_i1;>Haliotis_sp_idb_14368_c0_g1_i1;>comp106461_c0_seq3_2 len=3255 path=[22586:0-70 158:71-836 27518:837-838 27520:839-851 939:852-855 943:856-956 1044:957-963 1051:964-1375 1463:1376-1395 1483:1396-1448 1536:1449-1467 27822:146	11	1	1	1	1.2	1.2	1.2	102.92	972	972;976;1085;1095;1114;1895;1905;1922;1923;1932;1951	0	7.7756	5949000	141640	7.89833e-07	7.89833e-05	3
Haliotis_sp_idb_40604_c0_g1_i1;comp106524_c3_seq3_4 len=701 path=[6384:0-646 7031:647-669 19316:670-676 19194:677-682 13035:683-700];comp106524_c3_seq7_4 len=769 path=[6384:0-646 7031:647-669 19316:670-676 19194:677-682 19200:683-683 19201:684-690 19208:691-700 19218:701-713 1408:714-725 19245:726-731 19251:732-744 1439:745-768]	Haliotis_sp_idb_40604_c0_g1_i1;comp106524_c3_seq3_4 len=701 path=[6384:0-646 7031:647-669 19316:670-676 19194:677-682 13035:683-700];comp106524_c3_seq7_4 len=769 path=[6384:0-646 7031:647-669 19316:670-676 19194:677-682 19200:683-683 19201:684-690 19208:691-700 19218:701-713 1408:714-725 19245:726-731 19251:732-744 1439:745-768]	4;4;4	4;4;4	4;4;4	>Haliotis_sp_idb_40604_c0_g1_i1;>comp106524_c3_seq3_4 len=701 path=[6384:0-646 7031:647-669 19316:670-676 19194:677-682 13035:683-700];>comp106524_c3_seq7_4 len=769 path=[6384:0-646 7031:647-669 19316:670-676 19194:677-682 19200:683-683 19201:684-690 19208	3	4	4	4	45.9	45.9	45.9	19.309	185	185;233;256	0	99.652	354790000	88698000	0.00049461	0.049461	12	30;31		99;108
Haliotis_sp_idb_2214_c0_g1_i1;comp106543_c0_seq12_5 len=1411 path=[3449:0-30 12683:31-58 3508:59-337 3787:338-349 17373:350-528 3978:529-529 3979:530-553 4003:554-889 4339:890-913 4363:914-1410];comp106543_c0_seq11_6 len=1451 path=[3409:0-23 14576:24-25 3435:26-39 3449:40-70 3480:71-98 3508:99-377 3787:378-389 17373:390-568 3978:569-569 3979:570-593 4003:594-929 4339:930-953 4363:954-1450];comp10…	Haliotis_sp_idb_2214_c0_g1_i1;comp106543_c0_seq12_5 len=1411 path=[3449:0-30 12683:31-58 3508:59-337 3787:338-349 17373:350-528 3978:529-529 3979:530-553 4003:554-889 4339:890-913 4363:914-1410];comp106543_c0_seq11_6 len=1451 path=[3409:0-23 14576:24-25 3435:26-39 3449:40-70 3480:71-98 3508:99-377 3787:378-389 17373:390-568 3978:569-569 3979:570-593 4003:594-929 4339:930-953 4363:954-1450];comp10…	8;8;8;8;8;8;8;8;8	8;8;8;8;8;8;8;8;8	8;8;8;8;8;8;8;8;8	>Haliotis_sp_idb_2214_c0_g1_i1;>comp106543_c0_seq12_5 len=1411 path=[3449:0-30 12683:31-58 3508:59-337 3787:338-349 17373:350-528 3978:529-529 3979:530-553 4003:554-889 4339:890-913 4363:914-1410];>comp106543_c0_seq11_6 len=1451 path=[3409:0-23 14576:24-25	9	8	8	8	24.8	24.8	24.8	47.226	431	431;471;484;569;654;691;753;848;921	0	76.749	791110000	43951000	0.000245086	0.0245086	69	32;33		85;183
comp106657_c0_seq1_1 len=729 path=[1793:0-138 1932:139-504 11374:505-512 11382:513-524 2318:525-528 2322:529-549 11412:550-563 2357:564-606 11440:607-618 11452:619-621 11455:622-728];comp106657_c0_seq12_1 len=1038 path=[1793:0-138 1932:139-504 11374:505-512 11382:513-524 2318:525-528 2322:529-549 11412:550-563 2357:564-606 11440:607-618 11452:619-621 2415:622-652 2446:653-656 2450:657-669 11515:6…	comp106657_c0_seq1_1 len=729 path=[1793:0-138 1932:139-504 11374:505-512 11382:513-524 2318:525-528 2322:529-549 11412:550-563 2357:564-606 11440:607-618 11452:619-621 11455:622-728];comp106657_c0_seq12_1 len=1038 path=[1793:0-138 1932:139-504 11374:505-512 11382:513-524 2318:525-528 2322:529-549 11412:550-563 2357:564-606 11440:607-618 11452:619-621 2415:622-652 2446:653-656 2450:657-669 11515:6…	1;1;1	1;1;1	1;1;1	>comp106657_c0_seq1_1 len=729 path=[1793:0-138 1932:139-504 11374:505-512 11382:513-524 2318:525-528 2322:529-549 11412:550-563 2357:564-606 11440:607-618 11452:619-621 11455:622-728];>comp106657_c0_seq12_1 len=1038 path=[1793:0-138 1932:139-504 11374:505-	3	1	1	1	4.9	4.9	4.9	27.12	243	243;346;354	0	10.089	3156300	315630	1.76006e-06	0.000176006	1
comp106756_c0_seq2_6 len=1159 path=[1838:0-82 1937:83-146 10103:147-148 2003:149-157 2012:158-191 9913:192-229 15787:230-335 10742:336-384 2261:385-456 2333:457-494 2371:495-514 15870:515-549 15906:550-697 2574:698-909 16033:910-917 11271:918-927 2804:928-1078 13772:1079-1158];comp106756_c0_seq4_4 len=1181 path=[1838:0-82 1937:83-146 10103:147-148 2003:149-157 2012:158-191 9913:192-229 15787:230-…	comp106756_c0_seq2_6 len=1159 path=[1838:0-82 1937:83-146 10103:147-148 2003:149-157 2012:158-191 9913:192-229 15787:230-335 10742:336-384 2261:385-456 2333:457-494 2371:495-514 15870:515-549 15906:550-697 2574:698-909 16033:910-917 11271:918-927 2804:928-1078 13772:1079-1158];comp106756_c0_seq4_4 len=1181 path=[1838:0-82 1937:83-146 10103:147-148 2003:149-157 2012:158-191 9913:192-229 15787:230-…	3;3;3;3;3;3;3;3;3;3;3;3;1	3;3;3;3;3;3;3;3;3;3;3;3;1	3;3;3;3;3;3;3;3;3;3;3;3;1	>comp106756_c0_seq2_6 len=1159 path=[1838:0-82 1937:83-146 10103:147-148 2003:149-157 2012:158-191 9913:192-229 15787:230-335 10742:336-384 2261:385-456 2333:457-494 2371:495-514 15870:515-549 15906:550-697 2574:698-909 16033:910-917 11271:918-927 2804:928	13	3	3	3	7	7	7	41.204	386	386;393;734;741;993;1000;1005;1013;1341;1348;1353;1361;100	0	25.206	1202600000	92505000	0.00051584	0.051584	17
comp106862_c0_seq3_3 len=3884 path=[6962:0-1296 20050:1297-1621 8584:1622-1642 8605:1643-1701 8664:1702-1730 8693:1731-1872 8835:1873-1882 8845:1883-1992 8955:1993-2052 9015:2053-2092 9055:2093-2112 9075:2113-2419 9382:2420-2431 9394:2432-2457 9420:2458-2477 9440:2478-3169 10132:3170-3184 10147:3185-3666 20548:3667-3716 10679:3717-3856 18534:3857-3883];comp106862_c0_seq1_3 len=6977 path=[6962:0-1…	comp106862_c0_seq3_3 len=3884 path=[6962:0-1296 20050:1297-1621 8584:1622-1642 8605:1643-1701 8664:1702-1730 8693:1731-1872 8835:1873-1882 8845:1883-1992 8955:1993-2052 9015:2053-2092 9055:2093-2112 9075:2113-2419 9382:2420-2431 9394:2432-2457 9420:2458-2477 9440:2478-3169 10132:3170-3184 10147:3185-3666 20548:3667-3716 10679:3717-3856 18534:3857-3883];comp106862_c0_seq1_3 len=6977 path=[6962:0-1…	3;3;3;2;1	3;3;3;2;1	3;3;3;2;1	>comp106862_c0_seq3_3 len=3884 path=[6962:0-1296 20050:1297-1621 8584:1622-1642 8605:1643-1701 8664:1702-1730 8693:1731-1872 8835:1873-1882 8845:1883-1992 8955:1993-2052 9015:2053-2092 9055:2093-2112 9075:2113-2419 9382:2420-2431 9394:2432-2457 9420:2458-2	5	3	3	3	3.1	3.1	3.1	141.39	1294	1294;2325;2333;662;799	0	19.274	16320000	272000	1.51677e-06	0.000151677	5
Haliotis_sp_Tri_63526_c0_g1_i1;comp106899_c0_seq4_6 len=3327 path=[3967:0-130 4098:131-133 4101:134-192 14206:193-201 14215:202-202 8712:203-227 4195:228-298 4266:299-304 4272:305-443 4411:444-450 4418:451-596 14358:597-603 11582:604-614 4582:615-629 4597:630-696 12542:697-731 4692:732-756 4717:757-798 4759:799-842 4804:843-974 4936:975-980 4942:981-1019 4981:1020-1172 12078:1173-1193 5168:1194-1…
98-3821 7772:3822-3860 10777:3861-3884 7835:3885-3886 7837:3887-3901 7852:3902-3935 7886:3936-3955 7906:3956-3958 12344:3959-4012];tr|B3TK30|B3TK30_HALDV Putative uncharacterized protein (Fragment) OS=Haliotis diversicolor PE=2 SV=1;Haliotis_sp_idb_49310_c0_g1_i1	Haliotis_sp_Tri_63526_c0_g1_i1;comp106899_c0_seq4_6 len=3327 path=[3967:0-130 4098:131-133 4101:134-192 14206:193-201 14215:202-202 8712:203-227 4195:228-298 4266:299-304 4272:305-443 4411:444-450 4418:451-596 14358:597-603 11582:604-614 4582:615-629 4597:630-696 12542:697-731 4692:732-756 4717:757-798 4759:799-842 4804:843-974 4936:975-980 4942:981-1019 4981:1020-1172 12078:1173-1193 5168:1194-1…
98-3821 7772:3822-3860 10777:3861-3884 7835:3885-3886 7837:3887-3901 7852:3902-3935 7886:3936-3955 7906:3956-3958 12344:3959-4012]	3;3;3;3;3;3;3;3;3;3;3;3;3;3;3;3;3;3;3;3;3;3;3;3;3;1;1	3;3;3;3;3;3;3;3;3;3;3;3;3;3;3;3;3;3;3;3;3;3;3;3;3;1;1	3;3;3;3;3;3;3;3;3;3;3;3;3;3;3;3;3;3;3;3;3;3;3;3;3;1;1	>Haliotis_sp_Tri_63526_c0_g1_i1;>comp106899_c0_seq4_6 len=3327 path=[3967:0-130 4098:131-133 4101:134-192 14206:193-201 14215:202-202 8712:203-227 4195:228-298 4266:299-304 4272:305-443 4411:444-450 4418:451-596 14358:597-603 11582:604-614 4582:615-629 459	27	3	3	3	5.5	5.5	5.5	83.279	764	764;1109;1113;1113;1115;1117;1119;1119;1123;1321;1324;1325;1325;1327;1328;1328;1329;1330;1331;1331;1332;1334;1334;1335;1338;458;526	0	20.026	12312000	410400	3	2.28853e-06	0.000228853
Haliotis_sp_Tri_50970_c0_g1_i1;comp107112_c0_seq8_6 len=817 path=[10453:0-20 14486:21-26 1332:27-66 14515:67-94 14559:95-136 1442:137-162 1468:163-191 1497:192-199 1505:200-223 1529:224-239 1545:240-256 1562:257-405 14748:406-419 14762:420-425 1731:426-443 1749:444-446 1752:447-467 1773:468-472 1778:473-476 1782:477-481 1787:482-488 1794:489-505 1811:506-521 1827:522-536 1842:537-545 1851:546-551…	Haliotis_sp_Tri_50970_c0_g1_i1;comp107112_c0_seq8_6 len=817 path=[10453:0-20 14486:21-26 1332:27-66 14515:67-94 14559:95-136 1442:137-162 1468:163-191 1497:192-199 1505:200-223 1529:224-239 1545:240-256 1562:257-405 14748:406-419 14762:420-425 1731:426-443 1749:444-446 1752:447-467 1773:468-472 1778:473-476 1782:477-481 1787:482-488 1794:489-505 1811:506-521 1827:522-536 1842:537-545 1851:546-551…	1;1;1;1	1;1;1;1	1;1;1;1	>Haliotis_sp_Tri_50970_c0_g1_i1;>comp107112_c0_seq8_6 len=817 path=[10453:0-20 14486:21-26 1332:27-66 14515:67-94 14559:95-136 1442:137-162 1468:163-191 1497:192-199 1505:200-223 1529:224-239 1545:240-256 1562:257-405 14748:406-419 14762:420-425 1731:426-4	4	1	1	1	8.8	8.8	8.8	18.179	171	171;272;330;431	0	8.6762	1041800	115760	6.45517e-07	6.45517e-05	1
comp107245_c0_seq3_6 len=8466 path=[28189:0-56 22645:57-80 14069:81-268 14257:269-292 14281:293-342 14331:343-350 14339:351-1424 15413:1425-1642 15631:1643-1655 15644:1656-3756 17745:3757-4541 22719:4542-4545 18534:4546-4701 18690:4702-4705 18694:4706-5336 19325:5337-5913 29084:5914-5931 19920:5932-5950 19939:5951-6335 20324:6336-6336 20325:6337-6528 20517:6529-7283 21272:7284-7303 21292:7304-790…	comp107245_c0_seq3_6 len=8466 path=[28189:0-56 22645:57-80 14069:81-268 14257:269-292 14281:293-342 14331:343-350 14339:351-1424 15413:1425-1642 15631:1643-1655 15644:1656-3756 17745:3757-4541 22719:4542-4545 18534:4546-4701 18690:4702-4705 18694:4706-5336 19325:5337-5913 29084:5914-5931 19920:5932-5950 19939:5951-6335 20324:6336-6336 20325:6337-6528 20517:6529-7283 21272:7284-7303 21292:7304-790…	2;2;2;1;1	2;2;2;1;1	2;2;2;1;1	>comp107245_c0_seq3_6 len=8466 path=[28189:0-56 22645:57-80 14069:81-268 14257:269-292 14281:293-342 14331:343-350 14339:351-1424 15413:1425-1642 15631:1643-1655 15644:1656-3756 17745:3757-4541 22719:4542-4545 18534:4546-4701 18690:4702-4705 18694:4706-533	5	2	2	2	0.7	0.7	0.7	310.13	2822	2822;3419;3558;3280;3541	0	12.332	132050000	992890	5.53669e-06	0.000553669	4
comp107325_c0_seq1_5 len=14542 path=[51563:0-51 8900:52-861 9710:862-1105 52965:1106-1149 9998:1150-1428 10277:1429-1465 10314:1466-1470 10319:1471-1504 53062:1505-1568 10417:1569-1593 10442:1594-1660 10509:1661-1684 10533:1685-1866 53124:1867-1986 10835:1987-2057 10906:2058-2251 11100:2252-2364 53208:2365-3409 12261:3410-3730 53234:3731-3772 12624:3773-3937 12789:3938-3939 12791:3940-4268 54050:…	comp107325_c0_seq1_5 len=14542 path=[51563:0-51 8900:52-861 9710:862-1105 52965:1106-1149 9998:1150-1428 10277:1429-1465 10314:1466-1470 10319:1471-1504 53062:1505-1568 10417:1569-1593 10442:1594-1660 10509:1661-1684 10533:1685-1866 53124:1867-1986 10835:1987-2057 10906:2058-2251 11100:2252-2364 53208:2365-3409 12261:3410-3730 53234:3731-3772 12624:3773-3937 12789:3938-3939 12791:3940-4268 54050:…	1;1	1;1	1;1	>comp107325_c0_seq1_5 len=14542 path=[51563:0-51 8900:52-861 9710:862-1105 52965:1106-1149 9998:1150-1428 10277:1429-1465 10314:1466-1470 10319:1471-1504 53062:1505-1568 10417:1569-1593 10442:1594-1660 10509:1661-1684 10533:1685-1866 53124:1867-1986 10835:	2	1	1	1	0.2	0.2	0.2	541.01	4848	4848;7797	0	9.1784	26881000	112950	6.29848e-07	6.29848e-05	4
comp85993_c0_seq3_1 len=269 path=[1:0-25 2598:26-29 1290:30-56 1317:57-133 3005:134-185 3038:186-199 2517:200-215 1475:216-235 3070:236-245 3080:246-268];comp64346_c0_seq4_6 len=435 path=[457:0-206 227:207-227 970:228-434];comp64346_c0_seq2_6 len=435 path=[974:0-206 973:207-227 970:228-434];comp64346_c0_seq1_6 len=435 path=[457:0-206 922:207-227 971:228-434];comp85993_c0_seq1_3 len=458 path=[2343…	comp85993_c0_seq3_1 len=269 path=[1:0-25 2598:26-29 1290:30-56 1317:57-133 3005:134-185 3038:186-199 2517:200-215 1475:216-235 3070:236-245 3080:246-268];comp64346_c0_seq4_6 len=435 path=[457:0-206 227:207-227 970:228-434];comp64346_c0_seq2_6 len=435 path=[974:0-206 973:207-227 970:228-434];comp64346_c0_seq1_6 len=435 path=[457:0-206 922:207-227 971:228-434];comp85993_c0_seq1_3 len=458 path=[2343…	3;3;3;3;3;3;3;3;3;3;2;2;2;2;2;2;2;2;2;2;1;1;1;1;1;1	3;3;3;3;3;3;3;3;3;3;2;2;2;2;2;2;2;2;2;2;1;1;1;1;1;1	3;3;3;3;3;3;3;3;3;3;2;2;2;2;2;2;2;2;2;2;1;1;1;1;1;1	>comp85993_c0_seq3_1 len=269 path=[1:0-25 2598:26-29 1290:30-56 1317:57-133 3005:134-185 3038:186-199 2517:200-215 1475:216-235 3070:236-245 3080:246-268];>comp64346_c0_seq4_6 len=435 path=[457:0-206 227:207-227 970:228-434];>comp64346_c0_seq2_6 len=435 pa	26	3	3	3	37.8	37.8	37.8	10.069	90	90;145;145;145;152;152;157;176;176;191;70;71;76;76;82;89;112;112;114;116;72;77;81;84;99;108	0	44.323	1292100000	215350000	0.00120087	0.120087	63
comp53399_c0_seq1_3 len=417 path=[395:0-248 644:249-416];tr|B6RB78|B6RB78_HALDI Ribosomal protein S14 OS=Haliotis discus discus PE=2 SV=1;comp108886_c0_seq1_6 len=474 path=[1:0-473];Haliotis_sp_Tri_2069_c0_g1_i1;comp25076_c0_seq1_2 len=509 path=[487:0-508]	comp53399_c0_seq1_3 len=417 path=[395:0-248 644:249-416];tr|B6RB78|B6RB78_HALDI Ribosomal protein S14 OS=Haliotis discus discus PE=2 SV=1;comp108886_c0_seq1_6 len=474 path=[1:0-473];Haliotis_sp_Tri_2069_c0_g1_i1;comp25076_c0_seq1_2 len=509 path=[487:0-508]	1;1;1;1;1	1;1;1;1;1	1;1;1;1;1	>comp53399_c0_seq1_3 len=417 path=[395:0-248 644:249-416];>tr|B6RB78|B6RB78_HALDI Ribosomal protein S14 OS=Haliotis discus discus PE=2 SV=1;>comp108886_c0_seq1_6 len=474 path=[1:0-473];>Haliotis_sp_Tri_2069_c0_g1_i1;>comp25076_c0_seq1_2 len=509 path=[487:0	5	1	1	1	9.4	9.4	9.4	14.656	139	139;150;158;169;170	0	8.1938	3396100	849010	4.73437e-06	0.000473437	1
comp108915_c0_seq1_6 len=483 path=[1:0-482]	comp108915_c0_seq1_6 len=483 path=[1:0-482]	2	2	2	>comp108915_c0_seq1_6 len=483 path=[1:0-482]	1	2	2	2	16.1	16.1	16.1	17.231	161	161	0	16.449	11480000	1275500	7.11262e-06	0.000711262	2
comp108991_c0_seq1_4 len=714 path=[692:0-713]	comp108991_c0_seq1_4 len=714 path=[692:0-713]	4	4	4	>comp108991_c0_seq1_4 len=714 path=[692:0-713]	1	4	4	4	17.2	17.2	17.2	25.941	238	238	0	26.157	79190000	7199100	4.01446e-05	0.00401446	8	34		72
comp109086_c0_seq1_1 len=482 path=[460:0-481]	comp109086_c0_seq1_1 len=482 path=[460:0-481]	2	2	2	>comp109086_c0_seq1_1 len=482 path=[460:0-481]	1	2	2	2	14.3	14.3	14.3	18.317	161	161	0	12.252	3322600	415330	2.31602e-06	0.000231602	2
tr|B6VEZ2|B6VEZ2_HALDI Histone H2A OS=Haliotis discus discus PE=2 SV=1;Haliotis_sp_Tri_52307_c0_g1_i1;comp81268_c0_seq2_1 len=671 path=[649:0-389 1039:390-670];comp109115_c0_seq1_5 len=944 path=[1:0-943];comp269223_c0_seq1_1 len=305 path=[1:0-304];comp182383_c0_seq1_1 len=374 path=[352:0-373];tr|B6RB38|B6RB38_HALDI Histone H2A OS=Haliotis discus discus PE=2 SV=1;Haliotis_sp_Tri_108347_c0_g1_i1;co…	tr|B6VEZ2|B6VEZ2_HALDI Histone H2A OS=Haliotis discus discus PE=2 SV=1;Haliotis_sp_Tri_52307_c0_g1_i1;comp81268_c0_seq2_1 len=671 path=[649:0-389 1039:390-670];comp109115_c0_seq1_5 len=944 path=[1:0-943];comp269223_c0_seq1_1 len=305 path=[1:0-304]	3;3;3;3;2;1;1;1;1	3;3;3;3;2;1;1;1;1	2;2;2;2;1;0;0;0;0	>tr|B6VEZ2|B6VEZ2_HALDI Histone H2A OS=Haliotis discus discus PE=2 SV=1;>Haliotis_sp_Tri_52307_c0_g1_i1;>comp81268_c0_seq2_1 len=671 path=[649:0-389 1039:390-670];>comp109115_c0_seq1_5 len=944 path=[1:0-943];>comp269223_c0_seq1_1 len=305 path=[1:0-304]	9	3	3	2	37.5	37.5	30.5	13.393	128	128;128;224;315;102;125;136;159;483	0	37.777	536060000	107210000	0.00059784	0.059784	29
comp109153_c0_seq1_5 len=543 path=[1:0-542];Haliotis_sp_idb_67060_c0_g1_i1;comp72685_c0_seq2_1 len=643 path=[1:0-71 73:72-619 1875:620-642];Haliotis_sp_idb_67061_c0_g1_i1;comp20850_c0_seq1_3 len=442 path=[420:0-441];comp72685_c0_seq1_1 len=828 path=[1:0-71 1570:72-256 73:257-804 1875:805-827];comp72685_c0_seq1_3 len=828 path=[1:0-71 1570:72-256 73:257-804 1875:805-827]	comp109153_c0_seq1_5 len=543 path=[1:0-542];Haliotis_sp_idb_67060_c0_g1_i1;comp72685_c0_seq2_1 len=643 path=[1:0-71 73:72-619 1875:620-642]	3;2;2;1;1;1;1	3;2;2;1;1;1;1	3;2;2;1;1;1;1	>comp109153_c0_seq1_5 len=543 path=[1:0-542];>Haliotis_sp_idb_67060_c0_g1_i1;>comp72685_c0_seq2_1 len=643 path=[1:0-71 73:72-619 1875:620-642]	7	3	3	3	18.2	18.2	18.2	19.63	181	181;159;215;110;147;276;276	0	17.721	20258000	1447000	8.06897e-06	0.000806897	5
comp109220_c0_seq1_2 len=424 path=[402:0-423]	comp109220_c0_seq1_2 len=424 path=[402:0-423]	3	3	3	>comp109220_c0_seq1_2 len=424 path=[402:0-423]	1	3	3	3	24.8	24.8	24.8	14.169	141	141	0	61.367	50421000	8403400	4.68602e-05	0.00468602	7
comp109254_c0_seq1_3 len=1231 path=[1209:0-1230];tr|B6RB30|B6RB30_HALDI Glyceraldehyde-3-phosphate dehydrogenase OS=Haliotis discus discus PE=2 SV=1;Haliotis_sp_idb_33826_c0_g1_i1;comp93193_c0_seq1_1 len=1303 path=[1480:0-38 1519:39-871 3263:872-887 2368:888-1005 2486:1006-1063 4483:1064-1069 2550:1070-1078 2559:1079-1175 2656:1176-1187 2668:1188-1240 3030:1241-1259 2753:1260-1302];comp46304_c0_s…	comp109254_c0_seq1_3 len=1231 path=[1209:0-1230]	5;1;1;1;1;1	5;1;1;1;1;1	5;1;1;1;1;1	>comp109254_c0_seq1_3 len=1231 path=[1209:0-1230]	6	5	5	5	17.3	17.3	17.3	43.58	410	410;292;333;435;453;501	0	142.41	710120000	39451000	0.000219992	0.0219992	34	35;36;37		143;146;188
comp109271_c0_seq1_3 len=1300 path=[1:0-1299];Haliotis_sp_idb_47786_c0_g1_i1;comp185247_c0_seq1_6 len=429 path=[407:0-428];tr|B6RB84|B6RB84_HALDI Beta-tubulin (Fragment) OS=Haliotis discus discus PE=2 SV=1;comp46938_c0_seq1_5 len=235 path=[477:0-37 251:38-65 279:66-234];comp92408_c0_seq1_2 len=325 path=[1:0-41 2884:42-58 60:59-102 104:103-135 137:136-144 146:145-183 2933:184-197 2947:198-198 2948…	comp109271_c0_seq1_3 len=1300 path=[1:0-1299]	9;4;3;3;2;2;2;1;1;1;1;1;1;1;1	3;0;0;1;0;0;0;0;0;0;0;0;0;0;0	2;0;0;0;0;0;0;0;0;0;0;0;0;0;0	>comp109271_c0_seq1_3 len=1300 path=[1:0-1299]	15	9	3	2	28.6	10.2	6.7	48.095	433	433;278;143;254;79;108;163;91;100;115;138;228;228;317;536	0	19.966	30557000	1273200	7.0998e-06	0.00070998	4	38;39;40;41;42		126;310;320;383;416
comp109277_c0_seq1_4 len=2757 path=[1:0-2756]	comp109277_c0_seq1_4 len=2757 path=[1:0-2756]	4	4	4	>comp109277_c0_seq1_4 len=2757 path=[1:0-2756]	1	4	4	4	7.3	7.3	7.3	100.31	919	919	0	28.224	26734000	545600	3.04245e-06	0.000304245	6
comp155767_c0_seq1_6 len=447 path=[425:0-446];comp109403_c0_seq1_5 len=485 path=[463:0-484];comp78781_c0_seq2_2 len=495 path=[473:0-8 482:9-114 588:115-494];Haliotis_sp_Tri_41483_c0_g1_i1;comp78781_c0_seq1_1 len=1193 path=[1758:0-812 588:813-1192]	comp155767_c0_seq1_6 len=447 path=[425:0-446];comp109403_c0_seq1_5 len=485 path=[463:0-484];comp78781_c0_seq2_2 len=495 path=[473:0-8 482:9-114 588:115-494];Haliotis_sp_Tri_41483_c0_g1_i1;comp78781_c0_seq1_1 len=1193 path=[1758:0-812 588:813-1192]	1;1;1;1;1	1;1;1;1;1	1;1;1;1;1	>comp155767_c0_seq1_6 len=447 path=[425:0-446];>comp109403_c0_seq1_5 len=485 path=[463:0-484];>comp78781_c0_seq2_2 len=495 path=[473:0-8 482:9-114 588:115-494];>Haliotis_sp_Tri_41483_c0_g1_i1;>comp78781_c0_seq1_1 len=1193 path=[1758:0-812 588:813-1192]	5	1	1	1	8.7	8.7	8.7	17.028	149	149;162;165;168;398	0	9.6902	2794700	399250	2.22635e-06	0.000222635	1
comp109573_c0_seq1_2 len=817 path=[795:0-816];comp1834_c0_seq1_6 len=249 path=[1:0-248];Haliotis_sp_CLC_233_c0_g1_i1;Haliotis_sp_idb_54192_c0_g1_i1;comp91334_c0_seq2_3 len=748 path=[2011:0-389 2401:390-656 6002:657-747];comp91334_c0_seq4_3 len=1034 path=[2011:0-389 2401:390-656 2668:657-924 6364:925-930 2941:931-1033]	comp109573_c0_seq1_2 len=817 path=[795:0-816]	3;1;1;1;1;1	3;1;1;1;1;1	3;1;1;1;1;1	>comp109573_c0_seq1_2 len=817 path=[795:0-816]	6	3	3	3	15.4	15.4	15.4	29.347	272	272;83;186;223;249;344	0	30.819	46673000	6667500	3.71803e-05	0.00371803	7
comp109621_c0_seq1_5 len=716 path=[1:0-715];tr|B8XW76|B8XW76_HALDV QM-like protein OS=Haliotis diversicolor supertexta PE=2 SV=1;tr|B6RB95|B6RB95_HALDI Ribosomal protein l10 OS=Haliotis discus discus PE=2 SV=1;comp29823_c0_seq1_1 len=690 path=[1:0-539 541:540-689];comp46312_c0_seq1_3 len=705 path=[683:0-447 1131:448-704];Haliotis_sp_CLC_853_c0_g1_i1	comp109621_c0_seq1_5 len=716 path=[1:0-715];tr|B8XW76|B8XW76_HALDV QM-like protein OS=Haliotis diversicolor supertexta PE=2 SV=1;tr|B6RB95|B6RB95_HALDI Ribosomal protein l10 OS=Haliotis discus discus PE=2 SV=1;comp29823_c0_seq1_1 len=690 path=[1:0-539 541:540-689];comp46312_c0_seq1_3 len=705 path=[683:0-447 1131:448-704];Haliotis_sp_CLC_853_c0_g1_i1	2;1;1;1;1;1	2;1;1;1;1;1	2;1;1;1;1;1	>comp109621_c0_seq1_5 len=716 path=[1:0-715];>tr|B8XW76|B8XW76_HALDV QM-like protein OS=Haliotis diversicolor supertexta PE=2 SV=1;>tr|B6RB95|B6RB95_HALDI Ribosomal protein l10 OS=Haliotis discus discus PE=2 SV=1;>comp29823_c0_seq1_1 len=690 path=[1:0-539	6	2	2	2	6.7	6.7	6.7	27.162	239	239;218;218;230;235;238	0	11.507	19219000	1921900	1.07172e-05	0.00107172	3
comp109641_c0_seq1_1 len=607 path=[585:0-606];tr|E6Y2Z1|E6Y2Z1_HALDV GTP-binding nuclear protein Ran OS=Haliotis diversicolor supertexta PE=2 SV=1;tr|B6RB29|B6RB29_HALDI Ran-1-prov protein OS=Haliotis discus discus PE=2 SV=1;Haliotis_sp_idb_37945_c0_g1_i1;comp82506_c0_seq1_5 len=1220 path=[1200:0-240 1443:241-1219]	comp109641_c0_seq1_1 len=607 path=[585:0-606];tr|E6Y2Z1|E6Y2Z1_HALDV GTP-binding nuclear protein Ran OS=Haliotis diversicolor supertexta PE=2 SV=1;tr|B6RB29|B6RB29_HALDI Ran-1-prov protein OS=Haliotis discus discus PE=2 SV=1;Haliotis_sp_idb_37945_c0_g1_i1;comp82506_c0_seq1_5 len=1220 path=[1200:0-240 1443:241-1219]	2;1;1;1;1	2;1;1;1;1	2;1;1;1;1	>comp109641_c0_seq1_1 len=607 path=[585:0-606];>tr|E6Y2Z1|E6Y2Z1_HALDV GTP-binding nuclear protein Ran OS=Haliotis diversicolor supertexta PE=2 SV=1;>tr|B6RB29|B6RB29_HALDI Ran-1-prov protein OS=Haliotis discus discus PE=2 SV=1;>Haliotis_sp_idb_37945_c0_g1	5	2	2	2	10.8	10.8	10.8	22.956	203	203;220;220;249;407	0	14.922	1154900	88837	4.95386e-07	4.95386e-05	2
comp109696_c0_seq1_3 len=820 path=[798:0-819];CON__P02584	comp109696_c0_seq1_3 len=820 path=[798:0-819];CON__P02584	2;1	2;1	2;1	>comp109696_c0_seq1_3 len=820 path=[798:0-819];>P02584 SWISS-PROT:P02584 (Bos taurus) Profilin-1	2	2	2	2	8.1	8.1	8.1	29.583	273	273;140	0	12.348	34724000	3858200	2.15146e-05	0.00215146	2
comp109751_c0_seq1_6 len=867 path=[845:0-866]	comp109751_c0_seq1_6 len=867 path=[845:0-866]	2	2	2	>comp109751_c0_seq1_6 len=867 path=[845:0-866]	1	2	2	2	10	10	10	32.565	289	289	0	27.427	13084000	1090300	6.07989e-06	0.000607989	2
comp110132_c0_seq1_4 len=462 path=[1:0-461];Haliotis_sp_Tri_123108_c0_g1_i1;comp89492_c0_seq1_3 len=1705 path=[2325:0-155 2481:156-178 2504:179-743 3069:744-759 3085:760-1255 1171:1256-1623 4941:1624-1704];comp89492_c0_seq3_3 len=2414 path=[2325:0-155 2481:156-178 2504:179-743 3069:744-759 3085:760-1255 1171:1256-1623 1539:1624-1761 1677:1762-1821 5971:1822-1943 1862:1944-2149 5084:2150-2188 2108…	comp110132_c0_seq1_4 len=462 path=[1:0-461];Haliotis_sp_Tri_123108_c0_g1_i1;comp89492_c0_seq1_3 len=1705 path=[2325:0-155 2481:156-178 2504:179-743 3069:744-759 3085:760-1255 1171:1256-1623 4941:1624-1704];comp89492_c0_seq3_3 len=2414 path=[2325:0-155 2481:156-178 2504:179-743 3069:744-759 3085:760-1255 1171:1256-1623 1539:1624-1761 1677:1762-1821 5971:1822-1943 1862:1944-2149 5084:2150-2188 2108…	2;1;1;1;1	2;1;1;1;1	2;1;1;1;1	>comp110132_c0_seq1_4 len=462 path=[1:0-461];>Haliotis_sp_Tri_123108_c0_g1_i1;>comp89492_c0_seq1_3 len=1705 path=[2325:0-155 2481:156-178 2504:179-743 3069:744-759 3085:760-1255 1171:1256-1623 4941:1624-1704];>comp89492_c0_seq3_3 len=2414 path=[2325:0-155	5	2	2	2	12.3	12.3	12.3	17.687	154	154;149;568;803;809	0	11.371	7977500	997180	5.56062e-06	0.000556062	2
comp110156_c0_seq1_6 len=1774 path=[1752:0-1773]	comp110156_c0_seq1_6 len=1774 path=[1752:0-1773]	2	2	2	>comp110156_c0_seq1_6 len=1774 path=[1752:0-1773]	1	2	2	2	3.9	3.9	3.9	64.59	591	591	0	12.829	12336000	440590	2.45688e-06	0.000245688	2
comp110357_c0_seq1_3 len=483 path=[1:0-482];comp124620_c0_seq1_2 len=400 path=[378:0-399];comp75604_c0_seq2_2 len=448 path=[1:0-90 92:91-335 337:336-447]	comp110357_c0_seq1_3 len=483 path=[1:0-482]	3;1;1	3;1;1	3;1;1	>comp110357_c0_seq1_3 len=483 path=[1:0-482]	3	3	3	3	32.9	32.9	32.9	16.94	161	161;133;149	0	26.69	7464100	746410	4.16224e-06	0.000416224	4	43;44		63;65
comp111062_c0_seq1_3 len=2207 path=[2185:0-2206];comp66863_c0_seq2_2 len=1494 path=[1473:0-1228 3072:1229-1383 2858:1384-1493];Haliotis_sp_Tri_97542_c0_g1_i1;comp46513_c0_seq2_1 len=1872 path=[1:0-1305 1307:1306-1454 1456:1455-1871];comp46513_c0_seq3_1 len=2010 path=[1:0-1305 4643:1306-1443 1307:1444-1592 1456:1593-2009];comp46513_c0_seq1_1 len=2237 path=[1:0-1305 1307:1306-1454 3721:1455-1819 14…	comp111062_c0_seq1_3 len=2207 path=[2185:0-2206]	4;1;1;1;1;1;1	4;1;1;1;1;1;1	4;1;1;1;1;1;1	>comp111062_c0_seq1_3 len=2207 path=[2185:0-2206]	7	4	4	4	7.2	7.2	7.2	78.829	735	735;498;550;624;670;746;792	0	37.23	15778000	375680	2.09492e-06	0.000209492	3
comp111239_c0_seq1_1 len=1999 path=[1977:0-1998];Haliotis_sp_CLC_3369_c0_g1_i1;comp94743_c0_seq3_1 len=3288 path=[1:0-118 120:119-135 137:136-359 361:360-789 791:790-808 810:809-1376 1379:1377-2507 2510:2508-2527 2530:2528-3000 3003:3001-3016 9096:3017-3287];comp299622_c0_seq1_6 len=453 path=[431:0-452]	comp111239_c0_seq1_1 len=1999 path=[1977:0-1998];Haliotis_sp_CLC_3369_c0_g1_i1;comp94743_c0_seq3_1 len=3288 path=[1:0-118 120:119-135 137:136-359 361:360-789 791:790-808 810:809-1376 1379:1377-2507 2510:2508-2527 2530:2528-3000 3003:3001-3016 9096:3017-3287]	7;4;4;2	6;3;3;1	6;3;3;1	>comp111239_c0_seq1_1 len=1999 path=[1977:0-1998];>Haliotis_sp_CLC_3369_c0_g1_i1;>comp94743_c0_seq3_1 len=3288 path=[1:0-118 120:119-135 137:136-359 361:360-789 791:790-808 810:809-1376 1379:1377-2507 2510:2508-2527 2530:2528-3000 3003:3001-3016 9096:3017-	4	7	6	6	13.2	11.7	11.7	72.587	667	667;291;1096;151	0	41.245	22621000	665320	3.71005e-06	0.000371005	7	45;46		60;248
comp111388_c0_seq1_4 len=1244 path=[1222:0-1243]	comp111388_c0_seq1_4 len=1244 path=[1222:0-1243]	1	1	1	>comp111388_c0_seq1_4 len=1244 path=[1222:0-1243]	1	1	1	1	2.4	2.4	2.4	44.556	414	414	0	7.2059	17260000	663850	3.70185e-06	0.000370185	3
comp112217_c0_seq1_5 len=1018 path=[1:0-1017]	comp112217_c0_seq1_5 len=1018 path=[1:0-1017]	3	3	1	>comp112217_c0_seq1_5 len=1018 path=[1:0-1017]	1	3	3	1	12.6	12.6	4.7	36.831	340	340	0	23.896	11346000	810390	4.51901e-06	0.000451901	4
Haliotis_sp_idb_10968_c0_g1_i1;comp112534_c0_seq1_2 len=422 path=[400:0-421];Haliotis_sp_idb_10969_c0_g1_i1	Haliotis_sp_idb_10968_c0_g1_i1;comp112534_c0_seq1_2 len=422 path=[400:0-421];Haliotis_sp_idb_10969_c0_g1_i1	9;9;8	9;9;8	9;9;8	>Haliotis_sp_idb_10968_c0_g1_i1;>comp112534_c0_seq1_2 len=422 path=[400:0-421];>Haliotis_sp_idb_10969_c0_g1_i1	3	9	9	9	66.1	66.1	66.1	14.127	127	127;141;116	0	104.14	2693000000	299230000	0.00166861	0.166861	89	47		52
comp114698_c0_seq1_3 len=444 path=[1:0-443]	comp114698_c0_seq1_3 len=444 path=[1:0-443]	2	2	2	>comp114698_c0_seq1_3 len=444 path=[1:0-443]	1	2	2	2	13.5	13.5	13.5	16.085	148	148	0	18.154	148300000	16478000	9.1887e-05	0.0091887	11
comp116903_c0_seq1_4 len=3245 path=[1:0-3244]	comp116903_c0_seq1_4 len=3245 path=[1:0-3244]	2	2	2	>comp116903_c0_seq1_4 len=3245 path=[1:0-3244]	1	2	2	2	3.1	3.1	3.1	117.56	1081	1081	0	25.008	15727000	341890	1.9065e-06	0.00019065	3	48		317
comp118163_c0_seq1_4 len=717 path=[1:0-716];Haliotis_sp_idb_26847_c0_g1_i1;comp93676_c0_seq1_3 len=1937 path=[1:0-268 5120:269-810 812:811-842 844:843-1081 1083:1082-1095 1097:1096-1431 1433:1432-1452 1454:1453-1519 1521:1520-1602 1604:1603-1733 1735:1734-1828 1830:1829-1847 1849:1848-1936]	comp118163_c0_seq1_4 len=717 path=[1:0-716]	4;1;1	4;1;1	4;1;1	>comp118163_c0_seq1_4 len=717 path=[1:0-716]	3	4	4	4	23	23	23	25.866	239	239;416;645	0	56.936	118480000	7404800	4.12917e-05	0.00412917	7	49		195
comp121020_c0_seq1_1 len=949 path=[1:0-948]	comp121020_c0_seq1_1 len=949 path=[1:0-948]	2	2	2	>comp121020_c0_seq1_1 len=949 path=[1:0-948]	1	2	2	2	11.4	11.4	11.4	33.325	317	317	0	43.999	149530000	11502000	6.41391e-05	0.00641391	9
comp123733_c0_seq1_5 len=1186 path=[1164:0-1185]	comp123733_c0_seq1_5 len=1186 path=[1164:0-1185]	1	1	1	>comp123733_c0_seq1_5 len=1186 path=[1164:0-1185]	1	1	1	1	3.5	3.5	3.5	42.071	396	396	0	8.1926	5121700	284540	1.58669e-06	0.000158669	2
comp126840_c0_seq1_1 len=1067 path=[1045:0-1066]	comp126840_c0_seq1_1 len=1067 path=[1045:0-1066]	1	1	1	>comp126840_c0_seq1_1 len=1067 path=[1045:0-1066]	1	1	1	1	7.3	7.3	7.3	39.601	356	356	0	13.677	25467000	1340300	7.47397e-06	0.000747397	3
comp128817_c0_seq1_3 len=906 path=[1:0-905];Haliotis_sp_idb_42198_c0_g1_i1	comp128817_c0_seq1_3 len=906 path=[1:0-905];Haliotis_sp_idb_42198_c0_g1_i1	3;3	3;3	3;3	>comp128817_c0_seq1_3 len=906 path=[1:0-905];>Haliotis_sp_idb_42198_c0_g1_i1	2	3	3	3	12.6	12.6	12.6	33.666	302	302;320	0	31.829	289530000	17031000	9.49707e-05	0.00949707	25
comp303015_c0_seq1_2 len=234 path=[212:0-233];comp129747_c0_seq1_3 len=1190 path=[1168:0-1189]	comp303015_c0_seq1_2 len=234 path=[212:0-233];comp129747_c0_seq1_3 len=1190 path=[1168:0-1189]	1;1	1;1	1;1	>comp303015_c0_seq1_2 len=234 path=[212:0-233];>comp129747_c0_seq1_3 len=1190 path=[1168:0-1189]	2	1	1	1	16.7	16.7	16.7	8.9698	78	78;396	0	16.843	20731000	5182700	2.89005e-05	0.00289005	2
comp133602_c0_seq1_1 len=1797 path=[1775:0-1796]	comp133602_c0_seq1_1 len=1797 path=[1775:0-1796]	1	1	1	>comp133602_c0_seq1_1 len=1797 path=[1775:0-1796]	1	1	1	1	2.8	2.8	2.8	66.69	599	599	0	6.8835	13923000	397800	2.21827e-06	0.000221827	1
comp133740_c0_seq1_1 len=1438 path=[1416:0-1437];tr|A7L6B1|A7L6B1_HALAI Beta-catenin (Fragment) OS=Haliotis asinina PE=2 SV=1;Haliotis_sp_CLC_1079_c0_g1_i1;comp87734_c0_seq2_1 len=3625 path=[1:0-462 464:463-2415 2417:2416-2809 2811:2810-3206 3211:3207-3624]	comp133740_c0_seq1_1 len=1438 path=[1416:0-1437]	3;1;1;1	3;1;1;1	3;1;1;1	>comp133740_c0_seq1_1 len=1438 path=[1416:0-1437]	4	3	3	3	8.3	8.3	8.3	52.33	480	480;357;830;1209	0	47.315	331410000	10356000	5.77486e-05	0.00577486	28	50		418
comp135434_c0_seq1_4 len=334 path=[312:0-333];comp150370_c0_seq1_4 len=306 path=[284:0-305];comp173339_c0_seq1_2 len=332 path=[310:0-331];comp222514_c0_seq1_3 len=364 path=[342:0-363]	comp135434_c0_seq1_4 len=334 path=[312:0-333]	7;3;3;3	7;3;3;3	7;3;3;3	>comp135434_c0_seq1_4 len=334 path=[312:0-333]	4	7	7	7	48.6	48.6	48.6	12.18	111	111;102;111;121	0	51.171	1298200000	216370000	0.00120655	0.120655	26	51		87
comp136401_c0_seq1_5 len=2422 path=[2400:0-2421];Haliotis_sp_Tri_2770_c0_g1_i1;comp99703_c0_seq1_2 len=2817 path=[2795:0-1060 3856:1061-1739 4535:1740-1764 4560:1765-1802 4598:1803-1812 4608:1813-1836 4632:1837-2307 5103:2308-2429 5225:2430-2816]	comp136401_c0_seq1_5 len=2422 path=[2400:0-2421]	14;6;6	13;5;5	13;5;5	>comp136401_c0_seq1_5 len=2422 path=[2400:0-2421]	3	14	13	13	22	20.7	20.7	88.235	808	808;670;939	0	87.176	126600000	3617200	2.01707e-05	0.00201707	24	52		238
comp139899_c0_seq1_6 len=530 path=[508:0-529]	comp139899_c0_seq1_6 len=530 path=[508:0-529]	1	1	1	>comp139899_c0_seq1_6 len=530 path=[508:0-529]	1	1	1	1	7.9	7.9	7.9	19.1	177	177	0	7.4669	1660600	237230	1.32288e-06	0.000132288	1
comp140373_c0_seq1_5 len=758 path=[1:0-757]	comp140373_c0_seq1_5 len=758 path=[1:0-757]	1	1	1	>comp140373_c0_seq1_5 len=758 path=[1:0-757]	1	1	1	1	4	4	4	28.84	253	253	0	8.0979	5706900	380460	2.12158e-06	0.000212158	1
comp146988_c0_seq1_6 len=876 path=[854:0-875];Haliotis_sp_Tri_123585_c0_g1_i1;comp87937_c0_seq1_3 len=2944 path=[2922:0-830 3753:831-1195 4118:1196-1661 4584:1662-2627 5550:2628-2696 5619:2697-2943]	comp146988_c0_seq1_6 len=876 path=[854:0-875];Haliotis_sp_Tri_123585_c0_g1_i1;comp87937_c0_seq1_3 len=2944 path=[2922:0-830 3753:831-1195 4118:1196-1661 4584:1662-2627 5550:2628-2696 5619:2697-2943]	2;1;1	2;1;1	2;1;1	>comp146988_c0_seq1_6 len=876 path=[854:0-875];>Haliotis_sp_Tri_123585_c0_g1_i1;>comp87937_c0_seq1_3 len=2944 path=[2922:0-830 3753:831-1195 4118:1196-1661 4584:1662-2627 5550:2628-2696 5619:2697-2943]	3	2	2	2	9.2	9.2	9.2	33.993	292	292;837;981	0	14.795	7292700	486180	2.71111e-06	0.000271111	2
comp147991_c0_seq1_2 len=2031 path=[2009:0-2030]	comp147991_c0_seq1_2 len=2031 path=[2009:0-2030]	2	2	2	>comp147991_c0_seq1_2 len=2031 path=[2009:0-2030]	1	2	2	2	3.5	3.5	3.5	74.215	677	677	0	13.761	49170000	1446200	8.06451e-06	0.000806451	3
comp1528_c0_seq1_1 len=423 path=[401:0-422]	comp1528_c0_seq1_1 len=423 path=[401:0-422]	1	1	1	>comp1528_c0_seq1_1 len=423 path=[401:0-422]	1	1	1	1	13.5	13.5	13.5	15.656	141	141	0	7.3396	2182600	242510	1.35232e-06	0.000135232	1
comp157183_c0_seq1_2 len=592 path=[570:0-591]	comp157183_c0_seq1_2 len=592 path=[570:0-591]	1	1	1	>comp157183_c0_seq1_2 len=592 path=[570:0-591]	1	1	1	1	9.6	9.6	9.6	22.118	197	197	0	8.3379	2309900	209990	1.17098e-06	0.000117098	1
Haliotis_sp_Tri_808_c0_g1_i1;comp157484_c0_seq1_1 len=611 path=[1:0-610]	Haliotis_sp_Tri_808_c0_g1_i1;comp157484_c0_seq1_1 len=611 path=[1:0-610]	2;2	2;2	2;2	>Haliotis_sp_Tri_808_c0_g1_i1;>comp157484_c0_seq1_1 len=611 path=[1:0-610]	2	2	2	2	21.9	21.9	21.9	15.484	137	137;204	0	16.177	58737000	6526400	3.63934e-05	0.00363934	4	55		75
comp160034_c0_seq1_5 len=290 path=[268:0-289]	comp160034_c0_seq1_5 len=290 path=[268:0-289]	3	1	1	>comp160034_c0_seq1_5 len=290 path=[268:0-289]	1	3	1	1	50.5	19.6	19.6	10.689	97	97	0	8.7878	4354200	725700	4.04675e-06	0.000404675	1	45		69
comp164829_c0_seq1_4 len=939 path=[1:0-938]	comp164829_c0_seq1_4 len=939 path=[1:0-938]	2	2	2	>comp164829_c0_seq1_4 len=939 path=[1:0-938]	1	2	2	2	8.9	8.9	8.9	35.402	313	313	0	16.176	23107000	1100300	6.13565e-06	0.000613565	2	56;57		244;254
tr|Q6YNH2|Q6YNH2_HALTU Histone H3 (Fragment) OS=Haliotis tuberculata PE=4 SV=1;tr|Q6U6K4|Q6U6K4_HALTU Histone H3 (Fragment) OS=Haliotis tuberculata PE=3 SV=1;tr|F2VD15|F2VD15_HALAI Histone H3 (Fragment) OS=Haliotis asinina PE=3 SV=1;tr|D8L6Z8|D8L6Z8_HALCO Histone H3 (Fragment) OS=Haliotis corrugata GN=H3 PE=3 SV=1;tr|Q58PA5|Q58PA5_HALKA Histone H3 (Fragment) OS=Haliotis kamtschatkana GN=H3 PE=3 S…	tr|Q6YNH2|Q6YNH2_HALTU Histone H3 (Fragment) OS=Haliotis tuberculata PE=4 SV=1;tr|Q6U6K4|Q6U6K4_HALTU Histone H3 (Fragment) OS=Haliotis tuberculata PE=3 SV=1;tr|F2VD15|F2VD15_HALAI Histone H3 (Fragment) OS=Haliotis asinina PE=3 SV=1;tr|D8L6Z8|D8L6Z8_HALCO Histone H3 (Fragment) OS=Haliotis corrugata GN=H3 PE=3 SV=1;tr|Q58PA5|Q58PA5_HALKA Histone H3 (Fragment) OS=Haliotis kamtschatkana GN=H3 PE=3 S…	2;2;2;2;2;2;2;2;2;2;2;2;1;1;1;1;1;1;1;1	2;2;2;2;2;2;2;2;2;2;2;2;1;1;1;1;1;1;1;1	2;2;2;2;2;2;2;2;2;2;2;2;1;1;1;1;1;1;1;1	>tr|Q6YNH2|Q6YNH2_HALTU Histone H3 (Fragment) OS=Haliotis tuberculata PE=4 SV=1;>tr|Q6U6K4|Q6U6K4_HALTU Histone H3 (Fragment) OS=Haliotis tuberculata PE=3 SV=1;>tr|F2VD15|F2VD15_HALAI Histone H3 (Fragment) OS=Haliotis asinina PE=3 SV=1;>tr|D8L6Z8|D8L6Z8_HA	20	2	2	2	40.2	40.2	40.2	11.594	102	102;109;109;109;114;121;125;125;125;125;125;125;136;136;155;189;330;359;372;679	0	34.703	299230000	74808000	0.000417155	0.0417155	7	58		76
comp17121_c0_seq1_5 len=1318 path=[1:0-1317]	comp17121_c0_seq1_5 len=1318 path=[1:0-1317]	2	2	2	>comp17121_c0_seq1_5 len=1318 path=[1:0-1317]	1	2	2	2	6.6	6.6	6.6	47.634	440	440	0	33.878	68777000	2865700	1.59801e-05	0.00159801	5
comp174131_c0_seq1_2 len=1168 path=[1:0-1167]	comp174131_c0_seq1_2 len=1168 path=[1:0-1167]	4	4	4	>comp174131_c0_seq1_2 len=1168 path=[1:0-1167]	1	4	4	4	13.4	13.4	13.4	43.772	389	389	0	27.171	7431600	275240	1.53483e-06	0.000153483	5
comp17459_c0_seq1_4 len=265 path=[1:0-112 114:113-136 138:137-167 169:168-264]	comp17459_c0_seq1_4 len=265 path=[1:0-112 114:113-136 138:137-167 169:168-264]	1	1	1	>comp17459_c0_seq1_4 len=265 path=[1:0-112 114:113-136 138:137-167 169:168-264]	1	1	1	1	18.2	18.2	18.2	9.8942	88	88	0	6.9906	40558000	5793900	3.23088e-05	0.00323088	3
comp175564_c0_seq1_3 len=603 path=[581:0-602]	comp175564_c0_seq1_3 len=603 path=[581:0-602]	1	1	1	>comp175564_c0_seq1_3 len=603 path=[581:0-602]	1	1	1	1	5	5	5	22.053	201	201	0	7.1324	13584000	1234900	6.88623e-06	0.000688623	1
comp186485_c0_seq1_2 len=291 path=[1:0-290]	comp186485_c0_seq1_2 len=291 path=[1:0-290]	1	1	1	>comp186485_c0_seq1_2 len=291 path=[1:0-290]	1	1	1	1	23.7	23.7	23.7	10.043	97	97	0	13.59	1543700	257280	1.43468e-06	0.000143468	1
comp188025_c0_seq1_6 len=266 path=[1:0-265];comp151882_c0_seq1_3 len=388 path=[1:0-387];CON__Q3SX28	comp188025_c0_seq1_6 len=266 path=[1:0-265];comp151882_c0_seq1_3 len=388 path=[1:0-387];CON__Q3SX28	2;1;1	2;1;1	2;1;1	>comp188025_c0_seq1_6 len=266 path=[1:0-265];>comp151882_c0_seq1_3 len=388 path=[1:0-387];>Q3SX28 TREMBL:Q3SX28;Q5KR48 (Bos taurus) Tropomyosin 2	3	2	2	2	21.3	21.3	21.3	10.219	89	89;129;284	0	12.566	169990000	24284000	0.000135416	0.0135416	5	59		62
comp18904_c0_seq1_2 len=692 path=[670:0-500 1171:501-691];Haliotis_sp_Tri_59763_c0_g1_i1;comp94399_c0_seq2_3 len=1524 path=[1502:0-853 2356:854-893 2396:894-953 2456:954-1012 4230:1013-1025 2528:1026-1126 4261:1127-1149 2652:1150-1197 4300:1198-1199 4302:1200-1281 2784:1282-1523];comp94399_c0_seq1_3 len=1552 path=[1502:0-853 4154:854-866 3088:867-881 2356:882-921 2396:922-981 2456:982-1040 4230:1…	comp18904_c0_seq1_2 len=692 path=[670:0-500 1171:501-691]	3;1;1;1	3;1;1;1	3;1;1;1	>comp18904_c0_seq1_2 len=692 path=[670:0-500 1171:501-691]	4	3	3	3	16.9	16.9	16.9	25.763	231	231;249;508;517	0	20.36	85511000	7125900	3.97365e-05	0.00397365	7
comp189172_c0_seq1_3 len=297 path=[275:0-296];comp22005_c0_seq1_2 len=594 path=[1:0-570 1207:571-593];comp80846_c0_seq1_1 len=633 path=[1:0-43 45:44-316 1244:317-326 328:327-429 431:430-632];comp96947_c0_seq3_4 len=1067 path=[3355:0-221 3577:222-543 3337:544-561 1823:562-593 7968:594-608 7992:609-609 7984:610-617 1879:618-621 1883:622-630 1892:631-677 1939:678-693 8036:694-707 8050:708-710 8053:7…	comp189172_c0_seq1_3 len=297 path=[275:0-296];comp22005_c0_seq1_2 len=594 path=[1:0-570 1207:571-593];comp80846_c0_seq1_1 len=633 path=[1:0-43 45:44-316 1244:317-326 328:327-429 431:430-632];comp96947_c0_seq3_4 len=1067 path=[3355:0-221 3577:222-543 3337:544-561 1823:562-593 7968:594-608 7992:609-609 7984:610-617 1879:618-621 1883:622-630 1892:631-677 1939:678-693 8036:694-707 8050:708-710 8053:7…	1;1;1;1;1;1	1;1;1;1;1;1	1;1;1;1;1;1	>comp189172_c0_seq1_3 len=297 path=[275:0-296];>comp22005_c0_seq1_2 len=594 path=[1:0-570 1207:571-593];>comp80846_c0_seq1_1 len=633 path=[1:0-43 45:44-316 1244:317-326 328:327-429 431:430-632];>comp96947_c0_seq3_4 len=1067 path=[3355:0-221 3577:222-543 33	6	1	1	1	11.1	11.1	11.1	10.928	99	99;198;211;355;375;391	0	6.9327	17458000	3491600	1.94704e-05	0.00194704	1
comp193691_c0_seq1_5 len=375 path=[1:0-374]	comp193691_c0_seq1_5 len=375 path=[1:0-374]	1	1	1	>comp193691_c0_seq1_5 len=375 path=[1:0-374]	1	1	1	1	9.6	9.6	9.6	13.959	125	125	0	9.5901	1554200	194270	1.08332e-06	0.000108332	1
comp200473_c0_seq1_5 len=556 path=[534:0-555]	comp200473_c0_seq1_5 len=556 path=[534:0-555]	1	1	1	>comp200473_c0_seq1_5 len=556 path=[534:0-555]	1	1	1	1	8.6	8.6	8.6	20.329	186	186	0	7.1003	3569400	324490	1.80947e-06	0.000180947	1
comp201287_c0_seq1_1 len=425 path=[403:0-424];Haliotis_sp_Tri_33681_c0_g1_i1;comp82263_c0_seq2_2 len=1648 path=[1626:0-669 2296:670-727 2354:728-987 2614:988-992 2619:993-1647]	comp201287_c0_seq1_1 len=425 path=[403:0-424];Haliotis_sp_Tri_33681_c0_g1_i1;comp82263_c0_seq2_2 len=1648 path=[1626:0-669 2296:670-727 2354:728-987 2614:988-992 2619:993-1647]	1;1;1	1;1;1	1;1;1	>comp201287_c0_seq1_1 len=425 path=[403:0-424];>Haliotis_sp_Tri_33681_c0_g1_i1;>comp82263_c0_seq2_2 len=1648 path=[1626:0-669 2296:670-727 2354:728-987 2614:988-992 2619:993-1647]	3	1	1	1	13.4	13.4	13.4	15.686	142	142;162;549	0	16.424	4306500	430650	2.40145e-06	0.000240145	1
comp205463_c0_seq1_5 len=574 path=[552:0-573];Haliotis_sp_idb_35864_c0_g1_i1;comp88207_c0_seq1_4 len=1165 path=[1:0-60 62:61-839 841:840-852 854:853-1037 1039:1038-1093 1095:1094-1164]	comp205463_c0_seq1_5 len=574 path=[552:0-573]	3;1;1	3;1;1	3;1;1	>comp205463_c0_seq1_5 len=574 path=[552:0-573]	3	3	3	3	18.2	18.2	18.2	20.818	192	192;285;388	0	18.598	102570000	6837800	3.81299e-05	0.00381299	6
comp210095_c0_seq1_5 len=333 path=[1:0-332]	comp210095_c0_seq1_5 len=333 path=[1:0-332]	1	1	1	>comp210095_c0_seq1_5 len=333 path=[1:0-332]	1	1	1	1	15.3	15.3	15.3	13.04	111	111	0	18.076	12266000	1752200	9.77087e-06	0.000977087	2
comp217675_c0_seq1_3 len=363 path=[341:0-362]	comp217675_c0_seq1_3 len=363 path=[341:0-362]	1	1	1	>comp217675_c0_seq1_3 len=363 path=[341:0-362]	1	1	1	1	15.7	15.7	15.7	13.816	121	121	0	8.6962	2368800	296090	1.6511e-06	0.00016511	1
comp217972_c0_seq1_2 len=380 path=[358:0-379];Haliotis_sp_Tri_86193_c0_g1_i1	comp217972_c0_seq1_2 len=380 path=[358:0-379];Haliotis_sp_Tri_86193_c0_g1_i1	1;1	1;1	1;1	>comp217972_c0_seq1_2 len=380 path=[358:0-379];>Haliotis_sp_Tri_86193_c0_g1_i1	2	1	1	1	8.7	8.7	8.7	15.202	127	127;480	0	12.301	89756000	11220000	6.25666e-05	0.00625666	9
comp21825_c0_seq1_2 len=679 path=[657:0-678];comp55503_c0_seq1_1 len=666 path=[1:0-25 27:26-665]	comp21825_c0_seq1_2 len=679 path=[657:0-678];comp55503_c0_seq1_1 len=666 path=[1:0-25 27:26-665]	3;2	3;2	2;1	>comp21825_c0_seq1_2 len=679 path=[657:0-678];>comp55503_c0_seq1_1 len=666 path=[1:0-25 27:26-665]	2	3	3	2	17.7	17.7	11.9	23.233	226	226;222	0	23.831	9518600	634570	3.53858e-06	0.000353858	4	66		216
comp224418_c0_seq1_4 len=319 path=[297:0-318]	comp224418_c0_seq1_4 len=319 path=[297:0-318]	1	1	1	>comp224418_c0_seq1_4 len=319 path=[297:0-318]	1	1	1	1	15.1	15.1	15.1	11.561	106	106	0	7.3429	16438000	8219200	4.58331e-05	0.00458331	2	67		13
Haliotis_sp_Tri_31892_c0_g1_i1;comp22593_c0_seq1_3 len=735 path=[1:0-734]	Haliotis_sp_Tri_31892_c0_g1_i1;comp22593_c0_seq1_3 len=735 path=[1:0-734]	5;5	5;5	2;2	>Haliotis_sp_Tri_31892_c0_g1_i1;>comp22593_c0_seq1_3 len=735 path=[1:0-734]	2	5	5	2	43.4	43.4	21.7	21.648	198	198;245	0	65.19	11850000000	1975000000	0.0110133	1.10133	104
comp228024_c0_seq1_4 len=363 path=[1:0-362]	comp228024_c0_seq1_4 len=363 path=[1:0-362]	1	1	1	>comp228024_c0_seq1_4 len=363 path=[1:0-362]	1	1	1	1	16.5	16.5	16.5	13.905	121	121	0	7.6749	3565300	509330	2.8402e-06	0.00028402	0
comp229571_c0_seq1_1 len=895 path=[1:0-894]	comp229571_c0_seq1_1 len=895 path=[1:0-894]	2	2	2	>comp229571_c0_seq1_1 len=895 path=[1:0-894]	1	2	2	2	9	9	9	32.14	299	299	0	12.995	43999000	3384500	1.88731e-05	0.00188731	3	69		81
comp23247_c0_seq1_2 len=1455 path=[1433:0-1210 2644:1211-1454]	comp23247_c0_seq1_2 len=1455 path=[1433:0-1210 2644:1211-1454]	6	6	6	>comp23247_c0_seq1_2 len=1455 path=[1433:0-1210 2644:1211-1454]	1	6	6	6	16.5	16.5	16.5	51.566	485	485	0	57.667	304390000	11707000	6.52822e-05	0.00652822	15	70		225
comp236269_c0_seq1_4 len=272 path=[250:0-271]	comp236269_c0_seq1_4 len=272 path=[250:0-271]	8	6	6	>comp236269_c0_seq1_4 len=272 path=[250:0-271]	1	8	6	6	64.4	50	50	9.4749	90	90	0	111.37	4045300000	809050000	0.00451154	0.451154	67
comp23692_c0_seq1_3 len=1292 path=[1:0-1291];tr|Q45Y86|Q45Y86_HALRU Triosephosphate isomerase (Fragment) OS=Haliotis rufescens PE=2 SV=1	comp23692_c0_seq1_3 len=1292 path=[1:0-1291]	5;1	5;1	5;1	>comp23692_c0_seq1_3 len=1292 path=[1:0-1291]	2	5	5	5	14.9	14.9	14.9	45.689	430	430;210	0	37.309	149420000	7115000	3.96757e-05	0.00396757	10
comp23840_c0_seq1_4 len=564 path=[1:0-218 220:219-563]	comp23840_c0_seq1_4 len=564 path=[1:0-218 220:219-563]	2	2	2	>comp23840_c0_seq1_4 len=564 path=[1:0-218 220:219-563]	1	2	2	2	12.8	12.8	12.8	21.05	188	188	0	13.64	12255000	1225500	6.83381e-06	0.000683381	4
comp24068_c0_seq1_6 len=656 path=[1:0-655];comp61890_c0_seq1_2 len=286 path=[264:0-285]	comp24068_c0_seq1_6 len=656 path=[1:0-655]	3;1	3;1	3;1	>comp24068_c0_seq1_6 len=656 path=[1:0-655]	2	3	3	3	19.6	19.6	19.6	24.264	219	219;95	0	22.08	586000000	41857000	0.000233409	0.0233409	9	71		117
comp24075_c0_seq1_1 len=701 path=[1:0-605 607:606-676 678:677-700];comp24075_c0_seq2_1 len=772 path=[1:0-605 607:606-676 1414:677-747 678:748-771]	comp24075_c0_seq1_1 len=701 path=[1:0-605 607:606-676 678:677-700];comp24075_c0_seq2_1 len=772 path=[1:0-605 607:606-676 1414:677-747 678:748-771]	4;4	4;4	4;4	>comp24075_c0_seq1_1 len=701 path=[1:0-605 607:606-676 678:677-700];>comp24075_c0_seq2_1 len=772 path=[1:0-605 607:606-676 1414:677-747 678:748-771]	2	4	4	4	20.9	20.9	20.9	26.654	234	234;258	0	43.069	15941000	1328400	7.40761e-06	0.000740761	4
comp241021_c0_seq1_1 len=240 path=[218:0-239]	comp241021_c0_seq1_1 len=240 path=[218:0-239]	1	1	1	>comp241021_c0_seq1_1 len=240 path=[218:0-239]	1	1	1	1	17.5	17.5	17.5	7.1212	80	80	0	21.871	52577000	13144000	7.32954e-05	0.00732954	5
comp24358_c0_seq1_2 len=238 path=[1:0-237]	comp24358_c0_seq1_2 len=238 path=[1:0-237]	1	1	1	>comp24358_c0_seq1_2 len=238 path=[1:0-237]	1	1	1	1	13.9	13.9	13.9	8.2354	79	79	0	8.8173	17280000	3456000	1.92718e-05	0.00192718	3
comp24358_c1_seq1_6 len=270 path=[461:0-243 705:244-269]	comp24358_c1_seq1_6 len=270 path=[461:0-243 705:244-269]	1	1	1	>comp24358_c1_seq1_6 len=270 path=[461:0-243 705:244-269]	1	1	1	1	13.3	13.3	13.3	9.8063	90	90	0	8.9522	24316000	8105200	4.51974e-05	0.00451974	3
comp24361_c0_seq2_2 len=604 path=[1:0-361 363:362-603];comp24361_c0_seq1_1 len=264 path=[1163:0-21 363:22-263]	comp24361_c0_seq2_2 len=604 path=[1:0-361 363:362-603];comp24361_c0_seq1_1 len=264 path=[1163:0-21 363:22-263]	2;1	2;1	2;1	>comp24361_c0_seq2_2 len=604 path=[1:0-361 363:362-603];>comp24361_c0_seq1_1 len=264 path=[1163:0-21 363:22-263]	2	2	2	2	15.4	15.4	15.4	21.931	201	201;88	0	15.694	7171700	717170	3.99919e-06	0.000399919	5
comp24678_c0_seq1_1 len=274 path=[1:0-16 18:17-273]	comp24678_c0_seq1_1 len=274 path=[1:0-16 18:17-273]	1	1	1	>comp24678_c0_seq1_1 len=274 path=[1:0-16 18:17-273]	1	1	1	1	14.1	14.1	14.1	9.7162	92	92	0	15.174	1091100	272780	1.52111e-06	0.000152111	1
comp24760_c0_seq1_4 len=902 path=[1:0-696 698:697-901];tr|B6RB83|B6RB83_HALDI Ribosomal protein S4 (Fragment) OS=Haliotis discus discus PE=2 SV=1	comp24760_c0_seq1_4 len=902 path=[1:0-696 698:697-901]	4;1	4;1	4;1	>comp24760_c0_seq1_4 len=902 path=[1:0-696 698:697-901]	2	4	4	4	15.7	15.7	15.7	33.309	300	300;242	0	27.472	19287000	964330	5.37743e-06	0.000537743	4
comp24868_c0_seq2_6 len=1278 path=[1:0-906 908:907-1277]	comp24868_c0_seq2_6 len=1278 path=[1:0-906 908:907-1277]	1	1	1	>comp24868_c0_seq2_6 len=1278 path=[1:0-906 908:907-1277]	1	1	1	1	2.1	2.1	2.1	48.381	426	426	0	8.136	11968000	598400	3.33688e-06	0.000333688	1
comp24992_c0_seq1_5 len=261 path=[239:0-260];Haliotis_sp_Tri_38314_c0_g1_i1	comp24992_c0_seq1_5 len=261 path=[239:0-260];Haliotis_sp_Tri_38314_c0_g1_i1	2;2	2;2	2;2	>comp24992_c0_seq1_5 len=261 path=[239:0-260];>Haliotis_sp_Tri_38314_c0_g1_i1	2	2	2	2	31	31	31	9.2745	87	87;164	0	14.302	124050000	15507000	8.64723e-05	0.00864723	6
comp24999_c0_seq1_4 len=1380 path=[1358:0-698 2057:699-1379]	comp24999_c0_seq1_4 len=1380 path=[1358:0-698 2057:699-1379]	8	8	8	>comp24999_c0_seq1_4 len=1380 path=[1358:0-698 2057:699-1379]	1	8	8	8	28	28	28	52.409	460	460	0	89.945	111340000	4282400	2.38801e-05	0.00238801	14
comp251145_c0_seq1_2 len=371 path=[1:0-370]	comp251145_c0_seq1_2 len=371 path=[1:0-370]	1	1	1	>comp251145_c0_seq1_2 len=371 path=[1:0-370]	1	1	1	1	12.1	12.1	12.1	13.569	124	124	0	7.4577	7957900	884210	4.93066e-06	0.000493066	1
comp25200_c0_seq1_1 len=1335 path=[1:0-215 217:216-1334]	comp25200_c0_seq1_1 len=1335 path=[1:0-215 217:216-1334]	2	2	2	>comp25200_c0_seq1_1 len=1335 path=[1:0-215 217:216-1334]	1	2	2	2	5.8	5.8	5.8	49.718	445	445	0	12.881	8288100	436210	2.43246e-06	0.000243246	3
Haliotis_sp_Tri_114016_c0_g1_i1;comp25402_c0_seq1_1 len=889 path=[1:0-435 437:436-888]	Haliotis_sp_Tri_114016_c0_g1_i1;comp25402_c0_seq1_1 len=889 path=[1:0-435 437:436-888]	2;2	2;2	2;2	>Haliotis_sp_Tri_114016_c0_g1_i1;>comp25402_c0_seq1_1 len=889 path=[1:0-435 437:436-888]	2	2	2	2	16.1	16.1	16.1	22.273	205	205;297	0	22.391	929070000	92907000	0.000518081	0.0518081	19
comp25767_c0_seq1_2 len=1013 path=[991:0-491 1483:492-1012];tr|G9K385|G9K385_HALDV Putative polyadenylate-binding protein 1 (Fragment) OS=Haliotis diversicolor GN=PABP1 PE=2 SV=1;Haliotis_sp_idb_8508_c0_g1_i1;comp98110_c1_seq5_2 len=2542 path=[13534:0-36 5161:37-80 12724:81-81 5205:82-427 5551:428-441 5565:442-632 5756:633-670 5794:671-1171 6295:1172-1410 6534:1411-1779 6903:1780-1798 6922:1799-2…	comp25767_c0_seq1_2 len=1013 path=[991:0-491 1483:492-1012];tr|G9K385|G9K385_HALDV Putative polyadenylate-binding protein 1 (Fragment) OS=Haliotis diversicolor GN=PABP1 PE=2 SV=1;Haliotis_sp_idb_8508_c0_g1_i1;comp98110_c1_seq5_2 len=2542 path=[13534:0-36 5161:37-80 12724:81-81 5205:82-427 5551:428-441 5565:442-632 5756:633-670 5794:671-1171 6295:1172-1410 6534:1411-1779 6903:1780-1798 6922:1799-2…	2;1;1;1;1;1;1;1;1;1;1;1;1;1;1	2;1;1;1;1;1;1;1;1;1;1;1;1;1;1	2;1;1;1;1;1;1;1;1;1;1;1;1;1;1	>comp25767_c0_seq1_2 len=1013 path=[991:0-491 1483:492-1012];>tr|G9K385|G9K385_HALDV Putative polyadenylate-binding protein 1 (Fragment) OS=Haliotis diversicolor GN=PABP1 PE=2 SV=1;>Haliotis_sp_idb_8508_c0_g1_i1;>comp98110_c1_seq5_2 len=2542 path=[13534:0-	15	2	2	2	8.3	8.3	8.3	36.954	338	338;563;640;847;851;874;878;959;963;985;989;992;996;1104;1108	0	13.934	3303400	183520	1.02337e-06	0.000102337	2	72		217
comp25997_c0_seq1_1 len=264 path=[242:0-96 339:97-263]	comp25997_c0_seq1_1 len=264 path=[242:0-96 339:97-263]	2	1	1	>comp25997_c0_seq1_1 len=264 path=[242:0-96 339:97-263]	1	2	1	1	20.5	12.5	12.5	10.486	88	88	0	10.504	1190500000	198420000	0.00110646	0.110646	17
comp26587_c0_seq1_2 len=1722 path=[1700:0-1401 3102:1402-1721]	comp26587_c0_seq1_2 len=1722 path=[1700:0-1401 3102:1402-1721]	2	2	2	>comp26587_c0_seq1_2 len=1722 path=[1700:0-1401 3102:1402-1721]	1	2	2	2	5.1	5.1	5.1	62.633	574	574	0	13.699	5994600	272480	1.51944e-06	0.000151944	2	73		102
comp26600_c0_seq1_4 len=660 path=[638:0-659]	comp26600_c0_seq1_4 len=660 path=[638:0-659]	2	2	2	>comp26600_c0_seq1_4 len=660 path=[638:0-659]	1	2	2	2	4.5	4.5	4.5	24.769	220	220	0	12.54	4129900000	375450000	0.00209364	0.209364	31
comp26743_c1_seq1_5 len=1233 path=[1:0-1232];Haliotis_sp_Tri_74428_c0_g1_i1;comp92915_c0_seq1_5 len=4086 path=[4064:0-2001 6066:2002-2938 7003:2939-2942 7007:2943-2960 7025:2961-3037 7102:3038-3061 7126:3062-3082 7147:3083-3199 7264:3200-3223 7288:3224-3236 7301:3237-3454 7519:3455-3478 7543:3479-3598 7663:3599-3622 7687:3623-3766 7831:3767-3790 7855:3791-3881 7946:3882-3905 7970:3906-4085]	comp26743_c1_seq1_5 len=1233 path=[1:0-1232];Haliotis_sp_Tri_74428_c0_g1_i1;comp92915_c0_seq1_5 len=4086 path=[4064:0-2001 6066:2002-2938 7003:2939-2942 7007:2943-2960 7025:2961-3037 7102:3038-3061 7126:3062-3082 7147:3083-3199 7264:3200-3223 7288:3224-3236 7301:3237-3454 7519:3455-3478 7543:3479-3598 7663:3599-3622 7687:3623-3766 7831:3767-3790 7855:3791-3881 7946:3882-3905 7970:3906-4085]	2;1;1	2;1;1	2;1;1	>comp26743_c1_seq1_5 len=1233 path=[1:0-1232];>Haliotis_sp_Tri_74428_c0_g1_i1;>comp92915_c0_seq1_5 len=4086 path=[4064:0-2001 6066:2002-2938 7003:2939-2942 7007:2943-2960 7025:2961-3037 7102:3038-3061 7126:3062-3082 7147:3083-3199 7264:3200-3223 7288:3224-	3	2	2	2	7.5	7.5	7.5	45.604	411	411;877;1362	0	27.826	2452400	153270	8.54686e-07	8.54686e-05	3
comp27958_c0_seq1_3 len=520 path=[1:0-334 336:335-519]	comp27958_c0_seq1_3 len=520 path=[1:0-334 336:335-519]	1	1	1	>comp27958_c0_seq1_3 len=520 path=[1:0-334 336:335-519]	1	1	1	1	11.6	11.6	11.6	18.965	173	173	0	7.96	9181200	918120	5.11975e-06	0.000511975	1	74		94
comp28550_c0_seq1_3 len=564 path=[1:0-456 458:457-563]	comp28550_c0_seq1_3 len=564 path=[1:0-456 458:457-563]	1	1	1	>comp28550_c0_seq1_3 len=564 path=[1:0-456 458:457-563]	1	1	1	1	11.7	11.7	11.7	20.556	188	188	0	9.8503	7468500	933560	5.20585e-06	0.000520585	1
comp29330_c0_seq1_4 len=773 path=[1:0-772]	comp29330_c0_seq1_4 len=773 path=[1:0-772]	1	1	1	>comp29330_c0_seq1_4 len=773 path=[1:0-772]	1	1	1	1	6.2	6.2	6.2	27.289	257	257	0	6.9091	2328100	145510	8.11414e-07	8.11414e-05	1
comp29695_c0_seq1_5 len=945 path=[923:0-944];Haliotis_sp_Tri_31920_c0_g1_i1;comp101945_c0_seq7_2 len=1460 path=[11161:0-18 6222:19-35 6239:36-147 9833:148-163 6367:164-726 6930:727-860 7064:861-1459];comp101945_c0_seq8_2 len=1514 path=[1:0-35 12256:36-593 595:594-594 596:595-618 620:619-780 6930:781-914 7064:915-1513];comp101945_c0_seq11_2 len=1538 path=[10343:0-59 12256:60-617 595:618-618 596:61…	comp29695_c0_seq1_5 len=945 path=[923:0-944];Haliotis_sp_Tri_31920_c0_g1_i1;comp101945_c0_seq7_2 len=1460 path=[11161:0-18 6222:19-35 6239:36-147 9833:148-163 6367:164-726 6930:727-860 7064:861-1459];comp101945_c0_seq8_2 len=1514 path=[1:0-35 12256:36-593 595:594-594 596:595-618 620:619-780 6930:781-914 7064:915-1513];comp101945_c0_seq11_2 len=1538 path=[10343:0-59 12256:60-617 595:618-618 596:61…	2;1;1;1;1;1;1	2;1;1;1;1;1;1	2;1;1;1;1;1;1	>comp29695_c0_seq1_5 len=945 path=[923:0-944];>Haliotis_sp_Tri_31920_c0_g1_i1;>comp101945_c0_seq7_2 len=1460 path=[11161:0-18 6222:19-35 6239:36-147 9833:148-163 6367:164-726 6930:727-860 7064:861-1459];>comp101945_c0_seq8_2 len=1514 path=[1:0-35 12256:36-	7	2	2	2	10.2	10.2	10.2	36.57	315	315;464;487;505;513;1003;1011	0	14.055	7682800	426820	2.38009e-06	0.000238009	3
comp30040_c0_seq1_1 len=1411 path=[2033:0-1410]	comp30040_c0_seq1_1 len=1411 path=[2033:0-1410]	1	1	1	>comp30040_c0_seq1_1 len=1411 path=[2033:0-1410]	1	1	1	1	6.4	6.4	6.4	51.495	471	471	0	20.124	23228000	860300	4.79733e-06	0.000479733	2
comp323382_c0_seq1_2 len=214 path=[192:0-213]	comp323382_c0_seq1_2 len=214 path=[192:0-213]	1	1	1	>comp323382_c0_seq1_2 len=214 path=[192:0-213]	1	1	1	1	33.8	33.8	33.8	7.796	71	71	0	11.196	21980000	7326700	4.08562e-05	0.00408562	2
comp325777_c0_seq1_1 len=513 path=[1:0-512]	comp325777_c0_seq1_1 len=513 path=[1:0-512]	1	1	1	>comp325777_c0_seq1_1 len=513 path=[1:0-512]	1	1	1	1	10.5	10.5	10.5	17.507	171	171	0	9.6851	68821000	11470000	6.39606e-05	0.00639606	3
comp32983_c1_seq1_3 len=491 path=[469:0-490]	comp32983_c1_seq1_3 len=491 path=[469:0-490]	3	3	3	>comp32983_c1_seq1_3 len=491 path=[469:0-490]	1	3	3	3	18.4	18.4	18.4	17.828	163	163	0	16.657	6571700	821470	4.5808e-06	0.00045808	3
comp33268_c0_seq1_3 len=295 path=[273:0-294]	comp33268_c0_seq1_3 len=295 path=[273:0-294]	1	1	1	>comp33268_c0_seq1_3 len=295 path=[273:0-294]	1	1	1	1	15.3	15.3	15.3	10.071	98	98	0	7.3178	29648000	4235500	2.36186e-05	0.00236186	1	75;76		25;34
comp352483_c0_seq1_2 len=480 path=[458:0-479]	comp352483_c0_seq1_2 len=480 path=[458:0-479]	1	1	1	>comp352483_c0_seq1_2 len=480 path=[458:0-479]	1	1	1	1	8.8	8.8	8.8	18.165	160	160	0	8.2091	0	0	0	0	1
comp36515_c0_seq1_6 len=425 path=[403:0-378 782:379-424]	comp36515_c0_seq1_6 len=425 path=[403:0-378 782:379-424]	3	2	2	>comp36515_c0_seq1_6 len=425 path=[403:0-378 782:379-424]	1	3	2	2	40.1	33.8	33.8	15.241	142	142	0	29.908	437760000	72960000	0.00040685	0.040685	16
comp40524_c0_seq1_2 len=240 path=[1:0-168 170:169-239]	comp40524_c0_seq1_2 len=240 path=[1:0-168 170:169-239]	2	2	2	>comp40524_c0_seq1_2 len=240 path=[1:0-168 170:169-239]	1	2	2	2	32.5	32.5	32.5	8.6198	80	80	0	13.555	83940000	13990000	7.8013e-05	0.0078013	6	81		64
comp409151_c0_seq1_5 len=227 path=[205:0-226];Haliotis_sp_idb_6726_c0_g1_i1;comp104774_c0_seq13_1 len=6620 path=[1:0-439 441:440-452 454:453-762 779:763-1132 1149:1133-1919 1936:1920-5070 31066:5071-5076 16884:5077-6619];comp104774_c0_seq11_1 len=6635 path=[1:0-439 441:440-452 454:453-762 764:763-777 779:778-1147 1149:1148-1934 1936:1935-5085 31066:5086-5091 16884:5092-6634];comp104774_c0_seq5_1 …	comp409151_c0_seq1_5 len=227 path=[205:0-226];Haliotis_sp_idb_6726_c0_g1_i1;comp104774_c0_seq13_1 len=6620 path=[1:0-439 441:440-452 454:453-762 779:763-1132 1149:1133-1919 1936:1920-5070 31066:5071-5076 16884:5077-6619];comp104774_c0_seq11_1 len=6635 path=[1:0-439 441:440-452 454:453-762 764:763-777 779:778-1147 1149:1148-1934 1936:1935-5085 31066:5086-5091 16884:5092-6634];comp104774_c0_seq5_1 …	2;1;1;1;1;1	2;1;1;1;1;1	2;1;1;1;1;1	>comp409151_c0_seq1_5 len=227 path=[205:0-226];>Haliotis_sp_idb_6726_c0_g1_i1;>comp104774_c0_seq13_1 len=6620 path=[1:0-439 441:440-452 454:453-762 779:763-1132 1149:1133-1919 1936:1920-5070 31066:5071-5076 16884:5077-6619];>comp104774_c0_seq11_1 len=6635	6	2	2	2	31.6	31.6	31.6	8.5276	76	76;1662;2207;2212;2534;2539	0	13.349	3141600	628320	3.50373e-06	0.000350373	2
comp41851_c0_seq2_2 len=628 path=[1:0-450 452:451-627];comp41851_c0_seq1_2 len=673 path=[1:0-450 1300:451-495 452:496-672]	comp41851_c0_seq2_2 len=628 path=[1:0-450 452:451-627];comp41851_c0_seq1_2 len=673 path=[1:0-450 1300:451-495 452:496-672]	3;3	3;3	3;3	>comp41851_c0_seq2_2 len=628 path=[1:0-450 452:451-627];>comp41851_c0_seq1_2 len=673 path=[1:0-450 1300:451-495 452:496-672]	2	3	3	3	16.7	16.7	16.7	23.318	209	209;224	0	19.693	20342000	1356100	7.56208e-06	0.000756208	5
comp42574_c1_seq1_1 len=599 path=[977:0-598]	comp42574_c1_seq1_1 len=599 path=[977:0-598]	1	1	1	>comp42574_c1_seq1_1 len=599 path=[977:0-598]	1	1	1	1	6.5	6.5	6.5	21.199	200	200	0	7.1118	22184000	2218400	1.23706e-05	0.00123706	3
comp427285_c0_seq1_1 len=210 path=[188:0-209];Haliotis_sp_Tri_61459_c0_g1_i1;comp88706_c0_seq1_3 len=2111 path=[2089:0-96 2186:97-1058 3148:1059-1060 3150:1061-1181 3271:1182-1189 4992:1190-1693 3783:1694-1716 3806:1717-2110]	comp427285_c0_seq1_1 len=210 path=[188:0-209];Haliotis_sp_Tri_61459_c0_g1_i1;comp88706_c0_seq1_3 len=2111 path=[2089:0-96 2186:97-1058 3148:1059-1060 3150:1061-1181 3271:1182-1189 4992:1190-1693 3783:1694-1716 3806:1717-2110]	1;1;1	1;1;1	1;1;1	>comp427285_c0_seq1_1 len=210 path=[188:0-209];>Haliotis_sp_Tri_61459_c0_g1_i1;>comp88706_c0_seq1_3 len=2111 path=[2089:0-96 2186:97-1058 3148:1059-1060 3150:1061-1181 3271:1182-1189 4992:1190-1693 3783:1694-1716 3806:1717-2110]	3	1	1	1	24.3	24.3	24.3	7.6438	70	70;330;703	0	7.5806	906770	226690	1.2641e-06	0.00012641	1
comp45228_c0_seq1_6 len=795 path=[773:0-794]	comp45228_c0_seq1_6 len=795 path=[773:0-794]	1	1	1	>comp45228_c0_seq1_6 len=795 path=[773:0-794]	1	1	1	1	6.8	6.8	6.8	29.171	265	265	0	9.0434	6312800	371340	2.07072e-06	0.000207072	2
comp45228_c1_seq1_5 len=324 path=[1545:0-323]	comp45228_c1_seq1_5 len=324 path=[1545:0-323]	1	1	1	>comp45228_c1_seq1_5 len=324 path=[1545:0-323]	1	1	1	1	15.7	15.7	15.7	12.104	108	108	0	7.756	1771600	221450	1.23488e-06	0.000123488	2
comp46254_c0_seq2_3 len=504 path=[530:0-426 1054:427-431 1174:432-503];comp46254_c0_seq3_3 len=601 path=[530:0-426 1169:427-431 962:432-451 982:452-523 1054:524-528 1174:529-600];comp46254_c0_seq1_3 len=619 path=[530:0-426 1169:427-431 1119:432-449 962:450-469 982:470-541 1054:542-546 1174:547-618]	comp46254_c0_seq2_3 len=504 path=[530:0-426 1054:427-431 1174:432-503];comp46254_c0_seq3_3 len=601 path=[530:0-426 1169:427-431 962:432-451 982:452-523 1054:524-528 1174:529-600];comp46254_c0_seq1_3 len=619 path=[530:0-426 1169:427-431 1119:432-449 962:450-469 982:470-541 1054:542-546 1174:547-618]	1;1;1	1;1;1	1;1;1	>comp46254_c0_seq2_3 len=504 path=[530:0-426 1054:427-431 1174:432-503];>comp46254_c0_seq3_3 len=601 path=[530:0-426 1169:427-431 962:432-451 982:452-523 1054:524-528 1174:529-600];>comp46254_c0_seq1_3 len=619 path=[530:0-426 1169:427-431 1119:432-449 962:	3	1	1	1	8.9	8.9	8.9	18.894	168	168;200;206	0.0061475	6.8189	2686800	383830	2.14037e-06	0.000214037	1	82		88
comp46413_c0_seq1_1 len=643 path=[621:0-642]	comp46413_c0_seq1_1 len=643 path=[621:0-642]	2	2	2	>comp46413_c0_seq1_1 len=643 path=[621:0-642]	1	2	2	2	15.8	15.8	15.8	24.166	215	215	0	20.847	3282300	298390	1.66392e-06	0.000166392	2
comp46520_c0_seq1_3 len=1006 path=[987:0-754 1745:755-1005];tr|B6RB96|B6RB96_HALDI Ribosomal protein l5 (Fragment) OS=Haliotis discus discus PE=2 SV=1;comp16655_c0_seq1_1 len=898 path=[876:0-147 1024:148-897];tr|X5D1J8|X5D1J8_HALRU Ribosomal protein L5 (Fragment) OS=Haliotis rufescens GN=rpL5 PE=2 SV=1;tr|R9QMV8|R9QMV8_HALDH Ribosomal protein L5 (Fragment) OS=Haliotis discus hannai GN=RPL5 PE=2 S…	comp46520_c0_seq1_3 len=1006 path=[987:0-754 1745:755-1005];tr|B6RB96|B6RB96_HALDI Ribosomal protein l5 (Fragment) OS=Haliotis discus discus PE=2 SV=1;comp16655_c0_seq1_1 len=898 path=[876:0-147 1024:148-897]	3;2;2;1;1;1;1;1	3;2;2;1;1;1;1;1	3;2;2;1;1;1;1;1	>comp46520_c0_seq1_3 len=1006 path=[987:0-754 1745:755-1005];>tr|B6RB96|B6RB96_HALDI Ribosomal protein l5 (Fragment) OS=Haliotis discus discus PE=2 SV=1;>comp16655_c0_seq1_1 len=898 path=[876:0-147 1024:148-897]	8	3	3	3	13.4	13.4	13.4	38.591	335	335;251;300;50;162;284;297;326	0	44.53	11806000	908180	5.06432e-06	0.000506432	5	83		90
comp47548_c0_seq1_2 len=1276 path=[1:0-1275]	comp47548_c0_seq1_2 len=1276 path=[1:0-1275]	2	2	2	>comp47548_c0_seq1_2 len=1276 path=[1:0-1275]	1	2	2	2	9.9	9.9	9.9	45.796	425	425	0	54.035	206330000	9825100	5.47881e-05	0.00547881	14	84;85		55;70
comp48021_c0_seq1_2 len=1014 path=[1:0-822 824:823-1013];Haliotis_sp_idb_46813_c0_g1_i1;tr|B6RB17|B6RB17_HALDI 40S ribosomal protein SA OS=Haliotis discus discus PE=2 SV=1;Haliotis_sp_CLC_41_c0_g1_i1;comp24944_c0_seq1_5 len=1291 path=[1269:0-704 1974:705-1290];comp24944_c0_seq2_6 len=1382 path=[2537:0-795 1974:796-1381]	comp48021_c0_seq1_2 len=1014 path=[1:0-822 824:823-1013]	3;1;1;1;1;1	3;1;1;1;1;1	3;1;1;1;1;1	>comp48021_c0_seq1_2 len=1014 path=[1:0-822 824:823-1013]	6	3	3	3	13.3	13.3	13.3	37.471	338	338;297;324;325;431;461	0	48.246	63014000	4501000	2.50991e-05	0.00250991	6
comp48128_c0_seq1_4 len=1730 path=[1:0-117 119:118-1729];tr|Q45Y88|Q45Y88_HALRU Elongation factor 1-alpha (Fragment) OS=Haliotis rufescens PE=2 SV=1;Haliotis_sp_idb_34797_c0_g1_i1;Haliotis_sp_idb_14508_c0_g1_i1;comp86258_c0_seq3_4 len=1642 path=[1:0-745 747:746-1147 1149:1148-1463 1465:1464-1641];comp94822_c0_seq10_2 len=1668 path=[2393:0-32 21465:33-34 2428:35-73 21510:74-76 21513:77-97 2491:98-…	comp48128_c0_seq1_4 len=1730 path=[1:0-117 119:118-1729]	8;3;3;3;3;3;3;2;2;2;2;2;2;1;1;1;1;1;1;1;1;1;1;1	8;3;3;3;3;3;3;2;2;2;2;2;2;1;1;1;1;1;1;1;1;1;1;1	8;3;3;3;3;3;3;2;2;2;2;2;2;1;1;1;1;1;1;1;1;1;1;1	>comp48128_c0_seq1_4 len=1730 path=[1:0-117 119:118-1729]	24	8	8	8	21	21	21	62.743	576	576;411;440;463;547;556;559;158;275;434;458;584;715;70;102;102;120;191;269;270;284;286;369;584	0	114.5	1964800000	70171000	0.000391298	0.0391298	58	86;87		120;294
Haliotis_sp_Tri_2952_c0_g1_i1;comp48289_c0_seq1_1 len=667 path=[921:0-507 1864:508-666];comp48289_c0_seq2_1 len=943 path=[921:0-507 1429:508-942];Haliotis_sp_idb_54202_c0_g1_i1	Haliotis_sp_Tri_2952_c0_g1_i1;comp48289_c0_seq1_1 len=667 path=[921:0-507 1864:508-666];comp48289_c0_seq2_1 len=943 path=[921:0-507 1429:508-942];Haliotis_sp_idb_54202_c0_g1_i1	4;4;4;4	4;4;4;4	4;4;4;4	>Haliotis_sp_Tri_2952_c0_g1_i1;>comp48289_c0_seq1_1 len=667 path=[921:0-507 1864:508-666];>comp48289_c0_seq2_1 len=943 path=[921:0-507 1429:508-942];>Haliotis_sp_idb_54202_c0_g1_i1	4	4	4	4	33.2	33.2	33.2	20.661	187	187;223;315;354	0	36.61	140040000	11670000	6.50759e-05	0.00650759	9
comp48409_c0_seq1_3 len=911 path=[889:0-35 925:36-910]	comp48409_c0_seq1_3 len=911 path=[889:0-35 925:36-910]	2	2	2	>comp48409_c0_seq1_3 len=911 path=[889:0-35 925:36-910]	1	2	2	2	9.6	9.6	9.6	33.807	303	303	0	20.076	9981100	831760	4.63818e-06	0.000463818	2
comp48749_c0_seq1_3 len=449 path=[1:0-43 45:44-448]	comp48749_c0_seq1_3 len=449 path=[1:0-43 45:44-448]	2	2	2	>comp48749_c0_seq1_3 len=449 path=[1:0-43 45:44-448]	1	2	2	2	18.8	18.8	18.8	16.268	149	149	0	33.249	29573000	3696600	2.06135e-05	0.00206135	4
comp48799_c0_seq1_4 len=281 path=[455:0-71 6:72-280];comp62819_c0_seq1_5 len=1120 path=[1:0-493 495:494-1119];comp62819_c0_seq2_5 len=1132 path=[1:0-493 2312:494-505 495:506-1131]	comp48799_c0_seq1_4 len=281 path=[455:0-71 6:72-280];comp62819_c0_seq1_5 len=1120 path=[1:0-493 495:494-1119];comp62819_c0_seq2_5 len=1132 path=[1:0-493 2312:494-505 495:506-1131]	2;1;1	2;1;1	2;1;1	>comp48799_c0_seq1_4 len=281 path=[455:0-71 6:72-280];>comp62819_c0_seq1_5 len=1120 path=[1:0-493 495:494-1119];>comp62819_c0_seq2_5 len=1132 path=[1:0-493 2312:494-505 495:506-1131]	3	2	2	2	38.7	38.7	38.7	10.325	93	93;374;378	0	14.01	4592900	1148200	6.40276e-06	0.000640276	1
comp48888_c0_seq1_3 len=511 path=[489:0-444 1079:445-449 939:450-464 954:465-510]	comp48888_c0_seq1_3 len=511 path=[489:0-444 1079:445-449 939:450-464 954:465-510]	2	2	2	>comp48888_c0_seq1_3 len=511 path=[489:0-444 1079:445-449 939:450-464 954:465-510]	1	2	2	2	6.5	6.5	6.5	18.241	170	170	0	11.985	56090000	5609000	3.12777e-05	0.00312777	2
comp49273_c0_seq1_2 len=963 path=[941:0-578 1520:579-686 1628:687-914 1856:915-962];Haliotis_sp_Tri_105572_c0_g1_i1	comp49273_c0_seq1_2 len=963 path=[941:0-578 1520:579-686 1628:687-914 1856:915-962];Haliotis_sp_Tri_105572_c0_g1_i1	4;3	4;3	3;2	>comp49273_c0_seq1_2 len=963 path=[941:0-578 1520:579-686 1628:687-914 1856:915-962];>Haliotis_sp_Tri_105572_c0_g1_i1	2	4	4	3	20.2	20.2	14	35.375	321	321;255	0	126.76	364800000	28061000	0.000156478	0.0156478	22
comp50471_c0_seq1_5 len=597 path=[1:0-596]	comp50471_c0_seq1_5 len=597 path=[1:0-596]	1	1	1	>comp50471_c0_seq1_5 len=597 path=[1:0-596]	1	1	1	1	7	7	7	22.379	199	199	0	7.5517	2914100	291410	1.625e-06	0.0001625	1
comp50924_c0_seq1_4 len=686 path=[664:0-685]	comp50924_c0_seq1_4 len=686 path=[664:0-685]	3	3	3	>comp50924_c0_seq1_4 len=686 path=[664:0-685]	1	3	3	3	13.6	13.6	13.6	26.414	228	228	0	20.348	10090000	840850	4.68887e-06	0.000468887	7
comp51574_c0_seq1_4 len=295 path=[277:0-62 344:63-294]	comp51574_c0_seq1_4 len=295 path=[277:0-62 344:63-294]	1	1	1	>comp51574_c0_seq1_4 len=295 path=[277:0-62 344:63-294]	1	1	1	1	12.2	12.2	12.2	10.899	98	98	0.0061602	6.8209	3345100	669020	3.73068e-06	0.000373068	1
comp51673_c0_seq1_1 len=683 path=[661:0-396 1058:397-682]	comp51673_c0_seq1_1 len=683 path=[661:0-396 1058:397-682]	1	1	1	>comp51673_c0_seq1_1 len=683 path=[661:0-396 1058:397-682]	1	1	1	1	6.1	6.1	6.1	25.779	228	228	0	7.6325	3009200	300920	1.67803e-06	0.000167803	1
comp51682_c0_seq1_1 len=1203 path=[1:0-1202]	comp51682_c0_seq1_1 len=1203 path=[1:0-1202]	2	2	2	>comp51682_c0_seq1_1 len=1203 path=[1:0-1202]	1	2	2	2	9	9	9	43.081	401	401	0	39.371	244870000	14404000	8.03216e-05	0.00803216	16	88		176
comp51700_c0_seq3_3 len=645 path=[1:0-572 574:573-644];tr|B1N694|B1N694_HALDI Thioredoxin peroxidase 2 OS=Haliotis discus discus PE=2 SV=1;Haliotis_sp_idb_57414_c0_g1_i1;comp81198_c0_seq1_2 len=1114 path=[3705:0-153 196:154-1113];comp81198_c0_seq4_1 len=1155 path=[1:0-173 175:174-192 194:193-193 195:194-194 196:195-1154];comp81198_c0_seq3_2 len=1228 path=[3189:0-265 194:266-266 195:267-267 196:26…	comp51700_c0_seq3_3 len=645 path=[1:0-572 574:573-644]	3;1;1;1;1;1;1	3;1;1;1;1;1;1	3;1;1;1;1;1;1	>comp51700_c0_seq3_3 len=645 path=[1:0-572 574:573-644]	7	3	3	3	14.4	14.4	14.4	23.697	215	215;199;227;371;385;409;430	0	20.066	928180000	58011000	0.000323489	0.0323489	22	89		37
comp52010_c0_seq1_4 len=919 path=[1:0-918]	comp52010_c0_seq1_4 len=919 path=[1:0-918]	1	1	1	>comp52010_c0_seq1_4 len=919 path=[1:0-918]	1	1	1	1	3.6	3.6	3.6	32.942	306	306	0	7.8232	736950000	38787000	0.00021629	0.021629	41
Haliotis_sp_CLC_18921_c0_g1_i1;comp52213_c0_seq1_3 len=2417 path=[2395:0-1708 4104:1709-1900 4296:1901-2416]	Haliotis_sp_CLC_18921_c0_g1_i1;comp52213_c0_seq1_3 len=2417 path=[2395:0-1708 4104:1709-1900 4296:1901-2416]	2;2	2;2	2;2	>Haliotis_sp_CLC_18921_c0_g1_i1;>comp52213_c0_seq1_3 len=2417 path=[2395:0-1708 4104:1709-1900 4296:1901-2416]	2	2	2	2	5.5	5.5	5.5	67.69	603	603;805	0	16.724	4301900	215090	1.19942e-06	0.000119942	3	90		530
Haliotis_sp_Tri_44993_c0_g1_i1;Haliotis_sp_idb_58530_c0_g1_i1;comp52403_c0_seq1_5 len=652 path=[1:0-281 283:282-651];comp88103_c0_seq1_2 len=657 path=[635:0-8 644:9-224 860:225-234 870:235-243 879:244-332 968:333-339 975:340-407 4743:408-425 4761:426-426 4762:427-428 1064:429-429 4822:430-431 1067:432-554 1190:555-594 1230:595-630 1266:631-656];comp88103_c0_seq5_2 len=850 path=[635:0-8 644:9-224 …	Haliotis_sp_Tri_44993_c0_g1_i1;Haliotis_sp_idb_58530_c0_g1_i1;comp52403_c0_seq1_5 len=652 path=[1:0-281 283:282-651];comp88103_c0_seq1_2 len=657 path=[635:0-8 644:9-224 860:225-234 870:235-243 879:244-332 968:333-339 975:340-407 4743:408-425 4761:426-426 4762:427-428 1064:429-429 4822:430-431 1067:432-554 1190:555-594 1230:595-630 1266:631-656];comp88103_c0_seq5_2 len=850 path=[635:0-8 644:9-224 …	2;2;2;2;2;2;2;2;1;1	2;2;2;2;2;2;2;2;1;1	2;2;2;2;2;2;2;2;1;1	>Haliotis_sp_Tri_44993_c0_g1_i1;>Haliotis_sp_idb_58530_c0_g1_i1;>comp52403_c0_seq1_5 len=652 path=[1:0-281 283:282-651];>comp88103_c0_seq1_2 len=657 path=[635:0-8 644:9-224 860:225-234 870:235-243 879:244-332 968:333-339 975:340-407 4743:408-425 4761:426-4	10	2	2	2	10.5	10.5	10.5	22.334	191	191;210;218;219;283;289;355;361;191;219	0	11.407	39174000	3264500	1.8204e-05	0.0018204	2
comp52564_c0_seq2_5 len=1810 path=[1:0-283 285:284-1750 1752:1751-1809]	comp52564_c0_seq2_5 len=1810 path=[1:0-283 285:284-1750 1752:1751-1809]	2	2	2	>comp52564_c0_seq2_5 len=1810 path=[1:0-283 285:284-1750 1752:1751-1809]	1	2	2	2	5.5	5.5	5.5	68.783	604	604	0	13.209	26072000	635900	3.546e-06	0.0003546	3
comp53070_c0_seq1_3 len=765 path=[1:0-692 694:693-764]	comp53070_c0_seq1_3 len=765 path=[1:0-692 694:693-764]	2	2	2	>comp53070_c0_seq1_3 len=765 path=[1:0-692 694:693-764]	1	2	2	2	5.9	5.9	5.9	27.837	255	255	0	12.968	16292000	1163700	6.48919e-06	0.000648919	4
comp54249_c0_seq1_2 len=2907 path=[2885:0-27 2913:28-2564 5450:2565-2569 5455:2570-2906];Haliotis_sp_CLC_2239_c0_g1_i1;comp88090_c0_seq2_2 len=3013 path=[7022:0-158 3660:159-2989 7846:2990-3012];comp88090_c0_seq5_2 len=3082 path=[3432:0-227 3660:228-3058 7846:3059-3081];comp88090_c0_seq3_2 len=3202 path=[7022:0-158 3660:159-2989 6491:2990-3113 6616:3114-3201];comp88090_c0_seq4_2 len=3271 path=[34…	comp54249_c0_seq1_2 len=2907 path=[2885:0-27 2913:28-2564 5450:2565-2569 5455:2570-2906]	5;1;1;1;1;1	5;1;1;1;1;1	5;1;1;1;1;1	>comp54249_c0_seq1_2 len=2907 path=[2885:0-27 2913:28-2564 5450:2565-2569 5455:2570-2906]	6	5	5	5	8	8	8	105.63	969	969;802;1004;1027;1067;1090	0	43.137	75835000	1516700	8.45764e-06	0.000845764	8	91;92;93		450;465;472
comp561_c0_seq1_6 len=905 path=[1:0-904];comp150867_c0_seq1_2 len=826 path=[1:0-825];comp73569_c0_seq2_2 len=862 path=[2709:0-441 1870:442-470 1899:471-861];Haliotis_sp_CLC_682_c0_g1_i1;Haliotis_sp_Tri_132370_c0_g1_i1;comp90344_c0_seq3_3 len=2405 path=[1:0-472 474:473-868 870:869-952 954:953-993 995:994-1150 1153:1151-1449 1452:1450-1451 1454:1452-1742 1748:1743-2404];comp101859_c0_seq1_1 len=708…	comp561_c0_seq1_6 len=905 path=[1:0-904];comp150867_c0_seq1_2 len=826 path=[1:0-825];comp73569_c0_seq2_2 len=862 path=[2709:0-441 1870:442-470 1899:471-861];Haliotis_sp_CLC_682_c0_g1_i1;Haliotis_sp_Tri_132370_c0_g1_i1;comp90344_c0_seq3_3 len=2405 path=[1:0-472 474:473-868 870:869-952 954:953-993 995:994-1150 1153:1151-1449 1452:1450-1451 1454:1452-1742 1748:1743-2404];comp101859_c0_seq1_1 len=708…	2;1;1;1;1;1;1	2;1;1;1;1;1;1	2;1;1;1;1;1;1	>comp561_c0_seq1_6 len=905 path=[1:0-904];>comp150867_c0_seq1_2 len=826 path=[1:0-825];>comp73569_c0_seq2_2 len=862 path=[2709:0-441 1870:442-470 1899:471-861];>Haliotis_sp_CLC_682_c0_g1_i1;>Haliotis_sp_Tri_132370_c0_g1_i1;>comp90344_c0_seq3_3 len=2405 pat	7	2	2	2	8.9	8.9	8.9	34.424	302	302;275;287;326;328;801;2362	0	23.624	4064600	254040	1.41661e-06	0.000141661	3	95		11
comp563563_c0_seq1_6 len=229 path=[207:0-228]	comp563563_c0_seq1_6 len=229 path=[207:0-228]	1	1	1	>comp563563_c0_seq1_6 len=229 path=[207:0-228]	1	1	1	1	35.5	35.5	35.5	8.2135	76	76	0	16.484	5087300	1695800	9.45636e-06	0.000945636	1	96		37
comp59223_c0_seq1_2 len=530 path=[1:0-47 49:48-413 415:414-471 1077:472-529]	comp59223_c0_seq1_2 len=530 path=[1:0-47 49:48-413 415:414-471 1077:472-529]	7	1	1	>comp59223_c0_seq1_2 len=530 path=[1:0-47 49:48-413 415:414-471 1077:472-529]	1	7	1	1	41.8	11.9	11.9	19.46	177	177	0	12.816	968880000	88080000	0.000491164	0.0491164	19
comp59460_c1_seq1_5 len=527 path=[1:0-432 434:433-526];comp2630_c0_seq1_5 len=214 path=[192:0-84 277:85-213];comp267468_c0_seq1_1 len=246 path=[224:0-245];comp97374_c1_seq1_5 len=324 path=[8423:0-323];comp257534_c0_seq1_4 len=407 path=[1:0-406];comp191179_c0_seq1_2 len=451 path=[1:0-450];comp255148_c0_seq1_3 len=495 path=[473:0-494];Haliotis_sp_idb_68343_c0_g1_i1;Haliotis_sp_idb_8594_c0_g1_i1;Hal…	comp59460_c1_seq1_5 len=527 path=[1:0-432 434:433-526];comp2630_c0_seq1_5 len=214 path=[192:0-84 277:85-213];comp267468_c0_seq1_1 len=246 path=[224:0-245];comp97374_c1_seq1_5 len=324 path=[8423:0-323];comp257534_c0_seq1_4 len=407 path=[1:0-406];comp191179_c0_seq1_2 len=451 path=[1:0-450];comp255148_c0_seq1_3 len=495 path=[473:0-494];Haliotis_sp_idb_68343_c0_g1_i1;Haliotis_sp_idb_8594_c0_g1_i1;Hal…	2;1;1;1;1;1;1;1;1;1;1;1;1;1;1;1;1;1;1	2;1;1;1;1;1;1;1;1;1;1;1;1;1;1;1;1;1;1	2;1;1;1;1;1;1;1;1;1;1;1;1;1;1;1;1;1;1	>comp59460_c1_seq1_5 len=527 path=[1:0-432 434:433-526];>comp2630_c0_seq1_5 len=214 path=[192:0-84 277:85-213];>comp267468_c0_seq1_1 len=246 path=[224:0-245];>comp97374_c1_seq1_5 len=324 path=[8423:0-323];>comp257534_c0_seq1_4 len=407 path=[1:0-406];>comp1	19	2	2	2	11.9	11.9	11.9	20.042	176	176;72;82;108;135;150;165;170;178;179;181;182;226;334;395;653;902;1008;1192	0	11.742	7401700	672880	3.75221e-06	0.000375221	2
comp62063_c0_seq1_1 len=3033 path=[1:0-911 913:912-1644 1646:1645-2400 2402:2401-3032];comp94035_c1_seq8_1 len=219 path=[5553:0-180 20322:181-188 5742:189-218];comp94035_c1_seq6_1 len=220 path=[5553:0-180 20322:181-188 5351:189-219];comp32119_c0_seq1_1 len=379 path=[1:0-221 223:222-378];comp65502_c1_seq1_4 len=2157 path=[3143:0-1739 4883:1740-1742 4886:1743-2156];Haliotis_sp_idb_10555_c0_g1_i1	comp62063_c0_seq1_1 len=3033 path=[1:0-911 913:912-1644 1646:1645-2400 2402:2401-3032]	12;1;1;1;1;1	12;1;1;1;1;1	12;1;1;1;1;1	>comp62063_c0_seq1_1 len=3033 path=[1:0-911 913:912-1644 1646:1645-2400 2402:2401-3032]	6	12	12	12	18.6	18.6	18.6	111.75	1011	1011;73;74;127;719;881	0	169.37	491720000	10035000	5.59586e-05	0.00559586	27	98;99;100;101		44;253;516;803
comp62064_c0_seq1_4 len=1568 path=[1:0-1348 1350:1349-1567]	comp62064_c0_seq1_4 len=1568 path=[1:0-1348 1350:1349-1567]	6	6	6	>comp62064_c0_seq1_4 len=1568 path=[1:0-1348 1350:1349-1567]	1	6	6	6	16.9	16.9	16.9	56.166	521	521	0	50.279	225210000	9008500	5.02345e-05	0.00502345	15	102;103		68;291
comp63077_c0_seq1_4 len=508 path=[486:0-87 574:88-97 584:98-507];Haliotis_sp_Tri_84611_c0_g1_i1;comp23510_c0_seq1_1 len=511 path=[1:0-384 386:385-510];comp22008_c0_seq1_1 len=512 path=[490:0-193 684:194-511]	comp63077_c0_seq1_4 len=508 path=[486:0-87 574:88-97 584:98-507];Haliotis_sp_Tri_84611_c0_g1_i1;comp23510_c0_seq1_1 len=511 path=[1:0-384 386:385-510];comp22008_c0_seq1_1 len=512 path=[490:0-193 684:194-511]	2;1;1;1	2;1;1;1	2;1;1;1	>comp63077_c0_seq1_4 len=508 path=[486:0-87 574:88-97 584:98-507];>Haliotis_sp_Tri_84611_c0_g1_i1;>comp23510_c0_seq1_1 len=511 path=[1:0-384 386:385-510];>comp22008_c0_seq1_1 len=512 path=[490:0-193 684:194-511]	4	2	2	2	16	16	16	18.893	169	169;169;171;171	0	15.096	2624200	291580	1.62595e-06	0.000162595	2
comp63526_c0_seq4_3 len=1096 path=[1:0-862 984:863-1072 3475:1073-1095];comp63526_c0_seq1_3 len=1216 path=[1:0-862 864:863-982 984:983-1192 3475:1193-1215];comp63526_c0_seq2_3 len=1573 path=[1:0-862 984:863-1072 1194:1073-1413 1535:1414-1572];comp63526_c0_seq3_3 len=1693 path=[1:0-862 864:863-982 984:983-1192 1194:1193-1533 1535:1534-1692]	comp63526_c0_seq4_3 len=1096 path=[1:0-862 984:863-1072 3475:1073-1095];comp63526_c0_seq1_3 len=1216 path=[1:0-862 864:863-982 984:983-1192 3475:1193-1215];comp63526_c0_seq2_3 len=1573 path=[1:0-862 984:863-1072 1194:1073-1413 1535:1414-1572];comp63526_c0_seq3_3 len=1693 path=[1:0-862 864:863-982 984:983-1192 1194:1193-1533 1535:1534-1692]	4;4;4;4	4;4;4;4	4;4;4;4	>comp63526_c0_seq4_3 len=1096 path=[1:0-862 984:863-1072 3475:1073-1095];>comp63526_c0_seq1_3 len=1216 path=[1:0-862 864:863-982 984:983-1192 3475:1193-1215];>comp63526_c0_seq2_3 len=1573 path=[1:0-862 984:863-1072 1194:1073-1413 1535:1414-1572];>comp63526	4	4	4	4	14.5	14.5	14.5	39.095	365	365;405;524;564	0	27.511	17908000	852760	4.75528e-06	0.000475528	6
comp64153_c0_seq1_6 len=452 path=[430:0-21 452:22-250 681:251-451];comp528934_c0_seq1_2 len=212 path=[190:0-211];Haliotis_sp_idb_42069_c0_g1_i1;Haliotis_sp_CLC_5575_c0_g1_i1;comp63564_c0_seq1_6 len=544 path=[1:0-171 173:172-462 1683:463-475 1696:476-543]	comp64153_c0_seq1_6 len=452 path=[430:0-21 452:22-250 681:251-451]	3;1;1;1;1	3;1;1;1;1	3;1;1;1;1	>comp64153_c0_seq1_6 len=452 path=[430:0-21 452:22-250 681:251-451]	5	3	3	3	20.5	20.5	20.5	16.838	151	151;71;135;140;181	0	18.936	25369000	2536900	1.41466e-05	0.00141466	3
comp64232_c0_seq1_6 len=248 path=[1:0-79 81:80-247]	comp64232_c0_seq1_6 len=248 path=[1:0-79 81:80-247]	1	1	1	>comp64232_c0_seq1_6 len=248 path=[1:0-79 81:80-247]	1	1	1	1	14.5	14.5	14.5	9.3427	83	83	0	7.2798	2699500	1349800	7.52695e-06	0.000752695	1
comp64232_c1_seq1_4 len=293 path=[721:0-292]	comp64232_c1_seq1_4 len=293 path=[721:0-292]	2	2	2	>comp64232_c1_seq1_4 len=293 path=[721:0-292]	1	2	2	2	20.6	20.6	20.6	11.143	97	97	0	20.964	11217000	1402100	7.81859e-06	0.000781859	1
Haliotis_sp_Tri_111928_c0_g1_i1;comp64272_c0_seq1_3 len=1172 path=[1150:0-1147 2298:1148-1171]	Haliotis_sp_Tri_111928_c0_g1_i1;comp64272_c0_seq1_3 len=1172 path=[1150:0-1147 2298:1148-1171]	4;4	4;4	4;4	>Haliotis_sp_Tri_111928_c0_g1_i1;>comp64272_c0_seq1_3 len=1172 path=[1150:0-1147 2298:1148-1171]	2	4	4	4	14.9	14.9	14.9	30.948	275	275;390	0	24.761	536980000	44749000	0.000249536	0.0249536	18
comp64368_c0_seq1_4 len=1757 path=[1:0-287 289:288-1653 1655:1654-1756];comp185143_c0_seq1_3 len=478 path=[456:0-477];Haliotis_sp_Tri_26397_c0_g1_i1;comp78504_c0_seq3_1 len=1908 path=[1886:0-39 1926:40-689 2576:690-1360 3247:1361-1907];comp78504_c0_seq2_2 len=2215 path=[3771:0-346 1926:347-996 2576:997-1667 3247:1668-2214];comp61175_c0_seq1_4 len=743 path=[1369:0-393 649:394-432 688:433-742];comp…	comp64368_c0_seq1_4 len=1757 path=[1:0-287 289:288-1653 1655:1654-1756]	7;2;2;2;2;1;1	7;2;2;2;2;1;1	7;2;2;2;2;1;1	>comp64368_c0_seq1_4 len=1757 path=[1:0-287 289:288-1653 1655:1654-1756]	7	7	7	7	19	19	19	64.561	585	585;159;443;636;738;247;486	0	103.38	260300000	8676700	4.83842e-05	0.00483842	16	104		146
comp64512_c0_seq1_1 len=973 path=[1:0-376 378:377-715 717:716-972];Haliotis_sp_Tri_28744_c0_g1_i1	comp64512_c0_seq1_1 len=973 path=[1:0-376 378:377-715 717:716-972];Haliotis_sp_Tri_28744_c0_g1_i1	2;2	2;2	2;2	>comp64512_c0_seq1_1 len=973 path=[1:0-376 378:377-715 717:716-972];>Haliotis_sp_Tri_28744_c0_g1_i1	2	2	2	2	8	8	8	35.852	325	325;376	0	17.172	180990000	12928000	7.2091e-05	0.0072091	20	105;106		296;299
comp64599_c0_seq2_6 len=1464 path=[3017:0-1301 2878:1302-1463]	comp64599_c0_seq2_6 len=1464 path=[3017:0-1301 2878:1302-1463]	7	7	5	>comp64599_c0_seq2_6 len=1464 path=[3017:0-1301 2878:1302-1463]	1	7	7	5	21.5	21.5	15.4	53.637	488	488	0	156.53	524260000	24965000	0.000139213	0.0139213	34	45		256
comp65289_c0_seq1_1 len=1940 path=[10131:0-119 1962:120-152 1995:153-1939];Haliotis_sp_Tri_81073_c0_g1_i1;Haliotis_sp_idb_11675_c0_g1_i1;Haliotis_sp_idb_11674_c0_g1_i1;comp100309_c0_seq1_2 len=2529 path=[2556:0-195 2752:196-252 7627:253-274 2831:275-287 2844:288-368 2925:369-372 2929:373-489 3046:490-504 3061:505-586 3143:587-629 3186:630-685 3242:686-687 3244:688-969 7886:970-978 3535:979-993 35…	comp65289_c0_seq1_1 len=1940 path=[10131:0-119 1962:120-152 1995:153-1939]	12;4;4;4;4;4	12;4;4;4;4;4	5;0;0;0;0;0	>comp65289_c0_seq1_1 len=1940 path=[10131:0-119 1962:120-152 1995:153-1939]	6	12	12	5	22.7	22.7	10.4	74.259	647	647;479;730;730;843;860	0	82.381	178570000	5580300	3.11177e-05	0.00311177	19	107;108		121;391
comp65289_c0_seq2_1 len=2735 path=[1880:0-81 1962:82-114 6403:115-966 7256:967-2734];comp319327_c0_seq1_4 len=271 path=[249:0-270];Haliotis_sp_idb_11671_c0_g1_i1	comp65289_c0_seq2_1 len=2735 path=[1880:0-81 1962:82-114 6403:115-966 7256:967-2734]	6;1;1	4;0;0	4;0;0	>comp65289_c0_seq2_1 len=2735 path=[1880:0-81 1962:82-114 6403:115-966 7256:967-2734]	3	6	4	4	10.2	7.3	7.3	100.74	912	912;90;215	0	73.661	72215000	1641200	9.15189e-06	0.000915189	11
comp65289_c1_seq1_1 len=588 path=[9001:0-587]	comp65289_c1_seq1_1 len=588 path=[9001:0-587]	2	2	2	>comp65289_c1_seq1_1 len=588 path=[9001:0-587]	1	2	2	2	21.4	21.4	21.4	21.42	196	196	0	34.608	491430000	70204000	0.000391482	0.0391482	18
comp65317_c0_seq1_1 len=916 path=[896:0-439 1336:440-449 1346:450-885 1784:886-915];Haliotis_sp_CLC_44_c0_g1_i1;comp64380_c0_seq1_3 len=843 path=[821:0-695 1517:696-842]	comp65317_c0_seq1_1 len=916 path=[896:0-439 1336:440-449 1346:450-885 1784:886-915];Haliotis_sp_CLC_44_c0_g1_i1;comp64380_c0_seq1_3 len=843 path=[821:0-695 1517:696-842]	2;1;1	2;1;1	2;1;1	>comp65317_c0_seq1_1 len=916 path=[896:0-439 1336:440-449 1346:450-885 1784:886-915];>Haliotis_sp_CLC_44_c0_g1_i1;>comp64380_c0_seq1_3 len=843 path=[821:0-695 1517:696-842]	3	2	2	2	8.8	8.8	8.8	32.119	306	306;281;281	0	13.621	19011000	1056100	5.88918e-06	0.000588918	2
comp65739_c0_seq2_1 len=918 path=[3789:0-389 2034:390-415 2060:416-530 2175:531-554 3449:555-917];comp65739_c0_seq1_1 len=1186 path=[3789:0-389 2034:390-415 2060:416-530 2175:531-554 2199:555-1082 2727:1083-1125 2770:1126-1142 4688:1143-1185]	comp65739_c0_seq2_1 len=918 path=[3789:0-389 2034:390-415 2060:416-530 2175:531-554 3449:555-917];comp65739_c0_seq1_1 len=1186 path=[3789:0-389 2034:390-415 2060:416-530 2175:531-554 2199:555-1082 2727:1083-1125 2770:1126-1142 4688:1143-1185]	1;1	1;1	1;1	>comp65739_c0_seq2_1 len=918 path=[3789:0-389 2034:390-415 2060:416-530 2175:531-554 3449:555-917];>comp65739_c0_seq1_1 len=1186 path=[3789:0-389 2034:390-415 2060:416-530 2175:531-554 2199:555-1082 2727:1083-1125 2770:1126-1142 4688:1143-1185]	2	1	1	1	5.6	5.6	5.6	34.286	306	306;396	0	11.045	5434000	388140	2.1644e-06	0.00021644	2
comp67480_c1_seq1_5 len=263 path=[549:0-262]	comp67480_c1_seq1_5 len=263 path=[549:0-262]	1	1	1	>comp67480_c1_seq1_5 len=263 path=[549:0-262]	1	1	1	1	31.8	31.8	31.8	9.7563	88	88	0	21.065	25062000	8353900	4.65842e-05	0.00465842	4
comp68174_c0_seq1_5 len=483 path=[1:0-315 317:316-328 330:329-482];comp31935_c0_seq2_5 len=377 path=[1127:0-94 868:95-376];Haliotis_sp_CLC_2355_c0_g1_i1;comp97214_c1_seq16_2 len=1450 path=[1:0-807 809:808-840 19778:841-861 863:862-941 943:942-981 19850:982-1032 1034:1033-1061 1063:1062-1062 1064:1063-1071 1073:1072-1086 1088:1087-1122 20063:1123-1130 6047:1131-1158 20089:1159-1178 20109:1179-1193…	comp68174_c0_seq1_5 len=483 path=[1:0-315 317:316-328 330:329-482];comp31935_c0_seq2_5 len=377 path=[1127:0-94 868:95-376];Haliotis_sp_CLC_2355_c0_g1_i1;comp97214_c1_seq16_2 len=1450 path=[1:0-807 809:808-840 19778:841-861 863:862-941 943:942-981 19850:982-1032 1034:1033-1061 1063:1062-1062 1064:1063-1071 1073:1072-1086 1088:1087-1122 20063:1123-1130 6047:1131-1158 20089:1159-1178 20109:1179-1193…	3;2;2;2;2;2;2;2;2;2;2;2;2;2;2;2;2;2;2;2;2;1;1;1;1	3;2;2;2;2;2;2;2;2;2;2;2;2;2;2;2;2;2;2;2;2;1;1;1;1	1;0;0;0;0;0;0;0;0;0;0;0;0;0;0;0;0;0;0;0;0;0;0;0;0	>comp68174_c0_seq1_5 len=483 path=[1:0-315 317:316-328 330:329-482];>comp31935_c0_seq2_5 len=377 path=[1127:0-94 868:95-376];>Haliotis_sp_CLC_2355_c0_g1_i1;>comp97214_c1_seq16_2 len=1450 path=[1:0-807 809:808-840 19778:841-861 863:862-941 943:942-981 19850	25	3	3	1	27.3	27.3	6.8	17.881	161	161;126;152;483;534;544;595;646;656;946;950;997;1001;1007;1011;1058;1062;1109;1113;1119;1123;69;87;130;164	0	28.775	60581000	6058100	3.3782e-05	3.3782e-07	11	109		131
comp68339_c0_seq1_1 len=356 path=[334:0-28 363:29-103 438:104-268 603:269-355]	comp68339_c0_seq1_1 len=356 path=[334:0-28 363:29-103 438:104-268 603:269-355]	4	4	4	>comp68339_c0_seq1_1 len=356 path=[334:0-28 363:29-103 438:104-268 603:269-355]	1	4	4	4	28.6	28.6	28.6	13.095	119	119	0	68.152	193820000	48454000	0.000270196	0.0270196	11
comp69677_c0_seq2_2 len=1618 path=[1:0-799 822:800-803 826:804-1617];comp69677_c0_seq1_2 len=1639 path=[1:0-799 3404:800-800 802:801-820 822:821-824 826:825-1638]	comp69677_c0_seq2_2 len=1618 path=[1:0-799 822:800-803 826:804-1617];comp69677_c0_seq1_2 len=1639 path=[1:0-799 3404:800-800 802:801-820 822:821-824 826:825-1638]	2;2	2;2	2;2	>comp69677_c0_seq2_2 len=1618 path=[1:0-799 822:800-803 826:804-1617];>comp69677_c0_seq1_2 len=1639 path=[1:0-799 3404:800-800 802:801-820 822:821-824 826:825-1638]	2	2	2	2	4.3	4.3	4.3	58.38	539	539;546	0	11.865	2809000	96861	5.4013e-07	5.4013e-05	2
comp70759_c0_seq1_2 len=449 path=[1:0-87 89:88-101 103:102-218 220:219-370 372:371-448]	comp70759_c0_seq1_2 len=449 path=[1:0-87 89:88-101 103:102-218 220:219-370 372:371-448]	6	6	6	>comp70759_c0_seq1_2 len=449 path=[1:0-87 89:88-101 103:102-218 220:219-370 372:371-448]	1	6	6	6	28.7	28.7	28.7	16.208	150	150	0	66.54	4255500000	709250000	0.00395502	0.395502	74
comp71437_c1_seq1_4 len=827 path=[1:0-126 128:127-463 465:464-471 473:472-826]	comp71437_c1_seq1_4 len=827 path=[1:0-126 128:127-463 465:464-471 473:472-826]	3	3	3	>comp71437_c1_seq1_4 len=827 path=[1:0-126 128:127-463 465:464-471 473:472-826]	1	3	3	3	12.7	12.7	12.7	29.974	275	275	0	22.088	6375200	531270	2.96254e-06	0.000296254	3
Haliotis_sp_Tri_128009_c0_g1_i1;comp71699_c0_seq1_1 len=621 path=[599:0-272 872:273-274 874:275-620]	Haliotis_sp_Tri_128009_c0_g1_i1;comp71699_c0_seq1_1 len=621 path=[599:0-272 872:273-274 874:275-620]	2;2	2;2	2;2	>Haliotis_sp_Tri_128009_c0_g1_i1;>comp71699_c0_seq1_1 len=621 path=[599:0-272 872:273-274 874:275-620]	2	2	2	2	21.6	21.6	21.6	13.551	125	125;207	0	16.44	245230000	35033000	0.000195356	0.0195356	6
comp72553_c0_seq1_3 len=1761 path=[2261:0-199 2461:200-225 6082:226-933 6792:934-1314 7173:1315-1673 7533:1674-1760]	comp72553_c0_seq1_3 len=1761 path=[2261:0-199 2461:200-225 6082:226-933 6792:934-1314 7173:1315-1673 7533:1674-1760]	2	2	2	>comp72553_c0_seq1_3 len=1761 path=[2261:0-199 2461:200-225 6082:226-933 6792:934-1314 7173:1315-1673 7533:1674-1760]	1	2	2	2	4.3	4.3	4.3	64.015	587	587	0	12.813	3865900	117150	6.53268e-07	6.53268e-05	3
comp73608_c1_seq1_6 len=644 path=[622:0-643]	comp73608_c1_seq1_6 len=644 path=[622:0-643]	2	2	2	>comp73608_c1_seq1_6 len=644 path=[622:0-643]	1	2	2	2	9.8	9.8	9.8	24.603	215	215	0	11.743	22749000	1895700	1.05711e-05	0.00105711	2
comp74487_c0_seq1_4 len=674 path=[1774:0-342 1123:343-386 2176:387-399 1180:400-482 2212:483-525 1306:526-569 2344:570-615 1396:616-673];comp74487_c0_seq2_5 len=738 path=[716:0-406 1123:407-450 1167:451-463 1180:464-546 1263:547-589 1306:590-633 1350:634-679 1396:680-737];comp74256_c0_seq1_5 len=749 path=[727:0-37 765:38-61 789:62-76 804:77-218 946:219-265 993:266-748]	comp74487_c0_seq1_4 len=674 path=[1774:0-342 1123:343-386 2176:387-399 1180:400-482 2212:483-525 1306:526-569 2344:570-615 1396:616-673];comp74487_c0_seq2_5 len=738 path=[716:0-406 1123:407-450 1167:451-463 1180:464-546 1263:547-589 1306:590-633 1350:634-679 1396:680-737];comp74256_c0_seq1_5 len=749 path=[727:0-37 765:38-61 789:62-76 804:77-218 946:219-265 993:266-748]	1;1;1	1;1;1	1;1;1	>comp74487_c0_seq1_4 len=674 path=[1774:0-342 1123:343-386 2176:387-399 1180:400-482 2212:483-525 1306:526-569 2344:570-615 1396:616-673];>comp74487_c0_seq2_5 len=738 path=[716:0-406 1123:407-450 1167:451-463 1180:464-546 1263:547-589 1306:590-633 1350:634	3	1	1	1	6.7	6.7	6.7	24.564	224	224;246;250	0	23.723	11086000	1231800	6.86894e-06	0.000686894	1
comp74982_c0_seq1_2 len=2167 path=[1:0-747 749:748-846 4503:847-852 854:853-1868 1873:1869-2166]	comp74982_c0_seq1_2 len=2167 path=[1:0-747 749:748-846 4503:847-852 854:853-1868 1873:1869-2166]	1	1	1	>comp74982_c0_seq1_2 len=2167 path=[1:0-747 749:748-846 4503:847-852 854:853-1868 1873:1869-2166]	1	1	1	1	2.2	2.2	2.2	78.176	722	722	0	6.9832	1637300	43086	2.40262e-07	2.40262e-05	1
comp75869_c0_seq1_3 len=371 path=[504:0-97 602:98-288 793:289-308 2476:309-370];comp75869_c0_seq3_3 len=523 path=[504:0-97 602:98-288 1546:289-379 875:380-408 1888:409-522]	comp75869_c0_seq1_3 len=371 path=[504:0-97 602:98-288 793:289-308 2476:309-370];comp75869_c0_seq3_3 len=523 path=[504:0-97 602:98-288 1546:289-379 875:380-408 1888:409-522]	1;1	1;1	1;1	>comp75869_c0_seq1_3 len=371 path=[504:0-97 602:98-288 793:289-308 2476:309-370];>comp75869_c0_seq3_3 len=523 path=[504:0-97 602:98-288 1546:289-379 875:380-408 1888:409-522]	2	1	1	1	10.6	10.6	10.6	14.109	123	123;174	0	7.2831	8632700	1726500	9.62755e-06	0.000962755	2
Haliotis_sp_Tri_25175_c0_g1_i1;Haliotis_sp_idb_71559_c0_g1_i1;comp75869_c0_seq2_3 len=550 path=[504:0-97 1288:98-195 1386:196-202 1393:203-235 1426:236-262 1453:263-332 2476:333-394 875:395-423 904:424-447 928:448-497 978:498-501 982:502-549];Haliotis_sp_Tri_25174_c0_g1_i1	Haliotis_sp_Tri_25175_c0_g1_i1;Haliotis_sp_idb_71559_c0_g1_i1;comp75869_c0_seq2_3 len=550 path=[504:0-97 1288:98-195 1386:196-202 1393:203-235 1426:236-262 1453:263-332 2476:333-394 875:395-423 904:424-447 928:448-497 978:498-501 982:502-549];Haliotis_sp_Tri_25174_c0_g1_i1	2;2;2;1	2;2;2;1	2;2;2;1	>Haliotis_sp_Tri_25175_c0_g1_i1;>Haliotis_sp_idb_71559_c0_g1_i1;>comp75869_c0_seq2_3 len=550 path=[504:0-97 1288:98-195 1386:196-202 1393:203-235 1426:236-262 1453:263-332 2476:333-394 875:395-423 904:424-447 928:448-497 978:498-501 982:502-549];>Haliotis_	4	2	2	2	21.3	21.3	21.3	15.764	136	136;148;183;141	0	14.806	61036000	10173000	5.67281e-05	0.00567281	4
tr|A7L3J1|A7L3J1_HALCR Rab7 (Fragment) OS=Haliotis cracherodii PE=2 SV=1;Haliotis_sp_idb_42357_c0_g1_i1;Haliotis_sp_idb_42355_c0_g1_i1;comp76336_c0_seq2_6 len=1629 path=[1:0-1129 1131:1130-1628];comp76336_c0_seq1_5 len=2159 path=[1:0-1129 3232:1130-1659 1131:1660-2158]	tr|A7L3J1|A7L3J1_HALCR Rab7 (Fragment) OS=Haliotis cracherodii PE=2 SV=1;Haliotis_sp_idb_42357_c0_g1_i1;Haliotis_sp_idb_42355_c0_g1_i1;comp76336_c0_seq2_6 len=1629 path=[1:0-1129 1131:1130-1628];comp76336_c0_seq1_5 len=2159 path=[1:0-1129 3232:1130-1659 1131:1660-2158]	1;1;1;1;1	1;1;1;1;1	1;1;1;1;1	>tr|A7L3J1|A7L3J1_HALCR Rab7 (Fragment) OS=Haliotis cracherodii PE=2 SV=1;>Haliotis_sp_idb_42357_c0_g1_i1;>Haliotis_sp_idb_42355_c0_g1_i1;>comp76336_c0_seq2_6 len=1629 path=[1:0-1129 1131:1130-1628];>comp76336_c0_seq1_5 len=2159 path=[1:0-1129 3232:1130-16	5	1	1	1	10	10	10	11.425	100	100;150;205;543;720	0	7.3216	1019400	145620	8.12027e-07	8.12027e-05	1
comp76692_c0_seq1_2 len=541 path=[1:0-204 206:205-224 226:225-303 305:304-540]	comp76692_c0_seq1_2 len=541 path=[1:0-204 206:205-224 226:225-303 305:304-540]	1	1	1	>comp76692_c0_seq1_2 len=541 path=[1:0-204 206:205-224 226:225-303 305:304-540]	1	1	1	1	8.3	8.3	8.3	19.144	180	180	0	7.4779	43394000	5424300	3.02478e-05	0.00302478	1
comp78671_c0_seq1_1 len=812 path=[790:0-691 1898:692-698 1905:699-771 1562:772-811];Haliotis_sp_CLC_1391_c0_g1_i1;Haliotis_sp_idb_68664_c0_g1_i1;Haliotis_sp_Tri_79257_c0_g1_i1;comp84331_c0_seq1_3 len=799 path=[1:0-72 74:73-79 81:80-597 599:598-619 621:620-798];comp167631_c0_seq1_5 len=428 path=[406:0-427]	comp78671_c0_seq1_1 len=812 path=[790:0-691 1898:692-698 1905:699-771 1562:772-811];Haliotis_sp_CLC_1391_c0_g1_i1;Haliotis_sp_idb_68664_c0_g1_i1;Haliotis_sp_Tri_79257_c0_g1_i1;comp84331_c0_seq1_3 len=799 path=[1:0-72 74:73-79 81:80-597 599:598-619 621:620-798]	6;3;3;3;3;1	6;3;3;3;3;1	6;3;3;3;3;1	>comp78671_c0_seq1_1 len=812 path=[790:0-691 1898:692-698 1905:699-771 1562:772-811];>Haliotis_sp_CLC_1391_c0_g1_i1;>Haliotis_sp_idb_68664_c0_g1_i1;>Haliotis_sp_Tri_79257_c0_g1_i1;>comp84331_c0_seq1_3 len=799 path=[1:0-72 74:73-79 81:80-597 599:598-619 621	6	6	6	6	25.8	25.8	25.8	29.447	271	271;232;250;251;266;143	0	36.891	38585000	2030800	1.13244e-05	0.00113244	5
comp79549_c0_seq1_2 len=2081 path=[4331:0-15 2061:16-1969 4016:1970-2008 4058:2009-2080];tr|Q17UC1|Q17UC1_HALTU 71kDa heat shock protein OS=Haliotis tuberculata GN=hsp71 PE=2 SV=1;tr|C1KC83|C1KC83_HALDV Heat shock cognate protein 70 OS=Haliotis diversicolor PE=2 SV=1;Haliotis_sp_idb_28957_c0_g1_i1;tr|Q2MJK5|Q2MJK5_HALDH Heat shock protein 70 OS=Haliotis discus hannai PE=2 SV=1;comp87346_c0_seq3_4…	comp79549_c0_seq1_2 len=2081 path=[4331:0-15 2061:16-1969 4016:1970-2008 4058:2009-2080]	16;7;7;7;7;7;6;5;5;1;1;1	16;7;7;7;7;7;6;5;5;1;1;1	13;4;4;4;4;4;3;4;4;1;1;1	>comp79549_c0_seq1_2 len=2081 path=[4331:0-15 2061:16-1969 4016:1970-2008 4058:2009-2080]	12	16	16	13	32.1	32.1	26.4	76.484	694	694;651;651;651;655;783;341;472;492;423;1130;1136	0	166.93	1164000000	32334000	0.000180305	0.0180305	42	111;112;113		81;257;569
comp79626_c0_seq1_4 len=1656 path=[1634:0-1091 2726:1092-1132 2767:1133-1655];Haliotis_sp_idb_43266_c0_g1_i1;Haliotis_sp_CLC_4454_c0_g1_i1;Haliotis_sp_CLC_4455_c0_g1_i1	comp79626_c0_seq1_4 len=1656 path=[1634:0-1091 2726:1092-1132 2767:1133-1655];Haliotis_sp_idb_43266_c0_g1_i1	11;9;2;2	11;9;2;2	11;9;2;2	>comp79626_c0_seq1_4 len=1656 path=[1634:0-1091 2726:1092-1132 2767:1133-1655];>Haliotis_sp_idb_43266_c0_g1_i1	4	11	11	11	25.9	25.9	25.9	62.437	552	552;520;114;177	0	110.48	1478800000	47702000	0.000266003	0.0266003	89
comp80185_c0_seq1_5 len=1716 path=[1:0-517 519:518-558 3443:559-568 570:569-864 866:865-889 891:890-1715];Haliotis_sp_Tri_41297_c0_g1_i1;comp73540_c0_seq1_5 len=1543 path=[1522:0-123 1647:124-658 2182:659-1542];comp85374_c0_seq2_2 len=2116 path=[5023:0-175 2834:176-801 3460:802-2115];comp85374_c0_seq1_2 len=2398 path=[2376:0-114 2491:115-316 5523:317-323 5530:324-457 2834:458-1083 3460:1084-2397]	comp80185_c0_seq1_5 len=1716 path=[1:0-517 519:518-558 3443:559-568 570:569-864 866:865-889 891:890-1715]	10;1;1;1;1	10;1;1;1;1	10;1;1;1;1	>comp80185_c0_seq1_5 len=1716 path=[1:0-517 519:518-558 3443:559-568 570:569-864 866:865-889 891:890-1715]	5	10	10	10	26.6	26.6	26.6	61.381	572	572;466;515;705;799	0	121.4	770480000	28536000	0.000159127	0.0159127	57	114;115		127;130
Haliotis_sp_idb_67636_c0_g1_i1;Haliotis_sp_idb_65158_c0_g1_i1;Haliotis_sp_Tri_127083_c0_g1_i1;comp80199_c0_seq1_5 len=951 path=[929:0-748 1678:749-927 2731:928-950]	Haliotis_sp_idb_67636_c0_g1_i1;Haliotis_sp_idb_65158_c0_g1_i1;Haliotis_sp_Tri_127083_c0_g1_i1;comp80199_c0_seq1_5 len=951 path=[929:0-748 1678:749-927 2731:928-950]	1;1;1;1	1;1;1;1	1;1;1;1	>Haliotis_sp_idb_67636_c0_g1_i1;>Haliotis_sp_idb_65158_c0_g1_i1;>Haliotis_sp_Tri_127083_c0_g1_i1;>comp80199_c0_seq1_5 len=951 path=[929:0-748 1678:749-927 2731:928-950]	4	1	1	1	7.6	7.6	7.6	17.445	157	157;160;175;317	0	10.361	15163000	1684800	9.39502e-06	0.000939502	3
comp80870_c0_seq2_6 len=327 path=[733:0-130 865:131-192 927:193-216 1525:217-234 2353:235-258 2237:259-274 967:275-282 975:283-326]	comp80870_c0_seq2_6 len=327 path=[733:0-130 865:131-192 927:193-216 1525:217-234 2353:235-258 2237:259-274 967:275-282 975:283-326]	2	2	2	>comp80870_c0_seq2_6 len=327 path=[733:0-130 865:131-192 927:193-216 1525:217-234 2353:235-258 2237:259-274 967:275-282 975:283-326]	1	2	2	2	10.1	10.1	10.1	12.059	109	109	0	12.412	172120000	24589000	0.000137117	0.0137117	6
comp80870_c0_seq3_4 len=434 path=[2168:0-5 1060:6-59 1114:60-83 1138:84-88 1143:89-112 1167:113-171 1226:172-433];comp80870_c0_seq4_5 len=465 path=[1023:0-23 2299:24-30 1054:31-36 1060:37-90 1114:91-114 1138:115-119 1143:120-143 1167:144-202 1226:203-464]	comp80870_c0_seq3_4 len=434 path=[2168:0-5 1060:6-59 1114:60-83 1138:84-88 1143:89-112 1167:113-171 1226:172-433];comp80870_c0_seq4_5 len=465 path=[1023:0-23 2299:24-30 1054:31-36 1060:37-90 1114:91-114 1138:115-119 1143:120-143 1167:144-202 1226:203-464]	2;2	2;2	2;2	>comp80870_c0_seq3_4 len=434 path=[2168:0-5 1060:6-59 1114:60-83 1138:84-88 1143:89-112 1167:113-171 1226:172-433];>comp80870_c0_seq4_5 len=465 path=[1023:0-23 2299:24-30 1054:31-36 1060:37-90 1114:91-114 1138:115-119 1143:120-143 1167:144-202 1226:203-464	2	2	2	2	18.8	18.8	18.8	15.51	144	144;155	0	137.24	592930000	84704000	0.000472338	0.0472338	15
comp81444_c0_seq1_6 len=312 path=[1:0-45 47:46-50 52:51-98 100:99-139 1200:140-144 1205:145-173 602:174-213 215:214-245 247:246-256 258:257-311]	comp81444_c0_seq1_6 len=312 path=[1:0-45 47:46-50 52:51-98 100:99-139 1200:140-144 1205:145-173 602:174-213 215:214-245 247:246-256 258:257-311]	1	1	1	>comp81444_c0_seq1_6 len=312 path=[1:0-45 47:46-50 52:51-98 100:99-139 1200:140-144 1205:145-173 602:174-213 215:214-245 247:246-256 258:257-311]	1	1	1	1	10.6	10.6	10.6	11.082	104	104	0	7.9595	338910000	67781000	0.00037797	0.037797	14
Haliotis_sp_idb_12724_c0_g1_i1;comp82638_c0_seq1_6 len=2489 path=[2469:0-1041 3511:1042-1521 3991:1522-2488];Haliotis_sp_Tri_98279_c0_g1_i1;Haliotis_sp_Tri_98277_c0_g1_i1;comp92329_c0_seq1_3 len=1563 path=[1541:0-299 1841:300-301 1843:302-856 2398:857-903 2445:904-1058 2600:1059-1064 2606:1065-1353 2895:1354-1562]	Haliotis_sp_idb_12724_c0_g1_i1;comp82638_c0_seq1_6 len=2489 path=[2469:0-1041 3511:1042-1521 3991:1522-2488]	4;4;1;1;1	4;4;1;1;1	4;4;1;1;1	>Haliotis_sp_idb_12724_c0_g1_i1;>comp82638_c0_seq1_6 len=2489 path=[2469:0-1041 3511:1042-1521 3991:1522-2488]	5	4	4	4	14.3	14.3	14.3	34.845	308	308;830;297;303;521	0	34.677	445380000	23441000	0.000130715	0.0130715	30
Haliotis_sp_idb_18386_c0_g1_i1;comp83123_c0_seq1_5 len=1212 path=[1190:0-421 1612:422-427 1618:428-1211]	Haliotis_sp_idb_18386_c0_g1_i1;comp83123_c0_seq1_5 len=1212 path=[1190:0-421 1612:422-427 1618:428-1211]	1;1	1;1	1;1	>Haliotis_sp_idb_18386_c0_g1_i1;>comp83123_c0_seq1_5 len=1212 path=[1190:0-421 1612:422-427 1618:428-1211]	2	1	1	1	5	5	5	25.429	219	219;404	0	7.4766	29311000	2664600	1.48587e-05	0.00148587	3
comp83799_c2_seq1_1 len=820 path=[3192:0-768 3961:769-819];Haliotis_sp_idb_22374_c0_g1_i1;Haliotis_sp_CLC_8420_c0_g1_i1	comp83799_c2_seq1_1 len=820 path=[3192:0-768 3961:769-819];Haliotis_sp_idb_22374_c0_g1_i1;Haliotis_sp_CLC_8420_c0_g1_i1	2;2;1	2;2;1	2;2;1	>comp83799_c2_seq1_1 len=820 path=[3192:0-768 3961:769-819];>Haliotis_sp_idb_22374_c0_g1_i1;>Haliotis_sp_CLC_8420_c0_g1_i1	3	2	2	2	9.1	9.1	9.1	31.146	274	274;287;200	0	32.805	351670000	39074000	0.00021789	0.021789	39	116;117		98;153
comp84928_c0_seq1_4 len=593 path=[571:0-73 645:74-129 1852:130-130 1387:131-175 1872:176-361 933:362-413 985:414-445 1017:446-450 1022:451-592]	comp84928_c0_seq1_4 len=593 path=[571:0-73 645:74-129 1852:130-130 1387:131-175 1872:176-361 933:362-413 985:414-445 1017:446-450 1022:451-592]	9	9	7	>comp84928_c0_seq1_4 len=593 path=[571:0-73 645:74-129 1852:130-130 1387:131-175 1872:176-361 933:362-413 985:414-445 1017:446-450 1022:451-592]	1	9	9	7	29.9	29.9	23.9	21.873	197	197	0	68.657	6378700000	797330000	0.00444618	0.444618	56
Haliotis_sp_idb_26484_c0_g1_i1;comp85406_c1_seq2_1 len=792 path=[1:0-591 593:592-791]	Haliotis_sp_idb_26484_c0_g1_i1;comp85406_c1_seq2_1 len=792 path=[1:0-591 593:592-791]	2;2	2;2	2;2	>Haliotis_sp_idb_26484_c0_g1_i1;>comp85406_c1_seq2_1 len=792 path=[1:0-591 593:592-791]	2	2	2	2	12.5	12.5	12.5	21.444	200	200;264	0	18.583	116600000	12956000	7.22471e-05	0.00722471	19
Haliotis_sp_CLC_1642_c0_g1_i1;comp85674_c0_seq1_1 len=1364 path=[2827:0-66 1553:67-628 2115:629-650 2137:651-998 2485:999-1296 2783:1297-1363];comp85674_c0_seq2_1 len=1436 path=[1414:0-138 1553:139-700 2115:701-722 2137:723-1070 2485:1071-1368 2783:1369-1435];tr|Q9BP38|Q9BP38_HALRU Aragonite protein AP24 OS=Haliotis rufescens PE=2 SV=1	Haliotis_sp_CLC_1642_c0_g1_i1;comp85674_c0_seq1_1 len=1364 path=[2827:0-66 1553:67-628 2115:629-650 2137:651-998 2485:999-1296 2783:1297-1363];comp85674_c0_seq2_1 len=1436 path=[1414:0-138 1553:139-700 2115:701-722 2137:723-1070 2485:1071-1368 2783:1369-1435]	11;11;11;2	11;11;11;2	11;11;11;2	>Haliotis_sp_CLC_1642_c0_g1_i1;>comp85674_c0_seq1_1 len=1364 path=[2827:0-66 1553:67-628 2115:629-650 2137:651-998 2485:999-1296 2783:1297-1363];>comp85674_c0_seq2_1 len=1436 path=[1414:0-138 1553:139-700 2115:701-722 2137:723-1070 2485:1071-1368 2783:1369	4	11	11	11	48.3	48.3	48.3	23.689	201	201;455;479;171	0	180.69	3690000000	307500000	0.00171473	0.171473	81	118;119;120;121;122		166;180;182;183;190
Haliotis_sp_Tri_53798_c0_g1_i1;Haliotis_sp_idb_13782_c0_g1_i1;comp87007_c0_seq1_6 len=892 path=[870:0-172 1762:173-187 1058:188-259 2040:260-266 1137:267-334 1838:335-340 1211:341-464 1335:465-527 1398:528-891]	Haliotis_sp_Tri_53798_c0_g1_i1;Haliotis_sp_idb_13782_c0_g1_i1;comp87007_c0_seq1_6 len=892 path=[870:0-172 1762:173-187 1058:188-259 2040:260-266 1137:267-334 1838:335-340 1211:341-464 1335:465-527 1398:528-891]	4;4;4	4;4;4	4;4;4	>Haliotis_sp_Tri_53798_c0_g1_i1;>Haliotis_sp_idb_13782_c0_g1_i1;>comp87007_c0_seq1_6 len=892 path=[870:0-172 1762:173-187 1058:188-259 2040:260-266 1137:267-334 1838:335-340 1211:341-464 1335:465-527 1398:528-891]	3	4	4	4	21.6	21.6	21.6	23.424	208	208;208;297	0	35.126	184960000	15414000	8.59537e-05	0.00859537	10
Haliotis_sp_CLC_4146_c0_g1_i1;comp87152_c0_seq1_4 len=1152 path=[1:0-8 10:9-10 12:11-34 36:35-35 37:36-59 61:60-303 305:304-306 308:307-330 332:331-879 881:880-903 905:904-1151];Haliotis_sp_idb_7271_c0_g1_i1	Haliotis_sp_CLC_4146_c0_g1_i1;comp87152_c0_seq1_4 len=1152 path=[1:0-8 10:9-10 12:11-34 36:35-35 37:36-59 61:60-303 305:304-306 308:307-330 332:331-879 881:880-903 905:904-1151];Haliotis_sp_idb_7271_c0_g1_i1	12;12;9	12;12;9	12;12;9	>Haliotis_sp_CLC_4146_c0_g1_i1;>comp87152_c0_seq1_4 len=1152 path=[1:0-8 10:9-10 12:11-34 36:35-35 37:36-59 61:60-303 305:304-306 308:307-330 332:331-879 881:880-903 905:904-1151];>Haliotis_sp_idb_7271_c0_g1_i1	3	12	12	12	43.5	43.5	43.5	37.344	347	347;384;221	0	200.05	1411600000	100830000	0.000562263	0.0562263	48	124;125		137;267
comp88085_c0_seq2_2 len=1291 path=[2880:0-86 1366:87-326 1606:327-351 1631:352-761 2041:762-786 2066:787-1103 2383:1104-1119 2399:1120-1290];comp88085_c0_seq1_1 len=1296 path=[1274:0-91 1366:92-331 1606:332-356 1631:357-766 2041:767-791 2066:792-1108 2383:1109-1124 2399:1125-1295];comp78924_c0_seq1_4 len=724 path=[1870:0-723]	comp88085_c0_seq2_2 len=1291 path=[2880:0-86 1366:87-326 1606:327-351 1631:352-761 2041:762-786 2066:787-1103 2383:1104-1119 2399:1120-1290];comp88085_c0_seq1_1 len=1296 path=[1274:0-91 1366:92-331 1606:332-356 1631:357-766 2041:767-791 2066:792-1108 2383:1109-1124 2399:1125-1295]	7;7;1	7;7;1	2;2;1	>comp88085_c0_seq2_2 len=1291 path=[2880:0-86 1366:87-326 1606:327-351 1631:352-761 2041:762-786 2066:787-1103 2383:1104-1119 2399:1120-1290];>comp88085_c0_seq1_1 len=1296 path=[1274:0-91 1366:92-331 1606:332-356 1631:357-766 2041:767-791 2066:792-1108 238	3	7	7	2	24	24	6.7	47.586	430	430;432;241	0	85.512	294630000	15507000	8.64723e-05	0.00864723	23	127		342
comp88250_c0_seq2_2 len=449 path=[427:0-23 451:24-62 490:63-69 497:70-80 508:81-101 1523:102-128 556:129-266 694:267-290 718:291-294 722:295-425 1622:426-448];comp88250_c0_seq1_2 len=422 path=[427:0-23 451:24-62 490:63-69 497:70-80 508:81-101 556:102-239 694:240-263 718:264-267 722:268-398 1622:399-421]	comp88250_c0_seq2_2 len=449 path=[427:0-23 451:24-62 490:63-69 497:70-80 508:81-101 1523:102-128 556:129-266 694:267-290 718:291-294 722:295-425 1622:426-448];comp88250_c0_seq1_2 len=422 path=[427:0-23 451:24-62 490:63-69 497:70-80 508:81-101 556:102-239 694:240-263 718:264-267 722:268-398 1622:399-421]	4;3	4;3	4;3	>comp88250_c0_seq2_2 len=449 path=[427:0-23 451:24-62 490:63-69 497:70-80 508:81-101 1523:102-128 556:129-266 694:267-290 718:291-294 722:295-425 1622:426-448];>comp88250_c0_seq1_2 len=422 path=[427:0-23 451:24-62 490:63-69 497:70-80 508:81-101 556:102-239	2	4	4	4	32	32	32	15.949	150	150;141	0	83.739	1390100000	198590000	0.00110741	0.110741	33
Haliotis_sp_Tri_97777_c0_g1_i1;comp88441_c0_seq3_1 len=1542 path=[1563:0-601 2165:602-827 4392:828-847 3856:848-849 2456:850-877 2484:878-1541];comp88441_c0_seq2_1 len=1583 path=[1563:0-601 2165:602-827 4392:828-847 4412:848-890 2456:891-918 2484:919-1582];comp88441_c0_seq4_2 len=1294 path=[3125:0-353 2165:354-579 4392:580-599 3856:600-601 2456:602-629 2484:630-1293];comp88441_c0_seq1_2 len=1335 …	Haliotis_sp_Tri_97777_c0_g1_i1;comp88441_c0_seq3_1 len=1542 path=[1563:0-601 2165:602-827 4392:828-847 3856:848-849 2456:850-877 2484:878-1541];comp88441_c0_seq2_1 len=1583 path=[1563:0-601 2165:602-827 4392:828-847 4412:848-890 2456:891-918 2484:919-1582]	6;6;6;1;1	6;6;6;1;1	4;4;4;1;1	>Haliotis_sp_Tri_97777_c0_g1_i1;>comp88441_c0_seq3_1 len=1542 path=[1563:0-601 2165:602-827 4392:828-847 3856:848-849 2456:850-877 2484:878-1541];>comp88441_c0_seq2_1 len=1583 path=[1563:0-601 2165:602-827 4392:828-847 4412:848-890 2456:891-918 2484:919-15	5	6	6	4	33.2	33.2	26.4	22.658	208	208;514;528;431;445	0	50.299	488640000	40720000	0.000227069	0.0227069	30	97;128		90;165
Haliotis_sp_idb_35832_c0_g1_i1;comp89562_c0_seq3_6 len=1172 path=[1290:0-366 1657:367-509 1800:510-534 3572:535-1075 2848:1076-1171];comp89562_c0_seq1_6 len=1312 path=[1290:0-366 1657:367-509 1800:510-534 3572:535-1075 2366:1076-1311]	Haliotis_sp_idb_35832_c0_g1_i1;comp89562_c0_seq3_6 len=1172 path=[1290:0-366 1657:367-509 1800:510-534 3572:535-1075 2848:1076-1171];comp89562_c0_seq1_6 len=1312 path=[1290:0-366 1657:367-509 1800:510-534 3572:535-1075 2366:1076-1311]	2;2;2	2;2;2	2;2;2	>Haliotis_sp_idb_35832_c0_g1_i1;>comp89562_c0_seq3_6 len=1172 path=[1290:0-366 1657:367-509 1800:510-534 3572:535-1075 2848:1076-1171];>comp89562_c0_seq1_6 len=1312 path=[1290:0-366 1657:367-509 1800:510-534 3572:535-1075 2366:1076-1311]	3	2	2	2	13.8	13.8	13.8	16.958	152	152;391;437	0	11.325	8572400	779310	4.3457e-06	0.00043457	2
Haliotis_sp_idb_40834_c0_g1_i1;comp89753_c0_seq1_1 len=1738 path=[1723:0-592 2316:593-596 2320:597-1228 2953:1229-1373 3102:1374-1417 3516:1418-1452 3181:1453-1519 4024:1520-1526 3256:1527-1603 3876:1604-1615 3346:1616-1737]	Haliotis_sp_idb_40834_c0_g1_i1;comp89753_c0_seq1_1 len=1738 path=[1723:0-592 2316:593-596 2320:597-1228 2953:1229-1373 3102:1374-1417 3516:1418-1452 3181:1453-1519 4024:1520-1526 3256:1527-1603 3876:1604-1615 3346:1616-1737]	1;1	1;1	1;1	>Haliotis_sp_idb_40834_c0_g1_i1;>comp89753_c0_seq1_1 len=1738 path=[1723:0-592 2316:593-596 2320:597-1228 2953:1229-1373 3102:1374-1417 3516:1418-1452 3181:1453-1519 4024:1520-1526 3256:1527-1603 3876:1604-1615 3346:1616-1737]	2	1	1	1	4.3	4.3	4.3	34.627	303	303;580	0	7.0421	18483000	1540200	8.58868e-06	0.000858868	6
comp90751_c1_seq1_1 len=1035 path=[2961:0-178 3140:179-1034]	comp90751_c1_seq1_1 len=1035 path=[2961:0-178 3140:179-1034]	1	1	1	>comp90751_c1_seq1_1 len=1035 path=[2961:0-178 3140:179-1034]	1	1	1	1	5.2	5.2	5.2	37.544	345	345	0	7.0833	1654700000	127280000	0.000709757	0.0709757	1
Haliotis_sp_CLC_5354_c0_g1_i1;comp91372_c0_seq1_1 len=2171 path=[2149:0-1207 3357:1208-1276 3426:1277-1856 4006:1857-1938 4088:1939-1945 4095:1946-2170]	Haliotis_sp_CLC_5354_c0_g1_i1;comp91372_c0_seq1_1 len=2171 path=[2149:0-1207 3357:1208-1276 3426:1277-1856 4006:1857-1938 4088:1939-1945 4095:1946-2170]	4;4	4;4	4;4	>Haliotis_sp_CLC_5354_c0_g1_i1;>comp91372_c0_seq1_1 len=2171 path=[2149:0-1207 3357:1208-1276 3426:1277-1856 4006:1857-1938 4088:1939-1945 4095:1946-2170]	2	4	4	4	37.7	37.7	37.7	16.167	146	146;724	0	32.216	164910000	27485000	0.000153266	0.0153266	15	130		114
Haliotis_sp_Tri_102529_c0_g1_i1;Haliotis_sp_idb_15781_c0_g1_i1;comp91382_c0_seq3_6 len=2048 path=[2094:0-775 2870:776-1120 3215:1121-1135 3230:1136-1214 3309:1215-1457 3552:1458-1473 3568:1474-1511 3606:1512-1903 5632:1904-2047];comp91382_c0_seq1_6 len=2116 path=[2094:0-775 2870:776-1120 3215:1121-1135 3230:1136-1214 3309:1215-1457 3552:1458-1473 3568:1474-1511 3606:1512-1903 3998:1904-2115]	Haliotis_sp_Tri_102529_c0_g1_i1;Haliotis_sp_idb_15781_c0_g1_i1;comp91382_c0_seq3_6 len=2048 path=[2094:0-775 2870:776-1120 3215:1121-1135 3230:1136-1214 3309:1215-1457 3552:1458-1473 3568:1474-1511 3606:1512-1903 5632:1904-2047];comp91382_c0_seq1_6 len=2116 path=[2094:0-775 2870:776-1120 3215:1121-1135 3230:1136-1214 3309:1215-1457 3552:1458-1473 3568:1474-1511 3606:1512-1903 3998:1904-2115]	2;2;2;2	2;2;2;2	2;2;2;2	>Haliotis_sp_Tri_102529_c0_g1_i1;>Haliotis_sp_idb_15781_c0_g1_i1;>comp91382_c0_seq3_6 len=2048 path=[2094:0-775 2870:776-1120 3215:1121-1135 3230:1136-1214 3309:1215-1457 3552:1458-1473 3568:1474-1511 3606:1512-1903 5632:1904-2047];>comp91382_c0_seq1_6 len	4	2	2	2	28.6	28.6	28.6	13.178	119	119;167;683;705	0	14.492	8765500	1252200	6.9827e-06	0.00069827	3	131;132		59;90
comp91512_c0_seq6_5 len=701 path=[2400:0-117 2518:118-222 2623:223-226 2627:227-364 10828:365-385 11160:386-388 11163:389-389 11164:390-391 7579:392-397 433:398-675 711:676-700];comp91512_c0_seq11_6 len=702 path=[35:0-28 63:29-153 188:154-176 211:177-209 244:210-228 263:229-389 424:390-398 433:399-676 711:677-701];Haliotis_sp_Tri_1974_c0_g1_i1;Haliotis_sp_CLC_7266_c0_g1_i1;comp91512_c0_seq3_6 len…	comp91512_c0_seq6_5 len=701 path=[2400:0-117 2518:118-222 2623:223-226 2627:227-364 10828:365-385 11160:386-388 11163:389-389 11164:390-391 7579:392-397 433:398-675 711:676-700];comp91512_c0_seq11_6 len=702 path=[35:0-28 63:29-153 188:154-176 211:177-209 244:210-228 263:229-389 424:390-398 433:399-676 711:677-701];Haliotis_sp_Tri_1974_c0_g1_i1;Haliotis_sp_CLC_7266_c0_g1_i1;comp91512_c0_seq3_6 len…	1;1;1;1;1;1;1;1;1;1;1;1;1;1;1;1;1;1;1;1;1	1;1;1;1;1;1;1;1;1;1;1;1;1;1;1;1;1;1;1;1;1	1;1;1;1;1;1;1;1;1;1;1;1;1;1;1;1;1;1;1;1;1	>comp91512_c0_seq6_5 len=701 path=[2400:0-117 2518:118-222 2623:223-226 2627:227-364 10828:365-385 11160:386-388 11163:389-389 11164:390-391 7579:392-397 433:398-675 711:676-700];>comp91512_c0_seq11_6 len=702 path=[35:0-28 63:29-153 188:154-176 211:177-209	21	1	1	1	6	6	6	25.429	234	234;234;285;288;320;346;346;358;459;539;551;557;569;651;663;663;669;675;681;681;693	0	8.3612	21807000	2725900	1.52006e-05	0.00152006	3	133		68
Haliotis_sp_idb_39359_c0_g1_i1;comp91520_c0_seq1_2 len=1858 path=[1836:0-405 2242:406-408 2245:409-483 2320:484-503 2340:504-533 2370:534-552 2389:553-1375 3212:1376-1409 3246:1410-1766 3603:1767-1857]	Haliotis_sp_idb_39359_c0_g1_i1;comp91520_c0_seq1_2 len=1858 path=[1836:0-405 2242:406-408 2245:409-483 2320:484-503 2340:504-533 2370:534-552 2389:553-1375 3212:1376-1409 3246:1410-1766 3603:1767-1857]	4;4	4;4	4;4	>Haliotis_sp_idb_39359_c0_g1_i1;>comp91520_c0_seq1_2 len=1858 path=[1836:0-405 2242:406-408 2245:409-483 2320:484-503 2340:504-533 2370:534-552 2389:553-1375 3212:1376-1409 3246:1410-1766 3603:1767-1857]	2	4	4	4	11.1	11.1	11.1	38.002	350	350;619	0	23.602	92092000	5417200	3.02082e-05	0.00302082	8
comp91920_c0_seq3_1 len=597 path=[1:0-45 47:46-58 60:59-105 3114:106-130 3139:131-184 170:185-200 6194:201-255 241:256-280 266:281-547 533:548-571 4603:572-596]	comp91920_c0_seq3_1 len=597 path=[1:0-45 47:46-58 60:59-105 3114:106-130 3139:131-184 170:185-200 6194:201-255 241:256-280 266:281-547 533:548-571 4603:572-596]	4	4	4	>comp91920_c0_seq3_1 len=597 path=[1:0-45 47:46-58 60:59-105 3114:106-130 3139:131-184 170:185-200 6194:201-255 241:256-280 266:281-547 533:548-571 4603:572-596]	1	4	4	4	22.6	22.6	22.6	22.3	199	199	0	56.647	221280000	22128000	0.000123393	0.0123393	14	134		156
comp92088_c0_seq1_4 len=674 path=[1:0-31 33:32-76 2470:77-121 123:122-145 2497:146-154 2506:155-188 190:189-256 258:257-272 2583:273-294 296:295-328 2621:329-339 341:340-350 352:351-447 2654:448-448 450:449-468 470:469-525 2678:526-531 2684:532-673]	comp92088_c0_seq1_4 len=674 path=[1:0-31 33:32-76 2470:77-121 123:122-145 2497:146-154 2506:155-188 190:189-256 258:257-272 2583:273-294 296:295-328 2621:329-339 341:340-350 352:351-447 2654:448-448 450:449-468 470:469-525 2678:526-531 2684:532-673]	6	6	1	>comp92088_c0_seq1_4 len=674 path=[1:0-31 33:32-76 2470:77-121 123:122-145 2497:146-154 2506:155-188 190:189-256 258:257-272 2583:273-294 296:295-328 2621:329-339 341:340-350 352:351-447 2654:448-448 450:449-468 470:469-525 2678:526-531 2684:532-673]	1	6	6	1	25	25	4.9	23.843	224	224	0	94.867	267880000	17859000	9.95879e-05	0.00995879	24	135		200
Haliotis_sp_Tri_129647_c0_g1_i1;comp92139_c0_seq1_6 len=4232 path=[4311:0-46 4358:47-49 4361:50-618 4930:619-1740 6052:1741-2273 6585:2274-3976 8288:3977-3984 8296:3985-4201 36:4202-4219 54:4220-4220 26:4221-4231];comp92139_c0_seq2_6 len=4253 path=[4311:0-46 4358:47-49 4361:50-618 8678:619-639 4930:640-1761 6052:1762-2294 6585:2295-3997 8288:3998-4005 8296:4006-4222 36:4223-4240 54:4241-4241 26:4…	Haliotis_sp_Tri_129647_c0_g1_i1;comp92139_c0_seq1_6 len=4232 path=[4311:0-46 4358:47-49 4361:50-618 4930:619-1740 6052:1741-2273 6585:2274-3976 8288:3977-3984 8296:3985-4201 36:4202-4219 54:4220-4220 26:4221-4231];comp92139_c0_seq2_6 len=4253 path=[4311:0-46 4358:47-49 4361:50-618 8678:619-639 4930:640-1761 6052:1762-2294 6585:2295-3997 8288:3998-4005 8296:4006-4222 36:4223-4240 54:4241-4241 26:4…	9;9;9	9;9;9	9;9;9	>Haliotis_sp_Tri_129647_c0_g1_i1;>comp92139_c0_seq1_6 len=4232 path=[4311:0-46 4358:47-49 4361:50-618 4930:619-1740 6052:1741-2273 6585:2274-3976 8288:3977-3984 8296:3985-4201 36:4202-4219 54:4220-4220 26:4221-4231];>comp92139_c0_seq2_6 len=4253 path=[4311	3	9	9	9	13.7	13.7	13.7	92.791	841	841;1411;1418	0	116.42	408890000	9972800	5.56117e-05	0.00556117	56	136;137;138;139;140		270;283;289;362;433
comp92223_c1_seq1_1 len=1422 path=[5715:0-199 5915:200-218 5934:219-467 17974:468-468 6184:469-484 6200:485-1421];comp92223_c1_seq2_1 len=1458 path=[5715:0-199 5915:200-218 5934:219-467 17951:468-470 15696:471-503 17974:504-504 6184:505-520 6200:521-1457];Haliotis_sp_Tri_135246_c0_g1_i1;Haliotis_sp_idb_2286_c0_g1_i1;comp92223_c1_seq3_1 len=528 path=[5715:0-199 5915:200-218 5934:219-467 17951:468-…	comp92223_c1_seq1_1 len=1422 path=[5715:0-199 5915:200-218 5934:219-467 17974:468-468 6184:469-484 6200:485-1421];comp92223_c1_seq2_1 len=1458 path=[5715:0-199 5915:200-218 5934:219-467 17951:468-470 15696:471-503 17974:504-504 6184:505-520 6200:521-1457];Haliotis_sp_Tri_135246_c0_g1_i1;Haliotis_sp_idb_2286_c0_g1_i1	5;5;5;5;2	5;5;5;5;2	5;5;5;5;2	>comp92223_c1_seq1_1 len=1422 path=[5715:0-199 5915:200-218 5934:219-467 17974:468-468 6184:469-484 6200:485-1421];>comp92223_c1_seq2_1 len=1458 path=[5715:0-199 5915:200-218 5934:219-467 17951:468-470 15696:471-503 17974:504-504 6184:505-520 6200:521-1457	5	5	5	5	12.7	12.7	12.7	55.656	474	474;486;567;575;176	0	50.387	288260000	15171000	8.45987e-05	0.00845987	45	141		93
Haliotis_sp_idb_10148_c0_g1_i1;Haliotis_sp_idb_10147_c0_g1_i1;comp92459_c0_seq7_1 len=3536 path=[24690:0-221 24912:222-228 10457:229-730 14471:731-737 10966:738-1008 11237:1009-1009 11238:1010-2109 12338:2110-2977 3338:2978-3503 522:3504-3535];comp92459_c0_seq4_1 len=3629 path=[23354:0-114 10250:115-321 10457:322-823 14471:824-830 10966:831-1101 11237:1102-1102 11238:1103-2202 12338:2203-3070 333…	Haliotis_sp_idb_10148_c0_g1_i1;Haliotis_sp_idb_10147_c0_g1_i1;comp92459_c0_seq7_1 len=3536 path=[24690:0-221 24912:222-228 10457:229-730 14471:731-737 10966:738-1008 11237:1009-1009 11238:1010-2109 12338:2110-2977 3338:2978-3503 522:3504-3535];comp92459_c0_seq4_1 len=3629 path=[23354:0-114 10250:115-321 10457:322-823 14471:824-830 10966:831-1101 11237:1102-1102 11238:1103-2202 12338:2203-3070 333…	1;1;1;1;1	1;1;1;1;1	1;1;1;1;1	>Haliotis_sp_idb_10148_c0_g1_i1;>Haliotis_sp_idb_10147_c0_g1_i1;>comp92459_c0_seq7_1 len=3536 path=[24690:0-221 24912:222-228 10457:229-730 14471:731-737 10966:738-1008 11237:1009-1009 11238:1010-2109 12338:2110-2977 3338:2978-3503 522:3504-3535];>comp9245	5	1	1	1	3.8	3.8	3.8	32.809	288	288;401;1179;1210;1231	0	13.403	39870000	3322500	1.85274e-05	0.00185274	5
comp92653_c0_seq1_5 len=1230 path=[1208:0-683 3423:684-955 2164:956-1011 2220:1012-1045 2254:1046-1229];comp103470_c0_seq1_2 len=269 path=[20785:0-268];comp82363_c0_seq2_3 len=284 path=[1196:0-55 1252:56-64 2035:65-84 735:85-106 757:107-178 2076:179-180 831:181-254 905:255-283]	comp92653_c0_seq1_5 len=1230 path=[1208:0-683 3423:684-955 2164:956-1011 2220:1012-1045 2254:1046-1229]	9;3;3	1;1;1	1;1;1	>comp92653_c0_seq1_5 len=1230 path=[1208:0-683 3423:684-955 2164:956-1011 2220:1012-1045 2254:1046-1229]	3	9	1	1	28.5	7.1	7.1	45.099	410	410;90;94	0	32.441	32586000	1481200	8.25968e-06	0.000825968	4	143;144;145		138;142;151
tr|B6RB90|B6RB90_HALDI Malate dehydrogenase (Fragment) OS=Haliotis discus discus PE=2 SV=1;Haliotis_sp_idb_31192_c0_g1_i1;comp92777_c0_seq2_2 len=1524 path=[1506:0-76 1583:77-764 3034:765-786 2293:787-912 2419:913-1107 2618:1108-1127 2638:1128-1129 2640:1130-1152 2663:1153-1153 2664:1154-1458 5035:1459-1523]	tr|B6RB90|B6RB90_HALDI Malate dehydrogenase (Fragment) OS=Haliotis discus discus PE=2 SV=1;Haliotis_sp_idb_31192_c0_g1_i1;comp92777_c0_seq2_2 len=1524 path=[1506:0-76 1583:77-764 3034:765-786 2293:787-912 2419:913-1107 2618:1108-1127 2638:1128-1129 2640:1130-1152 2663:1153-1153 2664:1154-1458 5035:1459-1523]	1;1;1	1;1;1	1;1;1	>tr|B6RB90|B6RB90_HALDI Malate dehydrogenase (Fragment) OS=Haliotis discus discus PE=2 SV=1;>Haliotis_sp_idb_31192_c0_g1_i1;>comp92777_c0_seq2_2 len=1524 path=[1506:0-76 1583:77-764 3034:765-786 2293:787-912 2419:913-1107 2618:1108-1127 2638:1128-1129 2640	3	1	1	1	7.7	7.7	7.7	25.804	247	247;352;508	0	12.036	8443200	649470	3.62167e-06	0.000362167	1
comp92792_c0_seq2_1 len=1072 path=[3821:0-953 8404:954-1071];Haliotis_sp_idb_21821_c0_g1_i1;comp92792_c0_seq1_1 len=3833 path=[3821:0-953 4775:954-2362 6186:2363-2860 6684:2861-2863 6687:2864-3021 6845:3022-3042 6866:3043-3063 6893:3064-3490 7322:3491-3832]	comp92792_c0_seq2_1 len=1072 path=[3821:0-953 8404:954-1071];Haliotis_sp_idb_21821_c0_g1_i1;comp92792_c0_seq1_1 len=3833 path=[3821:0-953 4775:954-2362 6186:2363-2860 6684:2861-2863 6687:2864-3021 6845:3022-3042 6866:3043-3063 6893:3064-3490 7322:3491-3832]	1;1;1	1;1;1	1;1;1	>comp92792_c0_seq2_1 len=1072 path=[3821:0-953 8404:954-1071];>Haliotis_sp_idb_21821_c0_g1_i1;>comp92792_c0_seq1_1 len=3833 path=[3821:0-953 4775:954-2362 6186:2363-2860 6684:2861-2863 6687:2864-3021 6845:3022-3042 6866:3043-3063 6893:3064-3490 7322:3491-3	3	1	1	1	5.9	5.9	5.9	38.934	358	358;706;1278	0	10.434	50065000	2503300	1.39593e-05	0.00139593	8
Haliotis_sp_Tri_47901_c0_g1_i1;comp92949_c2_seq16_6 len=2805 path=[10669:0-168 25616:169-326 10996:327-505 11175:506-523 11193:524-749 11419:750-1339 12009:1340-1367 3329:1368-1370 3332:1371-1405 26308:1406-1409 3371:1410-1419 3381:1420-1443 3405:1444-1676 3638:1677-1724 3686:1725-2454 4416:2455-2473 4435:2474-2613 4589:2614-2804];comp92949_c2_seq3_6 len=2819 path=[10669:0-168 25616:169-326 10996…	Haliotis_sp_Tri_47901_c0_g1_i1;comp92949_c2_seq16_6 len=2805 path=[10669:0-168 25616:169-326 10996:327-505 11175:506-523 11193:524-749 11419:750-1339 12009:1340-1367 3329:1368-1370 3332:1371-1405 26308:1406-1409 3371:1410-1419 3381:1420-1443 3405:1444-1676 3638:1677-1724 3686:1725-2454 4416:2455-2473 4435:2474-2613 4589:2614-2804];comp92949_c2_seq3_6 len=2819 path=[10669:0-168 25616:169-326 10996…	4;4;4;4;4	4;4;4;4;4	4;4;4;4;4	>Haliotis_sp_Tri_47901_c0_g1_i1;>comp92949_c2_seq16_6 len=2805 path=[10669:0-168 25616:169-326 10996:327-505 11175:506-523 11193:524-749 11419:750-1339 12009:1340-1367 3329:1368-1370 3332:1371-1405 26308:1406-1409 3371:1410-1419 3381:1420-1443 3405:1444-16	5	4	4	4	10.6	10.6	10.6	45.174	398	398;935;940;940;944	0	29.989	634860000	28857000	0.000160917	0.0160917	21
comp93635_c0_seq1_1 len=1829 path=[1522:0-25 7985:26-52 8012:53-411 8371:412-1828]	comp93635_c0_seq1_1 len=1829 path=[1522:0-25 7985:26-52 8012:53-411 8371:412-1828]	2	2	2	>comp93635_c0_seq1_1 len=1829 path=[1522:0-25 7985:26-52 8012:53-411 8371:412-1828]	1	2	2	2	4.6	4.6	4.6	66.951	610	610	0	12.14	6555500	187300	1.04445e-06	0.000104445	2
Haliotis_sp_CLC_4246_c0_g1_i1;comp93938_c0_seq2_4 len=1861 path=[1:0-76 78:77-81 83:82-275 277:276-373 375:374-381 383:382-1309 1311:1310-1623 4932:1624-1627 1629:1628-1643 1645:1644-1860];comp93938_c0_seq1_4 len=1361 path=[1:0-76 78:77-81 83:82-275 277:276-373 375:374-381 383:382-1309 4482:1310-1360]	Haliotis_sp_CLC_4246_c0_g1_i1;comp93938_c0_seq2_4 len=1861 path=[1:0-76 78:77-81 83:82-275 277:276-373 375:374-381 383:382-1309 1311:1310-1623 4932:1624-1627 1629:1628-1643 1645:1644-1860];comp93938_c0_seq1_4 len=1361 path=[1:0-76 78:77-81 83:82-275 277:276-373 375:374-381 383:382-1309 4482:1310-1360]	2;2;1	2;2;1	2;2;1	>Haliotis_sp_CLC_4246_c0_g1_i1;>comp93938_c0_seq2_4 len=1861 path=[1:0-76 78:77-81 83:82-275 277:276-373 375:374-381 383:382-1309 1311:1310-1623 4932:1624-1627 1629:1628-1643 1645:1644-1860];>comp93938_c0_seq1_4 len=1361 path=[1:0-76 78:77-81 83:82-275 277	3	2	2	2	8.2	8.2	8.2	36.9	319	319;620;453	0	25.607	18251000	1013900	5.65385e-06	0.000565385	5
Haliotis_sp_CLC_4517_c0_g1_i1;comp94020_c0_seq1_3 len=1732 path=[1710:0-267 1978:268-280 1991:281-304 3478:305-310 2021:311-390 2101:391-394 2105:395-1286 2997:1287-1394 3105:1395-1462 5000:1463-1468 5006:1469-1542 3253:1543-1583 3294:1584-1706 5099:1707-1731]	Haliotis_sp_CLC_4517_c0_g1_i1;comp94020_c0_seq1_3 len=1732 path=[1710:0-267 1978:268-280 1991:281-304 3478:305-310 2021:311-390 2101:391-394 2105:395-1286 2997:1287-1394 3105:1395-1462 5000:1463-1468 5006:1469-1542 3253:1543-1583 3294:1584-1706 5099:1707-1731]	2;2	2;2	2;2	>Haliotis_sp_CLC_4517_c0_g1_i1;>comp94020_c0_seq1_3 len=1732 path=[1710:0-267 1978:268-280 1991:281-304 3478:305-310 2021:311-390 2101:391-394 2105:395-1286 2997:1287-1394 3105:1395-1462 5000:1463-1468 5006:1469-1542 3253:1543-1583 3294:1584-1706 5099:1707	2	2	2	2	13.8	13.8	13.8	23.349	210	210;577	0	16.43	97401000	6957200	3.87957e-05	0.00387957	7	147		105
comp95780_c0_seq2_4 len=1153 path=[1151:0-87 1239:88-94 1246:95-227 1379:228-261 1413:262-298 4581:299-405 4649:406-435 3988:436-472 1620:473-475 1623:476-577 1725:578-611 1759:612-649 1797:650-695 1843:696-715 4790:716-768 2726:769-830 3266:831-845 1993:846-859 2007:860-917 2065:918-941 2089:942-967 2846:968-996 2168:997-1033 2205:1034-1057 2229:1058-1152]	comp95780_c0_seq2_4 len=1153 path=[1151:0-87 1239:88-94 1246:95-227 1379:228-261 1413:262-298 4581:299-405 4649:406-435 3988:436-472 1620:473-475 1623:476-577 1725:578-611 1759:612-649 1797:650-695 1843:696-715 4790:716-768 2726:769-830 3266:831-845 1993:846-859 2007:860-917 2065:918-941 2089:942-967 2846:968-996 2168:997-1033 2205:1034-1057 2229:1058-1152]	3	2	2	>comp95780_c0_seq2_4 len=1153 path=[1151:0-87 1239:88-94 1246:95-227 1379:228-261 1413:262-298 4581:299-405 4649:406-435 3988:436-472 1620:473-475 1623:476-577 1725:578-611 1759:612-649 1797:650-695 1843:696-715 4790:716-768 2726:769-830 3266:831-845 1993:	1	3	2	2	8.6	3.6	3.6	42.368	384	384	0	19.265	805970000	50373000	0.000280897	0.0280897	22	148;149;150		69;147;157
comp96038_c1_seq3_1 len=652 path=[2212:0-24 2237:25-106 2319:107-155 2368:156-188 9644:189-297 2510:298-322 2535:323-344 2557:345-368 2581:369-395 17637:396-404 17646:405-422 2635:423-519 2732:520-651]	comp96038_c1_seq3_1 len=652 path=[2212:0-24 2237:25-106 2319:107-155 2368:156-188 9644:189-297 2510:298-322 2535:323-344 2557:345-368 2581:369-395 17637:396-404 17646:405-422 2635:423-519 2732:520-651]	3	3	3	>comp96038_c1_seq3_1 len=652 path=[2212:0-24 2237:25-106 2319:107-155 2368:156-188 9644:189-297 2510:298-322 2535:323-344 2557:345-368 2581:369-395 17637:396-404 17646:405-422 2635:423-519 2732:520-651]	1	3	3	3	9.2	9.2	9.2	24.293	218	218	0	17.817	83721000	6976800	3.8905e-05	0.0038905	9
Haliotis_sp_Tri_108314_c0_g1_i1;comp96364_c0_seq22_5 len=1773 path=[3581:0-91 21921:92-234 3816:235-556 4138:557-580 4162:581-592 4174:593-604 4186:605-616 4198:617-628 4210:629-1299 3131:1300-1314 3146:1315-1319 3151:1320-1321 3153:1322-1373 3205:1374-1656 3488:1657-1677 3509:1678-1725 3557:1726-1726 3558:1727-1727 3559:1728-1772]	Haliotis_sp_Tri_108314_c0_g1_i1;comp96364_c0_seq22_5 len=1773 path=[3581:0-91 21921:92-234 3816:235-556 4138:557-580 4162:581-592 4174:593-604 4186:605-616 4198:617-628 4210:629-1299 3131:1300-1314 3146:1315-1319 3151:1320-1321 3153:1322-1373 3205:1374-1656 3488:1657-1677 3509:1678-1725 3557:1726-1726 3558:1727-1727 3559:1728-1772]	2;2	2;2	2;2	>Haliotis_sp_Tri_108314_c0_g1_i1;>comp96364_c0_seq22_5 len=1773 path=[3581:0-91 21921:92-234 3816:235-556 4138:557-580 4162:581-592 4174:593-604 4186:605-616 4198:617-628 4210:629-1299 3131:1300-1314 3146:1315-1319 3151:1320-1321 3153:1322-1373 3205:1374-1	2	2	2	2	9.3	9.3	9.3	37.024	334	334;591	0	29.891	11733000	782190	4.36176e-06	0.000436176	2
comp97057_c2_seq2_1 len=506 path=[966:0-42 1009:43-48 1015:49-189 7173:190-217 1184:218-266 1233:267-288 1255:289-372 7638:373-375 1342:376-384 1351:385-385 1352:386-441 7682:442-443 1410:444-453 7676:454-463 1430:464-505];Haliotis_sp_idb_8482_c0_g1_i1;Haliotis_sp_Tri_108434_c0_g1_i1	comp97057_c2_seq2_1 len=506 path=[966:0-42 1009:43-48 1015:49-189 7173:190-217 1184:218-266 1233:267-288 1255:289-372 7638:373-375 1342:376-384 1351:385-385 1352:386-441 7682:442-443 1410:444-453 7676:454-463 1430:464-505];Haliotis_sp_idb_8482_c0_g1_i1;Haliotis_sp_Tri_108434_c0_g1_i1	1;1;1	1;1;1	1;1;1	>comp97057_c2_seq2_1 len=506 path=[966:0-42 1009:43-48 1015:49-189 7173:190-217 1184:218-266 1233:267-288 1255:289-372 7638:373-375 1342:376-384 1351:385-385 1352:386-441 7682:442-443 1410:444-453 7676:454-463 1430:464-505];>Haliotis_sp_idb_8482_c0_g1_i1;>	3	1	1	1	8.3	8.3	8.3	18.596	169	169;194;232	0	7.829	150990000	21570000	0.000120282	0.0120282	6
Haliotis_sp_idb_35506_c0_g1_i1;comp97330_c0_seq1_5 len=1499 path=[5244:0-5 736:6-29 760:30-93 824:94-113 844:114-179 910:180-219 950:220-446 1177:447-470 1201:471-564 1295:565-588 1319:589-602 1333:603-626 1357:627-688 1419:689-725 1456:726-928 1659:929-945 1676:946-1117 1848:1118-1141 1872:1142-1351 2082:1352-1425 2156:1426-1449 2180:1450-1498];comp97330_c0_seq2_5 len=2228 path=[1:0-265 267:266-…	Haliotis_sp_idb_35506_c0_g1_i1;comp97330_c0_seq1_5 len=1499 path=[5244:0-5 736:6-29 760:30-93 824:94-113 844:114-179 910:180-219 950:220-446 1177:447-470 1201:471-564 1295:565-588 1319:589-602 1333:603-626 1357:627-688 1419:689-725 1456:726-928 1659:929-945 1676:946-1117 1848:1118-1141 1872:1142-1351 2082:1352-1425 2156:1426-1449 2180:1450-1498];comp97330_c0_seq2_5 len=2228 path=[1:0-265 267:266-…	2;2;2;1	2;2;2;1	2;2;2;1	>Haliotis_sp_idb_35506_c0_g1_i1;>comp97330_c0_seq1_5 len=1499 path=[5244:0-5 736:6-29 760:30-93 824:94-113 844:114-179 910:180-219 950:220-446 1177:447-470 1201:471-564 1295:565-588 1319:589-602 1333:603-626 1357:627-688 1419:689-725 1456:726-928 1659:929-	4	2	2	2	9.3	9.3	9.3	24.503	215	215;500;743;215	0	14.324	21349000	1334300	7.44051e-06	0.000744051	6
comp97602_c2_seq1_5 len=1037 path=[9389:0-1036]	comp97602_c2_seq1_5 len=1037 path=[9389:0-1036]	1	1	1	>comp97602_c2_seq1_5 len=1037 path=[9389:0-1036]	1	1	1	1	4	4	4	36.501	346	346	0	7.34	2890800	170050	9.48257e-07	9.48257e-05	1	151;152		214;220
comp98044_c0_seq5_2 len=630 path=[1516:0-58 1575:59-108 1625:109-129 1646:130-263 1780:264-270 1787:271-569 6139:570-574 6144:575-586 5788:587-629];Haliotis_sp_Tri_52786_c0_g1_i1;comp98044_c0_seq2_2 len=1470 path=[1516:0-58 1575:59-108 1625:109-129 1646:130-263 1780:264-270 1787:271-569 6139:570-574 6144:575-586 2103:587-594 2111:595-1113 2630:1114-1130 2647:1131-1259 2776:1260-1391 2908:1392-141…	comp98044_c0_seq5_2 len=630 path=[1516:0-58 1575:59-108 1625:109-129 1646:130-263 1780:264-270 1787:271-569 6139:570-574 6144:575-586 5788:587-629];Haliotis_sp_Tri_52786_c0_g1_i1;comp98044_c0_seq2_2 len=1470 path=[1516:0-58 1575:59-108 1625:109-129 1646:130-263 1780:264-270 1787:271-569 6139:570-574 6144:575-586 2103:587-594 2111:595-1113 2630:1114-1130 2647:1131-1259 2776:1260-1391 2908:1392-141…	7;7;7;3;3	7;7;7;3;3	7;7;7;3;3	>comp98044_c0_seq5_2 len=630 path=[1516:0-58 1575:59-108 1625:109-129 1646:130-263 1780:264-270 1787:271-569 6139:570-574 6144:575-586 5788:587-629];>Haliotis_sp_Tri_52786_c0_g1_i1;>comp98044_c0_seq2_2 len=1470 path=[1516:0-58 1575:59-108 1625:109-129 1646	5	7	7	7	24.3	24.3	24.3	23.592	210	210;240;490;262;542	0	69.405	737310000	52665000	0.000293678	0.0293678	15
Haliotis_sp_Tri_123348_c0_g1_i1;comp98866_c0_seq1_1 len=3558 path=[1:0-163 165:164-165 167:166-323 325:324-2413 2415:2414-2430 2432:2431-2654 2658:2655-2725 2729:2726-2749 2753:2750-2843 2847:2844-2867 2871:2868-3005 3009:3006-3029 3033:3030-3057 3061:3058-3081 3085:3082-3089 3093:3090-3113 3117:3114-3133 3137:3134-3157 3161:3158-3177 3181:3178-3201 3205:3202-3392 3396:3393-3393 3397:3394-3417 34…	Haliotis_sp_Tri_123348_c0_g1_i1;comp98866_c0_seq1_1 len=3558 path=[1:0-163 165:164-165 167:166-323 325:324-2413 2415:2414-2430 2432:2431-2654 2658:2655-2725 2729:2726-2749 2753:2750-2843 2847:2844-2867 2871:2868-3005 3009:3006-3029 3033:3030-3057 3061:3058-3081 3085:3082-3089 3093:3090-3113 3117:3114-3133 3137:3134-3157 3161:3158-3177 3181:3178-3201 3205:3202-3392 3396:3393-3393 3397:3394-3417 34…	7;7;7;1;1;1	7;7;7;1;1;1	7;7;7;1;1;1	>Haliotis_sp_Tri_123348_c0_g1_i1;>comp98866_c0_seq1_1 len=3558 path=[1:0-163 165:164-165 167:166-323 325:324-2413 2415:2414-2430 2432:2431-2654 2658:2655-2725 2729:2726-2749 2753:2750-2843 2847:2844-2867 2871:2868-3005 3009:3006-3029 3033:3030-3057 3061:30	6	7	7	7	13.6	13.6	13.6	50.465	440	440;1186;1235;399;1475;1480	0	48.641	330880000	16544000	9.2255e-05	0.0092255	41
Haliotis_sp_idb_9026_c0_g1_i1;comp99181_c0_seq1_4 len=2094 path=[5612:0-33 92:34-57 116:58-89 148:90-208 267:209-228 287:229-292 6861:293-316 4243:317-349 6895:350-350 6896:351-352 6902:353-357 6907:358-358 6908:359-359 6909:360-360 6910:361-475 524:476-1171 1220:1172-1177 1226:1178-1204 1253:1205-1250 7055:1251-1855 1907:1856-2093];Haliotis_sp_idb_9027_c0_g1_i1	Haliotis_sp_idb_9026_c0_g1_i1;comp99181_c0_seq1_4 len=2094 path=[5612:0-33 92:34-57 116:58-89 148:90-208 267:209-228 287:229-292 6861:293-316 4243:317-349 6895:350-350 6896:351-352 6902:353-357 6907:358-358 6908:359-359 6909:360-360 6910:361-475 524:476-1171 1220:1172-1177 1226:1178-1204 1253:1205-1250 7055:1251-1855 1907:1856-2093];Haliotis_sp_idb_9027_c0_g1_i1	2;2;2	2;2;2	2;2;2	>Haliotis_sp_idb_9026_c0_g1_i1;>comp99181_c0_seq1_4 len=2094 path=[5612:0-33 92:34-57 116:58-89 148:90-208 267:209-228 287:229-292 6861:293-316 4243:317-349 6895:350-350 6896:351-352 6902:353-357 6907:358-358 6908:359-359 6909:360-360 6910:361-475 524:476-	3	2	2	2	3	3	3	57.355	503	503;698;703	0	12.806	2639800	87992	4.90674e-07	4.90674e-05	1	154		122
Haliotis_sp_idb_19419_c0_g1_i1;Haliotis_sp_idb_19421_c0_g1_i1;Haliotis_sp_Tri_102514_c0_g1_i1;comp99331_c0_seq3_6 len=3387 path=[9150:0-1432 10583:1433-1454 10605:1455-1487 17726:1488-1488 1917:1489-2687 3116:2688-2763 18437:2764-3345 3774:3346-3386];comp99331_c0_seq1_6 len=3387 path=[9150:0-1432 10583:1433-1454 10605:1455-1487 17726:1488-1488 1917:1489-2687 3116:2688-2763 18437:2764-3345 3855:33…	Haliotis_sp_idb_19419_c0_g1_i1;Haliotis_sp_idb_19421_c0_g1_i1;Haliotis_sp_Tri_102514_c0_g1_i1;comp99331_c0_seq3_6 len=3387 path=[9150:0-1432 10583:1433-1454 10605:1455-1487 17726:1488-1488 1917:1489-2687 3116:2688-2763 18437:2764-3345 3774:3346-3386];comp99331_c0_seq1_6 len=3387 path=[9150:0-1432 10583:1433-1454 10605:1455-1487 17726:1488-1488 1917:1489-2687 3116:2688-2763 18437:2764-3345 3855:33…	2;2;2;2;2;2;2	2;2;2;2;2;2;2	2;2;2;2;2;2;2	>Haliotis_sp_idb_19419_c0_g1_i1;>Haliotis_sp_idb_19421_c0_g1_i1;>Haliotis_sp_Tri_102514_c0_g1_i1;>comp99331_c0_seq3_6 len=3387 path=[9150:0-1432 10583:1433-1454 10605:1455-1487 17726:1488-1488 1917:1489-2687 3116:2688-2763 18437:2764-3345 3774:3346-3386];>	7	2	2	2	4	4	4	73.285	630	630;729;890;1129;1129;1265;1265	0	14.647	11128000	285320	1.59104e-06	0.000159104	2
Haliotis_sp_Tri_100799_c0_g1_i1;comp99476_c0_seq1_3 len=3329 path=[3309:0-264 8103:265-265 8104:266-1076 8211:1077-1088 8223:1089-1279 4589:1280-1291 4601:1292-1764 5076:1765-2067 5379:2068-2209 5521:2210-2737 6049:2738-3124 6436:3125-3328]	Haliotis_sp_Tri_100799_c0_g1_i1;comp99476_c0_seq1_3 len=3329 path=[3309:0-264 8103:265-265 8104:266-1076 8211:1077-1088 8223:1089-1279 4589:1280-1291 4601:1292-1764 5076:1765-2067 5379:2068-2209 5521:2210-2737 6049:2738-3124 6436:3125-3328]	2;2	2;2	2;2	>Haliotis_sp_Tri_100799_c0_g1_i1;>comp99476_c0_seq1_3 len=3329 path=[3309:0-264 8103:265-265 8104:266-1076 8211:1077-1088 8223:1089-1279 4589:1280-1291 4601:1292-1764 5076:1765-2067 5379:2068-2209 5521:2210-2737 6049:2738-3124 6436:3125-3328]	2	2	2	2	9.5	9.5	9.5	30.565	264	264;1108	0	11.681	16833000	1202300	6.70444e-06	0.000670444	1
Haliotis_sp_CLC_1125_c0_g1_i1	Haliotis_sp_CLC_1125_c0_g1_i1	29	29	29	>Haliotis_sp_CLC_1125_c0_g1_i1	1	29	29	29	34.4	34.4	34.4	106.21	968	968	0	323.31	5718000000	142950000	0.000797138	0.0797138	250	282;283;284;285;286;287;288;289;290;291;292;293;294;295;296;297;298		191;290;294;403;789;823;824;830;831;833;838;847;848;868;885;902;946
Haliotis_sp_CLC_12_c0_g1_i1	Haliotis_sp_CLC_12_c0_g1_i1	3	3	3	>Haliotis_sp_CLC_12_c0_g1_i1	1	3	3	3	9.1	9.1	9.1	51.019	463	463	0	33.48	292030000	13906000	7.75446e-05	0.00775446	24
Haliotis_sp_CLC_12027_c0_g1_i1;Haliotis_sp_idb_54497_c0_g1_i1;Haliotis_sp_idb_41452_c0_g1_i1	Haliotis_sp_CLC_12027_c0_g1_i1;Haliotis_sp_idb_54497_c0_g1_i1;Haliotis_sp_idb_41452_c0_g1_i1	11;11;6	11;11;6	11;11;6	>Haliotis_sp_CLC_12027_c0_g1_i1;>Haliotis_sp_idb_54497_c0_g1_i1;>Haliotis_sp_idb_41452_c0_g1_i1	3	11	11	11	35	35	35	18.644	180	180;209;114	0	174.28	71998000000	12000000000	0.0669161	6.69161	199	299;300;301;302;303		115;118;151;168;171
Haliotis_sp_CLC_123_c0_g1_i1;Haliotis_sp_idb_32947_c0_g1_i1	Haliotis_sp_CLC_123_c0_g1_i1;Haliotis_sp_idb_32947_c0_g1_i1	4;4	4;4	4;4	>Haliotis_sp_CLC_123_c0_g1_i1;>Haliotis_sp_idb_32947_c0_g1_i1	2	4	4	4	12.9	12.9	12.9	47.944	457	457;498	0	114.08	293120000	26647000	0.000148593	0.0148593	31	304		43
Haliotis_sp_CLC_1320_c0_g1_i1;Haliotis_sp_Tri_133893_c0_g1_i1;Haliotis_sp_Tri_133894_c0_g1_i1	Haliotis_sp_CLC_1320_c0_g1_i1;Haliotis_sp_Tri_133893_c0_g1_i1;Haliotis_sp_Tri_133894_c0_g1_i1	5;5;5	5;5;5	5;5;5	>Haliotis_sp_CLC_1320_c0_g1_i1;>Haliotis_sp_Tri_133893_c0_g1_i1;>Haliotis_sp_Tri_133894_c0_g1_i1	3	5	5	5	46.3	46.3	46.3	14.055	136	136;167;169	0	130.27	4391300000	731890000	0.00408127	0.408127	81	305		67
Haliotis_sp_idb_13068_c0_g1_i1;Haliotis_sp_CLC_146_c0_g1_i1;Haliotis_sp_idb_13069_c0_g1_i1;Haliotis_sp_Tri_105374_c0_g1_i1	Haliotis_sp_idb_13068_c0_g1_i1;Haliotis_sp_CLC_146_c0_g1_i1;Haliotis_sp_idb_13069_c0_g1_i1	9;9;5;4	9;9;5;4	9;9;5;4	>Haliotis_sp_idb_13068_c0_g1_i1;>Haliotis_sp_CLC_146_c0_g1_i1;>Haliotis_sp_idb_13069_c0_g1_i1	4	9	9	9	13.5	13.5	13.5	91.205	837	837;890;637;262	0	66.476	204620000	5246800	2.9258e-05	0.0029258	31	306		57
Haliotis_sp_CLC_148_c0_g1_i1;Haliotis_sp_Tri_94747_c0_g1_i1	Haliotis_sp_CLC_148_c0_g1_i1;Haliotis_sp_Tri_94747_c0_g1_i1	9;5	9;5	9;5	>Haliotis_sp_CLC_148_c0_g1_i1;>Haliotis_sp_Tri_94747_c0_g1_i1	2	9	9	9	60.9	60.9	60.9	15.796	138	138;139	0	154.24	6764400000	966350000	0.0053887	0.53887	92
Haliotis_sp_CLC_1485_c0_g1_i1;Haliotis_sp_idb_12235_c0_g1_i1;comp101644_c0_seq2_4 len=5041 path=[1:0-618 620:619-713 715:714-1166 1168:1167-1220 1222:1221-2965 2967:2966-5040];comp101644_c0_seq1_4 len=3009 path=[1:0-618 620:619-713 715:714-1166 1168:1167-1220 1222:1221-2965 14042:2966-3008]	Haliotis_sp_CLC_1485_c0_g1_i1;Haliotis_sp_idb_12235_c0_g1_i1	9;6;4;2	9;6;4;2	5;2;4;2	>Haliotis_sp_CLC_1485_c0_g1_i1;>Haliotis_sp_idb_12235_c0_g1_i1	4	9	9	5	6.8	6.8	3.6	169.23	1520	1520;969;1680;1003	0	58.011	60424000	755300	4.21181e-06	0.000421181	15	307		537
Haliotis_sp_CLC_15249_c0_g1_i1;comp82445_c0_seq1_6 len=1140 path=[1118:0-286 1405:287-323 1442:324-368 1487:369-383 1502:384-1139]	Haliotis_sp_CLC_15249_c0_g1_i1;comp82445_c0_seq1_6 len=1140 path=[1118:0-286 1405:287-323 1442:324-368 1487:369-383 1502:384-1139]	5;4	5;4	5;4	>Haliotis_sp_CLC_15249_c0_g1_i1;>comp82445_c0_seq1_6 len=1140 path=[1118:0-286 1405:287-323 1442:324-368 1487:369-383 1502:384-1139]	2	5	5	5	18.9	18.9	18.9	37.904	338	338;380	0	39.086	182180000	11387000	6.34978e-05	0.00634978	15
Haliotis_sp_CLC_18633_c0_g1_i1	Haliotis_sp_CLC_18633_c0_g1_i1	5	5	5	>Haliotis_sp_CLC_18633_c0_g1_i1	1	5	5	5	12.4	12.4	12.4	51.972	467	467	0	32.839	92957000	4041600	2.25373e-05	0.00225373	12	308		416
Haliotis_sp_CLC_1876_c0_g1_i1	Haliotis_sp_CLC_1876_c0_g1_i1	4	2	1	>Haliotis_sp_CLC_1876_c0_g1_i1	1	4	2	1	26.5	11	6	22.344	200	200	0	13.876	30228000	2748000	1.53238e-05	0.00153238	4
Haliotis_sp_CLC_1949_c0_g1_i1	Haliotis_sp_CLC_1949_c0_g1_i1	4	2	2	>Haliotis_sp_CLC_1949_c0_g1_i1	1	4	2	2	19.3	8.8	8.8	32.099	285	285	0	18.5	59787000	3321500	1.85218e-05	0.00185218	17	309;310;311;312		216;218;228;262
Haliotis_sp_Tri_107535_c0_g1_i1;Haliotis_sp_CLC_21_c0_g1_i1;sp|P86732|GAAP_HALAI Glycine, alanine and asparagine-rich protein OS=Haliotis asinina PE=1 SV=1	Haliotis_sp_Tri_107535_c0_g1_i1;Haliotis_sp_CLC_21_c0_g1_i1	10;10;2	10;10;2	10;10;2	>Haliotis_sp_Tri_107535_c0_g1_i1;>Haliotis_sp_CLC_21_c0_g1_i1	3	10	10	10	23.7	23.7	23.7	33.176	371	371;411;507	0	145.41	1530900000	127570000	0.000711374	0.0711374	118
Haliotis_sp_CLC_2296_c0_g1_i1	Haliotis_sp_CLC_2296_c0_g1_i1	13	13	13	>Haliotis_sp_CLC_2296_c0_g1_i1	1	13	13	13	20.6	20.6	20.6	75.967	675	675	0	119.16	550360000	15288000	8.52511e-05	0.00852511	56	313;314;315		176;662;664
Haliotis_sp_CLC_2347_c0_g1_i1;Haliotis_sp_idb_28940_c0_g1_i1;comp238950_c0_seq1_2 len=684 path=[1:0-683]	Haliotis_sp_CLC_2347_c0_g1_i1;Haliotis_sp_idb_28940_c0_g1_i1;comp238950_c0_seq1_2 len=684 path=[1:0-683]	8;8;4	8;8;4	8;8;4	>Haliotis_sp_CLC_2347_c0_g1_i1;>Haliotis_sp_idb_28940_c0_g1_i1;>comp238950_c0_seq1_2 len=684 path=[1:0-683]	3	8	8	8	17	17	17	65.037	618	618;662;228	0	57.652	326840000	18158000	0.000101255	0.0101255	21
tr|B3SND3|B3SND3_HALDV Calmodulin OS=Haliotis diversicolor GN=CaM PE=2 SV=1;Haliotis_sp_Tri_60708_c0_g1_i1;Haliotis_sp_Tri_60705_c0_g1_i1;Haliotis_sp_CLC_2357_c0_g1_i1;Haliotis_sp_CLC_2356_c0_g1_i1	tr|B3SND3|B3SND3_HALDV Calmodulin OS=Haliotis diversicolor GN=CaM PE=2 SV=1;Haliotis_sp_Tri_60708_c0_g1_i1;Haliotis_sp_Tri_60705_c0_g1_i1;Haliotis_sp_CLC_2357_c0_g1_i1;Haliotis_sp_CLC_2356_c0_g1_i1	3;3;3;3;2	1;1;1;1;1	1;1;1;1;1	>tr|B3SND3|B3SND3_HALDV Calmodulin OS=Haliotis diversicolor GN=CaM PE=2 SV=1;>Haliotis_sp_Tri_60708_c0_g1_i1;>Haliotis_sp_Tri_60705_c0_g1_i1;>Haliotis_sp_CLC_2357_c0_g1_i1;>Haliotis_sp_CLC_2356_c0_g1_i1	5	3	1	1	30.9	8.7	8.7	16.837	149	149;149;149;149;125	0	8.3602	48721000	5413500	3.01875e-05	0.00301875	5
Haliotis_sp_idb_23365_c0_g1_i1;Haliotis_sp_CLC_237_c0_g1_i1	Haliotis_sp_idb_23365_c0_g1_i1;Haliotis_sp_CLC_237_c0_g1_i1	2;2	2;2	2;2	>Haliotis_sp_idb_23365_c0_g1_i1;>Haliotis_sp_CLC_237_c0_g1_i1	2	2	2	2	2.6	2.6	2.6	93.585	841	841;882	0	30.927	151850000	4218000	2.3521e-05	0.0023521	10
Haliotis_sp_CLC_25186_c0_g1_i1;Haliotis_sp_Tri_138845_c0_g1_i1	Haliotis_sp_CLC_25186_c0_g1_i1;Haliotis_sp_Tri_138845_c0_g1_i1	1;1	1;1	1;1	>Haliotis_sp_CLC_25186_c0_g1_i1;>Haliotis_sp_Tri_138845_c0_g1_i1	2	1	1	1	9.7	9.7	9.7	16.143	154	154;448	0	9.5293	4800300	1600100	8.92271e-06	0.000892271	3
Haliotis_sp_CLC_253_c0_g1_i1	Haliotis_sp_CLC_253_c0_g1_i1	2	2	2	>Haliotis_sp_CLC_253_c0_g1_i1	1	2	2	2	10.6	10.6	10.6	22.871	218	218	0	18.993	50743000	5638100	3.144e-05	0.003144	5	316;317		209;216
Haliotis_sp_CLC_2598_c0_g1_i1;Haliotis_sp_Tri_29187_c0_g1_i1;Haliotis_sp_idb_27864_c0_g1_i1	Haliotis_sp_CLC_2598_c0_g1_i1;Haliotis_sp_Tri_29187_c0_g1_i1;Haliotis_sp_idb_27864_c0_g1_i1	1;1;1	1;1;1	1;1;1	>Haliotis_sp_CLC_2598_c0_g1_i1;>Haliotis_sp_Tri_29187_c0_g1_i1;>Haliotis_sp_idb_27864_c0_g1_i1	3	1	1	1	13	13	13	16.506	169	169;223;476	0	65.667	87432000	87432000	0.000487551	0.0487551	7
Haliotis_sp_idb_2023_c0_g1_i1;Haliotis_sp_CLC_2607_c0_g1_i1;Haliotis_sp_idb_2021_c0_g1_i1	Haliotis_sp_idb_2023_c0_g1_i1;Haliotis_sp_CLC_2607_c0_g1_i1;Haliotis_sp_idb_2021_c0_g1_i1	2;2;2	2;2;2	2;2;2	>Haliotis_sp_idb_2023_c0_g1_i1;>Haliotis_sp_CLC_2607_c0_g1_i1;>Haliotis_sp_idb_2021_c0_g1_i1	3	2	2	2	6.4	6.4	6.4	43.97	404	404;495;517	0	18.992	54320000	4526700	2.52424e-05	0.00252424	3
Haliotis_sp_CLC_303_c0_g1_i1;Haliotis_sp_Tri_125184_c0_g1_i1	Haliotis_sp_CLC_303_c0_g1_i1	22;5	22;5	22;5	>Haliotis_sp_CLC_303_c0_g1_i1	2	22	22	22	37	37	37	79.789	745	745;301	0	293.28	4048800000	119080000	0.000664031	0.0664031	218	318;319;320;321;322;323;324;325;326		235;347;375;402;497;514;548;554;561
Haliotis_sp_CLC_3878_c0_g1_i1;Haliotis_sp_idb_55101_c0_g1_i1	Haliotis_sp_CLC_3878_c0_g1_i1	5;1	2;1	2;1	>Haliotis_sp_CLC_3878_c0_g1_i1	2	5	2	2	4.2	1.7	1.7	146.24	1328	1328;115	0	13.128	63197000	1053300	5.87356e-06	0.000587356	9	327		1137
Haliotis_sp_CLC_39_c0_g1_i1	Haliotis_sp_CLC_39_c0_g1_i1	19	19	18	>Haliotis_sp_CLC_39_c0_g1_i1	1	19	19	18	81.5	81.5	81.5	20.338	189	189	0	323.31	354280000000	32207000000	0.179597	17.9597	715	328;329;330;331;332;333;334;335;336;337	21;46	74;77;80;95;118;121;123;136;143;173	120;134
Haliotis_sp_CLC_4_c0_g1_i1;Haliotis_sp_Tri_11338_c0_g1_i1	Haliotis_sp_CLC_4_c0_g1_i1;Haliotis_sp_Tri_11338_c0_g1_i1	4;4	4;4	4;4	>Haliotis_sp_CLC_4_c0_g1_i1;>Haliotis_sp_Tri_11338_c0_g1_i1	2	4	4	4	22.4	22.4	22.4	18.036	170	170;244	0	140.78	33639000000	11213000000	0.0625275	6.25275	146	338		48
Haliotis_sp_CLC_554_c0_g1_i1	Haliotis_sp_CLC_554_c0_g1_i1	4	4	4	>Haliotis_sp_CLC_554_c0_g1_i1	1	4	4	4	6.5	6.5	6.5	96.103	901	901	0	28.509	73292000	2155600	1.20204e-05	0.00120204	6
Haliotis_sp_CLC_608_c0_g1_i1;tr|O44341|O44341_HALRU Lustrin A OS=Haliotis rufescens PE=2 SV=1	Haliotis_sp_CLC_608_c0_g1_i1;tr|O44341|O44341_HALRU Lustrin A OS=Haliotis rufescens PE=2 SV=1	2;1	2;1	2;1	>Haliotis_sp_CLC_608_c0_g1_i1;>tr|O44341|O44341_HALRU Lustrin A OS=Haliotis rufescens PE=2 SV=1	2	2	2	2	11.1	11.1	11.1	17.445	180	180;1428	0	24.708	652140000	130430000	0.000727322	0.0727322	26
Haliotis_sp_Tri_33510_c0_g1_i1;Haliotis_sp_CLC_62_c0_g1_i1;Haliotis_sp_Tri_64677_c0_g1_i1;Haliotis_sp_Tri_33508_c0_g1_i1	Haliotis_sp_Tri_33510_c0_g1_i1;Haliotis_sp_CLC_62_c0_g1_i1;Haliotis_sp_Tri_64677_c0_g1_i1;Haliotis_sp_Tri_33508_c0_g1_i1	8;8;5;5	8;8;5;5	8;8;5;5	>Haliotis_sp_Tri_33510_c0_g1_i1;>Haliotis_sp_CLC_62_c0_g1_i1;>Haliotis_sp_Tri_64677_c0_g1_i1;>Haliotis_sp_Tri_33508_c0_g1_i1	4	8	8	8	38.6	38.6	38.6	45.816	433	433;464;253;280	0	151.12	14090000000	1565500000	0.00872976	0.872976	81	339;340;341		412;425;433
Haliotis_sp_CLC_620_c0_g1_i1;Haliotis_sp_idb_44242_c0_g1_i1;comp427051_c0_seq1_4 len=209 path=[1:0-208]	Haliotis_sp_CLC_620_c0_g1_i1;Haliotis_sp_idb_44242_c0_g1_i1;comp427051_c0_seq1_4 len=209 path=[1:0-208]	3;3;2	3;3;2	3;3;2	>Haliotis_sp_CLC_620_c0_g1_i1;>Haliotis_sp_idb_44242_c0_g1_i1;>comp427051_c0_seq1_4 len=209 path=[1:0-208]	3	3	3	3	5	5	5	54.593	520	520;549;69	0	18.541	1968400000	109360000	0.000609829	0.0609829	20
Haliotis_sp_CLC_73_c0_g1_i1	Haliotis_sp_CLC_73_c0_g1_i1	40	40	35	>Haliotis_sp_CLC_73_c0_g1_i1	1	40	40	35	49	49	46.1	64.694	655	655	0	323.31	146940000000	3339500000	0.0186222	1.86222	811	342		270
Haliotis_sp_CLC_8292_c0_g1_i1	Haliotis_sp_CLC_8292_c0_g1_i1	2	2	2	>Haliotis_sp_CLC_8292_c0_g1_i1	1	2	2	2	6.1	6.1	6.1	45.18	440	440	0	25.699	59557000	5414300	3.0192e-05	0.0030192	8
Haliotis_sp_CLC_866_c0_g1_i1;Haliotis_sp_Tri_74171_c0_g1_i1	Haliotis_sp_CLC_866_c0_g1_i1;Haliotis_sp_Tri_74171_c0_g1_i1	2;1	2;1	2;1	>Haliotis_sp_CLC_866_c0_g1_i1;>Haliotis_sp_Tri_74171_c0_g1_i1	2	2	2	2	9.9	9.9	9.9	31.307	303	303;247	0	55.427	132020000	11002000	6.13509e-05	0.00613509	29
Haliotis_sp_CLC_8815_c0_g1_i1;Haliotis_sp_idb_19915_c0_g1_i1;comp103351_c1_seq6_2 len=2894 path=[10370:0-316 2498:317-382 17439:383-385 17442:386-391 2573:392-462 2644:463-466 2648:467-1046 3228:1047-1058 17673:1059-1073 3255:1074-1088 3270:1089-1701 3883:1702-1729 3911:1730-1803 3985:1804-1817 3999:1818-2176 4358:2177-2190 18090:2191-2525 4707:2526-2528 4710:2529-2636 4818:2637-2644 4826:2645-26…	Haliotis_sp_CLC_8815_c0_g1_i1;Haliotis_sp_idb_19915_c0_g1_i1;comp103351_c1_seq6_2 len=2894 path=[10370:0-316 2498:317-382 17439:383-385 17442:386-391 2573:392-462 2644:463-466 2648:467-1046 3228:1047-1058 17673:1059-1073 3255:1074-1088 3270:1089-1701 3883:1702-1729 3911:1730-1803 3985:1804-1817 3999:1818-2176 4358:2177-2190 18090:2191-2525 4707:2526-2528 4710:2529-2636 4818:2637-2644 4826:2645-26…	6;6;4;4;4;4;2;2;2;2;2	6;6;4;4;4;4;2;2;2;2;2	6;6;4;4;4;4;2;2;2;2;2	>Haliotis_sp_CLC_8815_c0_g1_i1;>Haliotis_sp_idb_19915_c0_g1_i1;>comp103351_c1_seq6_2 len=2894 path=[10370:0-316 2498:317-382 17439:383-385 17442:386-391 2573:392-462 2644:463-466 2648:467-1046 3228:1047-1058 17673:1059-1073 3255:1074-1088 3270:1089-1701 38	11	6	6	6	19.3	19.3	19.3	39.237	374	374;400;965;973;1102;1110;117;185;366;566;583	0	79.307	284890000	25899000	0.000144422	0.0144422	17
Haliotis_sp_idb_10705_c0_g1_i1;Haliotis_sp_Tri_36495_c0_g1_i1	Haliotis_sp_idb_10705_c0_g1_i1;Haliotis_sp_Tri_36495_c0_g1_i1	8;8	8;8	8;8	>Haliotis_sp_idb_10705_c0_g1_i1;>Haliotis_sp_Tri_36495_c0_g1_i1	2	8	8	8	14.8	14.8	14.8	79.472	717	717;730	0	98.32	1168700000	36522000	0.000203659	0.0203659	84	343;344;345		49;83;551
Haliotis_sp_idb_12126_c0_g1_i1	Haliotis_sp_idb_12126_c0_g1_i1	2	2	2	>Haliotis_sp_idb_12126_c0_g1_i1	1	2	2	2	7.1	7.1	7.1	37.658	324	324	0	14.464	24703000	2245700	1.25228e-05	0.00125228	5	346		216
Haliotis_sp_idb_12174_c0_g1_i1;Haliotis_sp_CLC_8754_c0_g1_i1	Haliotis_sp_idb_12174_c0_g1_i1;Haliotis_sp_CLC_8754_c0_g1_i1	8;6	8;6	6;6	>Haliotis_sp_idb_12174_c0_g1_i1;>Haliotis_sp_CLC_8754_c0_g1_i1	2	8	8	6	12.6	12.6	9.2	99.93	898	898;444	0	133.07	538150000	14949000	8.33607e-05	0.00833607	76	309;312;347;348		254;288;376;379
Haliotis_sp_idb_13357_c0_g1_i1;Haliotis_sp_idb_13358_c0_g1_i1	Haliotis_sp_idb_13357_c0_g1_i1;Haliotis_sp_idb_13358_c0_g1_i1	7;7	7;7	7;7	>Haliotis_sp_idb_13357_c0_g1_i1;>Haliotis_sp_idb_13358_c0_g1_i1	2	7	7	7	11	11	11	84.659	783	783;991	0	51.011	214000000	11889000	6.62971e-05	0.00662971	26	349		664
Haliotis_sp_idb_13824_c0_g1_i1	Haliotis_sp_idb_13824_c0_g1_i1	5	5	4	>Haliotis_sp_idb_13824_c0_g1_i1	1	5	5	4	7.1	7.1	5.9	110.14	1001	1001	0	40.216	103150000	2063100	1.15046e-05	0.00115046	11	350;351		2;967
Haliotis_sp_idb_16318_c0_g1_i1	Haliotis_sp_idb_16318_c0_g1_i1	7	7	7	>Haliotis_sp_idb_16318_c0_g1_i1	1	7	7	7	31.3	31.3	31.3	28.444	259	259	0	136.16	1349000000	168620000	0.000940283	0.0940283	72	352;353;354		143;153;192
Haliotis_sp_idb_17014_c0_g1_i1;Haliotis_sp_idb_17016_c0_g1_i1;Haliotis_sp_Tri_15512_c0_g1_i1	Haliotis_sp_idb_17014_c0_g1_i1;Haliotis_sp_idb_17016_c0_g1_i1;Haliotis_sp_Tri_15512_c0_g1_i1	10;9;8	10;9;8	10;9;8	>Haliotis_sp_idb_17014_c0_g1_i1;>Haliotis_sp_idb_17016_c0_g1_i1;>Haliotis_sp_Tri_15512_c0_g1_i1	3	10	10	10	24	24	24	67.405	642	642;451;531	0	156.53	1199800000	63147000	0.000352129	0.0352129	68	355;356;357;358;359;360;361		274;284;285;543;623;627;638
Haliotis_sp_idb_17035_c0_g1_i1	Haliotis_sp_idb_17035_c0_g1_i1	36	31	21	>Haliotis_sp_idb_17035_c0_g1_i1	1	36	31	21	95.8	83.1	57.4	23.843	237	237	0	323.31	251150000000	12557000000	0.0700221	7.00221	1027
Haliotis_sp_idb_1745_c0_g1_i1;Haliotis_sp_CLC_2232_c0_g1_i1;comp170175_c0_seq1_6 len=323 path=[1:0-322];comp189149_c0_seq1_5 len=485 path=[1:0-484]	Haliotis_sp_idb_1745_c0_g1_i1;Haliotis_sp_CLC_2232_c0_g1_i1	74;64;2;1	74;64;2;1	74;64;2;1	>Haliotis_sp_idb_1745_c0_g1_i1;>Haliotis_sp_CLC_2232_c0_g1_i1	4	74	74	74	48.1	48.1	48.1	214.48	1932	1932;1728;108;162	0	323.31	9526900000	107040000	0.000596892	0.0596892	484	362;363;364;365;366;367;368;369;370;371;372;373;374;375;376;377;378;379		287;360;383;401;443;628;759;829;875;956;959;978;1014;1042;1294;1338;1560;1816
Haliotis_sp_idb_18575_c0_g1_i1;Haliotis_sp_CLC_3307_c0_g1_i1;Haliotis_sp_idb_18579_c0_g1_i1	Haliotis_sp_idb_18575_c0_g1_i1	10;2;2	10;2;2	10;2;2	>Haliotis_sp_idb_18575_c0_g1_i1	3	10	10	10	27.2	27.2	27.2	51.623	467	467;175;179	0	155.33	1437000000	71850000	0.00040066	0.040066	89	380		274
Haliotis_sp_idb_18725_c0_g1_i1	Haliotis_sp_idb_18725_c0_g1_i1	4	4	4	>Haliotis_sp_idb_18725_c0_g1_i1	1	4	4	4	8.7	8.7	8.7	61.847	600	600	0	57.121	1320000000	132000000	0.000736077	0.0736077	69
Haliotis_sp_idb_19681_c0_g1_i1;Haliotis_sp_CLC_2860_c0_g1_i1	Haliotis_sp_idb_19681_c0_g1_i1;Haliotis_sp_CLC_2860_c0_g1_i1	3;2	3;2	3;2	>Haliotis_sp_idb_19681_c0_g1_i1;>Haliotis_sp_CLC_2860_c0_g1_i1	2	3	3	3	14.8	14.8	14.8	23.922	216	216;200	0	22.376	194940000	24368000	0.000135884	0.0135884	8
Haliotis_sp_idb_19738_c0_g1_i1;tr|G9K382|G9K382_HALDV Putative tubulin beta chain OS=Haliotis diversicolor GN=TUBB PE=2 SV=1;Haliotis_sp_CLC_3530_c0_g1_i1;Haliotis_sp_idb_19735_c0_g1_i1;comp185439_c0_seq1_3 len=364 path=[1:0-363]	Haliotis_sp_idb_19738_c0_g1_i1;tr|G9K382|G9K382_HALDV Putative tubulin beta chain OS=Haliotis diversicolor GN=TUBB PE=2 SV=1;Haliotis_sp_CLC_3530_c0_g1_i1	9;7;5;4;1	1;0;0;0;0	1;0;0;0;0	>Haliotis_sp_idb_19738_c0_g1_i1;>tr|G9K382|G9K382_HALDV Putative tubulin beta chain OS=Haliotis diversicolor GN=TUBB PE=2 SV=1;>Haliotis_sp_CLC_3530_c0_g1_i1	5	9	1	1	26	3.8	3.8	50.191	447	447;446;448;447;121	0.0061728	6.8478	6940100	347010	1.93505e-06	0.000193505	1	39;40;41;382		257;267;330;388
Haliotis_sp_idb_20008_c0_g1_i1;Haliotis_sp_CLC_363_c0_g1_i1;comp45250_c0_seq1_3 len=312 path=[1:0-311];Haliotis_sp_idb_20009_c0_g1_i1;Haliotis_sp_Tri_79915_c0_g1_i1;comp401928_c0_seq1_5 len=237 path=[1:0-236]	Haliotis_sp_idb_20008_c0_g1_i1	13;5;3;3;3;1	13;5;3;3;3;1	13;5;3;3;3;1	>Haliotis_sp_idb_20008_c0_g1_i1	6	13	13	13	35.6	35.6	35.6	68.469	638	638;559;104;125;170;79	0	269.41	6203400000	295400000	0.00164725	0.164725	145	383;384;385;386;387		35;111;156;158;227
Haliotis_sp_idb_20988_c0_g1_i1;Haliotis_sp_idb_20996_c0_g1_i1;comp406429_c0_seq1_3 len=209 path=[187:0-208]	Haliotis_sp_idb_20988_c0_g1_i1;Haliotis_sp_idb_20996_c0_g1_i1	10;6;1	10;6;1	10;6;1	>Haliotis_sp_idb_20988_c0_g1_i1;>Haliotis_sp_idb_20996_c0_g1_i1	3	10	10	10	27.8	27.8	27.8	54.596	471	471;322;69	0	168.82	544240000	18767000	0.000104651	0.0104651	53	388;389;390;391		1;14;32;366
Haliotis_sp_idb_22001_c0_g1_i1;Haliotis_sp_idb_22004_c0_g1_i1	Haliotis_sp_idb_22001_c0_g1_i1;Haliotis_sp_idb_22004_c0_g1_i1	5;4	5;4	2;1	>Haliotis_sp_idb_22001_c0_g1_i1;>Haliotis_sp_idb_22004_c0_g1_i1	2	5	5	2	19.6	19.6	11.3	25.538	230	230;230	0	47.228	1262500000	105210000	0.000586687	0.0586687	28
Haliotis_sp_idb_22087_c0_g1_i1	Haliotis_sp_idb_22087_c0_g1_i1	4	4	1	>Haliotis_sp_idb_22087_c0_g1_i1	1	4	4	1	7.8	7.8	1.8	79.706	784	784	0	58.221	580030000	44618000	0.000248805	0.0248805	38	392;393;394		696;698;707
Haliotis_sp_idb_23329_c0_g1_i1	Haliotis_sp_idb_23329_c0_g1_i1	4	2	2	>Haliotis_sp_idb_23329_c0_g1_i1	1	4	2	2	9.7	4.3	4.3	62.03	649	649	0	12.924	103310000	8609400	4.8009e-05	0.0048009	5
Haliotis_sp_Tri_31898_c0_g1_i1;Haliotis_sp_idb_24481_c0_g1_i1	Haliotis_sp_Tri_31898_c0_g1_i1;Haliotis_sp_idb_24481_c0_g1_i1	6;6	6;6	2;2	>Haliotis_sp_Tri_31898_c0_g1_i1;>Haliotis_sp_idb_24481_c0_g1_i1	2	6	6	2	34.8	34.8	6.1	21.883	198	198;238	0	141.48	1003000000	111440000	0.000621428	0.0621428	27
Haliotis_sp_idb_25730_c0_g1_i1;Haliotis_sp_idb_25731_c0_g1_i1;Haliotis_sp_idb_25733_c0_g1_i1;comp68740_c0_seq1_1 len=219 path=[269:0-32 302:33-167 251:168-185 454:186-218]	Haliotis_sp_idb_25730_c0_g1_i1;Haliotis_sp_idb_25731_c0_g1_i1	15;13;2;1	15;13;2;1	14;13;2;1	>Haliotis_sp_idb_25730_c0_g1_i1;>Haliotis_sp_idb_25731_c0_g1_i1	4	15	15	14	28.1	28.1	26.6	81.534	773	773;714;373;73	0	156.89	5674800000	177340000	0.000988909	0.0988909	268	395;396;397		28;442;454
Haliotis_sp_idb_25746_c0_g1_i1;Haliotis_sp_idb_25748_c0_g1_i1;Haliotis_sp_CLC_532_c0_g1_i1;comp44198_c0_seq1_4 len=232 path=[210:0-231]	Haliotis_sp_idb_25746_c0_g1_i1;Haliotis_sp_idb_25748_c0_g1_i1;Haliotis_sp_CLC_532_c0_g1_i1	31;26;16;2	31;26;16;2	31;26;16;2	>Haliotis_sp_idb_25746_c0_g1_i1;>Haliotis_sp_idb_25748_c0_g1_i1;>Haliotis_sp_CLC_532_c0_g1_i1	4	31	31	31	58.5	58.5	58.5	75.211	668	668;567;355;77	0	323.31	14126000000	336340000	0.00187555	0.187555	442	398;399;400;401;402		300;319;324;328;329
Haliotis_sp_idb_26030_c0_g1_i1;comp104856_c0_seq3_5 len=2741 path=[1:0-84 13888:85-89 91:90-97 99:98-160 162:161-169 171:170-268 270:269-319 13967:320-337 4954:338-364 9307:365-381 4998:382-452 5069:453-462 5079:463-519 5136:520-525 5142:526-600 14188:601-718 7400:719-738 5355:739-764 5381:765-802 5419:803-855 5472:856-877 5494:878-903 5520:904-907 5524:908-1002 14760:1003-1009 14767:1010-1082 14…	Haliotis_sp_idb_26030_c0_g1_i1;comp104856_c0_seq3_5 len=2741 path=[1:0-84 13888:85-89 91:90-97 99:98-160 162:161-169 171:170-268 270:269-319 13967:320-337 4954:338-364 9307:365-381 4998:382-452 5069:453-462 5079:463-519 5136:520-525 5142:526-600 14188:601-718 7400:719-738 5355:739-764 5381:765-802 5419:803-855 5472:856-877 5494:878-903 5520:904-907 5524:908-1002 14760:1003-1009 14767:1010-1082 14…	5;3	5;3	5;3	>Haliotis_sp_idb_26030_c0_g1_i1;>comp104856_c0_seq3_5 len=2741 path=[1:0-84 13888:85-89 91:90-97 99:98-160 162:161-169 171:170-268 270:269-319 13967:320-337 4954:338-364 9307:365-381 4998:382-452 5069:453-462 5079:463-519 5136:520-525 5142:526-600 14188:60	2	5	5	5	7.9	7.9	7.9	76.031	695	695;914	0	211.94	8343500000	439130000	0.00244874	0.244874	125
Haliotis_sp_idb_26568_c0_g1_i1;Haliotis_sp_idb_26567_c0_g1_i1;Haliotis_sp_CLC_2527_c0_g1_i1;comp3500_c0_seq1_5 len=399 path=[307:0-92 120:93-245 400:246-398]	Haliotis_sp_idb_26568_c0_g1_i1;Haliotis_sp_idb_26567_c0_g1_i1;Haliotis_sp_CLC_2527_c0_g1_i1	17;17;15;1	17;17;15;1	17;17;15;1	>Haliotis_sp_idb_26568_c0_g1_i1;>Haliotis_sp_idb_26567_c0_g1_i1;>Haliotis_sp_CLC_2527_c0_g1_i1	4	17	17	17	25.7	25.7	25.7	114.47	1036	1036;1086;579;133	0	216.7	1477100000	47648000	0.000265702	0.0265702	132	403;404;405;406;407;408;409;410		247;275;332;388;576;998;1001;1002
Haliotis_sp_idb_27355_c0_g1_i1;comp30184_c0_seq1_4 len=604 path=[582:0-603]	Haliotis_sp_idb_27355_c0_g1_i1	13;3	13;3	13;3	>Haliotis_sp_idb_27355_c0_g1_i1	2	13	13	13	27.6	27.6	27.6	60.914	580	580;201	0	153.22	3606500000	200360000	0.00111728	0.111728	113	411;412;413;414;415		210;218;225;542;555
Haliotis_sp_idb_2772_c0_g1_i1;Haliotis_sp_Tri_120375_c0_g1_i1	Haliotis_sp_idb_2772_c0_g1_i1	6;1	6;1	1;1	>Haliotis_sp_idb_2772_c0_g1_i1	2	6	6	1	3	3	0.4	248.17	2247	2247;235	0	41.258	83002000	883000	4.92391e-06	0.000492391	12	327;416		1137;1855
Haliotis_sp_idb_27866_c0_g1_i1	Haliotis_sp_idb_27866_c0_g1_i1	3	3	3	>Haliotis_sp_idb_27866_c0_g1_i1	1	3	3	3	13.8	13.8	13.8	35.012	363	363	0	32.713	701570000	175390000	0.000978035	0.0978035	17
Haliotis_sp_idb_2814_c0_g1_i1	Haliotis_sp_idb_2814_c0_g1_i1	6	6	6	>Haliotis_sp_idb_2814_c0_g1_i1	1	6	6	6	12.4	12.4	12.4	73.296	675	675	0	49.751	344650000	12765000	7.1182e-05	0.0071182	16	417;418		350;422
Haliotis_sp_idb_28907_c0_g1_i1	Haliotis_sp_idb_28907_c0_g1_i1	3	3	2	>Haliotis_sp_idb_28907_c0_g1_i1	1	3	3	2	12.7	12.7	12.7	26.813	244	244	0	35.504	1328500000	189790000	0.00105833	0.105833	51
Haliotis_sp_idb_3074_c0_g1_i1	Haliotis_sp_idb_3074_c0_g1_i1	11	11	11	>Haliotis_sp_idb_3074_c0_g1_i1	1	11	11	11	9.8	9.8	9.8	131.55	1267	1267	0	146.61	1754000000	30771000	0.00017159	0.017159	113	419;420		265;720
Haliotis_sp_idb_32310_c0_g1_i1;comp56242_c1_seq1_1 len=419 path=[865:0-418];comp56242_c0_seq1_1 len=455 path=[1:0-454]	Haliotis_sp_idb_32310_c0_g1_i1	5;2;1	5;2;1	5;2;1	>Haliotis_sp_idb_32310_c0_g1_i1	3	5	5	5	7.3	7.3	7.3	102.89	941	941;140;152	0	32.681	84977000	1931300	1.07696e-05	0.00107696	7
Haliotis_sp_idb_32603_c0_g1_i1;Haliotis_sp_idb_32602_c0_g1_i1;Haliotis_sp_idb_32598_c0_g1_i1;Haliotis_sp_Tri_121152_c0_g1_i1;Haliotis_sp_CLC_1702_c0_g1_i1;comp118790_c0_seq1_1 len=1114 path=[1:0-1113];comp184680_c0_seq1_2 len=342 path=[1:0-341];comp186443_c0_seq1_3 len=345 path=[1:0-344]	Haliotis_sp_idb_32603_c0_g1_i1;Haliotis_sp_idb_32602_c0_g1_i1	12;12;5;5;5;4;2;2	12;12;5;5;5;4;2;2	10;10;5;3;3;4;2;2	>Haliotis_sp_idb_32603_c0_g1_i1;>Haliotis_sp_idb_32602_c0_g1_i1	8	12	12	10	21.8	21.8	19	88.145	835	835;937;307;384;412;372;114;115	0	323.31	2408000000	133780000	0.000746003	0.0746003	105	62;63;64;65;421;422;423;424;425;426;427;428;429;430;431;432		88;89;99;100;299;303;307;308;394;401;503;506;541;553;687;712
Haliotis_sp_idb_34528_c0_g1_i1	Haliotis_sp_idb_34528_c0_g1_i1	11	11	11	>Haliotis_sp_idb_34528_c0_g1_i1	1	11	11	11	44.3	44.3	44.3	40.33	386	386	0	267.99	22019000000	1467900000	0.00818551	0.818551	164	433;434;435		163;307;333
Haliotis_sp_idb_35012_c0_g1_i1	Haliotis_sp_idb_35012_c0_g1_i1	3	3	3	>Haliotis_sp_idb_35012_c0_g1_i1	1	3	3	3	33.9	33.9	33.9	12.589	112	112	0	24.909	35669000	3963200	2.21002e-05	0.00221002	6
Haliotis_sp_idb_3591_c0_g1_i1	Haliotis_sp_idb_3591_c0_g1_i1	46	46	46	>Haliotis_sp_idb_3591_c0_g1_i1	1	46	46	46	41.6	41.6	41.6	152.31	1469	1469	0	323.31	58558000000	1104900000	0.0061613	0.61613	814	436;437;438;439;440;441;442;443;444;445;446;447;448;449;450;451;452;453;454;455;456;457;458;459;460;461;462;463;464		100;137;173;186;194;203;213;399;428;447;638;643;647;654;675;676;680;698;704;705;760;771;801;807;1296;1317;1344;1357;1359
Haliotis_sp_idb_36084_c0_g1_i1	Haliotis_sp_idb_36084_c0_g1_i1	2	1	1	>Haliotis_sp_idb_36084_c0_g1_i1	1	2	1	1	22.2	12.8	12.8	22.375	203	203	0	10.528	5299000	883170	4.92486e-06	0.000492486	1	465;466;467;468		129;133;138;143
Haliotis_sp_idb_36583_c0_g1_i1	Haliotis_sp_idb_36583_c0_g1_i1	4	4	4	>Haliotis_sp_idb_36583_c0_g1_i1	1	4	4	4	9.9	9.9	9.9	67.097	714	714	0	94.608	622040000	77755000	0.000433588	0.0433588	42	469		406
Haliotis_sp_idb_39663_c0_g1_i1	Haliotis_sp_idb_39663_c0_g1_i1	5	5	5	>Haliotis_sp_idb_39663_c0_g1_i1	1	5	5	5	10.6	10.6	10.6	40.894	397	397	0	46.567	658870000	131770000	0.000734795	0.0734795	36
Haliotis_sp_idb_40080_c0_g1_i1	Haliotis_sp_idb_40080_c0_g1_i1	3	2	2	>Haliotis_sp_idb_40080_c0_g1_i1	1	3	2	2	20.6	14.4	14.4	17.863	160	160	0	14.595	58514000	5319500	2.96634e-05	0.00296634	4
Haliotis_sp_idb_4071_c0_g1_i1;Haliotis_sp_idb_4065_c0_g1_i1;Haliotis_sp_CLC_591_c0_g1_i1	Haliotis_sp_idb_4071_c0_g1_i1;Haliotis_sp_idb_4065_c0_g1_i1	18;12;2	18;12;2	18;12;2	>Haliotis_sp_idb_4071_c0_g1_i1;>Haliotis_sp_idb_4065_c0_g1_i1	3	18	18	18	25.7	25.7	25.7	77.043	713	713;723;384	0	220.99	17319000000	787210000	0.00438975	0.438975	240	470;471		620;672
Haliotis_sp_idb_42414_c0_g1_i1;comp188351_c0_seq1_6 len=718 path=[1:0-717];comp34113_c0_seq1_5 len=860 path=[838:0-859]	Haliotis_sp_idb_42414_c0_g1_i1;comp188351_c0_seq1_6 len=718 path=[1:0-717]	7;5;1	7;5;1	7;5;1	>Haliotis_sp_idb_42414_c0_g1_i1;>comp188351_c0_seq1_6 len=718 path=[1:0-717]	3	7	7	7	22.8	22.8	22.8	42.24	391	391;239;287	0	79.685	361040000	24069000	0.000134217	0.0134217	26	472;473;474;475		133;136;145;159
Haliotis_sp_idb_42421_c0_g1_i1	Haliotis_sp_idb_42421_c0_g1_i1	3	3	1	>Haliotis_sp_idb_42421_c0_g1_i1	1	3	3	1	13.9	13.9	7.8	25.186	231	231	0	21.91	91390000	15232000	8.49388e-05	0.00849388	12
Haliotis_sp_idb_42901_c0_g1_i1;Haliotis_sp_idb_42902_c0_g1_i1;comp149923_c0_seq1_1 len=324 path=[1:0-323]	Haliotis_sp_idb_42901_c0_g1_i1;Haliotis_sp_idb_42902_c0_g1_i1;comp149923_c0_seq1_1 len=324 path=[1:0-323]	2;2;1	2;2;1	2;2;1	>Haliotis_sp_idb_42901_c0_g1_i1;>Haliotis_sp_idb_42902_c0_g1_i1;>comp149923_c0_seq1_1 len=324 path=[1:0-323]	3	2	2	2	8.2	8.2	8.2	29.937	268	268;273;108	0	14.178	19758000	1796200	1.00162e-05	0.00100162	3	476		109
Haliotis_sp_idb_43368_c0_g1_i1	Haliotis_sp_idb_43368_c0_g1_i1	2	2	2	>Haliotis_sp_idb_43368_c0_g1_i1	1	2	2	2	5.4	5.4	5.4	43.247	463	463	0	15.941	20508000	10254000	5.71798e-05	0.00571798	2
Haliotis_sp_idb_44191_c0_g1_i1;comp96813_c0_seq1_5 len=1118 path=[1108:0-120 1229:121-127 1236:128-160 1269:161-303 2442:304-331 1440:332-567 3927:568-586 3943:587-696 1805:697-718 1827:719-822 1931:823-826 1935:827-903 4073:904-925 2034:926-940 4085:941-957 2066:958-981 4116:982-1025 2134:1026-1041 2150:1042-1071 2670:1072-1117];Haliotis_sp_CLC_6293_c0_g1_i1;comp105290_c0_seq2_6 len=2532 path=[1…	Haliotis_sp_idb_44191_c0_g1_i1;comp96813_c0_seq1_5 len=1118 path=[1108:0-120 1229:121-127 1236:128-160 1269:161-303 2442:304-331 1440:332-567 3927:568-586 3943:587-696 1805:697-718 1827:719-822 1931:823-826 1935:827-903 4073:904-925 2034:926-940 4085:941-957 2066:958-981 4116:982-1025 2134:1026-1041 2150:1042-1071 2670:1072-1117]	10;5;2;2;2	10;5;2;2;2	10;5;2;2;2	>Haliotis_sp_idb_44191_c0_g1_i1;>comp96813_c0_seq1_5 len=1118 path=[1108:0-120 1229:121-127 1236:128-160 1269:161-303 2442:304-331 1440:332-567 3927:568-586 3943:587-696 1805:697-718 1827:719-822 1931:823-826 1935:827-903 4073:904-925 2034:926-940 4085:941	5	10	10	10	19.4	19.4	19.4	78.627	712	712;373;206;844;848	0	92.373	1644300000	40104000	0.000223634	0.0223634	90	477;478;479		250;253;439
Haliotis_sp_idb_44515_c0_g1_i1;Haliotis_sp_idb_44513_c0_g1_i1	Haliotis_sp_idb_44515_c0_g1_i1;Haliotis_sp_idb_44513_c0_g1_i1	3;3	3;3	3;3	>Haliotis_sp_idb_44515_c0_g1_i1;>Haliotis_sp_idb_44513_c0_g1_i1	2	3	3	3	13	13	13	20.801	184	184;210	0	20.926	70905000	6445900	3.59445e-05	0.00359445	11	480		169
Haliotis_sp_Tri_113162_c0_g1_i1;Haliotis_sp_idb_44566_c0_g1_i1;comp104605_c0_seq2_6 len=2335 path=[2313:0-312 2626:313-332 2646:333-432 2746:433-450 9175:451-481 2795:482-488 2802:489-638 9252:639-644 2958:645-660 2974:661-703 9278:704-706 4648:707-762 4704:763-779 3093:780-804 9350:805-805 3119:806-811 3125:812-818 9364:819-828 3142:829-875 3189:876-955 9397:956-977 9419:978-986 9428:987-990 330…	Haliotis_sp_Tri_113162_c0_g1_i1;Haliotis_sp_idb_44566_c0_g1_i1;comp104605_c0_seq2_6 len=2335 path=[2313:0-312 2626:313-332 2646:333-432 2746:433-450 9175:451-481 2795:482-488 2802:489-638 9252:639-644 2958:645-660 2974:661-703 9278:704-706 4648:707-762 4704:763-779 3093:780-804 9350:805-805 3119:806-811 3125:812-818 9364:819-828 3142:829-875 3189:876-955 9397:956-977 9419:978-986 9428:987-990 330…	3;3;2;2;1	3;3;2;2;1	3;3;2;2;1	>Haliotis_sp_Tri_113162_c0_g1_i1;>Haliotis_sp_idb_44566_c0_g1_i1;>comp104605_c0_seq2_6 len=2335 path=[2313:0-312 2626:313-332 2646:333-432 2746:433-450 9175:451-481 2795:482-488 2802:489-638 9252:639-644 2958:645-660 2974:661-703 9278:704-706 4648:707-762	5	3	3	3	5.9	5.9	5.9	59.791	526	526;589;778;809;262	0	22.705	65796000	2056100	1.14655e-05	0.00114655	5
Haliotis_sp_idb_44571_c0_g1_i1;Haliotis_sp_idb_44572_c0_g1_i1;comp252421_c0_seq1_4 len=237 path=[215:0-236]	Haliotis_sp_idb_44571_c0_g1_i1;Haliotis_sp_idb_44572_c0_g1_i1	6;3;1	6;3;1	6;3;1	>Haliotis_sp_idb_44571_c0_g1_i1;>Haliotis_sp_idb_44572_c0_g1_i1	3	6	6	6	6.3	6.3	6.3	93.248	840	840;564;79	0	37.027	50359000	987430	5.50625e-06	0.000550625	8	481		479
Haliotis_sp_idb_44689_c0_g1_i1;Haliotis_sp_idb_44690_c0_g1_i1;Haliotis_sp_Tri_29190_c0_g1_i1;Haliotis_sp_Tri_6755_c0_g1_i1	Haliotis_sp_idb_44689_c0_g1_i1;Haliotis_sp_idb_44690_c0_g1_i1;Haliotis_sp_Tri_29190_c0_g1_i1	5;5;4;1	5;5;4;1	5;5;4;1	>Haliotis_sp_idb_44689_c0_g1_i1;>Haliotis_sp_idb_44690_c0_g1_i1;>Haliotis_sp_Tri_29190_c0_g1_i1	4	5	5	5	11.3	11.3	11.3	86.582	899	899;905;336;309	0	109.6	577640000	57764000	0.000322112	0.0322112	55	482		606
Haliotis_sp_idb_45304_c0_g1_i1;Haliotis_sp_idb_45305_c0_g1_i1	Haliotis_sp_idb_45304_c0_g1_i1;Haliotis_sp_idb_45305_c0_g1_i1	7;6	7;6	7;6	>Haliotis_sp_idb_45304_c0_g1_i1;>Haliotis_sp_idb_45305_c0_g1_i1	2	7	7	7	18.1	18.1	18.1	44.616	414	414;320	0	80.895	867520000	48195000	0.000268752	0.0268752	35
Haliotis_sp_idb_46028_c0_g1_i1;comp103774_c1_seq1_1 len=723 path=[11615:0-62 3910:63-103 3951:104-189 4037:190-247 16937:248-722];comp103774_c0_seq10_6 len=954 path=[10369:0-308 10678:309-333 12364:334-388 10758:389-419 14562:420-450 10820:451-492 14165:493-508 10878:509-592 14029:593-608 10978:609-784 11154:785-792 11162:793-833 12664:834-854 11224:855-930 17265:931-953];comp103774_c0_seq11_6 le…	Haliotis_sp_idb_46028_c0_g1_i1;comp103774_c1_seq1_1 len=723 path=[11615:0-62 3910:63-103 3951:104-189 4037:190-247 16937:248-722]	4;3;1;1;1	4;3;1;1;1	4;3;1;1;1	>Haliotis_sp_idb_46028_c0_g1_i1;>comp103774_c1_seq1_1 len=723 path=[11615:0-62 3910:63-103 3951:104-189 4037:190-247 16937:248-722]	5	4	4	4	29.1	29.1	29.1	12.995	117	117;241;318;473;475	0	26.252	608600000	101430000	0.000565608	0.0565608	16	483;484		45;98
Haliotis_sp_idb_46434_c0_g1_i1	Haliotis_sp_idb_46434_c0_g1_i1	3	2	2	>Haliotis_sp_idb_46434_c0_g1_i1	1	3	2	2	18	9.8	9.8	27.122	245	245	0	44.12	1552000000	155200000	0.000865448	0.0865448	61
Haliotis_sp_idb_47306_c0_g1_i1	Haliotis_sp_idb_47306_c0_g1_i1	2	2	2	>Haliotis_sp_idb_47306_c0_g1_i1	1	2	2	2	8.3	8.3	8.3	31.056	315	315	0	48.664	6179900000	1545000000	0.00861545	0.861545	124
Haliotis_sp_idb_50884_c0_g1_i1;Haliotis_sp_idb_18771_c0_g1_i1;Haliotis_sp_idb_18767_c0_g1_i1;sp|P86728|UP5_HALAI Uncharacterized protein 5 OS=Haliotis asinina PE=1 SV=1	Haliotis_sp_idb_50884_c0_g1_i1;Haliotis_sp_idb_18771_c0_g1_i1;Haliotis_sp_idb_18767_c0_g1_i1	8;4;4;2	8;4;4;2	8;4;4;2	>Haliotis_sp_idb_50884_c0_g1_i1;>Haliotis_sp_idb_18771_c0_g1_i1;>Haliotis_sp_idb_18767_c0_g1_i1	4	8	8	8	46.2	46.2	46.2	19.756	173	173;175;208;173	0	98.788	9901300000	1100100000	0.00613453	0.613453	106	485		93
Haliotis_sp_idb_51205_c0_g1_i1	Haliotis_sp_idb_51205_c0_g1_i1	1	1	1	>Haliotis_sp_idb_51205_c0_g1_i1	1	1	1	1	4.6	4.6	4.6	37.695	388	388	0	11.73	15452000	15452000	8.61656e-05	0.00861656	3
Haliotis_sp_idb_5218_c0_g1_i1;Haliotis_sp_idb_5212_c0_g1_i1	Haliotis_sp_idb_5218_c0_g1_i1;Haliotis_sp_idb_5212_c0_g1_i1	14;8	14;8	14;8	>Haliotis_sp_idb_5218_c0_g1_i1;>Haliotis_sp_idb_5212_c0_g1_i1	2	14	14	14	63.5	63.5	63.5	30.225	266	266;212	0	287.79	37211000000	2480700000	0.0138332	1.38332	203	486;487;488		101;139;244
Haliotis_sp_idb_52687_c0_g1_i1	Haliotis_sp_idb_52687_c0_g1_i1	4	4	4	>Haliotis_sp_idb_52687_c0_g1_i1	1	4	4	4	20.1	20.1	20.1	25.346	229	229	0	29.556	426300000	35525000	0.0001981	0.01981	20
Haliotis_sp_idb_53451_c0_g1_i1	Haliotis_sp_idb_53451_c0_g1_i1	2	2	2	>Haliotis_sp_idb_53451_c0_g1_i1	1	2	2	2	10.5	10.5	10.5	25.969	238	238	0	17.065	41560000	5195000	2.89691e-05	0.00289691	3
Haliotis_sp_idb_54301_c0_g1_i1	Haliotis_sp_idb_54301_c0_g1_i1	7	7	7	>Haliotis_sp_idb_54301_c0_g1_i1	1	7	7	7	73.3	73.3	73.3	13.249	116	116	0	140.04	9372000000	1171500000	0.00653268	0.653268	92	489		50
Haliotis_sp_idb_55709_c0_g1_i1;Haliotis_sp_Tri_52153_c0_g1_i1;Haliotis_sp_CLC_21655_c0_g1_i1;Haliotis_sp_idb_55710_c0_g1_i1	Haliotis_sp_idb_55709_c0_g1_i1;Haliotis_sp_Tri_52153_c0_g1_i1	3;2;1;1	3;2;1;1	3;2;1;1	>Haliotis_sp_idb_55709_c0_g1_i1;>Haliotis_sp_Tri_52153_c0_g1_i1	4	3	3	3	5.4	5.4	5.4	76.608	665	665;268;103;192	0	48.09	166360000	6161400	3.43581e-05	0.00343581	27	490		335
Haliotis_sp_idb_5580_c0_g1_i1;comp8431_c0_seq1_4 len=630 path=[1:0-629]	Haliotis_sp_idb_5580_c0_g1_i1	16;6	16;6	16;6	>Haliotis_sp_idb_5580_c0_g1_i1	2	16	16	16	17.9	17.9	17.9	117.23	1069	1069;210	0	144.52	853670000	21889000	0.000122061	0.0122061	92	491;492;493;494;495		392;587;708;713;802
Haliotis_sp_idb_57088_c0_g1_i1	Haliotis_sp_idb_57088_c0_g1_i1	1	1	1	>Haliotis_sp_idb_57088_c0_g1_i1	1	1	1	1	9	9	9	18.424	166	166	0	22.985	31499000	7874700	4.3912e-05	0.0043912	3
Haliotis_sp_idb_5896_c0_g1_i1	Haliotis_sp_idb_5896_c0_g1_i1	12	12	12	>Haliotis_sp_idb_5896_c0_g1_i1	1	12	12	12	10.4	10.4	10.4	139.19	1251	1251	0	86.712	506920000	8739900	4.87367e-05	0.00487367	61	496;497;498;499;500		110;603;752;805;879
Haliotis_sp_idb_62592_c0_g1_i1	Haliotis_sp_idb_62592_c0_g1_i1	1	1	1	>Haliotis_sp_idb_62592_c0_g1_i1	1	1	1	1	9.3	9.3	9.3	14.089	129	129	0	7.2894	2944300	490720	2.73642e-06	0.000273642	1
Haliotis_sp_idb_6290_c0_g1_i1	Haliotis_sp_idb_6290_c0_g1_i1	14	14	14	>Haliotis_sp_idb_6290_c0_g1_i1	1	14	14	14	12.4	12.4	12.4	179.89	1602	1602	0	104.12	452920000	5806600	3.23796e-05	0.00323796	68	501		953
Haliotis_sp_idb_64214_c0_g1_i1;comp81625_c0_seq1_2 len=835 path=[1:0-266 268:267-271 273:272-410 412:411-560 562:561-576 578:577-753 2142:754-780 2149:781-807 2150:808-834];comp83604_c0_seq2_1 len=951 path=[1875:0-100 92:101-107 99:108-269 280:270-789 800:790-950];comp83604_c0_seq1_1 len=970 path=[1875:0-100 92:101-107 99:108-269 261:270-288 280:289-808 800:809-969]	Haliotis_sp_idb_64214_c0_g1_i1;comp81625_c0_seq1_2 len=835 path=[1:0-266 268:267-271 273:272-410 412:411-560 562:561-576 578:577-753 2142:754-780 2149:781-807 2150:808-834];comp83604_c0_seq2_1 len=951 path=[1875:0-100 92:101-107 99:108-269 280:270-789 800:790-950];comp83604_c0_seq1_1 len=970 path=[1875:0-100 92:101-107 99:108-269 261:270-288 280:289-808 800:809-969]	2;1;1;1	2;1;1;1	2;1;1;1	>Haliotis_sp_idb_64214_c0_g1_i1;>comp81625_c0_seq1_2 len=835 path=[1:0-266 268:267-271 273:272-410 412:411-560 562:561-576 578:577-753 2142:754-780 2149:781-807 2150:808-834];>comp83604_c0_seq2_1 len=951 path=[1875:0-100 92:101-107 99:108-269 280:270-789 8	4	2	2	2	18.8	18.8	18.8	12.656	112	112;278;317;324	0	13.389	14374000	2053400	1.14505e-05	0.00114505	6	502		61
Haliotis_sp_idb_66139_c0_g1_i1	Haliotis_sp_idb_66139_c0_g1_i1	3	3	3	>Haliotis_sp_idb_66139_c0_g1_i1	1	3	3	3	17.1	17.1	17.1	18.947	164	164	0	18.241	337270000	56211000	0.000313452	0.0313452	11
Haliotis_sp_idb_67370_c0_g1_i1	Haliotis_sp_idb_67370_c0_g1_i1	2	2	2	>Haliotis_sp_idb_67370_c0_g1_i1	1	2	2	2	33	33	33	12.245	112	112	0	58.768	314410000	39302000	0.000219161	0.0219161	32
Haliotis_sp_Tri_121805_c0_g1_i1;Haliotis_sp_idb_7323_c0_g1_i1	Haliotis_sp_Tri_121805_c0_g1_i1;Haliotis_sp_idb_7323_c0_g1_i1	2;2	2;2	2;2	>Haliotis_sp_Tri_121805_c0_g1_i1;>Haliotis_sp_idb_7323_c0_g1_i1	2	2	2	2	23	23	23	17.848	165	165;203	0	17.805	88262000	7355200	4.10151e-05	0.00410151	6
Haliotis_sp_Tri_114598_c0_g1_i1;Haliotis_sp_idb_7598_c0_g1_i1	Haliotis_sp_Tri_114598_c0_g1_i1;Haliotis_sp_idb_7598_c0_g1_i1	5;5	5;5	5;5	>Haliotis_sp_Tri_114598_c0_g1_i1;>Haliotis_sp_idb_7598_c0_g1_i1	2	5	5	5	10.4	10.4	10.4	85.371	835	835;1943	0	247.54	310260000	14103000	7.86432e-05	0.00786432	17
Haliotis_sp_idb_8012_c0_g1_i1	Haliotis_sp_idb_8012_c0_g1_i1	33	33	33	>Haliotis_sp_idb_8012_c0_g1_i1	1	33	33	33	28.4	28.4	28.4	176.65	1664	1664	0	323.31	4131800000	56599000	0.000315615	0.0315615	281	504;505;506;507;508;509;510;511;512;513;514	22	511;513;725;991;1057;1476;1477;1486;1494;1530;1532	1521
Haliotis_sp_Tri_130845_c0_g1_i1;Haliotis_sp_idb_813_c0_g1_i1	Haliotis_sp_Tri_130845_c0_g1_i1;Haliotis_sp_idb_813_c0_g1_i1	2;2	2;2	2;2	>Haliotis_sp_Tri_130845_c0_g1_i1;>Haliotis_sp_idb_813_c0_g1_i1	2	2	2	2	4.3	4.3	4.3	63.649	584	584;642	0	15.04	20858000	1158800	6.46187e-06	0.000646187	6
Haliotis_sp_idb_982_c0_g1_i1	Haliotis_sp_idb_982_c0_g1_i1	9	9	9	>Haliotis_sp_idb_982_c0_g1_i1	1	9	9	9	3.5	3.5	3.5	341.95	3093	3093	0	63.622	179920000	1462800	8.15707e-06	0.000815707	27
Haliotis_sp_Tri_100716_c0_g1_i1	Haliotis_sp_Tri_100716_c0_g1_i1	2	2	2	>Haliotis_sp_Tri_100716_c0_g1_i1	1	2	2	2	12.7	12.7	12.7	12.484	110	110	0	55.139	79952000	19988000	0.00011146	0.011146	6
Haliotis_sp_Tri_105613_c0_g1_i1;comp59338_c0_seq1_5 len=1104 path=[1:0-1103];Haliotis_sp_idb_2395_c0_g1_i1;comp45059_c0_seq1_1 len=474 path=[1:0-129 131:130-473];comp32926_c1_seq1_1 len=528 path=[3185:0-527]	Haliotis_sp_Tri_105613_c0_g1_i1	9;4;1;1;1	9;4;1;1;1	9;4;1;1;1	>Haliotis_sp_Tri_105613_c0_g1_i1	5	9	9	9	8.2	8.2	8.2	157.42	1448	1448;368;127;158;176	0	77.419	291460000	4105100	2.28914e-05	0.00228914	21	515;516;517;518;519;520		57;113;123;137;141;656
Haliotis_sp_Tri_108584_c0_g1_i1	Haliotis_sp_Tri_108584_c0_g1_i1	37	37	37	>Haliotis_sp_Tri_108584_c0_g1_i1	1	37	37	37	77.6	77.6	77.6	43.264	406	406	0	323.31	272530000000	13626000000	0.0759832	7.59832	1064	522;523;524;525;526;527		106;131;228;233;254;380
Haliotis_sp_Tri_109450_c0_g1_i1;comp101252_c0_seq3_2 len=1445 path=[12575:0-38 12614:39-47 12623:48-159 12735:160-162 12738:163-166 12742:167-571 13147:572-810 13386:811-817 13393:818-863 13439:864-947 13523:948-949 13525:950-1444];Haliotis_sp_Tri_109451_c0_g1_i1;comp101252_c0_seq1_2 len=1553 path=[18161:0-28 18190:29-80 10039:81-104 10063:105-130 10089:131-245 10204:246-361 10320:362-385 17735:3…	Haliotis_sp_Tri_109450_c0_g1_i1;comp101252_c0_seq3_2 len=1445 path=[12575:0-38 12614:39-47 12623:48-159 12735:160-162 12738:163-166 12742:167-571 13147:572-810 13386:811-817 13393:818-863 13439:864-947 13523:948-949 13525:950-1444];Haliotis_sp_Tri_109451_c0_g1_i1	12;11;6;4	12;11;6;4	12;11;6;4	>Haliotis_sp_Tri_109450_c0_g1_i1;>comp101252_c0_seq3_2 len=1445 path=[12575:0-38 12614:39-47 12623:48-159 12735:160-162 12738:163-166 12742:167-571 13147:572-810 13386:811-817 13393:818-863 13439:864-947 13523:948-949 13525:950-1444];>Haliotis_sp_Tri_10945	4	12	12	12	66.4	66.4	66.4	26.035	232	232;482;184;518	0	132.05	1689900000	120700000	0.000673065	0.0673065	56	528;529		143;205
Haliotis_sp_Tri_116352_c0_g1_i1	Haliotis_sp_Tri_116352_c0_g1_i1	6	6	1	>Haliotis_sp_Tri_116352_c0_g1_i1	1	6	6	1	15.9	15.9	4.7	67.495	653	653	0	75.779	2195600000	87823000	0.000489731	0.0489731	61
Haliotis_sp_Tri_116449_c0_g1_i1;Haliotis_sp_Tri_116447_c0_g1_i1	Haliotis_sp_Tri_116449_c0_g1_i1;Haliotis_sp_Tri_116447_c0_g1_i1	1;1	1;1	1;1	>Haliotis_sp_Tri_116449_c0_g1_i1;>Haliotis_sp_Tri_116447_c0_g1_i1	2	1	1	1	9.2	9.2	9.2	15.927	153	153;153	0	7.7971	6968800	995540	5.55147e-06	0.000555147	1
Haliotis_sp_Tri_117880_c0_g1_i1;Haliotis_sp_idb_23862_c0_g1_i1	Haliotis_sp_Tri_117880_c0_g1_i1;Haliotis_sp_idb_23862_c0_g1_i1	7;6	7;6	5;5	>Haliotis_sp_Tri_117880_c0_g1_i1;>Haliotis_sp_idb_23862_c0_g1_i1	2	7	7	5	15.1	15.1	11.6	65.521	688	688;659	0	97.406	461470000	46147000	0.000257331	0.0257331	25	530		208
Haliotis_sp_Tri_11891_c0_g1_i1	Haliotis_sp_Tri_11891_c0_g1_i1	1	1	1	>Haliotis_sp_Tri_11891_c0_g1_i1	1	1	1	1	8	8	8	23.835	213	213	0	7.409	7059500	1176600	6.56112e-06	0.000656112	1	531;532		158;166
Haliotis_sp_Tri_119193_c0_g1_i1;sp|P86738|UP4_HALAI Uncharacterized protein 4 OS=Haliotis asinina PE=1 SV=1	Haliotis_sp_Tri_119193_c0_g1_i1	11;2	11;2	11;2	>Haliotis_sp_Tri_119193_c0_g1_i1	2	11	11	11	61.1	61.1	61.1	19.104	175	175;130	0	177.85	97422000000	9742200000	0.0543258	5.43258	293	533;534;535;536;537;538;539;540;541;542;543;544;545		106;107;108;120;122;134;147;148;161;163;171;174;175
Haliotis_sp_Tri_12080_c0_g1_i1;Haliotis_sp_idb_12590_c0_g1_i1	Haliotis_sp_Tri_12080_c0_g1_i1	37;9	37;9	37;9	>Haliotis_sp_Tri_12080_c0_g1_i1	2	37	37	37	25	25	25	178.27	1602	1602;411	0	323.31	5883900000	76414000	0.000426111	0.0426111	351	546;547;548;549;550;551;552;553;554;555;556;557;558		29;36;41;631;813;1230;1353;1355;1382;1464;1481;1527;1529
Haliotis_sp_Tri_121458_c0_g1_i1	Haliotis_sp_Tri_121458_c0_g1_i1	18	8	8	>Haliotis_sp_Tri_121458_c0_g1_i1	1	18	8	8	63.2	19.3	19.3	21.035	212	212	0	206.82	121280000000	12128000000	0.0676299	6.76299	241		23		135
Haliotis_sp_Tri_12500_c0_g1_i1	Haliotis_sp_Tri_12500_c0_g1_i1	4	4	4	>Haliotis_sp_Tri_12500_c0_g1_i1	1	4	4	4	8.8	8.8	8.8	64.064	568	568	0	25.616	67638000	2818200	1.57152e-05	0.00157152	8	559;560		324;508
Haliotis_sp_Tri_127820_c0_g1_i1	Haliotis_sp_Tri_127820_c0_g1_i1	6	5	5	>Haliotis_sp_Tri_127820_c0_g1_i1	1	6	5	5	45.1	40.2	40.2	19.529	184	184	0	150.15	1553400000	221920000	0.0012375	0.12375	82	561;562;563;564;565;566		88;90;97;108;128;131
Haliotis_sp_Tri_129603_c0_g1_i1;comp105495_c0_seq9_4 len=2286 path=[9783:0-21 1946:22-1210 3135:1211-1564 19827:1565-1565 3490:1566-1729 3654:1730-2285];comp105495_c0_seq23_4 len=2970 path=[19402:0-22 1262:23-58 19462:59-65 1305:66-160 1400:161-295 1535:296-322 19538:323-324 1565:325-335 1576:336-374 1615:375-416 1657:417-426 1667:427-437 1678:438-503 19643:504-507 1748:508-513 1754:514-548 19668…	Haliotis_sp_Tri_129603_c0_g1_i1;comp105495_c0_seq9_4 len=2286 path=[9783:0-21 1946:22-1210 3135:1211-1564 19827:1565-1565 3490:1566-1729 3654:1730-2285];comp105495_c0_seq23_4 len=2970 path=[19402:0-22 1262:23-58 19462:59-65 1305:66-160 1400:161-295 1535:296-322 19538:323-324 1565:325-335 1576:336-374 1615:375-416 1657:417-426 1667:427-437 1678:438-503 19643:504-507 1748:508-513 1754:514-548 19668…	9;8;8;8;8;6;6;6;6;6;6;6;6;5;5;5;5;5;5;5;5;5;5;5;5;3;3;3;3;3;2;1;1;1;1;1;1;1;1;1	9;8;8;8;8;6;6;6;6;6;6;6;6;5;5;5;5;5;5;5;5;5;5;5;5;3;3;3;3;3;2;1;1;1;1;1;1;1;1;1	9;8;8;8;8;6;6;6;6;6;6;6;6;5;5;5;5;5;5;5;5;5;5;5;5;3;3;3;3;3;2;1;1;1;1;1;1;1;1;1	>Haliotis_sp_Tri_129603_c0_g1_i1;>comp105495_c0_seq9_4 len=2286 path=[9783:0-21 1946:22-1210 3135:1211-1564 19827:1565-1565 3490:1566-1729 3654:1730-2285];>comp105495_c0_seq23_4 len=2970 path=[19402:0-22 1262:23-58 19462:59-65 1305:66-160 1400:161-295 1535	40	9	9	9	13.8	13.8	13.8	106.3	945	945;762;990;998;1005;598;611;826;834;839;841;847;854;725;739;889;953;961;967;968;975;982;1117;1125;1132;346;890;1118;1125;1132;279;573;726;739;954;961;967;968;974;981	0	82.604	170210000	3958400	2.20734e-05	0.00220734	29	567;568;569;570		67;72;416;910
Haliotis_sp_Tri_133338_c0_g1_i1	Haliotis_sp_Tri_133338_c0_g1_i1	1	1	1	>Haliotis_sp_Tri_133338_c0_g1_i1	1	1	1	1	3.2	3.2	3.2	38.24	349	349	0	7.0816	3407700	162270	9.04873e-07	9.04873e-05	2
Haliotis_sp_Tri_14507_c0_g1_i1	Haliotis_sp_Tri_14507_c0_g1_i1	14	14	14	>Haliotis_sp_Tri_14507_c0_g1_i1	1	14	14	14	35.9	35.9	35.9	63.617	593	593	0	226.35	2359500000	81362000	0.000453702	0.0453702	99	571;572		188;325
Haliotis_sp_Tri_16732_c0_g1_i1;Haliotis_sp_idb_4412_c0_g1_i1	Haliotis_sp_Tri_16732_c0_g1_i1	13;1	13;1	3;1	>Haliotis_sp_Tri_16732_c0_g1_i1	2	13	13	3	63.6	63.6	18.4	24.824	228	228;233	0	187.76	1880500000	144660000	0.000806674	0.0806674	39	12;13;14;573		96;130;184;186
Haliotis_sp_Tri_1743_c0_g1_i1;comp89145_c0_seq2_3 len=654 path=[1328:0-27 1356:28-167 1496:168-194 1523:195-206 1535:207-257 1586:258-313 1642:314-316 1645:317-321 1650:322-401 1730:402-455 1784:456-496 1825:497-511 1840:512-583 1912:584-595 1924:596-618 1947:619-653];comp89145_c0_seq1_3 len=993 path=[980:0-211 1192:212-291 1272:292-319 3404:320-320 1301:321-347 1328:348-375 1982:376-515 1496:516…	Haliotis_sp_Tri_1743_c0_g1_i1;comp89145_c0_seq2_3 len=654 path=[1328:0-27 1356:28-167 1496:168-194 1523:195-206 1535:207-257 1586:258-313 1642:314-316 1645:317-321 1650:322-401 1730:402-455 1784:456-496 1825:497-511 1840:512-583 1912:584-595 1924:596-618 1947:619-653]	10;6;1	10;6;1	10;6;1	>Haliotis_sp_Tri_1743_c0_g1_i1;>comp89145_c0_seq2_3 len=654 path=[1328:0-27 1356:28-167 1496:168-194 1523:195-206 1535:207-257 1586:258-313 1642:314-316 1645:317-321 1650:322-401 1730:402-455 1784:456-496 1825:497-511 1840:512-583 1912:584-595 1924:596-618	3	10	10	10	55	55	55	27.266	249	249;218;331	0	227.04	14632000000	1219300000	0.00679923	0.679923	187	574;575;576;577;578;579;580		66;155;184;188;201;205;240
Haliotis_sp_Tri_17455_c0_g1_i1;Haliotis_sp_Tri_2746_c0_g1_i1;tr|A0A0B4VCR4|A0A0B4VCR4_HALAI Glycine-rich boundary protein OS=Haliotis asinina GN=GRBP PE=2 SV=1	Haliotis_sp_Tri_17455_c0_g1_i1;Haliotis_sp_Tri_2746_c0_g1_i1;tr|A0A0B4VCR4|A0A0B4VCR4_HALAI Glycine-rich boundary protein OS=Haliotis asinina GN=GRBP PE=2 SV=1	5;4;3	5;4;3	5;4;3	>Haliotis_sp_Tri_17455_c0_g1_i1;>Haliotis_sp_Tri_2746_c0_g1_i1;>tr|A0A0B4VCR4|A0A0B4VCR4_HALAI Glycine-rich boundary protein OS=Haliotis asinina GN=GRBP PE=2 SV=1	3	5	5	5	17.1	17.1	17.1	37.167	362	362;204;343	0	80.465	42893000000	6127500000	0.034169	3.4169	74	581;582;583;584;585;586;587		62;67;70;73;80;91;335
Haliotis_sp_Tri_18123_c0_g1_i1;Haliotis_sp_idb_12176_c0_g1_i1;Haliotis_sp_idb_26836_c0_g1_i1	Haliotis_sp_Tri_18123_c0_g1_i1;Haliotis_sp_idb_12176_c0_g1_i1	5;3;1	5;3;1	1;1;0	>Haliotis_sp_Tri_18123_c0_g1_i1;>Haliotis_sp_idb_12176_c0_g1_i1	3	5	5	1	13.3	13.3	2.6	56.673	543	543;329;272	0	86.978	213630000	15259000	8.50894e-05	0.00850894	14	588;589;590;591;592;593		128;396;470;486;489;492
Haliotis_sp_Tri_18127_c0_g1_i1	Haliotis_sp_Tri_18127_c0_g1_i1	5	5	5	>Haliotis_sp_Tri_18127_c0_g1_i1	1	5	5	5	13.2	13.2	13.2	70.021	673	673	0	65.388	387390000	25826000	0.000144015	0.0144015	37	594;595		225;232
Haliotis_sp_Tri_24151_c0_g1_i1;comp73368_c0_seq1_5 len=577 path=[1:0-139 141:140-145 1070:146-188 151:189-217 180:218-259 222:260-308 271:309-348 1224:349-388 643:389-576]	Haliotis_sp_Tri_24151_c0_g1_i1	6;1	6;1	6;1	>Haliotis_sp_Tri_24151_c0_g1_i1	2	6	6	6	55.7	55.7	55.7	16.674	149	149;193	0	121.3	35918000000	3990900000	0.0222546	2.22546	156
Haliotis_sp_Tri_25106_c0_g1_i1;comp246916_c0_seq1_3 len=215 path=[193:0-214]	Haliotis_sp_Tri_25106_c0_g1_i1	22;1	22;1	22;1	>Haliotis_sp_Tri_25106_c0_g1_i1	2	22	22	22	44.8	44.8	44.8	61.796	538	538;71	0	257.35	3483200000	129010000	0.000719404	0.0719404	224	596;597;598		79;97;498
Haliotis_sp_Tri_28544_c0_g1_i1;Haliotis_sp_CLC_729_c0_g1_i1	Haliotis_sp_Tri_28544_c0_g1_i1;Haliotis_sp_CLC_729_c0_g1_i1	12;10	12;10	6;4	>Haliotis_sp_Tri_28544_c0_g1_i1;>Haliotis_sp_CLC_729_c0_g1_i1	2	12	12	6	33.9	33.9	20.5	44.124	395	395;396	0	200.84	6345300000	396580000	0.00221147	0.221147	171
Haliotis_sp_Tri_29101_c0_g1_i1;Haliotis_sp_CLC_652_c0_g1_i1	Haliotis_sp_Tri_29101_c0_g1_i1;Haliotis_sp_CLC_652_c0_g1_i1	8;5	8;5	8;5	>Haliotis_sp_Tri_29101_c0_g1_i1;>Haliotis_sp_CLC_652_c0_g1_i1	2	8	8	8	39.4	39.4	39.4	32.79	317	317;101	0	160.41	951000000	95100000	0.00053031	0.053031	83	599;600		281;295
Haliotis_sp_Tri_31897_c0_g1_i1;Haliotis_sp_idb_16846_c0_g1_i1	Haliotis_sp_Tri_31897_c0_g1_i1;Haliotis_sp_idb_16846_c0_g1_i1	3;2	3;2	3;2	>Haliotis_sp_Tri_31897_c0_g1_i1;>Haliotis_sp_idb_16846_c0_g1_i1	2	3	3	3	25.8	25.8	25.8	21.955	198	198;198	0	88.102	73497000	9187100	5.12304e-05	0.00512304	8
Haliotis_sp_Tri_3408_c0_g1_i1	Haliotis_sp_Tri_3408_c0_g1_i1	3	3	3	>Haliotis_sp_Tri_3408_c0_g1_i1	1	3	3	3	7.2	7.2	7.2	52.314	484	484	0	21.242	69689000	3871600	2.15894e-05	0.00215894	8
Haliotis_sp_Tri_35519_c0_g1_i1;Haliotis_sp_idb_43536_c0_g1_i1	Haliotis_sp_Tri_35519_c0_g1_i1;Haliotis_sp_idb_43536_c0_g1_i1	12;11	12;11	12;11	>Haliotis_sp_Tri_35519_c0_g1_i1;>Haliotis_sp_idb_43536_c0_g1_i1	2	12	12	12	37.9	37.9	37.9	42.363	383	383;345	0	165.31	4690300000	260570000	0.00145303	0.145303	145	601		157
Haliotis_sp_Tri_45070_c0_g1_i1;Haliotis_sp_idb_19360_c0_g1_i1;Haliotis_sp_CLC_1969_c0_g1_i1;comp104254_c0_seq2_4 len=2556 path=[5910:0-3 17113:4-27 5938:28-87 5998:88-111 6022:112-272 6183:273-296 6207:297-392 6303:393-416 6327:417-615 6526:616-639 6550:640-797 6708:798-821 6732:822-825 6736:826-846 16885:847-849 16888:850-870 6781:871-871 6782:872-895 6806:896-1588 7499:1589-1612 7523:1613-1747 …	Haliotis_sp_Tri_45070_c0_g1_i1	45;5;3;1;1;1	45;5;3;1;1;1	44;5;3;1;1;1	>Haliotis_sp_Tri_45070_c0_g1_i1	6	45	45	44	37.9	37.9	37.3	151.77	1409	1409;288;138;852;2817;2820	0	323.31	47764000000	712890000	0.00397532	0.397532	707	602;603;604;605;606;607;608;609		310;641;789;944;1002;1017;1019;1037
Haliotis_sp_Tri_57542_c0_g1_i1	Haliotis_sp_Tri_57542_c0_g1_i1	1	1	1	>Haliotis_sp_Tri_57542_c0_g1_i1	1	1	1	1	12.9	12.9	12.9	12.799	124	124	0	7.6546	91151000	22788000	0.000127074	0.0127074	4
Haliotis_sp_Tri_57798_c0_g1_i1;Haliotis_sp_CLC_5_c0_g1_i1;Haliotis_sp_Tri_57797_c0_g1_i1;REV__Haliotis_sp_Tri_57798_c0_g1_i1;REV__Haliotis_sp_idb_58203_c0_g1_i1;Haliotis_sp_idb_58203_c0_g1_i1;Haliotis_sp_Tri_132906_c0_g1_i1;REV__Haliotis_sp_Tri_132910_c0_g1_i1;Haliotis_sp_Tri_132910_c0_g1_i1;sp|P86736|DGRP_HALAI Aspartate and glycine-rich protein (Fragment) OS=Haliotis asinina PE=1 SV=1;REV__sp|P…	Haliotis_sp_Tri_57798_c0_g1_i1;Haliotis_sp_CLC_5_c0_g1_i1;Haliotis_sp_Tri_57797_c0_g1_i1	6;3;3;2;1;1;1;1;1;1;1	6;3;3;2;1;1;1;1;1;1;1	6;3;3;2;1;1;1;1;1;1;1	>Haliotis_sp_Tri_57798_c0_g1_i1;>Haliotis_sp_CLC_5_c0_g1_i1;>Haliotis_sp_Tri_57797_c0_g1_i1	11	6	6	6	11.3	11.3	11.3	53.141	540	540;182;380;540;197;197;210;225;225;296;296	0	38.365	1692700000	241820000	0.00134847	0.134847	38
Haliotis_sp_Tri_61496_c0_g1_i1	Haliotis_sp_Tri_61496_c0_g1_i1	9	9	9	>Haliotis_sp_Tri_61496_c0_g1_i1	1	9	9	9	33.8	33.8	33.8	29.536	266	266	0	102.67	2334000000	212180000	0.00118319	0.118319	124
Haliotis_sp_Tri_62946_c0_g1_i1;Haliotis_sp_idb_29553_c0_g1_i1;comp99065_c0_seq1_4 len=2210 path=[1:0-324 326:325-450 452:451-460 462:461-530 532:531-594 596:595-630 632:631-644 646:645-679 4616:680-720 722:721-755 4398:756-841 843:842-891 893:892-1008 1010:1009-1027 1029:1028-2068 6394:2069-2078 6405:2079-2209];Haliotis_sp_idb_29552_c0_g1_i1;Haliotis_sp_Tri_62947_c0_g1_i1	Haliotis_sp_Tri_62946_c0_g1_i1;Haliotis_sp_idb_29553_c0_g1_i1;comp99065_c0_seq1_4 len=2210 path=[1:0-324 326:325-450 452:451-460 462:461-530 532:531-594 596:595-630 632:631-644 646:645-679 4616:680-720 722:721-755 4398:756-841 843:842-891 893:892-1008 1010:1009-1027 1029:1028-2068 6394:2069-2078 6405:2079-2209];Haliotis_sp_idb_29552_c0_g1_i1	11;10;10;8;2	11;10;10;8;2	11;10;10;8;2	>Haliotis_sp_Tri_62946_c0_g1_i1;>Haliotis_sp_idb_29553_c0_g1_i1;>comp99065_c0_seq1_4 len=2210 path=[1:0-324 326:325-450 452:451-460 462:461-530 532:531-594 596:595-630 632:631-644 646:645-679 4616:680-720 722:721-755 4398:756-841 843:842-891 893:892-1008 1	5	11	11	11	17.1	17.1	17.1	80.024	738	738;639;736;463;283	0	91.128	1243600000	47830000	0.000266716	0.0266716	92	610		729
Haliotis_sp_Tri_63049_c0_g1_i1	Haliotis_sp_Tri_63049_c0_g1_i1	18	18	18	>Haliotis_sp_Tri_63049_c0_g1_i1	1	18	18	18	45	45	45	34.801	311	311	0	203.37	21802000000	1038200000	0.00578936	0.578936	252
Haliotis_sp_Tri_63812_c0_g1_i1	Haliotis_sp_Tri_63812_c0_g1_i1	4	3	3	>Haliotis_sp_Tri_63812_c0_g1_i1	1	4	3	3	10.1	8.2	8.2	61.413	587	587	0	67.726	1010200000	126280000	0.00070418	0.070418	48	395;611;612;613		323;381;384;404
Haliotis_sp_Tri_64952_c0_g1_i1	Haliotis_sp_Tri_64952_c0_g1_i1	6	6	6	>Haliotis_sp_Tri_64952_c0_g1_i1	1	6	6	6	41.8	41.8	41.8	24.648	213	213	0	93.786	1719300000	171930000	0.000958741	0.0958741	65	614;615		146;156
Haliotis_sp_Tri_68060_c0_g1_i1	Haliotis_sp_Tri_68060_c0_g1_i1	2	2	2	>Haliotis_sp_Tri_68060_c0_g1_i1	1	2	2	2	21.4	21.4	21.4	16.364	154	154	0	28.372	7554600	1079200	6.01799e-06	0.000601799	3
Haliotis_sp_Tri_72839_c0_g1_i1	Haliotis_sp_Tri_72839_c0_g1_i1	7	7	7	>Haliotis_sp_Tri_72839_c0_g1_i1	1	7	7	7	27.5	27.5	27.5	39.671	357	357	0	59.799	94534000	6752400	3.76537e-05	0.00376537	12	616;617		147;151
Haliotis_sp_Tri_73035_c0_g1_i1	Haliotis_sp_Tri_73035_c0_g1_i1	10	10	10	>Haliotis_sp_Tri_73035_c0_g1_i1	1	10	10	10	22.1	22.1	22.1	70.367	679	679	0	323.31	36040000000	2772300000	0.0154593	1.54593	255	618		669
Haliotis_sp_Tri_7902_c0_g1_i1	Haliotis_sp_Tri_7902_c0_g1_i1	4	4	4	>Haliotis_sp_Tri_7902_c0_g1_i1	1	4	4	4	22.4	22.4	22.4	29.754	263	263	0	85.594	386460000	27604000	0.000153929	0.0153929	16	619		156
Haliotis_sp_Tri_81308_c0_g1_i1	Haliotis_sp_Tri_81308_c0_g1_i1	3	3	2	>Haliotis_sp_Tri_81308_c0_g1_i1	1	3	3	2	23.6	23.6	13.2	19.922	182	182	0	29.011	3488400000	581390000	0.00324203	0.324203	42	150;620;621;622		88;159;166;176
Haliotis_sp_Tri_83476_c0_g1_i1	Haliotis_sp_Tri_83476_c0_g1_i1	14	14	14	>Haliotis_sp_Tri_83476_c0_g1_i1	1	14	14	14	32.7	32.7	32.7	60.579	554	554	0	251.68	5481900000	228410000	0.00127369	0.127369	188	623;624;625;626		183;297;325;474
Haliotis_sp_Tri_86153_c0_g1_i1	Haliotis_sp_Tri_86153_c0_g1_i1	1	1	1	>Haliotis_sp_Tri_86153_c0_g1_i1	1	1	1	1	8.5	8.5	8.5	18.048	164	164	0	8.0484	11789000	1309900	7.30445e-06	0.000730445	2	627		106
Haliotis_sp_Tri_90659_c0_g1_i1	Haliotis_sp_Tri_90659_c0_g1_i1	5	5	5	>Haliotis_sp_Tri_90659_c0_g1_i1	1	5	5	5	28.1	28.1	28.1	18.122	160	160	0	35.904	638820000	70979000	0.000395803	0.0395803	23
Haliotis_sp_Tri_91824_c0_g1_i1	Haliotis_sp_Tri_91824_c0_g1_i1	2	2	2	>Haliotis_sp_Tri_91824_c0_g1_i1	1	2	2	2	5.2	5.2	5.2	55.683	501	501	0	13.206	77164000	2660800	1.48375e-05	0.00148375	6	628		388
Haliotis_sp_Tri_92843_c0_g1_i1	Haliotis_sp_Tri_92843_c0_g1_i1	1	1	1	>Haliotis_sp_Tri_92843_c0_g1_i1	1	1	1	1	9.1	9.1	9.1	20.745	186	186	0	7.6049	42669000	5333700	2.97425e-05	0.00297425	3	629;630		123;132
sp|P41386|TBB_HALDI Tubulin beta chain (Fragment) OS=Haliotis discus PE=2 SV=1;Haliotis_sp_idb_19739_c0_g1_i1;Haliotis_sp_idb_19741_c0_g1_i1;comp105397_c0_seq5_4 len=2029 path=[6606:0-396 23423:397-408 23435:409-428 1219:429-695 23626:696-720 23651:721-746 23677:747-758 5923:759-789 23748:790-794 23753:795-803 23762:804-827 23786:828-879 23861:880-891 1682:892-993 1784:994-1044 23918:1045-1073 23…	sp|P41386|TBB_HALDI Tubulin beta chain (Fragment) OS=Haliotis discus PE=2 SV=1;Haliotis_sp_idb_19739_c0_g1_i1;Haliotis_sp_idb_19741_c0_g1_i1;comp105397_c0_seq5_4 len=2029 path=[6606:0-396 23423:397-408 23435:409-428 1219:429-695 23626:696-720 23651:721-746 23677:747-758 5923:759-789 23748:790-794 23753:795-803 23762:804-827 23786:828-879 23861:880-891 1682:892-993 1784:994-1044 23918:1045-1073 23…	9;7;7;7;7;7;7;7;6;6	9;7;7;7;7;7;7;7;6;6	1;1;1;1;1;1;1;1;1;1	>sp|P41386|TBB_HALDI Tubulin beta chain (Fragment) OS=Haliotis discus PE=2 SV=1;>Haliotis_sp_idb_19739_c0_g1_i1;>Haliotis_sp_idb_19741_c0_g1_i1;>comp105397_c0_seq5_4 len=2029 path=[6606:0-396 23423:397-408 23435:409-428 1219:429-695 23626:696-720 23651:721	10	9	9	1	34	34	5	38.179	341	341;446;447;676;680;694;901;913;274;313	0	78.388	100850000	5932200	3.308e-05	0.003308	22	39;40;41;382;637		183;193;256;289;314
sp|P82595|PLS_HALLA Perlustrin OS=Haliotis laevigata PE=1 SV=2	sp|P82595|PLS_HALLA Perlustrin OS=Haliotis laevigata PE=1 SV=2	2	2	2	>sp|P82595|PLS_HALLA Perlustrin OS=Haliotis laevigata PE=1 SV=2	1	2	2	2	11.9	11.9	11.9	9.3378	84	84	0	14.286	3489800000	872450000	0.00486508	0.486508	23
sp|P82596|PLC_HALLA Perlucin OS=Haliotis laevigata PE=1 SV=3	sp|P82596|PLC_HALLA Perlucin OS=Haliotis laevigata PE=1 SV=3	19	19	2	>sp|P82596|PLC_HALLA Perlucin OS=Haliotis laevigata PE=1 SV=3	1	19	19	2	80.6	80.6	7.1	18.155	155	155	0	323.31	174720000000	14560000000	0.0811915	8.11915	614
sp|P84811|PWAP_HALLA Perlwapin OS=Haliotis laevigata PE=1 SV=1	sp|P84811|PWAP_HALLA Perlwapin OS=Haliotis laevigata PE=1 SV=1	12	12	10	>sp|P84811|PWAP_HALLA Perlwapin OS=Haliotis laevigata PE=1 SV=1	1	12	12	10	50.7	50.7	41	14.528	134	134	0	184.72	50268000000	7181200000	0.0400448	4.00448	195
sp|P86737|UP3_HALAI Uncharacterized protein 3 (Fragment) OS=Haliotis asinina PE=1 SV=1	sp|P86737|UP3_HALAI Uncharacterized protein 3 (Fragment) OS=Haliotis asinina PE=1 SV=1	5	4	4	>sp|P86737|UP3_HALAI Uncharacterized protein 3 (Fragment) OS=Haliotis asinina PE=1 SV=1	1	5	4	4	15.4	9.5	9.5	18.323	169	169	0	71.803	20613000000	2290300000	0.0127715	1.27715	117	638;639;640;641		63;101;104;106
tr|B6RB12|B6RB12_HALDI Peroxiredoxin 6 OS=Haliotis discus discus PE=2 SV=1	tr|B6RB12|B6RB12_HALDI Peroxiredoxin 6 OS=Haliotis discus discus PE=2 SV=1	1	1	1	>tr|B6RB12|B6RB12_HALDI Peroxiredoxin 6 OS=Haliotis discus discus PE=2 SV=1	1	1	1	1	5	5	5	24.019	218	218	0	16.667	95612000	6829400	3.80831e-05	0.00380831	3
tr|E0YDV8|E0YDV8_9GAMM Heat shock protein 70 (Fragment) OS=Shewanella haliotis GN=Hsp70 PE=3 SV=1	tr|E0YDV8|E0YDV8_9GAMM Heat shock protein 70 (Fragment) OS=Shewanella haliotis GN=Hsp70 PE=3 SV=1	1	1	1	>tr|E0YDV8|E0YDV8_9GAMM Heat shock protein 70 (Fragment) OS=Shewanella haliotis GN=Hsp70 PE=3 SV=1	1	1	1	1	9	9	9	20.576	189	189	0	8.8879	49119000	6139900	3.42382e-05	0.00342382	2
tr|F8J3D2|F8J3D2_HALLA Perlucin C protein OS=Haliotis laevigata GN=perlucin C PE=2 SV=1;tr|F8J3D1|F8J3D1_HALLA Perlucin B protein OS=Haliotis laevigata GN=perlucin B PE=2 SV=1;tr|F8J3D0|F8J3D0_HALLA Perlucin A2 protein OS=Haliotis laevigata GN=perlucin A2 PE=2 SV=1	tr|F8J3D2|F8J3D2_HALLA Perlucin C protein OS=Haliotis laevigata GN=perlucin C PE=2 SV=1;tr|F8J3D1|F8J3D1_HALLA Perlucin B protein OS=Haliotis laevigata GN=perlucin B PE=2 SV=1;tr|F8J3D0|F8J3D0_HALLA Perlucin A2 protein OS=Haliotis laevigata GN=perlucin A2 PE=2 SV=1	18;16;13	4;4;3	1;1;0	>tr|F8J3D2|F8J3D2_HALLA Perlucin C protein OS=Haliotis laevigata GN=perlucin C PE=2 SV=1;>tr|F8J3D1|F8J3D1_HALLA Perlucin B protein OS=Haliotis laevigata GN=perlucin B PE=2 SV=1;>tr|F8J3D0|F8J3D0_HALLA Perlucin A2 protein OS=Haliotis laevigata GN=perlucin	3	18	4	1	60.4	20.4	8.3	27.79	240	240;210;149	0	117.32	16133000000	896290000	0.00499802	0.499802	278	642;643		89;173
SUM																			179329022498	1	99.9969	100
