# Supplementary material for: In-depth proteomic analyses of Haliotis laevigata (greenlip abalone) nacre and prismatic organic shell matrix
Source: Proteome Sci. 2018 Jun 15;16:11. doi: 10.1186/s12953-018-0139-3 (PMC6003135; doi:10.1186/s12953-018-0139-3)
Supplement: Supplementary file 10 — ProteinGroups, nacre acid-insoluble, protocol C. See legend to Additional file 6. (XLSX 179 kb) [file 12953_2018_139_MOESM10_ESM.xlsx]

## Sheet: Haliotis_nacre_ins_C_proteinGro
Protein IDs	Majority protein IDs	Peptide counts (all)	Peptide counts (razor+unique)	Peptide counts (unique)	Fasta headers	Number of proteins	Peptides	Razor + unique peptides	Unique peptides	Sequence coverage [%]	Unique + razor sequence coverage [%]	Unique sequence coverage [%]	Mol. weight [kDa]	Sequence length	Sequence lengths	Q-value	Score	Intensity	iBAQ	iBAQ fraction	iBAQ % of total		MS/MS Count	Oxidation (M) site IDs	Phospho (STY) site IDs	Oxidation (M) site positions	Phospho (STY) site positions
comp100081_c0_seq8_3 len=588 path=[3788:0-7 9161:8-12 3801:13-240 4209:241-385 4354:386-390 4359:391-417 4386:418-419 4388:420-587];comp100081_c0_seq7_2 len=626 path=[5276:0-45 9161:46-50 3801:51-278 4209:279-423 4354:424-428 4359:429-455 4386:456-457 4388:458-625];comp100081_c0_seq5_3 len=768 path=[3788:0-7 9161:8-12 3801:13-240 4029:241-282 9559:283-420 4209:421-565 4354:566-570 4359:571-597 43…	comp100081_c0_seq8_3 len=588 path=[3788:0-7 9161:8-12 3801:13-240 4209:241-385 4354:386-390 4359:391-417 4386:418-419 4388:420-587];comp100081_c0_seq7_2 len=626 path=[5276:0-45 9161:46-50 3801:51-278 4209:279-423 4354:424-428 4359:429-455 4386:456-457 4388:458-625];comp100081_c0_seq5_3 len=768 path=[3788:0-7 9161:8-12 3801:13-240 4029:241-282 9559:283-420 4209:421-565 4354:566-570 4359:571-597 43…	1;1;1;1	1;1;1;1	1;1;1;1	>comp100081_c0_seq8_3 len=588 path=[3788:0-7 9161:8-12 3801:13-240 4209:241-385 4354:386-390 4359:391-417 4386:418-419 4388:420-587];>comp100081_c0_seq7_2 len=626 path=[5276:0-45 9161:46-50 3801:51-278 4209:279-423 4354:424-428 4359:429-455 4386:456-457 43	4	1	1	1	4.1	4.1	4.1	22.128	196	196;209;256;269	0.010288	6.0298	86545000	8654500	0.000374869	0.0374869		4
Haliotis_sp_CLC_2037_c0_g1_i1;Haliotis_sp_idb_6570_c0_g1_i1;comp101029_c0_seq2_2 len=5545 path=[113:0-1023 1137:1024-1747 1861:1748-1920 2034:1921-1932 25585:1933-1944 25597:1945-1980 2094:1981-1992 2106:1993-2005 2119:2006-2016 2130:2017-2029 2143:2030-2052 2166:2053-3336 3450:3337-3338 21219:3339-3702 21583:3703-3749 21630:3750-3763 26901:3764-3778 26916:3779-3787 21668:3788-3788 21669:3789-380…	Haliotis_sp_CLC_2037_c0_g1_i1;Haliotis_sp_idb_6570_c0_g1_i1;comp101029_c0_seq2_2 len=5545 path=[113:0-1023 1137:1024-1747 1861:1748-1920 2034:1921-1932 25585:1933-1944 25597:1945-1980 2094:1981-1992 2106:1993-2005 2119:2006-2016 2130:2017-2029 2143:2030-2052 2166:2053-3336 3450:3337-3338 21219:3339-3702 21583:3703-3749 21630:3750-3763 26901:3764-3778 26916:3779-3787 21668:3788-3788 21669:3789-380…	1;1;1;1;1	1;1;1;1;1	1;1;1;1;1	>Haliotis_sp_CLC_2037_c0_g1_i1;>Haliotis_sp_idb_6570_c0_g1_i1;>comp101029_c0_seq2_2 len=5545 path=[113:0-1023 1137:1024-1747 1861:1748-1920 2034:1921-1932 25585:1933-1944 25597:1945-1980 2094:1981-1992 2106:1993-2005 2119:2006-2016 2130:2017-2029 2143:2030	5	1	1	1	0.8	0.8	0.8	187.06	1646	1646;1659;1848;2577;2584	0.0044944	6.4506	1669000	23181	1.00408e-06	0.000100408		1
Haliotis_sp_Tri_109450_c0_g1_i1;comp101252_c0_seq3_2 len=1445 path=[12575:0-38 12614:39-47 12623:48-159 12735:160-162 12738:163-166 12742:167-571 13147:572-810 13386:811-817 13393:818-863 13439:864-947 13523:948-949 13525:950-1444];comp101252_c0_seq1_2 len=1553 path=[18161:0-28 18190:29-80 10039:81-104 10063:105-130 10089:131-245 10204:246-361 10320:362-385 17735:386-679 13147:680-918 13386:919-9…	Haliotis_sp_Tri_109450_c0_g1_i1;comp101252_c0_seq3_2 len=1445 path=[12575:0-38 12614:39-47 12623:48-159 12735:160-162 12738:163-166 12742:167-571 13147:572-810 13386:811-817 13393:818-863 13439:864-947 13523:948-949 13525:950-1444];comp101252_c0_seq1_2 len=1553 path=[18161:0-28 18190:29-80 10039:81-104 10063:105-130 10089:131-245 10204:246-361 10320:362-385 17735:386-679 13147:680-918 13386:919-9…	3;3;2;1	3;3;2;1	3;3;2;1	>Haliotis_sp_Tri_109450_c0_g1_i1;>comp101252_c0_seq3_2 len=1445 path=[12575:0-38 12614:39-47 12623:48-159 12735:160-162 12738:163-166 12742:167-571 13147:572-810 13386:811-817 13393:818-863 13439:864-947 13523:948-949 13525:950-1444];>comp101252_c0_seq1_2	4	3	3	3	16.8	16.8	16.8	26.035	232	232;482;518;184	0	19.417	30092000	2149400	9.3101e-05	0.0093101		6
Haliotis_sp_idb_22145_c0_g1_i1;comp101254_c0_seq1_3 len=2326 path=[1:0-118 6771:119-257 6801:258-276 278:277-301 6835:302-1057 1059:1058-1060 1062:1061-2097 7204:2098-2118 2120:2119-2174 7242:2175-2177 7245:2178-2192 7260:2193-2296 7349:2297-2303 7337:2304-2315 4903:2316-2325];comp101254_c0_seq2_3 len=2417 path=[1:0-118 6771:119-257 6801:258-276 278:277-301 6835:302-1057 1059:1058-1060 1062:1061-…	Haliotis_sp_idb_22145_c0_g1_i1;comp101254_c0_seq1_3 len=2326 path=[1:0-118 6771:119-257 6801:258-276 278:277-301 6835:302-1057 1059:1058-1060 1062:1061-2097 7204:2098-2118 2120:2119-2174 7242:2175-2177 7245:2178-2192 7260:2193-2296 7349:2297-2303 7337:2304-2315 4903:2316-2325];comp101254_c0_seq2_3 len=2417 path=[1:0-118 6771:119-257 6801:258-276 278:277-301 6835:302-1057 1059:1058-1060 1062:1061-…	5;5;5;4;3;3;2;1	2;2;2;2;0;0;2;1	2;2;2;2;0;0;2;1	>Haliotis_sp_idb_22145_c0_g1_i1;>comp101254_c0_seq1_3 len=2326 path=[1:0-118 6771:119-257 6801:258-276 278:277-301 6835:302-1057 1059:1058-1060 1062:1061-2097 7204:2098-2118 2120:2119-2174 7242:2175-2177 7245:2178-2192 7260:2193-2296 7349:2297-2303 7337:23	8	5	2	2	10.2	3.9	3.9	69.828	635	635;775;805;636;633;1121;518;285	0	13.742	14042000	390060	1.68954e-05	0.00168954		2
Haliotis_sp_CLC_351_c0_g1_i1;comp101468_c1_seq1_3 len=1576 path=[1554:0-1575]	Haliotis_sp_CLC_351_c0_g1_i1;comp101468_c1_seq1_3 len=1576 path=[1554:0-1575]	1;1	1;1	1;1	>Haliotis_sp_CLC_351_c0_g1_i1;>comp101468_c1_seq1_3 len=1576 path=[1554:0-1575]	2	1	1	1	9.1	9.1	9.1	20.247	176	176;525	0	6.9006	5911700	537430	2.32787e-05	0.00232787		3
Haliotis_sp_Tri_88331_c0_g1_i1;comp101550_c1_seq1_3 len=2684 path=[2888:0-1014 3903:1015-1703 15176:1704-1706 4595:1707-1802 4691:1803-1898 15270:1899-1899 4788:1900-1901 4790:1902-2034 4923:2035-2062 10588:2063-2111 5000:2112-2247 5136:2248-2262 5151:2263-2395 5284:2396-2405 5294:2406-2560 5449:2561-2590 5479:2591-2683]	Haliotis_sp_Tri_88331_c0_g1_i1;comp101550_c1_seq1_3 len=2684 path=[2888:0-1014 3903:1015-1703 15176:1704-1706 4595:1707-1802 4691:1803-1898 15270:1899-1899 4788:1900-1901 4790:1902-2034 4923:2035-2062 10588:2063-2111 5000:2112-2247 5136:2248-2262 5151:2263-2395 5284:2396-2405 5294:2406-2560 5449:2561-2590 5479:2591-2683]	5;5	5;5	5;5	>Haliotis_sp_Tri_88331_c0_g1_i1;>comp101550_c1_seq1_3 len=2684 path=[2888:0-1014 3903:1015-1703 15176:1704-1706 4595:1707-1802 4691:1803-1898 15270:1899-1899 4788:1900-1901 4790:1902-2034 4923:2035-2062 10588:2063-2111 5000:2112-2247 5136:2248-2262 5151:22	2	5	5	5	12.6	12.6	12.6	51.259	452	452;894	0	35.759	29479000	1403700	6.08011e-05	0.00608011		7	0		354
Haliotis_sp_idb_10164_c0_g1_i1;comp101565_c0_seq1_5 len=4906 path=[4884:0-315 5200:316-677 5562:678-679 5564:680-934 5819:935-1335 6220:1336-1351 6236:1352-1360 6245:1361-1686 6571:1687-2756 11796:2757-2778 7663:2779-2791 7676:2792-2983 11874:2984-2994 11976:2995-3219 11911:3220-3226 8111:3227-3524 8409:3525-3541 8426:3542-3808 8693:3809-3841 8726:3842-4905]	Haliotis_sp_idb_10164_c0_g1_i1;comp101565_c0_seq1_5 len=4906 path=[4884:0-315 5200:316-677 5562:678-679 5564:680-934 5819:935-1335 6220:1336-1351 6236:1352-1360 6245:1361-1686 6571:1687-2756 11796:2757-2778 7663:2779-2791 7676:2792-2983 11874:2984-2994 11976:2995-3219 11911:3220-3226 8111:3227-3524 8409:3525-3541 8426:3542-3808 8693:3809-3841 8726:3842-4905]	3;3	3;3	3;3	>Haliotis_sp_idb_10164_c0_g1_i1;>comp101565_c0_seq1_5 len=4906 path=[4884:0-315 5200:316-677 5562:678-679 5564:680-934 5819:935-1335 6220:1336-1351 6236:1352-1360 6245:1361-1686 6571:1687-2756 11796:2757-2778 7663:2779-2791 7676:2792-2983 11874:2984-2994 1	2	3	3	3	3.5	3.5	3.5	120.24	1073	1073;1636	0	23.46	6804200	133420	5.77907e-06	0.000577907		3
comp101638_c0_seq5_5 len=1626 path=[2732:0-74 10580:75-88 10594:89-96 2829:97-107 2840:108-110 2843:111-137 7690:138-156 2889:157-160 2893:161-208 8024:209-223 10658:224-253 10688:254-275 3004:276-354 9007:355-414 3142:415-524 3252:525-1187 3915:1188-1601 10991:1602-1602 10992:1603-1625];comp101638_c0_seq1_5 len=2332 path=[2732:0-74 10580:75-88 10594:89-96 2829:97-107 2840:108-110 2843:111-137 76…	comp101638_c0_seq5_5 len=1626 path=[2732:0-74 10580:75-88 10594:89-96 2829:97-107 2840:108-110 2843:111-137 7690:138-156 2889:157-160 2893:161-208 8024:209-223 10658:224-253 10688:254-275 3004:276-354 9007:355-414 3142:415-524 3252:525-1187 3915:1188-1601 10991:1602-1602 10992:1603-1625];comp101638_c0_seq1_5 len=2332 path=[2732:0-74 10580:75-88 10594:89-96 2829:97-107 2840:108-110 2843:111-137 76…	6;6;6;5	6;6;6;5	6;6;6;5	>comp101638_c0_seq5_5 len=1626 path=[2732:0-74 10580:75-88 10594:89-96 2829:97-107 2840:108-110 2843:111-137 7690:138-156 2889:157-160 2893:161-208 8024:209-223 10658:224-253 10688:254-275 3004:276-354 9007:355-414 3142:415-524 3252:525-1187 3915:1188-1601	4	6	6	6	12.2	12.2	12.2	59.192	542	542;778;920;329	0	46.391	320630000	12825000	0.000555513	0.0555513		21	1;2;3		35;136;148
comp101644_c0_seq2_4 len=5041 path=[1:0-618 620:619-713 715:714-1166 1168:1167-1220 1222:1221-2965 2967:2966-5040]	comp101644_c0_seq2_4 len=5041 path=[1:0-618 620:619-713 715:714-1166 1168:1167-1220 1222:1221-2965 2967:2966-5040]	22	22	1	>comp101644_c0_seq2_4 len=5041 path=[1:0-618 620:619-713 715:714-1166 1168:1167-1220 1222:1221-2965 2967:2966-5040]	1	22	22	1	18.6	18.6	1.2	186.38	1680	1680	0	208.76	319760000	4099500	0.000177569	0.0177569		82	4;5;6;7;8;9;10;11		59;84;148;279;565;807;929;1051
comp101644_c1_seq1_1 len=1326 path=[6320:0-664 6985:665-668 6989:669-1293 7614:1294-1325]	comp101644_c1_seq1_1 len=1326 path=[6320:0-664 6985:665-668 6989:669-1293 7614:1294-1325]	5	5	1	>comp101644_c1_seq1_1 len=1326 path=[6320:0-664 6985:665-668 6989:669-1293 7614:1294-1325]	1	5	5	1	12.4	12.4	2.5	49.256	442	442	0	41.497	95856000	3686800	0.000159693	0.0159693		18
Haliotis_sp_Tri_21659_c0_g1_i1;comp101708_c1_seq7_3 len=2573 path=[30154:0-156 17798:157-290 17932:291-295 17937:296-683 18325:684-687 18329:688-1603 19245:1604-1642 19284:1643-2572];comp101708_c1_seq3_1 len=4164 path=[33231:0-45 34969:46-46 28741:47-154 16205:155-1583 17634:1584-1598 17649:1599-1747 17798:1748-1881 17932:1882-1886 17937:1887-2274 18325:2275-2278 18329:2279-3194 19245:3195-3233 1…	Haliotis_sp_Tri_21659_c0_g1_i1;comp101708_c1_seq7_3 len=2573 path=[30154:0-156 17798:157-290 17932:291-295 17937:296-683 18325:684-687 18329:688-1603 19245:1604-1642 19284:1643-2572];comp101708_c1_seq3_1 len=4164 path=[33231:0-45 34969:46-46 28741:47-154 16205:155-1583 17634:1584-1598 17649:1599-1747 17798:1748-1881 17932:1882-1886 17937:1887-2274 18325:2275-2278 18329:2279-3194 19245:3195-3233 1…	1;1;1;1;1;1;1;1;1;1;1	1;1;1;1;1;1;1;1;1;1;1	1;1;1;1;1;1;1;1;1;1;1	>Haliotis_sp_Tri_21659_c0_g1_i1;>comp101708_c1_seq7_3 len=2573 path=[30154:0-156 17798:157-290 17932:291-295 17937:296-683 18325:684-687 18329:688-1603 19245:1604-1642 19284:1643-2572];>comp101708_c1_seq3_1 len=4164 path=[33231:0-45 34969:46-46 28741:47-15	11	1	1	1	3.2	3.2	3.2	38.251	344	344;857;1388;2387;2399;2422;2423;2434;2435;2458;2470	0	7.1529	15681000	1206200	5.22464e-05	0.00522464		1
Haliotis_sp_CLC_46395_c0_g1_i1;comp101716_c0_seq4_3 len=949 path=[1:0-171 173:172-175 177:176-237 239:238-238 240:239-262 264:263-343 345:344-359 361:360-391 393:392-392 394:393-416 418:417-472 474:473-520 522:521-640 642:641-676 678:677-742 744:743-766 768:767-817 819:818-841 843:842-895 897:896-896 4587:897-921 931:922-924 4563:925-948];comp101716_c0_seq1_3 len=1148 path=[1:0-171 173:172-175 17…	Haliotis_sp_CLC_46395_c0_g1_i1;comp101716_c0_seq4_3 len=949 path=[1:0-171 173:172-175 177:176-237 239:238-238 240:239-262 264:263-343 345:344-359 361:360-391 393:392-392 394:393-416 418:417-472 474:473-520 522:521-640 642:641-676 678:677-742 744:743-766 768:767-817 819:818-841 843:842-895 897:896-896 4587:897-921 931:922-924 4563:925-948];comp101716_c0_seq1_3 len=1148 path=[1:0-171 173:172-175 17…	1;1;1	1;1;1	1;1;1	>Haliotis_sp_CLC_46395_c0_g1_i1;>comp101716_c0_seq4_3 len=949 path=[1:0-171 173:172-175 177:176-237 239:238-238 240:239-262 264:263-343 345:344-359 361:360-391 393:392-392 394:393-416 418:417-472 474:473-520 522:521-640 642:641-676 678:677-742 744:743-766	3	1	1	1	4.9	4.9	4.9	28.484	245	245;316;382	0.010246	6.0246	232090000	15472000	0.000670168	0.0670168		2
comp101858_c3_seq18_4 len=2097 path=[10064:0-47 10112:48-189 10254:190-207 10272:208-1130 729:1131-1154 753:1155-1893 1492:1894-2096];Haliotis_sp_idb_10046_c0_g1_i1;Haliotis_sp_Tri_130852_c0_g1_i1;comp101858_c3_seq10_6 len=2289 path=[23058:0-188 23247:189-606 23665:607-615 23674:616-720 29219:721-721 29220:722-796 369:797-827 400:828-1156 729:1157-1180 11218:1181-1819 11857:1820-1840 11878:1841-2…	comp101858_c3_seq18_4 len=2097 path=[10064:0-47 10112:48-189 10254:190-207 10272:208-1130 729:1131-1154 753:1155-1893 1492:1894-2096]	8;1;1;1;1;1;1;1;1;1;1;1;1;1;1	8;1;1;1;1;1;1;1;1;1;1;1;1;1;1	8;1;1;1;1;1;1;1;1;1;1;1;1;1;1	>comp101858_c3_seq18_4 len=2097 path=[10064:0-47 10112:48-189 10254:190-207 10272:208-1130 729:1131-1154 753:1155-1893 1492:1894-2096]	15	8	8	8	16.6	16.6	16.6	75.776	699	699;572;594;763;790;1201;1207;1219;1225;1228;1234;1246;1252;1300;1327	0	66.761	68270000	1665100	7.21236e-05	0.00721236		13
comp344309_c0_seq1_6 len=258 path=[1:0-257];comp29695_c0_seq1_5 len=945 path=[923:0-944];Haliotis_sp_Tri_31920_c0_g1_i1;comp101945_c0_seq7_2 len=1460 path=[11161:0-18 6222:19-35 6239:36-147 9833:148-163 6367:164-726 6930:727-860 7064:861-1459];comp101945_c0_seq8_2 len=1514 path=[1:0-35 12256:36-593 595:594-594 596:595-618 620:619-780 6930:781-914 7064:915-1513];comp101945_c0_seq11_2 len=1538 path…	comp344309_c0_seq1_6 len=258 path=[1:0-257];comp29695_c0_seq1_5 len=945 path=[923:0-944];Haliotis_sp_Tri_31920_c0_g1_i1;comp101945_c0_seq7_2 len=1460 path=[11161:0-18 6222:19-35 6239:36-147 9833:148-163 6367:164-726 6930:727-860 7064:861-1459];comp101945_c0_seq8_2 len=1514 path=[1:0-35 12256:36-593 595:594-594 596:595-618 620:619-780 6930:781-914 7064:915-1513];comp101945_c0_seq11_2 len=1538 path…	1;1;1;1;1;1;1;1	1;1;1;1;1;1;1;1	1;1;1;1;1;1;1;1	>comp344309_c0_seq1_6 len=258 path=[1:0-257];>comp29695_c0_seq1_5 len=945 path=[923:0-944];>Haliotis_sp_Tri_31920_c0_g1_i1;>comp101945_c0_seq7_2 len=1460 path=[11161:0-18 6222:19-35 6239:36-147 9833:148-163 6367:164-726 6930:727-860 7064:861-1459];>comp101	8	1	1	1	11.6	11.6	11.6	10.075	86	86;315;464;487;505;513;1003;1011	0.0023256	6.7294	1205900	301470	1.30581e-05	0.00130581		1
Haliotis_sp_CLC_2877_c0_g1_i1;Haliotis_sp_idb_3129_c0_g1_i1;comp102281_c0_seq4_1 len=4840 path=[11773:0-133 5565:134-134 5566:135-785 6217:786-1212 6644:1213-2728 8160:2729-2746 8178:2747-3403 8835:3404-3917 15131:3918-3922 15136:3923-3927 15141:3928-3940 9372:3941-4640 10072:4641-4838 14334:4839-4839];comp102281_c0_seq5_3 len=4854 path=[13235:0-148 5566:149-799 6217:800-1226 6644:1227-2742 8160:…	Haliotis_sp_CLC_2877_c0_g1_i1;Haliotis_sp_idb_3129_c0_g1_i1;comp102281_c0_seq4_1 len=4840 path=[11773:0-133 5565:134-134 5566:135-785 6217:786-1212 6644:1213-2728 8160:2729-2746 8178:2747-3403 8835:3404-3917 15131:3918-3922 15136:3923-3927 15141:3928-3940 9372:3941-4640 10072:4641-4838 14334:4839-4839];comp102281_c0_seq5_3 len=4854 path=[13235:0-148 5566:149-799 6217:800-1226 6644:1227-2742 8160:…	1;1;1;1;1;1;1	1;1;1;1;1;1;1	1;1;1;1;1;1;1	>Haliotis_sp_CLC_2877_c0_g1_i1;>Haliotis_sp_idb_3129_c0_g1_i1;>comp102281_c0_seq4_1 len=4840 path=[11773:0-133 5565:134-134 5566:135-785 6217:786-1212 6644:1213-2728 8160:2729-2746 8178:2747-3403 8835:3404-3917 15131:3918-3922 15136:3923-3927 15141:3928-39	7	1	1	1	2.7	2.7	2.7	91.93	850	850;871;1614;1618;1643;1668;1719	0	17.678	4498700	121590	5.26666e-06	0.000526666		1
Haliotis_sp_Tri_129753_c0_g1_i1;comp102930_c0_seq1_5 len=2482 path=[1:0-245 247:246-278 280:279-294 296:295-442 444:443-462 8038:463-516 521:517-619 8120:620-636 5253:637-652 8145:653-741 5172:742-760 764:761-1008 8270:1009-1029 1033:1030-1105 1109:1106-1125 8321:1126-1152 1156:1153-1341 1345:1342-1358 1362:1359-1441 5058:1442-1490 1494:1491-1514 8477:1515-1535 1539:1536-1645 5572:1646-1649 1653:…	Haliotis_sp_Tri_129753_c0_g1_i1;comp102930_c0_seq1_5 len=2482 path=[1:0-245 247:246-278 280:279-294 296:295-442 444:443-462 8038:463-516 521:517-619 8120:620-636 5253:637-652 8145:653-741 5172:742-760 764:761-1008 8270:1009-1029 1033:1030-1105 1109:1106-1125 8321:1126-1152 1156:1153-1341 1345:1342-1358 1362:1359-1441 5058:1442-1490 1494:1491-1514 8477:1515-1535 1539:1536-1645 5572:1646-1649 1653:…	3;3	3;3	3;3	>Haliotis_sp_Tri_129753_c0_g1_i1;>comp102930_c0_seq1_5 len=2482 path=[1:0-245 247:246-278 280:279-294 296:295-442 444:443-462 8038:463-516 521:517-619 8120:620-636 5253:637-652 8145:653-741 5172:742-760 764:761-1008 8270:1009-1029 1033:1030-1105 1109:1106-	2	3	3	3	36.5	36.5	36.5	15.724	148	148;828	0	31.409	52649000	7521300	0.000325784	0.0325784		12
Haliotis_sp_idb_17123_c0_g1_i1;comp103017_c0_seq2_6 len=3012 path=[1:0-111 113:112-463 465:464-1959 27157:1960-2163 35207:2164-2164 13002:2165-2840 35333:2841-2843 25906:2844-2980 26043:2981-3011];comp103017_c0_seq8_6 len=3313 path=[1:0-111 113:112-463 465:464-1959 27157:1960-2163 35207:2164-2164 13002:2165-2840 35333:2841-2843 13681:2844-2962 35359:2963-3165 14003:3166-3180 35399:3181-3192 26194…	Haliotis_sp_idb_17123_c0_g1_i1;comp103017_c0_seq2_6 len=3012 path=[1:0-111 113:112-463 465:464-1959 27157:1960-2163 35207:2164-2164 13002:2165-2840 35333:2841-2843 25906:2844-2980 26043:2981-3011];comp103017_c0_seq8_6 len=3313 path=[1:0-111 113:112-463 465:464-1959 27157:1960-2163 35207:2164-2164 13002:2165-2840 35333:2841-2843 13681:2844-2962 35359:2963-3165 14003:3166-3180 35399:3181-3192 26194…	4;4;4;3;3;3;2;2;2;2	4;4;4;3;3;3;2;2;2;2	4;4;4;3;3;3;2;2;2;2	>Haliotis_sp_idb_17123_c0_g1_i1;>comp103017_c0_seq2_6 len=3012 path=[1:0-111 113:112-463 465:464-1959 27157:1960-2163 35207:2164-2164 13002:2165-2840 35333:2841-2843 25906:2844-2980 26043:2981-3011];>comp103017_c0_seq8_6 len=3313 path=[1:0-111 113:112-463	10	4	4	4	18.6	18.6	18.6	39.418	334	334;1004;1104;337;1012;1112;1105;1105;1205;1205	0	29.717	17764000	888210	3.84727e-05	0.00384727		5
comp103332_c0_seq2_2 len=2753 path=[1:0-616 618:617-764 766:765-845 848:846-894 21004:895-896 21006:897-960 963:961-976 979:977-994 21068:995-1003 1006:1004-1005 1008:1006-1080 1083:1081-1230 1244:1231-1375 21283:1376-1456 1470:1457-1482 1496:1483-1792 21531:1793-2127 2141:2128-2143 2157:2144-2752];comp103332_c0_seq3_2 len=2764 path=[1:0-616 618:617-764 766:765-845 848:846-894 21004:895-896 21006…	comp103332_c0_seq2_2 len=2753 path=[1:0-616 618:617-764 766:765-845 848:846-894 21004:895-896 21006:897-960 963:961-976 979:977-994 21068:995-1003 1006:1004-1005 1008:1006-1080 1083:1081-1230 1244:1231-1375 21283:1376-1456 1470:1457-1482 1496:1483-1792 21531:1793-2127 2141:2128-2143 2157:2144-2752];comp103332_c0_seq3_2 len=2764 path=[1:0-616 618:617-764 766:765-845 848:846-894 21004:895-896 21006…	1;1	1;1	1;1	>comp103332_c0_seq2_2 len=2753 path=[1:0-616 618:617-764 766:765-845 848:846-894 21004:895-896 21006:897-960 963:961-976 979:977-994 21068:995-1003 1006:1004-1005 1008:1006-1080 1083:1081-1230 1244:1231-1375 21283:1376-1456 1470:1457-1482 1496:1483-1792 21	2	1	1	1	1.4	1.4	1.4	100.71	918	918;921	0	9.1132	8081600	252550	1.09392e-05	0.00109392		1
comp103384_c0_seq2_4 len=1187 path=[1163:0-170 5826:171-172 5828:173-203 1367:204-205 1369:206-224 5878:225-251 5905:252-305 1469:306-345 5962:346-377 2887:378-401 6002:402-403 6004:404-411 6012:412-414 1576:415-415 1577:416-440 1602:441-475 6038:476-481 6044:482-488 1650:489-521 1683:522-525 6072:526-539 6086:540-575 6105:576-589 6119:590-596 1758:597-605 6131:606-615 6141:616-623 2504:624-660 1…	comp103384_c0_seq2_4 len=1187 path=[1163:0-170 5826:171-172 5828:173-203 1367:204-205 1369:206-224 5878:225-251 5905:252-305 1469:306-345 5962:346-377 2887:378-401 6002:402-403 6004:404-411 6012:412-414 1576:415-415 1577:416-440 1602:441-475 6038:476-481 6044:482-488 1650:489-521 1683:522-525 6072:526-539 6086:540-575 6105:576-589 6119:590-596 1758:597-605 6131:606-615 6141:616-623 2504:624-660 1…	3	3	1	>comp103384_c0_seq2_4 len=1187 path=[1163:0-170 5826:171-172 5828:173-203 1367:204-205 1369:206-224 5878:225-251 5905:252-305 1469:306-345 5962:346-377 2887:378-401 6002:402-403 6004:404-411 6012:412-414 1576:415-415 1577:416-440 1602:441-475 6038:476-481	1	3	3	1	9.6	9.6	2	42.723	395	395	0	18.099	22164000	1166500	5.05268e-05	0.00505268		6	12;13		206;208
tr|B3TK83|B3TK83_HALDV Beta-actin 2 OS=Haliotis diversicolor PE=2 SV=1;tr|Q256S1|Q256S1_HALTU Actin OS=Haliotis tuberculata GN=actin PE=2 SV=1;tr|B3SNT2|B3SNT2_HALDV Actin OS=Haliotis diversicolor PE=2 SV=1;Haliotis_sp_Tri_131427_c0_g1_i1;comp103470_c1_seq20_6 len=1319 path=[18001:0-239 25907:240-242 1593:243-278 25943:279-283 25948:284-287 25952:288-331 21354:332-362 1713:363-373 26024:374-391 1…	tr|B3TK83|B3TK83_HALDV Beta-actin 2 OS=Haliotis diversicolor PE=2 SV=1;tr|Q256S1|Q256S1_HALTU Actin OS=Haliotis tuberculata GN=actin PE=2 SV=1;tr|B3SNT2|B3SNT2_HALDV Actin OS=Haliotis diversicolor PE=2 SV=1;Haliotis_sp_Tri_131427_c0_g1_i1;comp103470_c1_seq20_6 len=1319 path=[18001:0-239 25907:240-242 1593:243-278 25943:279-283 25948:284-287 25952:288-331 21354:332-362 1713:363-373 26024:374-391 1…	14;14;14;14;14;14;14;14;14;14;14;14;14;13;13;13;13;10;10;10;10;10;10;5;5;5;5;5;5;5;5;5;5;5;5;5;5;3;3;3;3;3;2	14;14;14;14;14;14;14;14;14;14;14;14;14;13;13;13;13;10;10;10;10;10;10;5;5;5;5;5;5;5;5;5;5;5;5;5;5;3;3;3;3;3;2	2;2;2;2;2;2;2;2;2;2;2;2;2;2;2;2;2;2;2;2;2;2;2;2;2;2;2;2;2;2;2;2;2;2;2;2;2;2;2;2;2;2;2	>tr|B3TK83|B3TK83_HALDV Beta-actin 2 OS=Haliotis diversicolor PE=2 SV=1;>tr|Q256S1|Q256S1_HALTU Actin OS=Haliotis tuberculata GN=actin PE=2 SV=1;>tr|B3SNT2|B3SNT2_HALDV Actin OS=Haliotis diversicolor PE=2 SV=1;>Haliotis_sp_Tri_131427_c0_g1_i1;>comp103470_c	43	14	14	2	43.7	43.7	5.9	41.691	375	375;376;376;376;440;468;472;475;500;503;531;568;582;376;423;455;458;849;881;884;912;949;963;255;266;275;298;301;307;310;329;338;366;375;380;389;443;146;166;198;201;334;50	0	158.07	1586400000	79321000	0.00343578	0.343578		76	15;16;17;18		44;47;176;305
Haliotis_sp_Tri_56398_c0_g1_i1;comp103479_c0_seq1_1 len=4049 path=[4032:0-334 4367:335-357 4390:358-739 4772:740-755 4788:756-859 4892:860-869 4902:870-907 8346:908-924 4957:925-1088 5121:1089-1096 5129:1097-1135 5168:1136-1136 5169:1137-1895 5928:1896-2089 6122:2090-2127 6160:2128-2428 11177:2429-2554 11247:2555-2570 6603:2571-2625 11296:2626-2630 11301:2631-2645 6681:2646-2694 11327:2695-2700 1…	Haliotis_sp_Tri_56398_c0_g1_i1;comp103479_c0_seq1_1 len=4049 path=[4032:0-334 4367:335-357 4390:358-739 4772:740-755 4788:756-859 4892:860-869 4902:870-907 8346:908-924 4957:925-1088 5121:1089-1096 5129:1097-1135 5168:1136-1136 5169:1137-1895 5928:1896-2089 6122:2090-2127 6160:2128-2428 11177:2429-2554 11247:2555-2570 6603:2571-2625 11296:2626-2630 11301:2631-2645 6681:2646-2694 11327:2695-2700 1…	4;4;4	4;4;4	4;4;4	>Haliotis_sp_Tri_56398_c0_g1_i1;>comp103479_c0_seq1_1 len=4049 path=[4032:0-334 4367:335-357 4390:358-739 4772:740-755 4788:756-859 4892:860-869 4902:870-907 8346:908-924 4957:925-1088 5121:1089-1096 5129:1097-1135 5168:1136-1136 5169:1137-1895 5928:1896-2	3	4	4	4	13	13	13	43.643	401	401;1350;1355	0	34.948	23039000	1097100	4.75207e-05	0.00475207		10	19		92
comp103717_c1_seq2_5 len=1575 path=[17181:0-94 3209:95-106 3221:107-112 3227:113-118 3233:119-121 12056:122-129 6840:130-130 6841:131-145 6856:146-151 6862:152-166 6877:167-193 3452:194-223 15079:224-226 15082:227-259 310:260-280 331:281-283 10631:284-322 373:323-385 436:386-511 562:512-538 589:539-544 595:545-553 14119:554-577 628:578-583 634:584-590 641:591-619 670:620-628 679:629-682 733:683-6…	comp103717_c1_seq2_5 len=1575 path=[17181:0-94 3209:95-106 3221:107-112 3227:113-118 3233:119-121 12056:122-129 6840:130-130 6841:131-145 6856:146-151 6862:152-166 6877:167-193 3452:194-223 15079:224-226 15082:227-259 310:260-280 331:281-283 10631:284-322 373:323-385 436:386-511 562:512-538 589:539-544 595:545-553 14119:554-577 628:578-583 634:584-590 641:591-619 670:620-628 679:629-682 733:683-6…	7;7;6;5;4;4;4;4;3;3;3;3;3;2;2;2;2;2;2;2;1;1;1;1;1;1;1;1;1;1	7;7;6;5;4;4;4;4;3;3;3;3;3;2;2;2;2;2;2;2;1;1;1;1;1;1;1;1;1;1	2;2;1;1;1;1;1;1;0;1;1;0;0;0;0;0;0;0;0;0;0;0;0;0;0;0;0;0;0;0	>comp103717_c1_seq2_5 len=1575 path=[17181:0-94 3209:95-106 3221:107-112 3227:113-118 3233:119-121 12056:122-129 6840:130-130 6841:131-145 6856:146-151 6862:152-166 6877:167-193 3452:194-223 15079:224-226 15082:227-259 310:260-280 331:281-283 10631:284-322	30	7	7	2	19.8	19.8	5.5	58.046	525	525;541;392;450;433;450;498;514;212;249;451;451;452;246;246;262;317;337;477;479;67;79;106;147;158;159;173;196;240;478	0	71.675	123830000	5628500	0.000243798	0.0243798		21
Haliotis_sp_Tri_17927_c0_g1_i1;Haliotis_sp_idb_10409_c0_g1_i1;Haliotis_sp_idb_10408_c0_g1_i1;Haliotis_sp_idb_13175_c0_g1_i1;comp105411_c0_seq4_3 len=910 path=[1:0-671 673:672-786 788:787-810 812:811-854 22621:855-878 879:879-909];comp103814_c0_seq1_2 len=1263 path=[1:0-946 8051:947-970 996:971-1018 1044:1019-1019 1045:1020-1048 10707:1049-1049 10708:1050-1066 1092:1067-1097 10733:1098-1108 10744:…	Haliotis_sp_Tri_17927_c0_g1_i1;Haliotis_sp_idb_10409_c0_g1_i1;Haliotis_sp_idb_10408_c0_g1_i1;Haliotis_sp_idb_13175_c0_g1_i1;comp105411_c0_seq4_3 len=910 path=[1:0-671 673:672-786 788:787-810 812:811-854 22621:855-878 879:879-909];comp103814_c0_seq1_2 len=1263 path=[1:0-946 8051:947-970 996:971-1018 1044:1019-1019 1045:1020-1048 10707:1049-1049 10708:1050-1066 1092:1067-1097 10733:1098-1108 10744:…	1;1;1;1;1;1;1;1;1;1;1;1;1;1;1	1;1;1;1;1;1;1;1;1;1;1;1;1;1;1	1;1;1;1;1;1;1;1;1;1;1;1;1;1;1	>Haliotis_sp_Tri_17927_c0_g1_i1;>Haliotis_sp_idb_10409_c0_g1_i1;>Haliotis_sp_idb_10408_c0_g1_i1;>Haliotis_sp_idb_13175_c0_g1_i1;>comp105411_c0_seq4_3 len=910 path=[1:0-671 673:672-786 788:787-810 812:811-854 22621:855-878 879:879-909];>comp103814_c0_seq1_2	15	1	1	1	5.1	5.1	5.1	24.703	214	214;250;250;256;303;421;429;934;986;994;1114;3176;3180;3182;3186	0	8.3523	5316700	332290	1.43931e-05	0.00143931		1
comp103921_c1_seq6_3 len=1085 path=[16188:0-912 13400:913-913 13401:914-1084]	comp103921_c1_seq6_3 len=1085 path=[16188:0-912 13400:913-913 13401:914-1084]	2	2	2	>comp103921_c1_seq6_3 len=1085 path=[16188:0-912 13400:913-913 13401:914-1084]	1	2	2	2	6.4	6.4	6.4	38.193	361	361	0	12.112	5522400	276120	1.19601e-05	0.00119601		2	20		226
Haliotis_sp_idb_7892_c0_g1_i1;comp104004_c0_seq4_5 len=1737 path=[4425:0-35 18479:36-51 4424:52-458 4883:459-461 4886:462-1736];comp104004_c0_seq2_5 len=2658 path=[1926:0-369 17363:370-373 2300:374-383 17370:384-391 17378:392-422 17431:423-439 3891:440-950 4402:951-958 4410:959-972 4424:973-1379 4883:1380-1382 4886:1383-2657]	Haliotis_sp_idb_7892_c0_g1_i1;comp104004_c0_seq4_5 len=1737 path=[4425:0-35 18479:36-51 4424:52-458 4883:459-461 4886:462-1736];comp104004_c0_seq2_5 len=2658 path=[1926:0-369 17363:370-373 2300:374-383 17370:384-391 17378:392-422 17431:423-439 3891:440-950 4402:951-958 4410:959-972 4424:973-1379 4883:1380-1382 4886:1383-2657]	2;2;2	2;2;2	2;2;2	>Haliotis_sp_idb_7892_c0_g1_i1;>comp104004_c0_seq4_5 len=1737 path=[4425:0-35 18479:36-51 4424:52-458 4883:459-461 4886:462-1736];>comp104004_c0_seq2_5 len=2658 path=[1926:0-369 17363:370-373 2300:374-383 17370:384-391 17378:392-422 17431:423-439 3891:440-	3	2	2	2	6.6	6.6	6.6	40.953	365	365;579;886	0	13.18	4035000	336250	1.45646e-05	0.00145646		2
Haliotis_sp_idb_5674_c0_g1_i1;comp104092_c0_seq1_6 len=3885 path=[1:0-41 43:42-242 244:243-569 11294:570-584 8268:585-585 10817:586-609 616:610-894 901:895-942 949:943-973 980:974-998 1005:999-1044 1051:1045-1069 1076:1070-1143 1150:1144-1167 1174:1168-1345 1352:1346-1667 1674:1668-1691 1698:1692-1712 1719:1713-1736 1743:1737-1760 1767:1761-1784 1791:1785-1847 8269:1848-1871 1878:1872-1997 2004:1…	Haliotis_sp_idb_5674_c0_g1_i1;comp104092_c0_seq1_6 len=3885 path=[1:0-41 43:42-242 244:243-569 11294:570-584 8268:585-585 10817:586-609 616:610-894 901:895-942 949:943-973 980:974-998 1005:999-1044 1051:1045-1069 1076:1070-1143 1150:1144-1167 1174:1168-1345 1352:1346-1667 1674:1668-1691 1698:1692-1712 1719:1713-1736 1743:1737-1760 1767:1761-1784 1791:1785-1847 8269:1848-1871 1878:1872-1997 2004:1…	5;5	5;5	5;5	>Haliotis_sp_idb_5674_c0_g1_i1;>comp104092_c0_seq1_6 len=3885 path=[1:0-41 43:42-242 244:243-569 11294:570-584 8268:585-585 10817:586-609 616:610-894 901:895-942 949:943-973 980:974-998 1005:999-1044 1051:1045-1069 1076:1070-1143 1150:1144-1167 1174:1168-1	2	5	5	5	10.2	10.2	10.2	73.015	636	636;1295	0	34.944	23867000	723240	3.13271e-05	0.00313271		9	21;22;23		237;368;450
Haliotis_sp_idb_7864_c0_g1_i1;comp104220_c0_seq2_1 len=2270 path=[2472:0-45 2518:46-145 8356:146-147 8358:148-227 8383:228-239 2712:240-261 8404:262-661 8601:662-730 3203:731-734 3207:735-886 3359:887-900 3373:901-910 3383:911-917 3390:918-924 3397:925-940 3413:941-962 3435:963-964 3437:965-1010 3483:1011-1034 3507:1035-1049 3522:1050-1092 3565:1093-1106 3579:1107-1126 3599:1127-1130 3603:1131-11…	Haliotis_sp_idb_7864_c0_g1_i1;comp104220_c0_seq2_1 len=2270 path=[2472:0-45 2518:46-145 8356:146-147 8358:148-227 8383:228-239 2712:240-261 8404:262-661 8601:662-730 3203:731-734 3207:735-886 3359:887-900 3373:901-910 3383:911-917 3390:918-924 3397:925-940 3413:941-962 3435:963-964 3437:965-1010 3483:1011-1034 3507:1035-1049 3522:1050-1092 3565:1093-1106 3579:1107-1126 3599:1127-1130 3603:1131-11…	1;1;1	1;1;1	1;1;1	>Haliotis_sp_idb_7864_c0_g1_i1;>comp104220_c0_seq2_1 len=2270 path=[2472:0-45 2518:46-145 8356:146-147 8358:148-227 8383:228-239 2712:240-261 8404:262-661 8601:662-730 3203:731-734 3207:735-886 3359:887-900 3373:901-910 3383:911-917 3390:918-924 3397:925-9	3	1	1	1	1.6	1.6	1.6	78.719	701	701;757;831	0.01	5.9383	1921300	58222	2.52188e-06	0.000252188		0
comp267468_c0_seq1_1 len=246 path=[224:0-245];comp97374_c1_seq1_5 len=324 path=[8423:0-323];comp257534_c0_seq1_4 len=407 path=[1:0-406];Haliotis_sp_idb_68343_c0_g1_i1;comp59460_c1_seq1_5 len=527 path=[1:0-432 434:433-526];Haliotis_sp_idb_8594_c0_g1_i1;Haliotis_sp_idb_19321_c0_g1_i1;Haliotis_sp_CLC_1128_c0_g1_i1;tr|B6RB72|B6RB72_HALDI ADP-ribosylation factor 2 OS=Haliotis discus discus PE=2 SV=1;c…	comp267468_c0_seq1_1 len=246 path=[224:0-245];comp97374_c1_seq1_5 len=324 path=[8423:0-323];comp257534_c0_seq1_4 len=407 path=[1:0-406];Haliotis_sp_idb_68343_c0_g1_i1;comp59460_c1_seq1_5 len=527 path=[1:0-432 434:433-526];Haliotis_sp_idb_8594_c0_g1_i1;Haliotis_sp_idb_19321_c0_g1_i1;Haliotis_sp_CLC_1128_c0_g1_i1;tr|B6RB72|B6RB72_HALDI ADP-ribosylation factor 2 OS=Haliotis discus discus PE=2 SV=1;c…	1;1;1;1;1;1;1;1;1;1;1;1;1;1;1;1	1;1;1;1;1;1;1;1;1;1;1;1;1;1;1;1	1;1;1;1;1;1;1;1;1;1;1;1;1;1;1;1	>comp267468_c0_seq1_1 len=246 path=[224:0-245];>comp97374_c1_seq1_5 len=324 path=[8423:0-323];>comp257534_c0_seq1_4 len=407 path=[1:0-406];>Haliotis_sp_idb_68343_c0_g1_i1;>comp59460_c1_seq1_5 len=527 path=[1:0-432 434:433-526];>Haliotis_sp_idb_8594_c0_g1_i	16	1	1	1	13.4	13.4	13.4	9.438	82	82;108;135;170;176;178;179;181;182;226;334;395;653;902;1008;1192	0.0045045	6.4872	2947700	736930	3.192e-05	0.003192		1	24		12
Haliotis_sp_CLC_4272_c0_g1_i1;comp104530_c1_seq1_2 len=2811 path=[3257:0-1085 8372:1086-1095 4353:1096-1272 4530:1273-1275 4533:1276-1310 4568:1311-1329 4587:1330-1565 4823:1566-1575 4833:1576-1582 4840:1583-1879 5137:1880-1913 5171:1914-2004 5262:2005-2034 5292:2035-2127 8898:2128-2137 8908:2138-2139 5397:2140-2188 11357:2189-2239 11395:2240-2252 5510:2253-2409 5667:2410-2520 5778:2521-2557 5815…	Haliotis_sp_CLC_4272_c0_g1_i1;comp104530_c1_seq1_2 len=2811 path=[3257:0-1085 8372:1086-1095 4353:1096-1272 4530:1273-1275 4533:1276-1310 4568:1311-1329 4587:1330-1565 4823:1566-1575 4833:1576-1582 4840:1583-1879 5137:1880-1913 5171:1914-2004 5262:2005-2034 5292:2035-2127 8898:2128-2137 8908:2138-2139 5397:2140-2188 11357:2189-2239 11395:2240-2252 5510:2253-2409 5667:2410-2520 5778:2521-2557 5815…	14;14;4	14;14;4	14;14;4	>Haliotis_sp_CLC_4272_c0_g1_i1;>comp104530_c1_seq1_2 len=2811 path=[3257:0-1085 8372:1086-1095 4353:1096-1272 4530:1273-1275 4533:1276-1310 4568:1311-1329 4587:1330-1565 4823:1566-1575 4833:1576-1582 4840:1583-1879 5137:1880-1913 5171:1914-2004 5262:2005-2	3	14	14	14	25.3	25.3	25.3	82.755	762	762;937;287	0	107.5	235830000	7369600	0.000319213	0.0319213		44	25;26;27;28;29		88;111;200;230;651
tr|A7L3I9|A7L3I9_HALCR RAB1 (Fragment) OS=Haliotis cracherodii PE=2 SV=1;Haliotis_sp_Tri_137255_c0_g1_i1;tr|B6RB23|B6RB23_HALDI Ras-related protein Rab-1A OS=Haliotis discus discus PE=2 SV=1;Haliotis_sp_idb_18614_c0_g1_i1;Haliotis_sp_idb_10095_c0_g1_i1;comp99790_c0_seq4_2 len=1421 path=[1:0-135 137:136-416 418:417-423 425:424-981 983:982-1130 6579:1131-1144 1146:1145-1309 1311:1310-1312 1314:1313…	tr|A7L3I9|A7L3I9_HALCR RAB1 (Fragment) OS=Haliotis cracherodii PE=2 SV=1;Haliotis_sp_Tri_137255_c0_g1_i1;tr|B6RB23|B6RB23_HALDI Ras-related protein Rab-1A OS=Haliotis discus discus PE=2 SV=1;Haliotis_sp_idb_18614_c0_g1_i1;Haliotis_sp_idb_10095_c0_g1_i1;comp99790_c0_seq4_2 len=1421 path=[1:0-135 137:136-416 418:417-423 425:424-981 983:982-1130 6579:1131-1144 1146:1145-1309 1311:1310-1312 1314:1313…	1;1;1;1;1;1;1;1;1;1;1;1;1;1;1;1;1;1	1;1;1;1;1;1;1;1;1;1;1;1;1;1;1;1;1;1	1;1;1;1;1;1;1;1;1;1;1;1;1;1;1;1;1;1	>tr|A7L3I9|A7L3I9_HALCR RAB1 (Fragment) OS=Haliotis cracherodii PE=2 SV=1;>Haliotis_sp_Tri_137255_c0_g1_i1;>tr|B6RB23|B6RB23_HALDI Ras-related protein Rab-1A OS=Haliotis discus discus PE=2 SV=1;>Haliotis_sp_idb_18614_c0_g1_i1;>Haliotis_sp_idb_10095_c0_g1_i	18	1	1	1	7.9	7.9	7.9	16.03	140	140;197;205;205;214;474;734;765;1238;1242;1245;1247;1250;1258;1262;1266;1267;1271	0.0084567	6.1936	10829000	1082900	4.69057e-05	0.00469057		2
Haliotis_sp_idb_6726_c0_g1_i1;comp104774_c0_seq13_1 len=6620 path=[1:0-439 441:440-452 454:453-762 779:763-1132 1149:1133-1919 1936:1920-5070 31066:5071-5076 16884:5077-6619];comp104774_c0_seq11_1 len=6635 path=[1:0-439 441:440-452 454:453-762 764:763-777 779:778-1147 1149:1148-1934 1936:1935-5085 31066:5086-5091 16884:5092-6634];comp104774_c0_seq5_1 len=7602 path=[1:0-439 441:440-452 454:453-762…	Haliotis_sp_idb_6726_c0_g1_i1;comp104774_c0_seq13_1 len=6620 path=[1:0-439 441:440-452 454:453-762 779:763-1132 1149:1133-1919 1936:1920-5070 31066:5071-5076 16884:5077-6619];comp104774_c0_seq11_1 len=6635 path=[1:0-439 441:440-452 454:453-762 764:763-777 779:778-1147 1149:1148-1934 1936:1935-5085 31066:5086-5091 16884:5092-6634];comp104774_c0_seq5_1 len=7602 path=[1:0-439 441:440-452 454:453-762…	4;4;4;4;4;2;2	4;4;4;4;4;2;2	4;4;4;4;4;2;2	>Haliotis_sp_idb_6726_c0_g1_i1;>comp104774_c0_seq13_1 len=6620 path=[1:0-439 441:440-452 454:453-762 779:763-1132 1149:1133-1919 1936:1920-5070 31066:5071-5076 16884:5077-6619];>comp104774_c0_seq11_1 len=6635 path=[1:0-439 441:440-452 454:453-762 764:763-7	7	4	4	4	3	3	3	190.74	1662	1662;2207;2212;2534;2539;76;1655	0	27.954	8935600	98193	4.25322e-06	0.000425322		4	30;31		95;1001
comp105353_c0_seq8_3 len=3029 path=[3578:0-81 3660:82-84 3663:85-527 4106:528-528 4107:529-552 4131:553-560 4139:561-996 4575:997-1019 4598:1020-1233 4812:1234-1237 4816:1238-1661 5240:1662-1695 5274:1696-1714 5293:1715-1788 5367:1789-1793 5372:1794-2007 5586:2008-2019 5598:2020-2122 5701:2123-2149 5728:2150-2193 5772:2194-2250 11258:2251-2252 11260:2253-2272 5851:2273-2304 7320:2305-2329 5946:23…	comp105353_c0_seq8_3 len=3029 path=[3578:0-81 3660:82-84 3663:85-527 4106:528-528 4107:529-552 4131:553-560 4139:561-996 4575:997-1019 4598:1020-1233 4812:1234-1237 4816:1238-1661 5240:1662-1695 5274:1696-1714 5293:1715-1788 5367:1789-1793 5372:1794-2007 5586:2008-2019 5598:2020-2122 5701:2123-2149 5728:2150-2193 5772:2194-2250 11258:2251-2252 11260:2253-2272 5851:2273-2304 7320:2305-2329 5946:23…	1;1;1;1;1;1;1;1	1;1;1;1;1;1;1;1	1;1;1;1;1;1;1;1	>comp105353_c0_seq8_3 len=3029 path=[3578:0-81 3660:82-84 3663:85-527 4106:528-528 4107:529-552 4131:553-560 4139:561-996 4575:997-1019 4598:1020-1233 4812:1234-1237 4816:1238-1661 5240:1662-1695 5274:1696-1714 5293:1715-1788 5367:1789-1793 5372:1794-2007	8	1	1	1	1.1	1.1	1.1	112.55	1009	1009;1010;1022;1023;1045;1046;1058;1059	0.01004	5.9524	2566600	62601	2.71155e-06	0.000271155		0	32		429
comp105447_c0_seq1_4 len=3062 path=[1:0-132 134:133-206 208:207-213 215:214-253 255:254-268 270:269-335 10913:336-342 344:343-348 10926:349-491 493:492-535 537:536-541 543:542-555 557:556-621 11089:622-627 11095:628-830 832:831-867 869:868-912 914:913-919 921:920-949 951:950-955 957:956-1050 1052:1051-1100 1102:1101-1242 11378:1243-1246 11382:1247-1389 1391:1390-1405 1407:1406-1407 1409:1408-1905…	comp105447_c0_seq1_4 len=3062 path=[1:0-132 134:133-206 208:207-213 215:214-253 255:254-268 270:269-335 10913:336-342 344:343-348 10926:349-491 493:492-535 537:536-541 543:542-555 557:556-621 11089:622-627 11095:628-830 832:831-867 869:868-912 914:913-919 921:920-949 951:950-955 957:956-1050 1052:1051-1100 1102:1101-1242 11378:1243-1246 11382:1247-1389 1391:1390-1405 1407:1406-1407 1409:1408-1905…	1;1;1;1;1;1;1;1	1;1;1;1;1;1;1;1	1;1;1;1;1;1;1;1	>comp105447_c0_seq1_4 len=3062 path=[1:0-132 134:133-206 208:207-213 215:214-253 255:254-268 270:269-335 10913:336-342 344:343-348 10926:349-491 493:492-535 537:536-541 543:542-555 557:556-621 11089:622-627 11095:628-830 832:831-867 869:868-912 914:913-919	8	1	1	1	1.4	1.4	1.4	112.28	1020	1020;1022;1030;1032;1169;1171;1179;1181	0.0083333	6.142	4926400	104820	4.54027e-06	0.000454027		2
comp105759_c0_seq1_3 len=2277 path=[4851:0-287 5139:288-2276]	comp105759_c0_seq1_3 len=2277 path=[4851:0-287 5139:288-2276]	1	1	1	>comp105759_c0_seq1_3 len=2277 path=[4851:0-287 5139:288-2276]	1	1	1	1	1.2	1.2	1.2	83.84	759	759	0.004415	6.3235	3463200	98949	4.28596e-06	0.000428596		1
comp106275_c0_seq11_6 len=391 path=[15675:0-91 5371:92-150 5430:151-217 5497:218-275 15330:276-285 10956:286-324 5617:325-390];Haliotis_sp_idb_30241_c0_g1_i1;comp106275_c0_seq10_4 len=524 path=[4942:0-38 8042:39-57 5227:58-85 5255:86-87 5257:88-95 15209:96-109 15675:110-201 8337:202-283 5430:284-350 5497:351-408 15330:409-418 10956:419-457 5617:458-523];comp106275_c0_seq2_4 len=629 path=[8109:0-3…	comp106275_c0_seq11_6 len=391 path=[15675:0-91 5371:92-150 5430:151-217 5497:218-275 15330:276-285 10956:286-324 5617:325-390];Haliotis_sp_idb_30241_c0_g1_i1;comp106275_c0_seq10_4 len=524 path=[4942:0-38 8042:39-57 5227:58-85 5255:86-87 5257:88-95 15209:96-109 15675:110-201 8337:202-283 5430:284-350 5497:351-408 15330:409-418 10956:419-457 5617:458-523];comp106275_c0_seq2_4 len=629 path=[8109:0-3…	1;1;1;1;1	1;1;1;1;1	1;1;1;1;1	>comp106275_c0_seq11_6 len=391 path=[15675:0-91 5371:92-150 5430:151-217 5497:218-275 15330:276-285 10956:286-324 5617:325-390];>Haliotis_sp_idb_30241_c0_g1_i1;>comp106275_c0_seq10_4 len=524 path=[4942:0-38 8042:39-57 5227:58-85 5255:86-87 5257:88-95 15209	5	1	1	1	7.7	7.7	7.7	14.896	130	130;158;174;209;889	0.0043478	6.264	9948000	1989600	8.61793e-05	0.00861793		3
Haliotis_sp_Tri_103881_c0_g1_i1;comp106447_c0_seq14_3 len=668 path=[428:0-15 3717:16-16 3718:17-39 3741:40-75 3777:76-105 3807:106-129 558:130-140 569:141-144 573:145-159 588:160-162 591:163-163 592:164-176 3524:177-184 3532:185-237 3585:238-255 684:256-259 688:260-260 689:261-261 690:262-300 729:301-302 731:303-310 739:311-334 763:335-352 781:353-378 807:379-379 808:380-382 811:383-391 820:392-3…	Haliotis_sp_Tri_103881_c0_g1_i1;comp106447_c0_seq14_3 len=668 path=[428:0-15 3717:16-16 3718:17-39 3741:40-75 3777:76-105 3807:106-129 558:130-140 569:141-144 573:145-159 588:160-162 591:163-163 592:164-176 3524:177-184 3532:185-237 3585:238-255 684:256-259 688:260-260 689:261-261 690:262-300 729:301-302 731:303-310 739:311-334 763:335-352 781:353-378 807:379-379 808:380-382 811:383-391 820:392-3…	1;1;1;1;1	1;1;1;1;1	1;1;1;1;1	>Haliotis_sp_Tri_103881_c0_g1_i1;>comp106447_c0_seq14_3 len=668 path=[428:0-15 3717:16-16 3718:17-39 3741:40-75 3777:76-105 3807:106-129 558:130-140 569:141-144 573:145-159 588:160-162 591:163-163 592:164-176 3524:177-184 3532:185-237 3585:238-255 684:256-	5	1	1	1	5.5	5.5	5.5	22.178	200	200;222;286;303;748	0	11.919	399790000	66631000	0.00288611	0.288611		5
Haliotis_sp_idb_2214_c0_g1_i1;comp106543_c0_seq12_5 len=1411 path=[3449:0-30 12683:31-58 3508:59-337 3787:338-349 17373:350-528 3978:529-529 3979:530-553 4003:554-889 4339:890-913 4363:914-1410];comp106543_c0_seq11_6 len=1451 path=[3409:0-23 14576:24-25 3435:26-39 3449:40-70 3480:71-98 3508:99-377 3787:378-389 17373:390-568 3978:569-569 3979:570-593 4003:594-929 4339:930-953 4363:954-1450];comp10…	Haliotis_sp_idb_2214_c0_g1_i1;comp106543_c0_seq12_5 len=1411 path=[3449:0-30 12683:31-58 3508:59-337 3787:338-349 17373:350-528 3978:529-529 3979:530-553 4003:554-889 4339:890-913 4363:914-1410];comp106543_c0_seq11_6 len=1451 path=[3409:0-23 14576:24-25 3435:26-39 3449:40-70 3480:71-98 3508:99-377 3787:378-389 17373:390-568 3978:569-569 3979:570-593 4003:594-929 4339:930-953 4363:954-1450];comp10…	4;4;4;4;4;4;4;4;4	4;4;4;4;4;4;4;4;4	4;4;4;4;4;4;4;4;4	>Haliotis_sp_idb_2214_c0_g1_i1;>comp106543_c0_seq12_5 len=1411 path=[3449:0-30 12683:31-58 3508:59-337 3787:338-349 17373:350-528 3978:529-529 3979:530-553 4003:554-889 4339:890-913 4363:914-1410];>comp106543_c0_seq11_6 len=1451 path=[3409:0-23 14576:24-25	9	4	4	4	11.8	11.8	11.8	47.226	431	431;471;484;569;654;691;753;848;921	0	30.247	23405000	1300300	5.63223e-05	0.00563223		10
comp106657_c0_seq1_1 len=729 path=[1793:0-138 1932:139-504 11374:505-512 11382:513-524 2318:525-528 2322:529-549 11412:550-563 2357:564-606 11440:607-618 11452:619-621 11455:622-728];comp106657_c0_seq12_1 len=1038 path=[1793:0-138 1932:139-504 11374:505-512 11382:513-524 2318:525-528 2322:529-549 11412:550-563 2357:564-606 11440:607-618 11452:619-621 2415:622-652 2446:653-656 2450:657-669 11515:6…	comp106657_c0_seq1_1 len=729 path=[1793:0-138 1932:139-504 11374:505-512 11382:513-524 2318:525-528 2322:529-549 11412:550-563 2357:564-606 11440:607-618 11452:619-621 11455:622-728];comp106657_c0_seq12_1 len=1038 path=[1793:0-138 1932:139-504 11374:505-512 11382:513-524 2318:525-528 2322:529-549 11412:550-563 2357:564-606 11440:607-618 11452:619-621 2415:622-652 2446:653-656 2450:657-669 11515:6…	1;1;1	1;1;1	1;1;1	>comp106657_c0_seq1_1 len=729 path=[1793:0-138 1932:139-504 11374:505-512 11382:513-524 2318:525-528 2322:529-549 11412:550-563 2357:564-606 11440:607-618 11452:619-621 11455:622-728];>comp106657_c0_seq12_1 len=1038 path=[1793:0-138 1932:139-504 11374:505-	3	1	1	1	4.9	4.9	4.9	27.12	243	243;346;354	0.002331	6.7304	3773300	377330	1.6344e-05	0.0016344		1
Haliotis_sp_idb_946_c0_g1_i1;comp106850_c0_seq1_5 len=9587 path=[14117:0-142 14260:143-165 33478:166-867 14985:868-872 14990:873-1399 15517:1400-1735 15853:1736-1747 15865:1748-1925 16043:1926-1927 16045:1928-2846 16965:2847-2901 17020:2902-2944 17063:2945-2963 17082:2964-3034 17153:3035-3395 17514:3396-3417 17536:3418-3460 17579:3461-4007 28256:4008-4028 18157:4029-4067 34465:4068-4615 18744:461…	Haliotis_sp_idb_946_c0_g1_i1;comp106850_c0_seq1_5 len=9587 path=[14117:0-142 14260:143-165 33478:166-867 14985:868-872 14990:873-1399 15517:1400-1735 15853:1736-1747 15865:1748-1925 16043:1926-1927 16045:1928-2846 16965:2847-2901 17020:2902-2944 17063:2945-2963 17082:2964-3034 17153:3035-3395 17514:3396-3417 17536:3418-3460 17579:3461-4007 28256:4008-4028 18157:4029-4067 34465:4068-4615 18744:461…	2;2	2;2	2;2	>Haliotis_sp_idb_946_c0_g1_i1;>comp106850_c0_seq1_5 len=9587 path=[14117:0-142 14260:143-165 33478:166-867 14985:868-872 14990:873-1399 15517:1400-1735 15853:1736-1747 15865:1748-1925 16043:1926-1927 16045:1928-2846 16965:2847-2901 17020:2902-2944 17063:29	2	2	2	2	0.9	0.9	0.9	352.54	3110	3110;3196	0	12.323	10557000	68554	2.96941e-06	0.000296941		3
comp106862_c0_seq1_3 len=6977 path=[6962:0-1296 20050:1297-1621 8584:1622-1642 8605:1643-1701 8664:1702-1730 8693:1731-1872 8835:1873-1882 8845:1883-1992 8955:1993-2052 9015:2053-2092 9055:2093-2112 9075:2113-2419 9382:2420-2431 9394:2432-2457 9420:2458-2477 9440:2478-3169 10132:3170-3184 10147:3185-3666 20548:3667-3716 10679:3717-3856 10819:3857-4580 20725:4581-4581 20726:4582-4593 14279:4594-45…	comp106862_c0_seq1_3 len=6977 path=[6962:0-1296 20050:1297-1621 8584:1622-1642 8605:1643-1701 8664:1702-1730 8693:1731-1872 8835:1873-1882 8845:1883-1992 8955:1993-2052 9015:2053-2092 9055:2093-2112 9075:2113-2419 9382:2420-2431 9394:2432-2457 9420:2458-2477 9440:2478-3169 10132:3170-3184 10147:3185-3666 20548:3667-3716 10679:3717-3856 10819:3857-4580 20725:4581-4581 20726:4582-4593 14279:4594-45…	2;2;1;1;1	2;2;1;1;1	2;2;1;1;1	>comp106862_c0_seq1_3 len=6977 path=[6962:0-1296 20050:1297-1621 8584:1622-1642 8605:1643-1701 8664:1702-1730 8693:1731-1872 8835:1873-1882 8845:1883-1992 8955:1993-2052 9015:2053-2092 9055:2093-2112 9075:2113-2419 9382:2420-2431 9394:2432-2457 9420:2458-2	5	2	2	2	1.2	1.2	1.2	254.9	2325	2325;2333;662;799;1294	0	12.875	5040300	53620	2.32254e-06	0.000232254		2
comp107245_c0_seq3_6 len=8466 path=[28189:0-56 22645:57-80 14069:81-268 14257:269-292 14281:293-342 14331:343-350 14339:351-1424 15413:1425-1642 15631:1643-1655 15644:1656-3756 17745:3757-4541 22719:4542-4545 18534:4546-4701 18690:4702-4705 18694:4706-5336 19325:5337-5913 29084:5914-5931 19920:5932-5950 19939:5951-6335 20324:6336-6336 20325:6337-6528 20517:6529-7283 21272:7284-7303 21292:7304-790…	comp107245_c0_seq3_6 len=8466 path=[28189:0-56 22645:57-80 14069:81-268 14257:269-292 14281:293-342 14331:343-350 14339:351-1424 15413:1425-1642 15631:1643-1655 15644:1656-3756 17745:3757-4541 22719:4542-4545 18534:4546-4701 18690:4702-4705 18694:4706-5336 19325:5337-5913 29084:5914-5931 19920:5932-5950 19939:5951-6335 20324:6336-6336 20325:6337-6528 20517:6529-7283 21272:7284-7303 21292:7304-790…	2;2;2;2;2	2;2;2;2;2	2;2;2;2;2	>comp107245_c0_seq3_6 len=8466 path=[28189:0-56 22645:57-80 14069:81-268 14257:269-292 14281:293-342 14331:343-350 14339:351-1424 15413:1425-1642 15631:1643-1655 15644:1656-3756 17745:3757-4541 22719:4542-4545 18534:4546-4701 18690:4702-4705 18694:4706-533	5	2	2	2	0.9	0.9	0.9	310.13	2822	2822;3280;3419;3541;3558	0	12.43	4725200	35528	1.53889e-06	0.000153889		2	34		1818
Haliotis_sp_idb_1321_c0_g1_i1;comp107313_c0_seq1_1 len=23161 path=[1:0-25 27:26-687 689:688-1040 51643:1041-1124 47524:1125-1126 1128:1127-2114 2116:2115-2116 2118:2117-3775 3777:3776-4372 4374:4373-4408 4410:4409-4576 4578:4577-4644 4646:4645-4716 4718:4717-6321 6323:6322-6329 6331:6330-6457 6459:6458-7628 7630:7629-8470 8472:8471-10786 52568:10787-10788 52570:10789-10866 52600:10867-11006 52667…	Haliotis_sp_idb_1321_c0_g1_i1;comp107313_c0_seq1_1 len=23161 path=[1:0-25 27:26-687 689:688-1040 51643:1041-1124 47524:1125-1126 1128:1127-2114 2116:2115-2116 2118:2117-3775 3777:3776-4372 4374:4373-4408 4410:4409-4576 4578:4577-4644 4646:4645-4716 4718:4717-6321 6323:6322-6329 6331:6330-6457 6459:6458-7628 7630:7629-8470 8472:8471-10786 52568:10787-10788 52570:10789-10866 52600:10867-11006 52667…	2;2	2;2	2;2	>Haliotis_sp_idb_1321_c0_g1_i1;>comp107313_c0_seq1_1 len=23161 path=[1:0-25 27:26-687 689:688-1040 51643:1041-1124 47524:1125-1126 1128:1127-2114 2116:2115-2116 2118:2117-3775 3777:3776-4372 4374:4373-4408 4410:4409-4576 4578:4577-4644 4646:4645-4716 4718:	2	2	2	2	0.8	0.8	0.8	329.03	3019	3019;7721	0	12.019	2095500	18065	7.82483e-07	7.82483e-05		1
comp107313_c0_seq1_3 len=23161 path=[1:0-25 27:26-687 689:688-1040 51643:1041-1124 47524:1125-1126 1128:1127-2114 2116:2115-2116 2118:2117-3775 3777:3776-4372 4374:4373-4408 4410:4409-4576 4578:4577-4644 4646:4645-4716 4718:4717-6321 6323:6322-6329 6331:6330-6457 6459:6458-7628 7630:7629-8470 8472:8471-10786 52568:10787-10788 52570:10789-10866 52600:10867-11006 52667:11007-11015 11017:11016-11017…	comp107313_c0_seq1_3 len=23161 path=[1:0-25 27:26-687 689:688-1040 51643:1041-1124 47524:1125-1126 1128:1127-2114 2116:2115-2116 2118:2117-3775 3777:3776-4372 4374:4373-4408 4410:4409-4576 4578:4577-4644 4646:4645-4716 4718:4717-6321 6323:6322-6329 6331:6330-6457 6459:6458-7628 7630:7629-8470 8472:8471-10786 52568:10787-10788 52570:10789-10866 52600:10867-11006 52667:11007-11015 11017:11016-11017…	3;1;1	3;1;1	3;1;1	>comp107313_c0_seq1_3 len=23161 path=[1:0-25 27:26-687 689:688-1040 51643:1041-1124 47524:1125-1126 1128:1127-2114 2116:2115-2116 2118:2117-3775 3777:3776-4372 4374:4373-4408 4410:4409-4576 4578:4577-4644 4646:4645-4716 4718:4717-6321 6323:6322-6329 6331:6	3	3	3	3	0.4	0.4	0.4	844.22	7720	7720;2258;3423	0	16.75	1439800	4113.7	1.78184e-07	1.78184e-05		3
comp107325_c0_seq1_5 len=14542 path=[51563:0-51 8900:52-861 9710:862-1105 52965:1106-1149 9998:1150-1428 10277:1429-1465 10314:1466-1470 10319:1471-1504 53062:1505-1568 10417:1569-1593 10442:1594-1660 10509:1661-1684 10533:1685-1866 53124:1867-1986 10835:1987-2057 10906:2058-2251 11100:2252-2364 53208:2365-3409 12261:3410-3730 53234:3731-3772 12624:3773-3937 12789:3938-3939 12791:3940-4268 54050:…	comp107325_c0_seq1_5 len=14542 path=[51563:0-51 8900:52-861 9710:862-1105 52965:1106-1149 9998:1150-1428 10277:1429-1465 10314:1466-1470 10319:1471-1504 53062:1505-1568 10417:1569-1593 10442:1594-1660 10509:1661-1684 10533:1685-1866 53124:1867-1986 10835:1987-2057 10906:2058-2251 11100:2252-2364 53208:2365-3409 12261:3410-3730 53234:3731-3772 12624:3773-3937 12789:3938-3939 12791:3940-4268 54050:…	3;3;1;1	3;3;1;1	3;3;1;1	>comp107325_c0_seq1_5 len=14542 path=[51563:0-51 8900:52-861 9710:862-1105 52965:1106-1149 9998:1150-1428 10277:1429-1465 10314:1466-1470 10319:1471-1504 53062:1505-1568 10417:1569-1593 10442:1594-1660 10509:1661-1684 10533:1685-1866 53124:1867-1986 10835:	4	3	3	3	0.7	0.7	0.7	541.01	4848	4848;7797;598;6144	0	18.245	10409000	43734	1.89433e-06	0.000189433		4	35		1328
comp85993_c0_seq3_1 len=269 path=[1:0-25 2598:26-29 1290:30-56 1317:57-133 3005:134-185 3038:186-199 2517:200-215 1475:216-235 3070:236-245 3080:246-268];comp64346_c0_seq4_6 len=435 path=[457:0-206 227:207-227 970:228-434];comp64346_c0_seq2_6 len=435 path=[974:0-206 973:207-227 970:228-434];comp64346_c0_seq1_6 len=435 path=[457:0-206 922:207-227 971:228-434];comp85993_c0_seq1_3 len=458 path=[2343…	comp85993_c0_seq3_1 len=269 path=[1:0-25 2598:26-29 1290:30-56 1317:57-133 3005:134-185 3038:186-199 2517:200-215 1475:216-235 3070:236-245 3080:246-268];comp64346_c0_seq4_6 len=435 path=[457:0-206 227:207-227 970:228-434];comp64346_c0_seq2_6 len=435 path=[974:0-206 973:207-227 970:228-434];comp64346_c0_seq1_6 len=435 path=[457:0-206 922:207-227 971:228-434];comp85993_c0_seq1_3 len=458 path=[2343…	3;3;3;3;3;3;3;3;3;3;2;2;2;2;2;2;2;2;2;2;1;1;1;1;1;1	3;3;3;3;3;3;3;3;3;3;2;2;2;2;2;2;2;2;2;2;1;1;1;1;1;1	3;3;3;3;3;3;3;3;3;3;2;2;2;2;2;2;2;2;2;2;1;1;1;1;1;1	>comp85993_c0_seq3_1 len=269 path=[1:0-25 2598:26-29 1290:30-56 1317:57-133 3005:134-185 3038:186-199 2517:200-215 1475:216-235 3070:236-245 3080:246-268];>comp64346_c0_seq4_6 len=435 path=[457:0-206 227:207-227 970:228-434];>comp64346_c0_seq2_6 len=435 pa	26	3	3	3	37.8	37.8	37.8	10.069	90	90;145;145;145;152;152;157;176;176;191;70;71;76;76;82;89;112;112;114;116;72;77;81;84;99;108	0	24.727	71846000	11974000	0.000518652	0.0518652		9
comp53399_c0_seq1_3 len=417 path=[395:0-248 644:249-416];tr|B6RB78|B6RB78_HALDI Ribosomal protein S14 OS=Haliotis discus discus PE=2 SV=1;comp108886_c0_seq1_6 len=474 path=[1:0-473];Haliotis_sp_Tri_2069_c0_g1_i1;comp25076_c0_seq1_2 len=509 path=[487:0-508]	comp53399_c0_seq1_3 len=417 path=[395:0-248 644:249-416];tr|B6RB78|B6RB78_HALDI Ribosomal protein S14 OS=Haliotis discus discus PE=2 SV=1;comp108886_c0_seq1_6 len=474 path=[1:0-473];Haliotis_sp_Tri_2069_c0_g1_i1;comp25076_c0_seq1_2 len=509 path=[487:0-508]	1;1;1;1;1	1;1;1;1;1	1;1;1;1;1	>comp53399_c0_seq1_3 len=417 path=[395:0-248 644:249-416];>tr|B6RB78|B6RB78_HALDI Ribosomal protein S14 OS=Haliotis discus discus PE=2 SV=1;>comp108886_c0_seq1_6 len=474 path=[1:0-473];>Haliotis_sp_Tri_2069_c0_g1_i1;>comp25076_c0_seq1_2 len=509 path=[487:0	5	1	1	1	9.4	9.4	9.4	14.656	139	139;150;158;169;170	0	8.4034	5269400	1317400	5.7063e-05	0.0057063		1
comp108991_c0_seq1_4 len=714 path=[692:0-713]	comp108991_c0_seq1_4 len=714 path=[692:0-713]	5	5	5	>comp108991_c0_seq1_4 len=714 path=[692:0-713]	1	5	5	5	27.7	27.7	27.7	25.941	238	238	0	64.523	40126000	3647900	0.000158008	0.0158008		8	36;37;38;39		72;111;147;153
comp109153_c0_seq1_5 len=543 path=[1:0-542];Haliotis_sp_idb_67061_c0_g1_i1;Haliotis_sp_idb_67060_c0_g1_i1;comp72685_c0_seq2_1 len=643 path=[1:0-71 73:72-619 1875:620-642];comp72685_c0_seq1_1 len=828 path=[1:0-71 1570:72-256 73:257-804 1875:805-827]	comp109153_c0_seq1_5 len=543 path=[1:0-542];Haliotis_sp_idb_67061_c0_g1_i1;Haliotis_sp_idb_67060_c0_g1_i1;comp72685_c0_seq2_1 len=643 path=[1:0-71 73:72-619 1875:620-642];comp72685_c0_seq1_1 len=828 path=[1:0-71 1570:72-256 73:257-804 1875:805-827]	2;1;1;1;1	2;1;1;1;1	2;1;1;1;1	>comp109153_c0_seq1_5 len=543 path=[1:0-542];>Haliotis_sp_idb_67061_c0_g1_i1;>Haliotis_sp_idb_67060_c0_g1_i1;>comp72685_c0_seq2_1 len=643 path=[1:0-71 73:72-619 1875:620-642];>comp72685_c0_seq1_1 len=828 path=[1:0-71 1570:72-256 73:257-804 1875:805-827]	5	2	2	2	11.6	11.6	11.6	19.63	181	181;110;159;215;276	0	13.363	6237000	445500	1.92968e-05	0.00192968		2
comp109220_c0_seq1_2 len=424 path=[402:0-423]	comp109220_c0_seq1_2 len=424 path=[402:0-423]	2	2	2	>comp109220_c0_seq1_2 len=424 path=[402:0-423]	1	2	2	2	24.8	24.8	24.8	14.169	141	141	0	16.99	13879000	2313100	0.000100192	0.0100192		3
comp109254_c0_seq1_3 len=1231 path=[1209:0-1230];comp46304_c0_seq1_2 len=1359 path=[1:0-1358]	comp109254_c0_seq1_3 len=1231 path=[1209:0-1230]	5;2	5;2	4;1	>comp109254_c0_seq1_3 len=1231 path=[1209:0-1230]	2	5	5	4	16.6	16.6	14.9	43.58	410	410;453	0	57.22	153950000	8552600	0.000370455	0.0370455		17	40;41;42;43		143;146;188;244
comp109271_c0_seq1_3 len=1300 path=[1:0-1299];Haliotis_sp_CLC_3530_c0_g1_i1;Haliotis_sp_idb_19735_c0_g1_i1;Haliotis_sp_idb_54688_c0_g1_i1;comp88056_c0_seq1_1 len=950 path=[1:0-262 264:263-425 427:426-530 532:531-640 642:641-647 649:648-668 670:669-701 703:702-949]	comp109271_c0_seq1_3 len=1300 path=[1:0-1299]	13;6;5;2;2	4;0;0;0;0	3;0;0;0;0	>comp109271_c0_seq1_3 len=1300 path=[1:0-1299]	5	13	4	3	43.4	11.8	8.3	48.095	433	433;448;447;163;317	0	27.69	11545000	481040	2.08362e-05	0.00208362		4	44;45;46;47		286;310;320;383
comp109277_c0_seq1_4 len=2757 path=[1:0-2756]	comp109277_c0_seq1_4 len=2757 path=[1:0-2756]	3	3	3	>comp109277_c0_seq1_4 len=2757 path=[1:0-2756]	1	3	3	3	5.7	5.7	5.7	100.31	919	919	0	34.055	13288000	271180	1.17461e-05	0.00117461		3
comp109422_c0_seq1_2 len=330 path=[308:0-329];comp124702_c0_seq1_3 len=348 path=[326:0-347];comp84549_c1_seq2_2 len=533 path=[496:0-33 530:34-359 2434:360-383 880:384-427 924:428-464 1014:465-495 1045:496-532];comp84549_c1_seq3_1 len=583 path=[3611:0-83 530:84-409 2434:410-433 880:434-477 924:478-514 1014:515-545 1045:546-582]	comp109422_c0_seq1_2 len=330 path=[308:0-329];comp124702_c0_seq1_3 len=348 path=[326:0-347];comp84549_c1_seq2_2 len=533 path=[496:0-33 530:34-359 2434:360-383 880:384-427 924:428-464 1014:465-495 1045:496-532];comp84549_c1_seq3_1 len=583 path=[3611:0-83 530:84-409 2434:410-433 880:434-477 924:478-514 1014:515-545 1045:546-582]	1;1;1;1	1;1;1;1	1;1;1;1	>comp109422_c0_seq1_2 len=330 path=[308:0-329];>comp124702_c0_seq1_3 len=348 path=[326:0-347];>comp84549_c1_seq2_2 len=533 path=[496:0-33 530:34-359 2434:360-383 880:384-427 924:428-464 1014:465-495 1045:496-532];>comp84549_c1_seq3_1 len=583 path=[3611:0-8	4	1	1	1	11.8	11.8	11.8	12.132	110	110;116;178;195	0.010352	6.0816	2112500	352080	1.52503e-05	0.00152503		1	49		40
comp109621_c0_seq1_5 len=716 path=[1:0-715];tr|B8XW76|B8XW76_HALDV QM-like protein OS=Haliotis diversicolor supertexta PE=2 SV=1;tr|B6RB95|B6RB95_HALDI Ribosomal protein l10 OS=Haliotis discus discus PE=2 SV=1;comp29823_c0_seq1_1 len=690 path=[1:0-539 541:540-689];comp46312_c0_seq1_3 len=705 path=[683:0-447 1131:448-704];Haliotis_sp_CLC_853_c0_g1_i1	comp109621_c0_seq1_5 len=716 path=[1:0-715];tr|B8XW76|B8XW76_HALDV QM-like protein OS=Haliotis diversicolor supertexta PE=2 SV=1;tr|B6RB95|B6RB95_HALDI Ribosomal protein l10 OS=Haliotis discus discus PE=2 SV=1;comp29823_c0_seq1_1 len=690 path=[1:0-539 541:540-689];comp46312_c0_seq1_3 len=705 path=[683:0-447 1131:448-704];Haliotis_sp_CLC_853_c0_g1_i1	2;1;1;1;1;1	2;1;1;1;1;1	2;1;1;1;1;1	>comp109621_c0_seq1_5 len=716 path=[1:0-715];>tr|B8XW76|B8XW76_HALDV QM-like protein OS=Haliotis diversicolor supertexta PE=2 SV=1;>tr|B6RB95|B6RB95_HALDI Ribosomal protein l10 OS=Haliotis discus discus PE=2 SV=1;>comp29823_c0_seq1_1 len=690 path=[1:0-539	6	2	2	2	7.1	7.1	7.1	27.162	239	239;218;218;230;235;238	0	11.376	3425900	342590	1.48392e-05	0.00148392		2
comp109641_c0_seq1_1 len=607 path=[585:0-606];tr|E6Y2Z1|E6Y2Z1_HALDV GTP-binding nuclear protein Ran OS=Haliotis diversicolor supertexta PE=2 SV=1;tr|B6RB29|B6RB29_HALDI Ran-1-prov protein OS=Haliotis discus discus PE=2 SV=1;Haliotis_sp_idb_37945_c0_g1_i1;comp82506_c0_seq1_5 len=1220 path=[1200:0-240 1443:241-1219]	comp109641_c0_seq1_1 len=607 path=[585:0-606];tr|E6Y2Z1|E6Y2Z1_HALDV GTP-binding nuclear protein Ran OS=Haliotis diversicolor supertexta PE=2 SV=1;tr|B6RB29|B6RB29_HALDI Ran-1-prov protein OS=Haliotis discus discus PE=2 SV=1;Haliotis_sp_idb_37945_c0_g1_i1;comp82506_c0_seq1_5 len=1220 path=[1200:0-240 1443:241-1219]	2;2;2;2;2	2;2;2;2;2	2;2;2;2;2	>comp109641_c0_seq1_1 len=607 path=[585:0-606];>tr|E6Y2Z1|E6Y2Z1_HALDV GTP-binding nuclear protein Ran OS=Haliotis diversicolor supertexta PE=2 SV=1;>tr|B6RB29|B6RB29_HALDI Ran-1-prov protein OS=Haliotis discus discus PE=2 SV=1;>Haliotis_sp_idb_37945_c0_g1	5	2	2	2	12.3	12.3	12.3	22.956	203	203;220;220;249;407	0	16.88	4113300	316410	1.37053e-05	0.00137053		2
comp109734_c0_seq1_3 len=479 path=[457:0-478]	comp109734_c0_seq1_3 len=479 path=[457:0-478]	2	2	2	>comp109734_c0_seq1_3 len=479 path=[457:0-478]	1	2	2	2	13.8	13.8	13.8	17.573	159	159	0	13.921	2382400	264710	1.14659e-05	0.00114659		2
comp110199_c0_seq1_3 len=588 path=[566:0-587]	comp110199_c0_seq1_3 len=588 path=[566:0-587]	1	1	1	>comp110199_c0_seq1_3 len=588 path=[566:0-587]	1	1	1	1	5.1	5.1	5.1	22.713	196	196	0.0043573	6.2688	3545400	354540	1.53569e-05	0.00153569		1
comp124620_c0_seq1_2 len=400 path=[378:0-399];comp75604_c0_seq2_2 len=448 path=[1:0-90 92:91-335 337:336-447];comp110357_c0_seq1_3 len=483 path=[1:0-482]	comp124620_c0_seq1_2 len=400 path=[378:0-399];comp75604_c0_seq2_2 len=448 path=[1:0-90 92:91-335 337:336-447];comp110357_c0_seq1_3 len=483 path=[1:0-482]	1;1;1	1;1;1	1;1;1	>comp124620_c0_seq1_2 len=400 path=[378:0-399];>comp75604_c0_seq2_2 len=448 path=[1:0-90 92:91-335 337:336-447];>comp110357_c0_seq1_3 len=483 path=[1:0-482]	3	1	1	1	15	15	15	14.049	133	133;149;161	0	8.8965	2056100	257020	1.11328e-05	0.00111328		1
comp111062_c0_seq1_3 len=2207 path=[2185:0-2206];Haliotis_sp_Tri_97542_c0_g1_i1;comp46513_c0_seq2_1 len=1872 path=[1:0-1305 1307:1306-1454 1456:1455-1871];comp46513_c0_seq3_1 len=2010 path=[1:0-1305 4643:1306-1443 1307:1444-1592 1456:1593-2009];comp46513_c0_seq1_1 len=2237 path=[1:0-1305 1307:1306-1454 3721:1455-1819 1456:1820-2236];comp46513_c0_seq4_1 len=2375 path=[1:0-1305 4643:1306-1443 1307:…	comp111062_c0_seq1_3 len=2207 path=[2185:0-2206]	7;2;2;2;2;2;1	7;2;2;2;2;2;1	7;2;2;2;2;2;1	>comp111062_c0_seq1_3 len=2207 path=[2185:0-2206]	7	7	7	7	11.8	11.8	11.8	78.829	735	735;550;624;670;746;792;498	0	46.028	25415000	605110	2.62103e-05	0.00262103		7	50		68
comp111239_c0_seq1_1 len=1999 path=[1977:0-1998]	comp111239_c0_seq1_1 len=1999 path=[1977:0-1998]	5	4	2	>comp111239_c0_seq1_1 len=1999 path=[1977:0-1998]	1	5	4	2	8.4	6.9	3.6	72.587	667	667	0	24.62	17269000	507910	2.20001e-05	0.00220001		5	51		248
comp111388_c0_seq1_4 len=1244 path=[1222:0-1243]	comp111388_c0_seq1_4 len=1244 path=[1222:0-1243]	1	1	1	>comp111388_c0_seq1_4 len=1244 path=[1222:0-1243]	1	1	1	1	2.4	2.4	2.4	44.556	414	414	0	12.035	128450000	4940400	0.000213993	0.0213993		28
comp112217_c0_seq1_5 len=1018 path=[1:0-1017]	comp112217_c0_seq1_5 len=1018 path=[1:0-1017]	3	3	1	>comp112217_c0_seq1_5 len=1018 path=[1:0-1017]	1	3	3	1	13.2	13.2	5.3	36.831	340	340	0	35.592	10874000	776700	3.36427e-05	0.00336427		4	52		237
Haliotis_sp_idb_10968_c0_g1_i1;comp112534_c0_seq1_2 len=422 path=[400:0-421];Haliotis_sp_idb_10969_c0_g1_i1	Haliotis_sp_idb_10968_c0_g1_i1;comp112534_c0_seq1_2 len=422 path=[400:0-421];Haliotis_sp_idb_10969_c0_g1_i1	5;5;4	5;5;4	5;5;4	>Haliotis_sp_idb_10968_c0_g1_i1;>comp112534_c0_seq1_2 len=422 path=[400:0-421];>Haliotis_sp_idb_10969_c0_g1_i1	3	5	5	5	48	48	48	14.127	127	127;141;116	0	45.595	112110000	12457000	0.000539573	0.0539573		19
comp112637_c0_seq1_3 len=525 path=[503:0-524]	comp112637_c0_seq1_3 len=525 path=[503:0-524]	1	1	1	>comp112637_c0_seq1_3 len=525 path=[503:0-524]	1	1	1	1	6.9	6.9	6.9	17.728	175	175	0.0023095	6.6259	1461700	162410	7.03477e-06	0.000703477		1
comp114698_c0_seq1_3 len=444 path=[1:0-443]	comp114698_c0_seq1_3 len=444 path=[1:0-443]	1	1	1	>comp114698_c0_seq1_3 len=444 path=[1:0-443]	1	1	1	1	7.4	7.4	7.4	16.085	148	148	0	7.0228	20421000	2269000	9.82815e-05	0.00982815		3
CON__P62894;comp115844_c0_seq1_6 len=672 path=[650:0-671]	CON__P62894;comp115844_c0_seq1_6 len=672 path=[650:0-671]	1;1	1;1	1;1	>P62894 SWISS-PROT:P62894 Cytochrome c - Bos taurus (Bovine).;>comp115844_c0_seq1_6 len=672 path=[650:0-671]	2	1	1	1	10.5	10.5	10.5	11.703	105	105;224	0.0022831	6.5565	2738400	456400	1.97689e-05	0.00197689		1
comp118163_c0_seq1_4 len=717 path=[1:0-716];Haliotis_sp_idb_26847_c0_g1_i1;comp93676_c0_seq1_3 len=1937 path=[1:0-268 5120:269-810 812:811-842 844:843-1081 1083:1082-1095 1097:1096-1431 1433:1432-1452 1454:1453-1519 1521:1520-1602 1604:1603-1733 1735:1734-1828 1830:1829-1847 1849:1848-1936]	comp118163_c0_seq1_4 len=717 path=[1:0-716]	4;1;1	4;1;1	4;1;1	>comp118163_c0_seq1_4 len=717 path=[1:0-716]	3	4	4	4	21.3	21.3	21.3	25.866	239	239;416;645	0	26.891	15434000	964630	4.17828e-05	0.00417828		5
comp442087_c0_seq1_4 len=205 path=[1:0-204];comp118382_c0_seq1_6 len=1938 path=[1:0-1937]	comp442087_c0_seq1_4 len=205 path=[1:0-204];comp118382_c0_seq1_6 len=1938 path=[1:0-1937]	1;1	1;1	1;1	>comp442087_c0_seq1_4 len=205 path=[1:0-204];>comp118382_c0_seq1_6 len=1938 path=[1:0-1937]	2	1	1	1	17.6	17.6	17.6	7.7205	68	68;646	0.0045249	6.5152	2487900	497570	2.15522e-05	0.00215522		1
comp121020_c0_seq1_1 len=949 path=[1:0-948]	comp121020_c0_seq1_1 len=949 path=[1:0-948]	1	1	1	>comp121020_c0_seq1_1 len=949 path=[1:0-948]	1	1	1	1	5.7	5.7	5.7	33.325	317	317	0	10.183	11746000	903510	3.91354e-05	0.00391354		4
comp129747_c0_seq1_3 len=1190 path=[1168:0-1189]	comp129747_c0_seq1_3 len=1190 path=[1168:0-1189]	1	1	1	>comp129747_c0_seq1_3 len=1190 path=[1168:0-1189]	1	1	1	1	2.5	2.5	2.5	43.023	396	396	0.0023148	6.6521	1624300	95549	4.13869e-06	0.000413869		1
comp13212_c0_seq1_4 len=321 path=[1:0-320]	comp13212_c0_seq1_4 len=321 path=[1:0-320]	1	1	1	>comp13212_c0_seq1_4 len=321 path=[1:0-320]	1	1	1	1	8.4	8.4	8.4	11.391	107	107	0.0043764	6.2889	38211000	4776300	0.000206885	0.0206885		3
comp132758_c0_seq1_6 len=949 path=[927:0-948]	comp132758_c0_seq1_6 len=949 path=[927:0-948]	1	1	1	>comp132758_c0_seq1_6 len=949 path=[927:0-948]	1	1	1	1	4.1	4.1	4.1	35.105	316	316	0	7.0793	818990	43105	1.86709e-06	0.000186709		1	53		150
comp133740_c0_seq1_1 len=1438 path=[1416:0-1437];tr|A7L6B1|A7L6B1_HALAI Beta-catenin (Fragment) OS=Haliotis asinina PE=2 SV=1;Haliotis_sp_CLC_1079_c0_g1_i1;comp87734_c0_seq2_1 len=3625 path=[1:0-462 464:463-2415 2417:2416-2809 2811:2810-3206 3211:3207-3624]	comp133740_c0_seq1_1 len=1438 path=[1416:0-1437]	3;1;1;1	3;1;1;1	3;1;1;1	>comp133740_c0_seq1_1 len=1438 path=[1416:0-1437]	4	3	3	3	8.3	8.3	8.3	52.33	480	480;357;830;1209	0	31.496	30853000	964150	4.1762e-05	0.0041762		8	54		418
comp135009_c0_seq1_4 len=505 path=[1:0-504]	comp135009_c0_seq1_4 len=505 path=[1:0-504]	1	1	1	>comp135009_c0_seq1_4 len=505 path=[1:0-504]	1	1	1	1	7.1	7.1	7.1	18.337	168	168	0.0023419	6.7401	2621600	655400	2.83886e-05	0.00283886		1
comp135434_c0_seq1_4 len=334 path=[312:0-333];comp150370_c0_seq1_4 len=306 path=[284:0-305];comp173339_c0_seq1_2 len=332 path=[310:0-331];comp222514_c0_seq1_3 len=364 path=[342:0-363]	comp135434_c0_seq1_4 len=334 path=[312:0-333]	7;2;2;2	7;2;2;2	7;2;2;2	>comp135434_c0_seq1_4 len=334 path=[312:0-333]	4	7	7	7	48.6	48.6	48.6	12.18	111	111;102;111;121	0	52.793	486510000	81086000	0.00351223	0.351223		24	55		87
comp135860_c0_seq1_5 len=1841 path=[1819:0-1840]	comp135860_c0_seq1_5 len=1841 path=[1819:0-1840]	2	2	2	>comp135860_c0_seq1_5 len=1841 path=[1819:0-1840]	1	2	2	2	3.6	3.6	3.6	67.925	614	614	0	13.619	2376800	66023	2.85978e-06	0.000285978		2
comp136122_c0_seq1_4 len=453 path=[1:0-452]	comp136122_c0_seq1_4 len=453 path=[1:0-452]	1	1	1	>comp136122_c0_seq1_4 len=453 path=[1:0-452]	1	1	1	1	7.9	7.9	7.9	16.707	151	151	0.0023585	6.7844	3137300	392160	1.69864e-05	0.00169864		1
comp136401_c0_seq1_5 len=2422 path=[2400:0-2421];Haliotis_sp_Tri_2770_c0_g1_i1;comp99703_c0_seq1_2 len=2817 path=[2795:0-1060 3856:1061-1739 4535:1740-1764 4560:1765-1802 4598:1803-1812 4608:1813-1836 4632:1837-2307 5103:2308-2429 5225:2430-2816]	comp136401_c0_seq1_5 len=2422 path=[2400:0-2421]	12;5;5	11;4;4	11;4;4	>comp136401_c0_seq1_5 len=2422 path=[2400:0-2421]	3	12	11	11	19.3	17.9	17.9	88.235	808	808;670;939	0	79.373	62429000	1783700	7.72607e-05	0.00772607		14	56;57		238;374
comp31935_c0_seq1_4 len=586 path=[564:0-303 868:304-585];comp144616_c0_seq1_6 len=1476 path=[1454:0-1475];comp188273_c0_seq1_5 len=510 path=[1:0-509]	comp31935_c0_seq1_4 len=586 path=[564:0-303 868:304-585];comp144616_c0_seq1_6 len=1476 path=[1454:0-1475];comp188273_c0_seq1_5 len=510 path=[1:0-509]	2;2;1	1;1;1	1;1;1	>comp31935_c0_seq1_4 len=586 path=[564:0-303 868:304-585];>comp144616_c0_seq1_6 len=1476 path=[1454:0-1475];>comp188273_c0_seq1_5 len=510 path=[1:0-509]	3	2	1	1	16.9	8.2	8.2	21.995	195	195;492;170	0	7.7529	13214000	1101100	4.7694e-05	0.0047694		1
comp146963_c0_seq1_4 len=1497 path=[1:0-1496]	comp146963_c0_seq1_4 len=1497 path=[1:0-1496]	1	1	1	>comp146963_c0_seq1_4 len=1497 path=[1:0-1496]	1	1	1	1	2.6	2.6	2.6	53.949	499	499	0.006424	6.2243	5903300	218640	9.47036e-06	0.000947036		3
comp146988_c0_seq1_6 len=876 path=[854:0-875]	comp146988_c0_seq1_6 len=876 path=[854:0-875]	2	2	1	>comp146988_c0_seq1_6 len=876 path=[854:0-875]	1	2	2	1	8.6	8.6	3.8	33.993	292	292	0	12.98	5018700	334580	1.44923e-05	0.00144923		2
comp188025_c0_seq1_6 len=266 path=[1:0-265];comp151882_c0_seq1_3 len=388 path=[1:0-387];CON__Q3SX28	comp188025_c0_seq1_6 len=266 path=[1:0-265];comp151882_c0_seq1_3 len=388 path=[1:0-387];CON__Q3SX28	1;1;1	1;1;1	1;1;1	>comp188025_c0_seq1_6 len=266 path=[1:0-265];>comp151882_c0_seq1_3 len=388 path=[1:0-387];>Q3SX28 TREMBL:Q3SX28;Q5KR48 (Bos taurus) Tropomyosin 2	3	1	1	1	11.2	11.2	11.2	10.219	89	89;129;284	0	7.6032	16120000	2302900	9.97498e-05	0.00997498		4
comp152168_c0_seq1_1 len=569 path=[1:0-568];Haliotis_sp_Tri_102141_c0_g1_i1;comp93748_c0_seq1_5 len=3152 path=[1:0-732 734:733-763 765:764-779 781:780-1443 1445:1444-1453 1455:1454-2016 2018:2017-2038 2040:2039-2062 2064:2063-2598 2600:2599-2602 2604:2603-3151]	comp152168_c0_seq1_1 len=569 path=[1:0-568];Haliotis_sp_Tri_102141_c0_g1_i1;comp93748_c0_seq1_5 len=3152 path=[1:0-732 734:733-763 765:764-779 781:780-1443 1445:1444-1453 1455:1454-2016 2018:2017-2038 2040:2039-2062 2064:2063-2598 2600:2599-2602 2604:2603-3151]	1;1;1	1;1;1	1;1;1	>comp152168_c0_seq1_1 len=569 path=[1:0-568];>Haliotis_sp_Tri_102141_c0_g1_i1;>comp93748_c0_seq1_5 len=3152 path=[1:0-732 734:733-763 765:764-779 781:780-1443 1445:1444-1453 1455:1454-2016 2018:2017-2038 2040:2039-2062 2064:2063-2598 2600:2599-2602 2604:26	3	1	1	1	7.9	7.9	7.9	20.473	190	190;902;1051	0	7.1184	1297000	144120	6.24254e-06	0.000624254		1
Haliotis_sp_Tri_808_c0_g1_i1;comp157484_c0_seq1_1 len=611 path=[1:0-610]	Haliotis_sp_Tri_808_c0_g1_i1;comp157484_c0_seq1_1 len=611 path=[1:0-610]	2;2	2;2	2;2	>Haliotis_sp_Tri_808_c0_g1_i1;>comp157484_c0_seq1_1 len=611 path=[1:0-610]	2	2	2	2	21.9	21.9	21.9	15.484	137	137;204	0	14.774	24273000	2697000	0.00011682	0.011682		5	58		75
comp16151_c0_seq2_5 len=617 path=[1:0-425 427:426-616];Haliotis_sp_idb_23364_c0_g1_i1;Haliotis_sp_CLC_237_c0_g1_i1	comp16151_c0_seq2_5 len=617 path=[1:0-425 427:426-616];Haliotis_sp_idb_23364_c0_g1_i1;Haliotis_sp_CLC_237_c0_g1_i1	1;1;1	1;1;1	1;1;1	>comp16151_c0_seq2_5 len=617 path=[1:0-425 427:426-616];>Haliotis_sp_idb_23364_c0_g1_i1;>Haliotis_sp_CLC_237_c0_g1_i1	3	1	1	1	9.2	9.2	9.2	22.678	206	206;881;882	0	8.4083	3479800	386640	1.67473e-05	0.00167473		1
comp16504_c0_seq1_3 len=408 path=[386:0-407];Haliotis_sp_Tri_119238_c0_g1_i1	comp16504_c0_seq1_3 len=408 path=[386:0-407];Haliotis_sp_Tri_119238_c0_g1_i1	1;1	1;1	1;1	>comp16504_c0_seq1_3 len=408 path=[386:0-407];>Haliotis_sp_Tri_119238_c0_g1_i1	2	1	1	1	9.6	9.6	9.6	15.402	136	136;304	0	6.816	1746900	218360	9.45824e-06	0.000945824		3
tr|Q58PA5|Q58PA5_HALKA Histone H3 (Fragment) OS=Haliotis kamtschatkana GN=H3 PE=3 SV=1;comp16557_c0_seq1_3 len=364 path=[1:0-302 304:303-363];tr|Q58PA9|Q58PA9_9VEST Histone H3 (Fragment) OS=Haliotis jacnensis GN=H3 PE=3 SV=1;tr|Q58PA8|Q58PA8_HALAI Histone H3 (Fragment) OS=Haliotis asinina GN=H3 PE=3 SV=1;tr|Q58PA7|Q58PA7_9VEST Histone H3 (Fragment) OS=Haliotis pustulata GN=H3 PE=3 SV=1;tr|Q58PA6|…	tr|Q58PA5|Q58PA5_HALKA Histone H3 (Fragment) OS=Haliotis kamtschatkana GN=H3 PE=3 SV=1;comp16557_c0_seq1_3 len=364 path=[1:0-302 304:303-363];tr|Q58PA9|Q58PA9_9VEST Histone H3 (Fragment) OS=Haliotis jacnensis GN=H3 PE=3 SV=1;tr|Q58PA8|Q58PA8_HALAI Histone H3 (Fragment) OS=Haliotis asinina GN=H3 PE=3 SV=1;tr|Q58PA7|Q58PA7_9VEST Histone H3 (Fragment) OS=Haliotis pustulata GN=H3 PE=3 SV=1;tr|Q58PA6|…	2;2;2;2;2;2;2;2;2;2;2;2;2;2;2;1;1;1;1;1;1;1;1	2;2;2;2;2;2;2;2;2;2;2;2;2;2;2;1;1;1;1;1;1;1;1	2;2;2;2;2;2;2;2;2;2;2;2;2;2;2;1;1;1;1;1;1;1;1	>tr|Q58PA5|Q58PA5_HALKA Histone H3 (Fragment) OS=Haliotis kamtschatkana GN=H3 PE=3 SV=1;>comp16557_c0_seq1_3 len=364 path=[1:0-302 304:303-363];>tr|Q58PA9|Q58PA9_9VEST Histone H3 (Fragment) OS=Haliotis jacnensis GN=H3 PE=3 SV=1;>tr|Q58PA8|Q58PA8_HALAI Hist	23	2	2	2	14	14	14	12.808	114	114;121;125;125;125;125;125;125;136;136;189;330;359;372;679;102;109;109;109;131;155;156;299	0	12.367	22480000	5620000	0.00024343	0.024343		5	59		112
comp165648_c0_seq1_2 len=428 path=[406:0-427];Haliotis_sp_idb_34627_c0_g1_i1;Haliotis_sp_Tri_95672_c0_g1_i1	comp165648_c0_seq1_2 len=428 path=[406:0-427];Haliotis_sp_idb_34627_c0_g1_i1;Haliotis_sp_Tri_95672_c0_g1_i1	2;2;2	2;2;2	2;2;2	>comp165648_c0_seq1_2 len=428 path=[406:0-427];>Haliotis_sp_idb_34627_c0_g1_i1;>Haliotis_sp_Tri_95672_c0_g1_i1	3	2	2	2	18.9	18.9	18.9	15.934	143	143;334;401	0	11.777	5591800	621310	2.6912e-05	0.0026912		2
comp167272_c0_seq1_4 len=559 path=[1:0-558]	comp167272_c0_seq1_4 len=559 path=[1:0-558]	1	1	1	>comp167272_c0_seq1_4 len=559 path=[1:0-558]	1	1	1	1	5.9	5.9	5.9	20.163	186	186	0	7.3229	2309300	209940	9.09352e-06	0.000909352		1
comp174131_c0_seq1_2 len=1168 path=[1:0-1167]	comp174131_c0_seq1_2 len=1168 path=[1:0-1167]	6	6	6	>comp174131_c0_seq1_2 len=1168 path=[1:0-1167]	1	6	6	6	18.5	18.5	18.5	43.772	389	389	0	54.789	22681000	840040	3.63862e-05	0.00363862		7	60		278
comp17459_c0_seq1_4 len=265 path=[1:0-112 114:113-136 138:137-167 169:168-264]	comp17459_c0_seq1_4 len=265 path=[1:0-112 114:113-136 138:137-167 169:168-264]	1	1	1	>comp17459_c0_seq1_4 len=265 path=[1:0-112 114:113-136 138:137-167 169:168-264]	1	1	1	1	18.2	18.2	18.2	9.8942	88	88	0	8.3575	2779100	397020	1.71969e-05	0.00171969		1
comp175564_c0_seq1_3 len=603 path=[581:0-602]	comp175564_c0_seq1_3 len=603 path=[581:0-602]	1	1	1	>comp175564_c0_seq1_3 len=603 path=[581:0-602]	1	1	1	1	5	5	5	22.053	201	201	0	7.4191	1134800	103170	4.4688e-06	0.00044688		1
comp178018_c0_seq1_1 len=547 path=[1:0-546]	comp178018_c0_seq1_1 len=547 path=[1:0-546]	1	1	1	>comp178018_c0_seq1_1 len=547 path=[1:0-546]	1	1	1	1	6.6	6.6	6.6	19.771	183	183	0.004329	6.2588	859560	71630	3.10264e-06	0.000310264		0
comp181742_c0_seq1_4 len=640 path=[618:0-639];Haliotis_sp_CLC_2399_c0_g1_i1;comp63584_c0_seq1_3 len=1388 path=[1366:0-1387]	comp181742_c0_seq1_4 len=640 path=[618:0-639];Haliotis_sp_CLC_2399_c0_g1_i1;comp63584_c0_seq1_3 len=1388 path=[1366:0-1387]	2;2;2	2;2;2	2;2;2	>comp181742_c0_seq1_4 len=640 path=[618:0-639];>Haliotis_sp_CLC_2399_c0_g1_i1;>comp63584_c0_seq1_3 len=1388 path=[1366:0-1387]	3	2	2	2	16	16	16	23.618	213	213;452;462	0	14.829	1681200	120090	5.20168e-06	0.000520168		2
comp18904_c0_seq1_2 len=692 path=[670:0-500 1171:501-691];Haliotis_sp_Tri_59763_c0_g1_i1;comp94399_c0_seq2_3 len=1524 path=[1502:0-853 2356:854-893 2396:894-953 2456:954-1012 4230:1013-1025 2528:1026-1126 4261:1127-1149 2652:1150-1197 4300:1198-1199 4302:1200-1281 2784:1282-1523];comp94399_c0_seq1_3 len=1552 path=[1502:0-853 4154:854-866 3088:867-881 2356:882-921 2396:922-981 2456:982-1040 4230:1…	comp18904_c0_seq1_2 len=692 path=[670:0-500 1171:501-691]	3;1;1;1	3;1;1;1	3;1;1;1	>comp18904_c0_seq1_2 len=692 path=[670:0-500 1171:501-691]	4	3	3	3	14.7	14.7	14.7	25.763	231	231;249;508;517	0	18.157	8050500	670880	2.90591e-05	0.00290591		3
comp191803_c0_seq1_2 len=480 path=[1:0-479]	comp191803_c0_seq1_2 len=480 path=[1:0-479]	1	1	1	>comp191803_c0_seq1_2 len=480 path=[1:0-479]	1	1	1	1	8.8	8.8	8.8	16.918	160	160	0.0023529	6.7754	2209800	245530	1.06351e-05	0.00106351		2
comp193691_c0_seq1_5 len=375 path=[1:0-374]	comp193691_c0_seq1_5 len=375 path=[1:0-374]	1	1	1	>comp193691_c0_seq1_5 len=375 path=[1:0-374]	1	1	1	1	9.6	9.6	9.6	13.959	125	125	0	7.9135	2184800	273100	1.18293e-05	0.00118293		1
comp194138_c0_seq1_5 len=479 path=[457:0-478]	comp194138_c0_seq1_5 len=479 path=[457:0-478]	1	1	1	>comp194138_c0_seq1_5 len=479 path=[457:0-478]	1	1	1	1	12.5	12.5	12.5	16.914	160	160	0	10.34	3817400	477180	2.0669e-05	0.0020669		1
comp20044_c0_seq1_1 len=1374 path=[1:0-1373]	comp20044_c0_seq1_1 len=1374 path=[1:0-1373]	2	2	2	>comp20044_c0_seq1_1 len=1374 path=[1:0-1373]	1	2	2	2	5.9	5.9	5.9	49.561	458	458	0	15.172	4997400	277630	1.20255e-05	0.00120255		2
comp205463_c0_seq1_5 len=574 path=[552:0-573];Haliotis_sp_idb_35864_c0_g1_i1;comp88207_c0_seq1_4 len=1165 path=[1:0-60 62:61-839 841:840-852 854:853-1037 1039:1038-1093 1095:1094-1164]	comp205463_c0_seq1_5 len=574 path=[552:0-573]	3;1;1	3;1;1	3;1;1	>comp205463_c0_seq1_5 len=574 path=[552:0-573]	3	3	3	3	18.2	18.2	18.2	20.818	192	192;285;388	0	20.812	5620800	374720	1.6231e-05	0.0016231		3
comp210095_c0_seq1_5 len=333 path=[1:0-332]	comp210095_c0_seq1_5 len=333 path=[1:0-332]	1	1	1	>comp210095_c0_seq1_5 len=333 path=[1:0-332]	1	1	1	1	15.3	15.3	15.3	13.04	111	111	0	11.701	3616000	516570	2.23752e-05	0.00223752		2
comp210964_c0_seq1_6 len=996 path=[1:0-995]	comp210964_c0_seq1_6 len=996 path=[1:0-995]	1	1	1	>comp210964_c0_seq1_6 len=996 path=[1:0-995]	1	1	1	1	3.9	3.9	3.9	36.053	332	332	0.0043384	6.2634	1383900	69197	2.99726e-06	0.000299726		1
comp211158_c0_seq1_6 len=283 path=[1:0-282]	comp211158_c0_seq1_6 len=283 path=[1:0-282]	2	2	2	>comp211158_c0_seq1_6 len=283 path=[1:0-282]	1	2	2	2	31.9	31.9	31.9	10.996	94	94	0	14.792	4076100	679350	2.9426e-05	0.0029426		2	61		67
comp217698_c0_seq1_6 len=237 path=[1:0-236]	comp217698_c0_seq1_6 len=237 path=[1:0-236]	1	1	1	>comp217698_c0_seq1_6 len=237 path=[1:0-236]	1	1	1	1	17.7	17.7	17.7	8.7706	79	79	0	20.985	3474700	694950	3.01017e-05	0.00301017		1
comp21825_c0_seq1_2 len=679 path=[657:0-678];comp55503_c0_seq1_1 len=666 path=[1:0-25 27:26-665]	comp21825_c0_seq1_2 len=679 path=[657:0-678];comp55503_c0_seq1_1 len=666 path=[1:0-25 27:26-665]	5;3	5;3	3;1	>comp21825_c0_seq1_2 len=679 path=[657:0-678];>comp55503_c0_seq1_1 len=666 path=[1:0-25 27:26-665]	2	5	5	3	29.2	29.2	19	23.233	226	226;222	0	33.557	13756000	917050	3.97219e-05	0.00397219		7	62;63		112;216
comp22517_c0_seq1_1 len=1207 path=[1:0-865 867:866-1206];comp7457_c0_seq1_1 len=565 path=[543:0-564];comp118628_c0_seq1_5 len=1096 path=[1074:0-1095];comp189395_c0_seq1_1 len=222 path=[1:0-221];comp94651_c1_seq1_4 len=693 path=[4275:0-21 2198:22-269 2446:270-306 2483:307-540 2717:541-692];Haliotis_sp_CLC_1330_c0_g1_i1;Haliotis_sp_Tri_69483_c0_g1_i1;comp74101_c0_seq1_4 len=1180 path=[1158:0-145 13…	comp22517_c0_seq1_1 len=1207 path=[1:0-865 867:866-1206];comp7457_c0_seq1_1 len=565 path=[543:0-564];comp118628_c0_seq1_5 len=1096 path=[1074:0-1095]	3;2;2;1;1;1;1;1;1	3;2;2;1;1;1;1;1;1	3;2;2;1;1;1;1;1;1	>comp22517_c0_seq1_1 len=1207 path=[1:0-865 867:866-1206];>comp7457_c0_seq1_1 len=565 path=[543:0-564];>comp118628_c0_seq1_5 len=1096 path=[1074:0-1095]	9	3	3	3	7.4	7.4	7.4	44.292	403	403;189;366;74;231;301;331;393;396	0	18.214	19172000	833560	3.61055e-05	0.00361055		4
comp23247_c0_seq1_2 len=1455 path=[1433:0-1210 2644:1211-1454]	comp23247_c0_seq1_2 len=1455 path=[1433:0-1210 2644:1211-1454]	10	10	10	>comp23247_c0_seq1_2 len=1455 path=[1433:0-1210 2644:1211-1454]	1	10	10	10	27	27	27	51.566	485	485	0	77.375	90265000	3471700	0.000150376	0.0150376		16	64		225
comp23329_c0_seq1_1 len=1090 path=[1068:0-451 1520:452-1089];comp23329_c0_seq2_1 len=480 path=[1068:0-451 2158:452-479]	comp23329_c0_seq1_1 len=1090 path=[1068:0-451 1520:452-1089];comp23329_c0_seq2_1 len=480 path=[1068:0-451 2158:452-479]	2;1	2;1	2;1	>comp23329_c0_seq1_1 len=1090 path=[1068:0-451 1520:452-1089];>comp23329_c0_seq2_1 len=480 path=[1068:0-451 2158:452-479]	2	2	2	2	6.9	6.9	6.9	38.436	364	364;160	0	13.345	9679300	879930	3.81141e-05	0.00381141		2
comp236269_c0_seq1_4 len=272 path=[250:0-271]	comp236269_c0_seq1_4 len=272 path=[250:0-271]	6	4	4	>comp236269_c0_seq1_4 len=272 path=[250:0-271]	1	6	4	4	55.6	41.1	41.1	9.4749	90	90	0	86.469	927150000	185430000	0.00803188	0.803188		42
comp23692_c0_seq1_3 len=1292 path=[1:0-1291];tr|Q45Y86|Q45Y86_HALRU Triosephosphate isomerase (Fragment) OS=Haliotis rufescens PE=2 SV=1	comp23692_c0_seq1_3 len=1292 path=[1:0-1291];tr|Q45Y86|Q45Y86_HALRU Triosephosphate isomerase (Fragment) OS=Haliotis rufescens PE=2 SV=1	2;1	2;1	2;1	>comp23692_c0_seq1_3 len=1292 path=[1:0-1291];>tr|Q45Y86|Q45Y86_HALRU Triosephosphate isomerase (Fragment) OS=Haliotis rufescens PE=2 SV=1	2	2	2	2	6.5	6.5	6.5	45.689	430	430;210	0	12.164	7606700	362220	1.56895e-05	0.00156895		3
comp24068_c0_seq1_6 len=656 path=[1:0-655];comp61890_c0_seq1_2 len=286 path=[264:0-285]	comp24068_c0_seq1_6 len=656 path=[1:0-655]	3;1	3;1	3;1	>comp24068_c0_seq1_6 len=656 path=[1:0-655]	2	3	3	3	19.6	19.6	19.6	24.264	219	219;95	0	21.698	14704000	1050300	4.54936e-05	0.00454936		3	65		117
comp24075_c0_seq1_1 len=701 path=[1:0-605 607:606-676 678:677-700];comp24075_c0_seq2_1 len=772 path=[1:0-605 607:606-676 1414:677-747 678:748-771]	comp24075_c0_seq1_1 len=701 path=[1:0-605 607:606-676 678:677-700];comp24075_c0_seq2_1 len=772 path=[1:0-605 607:606-676 1414:677-747 678:748-771]	2;2	2;2	2;2	>comp24075_c0_seq1_1 len=701 path=[1:0-605 607:606-676 678:677-700];>comp24075_c0_seq2_1 len=772 path=[1:0-605 607:606-676 1414:677-747 678:748-771]	2	2	2	2	10.7	10.7	10.7	26.654	234	234;258	0	31.175	4547500	378960	1.64146e-05	0.00164146		2
comp241021_c0_seq1_1 len=240 path=[218:0-239]	comp241021_c0_seq1_1 len=240 path=[218:0-239]	2	1	1	>comp241021_c0_seq1_1 len=240 path=[218:0-239]	1	2	1	1	47.5	17.5	17.5	7.1212	80	80	0	14.967	15326000	3831500	0.000165961	0.0165961		1
comp24200_c0_seq1_1 len=297 path=[1:0-296]	comp24200_c0_seq1_1 len=297 path=[1:0-296]	1	1	1	>comp24200_c0_seq1_1 len=297 path=[1:0-296]	1	1	1	1	13.1	13.1	13.1	11.344	99	99	0	10.19	3291400	658270	2.85129e-05	0.00285129		1
comp24281_c0_seq1_1 len=709 path=[687:0-298 986:299-708]	comp24281_c0_seq1_1 len=709 path=[687:0-298 986:299-708]	3	3	3	>comp24281_c0_seq1_1 len=709 path=[687:0-298 986:299-708]	1	3	3	3	12.7	12.7	12.7	26.703	237	237	0	17.174	5536000	503270	2.17991e-05	0.00217991		2
comp24358_c0_seq1_2 len=238 path=[1:0-237]	comp24358_c0_seq1_2 len=238 path=[1:0-237]	1	1	1	>comp24358_c0_seq1_2 len=238 path=[1:0-237]	1	1	1	1	13.9	13.9	13.9	8.2354	79	79	0	7.3628	7404100	1480800	6.41407e-05	0.00641407		1
comp24358_c1_seq1_6 len=270 path=[461:0-243 705:244-269]	comp24358_c1_seq1_6 len=270 path=[461:0-243 705:244-269]	1	1	1	>comp24358_c1_seq1_6 len=270 path=[461:0-243 705:244-269]	1	1	1	1	13.3	13.3	13.3	9.8063	90	90	0	7.0137	3873900	1291300	5.59325e-05	0.00559325		1
comp24361_c0_seq2_2 len=604 path=[1:0-361 363:362-603]	comp24361_c0_seq2_2 len=604 path=[1:0-361 363:362-603]	1	1	1	>comp24361_c0_seq2_2 len=604 path=[1:0-361 363:362-603]	1	1	1	1	8	8	8	21.931	201	201	0.0043956	6.3021	2701200	270120	1.17002e-05	0.00117002		1
comp245176_c0_seq1_3 len=322 path=[300:0-321]	comp245176_c0_seq1_3 len=322 path=[300:0-321]	1	1	1	>comp245176_c0_seq1_3 len=322 path=[300:0-321]	1	1	1	1	18.7	18.7	18.7	12.076	107	107	0	9.74	1654600	236380	1.02388e-05	0.00102388		1
comp24760_c0_seq1_4 len=902 path=[1:0-696 698:697-901]	comp24760_c0_seq1_4 len=902 path=[1:0-696 698:697-901]	1	1	1	>comp24760_c0_seq1_4 len=902 path=[1:0-696 698:697-901]	1	1	1	1	3.7	3.7	3.7	33.309	300	300	0.008316	6.1336	1272600	63629	2.75608e-06	0.000275608		1
comp24999_c0_seq1_4 len=1380 path=[1358:0-698 2057:699-1379]	comp24999_c0_seq1_4 len=1380 path=[1358:0-698 2057:699-1379]	3	3	3	>comp24999_c0_seq1_4 len=1380 path=[1358:0-698 2057:699-1379]	1	3	3	3	8	8	8	52.409	460	460	0	18.661	12538000	482220	2.08873e-05	0.00208873		3
comp25088_c0_seq1_3 len=826 path=[804:0-768 1573:769-825]	comp25088_c0_seq1_3 len=826 path=[804:0-768 1573:769-825]	2	2	2	>comp25088_c0_seq1_3 len=826 path=[804:0-768 1573:769-825]	1	2	2	2	9.5	9.5	9.5	30.513	275	275	0	14.19	3753600	288740	1.25067e-05	0.00125067		1	66		149
comp250883_c0_seq1_3 len=231 path=[1:0-230]	comp250883_c0_seq1_3 len=231 path=[1:0-230]	1	1	1	>comp250883_c0_seq1_3 len=231 path=[1:0-230]	1	1	1	1	14.3	14.3	14.3	8.4386	77	77	0.00998	5.9375	924400	184880	8.00805e-06	0.000800805		1
comp25134_c0_seq1_1 len=604 path=[1:0-80 82:81-603]	comp25134_c0_seq1_1 len=604 path=[1:0-80 82:81-603]	1	1	1	>comp25134_c0_seq1_1 len=604 path=[1:0-80 82:81-603]	1	1	1	1	4	4	4	23.543	202	202	0.010267	6.0297	506650	72378	3.13504e-06	0.000313504		1	67		114
comp25397_c0_seq1_4 len=439 path=[1:0-278 280:279-438]	comp25397_c0_seq1_4 len=439 path=[1:0-278 280:279-438]	1	1	1	>comp25397_c0_seq1_4 len=439 path=[1:0-278 280:279-438]	1	1	1	1	9	9	9	16.782	145	145	0.0044346	6.3376	777160	155430	6.73243e-06	0.000673243		1
comp254393_c0_seq1_2 len=294 path=[272:0-293]	comp254393_c0_seq1_2 len=294 path=[272:0-293]	2	2	2	>comp254393_c0_seq1_2 len=294 path=[272:0-293]	1	2	2	2	30.6	30.6	30.6	10.267	98	98	0	15.775	3828900	638150	2.76414e-05	0.00276414		2
comp25767_c0_seq1_2 len=1013 path=[991:0-491 1483:492-1012]	comp25767_c0_seq1_2 len=1013 path=[991:0-491 1483:492-1012]	2	2	2	>comp25767_c0_seq1_2 len=1013 path=[991:0-491 1483:492-1012]	1	2	2	2	6.5	6.5	6.5	36.954	338	338	0	11.43	4632000	257340	1.11467e-05	0.00111467		2	69		217
comp25997_c0_seq1_1 len=264 path=[242:0-96 339:97-263]	comp25997_c0_seq1_1 len=264 path=[242:0-96 339:97-263]	1	1	1	>comp25997_c0_seq1_1 len=264 path=[242:0-96 339:97-263]	1	1	1	1	12.5	12.5	12.5	10.486	88	88	0	8.4046	73390000	12232000	0.000529828	0.0529828		7
comp26587_c0_seq1_2 len=1722 path=[1700:0-1401 3102:1402-1721]	comp26587_c0_seq1_2 len=1722 path=[1700:0-1401 3102:1402-1721]	3	3	3	>comp26587_c0_seq1_2 len=1722 path=[1700:0-1401 3102:1402-1721]	1	3	3	3	8	8	8	62.633	574	574	0	25.877	15913000	723310	3.13301e-05	0.00313301		4
comp26600_c0_seq1_4 len=660 path=[638:0-659]	comp26600_c0_seq1_4 len=660 path=[638:0-659]	1	1	1	>comp26600_c0_seq1_4 len=660 path=[638:0-659]	1	1	1	1	4.1	4.1	4.1	24.769	220	220	0.0084388	6.1709	281770000	25615000	0.00110951	0.110951		7
comp26743_c1_seq1_5 len=1233 path=[1:0-1232];Haliotis_sp_Tri_74428_c0_g1_i1;comp92915_c0_seq1_5 len=4086 path=[4064:0-2001 6066:2002-2938 7003:2939-2942 7007:2943-2960 7025:2961-3037 7102:3038-3061 7126:3062-3082 7147:3083-3199 7264:3200-3223 7288:3224-3236 7301:3237-3454 7519:3455-3478 7543:3479-3598 7663:3599-3622 7687:3623-3766 7831:3767-3790 7855:3791-3881 7946:3882-3905 7970:3906-4085]	comp26743_c1_seq1_5 len=1233 path=[1:0-1232];Haliotis_sp_Tri_74428_c0_g1_i1;comp92915_c0_seq1_5 len=4086 path=[4064:0-2001 6066:2002-2938 7003:2939-2942 7007:2943-2960 7025:2961-3037 7102:3038-3061 7126:3062-3082 7147:3083-3199 7264:3200-3223 7288:3224-3236 7301:3237-3454 7519:3455-3478 7543:3479-3598 7663:3599-3622 7687:3623-3766 7831:3767-3790 7855:3791-3881 7946:3882-3905 7970:3906-4085]	1;1;1	1;1;1	1;1;1	>comp26743_c1_seq1_5 len=1233 path=[1:0-1232];>Haliotis_sp_Tri_74428_c0_g1_i1;>comp92915_c0_seq1_5 len=4086 path=[4064:0-2001 6066:2002-2938 7003:2939-2942 7007:2943-2960 7025:2961-3037 7102:3038-3061 7126:3062-3082 7147:3083-3199 7264:3200-3223 7288:3224-	3	1	1	1	3.6	3.6	3.6	45.604	411	411;877;1362	0.010225	6.0201	1079600	67473	2.92258e-06	0.000292258		1
comp67480_c1_seq1_5 len=263 path=[549:0-262];comp27178_c0_seq1_6 len=634 path=[612:0-633];comp70645_c0_seq1_2 len=661 path=[639:0-554 1194:555-555 1195:556-579 1219:580-660];Haliotis_sp_Tri_56871_c0_g1_i1	comp67480_c1_seq1_5 len=263 path=[549:0-262];comp27178_c0_seq1_6 len=634 path=[612:0-633];comp70645_c0_seq1_2 len=661 path=[639:0-554 1194:555-555 1195:556-579 1219:580-660];Haliotis_sp_Tri_56871_c0_g1_i1	1;1;1;1	1;1;1;1	1;1;1;1	>comp67480_c1_seq1_5 len=263 path=[549:0-262];>comp27178_c0_seq1_6 len=634 path=[612:0-633];>comp70645_c0_seq1_2 len=661 path=[639:0-554 1194:555-555 1195:556-579 1219:580-660];>Haliotis_sp_Tri_56871_c0_g1_i1	4	1	1	1	10.2	10.2	10.2	9.7563	88	88;211;220;224	0.004386	6.2924	1700600	566880	2.45543e-05	0.00245543		1
comp273839_c0_seq1_4 len=212 path=[190:0-211];Haliotis_sp_CLC_1609_c0_g1_i1;comp86399_c0_seq2_3 len=1790 path=[1768:0-372 2141:373-415 2184:416-1103 5015:1104-1191 2960:1192-1789];comp63635_c0_seq1_1 len=1813 path=[1791:0-372 2164:373-675 2467:676-677 2469:678-1812]	comp273839_c0_seq1_4 len=212 path=[190:0-211];Haliotis_sp_CLC_1609_c0_g1_i1;comp86399_c0_seq2_3 len=1790 path=[1768:0-372 2141:373-415 2184:416-1103 5015:1104-1191 2960:1192-1789];comp63635_c0_seq1_1 len=1813 path=[1791:0-372 2164:373-675 2467:676-677 2469:678-1812]	1;1;1;1	1;1;1;1	1;1;1;1	>comp273839_c0_seq1_4 len=212 path=[190:0-211];>Haliotis_sp_CLC_1609_c0_g1_i1;>comp86399_c0_seq2_3 len=1790 path=[1768:0-372 2141:373-415 2184:416-1103 5015:1104-1191 2960:1192-1789];>comp63635_c0_seq1_1 len=1813 path=[1791:0-372 2164:373-675 2467:676-677	4	1	1	1	12.9	12.9	12.9	8.0804	70	70;408;596;605	0.0044543	6.3616	1590100	397510	1.72181e-05	0.00172181		1
comp277819_c0_seq1_6 len=341 path=[319:0-340]	comp277819_c0_seq1_6 len=341 path=[319:0-340]	1	1	1	>comp277819_c0_seq1_6 len=341 path=[319:0-340]	1	1	1	1	9.6	9.6	9.6	12.985	114	114	0.0022727	6.5462	1722900	246130	1.06611e-05	0.00106611		1	70		41
comp27958_c0_seq1_3 len=520 path=[1:0-334 336:335-519]	comp27958_c0_seq1_3 len=520 path=[1:0-334 336:335-519]	1	1	1	>comp27958_c0_seq1_3 len=520 path=[1:0-334 336:335-519]	1	1	1	1	11.6	11.6	11.6	18.965	173	173	0	9.7802	1148400	114840	4.97428e-06	0.000497428		1	71		94
comp28365_c0_seq1_3 len=1537 path=[1515:0-1536]	comp28365_c0_seq1_3 len=1537 path=[1515:0-1536]	3	3	3	>comp28365_c0_seq1_3 len=1537 path=[1515:0-1536]	1	3	3	3	6.2	6.2	6.2	57.605	512	512	0	18.437	6709400	209670	9.08183e-06	0.000908183		3
comp290346_c0_seq1_4 len=382 path=[1:0-381]	comp290346_c0_seq1_4 len=382 path=[1:0-381]	1	1	1	>comp290346_c0_seq1_4 len=382 path=[1:0-381]	1	1	1	1	7.9	7.9	7.9	14.471	127	127	0.0044053	6.3182	5139200	734180	3.18009e-05	0.00318009		3
comp29037_c0_seq1_1 len=1020 path=[1145:0-708 2001:709-1019];comp29037_c0_seq2_1 len=1167 path=[1145:0-708 1854:709-855 2001:856-1166]	comp29037_c0_seq1_1 len=1020 path=[1145:0-708 2001:709-1019];comp29037_c0_seq2_1 len=1167 path=[1145:0-708 1854:709-855 2001:856-1166]	1;1	1;1	1;1	>comp29037_c0_seq1_1 len=1020 path=[1145:0-708 2001:709-1019];>comp29037_c0_seq2_1 len=1167 path=[1145:0-708 1854:709-855 2001:856-1166]	2	1	1	1	4.1	4.1	4.1	37.35	340	340;389	0.010373	6.1109	3104900	155240	6.7242e-06	0.00067242		1
comp29330_c0_seq1_4 len=773 path=[1:0-772]	comp29330_c0_seq1_4 len=773 path=[1:0-772]	1	1	1	>comp29330_c0_seq1_4 len=773 path=[1:0-772]	1	1	1	1	6.2	6.2	6.2	27.289	257	257	0.0045147	6.4983	1299400	81214	3.51777e-06	0.000351777		1
comp310163_c0_seq1_1 len=336 path=[314:0-335]	comp310163_c0_seq1_1 len=336 path=[314:0-335]	2	2	2	>comp310163_c0_seq1_1 len=336 path=[314:0-335]	1	2	2	2	26.8	26.8	26.8	12.806	112	112	0	15.285	6816600	1363300	5.90512e-05	0.00590512		1
comp32572_c0_seq1_3 len=263 path=[1:0-79 81:80-262]	comp32572_c0_seq1_3 len=263 path=[1:0-79 81:80-262]	1	1	1	>comp32572_c0_seq1_3 len=263 path=[1:0-79 81:80-262]	1	1	1	1	20.7	20.7	20.7	10.009	87	87	0	12.735	1128300	282090	1.22187e-05	0.00122187		1
comp32839_c0_seq1_6 len=370 path=[348:0-369]	comp32839_c0_seq1_6 len=370 path=[348:0-369]	2	2	2	>comp32839_c0_seq1_6 len=370 path=[348:0-369]	1	2	2	2	15.4	15.4	15.4	14.01	123	123	0	11.143	4366900	545860	2.36439e-05	0.00236439		2
comp32983_c1_seq1_3 len=491 path=[469:0-490]	comp32983_c1_seq1_3 len=491 path=[469:0-490]	2	2	2	>comp32983_c1_seq1_3 len=491 path=[469:0-490]	1	2	2	2	14.7	14.7	14.7	17.828	163	163	0	12.051	3774900	471860	2.04386e-05	0.00204386		2	72		76
comp330845_c0_seq1_1 len=286 path=[264:0-285]	comp330845_c0_seq1_1 len=286 path=[264:0-285]	1	1	1	>comp330845_c0_seq1_1 len=286 path=[264:0-285]	1	1	1	1	15.6	15.6	15.6	11.399	96	96	0.0022989	6.5966	646950	92422	4.00325e-06	4.00325e-08		1
comp34940_c1_seq1_4 len=272 path=[925:0-271]	comp34940_c1_seq1_4 len=272 path=[925:0-271]	1	1	1	>comp34940_c1_seq1_4 len=272 path=[925:0-271]	1	1	1	1	13.3	13.3	13.3	9.6141	90	90	0.0022883	6.5608	2036200	509060	2.20499e-05	0.00220499		1
comp352483_c0_seq1_2 len=480 path=[458:0-479]	comp352483_c0_seq1_2 len=480 path=[458:0-479]	2	1	1	>comp352483_c0_seq1_2 len=480 path=[458:0-479]	1	2	1	1	14.4	8.8	8.8	18.165	160	160	0	8.5786	3200400	320040	1.38625e-05	0.00138625		1
comp361360_c0_seq1_4 len=226 path=[204:0-225]	comp361360_c0_seq1_4 len=226 path=[204:0-225]	1	1	1	>comp361360_c0_seq1_4 len=226 path=[204:0-225]	1	1	1	1	14.7	14.7	14.7	8.6208	75	75	0.0045351	6.5202	198980	66325	2.87286e-06	0.000287286		2	73		24
comp36515_c0_seq1_6 len=425 path=[403:0-378 782:379-424];comp269223_c0_seq1_1 len=305 path=[1:0-304];comp182383_c0_seq1_1 len=374 path=[352:0-373];tr|B6VEZ2|B6VEZ2_HALDI Histone H2A OS=Haliotis discus discus PE=2 SV=1;Haliotis_sp_Tri_52307_c0_g1_i1;tr|B6RB38|B6RB38_HALDI Histone H2A OS=Haliotis discus discus PE=2 SV=1;Haliotis_sp_Tri_108347_c0_g1_i1;comp81268_c0_seq2_1 len=671 path=[649:0-389 103…	comp36515_c0_seq1_6 len=425 path=[403:0-378 782:379-424];comp269223_c0_seq1_1 len=305 path=[1:0-304];comp182383_c0_seq1_1 len=374 path=[352:0-373];tr|B6VEZ2|B6VEZ2_HALDI Histone H2A OS=Haliotis discus discus PE=2 SV=1;Haliotis_sp_Tri_52307_c0_g1_i1;tr|B6RB38|B6RB38_HALDI Histone H2A OS=Haliotis discus discus PE=2 SV=1;Haliotis_sp_Tri_108347_c0_g1_i1;comp81268_c0_seq2_1 len=671 path=[649:0-389 103…	2;1;1;1;1;1;1;1;1;1	2;1;1;1;1;1;1;1;1;1	2;1;1;1;1;1;1;1;1;1	>comp36515_c0_seq1_6 len=425 path=[403:0-378 782:379-424];>comp269223_c0_seq1_1 len=305 path=[1:0-304];>comp182383_c0_seq1_1 len=374 path=[352:0-373];>tr|B6VEZ2|B6VEZ2_HALDI Histone H2A OS=Haliotis discus discus PE=2 SV=1;>Haliotis_sp_Tri_52307_c0_g1_i1;>t	10	2	2	2	19.7	19.7	19.7	15.241	142	142;102;125;128;128;136;159;224;315;483	0	31.977	127850000	21308000	0.000922953	0.0922953		4
comp41851_c0_seq2_2 len=628 path=[1:0-450 452:451-627];comp41851_c0_seq1_2 len=673 path=[1:0-450 1300:451-495 452:496-672]	comp41851_c0_seq2_2 len=628 path=[1:0-450 452:451-627];comp41851_c0_seq1_2 len=673 path=[1:0-450 1300:451-495 452:496-672]	6;6	6;6	6;6	>comp41851_c0_seq2_2 len=628 path=[1:0-450 452:451-627];>comp41851_c0_seq1_2 len=673 path=[1:0-450 1300:451-495 452:496-672]	2	6	6	6	29.2	29.2	29.2	23.318	209	209;224	0	44.763	36468000	2431200	0.000105307	0.0105307		6	74		81
comp43283_c0_seq1_4 len=1159 path=[1:0-1158];Haliotis_sp_idb_11471_c0_g1_i1;tr|C7EAA2|C7EAA2_HALAI PL10-like protein OS=Haliotis asinina PE=2 SV=1;comp101991_c0_seq10_3 len=7394 path=[9593:0-194 9788:195-651 10245:652-1720 12540:1721-2710 13530:2711-4425 15245:4426-4600 15420:4601-4949 7172:4950-5978 8201:5979-6110 8333:6111-6354 8577:6355-6358 8581:6359-7393];comp101991_c0_seq4_2 len=8620 path=[…	comp43283_c0_seq1_4 len=1159 path=[1:0-1158];Haliotis_sp_idb_11471_c0_g1_i1;tr|C7EAA2|C7EAA2_HALAI PL10-like protein OS=Haliotis asinina PE=2 SV=1;comp101991_c0_seq10_3 len=7394 path=[9593:0-194 9788:195-651 10245:652-1720 12540:1721-2710 13530:2711-4425 15245:4426-4600 15420:4601-4949 7172:4950-5978 8201:5979-6110 8333:6111-6354 8577:6355-6358 8581:6359-7393];comp101991_c0_seq4_2 len=8620 path=[…	2;1;1;1;1;1;1	2;1;1;1;1;1;1	2;1;1;1;1;1;1	>comp43283_c0_seq1_4 len=1159 path=[1:0-1158];>Haliotis_sp_idb_11471_c0_g1_i1;>tr|C7EAA2|C7EAA2_HALAI PL10-like protein OS=Haliotis asinina PE=2 SV=1;>comp101991_c0_seq10_3 len=7394 path=[9593:0-194 9788:195-651 10245:652-1720 12540:1721-2710 13530:2711-44	7	2	2	2	8	8	8	41.602	386	386;692;775;2464;2873;2946;3354	0	16.551	2769100	125870	5.45204e-06	0.000545204		2
comp44977_c0_seq1_2 len=894 path=[872:0-893]	comp44977_c0_seq1_2 len=894 path=[872:0-893]	1	1	1	>comp44977_c0_seq1_2 len=894 path=[872:0-893]	1	1	1	1	3.4	3.4	3.4	32.032	298	298	0.010183	5.9987	11548000	607810	2.63272e-05	0.00263272		4
comp45831_c0_seq1_1 len=497 path=[475:0-496];comp148966_c0_seq1_4 len=408 path=[386:0-407];Haliotis_sp_Tri_53506_c0_g1_i1;comp100582_c0_seq1_5 len=631 path=[18200:0-22 236:23-630]	comp45831_c0_seq1_1 len=497 path=[475:0-496];comp148966_c0_seq1_4 len=408 path=[386:0-407];Haliotis_sp_Tri_53506_c0_g1_i1;comp100582_c0_seq1_5 len=631 path=[18200:0-22 236:23-630]	2;1;1;1	2;1;1;1	2;1;1;1	>comp45831_c0_seq1_1 len=497 path=[475:0-496];>comp148966_c0_seq1_4 len=408 path=[386:0-407];>Haliotis_sp_Tri_53506_c0_g1_i1;>comp100582_c0_seq1_5 len=631 path=[18200:0-22 236:23-630]	4	2	2	2	10.8	10.8	10.8	19.223	166	166;136;164;211	0	11.323	2409500	344220	1.49098e-05	0.00149098		2
comp46451_c0_seq1_1 len=924 path=[1:0-545 547:546-923]	comp46451_c0_seq1_1 len=924 path=[1:0-545 547:546-923]	2	2	2	>comp46451_c0_seq1_1 len=924 path=[1:0-545 547:546-923]	1	2	2	2	7.1	7.1	7.1	34.835	308	308	0	12.705	5027400	335160	1.45174e-05	0.00145174		2
comp46614_c0_seq1_4 len=554 path=[1:0-553];Haliotis_sp_Tri_23502_c0_g1_i1	comp46614_c0_seq1_4 len=554 path=[1:0-553];Haliotis_sp_Tri_23502_c0_g1_i1	3;3	3;3	3;3	>comp46614_c0_seq1_4 len=554 path=[1:0-553];>Haliotis_sp_Tri_23502_c0_g1_i1	2	3	3	3	27.2	27.2	27.2	18.898	184	184;234	0	22.975	50922000	12731000	0.000551442	0.0551442		9
comp46746_c0_seq1_2 len=1743 path=[1:0-1742]	comp46746_c0_seq1_2 len=1743 path=[1:0-1742]	2	2	2	>comp46746_c0_seq1_2 len=1743 path=[1:0-1742]	1	2	2	2	4.3	4.3	4.3	62.734	581	581	0	12.018	4055400	139840	6.05715e-06	0.000605715		2	75		509
comp48021_c0_seq1_2 len=1014 path=[1:0-822 824:823-1013];Haliotis_sp_idb_46813_c0_g1_i1;tr|B6RB17|B6RB17_HALDI 40S ribosomal protein SA OS=Haliotis discus discus PE=2 SV=1;Haliotis_sp_CLC_41_c0_g1_i1;comp24944_c0_seq1_5 len=1291 path=[1269:0-704 1974:705-1290];comp24944_c0_seq2_6 len=1382 path=[2537:0-795 1974:796-1381]	comp48021_c0_seq1_2 len=1014 path=[1:0-822 824:823-1013]	4;1;1;1;1;1	4;1;1;1;1;1	4;1;1;1;1;1	>comp48021_c0_seq1_2 len=1014 path=[1:0-822 824:823-1013]	6	4	4	4	24.3	24.3	24.3	37.471	338	338;297;324;325;431;461	0	57.94	10842000	774420	3.35439e-05	0.00335439		5	76		54
comp48128_c0_seq1_4 len=1730 path=[1:0-117 119:118-1729];Haliotis_sp_idb_14508_c0_g1_i1;comp94822_c0_seq10_2 len=1668 path=[2393:0-32 21465:33-34 2428:35-73 21510:74-76 21513:77-97 2491:98-119 2513:120-120 2514:121-210 21697:211-229 21716:230-231 2625:232-1397 12175:1398-1439 3833:1440-1552 3946:1553-1588 3982:1589-1593 3987:1594-1667];comp46294_c0_seq1_5 len=1677 path=[1655:0-1676];tr|R9QMW9|R9Q…	comp48128_c0_seq1_4 len=1730 path=[1:0-117 119:118-1729];Haliotis_sp_idb_14508_c0_g1_i1;comp94822_c0_seq10_2 len=1668 path=[2393:0-32 21465:33-34 2428:35-73 21510:74-76 21513:77-97 2491:98-119 2513:120-120 2514:121-210 21697:211-229 21716:230-231 2625:232-1397 12175:1398-1439 3833:1440-1552 3946:1553-1588 3982:1589-1593 3987:1594-1667];comp46294_c0_seq1_5 len=1677 path=[1655:0-1676]	6;3;3;3;2;2;2;1;1;1;1;1;1;1;1;1;1	6;3;3;3;2;2;2;1;1;1;1;1;1;1;1;1;1	3;0;0;0;0;0;0;0;0;0;0;0;0;0;0;0;0	>comp48128_c0_seq1_4 len=1730 path=[1:0-117 119:118-1729];>Haliotis_sp_idb_14508_c0_g1_i1;>comp94822_c0_seq10_2 len=1668 path=[2393:0-32 21465:33-34 2428:35-73 21510:74-76 21513:77-97 2491:98-119 2513:120-120 2514:121-210 21697:211-229 21716:230-231 2625:2	17	6	6	3	13.4	13.4	7.6	62.743	576	576;463;556;559;158;458;715;70;102;102;120;269;270;284;286;369;584	0	50.751	123620000	4415200	0.000191244	0.0191244		15	77		294
Haliotis_sp_Tri_2952_c0_g1_i1;comp48289_c0_seq1_1 len=667 path=[921:0-507 1864:508-666];comp48289_c0_seq2_1 len=943 path=[921:0-507 1429:508-942];Haliotis_sp_idb_54202_c0_g1_i1	Haliotis_sp_Tri_2952_c0_g1_i1;comp48289_c0_seq1_1 len=667 path=[921:0-507 1864:508-666];comp48289_c0_seq2_1 len=943 path=[921:0-507 1429:508-942];Haliotis_sp_idb_54202_c0_g1_i1	1;1;1;1	1;1;1;1	1;1;1;1	>Haliotis_sp_Tri_2952_c0_g1_i1;>comp48289_c0_seq1_1 len=667 path=[921:0-507 1864:508-666];>comp48289_c0_seq2_1 len=943 path=[921:0-507 1429:508-942];>Haliotis_sp_idb_54202_c0_g1_i1	4	1	1	1	9.6	9.6	9.6	20.661	187	187;223;315;354	0	7.7667	3519000	293250	1.27021e-05	0.00127021		2
comp48409_c0_seq1_3 len=911 path=[889:0-35 925:36-910]	comp48409_c0_seq1_3 len=911 path=[889:0-35 925:36-910]	2	2	2	>comp48409_c0_seq1_3 len=911 path=[889:0-35 925:36-910]	1	2	2	2	7.9	7.9	7.9	33.807	303	303	0	12.722	5981000	498420	2.1589e-05	0.0021589		2
comp48749_c0_seq1_3 len=449 path=[1:0-43 45:44-448]	comp48749_c0_seq1_3 len=449 path=[1:0-43 45:44-448]	2	2	2	>comp48749_c0_seq1_3 len=449 path=[1:0-43 45:44-448]	1	2	2	2	18.8	18.8	18.8	16.268	149	149	0	18.607	6659800	832480	3.60588e-05	0.00360588		2
comp48856_c0_seq1_4 len=334 path=[1:0-333]	comp48856_c0_seq1_4 len=334 path=[1:0-333]	2	2	2	>comp48856_c0_seq1_4 len=334 path=[1:0-333]	1	2	2	2	18.9	18.9	18.9	12.098	111	111	0	13.233	5889200	1177800	5.10163e-05	0.00510163		2
Haliotis_sp_idb_68755_c0_g1_i1;comp49086_c0_seq1_6 len=655 path=[653:0-32 686:33-654]	Haliotis_sp_idb_68755_c0_g1_i1;comp49086_c0_seq1_6 len=655 path=[653:0-32 686:33-654]	3;3	3;3	3;3	>Haliotis_sp_idb_68755_c0_g1_i1;>comp49086_c0_seq1_6 len=655 path=[653:0-32 686:33-654]	2	3	3	3	23.7	23.7	23.7	16.722	169	169;218	0	18.415	11301000	1614500	6.99319e-05	0.00699319		4
comp49273_c0_seq1_2 len=963 path=[941:0-578 1520:579-686 1628:687-914 1856:915-962];Haliotis_sp_Tri_105572_c0_g1_i1;Haliotis_sp_idb_46434_c0_g1_i1	comp49273_c0_seq1_2 len=963 path=[941:0-578 1520:579-686 1628:687-914 1856:915-962];Haliotis_sp_Tri_105572_c0_g1_i1	5;4;2	5;4;2	5;4;2	>comp49273_c0_seq1_2 len=963 path=[941:0-578 1520:579-686 1628:687-914 1856:915-962];>Haliotis_sp_Tri_105572_c0_g1_i1	3	5	5	5	22.7	22.7	22.7	35.375	321	321;255;245	0	121.72	152070000	11697000	0.000506654	0.0506654		24	78		207
comp49800_c1_seq1_1 len=582 path=[1028:0-489 1518:490-581]	comp49800_c1_seq1_1 len=582 path=[1028:0-489 1518:490-581]	2	2	2	>comp49800_c1_seq1_1 len=582 path=[1028:0-489 1518:490-581]	1	2	2	2	13.9	13.9	13.9	20.989	194	194	0	12.986	4496400	562050	2.43451e-05	0.00243451		2
comp50203_c1_seq1_3 len=536 path=[1764:0-535]	comp50203_c1_seq1_3 len=536 path=[1764:0-535]	2	2	2	>comp50203_c1_seq1_3 len=536 path=[1764:0-535]	1	2	2	2	15.7	15.7	15.7	19.911	178	178	0	15.834	721480	103070	4.46446e-06	0.000446446		2
comp50471_c0_seq1_5 len=597 path=[1:0-596]	comp50471_c0_seq1_5 len=597 path=[1:0-596]	1	1	1	>comp50471_c0_seq1_5 len=597 path=[1:0-596]	1	1	1	1	7	7	7	22.379	199	199	0	14.79	5073600	507360	2.19762e-05	0.00219762		1
comp50924_c0_seq1_4 len=686 path=[664:0-685]	comp50924_c0_seq1_4 len=686 path=[664:0-685]	1	1	1	>comp50924_c0_seq1_4 len=686 path=[664:0-685]	1	1	1	1	7	7	7	26.414	228	228	0	7.6083	1303200	108600	4.704e-06	0.0004704		2
comp51574_c0_seq1_4 len=295 path=[277:0-62 344:63-294]	comp51574_c0_seq1_4 len=295 path=[277:0-62 344:63-294]	1	1	1	>comp51574_c0_seq1_4 len=295 path=[277:0-62 344:63-294]	1	1	1	1	12.2	12.2	12.2	10.899	98	98	0.0043668	6.2856	3104200	620840	2.68916e-05	0.00268916		1
comp51700_c0_seq3_3 len=645 path=[1:0-572 574:573-644];tr|B1N694|B1N694_HALDI Thioredoxin peroxidase 2 OS=Haliotis discus discus PE=2 SV=1;Haliotis_sp_idb_57414_c0_g1_i1;comp81198_c0_seq1_2 len=1114 path=[3705:0-153 196:154-1113];comp81198_c0_seq4_1 len=1155 path=[1:0-173 175:174-192 194:193-193 195:194-194 196:195-1154];comp81198_c0_seq3_2 len=1228 path=[3189:0-265 194:266-266 195:267-267 196:26…	comp51700_c0_seq3_3 len=645 path=[1:0-572 574:573-644]	3;1;1;1;1;1;1	3;1;1;1;1;1;1	3;1;1;1;1;1;1	>comp51700_c0_seq3_3 len=645 path=[1:0-572 574:573-644]	7	3	3	3	13.5	13.5	13.5	23.697	215	215;199;227;371;385;409;430	0	20.643	35322000	2207600	9.56219e-05	0.00956219		8	79		37
comp51790_c0_seq2_2 len=1344 path=[1:0-213 215:214-739 741:740-1343];comp51790_c0_seq1_2 len=1485 path=[1:0-213 215:214-739 2820:740-880 741:881-1484]	comp51790_c0_seq2_2 len=1344 path=[1:0-213 215:214-739 741:740-1343];comp51790_c0_seq1_2 len=1485 path=[1:0-213 215:214-739 2820:740-880 741:881-1484]	1;1	1;1	1;1	>comp51790_c0_seq2_2 len=1344 path=[1:0-213 215:214-739 741:740-1343];>comp51790_c0_seq1_2 len=1485 path=[1:0-213 215:214-739 2820:740-880 741:881-1484]	2	1	1	1	3.1	3.1	3.1	48.317	448	448;495	0.0043197	6.2557	1472800	73642	3.18979e-06	0.000318979		1
comp51969_c0_seq1_2 len=816 path=[794:0-371 1166:372-667 1462:668-815]	comp51969_c0_seq1_2 len=816 path=[794:0-371 1166:372-667 1462:668-815]	2	2	2	>comp51969_c0_seq1_2 len=816 path=[794:0-371 1166:372-667 1462:668-815]	1	2	2	2	7.7	7.7	7.7	29.482	272	272	0	12.326	9402500	723270	3.13283e-05	0.00313283		2
comp52010_c0_seq1_4 len=919 path=[1:0-918]	comp52010_c0_seq1_4 len=919 path=[1:0-918]	1	1	1	>comp52010_c0_seq1_4 len=919 path=[1:0-918]	1	1	1	1	3.6	3.6	3.6	32.942	306	306	0	9.0307	44382000	2335900	0.000101179	0.0101179		6
Haliotis_sp_CLC_18921_c0_g1_i1;comp52213_c0_seq1_3 len=2417 path=[2395:0-1708 4104:1709-1900 4296:1901-2416]	Haliotis_sp_CLC_18921_c0_g1_i1;comp52213_c0_seq1_3 len=2417 path=[2395:0-1708 4104:1709-1900 4296:1901-2416]	10;10	10;10	10;10	>Haliotis_sp_CLC_18921_c0_g1_i1;>comp52213_c0_seq1_3 len=2417 path=[2395:0-1708 4104:1709-1900 4296:1901-2416]	2	10	10	10	23.5	23.5	23.5	67.69	603	603;805	0	90.436	126530000	6326500	0.000274032	0.0274032		28	80;81;82;83		388;459;482;530
comp52297_c0_seq1_2 len=813 path=[791:0-812];Haliotis_sp_idb_10314_c0_g1_i1	comp52297_c0_seq1_2 len=813 path=[791:0-812];Haliotis_sp_idb_10314_c0_g1_i1	5;5	5;5	5;5	>comp52297_c0_seq1_2 len=813 path=[791:0-812];>Haliotis_sp_idb_10314_c0_g1_i1	2	5	5	5	35.1	35.1	35.1	29.391	271	271;373	0	101.53	279250000	23271000	0.00100798	0.100798		19
tr|A9LMJ6|A9LMJ6_HALDI Ribosomal protein S9 OS=Haliotis discus discus PE=2 SV=1;Haliotis_sp_Tri_44993_c0_g1_i1;Haliotis_sp_idb_58530_c0_g1_i1;comp52403_c0_seq1_5 len=652 path=[1:0-281 283:282-651];comp88103_c0_seq1_2 len=657 path=[635:0-8 644:9-224 860:225-234 870:235-243 879:244-332 968:333-339 975:340-407 4743:408-425 4761:426-426 4762:427-428 1064:429-429 4822:430-431 1067:432-554 1190:555-594…	tr|A9LMJ6|A9LMJ6_HALDI Ribosomal protein S9 OS=Haliotis discus discus PE=2 SV=1;Haliotis_sp_Tri_44993_c0_g1_i1;Haliotis_sp_idb_58530_c0_g1_i1;comp52403_c0_seq1_5 len=652 path=[1:0-281 283:282-651];comp88103_c0_seq1_2 len=657 path=[635:0-8 644:9-224 860:225-234 870:235-243 879:244-332 968:333-339 975:340-407 4743:408-425 4761:426-426 4762:427-428 1064:429-429 4822:430-431 1067:432-554 1190:555-594…	3;3;3;3;3;3;2;2;2;1;1;1	3;3;3;3;3;3;2;2;2;1;1;1	3;3;3;3;3;3;2;2;2;1;1;1	>tr|A9LMJ6|A9LMJ6_HALDI Ribosomal protein S9 OS=Haliotis discus discus PE=2 SV=1;>Haliotis_sp_Tri_44993_c0_g1_i1;>Haliotis_sp_idb_58530_c0_g1_i1;>comp52403_c0_seq1_5 len=652 path=[1:0-281 283:282-651];>comp88103_c0_seq1_2 len=657 path=[635:0-8 644:9-224 86	12	3	3	3	12.6	12.6	12.6	22.348	191	191;191;210;218;219;289;283;355;361;95;219;361	0	16.758	14322000	1193500	5.16963e-05	0.00516963		2
comp52564_c0_seq2_5 len=1810 path=[1:0-283 285:284-1750 1752:1751-1809]	comp52564_c0_seq2_5 len=1810 path=[1:0-283 285:284-1750 1752:1751-1809]	6	6	6	>comp52564_c0_seq2_5 len=1810 path=[1:0-283 285:284-1750 1752:1751-1809]	1	6	6	6	8.9	8.9	8.9	68.783	604	604	0	39.139	8185000	199630	8.64695e-06	0.000864695		6	84;85;86;87		213;223;402;406
comp528934_c0_seq1_2 len=212 path=[190:0-211];comp64153_c0_seq1_6 len=452 path=[430:0-21 452:22-250 681:251-451]	comp528934_c0_seq1_2 len=212 path=[190:0-211];comp64153_c0_seq1_6 len=452 path=[430:0-21 452:22-250 681:251-451]	1;1	1;1	1;1	>comp528934_c0_seq1_2 len=212 path=[190:0-211];>comp64153_c0_seq1_6 len=452 path=[430:0-21 452:22-250 681:251-451]	2	1	1	1	19.7	19.7	19.7	7.7097	71	71;151	0	7.395	4316700	1079200	4.67454e-05	0.00467454		1
comp53070_c0_seq1_3 len=765 path=[1:0-692 694:693-764]	comp53070_c0_seq1_3 len=765 path=[1:0-692 694:693-764]	1	1	1	>comp53070_c0_seq1_3 len=765 path=[1:0-692 694:693-764]	1	1	1	1	5.5	5.5	5.5	27.837	255	255	0.0044643	6.3849	9629100	687790	2.97915e-05	0.00297915		2
comp54249_c0_seq1_2 len=2907 path=[2885:0-27 2913:28-2564 5450:2565-2569 5455:2570-2906];Haliotis_sp_CLC_2239_c0_g1_i1;comp88090_c0_seq2_2 len=3013 path=[7022:0-158 3660:159-2989 7846:2990-3012];comp88090_c0_seq5_2 len=3082 path=[3432:0-227 3660:228-3058 7846:3059-3081];comp88090_c0_seq3_2 len=3202 path=[7022:0-158 3660:159-2989 6491:2990-3113 6616:3114-3201];comp88090_c0_seq4_2 len=3271 path=[34…	comp54249_c0_seq1_2 len=2907 path=[2885:0-27 2913:28-2564 5450:2565-2569 5455:2570-2906]	10;4;4;4;4;4	10;4;4;4;4;4	10;4;4;4;4;4	>comp54249_c0_seq1_2 len=2907 path=[2885:0-27 2913:28-2564 5450:2565-2569 5455:2570-2906]	6	10	10	10	13	13	13	105.63	969	969;802;1004;1027;1067;1090	0	73.253	37461000	749220	3.24524e-05	0.00324524		11	88;89		69;242
comp54491_c0_seq2_3 len=606 path=[1:0-432 434:433-605];comp54491_c0_seq1_3 len=691 path=[1:0-432 2188:433-690]	comp54491_c0_seq2_3 len=606 path=[1:0-432 434:433-605];comp54491_c0_seq1_3 len=691 path=[1:0-432 2188:433-690]	1;1	1;1	1;1	>comp54491_c0_seq2_3 len=606 path=[1:0-432 434:433-605];>comp54491_c0_seq1_3 len=691 path=[1:0-432 2188:433-690]	2	1	1	1	5	5	5	21.886	202	202;230	0	6.9425	5190200	576690	2.49793e-05	0.00249793		3
comp54951_c0_seq1_3 len=757 path=[1:0-121 1001:122-535 533:536-561 559:562-589 587:590-756];comp174518_c0_seq1_1 len=270 path=[248:0-269]	comp54951_c0_seq1_3 len=757 path=[1:0-121 1001:122-535 533:536-561 559:562-589 587:590-756];comp174518_c0_seq1_1 len=270 path=[248:0-269]	2;1	1;1	1;1	>comp54951_c0_seq1_3 len=757 path=[1:0-121 1001:122-535 533:536-561 559:562-589 587:590-756];>comp174518_c0_seq1_1 len=270 path=[248:0-269]	2	2	1	1	8.3	4.4	4.4	27.949	252	252;90	0.0063966	6.218	174220000	10889000	0.000471656	0.0471656		3	90		155
comp59223_c0_seq1_2 len=530 path=[1:0-47 49:48-413 415:414-471 1077:472-529]	comp59223_c0_seq1_2 len=530 path=[1:0-47 49:48-413 415:414-471 1077:472-529]	8	1	1	>comp59223_c0_seq1_2 len=530 path=[1:0-47 49:48-413 415:414-471 1077:472-529]	1	8	1	1	45.2	11.9	11.9	19.46	177	177	0	26.066	85844000	7804000	0.000338029	0.0338029		7
comp59451_c0_seq1_4 len=672 path=[650:0-671]	comp59451_c0_seq1_4 len=672 path=[650:0-671]	4	4	3	>comp59451_c0_seq1_4 len=672 path=[650:0-671]	1	4	4	3	21.4	21.4	16.5	23.933	224	224	0	25.609	10183000	925740	4.00983e-05	0.00400983		4	94		51
comp61638_c0_seq1_3 len=239 path=[217:0-238]	comp61638_c0_seq1_3 len=239 path=[217:0-238]	1	1	1	>comp61638_c0_seq1_3 len=239 path=[217:0-238]	1	1	1	1	17.7	17.7	17.7	8.504	79	79	0	7.8149	5767500	1441900	6.24557e-05	0.00624557		1
comp62063_c0_seq1_1 len=3033 path=[1:0-911 913:912-1644 1646:1645-2400 2402:2401-3032];comp65502_c1_seq1_4 len=2157 path=[3143:0-1739 4883:1740-1742 4886:1743-2156];Haliotis_sp_Tri_84405_c0_g1_i1;comp104845_c0_seq1_2 len=3452 path=[4590:0-129 4720:130-151 4742:152-317 11514:318-318 11515:319-329 7716:330-330 4921:331-333 4924:334-407 4998:408-411 5002:412-435 11578:436-451 5042:452-468 5059:469-4…	comp62063_c0_seq1_1 len=3033 path=[1:0-911 913:912-1644 1646:1645-2400 2402:2401-3032]	10;1;1;1	10;1;1;1	8;0;0;0	>comp62063_c0_seq1_1 len=3033 path=[1:0-911 913:912-1644 1646:1645-2400 2402:2401-3032]	4	10	10	8	12.4	12.4	10.3	111.75	1011	1011;719;843;1151	0	88.32	48305000	985820	4.27007e-05	0.00427007		14	95;96		516;803
comp62064_c0_seq1_4 len=1568 path=[1:0-1348 1350:1349-1567]	comp62064_c0_seq1_4 len=1568 path=[1:0-1348 1350:1349-1567]	3	3	3	>comp62064_c0_seq1_4 len=1568 path=[1:0-1348 1350:1349-1567]	1	3	3	3	7.5	7.5	7.5	56.166	521	521	0	20.272	23815000	952590	4.12613e-05	0.00412613		3
comp63077_c0_seq1_4 len=508 path=[486:0-87 574:88-97 584:98-507];Haliotis_sp_Tri_84611_c0_g1_i1;comp23510_c0_seq1_1 len=511 path=[1:0-384 386:385-510];comp22008_c0_seq1_1 len=512 path=[490:0-193 684:194-511]	comp63077_c0_seq1_4 len=508 path=[486:0-87 574:88-97 584:98-507]	3;1;1;1	3;1;1;1	3;1;1;1	>comp63077_c0_seq1_4 len=508 path=[486:0-87 574:88-97 584:98-507]	4	3	3	3	21.9	21.9	21.9	18.893	169	169;169;171;171	0	22.723	6323800	702640	3.04348e-05	0.00304348		3
Haliotis_sp_Tri_81267_c0_g1_i1;comp63506_c0_seq1_2 len=1101 path=[1085:0-862 1954:863-1100]	Haliotis_sp_Tri_81267_c0_g1_i1;comp63506_c0_seq1_2 len=1101 path=[1085:0-862 1954:863-1100]	1;1	1;1	1;1	>Haliotis_sp_Tri_81267_c0_g1_i1;>comp63506_c0_seq1_2 len=1101 path=[1085:0-862 1954:863-1100]	2	1	1	1	6.2	6.2	6.2	20.512	177	177;367	0.0063694	6.2091	491040	44640	1.93358e-06	0.000193358		1
comp63526_c0_seq4_3 len=1096 path=[1:0-862 984:863-1072 3475:1073-1095];comp63526_c0_seq1_3 len=1216 path=[1:0-862 864:863-982 984:983-1192 3475:1193-1215];comp63526_c0_seq2_3 len=1573 path=[1:0-862 984:863-1072 1194:1073-1413 1535:1414-1572];comp63526_c0_seq3_3 len=1693 path=[1:0-862 864:863-982 984:983-1192 1194:1193-1533 1535:1534-1692]	comp63526_c0_seq4_3 len=1096 path=[1:0-862 984:863-1072 3475:1073-1095];comp63526_c0_seq1_3 len=1216 path=[1:0-862 864:863-982 984:983-1192 3475:1193-1215];comp63526_c0_seq2_3 len=1573 path=[1:0-862 984:863-1072 1194:1073-1413 1535:1414-1572];comp63526_c0_seq3_3 len=1693 path=[1:0-862 864:863-982 984:983-1192 1194:1193-1533 1535:1534-1692]	4;4;4;4	4;4;4;4	4;4;4;4	>comp63526_c0_seq4_3 len=1096 path=[1:0-862 984:863-1072 3475:1073-1095];>comp63526_c0_seq1_3 len=1216 path=[1:0-862 864:863-982 984:983-1192 3475:1193-1215];>comp63526_c0_seq2_3 len=1573 path=[1:0-862 984:863-1072 1194:1073-1413 1535:1414-1572];>comp63526	4	4	4	4	14.5	14.5	14.5	39.095	365	365;405;524;564	0	27.938	9938000	473240	2.04983e-05	0.00204983		4
comp64232_c0_seq1_6 len=248 path=[1:0-79 81:80-247]	comp64232_c0_seq1_6 len=248 path=[1:0-79 81:80-247]	1	1	1	>comp64232_c0_seq1_6 len=248 path=[1:0-79 81:80-247]	1	1	1	1	14.5	14.5	14.5	9.3427	83	83	0.0023041	6.5998	3916000	1958000	8.48105e-05	0.00848105		1
comp64232_c1_seq1_4 len=293 path=[721:0-292];tr|G9K381|G9K381_HALDV Putative 40S ribosomal protein S18 OS=Haliotis diversicolor GN=RPS18 PE=2 SV=1;tr|B6RB81|B6RB81_HALDI 40S ribosomal protein S18 OS=Haliotis discus discus PE=2 SV=1;Haliotis_sp_CLC_3303_c0_g1_i1;comp140706_c0_seq1_6 len=493 path=[1:0-492];comp82415_c0_seq7_2 len=519 path=[1365:0-199 1069:200-225 1095:226-249 1119:250-389 1259:390-…	comp64232_c1_seq1_4 len=293 path=[721:0-292]	4;1;1;1;1;1;1	4;1;1;1;1;1;1	4;1;1;1;1;1;1	>comp64232_c1_seq1_4 len=293 path=[721:0-292]	7	4	4	4	38.1	38.1	38.1	11.143	97	97;154;154;160;164;173;235	0	24.658	10271000	1283900	5.5612e-05	0.0055612		4
Haliotis_sp_Tri_111928_c0_g1_i1;comp64272_c0_seq1_3 len=1172 path=[1150:0-1147 2298:1148-1171]	Haliotis_sp_Tri_111928_c0_g1_i1;comp64272_c0_seq1_3 len=1172 path=[1150:0-1147 2298:1148-1171]	9;9	9;9	9;9	>Haliotis_sp_Tri_111928_c0_g1_i1;>comp64272_c0_seq1_3 len=1172 path=[1150:0-1147 2298:1148-1171]	2	9	9	9	26.2	26.2	26.2	30.948	275	275;390	0	75.335	370070000	30839000	0.00133579	0.133579		30	97;98		80;215
comp64368_c0_seq1_4 len=1757 path=[1:0-287 289:288-1653 1655:1654-1756];comp61175_c0_seq1_4 len=743 path=[1369:0-393 649:394-432 688:433-742];comp185143_c0_seq1_3 len=478 path=[456:0-477];comp61175_c0_seq2_5 len=510 path=[488:0-160 649:161-199 688:200-509];Haliotis_sp_Tri_26397_c0_g1_i1;comp78504_c0_seq4_3 len=1460 path=[4714:0-241 2576:242-912 3247:913-1459];comp78504_c0_seq3_1 len=1908 path=[18…	comp64368_c0_seq1_4 len=1757 path=[1:0-287 289:288-1653 1655:1654-1756]	5;2;1;1;1;1;1;1	5;2;1;1;1;1;1;1	5;2;1;1;1;1;1;1	>comp64368_c0_seq1_4 len=1757 path=[1:0-287 289:288-1653 1655:1654-1756]	8	5	5	5	10.6	10.6	10.6	64.561	585	585;247;159;170;443;486;636;738	0	41.094	19601000	653370	2.83006e-05	0.00283006		6	99;100		146;175
comp64599_c0_seq1_4 len=1531 path=[1509:0-1368 2878:1369-1530];comp160034_c0_seq1_5 len=290 path=[268:0-289]	comp64599_c0_seq1_4 len=1531 path=[1509:0-1368 2878:1369-1530];comp160034_c0_seq1_5 len=290 path=[268:0-289]	4;2	2;0	1;0	>comp64599_c0_seq1_4 len=1531 path=[1509:0-1368 2878:1369-1530];>comp160034_c0_seq1_5 len=290 path=[268:0-289]	2	4	2	1	7.5	3.7	2.2	56.594	510	510;97	0	11.387	5854100	254530	1.10249e-05	0.00110249		2	51;101		198;256
comp64599_c0_seq2_6 len=1464 path=[3017:0-1301 2878:1302-1463]	comp64599_c0_seq2_6 len=1464 path=[3017:0-1301 2878:1302-1463]	9	9	7	>comp64599_c0_seq2_6 len=1464 path=[3017:0-1301 2878:1302-1463]	1	9	9	7	21.3	21.3	17.4	53.637	488	488	0	72.052	163410000	7781200	0.000337042	0.0337042		24	51;101;102		64;198;256
comp65289_c0_seq1_1 len=1940 path=[10131:0-119 1962:120-152 1995:153-1939];Haliotis_sp_Tri_81073_c0_g1_i1;tr|Q17UC2|Q17UC2_HALTU 84kDa heat shock protein OS=Haliotis tuberculata GN=hsp84 PE=2 SV=1;tr|M1JNK7|M1JNK7_HALDV Heat shock protein 90 OS=Haliotis diversicolor PE=2 SV=1;tr|D0V3X9|D0V3X9_HALDH Heat shock protein 90 OS=Haliotis discus hannai PE=2 SV=1;tr|A6N8F4|A6N8F4_HALAI Hsp90A OS=Haliotis…	comp65289_c0_seq1_1 len=1940 path=[10131:0-119 1962:120-152 1995:153-1939]	11;4;4;4;4;4;4;4;4;4;3;1	11;4;4;4;4;4;4;4;4;4;3;1	8;2;2;2;2;2;2;2;2;2;3;0	>comp65289_c0_seq1_1 len=1940 path=[10131:0-119 1962:120-152 1995:153-1939]	12	11	11	8	20.6	20.6	14.4	74.259	647	647;479;728;728;728;728;730;730;843;860;912;224	0	72.065	113000000	3531100	0.000152949	0.0152949		11	104		121
comp65289_c0_seq2_1 len=2735 path=[1880:0-81 1962:82-114 6403:115-966 7256:967-2734];comp319327_c0_seq1_4 len=271 path=[249:0-270];Haliotis_sp_idb_11671_c0_g1_i1	comp65289_c0_seq2_1 len=2735 path=[1880:0-81 1962:82-114 6403:115-966 7256:967-2734]	6;1;1	4;0;0	4;0;0	>comp65289_c0_seq2_1 len=2735 path=[1880:0-81 1962:82-114 6403:115-966 7256:967-2734]	3	6	4	4	6.9	3.8	3.8	100.74	912	912;90;215	0	45.236	6779200	154070	6.67352e-06	0.000667352		5
comp65289_c1_seq1_1 len=588 path=[9001:0-587]	comp65289_c1_seq1_1 len=588 path=[9001:0-587]	1	1	1	>comp65289_c1_seq1_1 len=588 path=[9001:0-587]	1	1	1	1	7.7	7.7	7.7	21.42	196	196	0	16.673	5232600	747510	3.23783e-05	0.00323783		1
comp65317_c0_seq1_1 len=916 path=[896:0-439 1336:440-449 1346:450-885 1784:886-915]	comp65317_c0_seq1_1 len=916 path=[896:0-439 1336:440-449 1346:450-885 1784:886-915]	2	2	2	>comp65317_c0_seq1_1 len=916 path=[896:0-439 1336:440-449 1346:450-885 1784:886-915]	1	2	2	2	7.5	7.5	7.5	32.119	306	306	0	13.629	6381300	354510	1.53556e-05	0.00153556		2
comp65739_c0_seq2_1 len=918 path=[3789:0-389 2034:390-415 2060:416-530 2175:531-554 3449:555-917];comp65739_c0_seq1_1 len=1186 path=[3789:0-389 2034:390-415 2060:416-530 2175:531-554 2199:555-1082 2727:1083-1125 2770:1126-1142 4688:1143-1185]	comp65739_c0_seq2_1 len=918 path=[3789:0-389 2034:390-415 2060:416-530 2175:531-554 3449:555-917];comp65739_c0_seq1_1 len=1186 path=[3789:0-389 2034:390-415 2060:416-530 2175:531-554 2199:555-1082 2727:1083-1125 2770:1126-1142 4688:1143-1185]	1;1	1;1	1;1	>comp65739_c0_seq2_1 len=918 path=[3789:0-389 2034:390-415 2060:416-530 2175:531-554 3449:555-917];>comp65739_c0_seq1_1 len=1186 path=[3789:0-389 2034:390-415 2060:416-530 2175:531-554 2199:555-1082 2727:1083-1125 2770:1126-1142 4688:1143-1185]	2	1	1	1	5.6	5.6	5.6	34.286	306	306;396	0	7.0714	1665400	118960	5.15274e-06	0.000515274		1
comp66725_c0_seq2_4 len=846 path=[848:0-135 2027:136-145 994:146-773 1646:774-845];comp66725_c0_seq1_4 len=870 path=[848:0-135 2027:136-145 994:146-773 1622:774-797 1646:798-869];comp66725_c0_seq4_4 len=939 path=[848:0-135 2027:136-145 1715:146-238 994:239-866 1646:867-938];comp66725_c0_seq3_4 len=963 path=[848:0-135 2027:136-145 1715:146-238 994:239-866 1622:867-890 1646:891-962]	comp66725_c0_seq2_4 len=846 path=[848:0-135 2027:136-145 994:146-773 1646:774-845];comp66725_c0_seq1_4 len=870 path=[848:0-135 2027:136-145 994:146-773 1622:774-797 1646:798-869];comp66725_c0_seq4_4 len=939 path=[848:0-135 2027:136-145 1715:146-238 994:239-866 1646:867-938];comp66725_c0_seq3_4 len=963 path=[848:0-135 2027:136-145 1715:146-238 994:239-866 1622:867-890 1646:891-962]	2;2;2;2	2;2;2;2	2;2;2;2	>comp66725_c0_seq2_4 len=846 path=[848:0-135 2027:136-145 994:146-773 1646:774-845];>comp66725_c0_seq1_4 len=870 path=[848:0-135 2027:136-145 994:146-773 1622:774-797 1646:798-869];>comp66725_c0_seq4_4 len=939 path=[848:0-135 2027:136-145 1715:146-238 994:	4	2	2	2	8.5	8.5	8.5	29.825	282	282;290;313;321	0	13.896	5558400	427570	1.85201e-05	0.00185201		2
comp67350_c0_seq1_6 len=223 path=[1:0-157 159:158-184 186:185-197 199:198-222]	comp67350_c0_seq1_6 len=223 path=[1:0-157 159:158-184 186:185-197 199:198-222]	1	1	1	>comp67350_c0_seq1_6 len=223 path=[1:0-157 159:158-184 186:185-197 199:198-222]	1	1	1	1	17.6	17.6	17.6	7.8531	74	74	0.0064103	6.2234	2467900	493590	2.13798e-05	0.00213798		1
comp68174_c0_seq1_5 len=483 path=[1:0-315 317:316-328 330:329-482];comp201817_c0_seq1_1 len=205 path=[183:0-204];comp174986_c0_seq1_2 len=262 path=[240:0-261];comp31935_c0_seq2_5 len=377 path=[1127:0-94 868:95-376];comp97214_c1_seq13_2 len=390 path=[2855:0-215 3071:216-288 16718:289-309 863:310-389];Haliotis_sp_CLC_2355_c0_g1_i1;comp97214_c1_seq16_2 len=1450 path=[1:0-807 809:808-840 19778:841-86…	comp68174_c0_seq1_5 len=483 path=[1:0-315 317:316-328 330:329-482];comp201817_c0_seq1_1 len=205 path=[183:0-204];comp174986_c0_seq1_2 len=262 path=[240:0-261];comp31935_c0_seq2_5 len=377 path=[1127:0-94 868:95-376];comp97214_c1_seq13_2 len=390 path=[2855:0-215 3071:216-288 16718:289-309 863:310-389];Haliotis_sp_CLC_2355_c0_g1_i1;comp97214_c1_seq16_2 len=1450 path=[1:0-807 809:808-840 19778:841-86…	2;1;1;1;1;1;1;1;1;1;1;1;1;1;1;1;1;1;1;1;1;1;1;1	2;1;1;1;1;1;1;1;1;1;1;1;1;1;1;1;1;1;1;1;1;1;1;1	1;0;0;0;0;0;0;0;0;0;0;0;0;0;0;0;0;0;0;0;0;0;0;0	>comp68174_c0_seq1_5 len=483 path=[1:0-315 317:316-328 330:329-482];>comp201817_c0_seq1_1 len=205 path=[183:0-204];>comp174986_c0_seq1_2 len=262 path=[240:0-261];>comp31935_c0_seq2_5 len=377 path=[1127:0-94 868:95-376];>comp97214_c1_seq13_2 len=390 path=[2	24	2	2	1	17.4	17.4	6.8	17.881	161	161;69;87;126;130;152;483;534;544;595;646;656;946;950;997;1001;1007;1011;1058;1062;1109;1113;1119;1123	0	15.094	32981000	3298100	0.000142857	0.0142857		6	105		131
comp69677_c0_seq2_2 len=1618 path=[1:0-799 822:800-803 826:804-1617];comp69677_c0_seq1_2 len=1639 path=[1:0-799 3404:800-800 802:801-820 822:821-824 826:825-1638]	comp69677_c0_seq2_2 len=1618 path=[1:0-799 822:800-803 826:804-1617];comp69677_c0_seq1_2 len=1639 path=[1:0-799 3404:800-800 802:801-820 822:821-824 826:825-1638]	1;1	1;1	1;1	>comp69677_c0_seq2_2 len=1618 path=[1:0-799 822:800-803 826:804-1617];>comp69677_c0_seq1_2 len=1639 path=[1:0-799 3404:800-800 802:801-820 822:821-824 826:825-1638]	2	1	1	1	2	2	2	58.38	539	539;546	0.0063559	6.1982	985170	33971	1.47145e-06	0.000147145		1
Haliotis_sp_Tri_111034_c0_g1_i1;comp70221_c0_seq1_3 len=2035 path=[2013:0-52 2066:53-69 2083:70-389 2403:390-562 2576:563-2034];comp70221_c0_seq6_3 len=2092 path=[5853:0-109 2066:110-126 2083:127-446 2403:447-619 2576:620-2091];comp70221_c0_seq4_2 len=2172 path=[4689:0-114 4804:115-526 2403:527-699 2576:700-2171];comp70221_c0_seq5_2 len=2346 path=[2013:0-52 2066:53-69 2083:70-389 2403:390-562 404…	Haliotis_sp_Tri_111034_c0_g1_i1;comp70221_c0_seq1_3 len=2035 path=[2013:0-52 2066:53-69 2083:70-389 2403:390-562 2576:563-2034];comp70221_c0_seq6_3 len=2092 path=[5853:0-109 2066:110-126 2083:127-446 2403:447-619 2576:620-2091];comp70221_c0_seq4_2 len=2172 path=[4689:0-114 4804:115-526 2403:527-699 2576:700-2171];comp70221_c0_seq5_2 len=2346 path=[2013:0-52 2066:53-69 2083:70-389 2403:390-562 404…	1;1;1;1;1;1;1	1;1;1;1;1;1;1	1;1;1;1;1;1;1	>Haliotis_sp_Tri_111034_c0_g1_i1;>comp70221_c0_seq1_3 len=2035 path=[2013:0-52 2066:53-69 2083:70-389 2403:390-562 2576:563-2034];>comp70221_c0_seq6_3 len=2092 path=[5853:0-109 2066:110-126 2083:127-446 2403:447-619 2576:620-2091];>comp70221_c0_seq4_2 len=	7	1	1	1	3.5	3.5	3.5	35.707	311	311;678;697;724;782;801;828	0	6.976	1305800	81610	3.53493e-06	0.000353493		1
comp70759_c0_seq1_2 len=449 path=[1:0-87 89:88-101 103:102-218 220:219-370 372:371-448]	comp70759_c0_seq1_2 len=449 path=[1:0-87 89:88-101 103:102-218 220:219-370 372:371-448]	3	3	3	>comp70759_c0_seq1_2 len=449 path=[1:0-87 89:88-101 103:102-218 220:219-370 372:371-448]	1	3	3	3	22	22	22	16.208	150	150	0	22.473	409750000	68292000	0.00295806	0.295806		12
comp71437_c1_seq1_4 len=827 path=[1:0-126 128:127-463 465:464-471 473:472-826]	comp71437_c1_seq1_4 len=827 path=[1:0-126 128:127-463 465:464-471 473:472-826]	3	3	3	>comp71437_c1_seq1_4 len=827 path=[1:0-126 128:127-463 465:464-471 473:472-826]	1	3	3	3	16.4	16.4	16.4	29.974	275	275	0	24.868	6652900	554410	2.40142e-05	0.00240142		3
comp72553_c0_seq1_3 len=1761 path=[2261:0-199 2461:200-225 6082:226-933 6792:934-1314 7173:1315-1673 7533:1674-1760]	comp72553_c0_seq1_3 len=1761 path=[2261:0-199 2461:200-225 6082:226-933 6792:934-1314 7173:1315-1673 7533:1674-1760]	4	4	4	>comp72553_c0_seq1_3 len=1761 path=[2261:0-199 2461:200-225 6082:226-933 6792:934-1314 7173:1315-1673 7533:1674-1760]	1	4	4	4	9.2	9.2	9.2	64.015	587	587	0	26.705	10682000	323710	1.40215e-05	0.00140215		6	109		163
comp72553_c0_seq2_3 len=2232 path=[7597:0-148 2461:149-174 2487:175-1771 4084:1772-2231]	comp72553_c0_seq2_3 len=2232 path=[7597:0-148 2461:149-174 2487:175-1771 4084:1772-2231]	3	3	3	>comp72553_c0_seq2_3 len=2232 path=[7597:0-148 2461:149-174 2487:175-1771 4084:1772-2231]	1	3	3	3	5.1	5.1	5.1	78.692	744	744	0	23.76	4165200	106800	4.62603e-06	0.000462603		3
comp73608_c1_seq1_6 len=644 path=[622:0-643]	comp73608_c1_seq1_6 len=644 path=[622:0-643]	4	4	4	>comp73608_c1_seq1_6 len=644 path=[622:0-643]	1	4	4	4	18.1	18.1	18.1	24.603	215	215	0	24.944	82464000	6872000	0.00029766	0.029766		14
comp74487_c0_seq1_4 len=674 path=[1774:0-342 1123:343-386 2176:387-399 1180:400-482 2212:483-525 1306:526-569 2344:570-615 1396:616-673];comp74487_c0_seq2_5 len=738 path=[716:0-406 1123:407-450 1167:451-463 1180:464-546 1263:547-589 1306:590-633 1350:634-679 1396:680-737];comp74256_c0_seq1_5 len=749 path=[727:0-37 765:38-61 789:62-76 804:77-218 946:219-265 993:266-748]	comp74487_c0_seq1_4 len=674 path=[1774:0-342 1123:343-386 2176:387-399 1180:400-482 2212:483-525 1306:526-569 2344:570-615 1396:616-673];comp74487_c0_seq2_5 len=738 path=[716:0-406 1123:407-450 1167:451-463 1180:464-546 1263:547-589 1306:590-633 1350:634-679 1396:680-737];comp74256_c0_seq1_5 len=749 path=[727:0-37 765:38-61 789:62-76 804:77-218 946:219-265 993:266-748]	1;1;1	1;1;1	1;1;1	>comp74487_c0_seq1_4 len=674 path=[1774:0-342 1123:343-386 2176:387-399 1180:400-482 2212:483-525 1306:526-569 2344:570-615 1396:616-673];>comp74487_c0_seq2_5 len=738 path=[716:0-406 1123:407-450 1167:451-463 1180:464-546 1263:547-589 1306:590-633 1350:634	3	1	1	1	6.7	6.7	6.7	24.564	224	224;246;250	0.0023474	6.753	2132300	236920	1.02622e-05	0.00102622		1
comp76692_c0_seq1_2 len=541 path=[1:0-204 206:205-224 226:225-303 305:304-540]	comp76692_c0_seq1_2 len=541 path=[1:0-204 206:205-224 226:225-303 305:304-540]	1	1	1	>comp76692_c0_seq1_2 len=541 path=[1:0-204 206:205-224 226:225-303 305:304-540]	1	1	1	1	8.3	8.3	8.3	19.144	180	180	0	7.5123	6617200	827150	3.58279e-05	0.00358279		1
comp78671_c0_seq1_1 len=812 path=[790:0-691 1898:692-698 1905:699-771 1562:772-811];comp167631_c0_seq1_5 len=428 path=[406:0-427]	comp78671_c0_seq1_1 len=812 path=[790:0-691 1898:692-698 1905:699-771 1562:772-811]	8;1	8;1	5;0	>comp78671_c0_seq1_1 len=812 path=[790:0-691 1898:692-698 1905:699-771 1562:772-811]	2	8	8	5	38.7	38.7	27.3	29.447	271	271;143	0	54.621	23027000	1212000	5.24976e-05	0.00524976		8	110		161
comp79549_c0_seq1_2 len=2081 path=[4331:0-15 2061:16-1969 4016:1970-2008 4058:2009-2080];comp145818_c0_seq1_2 len=1024 path=[1002:0-1023];Haliotis_sp_idb_37000_c0_g1_i1;comp106854_c0_seq4_3 len=3390 path=[3371:0-258 3630:259-359 3731:360-403 13182:404-411 13190:412-412 13191:413-430 3802:431-482 3854:483-515 3887:516-539 13252:540-556 13269:557-579 3951:580-581 3953:582-606 13312:607-655 13362:65…	comp79549_c0_seq1_2 len=2081 path=[4331:0-15 2061:16-1969 4016:1970-2008 4058:2009-2080]	14;6;1;1;1	14;6;1;1;1	8;1;1;1;1	>comp79549_c0_seq1_2 len=2081 path=[4331:0-15 2061:16-1969 4016:1970-2008 4058:2009-2080]	5	14	14	8	24.1	24.1	15.3	76.484	694	694;341;423;1130;1136	0	116.05	116940000	3248400	0.000140704	0.0140704		26	111;112;113;114		81;107;113;257
comp79626_c0_seq1_4 len=1656 path=[1634:0-1091 2726:1092-1132 2767:1133-1655];Haliotis_sp_idb_43266_c0_g1_i1;Haliotis_sp_CLC_4455_c0_g1_i1;Haliotis_sp_CLC_4454_c0_g1_i1	comp79626_c0_seq1_4 len=1656 path=[1634:0-1091 2726:1092-1132 2767:1133-1655];Haliotis_sp_idb_43266_c0_g1_i1	18;15;4;2	18;15;4;2	18;15;4;2	>comp79626_c0_seq1_4 len=1656 path=[1634:0-1091 2726:1092-1132 2767:1133-1655];>Haliotis_sp_idb_43266_c0_g1_i1	4	18	18	18	44.2	44.2	44.2	62.437	552	552;520;177;114	0	159.72	1279000000	41257000	0.00178704	0.178704		66	115;116		389;424
comp80185_c0_seq1_5 len=1716 path=[1:0-517 519:518-558 3443:559-568 570:569-864 866:865-889 891:890-1715]	comp80185_c0_seq1_5 len=1716 path=[1:0-517 519:518-558 3443:559-568 570:569-864 866:865-889 891:890-1715]	6	6	6	>comp80185_c0_seq1_5 len=1716 path=[1:0-517 519:518-558 3443:559-568 570:569-864 866:865-889 891:890-1715]	1	6	6	6	14.3	14.3	14.3	61.381	572	572	0	44.927	85739000	3175500	0.000137546	0.0137546		22	117;118		127;130
Haliotis_sp_idb_67636_c0_g1_i1;Haliotis_sp_idb_65158_c0_g1_i1;Haliotis_sp_Tri_127083_c0_g1_i1;comp80199_c0_seq1_5 len=951 path=[929:0-748 1678:749-927 2731:928-950]	Haliotis_sp_idb_67636_c0_g1_i1;Haliotis_sp_idb_65158_c0_g1_i1;Haliotis_sp_Tri_127083_c0_g1_i1;comp80199_c0_seq1_5 len=951 path=[929:0-748 1678:749-927 2731:928-950]	1;1;1;1	1;1;1;1	1;1;1;1	>Haliotis_sp_idb_67636_c0_g1_i1;>Haliotis_sp_idb_65158_c0_g1_i1;>Haliotis_sp_Tri_127083_c0_g1_i1;>comp80199_c0_seq1_5 len=951 path=[929:0-748 1678:749-927 2731:928-950]	4	1	1	1	7.6	7.6	7.6	17.445	157	157;160;175;317	0.0022779	6.5534	5109900	567770	2.45929e-05	0.00245929		2
comp80870_c0_seq2_6 len=327 path=[733:0-130 865:131-192 927:193-216 1525:217-234 2353:235-258 2237:259-274 967:275-282 975:283-326]	comp80870_c0_seq2_6 len=327 path=[733:0-130 865:131-192 927:193-216 1525:217-234 2353:235-258 2237:259-274 967:275-282 975:283-326]	1	1	1	>comp80870_c0_seq2_6 len=327 path=[733:0-130 865:131-192 927:193-216 1525:217-234 2353:235-258 2237:259-274 967:275-282 975:283-326]	1	1	1	1	8.3	8.3	8.3	12.059	109	109	0.010309	6.0301	15755000	2250700	9.74888e-05	0.00974888		1
comp81444_c0_seq1_6 len=312 path=[1:0-45 47:46-50 52:51-98 100:99-139 1200:140-144 1205:145-173 602:174-213 215:214-245 247:246-256 258:257-311]	comp81444_c0_seq1_6 len=312 path=[1:0-45 47:46-50 52:51-98 100:99-139 1200:140-144 1205:145-173 602:174-213 215:214-245 247:246-256 258:257-311]	1	1	1	>comp81444_c0_seq1_6 len=312 path=[1:0-45 47:46-50 52:51-98 100:99-139 1200:140-144 1205:145-173 602:174-213 215:214-245 247:246-256 258:257-311]	1	1	1	1	10.6	10.6	10.6	11.082	104	104	0	7.7127	3568100	713630	3.09108e-05	0.00309108		2
comp81988_c0_seq1_3 len=906 path=[888:0-167 1057:168-412 1302:413-431 1321:432-796 1689:797-905]	comp81988_c0_seq1_3 len=906 path=[888:0-167 1057:168-412 1302:413-431 1321:432-796 1689:797-905]	1	1	1	>comp81988_c0_seq1_3 len=906 path=[888:0-167 1057:168-412 1302:413-431 1321:432-796 1689:797-905]	1	1	1	1	3.6	3.6	3.6	32.856	302	302	0.010121	5.9677	4518700	322760	1.39803e-05	0.00139803		2
Haliotis_sp_CLC_227_c0_g1_i1;comp82154_c1_seq3_3 len=1594 path=[1:0-26 28:27-28 30:29-1120 1122:1121-1593];comp82154_c1_seq4_3 len=1789 path=[3677:0-11 3689:12-221 28:222-223 30:224-1315 1122:1316-1788];comp82154_c1_seq2_2 len=1821 path=[1:0-26 4872:27-43 3689:44-253 28:254-255 30:256-1347 1122:1348-1820]	Haliotis_sp_CLC_227_c0_g1_i1;comp82154_c1_seq3_3 len=1594 path=[1:0-26 28:27-28 30:29-1120 1122:1121-1593];comp82154_c1_seq4_3 len=1789 path=[3677:0-11 3689:12-221 28:222-223 30:224-1315 1122:1316-1788];comp82154_c1_seq2_2 len=1821 path=[1:0-26 4872:27-43 3689:44-253 28:254-255 30:256-1347 1122:1348-1820]	1;1;1;1	1;1;1;1	1;1;1;1	>Haliotis_sp_CLC_227_c0_g1_i1;>comp82154_c1_seq3_3 len=1594 path=[1:0-26 28:27-28 30:29-1120 1122:1121-1593];>comp82154_c1_seq4_3 len=1789 path=[3677:0-11 3689:12-221 28:222-223 30:224-1315 1122:1316-1788];>comp82154_c1_seq2_2 len=1821 path=[1:0-26 4872:27	4	1	1	1	4.5	4.5	4.5	40.592	359	359;531;596;607	0	7.6572	914840	76236	3.30215e-06	0.000330215		1
Haliotis_sp_idb_12724_c0_g1_i1;comp82638_c0_seq1_6 len=2489 path=[2469:0-1041 3511:1042-1521 3991:1522-2488];Haliotis_sp_Tri_98279_c0_g1_i1;comp92329_c0_seq1_3 len=1563 path=[1541:0-299 1841:300-301 1843:302-856 2398:857-903 2445:904-1058 2600:1059-1064 2606:1065-1353 2895:1354-1562];Haliotis_sp_Tri_98277_c0_g1_i1	Haliotis_sp_idb_12724_c0_g1_i1;comp82638_c0_seq1_6 len=2489 path=[2469:0-1041 3511:1042-1521 3991:1522-2488]	5;5;2;2;1	5;5;2;2;1	5;5;2;2;1	>Haliotis_sp_idb_12724_c0_g1_i1;>comp82638_c0_seq1_6 len=2489 path=[2469:0-1041 3511:1042-1521 3991:1522-2488]	5	5	5	5	16.9	16.9	16.9	34.845	308	308;830;297;521;303	0	34.211	105790000	5568000	0.000241177	0.0241177		19
Haliotis_sp_idb_54086_c0_g1_i1;Haliotis_sp_Tri_14923_c0_g1_i1;Haliotis_sp_Tri_14924_c0_g1_i1;comp82828_c0_seq1_3 len=1320 path=[3184:0-142 367:143-1247 1472:1248-1319];comp82828_c0_seq2_1 len=1543 path=[1:0-212 214:213-242 244:243-365 367:366-1470 1472:1471-1542]	Haliotis_sp_idb_54086_c0_g1_i1;Haliotis_sp_Tri_14923_c0_g1_i1;Haliotis_sp_Tri_14924_c0_g1_i1;comp82828_c0_seq1_3 len=1320 path=[3184:0-142 367:143-1247 1472:1248-1319];comp82828_c0_seq2_1 len=1543 path=[1:0-212 214:213-242 244:243-365 367:366-1470 1472:1471-1542]	1;1;1;1;1	1;1;1;1;1	1;1;1;1;1	>Haliotis_sp_idb_54086_c0_g1_i1;>Haliotis_sp_Tri_14923_c0_g1_i1;>Haliotis_sp_Tri_14924_c0_g1_i1;>comp82828_c0_seq1_3 len=1320 path=[3184:0-142 367:143-1247 1472:1248-1319];>comp82828_c0_seq2_1 len=1543 path=[1:0-212 214:213-242 244:243-365 367:366-1470 147	5	1	1	1	8.6	8.6	8.6	17.059	152	152;189;193;440;515	0.006383	6.2125	358460	44808	1.94085e-06	0.000194085		1	120		88
comp83799_c2_seq1_1 len=820 path=[3192:0-768 3961:769-819];Haliotis_sp_idb_22374_c0_g1_i1;Haliotis_sp_CLC_8420_c0_g1_i1	comp83799_c2_seq1_1 len=820 path=[3192:0-768 3961:769-819];Haliotis_sp_idb_22374_c0_g1_i1;Haliotis_sp_CLC_8420_c0_g1_i1	2;2;1	2;2;1	2;2;1	>comp83799_c2_seq1_1 len=820 path=[3192:0-768 3961:769-819];>Haliotis_sp_idb_22374_c0_g1_i1;>Haliotis_sp_CLC_8420_c0_g1_i1	3	2	2	2	9.1	9.1	9.1	31.146	274	274;287;200	0	23.252	48348000	5371900	0.000232683	0.0232683		9	121;122		98;153
Haliotis_sp_Tri_55383_c0_g1_i1;comp83928_c0_seq2_3 len=1600 path=[1:0-683 8433:684-696 710:697-724 738:725-1116 1130:1117-1135 1149:1136-1221 1235:1222-1599];comp83928_c0_seq3_3 len=1612 path=[1:0-683 685:684-708 710:709-736 738:737-1128 1130:1129-1147 1149:1148-1233 1235:1234-1611];comp83928_c0_seq5_1 len=677 path=[1149:0-85 3747:86-255 3917:256-257 3919:258-279 3941:280-281 3943:282-507 4169:50…	Haliotis_sp_Tri_55383_c0_g1_i1;comp83928_c0_seq2_3 len=1600 path=[1:0-683 8433:684-696 710:697-724 738:725-1116 1130:1117-1135 1149:1136-1221 1235:1222-1599];comp83928_c0_seq3_3 len=1612 path=[1:0-683 685:684-708 710:709-736 738:737-1128 1130:1129-1147 1149:1148-1233 1235:1234-1611];comp83928_c0_seq5_1 len=677 path=[1149:0-85 3747:86-255 3917:256-257 3919:258-279 3941:280-281 3943:282-507 4169:50…	2;2;2;1;1;1	2;2;2;1;1;1	2;2;2;1;1;1	>Haliotis_sp_Tri_55383_c0_g1_i1;>comp83928_c0_seq2_3 len=1600 path=[1:0-683 8433:684-696 710:697-724 738:725-1116 1130:1117-1135 1149:1136-1221 1235:1222-1599];>comp83928_c0_seq3_3 len=1612 path=[1:0-683 685:684-708 710:709-736 738:737-1128 1130:1129-1147	6	2	2	2	8.1	8.1	8.1	30.296	271	271;533;537;226;652;656	0	11.843	3752700	312730	1.35459e-05	0.00135459		1	123		209
comp84033_c0_seq1_3 len=391 path=[1:0-390]	comp84033_c0_seq1_3 len=391 path=[1:0-390]	3	3	3	>comp84033_c0_seq1_3 len=391 path=[1:0-390]	1	3	3	3	19.2	19.2	19.2	14.469	130	130	0	28.053	30572000	3821500	0.000165528	0.0165528		4
comp84033_c1_seq1_4 len=807 path=[1656:0-737 2646:738-806];comp84033_c1_seq2_4 len=942 path=[1656:0-737 3186:738-941]	comp84033_c1_seq1_4 len=807 path=[1656:0-737 2646:738-806];comp84033_c1_seq2_4 len=942 path=[1656:0-737 3186:738-941]	5;5	5;5	5;5	>comp84033_c1_seq1_4 len=807 path=[1656:0-737 2646:738-806];>comp84033_c1_seq2_4 len=942 path=[1656:0-737 3186:738-941]	2	5	5	5	30.5	30.5	30.5	30.038	269	269;314	0	59.202	167210000	11943000	0.00051731	0.051731		26	124		244
comp84928_c0_seq1_4 len=593 path=[571:0-73 645:74-129 1852:130-130 1387:131-175 1872:176-361 933:362-413 985:414-445 1017:446-450 1022:451-592];sp|P86733|KCP_HALAI BPTI/Kunitz domain-containing protein (Fragment) OS=Haliotis asinina PE=1 SV=1	comp84928_c0_seq1_4 len=593 path=[571:0-73 645:74-129 1852:130-130 1387:131-175 1872:176-361 933:362-413 985:414-445 1017:446-450 1022:451-592]	4;1	4;1	4;1	>comp84928_c0_seq1_4 len=593 path=[571:0-73 645:74-129 1852:130-130 1387:131-175 1872:176-361 933:362-413 985:414-445 1017:446-450 1022:451-592]	2	4	4	4	16.2	16.2	16.2	21.873	197	197;126	0	30.467	280200000	35025000	0.0015171	0.15171		16
Haliotis_sp_Tri_41297_c0_g1_i1;comp85374_c0_seq2_2 len=2116 path=[5023:0-175 2834:176-801 3460:802-2115];comp85374_c0_seq1_2 len=2398 path=[2376:0-114 2491:115-316 5523:317-323 5530:324-457 2834:458-1083 3460:1084-2397]	Haliotis_sp_Tri_41297_c0_g1_i1;comp85374_c0_seq2_2 len=2116 path=[5023:0-175 2834:176-801 3460:802-2115];comp85374_c0_seq1_2 len=2398 path=[2376:0-114 2491:115-316 5523:317-323 5530:324-457 2834:458-1083 3460:1084-2397]	1;1;1	1;1;1	1;1;1	>Haliotis_sp_Tri_41297_c0_g1_i1;>comp85374_c0_seq2_2 len=2116 path=[5023:0-175 2834:176-801 3460:802-2115];>comp85374_c0_seq1_2 len=2398 path=[2376:0-114 2491:115-316 5523:317-323 5530:324-457 2834:458-1083 3460:1084-2397]	3	1	1	1	3	3	3	50.797	466	466;705;799	0.0023202	6.6994	2659500	102290	4.43068e-06	0.000443068		1
Haliotis_sp_CLC_1642_c0_g1_i1;comp85674_c0_seq1_1 len=1364 path=[2827:0-66 1553:67-628 2115:629-650 2137:651-998 2485:999-1296 2783:1297-1363];comp85674_c0_seq2_1 len=1436 path=[1414:0-138 1553:139-700 2115:701-722 2137:723-1070 2485:1071-1368 2783:1369-1435];tr|Q9BP38|Q9BP38_HALRU Aragonite protein AP24 OS=Haliotis rufescens PE=2 SV=1	Haliotis_sp_CLC_1642_c0_g1_i1;comp85674_c0_seq1_1 len=1364 path=[2827:0-66 1553:67-628 2115:629-650 2137:651-998 2485:999-1296 2783:1297-1363];comp85674_c0_seq2_1 len=1436 path=[1414:0-138 1553:139-700 2115:701-722 2137:723-1070 2485:1071-1368 2783:1369-1435]	13;13;13;2	13;13;13;2	13;13;13;2	>Haliotis_sp_CLC_1642_c0_g1_i1;>comp85674_c0_seq1_1 len=1364 path=[2827:0-66 1553:67-628 2115:629-650 2137:651-998 2485:999-1296 2783:1297-1363];>comp85674_c0_seq2_1 len=1436 path=[1414:0-138 1553:139-700 2115:701-722 2137:723-1070 2485:1071-1368 2783:1369	4	13	13	13	49.8	49.8	49.8	23.689	201	201;455;479;171	0	139.03	929710000	77476000	0.00335586	0.335586		68	126;127;128;129;130		166;180;182;183;190
Haliotis_sp_CLC_11961_c0_g1_i1;comp86117_c0_seq5_2 len=748 path=[4074:0-40 903:41-127 990:128-282 1145:283-300 704:301-499 1163:500-581 1245:582-683 1347:684-747];Haliotis_sp_Tri_132752_c0_g1_i1;Haliotis_sp_idb_44738_c0_g1_i1;comp86117_c0_seq3_2 len=963 path=[4074:0-40 903:41-127 990:128-282 2064:283-410 4892:411-431 2405:432-497 1145:498-515 704:516-714 1163:715-796 1245:797-898 1347:899-962];co…	Haliotis_sp_CLC_11961_c0_g1_i1;comp86117_c0_seq5_2 len=748 path=[4074:0-40 903:41-127 990:128-282 1145:283-300 704:301-499 1163:500-581 1245:582-683 1347:684-747];Haliotis_sp_Tri_132752_c0_g1_i1;Haliotis_sp_idb_44738_c0_g1_i1;comp86117_c0_seq3_2 len=963 path=[4074:0-40 903:41-127 990:128-282 2064:283-410 4892:411-431 2405:432-497 1145:498-515 704:516-714 1163:715-796 1245:797-898 1347:899-962];co…	1;1;1;1;1;1;1	1;1;1;1;1;1;1	1;1;1;1;1;1;1	>Haliotis_sp_CLC_11961_c0_g1_i1;>comp86117_c0_seq5_2 len=748 path=[4074:0-40 903:41-127 990:128-282 1145:283-300 704:301-499 1163:500-581 1245:582-683 1347:684-747];>Haliotis_sp_Tri_132752_c0_g1_i1;>Haliotis_sp_idb_44738_c0_g1_i1;>comp86117_c0_seq3_2 len=9	7	1	1	1	6.2	6.2	6.2	17.483	160	160;249;253;303;321;385;497	0	7.195	632700	79088	3.42569e-06	0.000342569		1
tr|Q45Y88|Q45Y88_HALRU Elongation factor 1-alpha (Fragment) OS=Haliotis rufescens PE=2 SV=1;Haliotis_sp_idb_34797_c0_g1_i1;comp86258_c0_seq3_4 len=1642 path=[1:0-745 747:746-1147 1149:1148-1463 1465:1464-1641];tr|B3SND5|B3SND5_HALDV Elongation factor 1 alpha OS=Haliotis diversicolor GN=EF1a PE=2 SV=1;Haliotis_sp_CLC_84_c0_g1_i1;comp86258_c0_seq2_4 len=1752 path=[1:0-745 747:746-1147 1149:1148-146…	tr|Q45Y88|Q45Y88_HALRU Elongation factor 1-alpha (Fragment) OS=Haliotis rufescens PE=2 SV=1;Haliotis_sp_idb_34797_c0_g1_i1;comp86258_c0_seq3_4 len=1642 path=[1:0-745 747:746-1147 1149:1148-1463 1465:1464-1641];tr|B3SND5|B3SND5_HALDV Elongation factor 1 alpha OS=Haliotis diversicolor GN=EF1a PE=2 SV=1;Haliotis_sp_CLC_84_c0_g1_i1;comp86258_c0_seq2_4 len=1752 path=[1:0-745 747:746-1147 1149:1148-146…	4;4;4;3;3;3;2	1;1;1;1;1;1;1	1;1;1;1;1;1;1	>tr|Q45Y88|Q45Y88_HALRU Elongation factor 1-alpha (Fragment) OS=Haliotis rufescens PE=2 SV=1;>Haliotis_sp_idb_34797_c0_g1_i1;>comp86258_c0_seq3_4 len=1642 path=[1:0-745 747:746-1147 1149:1148-1463 1465:1464-1641];>tr|B3SND5|B3SND5_HALDV Elongation factor 1	7	4	1	1	10.9	2.9	2.9	45.145	411	411;440;547;275;434;584;191	0.010142	5.9794	2274800	94784	4.10556e-06	0.000410556		1
comp86314_c0_seq1_1 len=1189 path=[1:0-1165 2967:1166-1188]	comp86314_c0_seq1_1 len=1189 path=[1:0-1165 2967:1166-1188]	1	1	1	>comp86314_c0_seq1_1 len=1189 path=[1:0-1165 2967:1166-1188]	1	1	1	1	2.5	2.5	2.5	42.071	397	397	0.0064378	6.2277	18596000	2324500	0.000100685	0.0100685		3
Haliotis_sp_CLC_4146_c0_g1_i1;comp87152_c0_seq1_4 len=1152 path=[1:0-8 10:9-10 12:11-34 36:35-35 37:36-59 61:60-303 305:304-306 308:307-330 332:331-879 881:880-903 905:904-1151];Haliotis_sp_idb_7271_c0_g1_i1	Haliotis_sp_CLC_4146_c0_g1_i1;comp87152_c0_seq1_4 len=1152 path=[1:0-8 10:9-10 12:11-34 36:35-35 37:36-59 61:60-303 305:304-306 308:307-330 332:331-879 881:880-903 905:904-1151];Haliotis_sp_idb_7271_c0_g1_i1	8;8;6	8;8;6	8;8;6	>Haliotis_sp_CLC_4146_c0_g1_i1;>comp87152_c0_seq1_4 len=1152 path=[1:0-8 10:9-10 12:11-34 36:35-35 37:36-59 61:60-303 305:304-306 308:307-330 332:331-879 881:880-903 905:904-1151];>Haliotis_sp_idb_7271_c0_g1_i1	3	8	8	8	30.3	30.3	30.3	37.344	347	347;384;221	0	77.29	192440000	13746000	0.000595406	0.0595406		32	131;132		137;267
comp88085_c0_seq2_2 len=1291 path=[2880:0-86 1366:87-326 1606:327-351 1631:352-761 2041:762-786 2066:787-1103 2383:1104-1119 2399:1120-1290];comp88085_c0_seq1_1 len=1296 path=[1274:0-91 1366:92-331 1606:332-356 1631:357-766 2041:767-791 2066:792-1108 2383:1109-1124 2399:1125-1295];comp78924_c0_seq1_4 len=724 path=[1870:0-723]	comp88085_c0_seq2_2 len=1291 path=[2880:0-86 1366:87-326 1606:327-351 1631:352-761 2041:762-786 2066:787-1103 2383:1104-1119 2399:1120-1290];comp88085_c0_seq1_1 len=1296 path=[1274:0-91 1366:92-331 1606:332-356 1631:357-766 2041:767-791 2066:792-1108 2383:1109-1124 2399:1125-1295]	6;6;1	2;2;1	2;2;1	>comp88085_c0_seq2_2 len=1291 path=[2880:0-86 1366:87-326 1606:327-351 1631:352-761 2041:762-786 2066:787-1103 2383:1104-1119 2399:1120-1290];>comp88085_c0_seq1_1 len=1296 path=[1274:0-91 1366:92-331 1606:332-356 1631:357-766 2041:767-791 2066:792-1108 238	3	6	2	2	20.7	6.7	6.7	47.586	430	430;432;241	0	21.25	31938000	1680900	7.2808e-05	0.0072808		5
Haliotis_sp_idb_15164_c0_g1_i1;comp88120_c0_seq2_2 len=4048 path=[9081:0-63 203:64-64 204:65-343 483:344-3002 3143:3003-3995 4136:3996-4021 9485:4022-4047];comp88120_c0_seq1_2 len=4186 path=[1:0-201 203:202-202 204:203-481 483:482-3140 3143:3141-4133 4136:4134-4159 9485:4160-4185]	Haliotis_sp_idb_15164_c0_g1_i1;comp88120_c0_seq2_2 len=4048 path=[9081:0-63 203:64-64 204:65-343 483:344-3002 3143:3003-3995 4136:3996-4021 9485:4022-4047];comp88120_c0_seq1_2 len=4186 path=[1:0-201 203:202-202 204:203-481 483:482-3140 3143:3141-4133 4136:4134-4159 9485:4160-4185]	1;1;1	1;1;1	1;1;1	>Haliotis_sp_idb_15164_c0_g1_i1;>comp88120_c0_seq2_2 len=4048 path=[9081:0-63 203:64-64 204:65-343 483:344-3002 3143:3003-3995 4136:3996-4021 9485:4022-4047];>comp88120_c0_seq1_2 len=4186 path=[1:0-201 203:202-202 204:203-481 483:482-3140 3143:3141-4133 41	3	1	1	1	1.6	1.6	1.6	79.03	672	672;1349;1395	0.010101	5.9677	1484100	36198	1.56791e-06	0.000156791		1
comp88250_c0_seq2_2 len=449 path=[427:0-23 451:24-62 490:63-69 497:70-80 508:81-101 1523:102-128 556:129-266 694:267-290 718:291-294 722:295-425 1622:426-448];comp88250_c0_seq1_2 len=422 path=[427:0-23 451:24-62 490:63-69 497:70-80 508:81-101 556:102-239 694:240-263 718:264-267 722:268-398 1622:399-421]	comp88250_c0_seq2_2 len=449 path=[427:0-23 451:24-62 490:63-69 497:70-80 508:81-101 1523:102-128 556:129-266 694:267-290 718:291-294 722:295-425 1622:426-448];comp88250_c0_seq1_2 len=422 path=[427:0-23 451:24-62 490:63-69 497:70-80 508:81-101 556:102-239 694:240-263 718:264-267 722:268-398 1622:399-421]	4;3	4;3	4;3	>comp88250_c0_seq2_2 len=449 path=[427:0-23 451:24-62 490:63-69 497:70-80 508:81-101 1523:102-128 556:129-266 694:267-290 718:291-294 722:295-425 1622:426-448];>comp88250_c0_seq1_2 len=422 path=[427:0-23 451:24-62 490:63-69 497:70-80 508:81-101 556:102-239	2	4	4	4	37.3	37.3	37.3	15.949	150	150;141	0	67.525	2707100000	386720000	0.0167507	1.67507		34
Haliotis_sp_CLC_16711_c0_g1_i1;Haliotis_sp_idb_10239_c0_g1_i1;comp89036_c0_seq1_4 len=2249 path=[4915:0-2248]	Haliotis_sp_CLC_16711_c0_g1_i1;Haliotis_sp_idb_10239_c0_g1_i1;comp89036_c0_seq1_4 len=2249 path=[4915:0-2248]	1;1;1	1;1;1	1;1;1	>Haliotis_sp_CLC_16711_c0_g1_i1;>Haliotis_sp_idb_10239_c0_g1_i1;>comp89036_c0_seq1_4 len=2249 path=[4915:0-2248]	3	1	1	1	2.5	2.5	2.5	53.899	484	484;496;749	0.0083507	6.1449	626860	28494	1.23421e-06	0.000123421		1
comp89124_c1_seq19_3 len=2174 path=[17901:0-52 17954:53-1483 19385:1484-1501 25375:1502-1519 25376:1520-1537 22373:1538-2083 17272:2084-2173];comp89124_c1_seq11_3 len=2192 path=[17901:0-52 17954:53-1483 19385:1484-1501 25375:1502-1519 25376:1520-1537 25377:1538-1555 22373:1556-2101 17272:2102-2191]	comp89124_c1_seq19_3 len=2174 path=[17901:0-52 17954:53-1483 19385:1484-1501 25375:1502-1519 25376:1520-1537 22373:1538-2083 17272:2084-2173];comp89124_c1_seq11_3 len=2192 path=[17901:0-52 17954:53-1483 19385:1484-1501 25375:1502-1519 25376:1520-1537 25377:1538-1555 22373:1556-2101 17272:2102-2191]	1;1	1;1	1;1	>comp89124_c1_seq19_3 len=2174 path=[17901:0-52 17954:53-1483 19385:1484-1501 25375:1502-1519 25376:1520-1537 22373:1538-2083 17272:2084-2173];>comp89124_c1_seq11_3 len=2192 path=[17901:0-52 17954:53-1483 19385:1484-1501 25375:1502-1519 25376:1520-1537 253	2	1	1	1	1.5	1.5	1.5	81.008	724	724;730	0.01006	5.9551	7346900	174930	7.57707e-06	0.000757707		2
comp90990_c0_seq1_6 len=1122 path=[123:0-25 3456:26-40 164:41-112 236:113-268 392:269-296 420:297-349 2887:350-353 477:354-559 2764:560-560 684:561-646 770:647-680 804:681-706 2632:707-767 891:768-1121]	comp90990_c0_seq1_6 len=1122 path=[123:0-25 3456:26-40 164:41-112 236:113-268 392:269-296 420:297-349 2887:350-353 477:354-559 2764:560-560 684:561-646 770:647-680 804:681-706 2632:707-767 891:768-1121]	3	2	1	>comp90990_c0_seq1_6 len=1122 path=[123:0-25 3456:26-40 164:41-112 236:113-268 392:269-296 420:297-349 2887:350-353 477:354-559 2764:560-560 684:561-646 770:647-680 804:681-706 2632:707-767 891:768-1121]	1	3	2	1	9.6	5.9	3.5	41.17	374	374	0	12.256	7408200	389900	1.68885e-05	0.00168885		2
Haliotis_sp_CLC_5354_c0_g1_i1;comp91372_c0_seq1_1 len=2171 path=[2149:0-1207 3357:1208-1276 3426:1277-1856 4006:1857-1938 4088:1939-1945 4095:1946-2170]	Haliotis_sp_CLC_5354_c0_g1_i1;comp91372_c0_seq1_1 len=2171 path=[2149:0-1207 3357:1208-1276 3426:1277-1856 4006:1857-1938 4088:1939-1945 4095:1946-2170]	3;3	3;3	3;3	>Haliotis_sp_CLC_5354_c0_g1_i1;>comp91372_c0_seq1_1 len=2171 path=[2149:0-1207 3357:1208-1276 3426:1277-1856 4006:1857-1938 4088:1939-1945 4095:1946-2170]	2	3	3	3	27.4	27.4	27.4	16.167	146	146;724	0	20.258	6782800	1130500	4.89675e-05	0.00489675		2	135		114
Haliotis_sp_Tri_102529_c0_g1_i1;Haliotis_sp_idb_15781_c0_g1_i1;comp91382_c0_seq3_6 len=2048 path=[2094:0-775 2870:776-1120 3215:1121-1135 3230:1136-1214 3309:1215-1457 3552:1458-1473 3568:1474-1511 3606:1512-1903 5632:1904-2047];comp91382_c0_seq1_6 len=2116 path=[2094:0-775 2870:776-1120 3215:1121-1135 3230:1136-1214 3309:1215-1457 3552:1458-1473 3568:1474-1511 3606:1512-1903 3998:1904-2115]	Haliotis_sp_Tri_102529_c0_g1_i1;Haliotis_sp_idb_15781_c0_g1_i1;comp91382_c0_seq3_6 len=2048 path=[2094:0-775 2870:776-1120 3215:1121-1135 3230:1136-1214 3309:1215-1457 3552:1458-1473 3568:1474-1511 3606:1512-1903 5632:1904-2047];comp91382_c0_seq1_6 len=2116 path=[2094:0-775 2870:776-1120 3215:1121-1135 3230:1136-1214 3309:1215-1457 3552:1458-1473 3568:1474-1511 3606:1512-1903 3998:1904-2115]	1;1;1;1	1;1;1;1	1;1;1;1	>Haliotis_sp_Tri_102529_c0_g1_i1;>Haliotis_sp_idb_15781_c0_g1_i1;>comp91382_c0_seq3_6 len=2048 path=[2094:0-775 2870:776-1120 3215:1121-1135 3230:1136-1214 3309:1215-1457 3552:1458-1473 3568:1474-1511 3606:1512-1903 5632:1904-2047];>comp91382_c0_seq1_6 len	4	1	1	1	9.2	9.2	9.2	13.178	119	119;167;683;705	0.0083682	6.1474	3208600	458370	1.98542e-05	0.00198542		2	136		99
Haliotis_sp_Tri_122828_c0_g1_i1;comp91393_c0_seq1_5 len=3152 path=[3130:0-1533 4664:1534-1692 4823:1693-2939 6070:2940-3151]	Haliotis_sp_Tri_122828_c0_g1_i1;comp91393_c0_seq1_5 len=3152 path=[3130:0-1533 4664:1534-1692 4823:1693-2939 6070:2940-3151]	1;1	1;1	1;1	>Haliotis_sp_Tri_122828_c0_g1_i1;>comp91393_c0_seq1_5 len=3152 path=[3130:0-1533 4664:1534-1692 4823:1693-2939 6070:2940-3151]	2	1	1	1	3	3	3	37.938	329	329;1051	0	6.9425	3818600	238660	1.03375e-05	0.00103375		1
Haliotis_sp_Tri_129647_c0_g1_i1;comp92139_c0_seq1_6 len=4232 path=[4311:0-46 4358:47-49 4361:50-618 4930:619-1740 6052:1741-2273 6585:2274-3976 8288:3977-3984 8296:3985-4201 36:4202-4219 54:4220-4220 26:4221-4231];comp92139_c0_seq2_6 len=4253 path=[4311:0-46 4358:47-49 4361:50-618 8678:619-639 4930:640-1761 6052:1762-2294 6585:2295-3997 8288:3998-4005 8296:4006-4222 36:4223-4240 54:4241-4241 26:4…	Haliotis_sp_Tri_129647_c0_g1_i1;comp92139_c0_seq1_6 len=4232 path=[4311:0-46 4358:47-49 4361:50-618 4930:619-1740 6052:1741-2273 6585:2274-3976 8288:3977-3984 8296:3985-4201 36:4202-4219 54:4220-4220 26:4221-4231];comp92139_c0_seq2_6 len=4253 path=[4311:0-46 4358:47-49 4361:50-618 8678:619-639 4930:640-1761 6052:1762-2294 6585:2295-3997 8288:3998-4005 8296:4006-4222 36:4223-4240 54:4241-4241 26:4…	8;8;8	8;8;8	8;8;8	>Haliotis_sp_Tri_129647_c0_g1_i1;>comp92139_c0_seq1_6 len=4232 path=[4311:0-46 4358:47-49 4361:50-618 4930:619-1740 6052:1741-2273 6585:2274-3976 8288:3977-3984 8296:3985-4201 36:4202-4219 54:4220-4220 26:4221-4231];>comp92139_c0_seq2_6 len=4253 path=[4311	3	8	8	8	10	10	10	92.791	841	841;1411;1418	0	73.656	129930000	3169100	0.000137269	0.0137269		27	137;138;139		270;339;433
comp92176_c0_seq2_2 len=1829 path=[1:0-71 85:72-763 777:764-765 779:766-975 989:976-1026 1040:1027-1050 1064:1051-1056 1070:1057-1072 1086:1073-1358 4617:1359-1364 4623:1365-1628 1642:1629-1728 4660:1729-1828];comp92176_c0_seq1_2 len=1841 path=[1:0-71 73:72-83 85:84-775 777:776-777 779:778-987 989:988-1038 1040:1039-1062 1064:1063-1068 1070:1069-1084 1086:1085-1370 4617:1371-1376 4623:1377-1640 1…	comp92176_c0_seq2_2 len=1829 path=[1:0-71 85:72-763 777:764-765 779:766-975 989:976-1026 1040:1027-1050 1064:1051-1056 1070:1057-1072 1086:1073-1358 4617:1359-1364 4623:1365-1628 1642:1629-1728 4660:1729-1828];comp92176_c0_seq1_2 len=1841 path=[1:0-71 73:72-83 85:84-775 777:776-777 779:778-987 989:988-1038 1040:1039-1062 1064:1063-1068 1070:1069-1084 1086:1085-1370 4617:1371-1376 4623:1377-1640 1…	1;1	1;1	1;1	>comp92176_c0_seq2_2 len=1829 path=[1:0-71 85:72-763 777:764-765 779:766-975 989:976-1026 1040:1027-1050 1064:1051-1056 1070:1057-1072 1086:1073-1358 4617:1359-1364 4623:1365-1628 1642:1629-1728 4660:1729-1828];>comp92176_c0_seq1_2 len=1841 path=[1:0-71 73	2	1	1	1	1.8	1.8	1.8	65.537	610	610;614	0.010163	5.9886	3497400	112820	4.88678e-06	0.000488678		1		16;20		200;205
comp92223_c1_seq1_1 len=1422 path=[5715:0-199 5915:200-218 5934:219-467 17974:468-468 6184:469-484 6200:485-1421];comp92223_c1_seq2_1 len=1458 path=[5715:0-199 5915:200-218 5934:219-467 17951:468-470 15696:471-503 17974:504-504 6184:505-520 6200:521-1457];Haliotis_sp_Tri_135246_c0_g1_i1;Haliotis_sp_idb_2286_c0_g1_i1;comp92223_c1_seq3_1 len=528 path=[5715:0-199 5915:200-218 5934:219-467 17951:468-…	comp92223_c1_seq1_1 len=1422 path=[5715:0-199 5915:200-218 5934:219-467 17974:468-468 6184:469-484 6200:485-1421];comp92223_c1_seq2_1 len=1458 path=[5715:0-199 5915:200-218 5934:219-467 17951:468-470 15696:471-503 17974:504-504 6184:505-520 6200:521-1457];Haliotis_sp_Tri_135246_c0_g1_i1;Haliotis_sp_idb_2286_c0_g1_i1	7;7;7;7;3	7;7;7;7;3	7;7;7;7;3	>comp92223_c1_seq1_1 len=1422 path=[5715:0-199 5915:200-218 5934:219-467 17974:468-468 6184:469-484 6200:485-1421];>comp92223_c1_seq2_1 len=1458 path=[5715:0-199 5915:200-218 5934:219-467 17951:468-470 15696:471-503 17974:504-504 6184:505-520 6200:521-1457	5	7	7	7	19	19	19	55.656	474	474;486;567;575;176	0	65.47	121980000	6419900	0.000278077	0.0278077		24	140;141		93;207
Haliotis_sp_Tri_12530_c0_g1_i1;comp92337_c0_seq3_1 len=2500 path=[1:0-462 464:463-463 465:464-1965 1967:1966-2413 2416:2414-2499];comp92337_c0_seq1_2 len=2558 path=[6545:0-162 6708:163-520 464:521-521 465:522-2023 1967:2024-2471 2416:2472-2557]	Haliotis_sp_Tri_12530_c0_g1_i1;comp92337_c0_seq3_1 len=2500 path=[1:0-462 464:463-463 465:464-1965 1967:1966-2413 2416:2414-2499];comp92337_c0_seq1_2 len=2558 path=[6545:0-162 6708:163-520 464:521-521 465:522-2023 1967:2024-2471 2416:2472-2557]	1;1;1	1;1;1	1;1;1	>Haliotis_sp_Tri_12530_c0_g1_i1;>comp92337_c0_seq3_1 len=2500 path=[1:0-462 464:463-463 465:464-1965 1967:1966-2413 2416:2414-2499];>comp92337_c0_seq1_2 len=2558 path=[6545:0-162 6708:163-520 464:521-521 465:522-2023 1967:2024-2471 2416:2472-2557]	3	1	1	1	1.8	1.8	1.8	56.147	493	493;834;853	0.0044743	6.4126	3533500	135900	5.88649e-06	0.000588649		2
Haliotis_sp_idb_10147_c0_g1_i1;comp92459_c0_seq7_1 len=3536 path=[24690:0-221 24912:222-228 10457:229-730 14471:731-737 10966:738-1008 11237:1009-1009 11238:1010-2109 12338:2110-2977 3338:2978-3503 522:3504-3535];comp92459_c0_seq4_1 len=3629 path=[23354:0-114 10250:115-321 10457:322-823 14471:824-830 10966:831-1101 11237:1102-1102 11238:1103-2202 12338:2203-3070 3338:3071-3596 522:3597-3628];comp…	Haliotis_sp_idb_10147_c0_g1_i1;comp92459_c0_seq7_1 len=3536 path=[24690:0-221 24912:222-228 10457:229-730 14471:731-737 10966:738-1008 11237:1009-1009 11238:1010-2109 12338:2110-2977 3338:2978-3503 522:3504-3535];comp92459_c0_seq4_1 len=3629 path=[23354:0-114 10250:115-321 10457:322-823 14471:824-830 10966:831-1101 11237:1102-1102 11238:1103-2202 12338:2203-3070 3338:3071-3596 522:3597-3628];comp…	3;3;3;3;2;1;1	3;3;3;3;2;1;1	3;3;3;3;2;1;1	>Haliotis_sp_idb_10147_c0_g1_i1;>comp92459_c0_seq7_1 len=3536 path=[24690:0-221 24912:222-228 10457:229-730 14471:731-737 10966:738-1008 11237:1009-1009 11238:1010-2109 12338:2110-2977 3338:2978-3503 522:3504-3535];>comp92459_c0_seq4_1 len=3629 path=[23354	7	3	3	3	7	7	7	45.503	401	401;1179;1210;1231;288;868;1413	0	18.766	18603000	1094300	4.73995e-05	0.00473995		5	142		339
Haliotis_sp_idb_18825_c0_g1_i1;Haliotis_sp_idb_18822_c0_g1_i1;comp92750_c0_seq4_1 len=2029 path=[4060:0-91 4152:92-814 4875:815-836 4897:837-1812 10530:1813-1814 9406:1815-2028];comp92750_c0_seq1_1 len=2194 path=[4060:0-91 8326:92-256 4152:257-979 4875:980-1001 4897:1002-1977 10530:1978-1979 9406:1980-2193];comp92750_c0_seq3_1 len=4082 path=[4060:0-91 4152:92-814 4875:815-836 4897:837-1812 10530:…	Haliotis_sp_idb_18825_c0_g1_i1;Haliotis_sp_idb_18822_c0_g1_i1;comp92750_c0_seq4_1 len=2029 path=[4060:0-91 4152:92-814 4875:815-836 4897:837-1812 10530:1813-1814 9406:1815-2028];comp92750_c0_seq1_1 len=2194 path=[4060:0-91 8326:92-256 4152:257-979 4875:980-1001 4897:1002-1977 10530:1978-1979 9406:1980-2193];comp92750_c0_seq3_1 len=4082 path=[4060:0-91 4152:92-814 4875:815-836 4897:837-1812 10530:…	7;7;7;7;7;7;6;3	7;7;7;7;7;7;6;3	7;7;7;7;7;7;6;3	>Haliotis_sp_idb_18825_c0_g1_i1;>Haliotis_sp_idb_18822_c0_g1_i1;>comp92750_c0_seq4_1 len=2029 path=[4060:0-91 4152:92-814 4875:815-836 4897:837-1812 10530:1813-1814 9406:1815-2028];>comp92750_c0_seq1_1 len=2194 path=[4060:0-91 8326:92-256 4152:257-979 4875	8	7	7	7	13.3	13.3	13.3	66.126	555	555;601;677;732;1361;1416;381;177	0	43.16	23635000	815000	3.53016e-05	0.00353016		12	143;144		101;305
Haliotis_sp_Tri_47901_c0_g1_i1;comp92949_c2_seq16_6 len=2805 path=[10669:0-168 25616:169-326 10996:327-505 11175:506-523 11193:524-749 11419:750-1339 12009:1340-1367 3329:1368-1370 3332:1371-1405 26308:1406-1409 3371:1410-1419 3381:1420-1443 3405:1444-1676 3638:1677-1724 3686:1725-2454 4416:2455-2473 4435:2474-2613 4589:2614-2804];comp92949_c2_seq3_6 len=2819 path=[10669:0-168 25616:169-326 10996…	Haliotis_sp_Tri_47901_c0_g1_i1;comp92949_c2_seq16_6 len=2805 path=[10669:0-168 25616:169-326 10996:327-505 11175:506-523 11193:524-749 11419:750-1339 12009:1340-1367 3329:1368-1370 3332:1371-1405 26308:1406-1409 3371:1410-1419 3381:1420-1443 3405:1444-1676 3638:1677-1724 3686:1725-2454 4416:2455-2473 4435:2474-2613 4589:2614-2804];comp92949_c2_seq3_6 len=2819 path=[10669:0-168 25616:169-326 10996…	4;4;4;4;4;1;1;1;1;1;1;1;1;1;1;1;1;1	4;4;4;4;4;1;1;1;1;1;1;1;1;1;1;1;1;1	4;4;4;4;4;1;1;1;1;1;1;1;1;1;1;1;1;1	>Haliotis_sp_Tri_47901_c0_g1_i1;>comp92949_c2_seq16_6 len=2805 path=[10669:0-168 25616:169-326 10996:327-505 11175:506-523 11193:524-749 11419:750-1339 12009:1340-1367 3329:1368-1370 3332:1371-1405 26308:1406-1409 3371:1410-1419 3381:1420-1443 3405:1444-16	18	4	4	4	11.6	11.6	11.6	45.174	398	398;935;940;940;944;258;258;367;436;485;564;573;585;671;746;770;781;892	0	29.479	93767000	4262200	0.000184617	0.0184617		11	145		192
Haliotis_sp_Tri_100581_c0_g1_i1;Haliotis_sp_idb_41627_c0_g1_i1;comp92993_c0_seq1_6 len=1148 path=[1:0-46 48:47-65 4306:66-84 3010:85-125 101:126-158 2567:159-205 2614:206-404 418:405-527 4470:528-529 4472:530-544 2899:545-584 598:585-631 3720:632-635 4514:636-770 784:771-842 4136:843-850 864:851-991 1005:992-1061 1075:1062-1108 1122:1109-1147];comp92993_c0_seq2_6 len=1160 path=[1:0-46 48:47-65 43…	Haliotis_sp_Tri_100581_c0_g1_i1;Haliotis_sp_idb_41627_c0_g1_i1;comp92993_c0_seq1_6 len=1148 path=[1:0-46 48:47-65 4306:66-84 3010:85-125 101:126-158 2567:159-205 2614:206-404 418:405-527 4470:528-529 4472:530-544 2899:545-584 598:585-631 3720:632-635 4514:636-770 784:771-842 4136:843-850 864:851-991 1005:992-1061 1075:1062-1108 1122:1109-1147];comp92993_c0_seq2_6 len=1160 path=[1:0-46 48:47-65 43…	1;1;1;1	1;1;1;1	1;1;1;1	>Haliotis_sp_Tri_100581_c0_g1_i1;>Haliotis_sp_idb_41627_c0_g1_i1;>comp92993_c0_seq1_6 len=1148 path=[1:0-46 48:47-65 4306:66-84 3010:85-125 101:126-158 2567:159-205 2614:206-404 418:405-527 4470:528-529 4472:530-544 2899:545-584 598:585-631 3720:632-635 45	4	1	1	1	7	7	7	27.764	242	242;254;383;387	0	7.0637	2200500	183380	7.94308e-06	0.000794308		2
tr|B6RB30|B6RB30_HALDI Glyceraldehyde-3-phosphate dehydrogenase OS=Haliotis discus discus PE=2 SV=1;Haliotis_sp_idb_33826_c0_g1_i1;comp93193_c0_seq1_1 len=1303 path=[1480:0-38 1519:39-871 3263:872-887 2368:888-1005 2486:1006-1063 4483:1064-1069 2550:1070-1078 2559:1079-1175 2656:1176-1187 2668:1188-1240 3030:1241-1259 2753:1260-1302];comp93193_c0_seq2_1 len=1502 path=[1480:0-38 1519:39-871 3263:8…	tr|B6RB30|B6RB30_HALDI Glyceraldehyde-3-phosphate dehydrogenase OS=Haliotis discus discus PE=2 SV=1;Haliotis_sp_idb_33826_c0_g1_i1;comp93193_c0_seq1_1 len=1303 path=[1480:0-38 1519:39-871 3263:872-887 2368:888-1005 2486:1006-1063 4483:1064-1069 2550:1070-1078 2559:1079-1175 2656:1176-1187 2668:1188-1240 3030:1241-1259 2753:1260-1302];comp93193_c0_seq2_1 len=1502 path=[1480:0-38 1519:39-871 3263:8…	5;5;5;5;2	4;4;4;4;2	4;4;4;4;2	>tr|B6RB30|B6RB30_HALDI Glyceraldehyde-3-phosphate dehydrogenase OS=Haliotis discus discus PE=2 SV=1;>Haliotis_sp_idb_33826_c0_g1_i1;>comp93193_c0_seq1_1 len=1303 path=[1480:0-38 1519:39-871 3263:872-887 2368:888-1005 2486:1006-1063 4483:1064-1069 2550:107	5	5	4	4	22.9	20.5	20.5	31.476	292	292;333;435;501;48	0	26.703	41445000	2302500	9.97325e-05	0.00997325		10	40		189
Haliotis_sp_Tri_3904_c0_g1_i1;comp93346_c0_seq1_3 len=2246 path=[2427:0-86 4933:87-120 2548:121-145 5716:146-146 2777:147-1197 3828:1198-1347 3978:1348-1348 3979:1349-1349 3980:1350-1481 5820:1482-1753 5873:1754-2245];comp93346_c0_seq2_2 len=2299 path=[5716:0-0 2578:1-199 2777:200-1250 3828:1251-1400 3978:1401-1401 3979:1402-1402 3980:1403-1534 5820:1535-1806 5873:1807-2298]	Haliotis_sp_Tri_3904_c0_g1_i1;comp93346_c0_seq1_3 len=2246 path=[2427:0-86 4933:87-120 2548:121-145 5716:146-146 2777:147-1197 3828:1198-1347 3978:1348-1348 3979:1349-1349 3980:1350-1481 5820:1482-1753 5873:1754-2245];comp93346_c0_seq2_2 len=2299 path=[5716:0-0 2578:1-199 2777:200-1250 3828:1251-1400 3978:1401-1401 3979:1402-1402 3980:1403-1534 5820:1535-1806 5873:1807-2298]	3;3;3	3;3;3	3;3;3	>Haliotis_sp_Tri_3904_c0_g1_i1;>comp93346_c0_seq1_3 len=2246 path=[2427:0-86 4933:87-120 2548:121-145 5716:146-146 2777:147-1197 3828:1198-1347 3978:1348-1348 3979:1349-1349 3980:1350-1481 5820:1482-1753 5873:1754-2245];>comp93346_c0_seq2_2 len=2299 path=[	3	3	3	3	6.6	6.6	6.6	76.048	656	656;748;766	0	22.461	7429200	232160	1.0056e-05	0.0010056		5
comp93489_c0_seq5_6 len=1766 path=[9351:0-270 9622:271-306 9658:307-469 3755:470-526 3812:527-620 3906:621-696 3982:697-996 4282:997-1143 4429:1144-1200 4486:1201-1320 10291:1321-1422 18596:1423-1424 12238:1425-1705 12519:1706-1765];comp93489_c0_seq14_6 len=1768 path=[9351:0-270 9622:271-306 9658:307-469 3755:470-526 3812:527-620 3906:621-696 3982:697-996 4282:997-1143 4429:1144-1200 4486:1201-13…	comp93489_c0_seq5_6 len=1766 path=[9351:0-270 9622:271-306 9658:307-469 3755:470-526 3812:527-620 3906:621-696 3982:697-996 4282:997-1143 4429:1144-1200 4486:1201-1320 10291:1321-1422 18596:1423-1424 12238:1425-1705 12519:1706-1765];comp93489_c0_seq14_6 len=1768 path=[9351:0-270 9622:271-306 9658:307-469 3755:470-526 3812:527-620 3906:621-696 3982:697-996 4282:997-1143 4429:1144-1200 4486:1201-13…	1;1;1;1;1;1;1;1;1;1;1;1;1;1;1;1	1;1;1;1;1;1;1;1;1;1;1;1;1;1;1;1	1;1;1;1;1;1;1;1;1;1;1;1;1;1;1;1	>comp93489_c0_seq5_6 len=1766 path=[9351:0-270 9622:271-306 9658:307-469 3755:470-526 3812:527-620 3906:621-696 3982:697-996 4282:997-1143 4429:1144-1200 4486:1201-1320 10291:1321-1422 18596:1423-1424 12238:1425-1705 12519:1706-1765];>comp93489_c0_seq14_6	16	1	1	1	1.9	1.9	1.9	62.125	589	589;589;648;649;650;709;709;710;768;769;770;830;889;948;1009;1068	0.0044248	6.3332	8891800	341990	1.48133e-05	0.00148133		2
Haliotis_sp_CLC_4246_c0_g1_i1;comp93938_c0_seq1_4 len=1361 path=[1:0-76 78:77-81 83:82-275 277:276-373 375:374-381 383:382-1309 4482:1310-1360];comp93938_c0_seq2_4 len=1861 path=[1:0-76 78:77-81 83:82-275 277:276-373 375:374-381 383:382-1309 1311:1310-1623 4932:1624-1627 1629:1628-1643 1645:1644-1860]	Haliotis_sp_CLC_4246_c0_g1_i1;comp93938_c0_seq1_4 len=1361 path=[1:0-76 78:77-81 83:82-275 277:276-373 375:374-381 383:382-1309 4482:1310-1360];comp93938_c0_seq2_4 len=1861 path=[1:0-76 78:77-81 83:82-275 277:276-373 375:374-381 383:382-1309 1311:1310-1623 4932:1624-1627 1629:1628-1643 1645:1644-1860]	1;1;1	1;1;1	1;1;1	>Haliotis_sp_CLC_4246_c0_g1_i1;>comp93938_c0_seq1_4 len=1361 path=[1:0-76 78:77-81 83:82-275 277:276-373 375:374-381 383:382-1309 4482:1310-1360];>comp93938_c0_seq2_4 len=1861 path=[1:0-76 78:77-81 83:82-275 277:276-373 375:374-381 383:382-1309 1311:1310-1	3	1	1	1	4.1	4.1	4.1	36.9	319	319;453;620	0	15.988	2595400	144190	6.24557e-06	0.000624557		1
Haliotis_sp_Tri_8133_c0_g1_i1;comp93947_c0_seq8_1 len=3375 path=[1671:0-592 2264:593-779 2451:780-1160 9128:1161-1247 9215:1248-1301 9269:1302-1378 9346:1379-1497 13015:1498-1753 13271:1754-1880 13398:1881-3374];comp93947_c0_seq11_1 len=6924 path=[1671:0-592 2264:593-779 2451:780-1160 9128:1161-1247 9215:1248-1301 9269:1302-1378 9346:1379-1497 9465:1498-1834 9802:1835-2936 10904:2937-3166 11134:3…	Haliotis_sp_Tri_8133_c0_g1_i1;comp93947_c0_seq8_1 len=3375 path=[1671:0-592 2264:593-779 2451:780-1160 9128:1161-1247 9215:1248-1301 9269:1302-1378 9346:1379-1497 13015:1498-1753 13271:1754-1880 13398:1881-3374];comp93947_c0_seq11_1 len=6924 path=[1671:0-592 2264:593-779 2451:780-1160 9128:1161-1247 9215:1248-1301 9269:1302-1378 9346:1379-1497 9465:1498-1834 9802:1835-2936 10904:2937-3166 11134:3…	15;15;15;12;12;10;10;10;8;7;5;2;2	15;15;15;12;12;10;10;10;8;7;5;2;2	15;15;15;12;12;10;10;10;8;7;5;2;2	>Haliotis_sp_Tri_8133_c0_g1_i1;>comp93947_c0_seq8_1 len=3375 path=[1671:0-592 2264:593-779 2451:780-1160 9128:1161-1247 9215:1248-1301 9269:1302-1378 9346:1379-1497 13015:1498-1753 13271:1754-1880 13398:1881-3374];>comp93947_c0_seq11_1 len=6924 path=[1671:	13	15	15	15	30.2	30.2	30.2	66.938	599	599;1125;2308;986;2169;596;990;2173;467;457;461;773;1956	0	110.68	141850000	3833800	0.000166061	0.0166061		29	146;147;148;149		103;111;300;404
Haliotis_sp_Tri_91049_c0_g1_i1;comp93951_c0_seq1_3 len=2511 path=[2491:0-1214 3706:1215-1216 3708:1217-1250 3742:1251-1261 3753:1262-1597 4091:1598-1691 4185:1692-1748 6236:1749-1764 4258:1765-2365 4859:2366-2405 4899:2406-2510];tr|B6RB97|B6RB97_HALDI Gelsolin OS=Haliotis discus discus PE=2 SV=1	Haliotis_sp_Tri_91049_c0_g1_i1;comp93951_c0_seq1_3 len=2511 path=[2491:0-1214 3706:1215-1216 3708:1217-1250 3742:1251-1261 3753:1262-1597 4091:1598-1691 4185:1692-1748 6236:1749-1764 4258:1765-2365 4859:2366-2405 4899:2406-2510]	7;7;1	7;7;1	6;6;0	>Haliotis_sp_Tri_91049_c0_g1_i1;>comp93951_c0_seq1_3 len=2511 path=[2491:0-1214 3706:1215-1216 3708:1217-1250 3742:1251-1261 3753:1262-1597 4091:1598-1691 4185:1692-1748 6236:1749-1764 4258:1765-2365 4859:2366-2405 4899:2406-2510]	3	7	7	6	22.9	22.9	19.8	40.675	363	363;837;204	0	47.957	65379000	3268900	0.000141592	0.0141592		16	150;151;152		147;149;335
Haliotis_sp_CLC_4517_c0_g1_i1;comp94020_c0_seq1_3 len=1732 path=[1710:0-267 1978:268-280 1991:281-304 3478:305-310 2021:311-390 2101:391-394 2105:395-1286 2997:1287-1394 3105:1395-1462 5000:1463-1468 5006:1469-1542 3253:1543-1583 3294:1584-1706 5099:1707-1731]	Haliotis_sp_CLC_4517_c0_g1_i1;comp94020_c0_seq1_3 len=1732 path=[1710:0-267 1978:268-280 1991:281-304 3478:305-310 2021:311-390 2101:391-394 2105:395-1286 2997:1287-1394 3105:1395-1462 5000:1463-1468 5006:1469-1542 3253:1543-1583 3294:1584-1706 5099:1707-1731]	2;2	2;2	2;2	>Haliotis_sp_CLC_4517_c0_g1_i1;>comp94020_c0_seq1_3 len=1732 path=[1710:0-267 1978:268-280 1991:281-304 3478:305-310 2021:311-390 2101:391-394 2105:395-1286 2997:1287-1394 3105:1395-1462 5000:1463-1468 5006:1469-1542 3253:1543-1583 3294:1584-1706 5099:1707	2	2	2	2	11	11	11	23.349	210	210;577	0	12.765	9586300	684740	2.96594e-05	0.00296594		4
Haliotis_sp_idb_10555_c0_g1_i1;comp94035_c1_seq3_6 len=3615 path=[11239:0-99 13280:100-626 1894:627-651 1919:652-690 2458:691-1155 2923:1156-1381 3149:1382-3550 5318:3551-3569 20316:3570-3575 20322:3576-3583 5351:3584-3614];comp94035_c1_seq7_6 len=5556 path=[11239:0-99 11339:100-1321 12561:1322-2040 13280:2041-2567 1894:2568-2592 1919:2593-2631 2458:2632-3096 2923:3097-3322 3149:3323-5491 5318:54…	Haliotis_sp_idb_10555_c0_g1_i1;comp94035_c1_seq3_6 len=3615 path=[11239:0-99 13280:100-626 1894:627-651 1919:652-690 2458:691-1155 2923:1156-1381 3149:1382-3550 5318:3551-3569 20316:3570-3575 20322:3576-3583 5351:3584-3614];comp94035_c1_seq7_6 len=5556 path=[11239:0-99 11339:100-1321 12561:1322-2040 13280:2041-2567 1894:2568-2592 1919:2593-2631 2458:2632-3096 2923:3097-3322 3149:3323-5491 5318:54…	3;3;3;1	1;1;1;1	1;1;1;1	>Haliotis_sp_idb_10555_c0_g1_i1;>comp94035_c1_seq3_6 len=3615 path=[11239:0-99 13280:100-626 1894:627-651 1919:652-690 2458:691-1155 2923:1156-1381 3149:1382-3550 5318:3551-3569 20316:3570-3575 20322:3576-3583 5351:3584-3614];>comp94035_c1_seq7_6 len=5556	4	3	1	1	3.7	1.4	1.4	98.622	881	881;1205;1852;130	0.0084034	6.1635	1993100	39081	1.69279e-06	0.000169279		2
comp94109_c0_seq16_5 len=1066 path=[10494:0-336 1023:337-366 1053:367-448 1135:449-474 2707:475-497 2730:498-595 19145:596-599 1286:600-631 1318:632-662 1349:663-1065];comp94109_c0_seq22_5 len=1871 path=[10494:0-336 1023:337-366 1053:367-448 1135:449-474 2707:475-497 2730:498-595 2828:596-697 2930:698-718 19198:719-726 2959:727-849 3082:850-892 19285:893-942 3175:943-979 3212:980-1004 3237:1005-1…	comp94109_c0_seq16_5 len=1066 path=[10494:0-336 1023:337-366 1053:367-448 1135:449-474 2707:475-497 2730:498-595 19145:596-599 1286:600-631 1318:632-662 1349:663-1065];comp94109_c0_seq22_5 len=1871 path=[10494:0-336 1023:337-366 1053:367-448 1135:449-474 2707:475-497 2730:498-595 2828:596-697 2930:698-718 19198:719-726 2959:727-849 3082:850-892 19285:893-942 3175:943-979 3212:980-1004 3237:1005-1…	5;4;3;3;2;2;2;2;2;2;1;1;1;1;1;1;1;1;1;1;1	5;4;3;3;2;2;2;2;2;2;1;1;1;1;1;1;1;1;1;1;1	5;4;3;3;2;2;2;2;2;2;1;1;1;1;1;1;1;1;1;1;1	>comp94109_c0_seq16_5 len=1066 path=[10494:0-336 1023:337-366 1053:367-448 1135:449-474 2707:475-497 2730:498-595 19145:596-599 1286:600-631 1318:632-662 1349:663-1065];>comp94109_c0_seq22_5 len=1871 path=[10494:0-336 1023:337-366 1053:367-448 1135:449-474	21	5	5	5	16.3	16.3	16.3	38.513	356	356;624;522;522;440;464;491;522;656;658;127;151;463;487;490;521;566;655;657;758;759	0	34.021	868800000	45726000	0.00198062	0.198062		19	153		130
Haliotis_sp_idb_32872_c0_g1_i1;comp94706_c0_seq1_3 len=1255 path=[529:0-183 713:184-211 741:212-327 4367:328-343 873:344-367 897:368-432 962:433-527 1057:528-532 1062:533-619 4462:620-702 1232:703-706 1236:707-794 1324:795-878 1408:879-892 1422:893-954 1484:955-988 2730:989-1005 281:1006-1029 305:1030-1034 310:1035-1051 327:1052-1087 363:1088-1093 369:1094-1127 403:1128-1186 2674:1187-1199 475:12…	Haliotis_sp_idb_32872_c0_g1_i1;comp94706_c0_seq1_3 len=1255 path=[529:0-183 713:184-211 741:212-327 4367:328-343 873:344-367 897:368-432 962:433-527 1057:528-532 1062:533-619 4462:620-702 1232:703-706 1236:707-794 1324:795-878 1408:879-892 1422:893-954 1484:955-988 2730:989-1005 281:1006-1029 305:1030-1034 310:1035-1051 327:1052-1087 363:1088-1093 369:1094-1127 403:1128-1186 2674:1187-1199 475:12…	5;5;3;1	5;5;3;1	5;5;3;1	>Haliotis_sp_idb_32872_c0_g1_i1;>comp94706_c0_seq1_3 len=1255 path=[529:0-183 713:184-211 741:212-327 4367:328-343 873:344-367 897:368-432 962:433-527 1057:528-532 1062:533-619 4462:620-702 1232:703-706 1236:707-794 1324:795-878 1408:879-892 1422:893-954 1	4	5	5	5	18.9	18.9	18.9	27.854	244	244;418;199;193	0	38.508	105510000	7536500	0.000326443	0.0326443		15
Haliotis_sp_CLC_3369_c0_g1_i1;comp94743_c0_seq3_1 len=3288 path=[1:0-118 120:119-135 137:136-359 361:360-789 791:790-808 810:809-1376 1379:1377-2507 2510:2508-2527 2530:2528-3000 3003:3001-3016 9096:3017-3287]	Haliotis_sp_CLC_3369_c0_g1_i1;comp94743_c0_seq3_1 len=3288 path=[1:0-118 120:119-135 137:136-359 361:360-789 791:790-808 810:809-1376 1379:1377-2507 2510:2508-2527 2530:2528-3000 3003:3001-3016 9096:3017-3287]	4;4	1;1	1;1	>Haliotis_sp_CLC_3369_c0_g1_i1;>comp94743_c0_seq3_1 len=3288 path=[1:0-118 120:119-135 137:136-359 361:360-789 791:790-808 810:809-1376 1379:1377-2507 2510:2508-2527 2530:2528-3000 3003:3001-3016 9096:3017-3287]	2	4	1	1	16.8	5.8	5.8	32.947	291	291;1096	0	8.2247	12879000	677820	2.93597e-05	0.00293597		2	51;155		195;256
Haliotis_sp_Tri_453_c0_g1_i1;comp94932_c3_seq1_3 len=1717 path=[3887:0-256 16054:257-269 4157:270-273 4161:274-1485 5373:1486-1500 16865:1501-1574 5462:1575-1621 5509:1622-1657 16988:1658-1668 5556:1669-1716]	Haliotis_sp_Tri_453_c0_g1_i1;comp94932_c3_seq1_3 len=1717 path=[3887:0-256 16054:257-269 4157:270-273 4161:274-1485 5373:1486-1500 16865:1501-1574 5462:1575-1621 5509:1622-1657 16988:1658-1668 5556:1669-1716]	1;1	1;1	1;1	>Haliotis_sp_Tri_453_c0_g1_i1;>comp94932_c3_seq1_3 len=1717 path=[3887:0-256 16054:257-269 4157:270-273 4161:274-1485 5373:1486-1500 16865:1501-1574 5462:1575-1621 5509:1622-1657 16988:1658-1668 5556:1669-1716]	2	1	1	1	2.8	2.8	2.8	52.851	465	465;572	0.0044843	6.4474	679930	25182	1.09076e-06	0.000109076		1
comp95780_c0_seq2_4 len=1153 path=[1151:0-87 1239:88-94 1246:95-227 1379:228-261 1413:262-298 4581:299-405 4649:406-435 3988:436-472 1620:473-475 1623:476-577 1725:578-611 1759:612-649 1797:650-695 1843:696-715 4790:716-768 2726:769-830 3266:831-845 1993:846-859 2007:860-917 2065:918-941 2089:942-967 2846:968-996 2168:997-1033 2205:1034-1057 2229:1058-1152]	comp95780_c0_seq2_4 len=1153 path=[1151:0-87 1239:88-94 1246:95-227 1379:228-261 1413:262-298 4581:299-405 4649:406-435 3988:436-472 1620:473-475 1623:476-577 1725:578-611 1759:612-649 1797:650-695 1843:696-715 4790:716-768 2726:769-830 3266:831-845 1993:846-859 2007:860-917 2065:918-941 2089:942-967 2846:968-996 2168:997-1033 2205:1034-1057 2229:1058-1152]	2	2	2	>comp95780_c0_seq2_4 len=1153 path=[1151:0-87 1239:88-94 1246:95-227 1379:228-261 1413:262-298 4581:299-405 4649:406-435 3988:436-472 1620:473-475 1623:476-577 1725:578-611 1759:612-649 1797:650-695 1843:696-715 4790:716-768 2726:769-830 3266:831-845 1993:	1	2	2	2	5.7	5.7	5.7	42.368	384	384	0	25.659	428280000	26768000	0.00115945	0.115945		19	156;157;158		140;147;157
Haliotis_sp_idb_26277_c0_g1_i1;comp96136_c0_seq5_5 len=3090 path=[1:0-417 419:418-420 422:421-1744 1746:1745-2463 2465:2464-2631 10180:2632-2772 12595:2773-2790 8923:2791-2814 12621:2815-3089];comp96136_c0_seq3_5 len=3248 path=[1:0-417 419:418-420 422:421-1744 1746:1745-2463 2465:2464-2631 2633:2632-3247]	Haliotis_sp_idb_26277_c0_g1_i1;comp96136_c0_seq5_5 len=3090 path=[1:0-417 419:418-420 422:421-1744 1746:1745-2463 2465:2464-2631 10180:2632-2772 12595:2773-2790 8923:2791-2814 12621:2815-3089];comp96136_c0_seq3_5 len=3248 path=[1:0-417 419:418-420 422:421-1744 1746:1745-2463 2465:2464-2631 2633:2632-3247]	2;2;2	2;2;2	2;2;2	>Haliotis_sp_idb_26277_c0_g1_i1;>comp96136_c0_seq5_5 len=3090 path=[1:0-417 419:418-420 422:421-1744 1746:1745-2463 2465:2464-2631 10180:2632-2772 12595:2773-2790 8923:2791-2814 12621:2815-3089];>comp96136_c0_seq3_5 len=3248 path=[1:0-417 419:418-420 422:4	3	2	2	2	19.8	19.8	19.8	15.572	131	131;1030;1083	0	13.614	4113500	587650	2.5454e-05	0.0025454		3	159		52
Haliotis_sp_idb_27971_c0_g1_i1;comp96140_c0_seq2_2 len=2583 path=[6387:0-97 2433:98-785 7580:786-1280 3616:1281-1318 3654:1319-1320 3656:1321-1352 3688:1353-1355 3691:1356-1417 3753:1418-1440 3776:1441-1502 1149:1503-1505 1152:1506-1543 7757:1544-1547 7761:1548-1550 1196:1551-2328 1974:2329-2410 2056:2411-2582];comp96140_c0_seq4_2 len=2606 path=[6387:0-97 2433:98-785 7580:786-1280 3616:1281-1318 …	Haliotis_sp_idb_27971_c0_g1_i1;comp96140_c0_seq2_2 len=2583 path=[6387:0-97 2433:98-785 7580:786-1280 3616:1281-1318 3654:1319-1320 3656:1321-1352 3688:1353-1355 3691:1356-1417 3753:1418-1440 3776:1441-1502 1149:1503-1505 1152:1506-1543 7757:1544-1547 7761:1548-1550 1196:1551-2328 1974:2329-2410 2056:2411-2582];comp96140_c0_seq4_2 len=2606 path=[6387:0-97 2433:98-785 7580:786-1280 3616:1281-1318 …	1;1;1;1;1	1;1;1;1;1	1;1;1;1;1	>Haliotis_sp_idb_27971_c0_g1_i1;>comp96140_c0_seq2_2 len=2583 path=[6387:0-97 2433:98-785 7580:786-1280 3616:1281-1318 3654:1319-1320 3656:1321-1352 3688:1353-1355 3691:1356-1417 3753:1418-1440 3776:1441-1502 1149:1503-1505 1152:1506-1543 7757:1544-1547 77	5	1	1	1	4.5	4.5	4.5	31.008	267	267;861;869;904;912	0.010204	6.007	2388300	170600	7.38952e-06	0.000738952		1
comp96382_c0_seq3_6 len=798 path=[13297:0-14 14074:15-183 5588:184-535 10530:536-573 13629:574-622 10657:623-639 6044:640-700 11322:701-714 6119:715-797];comp96382_c0_seq1_6 len=813 path=[13297:0-14 14074:15-183 11432:184-198 5588:199-550 10530:551-588 13629:589-637 10657:638-654 6044:655-715 11322:716-729 6119:730-812];comp96382_c0_seq4_6 len=927 path=[5275:0-0 5276:1-68 5344:69-143 14074:144-31…	comp96382_c0_seq3_6 len=798 path=[13297:0-14 14074:15-183 5588:184-535 10530:536-573 13629:574-622 10657:623-639 6044:640-700 11322:701-714 6119:715-797];comp96382_c0_seq1_6 len=813 path=[13297:0-14 14074:15-183 11432:184-198 5588:199-550 10530:551-588 13629:589-637 10657:638-654 6044:655-715 11322:716-729 6119:730-812];comp96382_c0_seq4_6 len=927 path=[5275:0-0 5276:1-68 5344:69-143 14074:144-31…	1;1;1;1	1;1;1;1	1;1;1;1	>comp96382_c0_seq3_6 len=798 path=[13297:0-14 14074:15-183 5588:184-535 10530:536-573 13629:574-622 10657:623-639 6044:640-700 11322:701-714 6119:715-797];>comp96382_c0_seq1_6 len=813 path=[13297:0-14 14074:15-183 11432:184-198 5588:199-550 10530:551-588 1	4	1	1	1	5.6	5.6	5.6	27.88	266	266;271;309;314	0.0044444	6.3449	5444300	604920	2.6202e-05	0.0026202		1		7		253
Haliotis_sp_idb_8673_c0_g1_i1;comp96534_c0_seq1_5 len=4036 path=[2353:0-27 15796:28-340 2709:341-440 15886:441-443 2812:444-816 3185:817-835 3204:836-2819 5188:2820-3685 6054:3686-3779 6148:3780-4035];comp96534_c0_seq5_5 len=4130 path=[2353:0-27 15796:28-340 2709:341-440 15886:441-443 2812:444-816 3185:817-835 3204:836-2819 5188:2820-3685 6054:3686-3779 16549:3780-3873 6148:3874-4129]	Haliotis_sp_idb_8673_c0_g1_i1;comp96534_c0_seq1_5 len=4036 path=[2353:0-27 15796:28-340 2709:341-440 15886:441-443 2812:444-816 3185:817-835 3204:836-2819 5188:2820-3685 6054:3686-3779 6148:3780-4035];comp96534_c0_seq5_5 len=4130 path=[2353:0-27 15796:28-340 2709:341-440 15886:441-443 2812:444-816 3185:817-835 3204:836-2819 5188:2820-3685 6054:3686-3779 16549:3780-3873 6148:3874-4129]	1;1;1	1;1;1	1;1;1	>Haliotis_sp_idb_8673_c0_g1_i1;>comp96534_c0_seq1_5 len=4036 path=[2353:0-27 15796:28-340 2709:341-440 15886:441-443 2812:444-816 3185:817-835 3204:836-2819 5188:2820-3685 6054:3686-3779 6148:3780-4035];>comp96534_c0_seq5_5 len=4130 path=[2353:0-27 15796:2	3	1	1	1	0.8	0.8	0.8	133.81	1193	1193;1346;1377	0.0084211	6.1709	1642400	30415	1.31742e-06	0.000131742		1
Haliotis_sp_Tri_81596_c0_g1_i1;comp96576_c0_seq1_4 len=2097 path=[1:0-136 138:137-141 143:142-266 5509:267-273 5516:274-421 423:422-506 5620:507-528 530:529-715 5687:716-729 731:730-732 734:733-964 966:965-1002 5754:1003-1066 1068:1067-1070 1072:1071-1421 1423:1422-1485 1487:1486-2096]	Haliotis_sp_Tri_81596_c0_g1_i1;comp96576_c0_seq1_4 len=2097 path=[1:0-136 138:137-141 143:142-266 5509:267-273 5516:274-421 423:422-506 5620:507-528 530:529-715 5687:716-729 731:730-732 734:733-964 966:965-1002 5754:1003-1066 1068:1067-1070 1072:1071-1421 1423:1422-1485 1487:1486-2096]	2;2	2;2	2;2	>Haliotis_sp_Tri_81596_c0_g1_i1;>comp96576_c0_seq1_4 len=2097 path=[1:0-136 138:137-141 143:142-266 5509:267-273 5516:274-421 423:422-506 5620:507-528 530:529-715 5687:716-729 731:730-732 734:733-964 966:965-1002 5754:1003-1066 1068:1067-1070 1072:1071-142	2	2	2	2	24.7	24.7	24.7	17.99	162	162;699	0	20.854	5200700	650090	2.81586e-05	0.00281586		2
Haliotis_sp_CLC_17798_c0_g1_i1;Haliotis_sp_idb_6762_c0_g1_i1;comp97289_c0_seq1_2 len=3277 path=[3290:0-686 3977:687-838 4129:839-2183 5474:2184-2204 5495:2205-2458 5749:2459-3220 6522:3221-3276];comp97289_c0_seq2_2 len=3288 path=[3290:0-686 3977:687-838 4129:839-2183 5474:2184-2204 5495:2205-2458 5749:2459-3220 6511:3221-3231 6522:3232-3287]	Haliotis_sp_CLC_17798_c0_g1_i1;Haliotis_sp_idb_6762_c0_g1_i1;comp97289_c0_seq1_2 len=3277 path=[3290:0-686 3977:687-838 4129:839-2183 5474:2184-2204 5495:2205-2458 5749:2459-3220 6522:3221-3276];comp97289_c0_seq2_2 len=3288 path=[3290:0-686 3977:687-838 4129:839-2183 5474:2184-2204 5495:2205-2458 5749:2459-3220 6511:3221-3231 6522:3232-3287]	1;1;1;1	1;1;1;1	1;1;1;1	>Haliotis_sp_CLC_17798_c0_g1_i1;>Haliotis_sp_idb_6762_c0_g1_i1;>comp97289_c0_seq1_2 len=3277 path=[3290:0-686 3977:687-838 4129:839-2183 5474:2184-2204 5495:2205-2458 5749:2459-3220 6522:3221-3276];>comp97289_c0_seq2_2 len=3288 path=[3290:0-686 3977:687-83	4	1	1	1	2.1	2.1	2.1	80.73	725	725;732;1092;1096	0	7.5169	2237800	72186	3.12673e-06	0.000312673		1
Haliotis_sp_idb_19028_c0_g1_i1;comp97297_c0_seq2_4 len=3335 path=[1:0-69 71:70-93 95:94-461 8007:462-685 687:686-695 697:696-843 8128:844-991 993:992-1009 1011:1010-1085 1087:1086-1271 1273:1272-1281 1283:1282-2153 2155:2154-2852 2854:2853-2877 2879:2878-3334]	Haliotis_sp_idb_19028_c0_g1_i1;comp97297_c0_seq2_4 len=3335 path=[1:0-69 71:70-93 95:94-461 8007:462-685 687:686-695 697:696-843 8128:844-991 993:992-1009 1011:1010-1085 1087:1086-1271 1273:1272-1281 1283:1282-2153 2155:2154-2852 2854:2853-2877 2879:2878-3334]	1;1	1;1	1;1	>Haliotis_sp_idb_19028_c0_g1_i1;>comp97297_c0_seq2_4 len=3335 path=[1:0-69 71:70-93 95:94-461 8007:462-685 687:686-695 697:696-843 8128:844-991 993:992-1009 1011:1010-1085 1087:1086-1271 1273:1272-1281 1283:1282-2153 2155:2154-2852 2854:2853-2877 2879:2878	2	1	1	1	2	2	2	77.533	689	689;1111	0	9.4695	18184000	519540	2.25038e-05	0.00225038		3
Haliotis_sp_Tri_137490_c0_g1_i1;comp97298_c0_seq1_5 len=1379 path=[1862:0-140 2003:141-276 2139:277-300 4970:301-352 6696:353-353 5023:354-418 8496:419-525 5195:526-580 5250:581-738 5408:739-749 5419:750-766 5436:767-972 5642:973-1378];comp97298_c0_seq3_5 len=689 path=[7054:0-76 5436:77-282 5642:283-688];Haliotis_sp_idb_48292_c0_g1_i1	Haliotis_sp_Tri_137490_c0_g1_i1;comp97298_c0_seq1_5 len=1379 path=[1862:0-140 2003:141-276 2139:277-300 4970:301-352 6696:353-353 5023:354-418 8496:419-525 5195:526-580 5250:581-738 5408:739-749 5419:750-766 5436:767-972 5642:973-1378];comp97298_c0_seq3_5 len=689 path=[7054:0-76 5436:77-282 5642:283-688]	4;4;3;1	4;4;3;1	4;4;3;1	>Haliotis_sp_Tri_137490_c0_g1_i1;>comp97298_c0_seq1_5 len=1379 path=[1862:0-140 2003:141-276 2139:277-300 4970:301-352 6696:353-353 5023:354-418 8496:419-525 5195:526-580 5250:581-738 5408:739-749 5419:750-766 5436:767-972 5642:973-1378];>comp97298_c0_seq3	4	4	4	4	32.2	32.2	32.2	16.632	146	146;460;230;101	0	27.335	171370000	28562000	0.00123716	0.123716		19	160		21
Haliotis_sp_CLC_9082_c0_g1_i1;comp97769_c0_seq11_2 len=1651 path=[10057:0-299 13974:300-300 13975:301-302 4695:303-526 4919:527-815 5208:816-837 5230:838-1612 6005:1613-1626 793:1627-1650];comp97769_c0_seq3_1 len=1962 path=[8650:0-296 8947:297-610 13974:611-611 13975:612-613 4695:614-837 4919:838-1126 5208:1127-1148 5230:1149-1923 6005:1924-1937 793:1938-1961];comp97769_c0_seq10_2 len=2071 path=[…	Haliotis_sp_CLC_9082_c0_g1_i1;comp97769_c0_seq11_2 len=1651 path=[10057:0-299 13974:300-300 13975:301-302 4695:303-526 4919:527-815 5208:816-837 5230:838-1612 6005:1613-1626 793:1627-1650];comp97769_c0_seq3_1 len=1962 path=[8650:0-296 8947:297-610 13974:611-611 13975:612-613 4695:614-837 4919:838-1126 5208:1127-1148 5230:1149-1923 6005:1924-1937 793:1938-1961];comp97769_c0_seq10_2 len=2071 path=[…	3;3;3;3	3;3;3;3	3;3;3;3	>Haliotis_sp_CLC_9082_c0_g1_i1;>comp97769_c0_seq11_2 len=1651 path=[10057:0-299 13974:300-300 13975:301-302 4695:303-526 4919:527-815 5208:816-837 5230:838-1612 6005:1613-1626 793:1627-1650];>comp97769_c0_seq3_1 len=1962 path=[8650:0-296 8947:297-610 13974	4	3	3	3	10	10	10	43.055	370	370;550;654;690	0	19.891	24126000	1419200	6.14725e-05	0.00614725		6
Haliotis_sp_CLC_5447_c0_g1_i1;Haliotis_sp_idb_15505_c0_g1_i1;comp97886_c0_seq1_6 len=2035 path=[1:0-28 30:29-83 85:84-100 102:101-206 7478:207-230 232:231-348 350:349-749 751:750-772 774:773-909 911:910-933 935:934-934 936:935-1866 1868:1867-1868 1870:1869-2034]	Haliotis_sp_CLC_5447_c0_g1_i1;Haliotis_sp_idb_15505_c0_g1_i1;comp97886_c0_seq1_6 len=2035 path=[1:0-28 30:29-83 85:84-100 102:101-206 7478:207-230 232:231-348 350:349-749 751:750-772 774:773-909 911:910-933 935:934-934 936:935-1866 1868:1867-1868 1870:1869-2034]	3;3;3	2;2;2	2;2;2	>Haliotis_sp_CLC_5447_c0_g1_i1;>Haliotis_sp_idb_15505_c0_g1_i1;>comp97886_c0_seq1_6 len=2035 path=[1:0-28 30:29-83 85:84-100 102:101-206 7478:207-230 232:231-348 350:349-749 751:750-772 774:773-909 911:910-933 935:934-934 936:935-1866 1868:1867-1868 1870:1	3	3	2	2	10.9	7.6	7.6	37.392	340	340;365;678	0	14.748	7999500	421030	1.82369e-05	0.00182369		4
comp98044_c0_seq5_2 len=630 path=[1516:0-58 1575:59-108 1625:109-129 1646:130-263 1780:264-270 1787:271-569 6139:570-574 6144:575-586 5788:587-629];Haliotis_sp_Tri_52786_c0_g1_i1;comp98044_c0_seq2_2 len=1470 path=[1516:0-58 1575:59-108 1625:109-129 1646:130-263 1780:264-270 1787:271-569 6139:570-574 6144:575-586 2103:587-594 2111:595-1113 2630:1114-1130 2647:1131-1259 2776:1260-1391 2908:1392-141…	comp98044_c0_seq5_2 len=630 path=[1516:0-58 1575:59-108 1625:109-129 1646:130-263 1780:264-270 1787:271-569 6139:570-574 6144:575-586 5788:587-629];Haliotis_sp_Tri_52786_c0_g1_i1;comp98044_c0_seq2_2 len=1470 path=[1516:0-58 1575:59-108 1625:109-129 1646:130-263 1780:264-270 1787:271-569 6139:570-574 6144:575-586 2103:587-594 2111:595-1113 2630:1114-1130 2647:1131-1259 2776:1260-1391 2908:1392-141…	4;4;4;2;2	4;4;4;2;2	4;4;4;2;2	>comp98044_c0_seq5_2 len=630 path=[1516:0-58 1575:59-108 1625:109-129 1646:130-263 1780:264-270 1787:271-569 6139:570-574 6144:575-586 5788:587-629];>Haliotis_sp_Tri_52786_c0_g1_i1;>comp98044_c0_seq2_2 len=1470 path=[1516:0-58 1575:59-108 1625:109-129 1646	5	4	4	4	19	19	19	23.592	210	210;240;490;262;542	0	25.467	65856000	4704000	0.000203753	0.0203753		12
Haliotis_sp_CLC_3092_c0_g1_i1;comp98057_c0_seq6_3 len=3028 path=[3060:0-809 3870:810-1268 4329:1269-1510 4573:1511-1918 7502:1919-1931 8499:1932-2090 8558:2091-2158 8582:2159-2200 5268:2201-2216 5284:2217-2569 5684:2570-3027];comp98057_c0_seq7_3 len=3033 path=[3060:0-809 3870:810-1268 4329:1269-1510 4573:1511-1918 4981:1919-1936 8499:1937-2095 8558:2096-2163 8582:2164-2205 5268:2206-2221 5284:222…	Haliotis_sp_CLC_3092_c0_g1_i1;comp98057_c0_seq6_3 len=3028 path=[3060:0-809 3870:810-1268 4329:1269-1510 4573:1511-1918 7502:1919-1931 8499:1932-2090 8558:2091-2158 8582:2159-2200 5268:2201-2216 5284:2217-2569 5684:2570-3027];comp98057_c0_seq7_3 len=3033 path=[3060:0-809 3870:810-1268 4329:1269-1510 4573:1511-1918 4981:1919-1936 8499:1937-2095 8558:2096-2163 8582:2164-2205 5268:2206-2221 5284:222…	1;1;1;1;1	1;1;1;1;1	1;1;1;1;1	>Haliotis_sp_CLC_3092_c0_g1_i1;>comp98057_c0_seq6_3 len=3028 path=[3060:0-809 3870:810-1268 4329:1269-1510 4573:1511-1918 7502:1919-1931 8499:1932-2090 8558:2091-2158 8582:2159-2200 5268:2201-2216 5284:2217-2569 5684:2570-3027];>comp98057_c0_seq7_3 len=303	5	1	1	1	3.3	3.3	3.3	48.281	426	426;1009;1011;1025;1026	0	6.8952	1081600	72106	3.12326e-06	0.000312326		1
Haliotis_sp_Tri_101507_c0_g1_i1;comp98101_c0_seq1_6 len=3531 path=[1:0-422 424:423-424 426:425-821 823:822-832 834:833-1200 1202:1201-1789 1791:1790-1809 8548:1810-2390 2392:2391-3050 3052:3051-3530]	Haliotis_sp_Tri_101507_c0_g1_i1;comp98101_c0_seq1_6 len=3531 path=[1:0-422 424:423-424 426:425-821 823:822-832 834:833-1200 1202:1201-1789 1791:1790-1809 8548:1810-2390 2392:2391-3050 3052:3051-3530]	1;1	1;1	1;1	>Haliotis_sp_Tri_101507_c0_g1_i1;>comp98101_c0_seq1_6 len=3531 path=[1:0-422 424:423-424 426:425-821 823:822-832 834:833-1200 1202:1201-1789 1791:1790-1809 8548:1810-2390 2392:2391-3050 3052:3051-3530]	2	1	1	1	5.2	5.2	5.2	23.404	213	213;1177	0.010081	5.958	1957800	177990	7.70961e-06	0.000770961		1
Haliotis_sp_Tri_87730_c0_g1_i1;comp98408_c0_seq1_5 len=3318 path=[1240:0-59 12696:60-82 1301:83-277 1496:278-293 1512:294-356 13191:357-366 1585:367-1826 3045:1827-2015 3234:2016-2022 3241:2023-2953 4172:2954-2977 9883:2978-3317];comp98408_c0_seq3_4 len=4535 path=[1:0-1098 13030:1099-1099 1101:1100-1114 1116:1115-1223 1225:1224-1238 1240:1239-1298 1300:1299-1299 1301:1300-1494 1496:1495-1510 1512…	Haliotis_sp_Tri_87730_c0_g1_i1;comp98408_c0_seq1_5 len=3318 path=[1240:0-59 12696:60-82 1301:83-277 1496:278-293 1512:294-356 13191:357-366 1585:367-1826 3045:1827-2015 3234:2016-2022 3241:2023-2953 4172:2954-2977 9883:2978-3317];comp98408_c0_seq3_4 len=4535 path=[1:0-1098 13030:1099-1099 1101:1100-1114 1116:1115-1223 1225:1224-1238 1240:1239-1298 1300:1299-1299 1301:1300-1494 1496:1495-1510 1512…	3;3;3;1;1	3;3;3;1;1	3;3;3;1;1	>Haliotis_sp_Tri_87730_c0_g1_i1;>comp98408_c0_seq1_5 len=3318 path=[1240:0-59 12696:60-82 1301:83-277 1496:278-293 1512:294-356 13191:357-366 1585:367-1826 3045:1827-2015 3234:2016-2022 3241:2023-2953 4172:2954-2977 9883:2978-3317];>comp98408_c0_seq3_4 len	5	3	3	3	16.2	16.2	16.2	24.143	216	216;1106;1511;218;394	0	18.835	12441000	957000	4.14523e-05	0.00414523		3
Haliotis_sp_Tri_123348_c0_g1_i1;comp98866_c0_seq1_1 len=3558 path=[1:0-163 165:164-165 167:166-323 325:324-2413 2415:2414-2430 2432:2431-2654 2658:2655-2725 2729:2726-2749 2753:2750-2843 2847:2844-2867 2871:2868-3005 3009:3006-3029 3033:3030-3057 3061:3058-3081 3085:3082-3089 3093:3090-3113 3117:3114-3133 3137:3134-3157 3161:3158-3177 3181:3178-3201 3205:3202-3392 3396:3393-3393 3397:3394-3417 34…	Haliotis_sp_Tri_123348_c0_g1_i1;comp98866_c0_seq1_1 len=3558 path=[1:0-163 165:164-165 167:166-323 325:324-2413 2415:2414-2430 2432:2431-2654 2658:2655-2725 2729:2726-2749 2753:2750-2843 2847:2844-2867 2871:2868-3005 3009:3006-3029 3033:3030-3057 3061:3058-3081 3085:3082-3089 3093:3090-3113 3117:3114-3133 3137:3134-3157 3161:3158-3177 3181:3178-3201 3205:3202-3392 3396:3393-3393 3397:3394-3417 34…	1;1;1	1;1;1	1;1;1	>Haliotis_sp_Tri_123348_c0_g1_i1;>comp98866_c0_seq1_1 len=3558 path=[1:0-163 165:164-165 167:166-323 325:324-2413 2415:2414-2430 2432:2431-2654 2658:2655-2725 2729:2726-2749 2753:2750-2843 2847:2844-2867 2871:2868-3005 3009:3006-3029 3033:3030-3057 3061:30	3	1	1	1	2.5	2.5	2.5	50.465	440	440;1186;1235	0	7.1414	507230	25362	1.09855e-06	0.000109855		1
Haliotis_sp_idb_29552_c0_g1_i1;Haliotis_sp_idb_29553_c0_g1_i1;comp99065_c0_seq1_4 len=2210 path=[1:0-324 326:325-450 452:451-460 462:461-530 532:531-594 596:595-630 632:631-644 646:645-679 4616:680-720 722:721-755 4398:756-841 843:842-891 893:892-1008 1010:1009-1027 1029:1028-2068 6394:2069-2078 6405:2079-2209];Haliotis_sp_Tri_62946_c0_g1_i1	Haliotis_sp_idb_29552_c0_g1_i1;Haliotis_sp_idb_29553_c0_g1_i1;comp99065_c0_seq1_4 len=2210 path=[1:0-324 326:325-450 452:451-460 462:461-530 532:531-594 596:595-630 632:631-644 646:645-679 4616:680-720 722:721-755 4398:756-841 843:842-891 893:892-1008 1010:1009-1027 1029:1028-2068 6394:2069-2078 6405:2079-2209];Haliotis_sp_Tri_62946_c0_g1_i1	2;2;2;2	2;2;2;2	2;2;2;2	>Haliotis_sp_idb_29552_c0_g1_i1;>Haliotis_sp_idb_29553_c0_g1_i1;>comp99065_c0_seq1_4 len=2210 path=[1:0-324 326:325-450 452:451-460 462:461-530 532:531-594 596:595-630 632:631-644 646:645-679 4616:680-720 722:721-755 4398:756-841 843:842-891 893:892-1008 1	4	2	2	2	5.4	5.4	5.4	50.196	463	463;639;736;738	0	11.461	5274000	293000	1.26913e-05	0.00126913		2
comp99231_c1_seq1_2 len=1288 path=[1:0-340 342:341-371 373:372-1003 6743:1004-1021 1023:1022-1031 1033:1032-1055 6784:1056-1085 1087:1086-1099 1101:1100-1109 1111:1110-1124 1126:1125-1141 1143:1142-1165 1167:1166-1213 1215:1214-1237 1239:1238-1251 1253:1252-1263 1265:1264-1287];comp99231_c1_seq2_2 len=1885 path=[1:0-340 342:341-371 373:372-1003 6743:1004-1021 1023:1022-1031 1033:1032-1055 6784:10…	comp99231_c1_seq1_2 len=1288 path=[1:0-340 342:341-371 373:372-1003 6743:1004-1021 1023:1022-1031 1033:1032-1055 6784:1056-1085 1087:1086-1099 1101:1100-1109 1111:1110-1124 1126:1125-1141 1143:1142-1165 1167:1166-1213 1215:1214-1237 1239:1238-1251 1253:1252-1263 1265:1264-1287];comp99231_c1_seq2_2 len=1885 path=[1:0-340 342:341-371 373:372-1003 6743:1004-1021 1023:1022-1031 1033:1032-1055 6784:10…	1;1	1;1	1;1	>comp99231_c1_seq1_2 len=1288 path=[1:0-340 342:341-371 373:372-1003 6743:1004-1021 1023:1022-1031 1033:1032-1055 6784:1056-1085 1087:1086-1099 1101:1100-1109 1111:1110-1124 1126:1125-1141 1143:1142-1165 1167:1166-1213 1215:1214-1237 1239:1238-1251 1253:12	2	1	1	1	3	3	3	48.639	429	429;628	0.01002	5.9432	23236000	929460	4.02594e-05	0.00402594		3
Haliotis_sp_idb_22405_c0_g1_i1;comp99282_c0_seq1_3 len=1955 path=[1:0-70 72:71-123 125:124-130 132:131-624 5781:625-632 634:633-738 740:739-761 763:762-851 853:852-871 873:872-925 927:926-927 929:928-1007 1009:1008-1029 1031:1030-1300 6026:1301-1321 1325:1322-1333 1337:1334-1578 1582:1579-1608 1613:1609-1763 1768:1764-1806 1811:1807-1831 6183:1832-1891 1896:1892-1954];tr|I1SY93|I1SY93_HALDH Serpi…	Haliotis_sp_idb_22405_c0_g1_i1;comp99282_c0_seq1_3 len=1955 path=[1:0-70 72:71-123 125:124-130 132:131-624 5781:625-632 634:633-738 740:739-761 763:762-851 853:852-871 873:872-925 927:926-927 929:928-1007 1009:1008-1029 1031:1030-1300 6026:1301-1321 1325:1322-1333 1337:1334-1578 1582:1579-1608 1613:1609-1763 1768:1764-1806 1811:1807-1831 6183:1832-1891 1896:1892-1954];tr|I1SY93|I1SY93_HALDH Serpi…	2;2;1	2;2;1	2;2;1	>Haliotis_sp_idb_22405_c0_g1_i1;>comp99282_c0_seq1_3 len=1955 path=[1:0-70 72:71-123 125:124-130 132:131-624 5781:625-632 634:633-738 740:739-761 763:762-851 853:852-871 873:872-925 927:926-927 929:928-1007 1009:1008-1029 1031:1030-1300 6026:1301-1321 1325	3	2	2	2	4.6	4.6	4.6	54.441	476	476;651;410	0	12.069	3340700	139190	6.029e-06	0.0006029		2
Haliotis_sp_idb_19419_c0_g1_i1;Haliotis_sp_Tri_102514_c0_g1_i1;comp99331_c0_seq3_6 len=3387 path=[9150:0-1432 10583:1433-1454 10605:1455-1487 17726:1488-1488 1917:1489-2687 3116:2688-2763 18437:2764-3345 3774:3346-3386];comp99331_c0_seq1_6 len=3387 path=[9150:0-1432 10583:1433-1454 10605:1455-1487 17726:1488-1488 1917:1489-2687 3116:2688-2763 18437:2764-3345 3855:3346-3386];comp99331_c0_seq7_6 le…	Haliotis_sp_idb_19419_c0_g1_i1;Haliotis_sp_Tri_102514_c0_g1_i1;comp99331_c0_seq3_6 len=3387 path=[9150:0-1432 10583:1433-1454 10605:1455-1487 17726:1488-1488 1917:1489-2687 3116:2688-2763 18437:2764-3345 3774:3346-3386];comp99331_c0_seq1_6 len=3387 path=[9150:0-1432 10583:1433-1454 10605:1455-1487 17726:1488-1488 1917:1489-2687 3116:2688-2763 18437:2764-3345 3855:3346-3386];comp99331_c0_seq7_6 le…	3;3;3;3;3;3;2	3;3;3;3;3;3;2	2;2;2;2;2;2;2	>Haliotis_sp_idb_19419_c0_g1_i1;>Haliotis_sp_Tri_102514_c0_g1_i1;>comp99331_c0_seq3_6 len=3387 path=[9150:0-1432 10583:1433-1454 10605:1455-1487 17726:1488-1488 1917:1489-2687 3116:2688-2763 18437:2764-3345 3774:3346-3386];>comp99331_c0_seq1_6 len=3387 pat	7	3	3	2	5.4	5.4	4	73.285	630	630;890;1129;1129;1265;1265;729	0	22.268	5385400	138090	5.98135e-06	0.000598135		4
Haliotis_sp_Tri_100799_c0_g1_i1;comp99476_c0_seq1_3 len=3329 path=[3309:0-264 8103:265-265 8104:266-1076 8211:1077-1088 8223:1089-1279 4589:1280-1291 4601:1292-1764 5076:1765-2067 5379:2068-2209 5521:2210-2737 6049:2738-3124 6436:3125-3328]	Haliotis_sp_Tri_100799_c0_g1_i1;comp99476_c0_seq1_3 len=3329 path=[3309:0-264 8103:265-265 8104:266-1076 8211:1077-1088 8223:1089-1279 4589:1280-1291 4601:1292-1764 5076:1765-2067 5379:2068-2209 5521:2210-2737 6049:2738-3124 6436:3125-3328]	1;1	1;1	1;1	>Haliotis_sp_Tri_100799_c0_g1_i1;>comp99476_c0_seq1_3 len=3329 path=[3309:0-264 8103:265-265 8104:266-1076 8211:1077-1088 8223:1089-1279 4589:1280-1291 4601:1292-1764 5076:1765-2067 5379:2068-2209 5521:2210-2737 6049:2738-3124 6436:3125-3328]	2	1	1	1	5.7	5.7	5.7	30.565	264	264;1108	0	7.4696	2639600	188540	8.16659e-06	0.000816659		1
Haliotis_sp_idb_19752_c0_g1_i1;comp99929_c0_seq4_3 len=990 path=[2631:0-101 6106:102-110 6115:111-111 6116:112-113 6118:114-168 2800:169-184 2816:185-566 6236:567-576 6246:577-577 6247:578-583 6253:584-599 6269:600-621 1151:622-653 1183:654-677 1207:678-703 1233:704-721 1251:722-742 1272:743-745 1275:746-766 1296:767-850 1380:851-855 4553:856-865 4563:866-879 1409:880-886 1416:887-889 1419:890-89…	Haliotis_sp_idb_19752_c0_g1_i1;comp99929_c0_seq4_3 len=990 path=[2631:0-101 6106:102-110 6115:111-111 6116:112-113 6118:114-168 2800:169-184 2816:185-566 6236:567-576 6246:577-577 6247:578-583 6253:584-599 6269:600-621 1151:622-653 1183:654-677 1207:678-703 1233:704-721 1251:722-742 1272:743-745 1275:746-766 1296:767-850 1380:851-855 4553:856-865 4563:866-879 1409:880-886 1416:887-889 1419:890-89…	1;1;1;1;1;1	1;1;1;1;1;1	1;1;1;1;1;1	>Haliotis_sp_idb_19752_c0_g1_i1;>comp99929_c0_seq4_3 len=990 path=[2631:0-101 6106:102-110 6115:111-111 6116:112-113 6118:114-168 2800:169-184 2816:185-566 6236:567-576 6246:577-577 6247:578-583 6253:584-599 6269:600-621 1151:622-653 1183:654-677 1207:678-	6	1	1	1	7.9	7.9	7.9	30.434	266	266;330;337;362;362;378	0	8.586	733360	56412	2.44348e-06	0.000244348		0
Haliotis_sp_CLC_1125_c0_g1_i1	Haliotis_sp_CLC_1125_c0_g1_i1	26	26	26	>Haliotis_sp_CLC_1125_c0_g1_i1	1	26	26	26	34.6	34.6	34.6	106.21	968	968	0	280.29	1576300000	39406000	0.00170687	0.170687		116	253;254;255;256;257;258;259;260;261;262;263;264;265;266;267;268		191;290;294;403;789;823;824;830;831;833;838;847;848;868;902;946
Haliotis_sp_CLC_12_c0_g1_i1	Haliotis_sp_CLC_12_c0_g1_i1	5	5	5	>Haliotis_sp_CLC_12_c0_g1_i1	1	5	5	5	15.1	15.1	15.1	51.019	463	463	0	58.784	239390000	11399000	0.000493746	0.0493746		19	269		122
Haliotis_sp_CLC_12027_c0_g1_i1;Haliotis_sp_idb_54497_c0_g1_i1;Haliotis_sp_idb_41452_c0_g1_i1	Haliotis_sp_CLC_12027_c0_g1_i1;Haliotis_sp_idb_54497_c0_g1_i1;Haliotis_sp_idb_41452_c0_g1_i1	9;9;5	9;9;5	9;9;5	>Haliotis_sp_CLC_12027_c0_g1_i1;>Haliotis_sp_idb_54497_c0_g1_i1;>Haliotis_sp_idb_41452_c0_g1_i1	3	9	9	9	35	35	35	18.644	180	180;209;114	0	88.579	1035200000	172530000	0.00747312	0.747312		47	270;271;272;273;274;275;276		115;118;151;168;171;174;177
Haliotis_sp_CLC_123_c0_g1_i1;Haliotis_sp_idb_32947_c0_g1_i1	Haliotis_sp_CLC_123_c0_g1_i1;Haliotis_sp_idb_32947_c0_g1_i1	7;7	7;7	7;7	>Haliotis_sp_CLC_123_c0_g1_i1;>Haliotis_sp_idb_32947_c0_g1_i1	2	7	7	7	21.7	21.7	21.7	47.944	457	457;498	0	151.69	1732400000	157490000	0.00682166	0.682166		60	277		43
Haliotis_sp_CLC_1320_c0_g1_i1;Haliotis_sp_Tri_133893_c0_g1_i1;Haliotis_sp_Tri_133894_c0_g1_i1	Haliotis_sp_CLC_1320_c0_g1_i1;Haliotis_sp_Tri_133893_c0_g1_i1;Haliotis_sp_Tri_133894_c0_g1_i1	6;6;6	6;6;6	6;6;6	>Haliotis_sp_CLC_1320_c0_g1_i1;>Haliotis_sp_Tri_133893_c0_g1_i1;>Haliotis_sp_Tri_133894_c0_g1_i1	3	6	6	6	46.3	46.3	46.3	14.055	136	136;167;169	0	96.592	1070900000	178480000	0.00773084	0.773084		39	278		67
Haliotis_sp_CLC_14282_c0_g1_i1;comp104776_c0_seq5_3 len=5123 path=[1:0-165 167:166-324 326:325-340 342:341-1126 1128:1127-1384 1386:1385-1403 1405:1404-2168 2173:2169-2455 2460:2456-2459 2464:2460-2601 20113:2602-2602 2619:2603-2613 2630:2614-4268 13324:4269-4529 20368:4530-4533 13589:4534-4535 13591:4536-4542 13598:4543-4640 13696:4641-4646 13702:4647-5049 14105:5050-5122];comp104776_c0_seq4_3 l…	Haliotis_sp_CLC_14282_c0_g1_i1;comp104776_c0_seq5_3 len=5123 path=[1:0-165 167:166-324 326:325-340 342:341-1126 1128:1127-1384 1386:1385-1403 1405:1404-2168 2173:2169-2455 2460:2456-2459 2464:2460-2601 20113:2602-2602 2619:2603-2613 2630:2614-4268 13324:4269-4529 20368:4530-4533 13589:4534-4535 13591:4536-4542 13598:4543-4640 13696:4641-4646 13702:4647-5049 14105:5050-5122];comp104776_c0_seq4_3 l…	5;3;3;3;3;1	5;3;3;3;3;1	5;3;3;3;3;1	>Haliotis_sp_CLC_14282_c0_g1_i1;>comp104776_c0_seq5_3 len=5123 path=[1:0-165 167:166-324 326:325-340 342:341-1126 1128:1127-1384 1386:1385-1403 1405:1404-2168 2173:2169-2455 2460:2456-2459 2464:2460-2601 20113:2602-2602 2619:2603-2613 2630:2614-4268 13324:	6	5	5	5	8.1	8.1	8.1	75.931	657	657;1707;1711;1824;1828;627	0	32.611	38770000	1250700	5.41739e-05	0.00541739		12	279;280		391;462
Haliotis_sp_CLC_146_c0_g1_i1;Haliotis_sp_idb_13068_c0_g1_i1;Haliotis_sp_Tri_105374_c0_g1_i1;Haliotis_sp_idb_13069_c0_g1_i1	Haliotis_sp_CLC_146_c0_g1_i1;Haliotis_sp_idb_13068_c0_g1_i1;Haliotis_sp_Tri_105374_c0_g1_i1	20;18;11;9	20;18;11;9	20;18;11;9	>Haliotis_sp_CLC_146_c0_g1_i1;>Haliotis_sp_idb_13068_c0_g1_i1;>Haliotis_sp_Tri_105374_c0_g1_i1	4	20	20	20	28.5	28.5	28.5	95.006	890	890;837;262;637	0	195.16	1646900000	42228000	0.0018291	0.18291		105	281;282;283;284		87;147;464;827
Haliotis_sp_CLC_148_c0_g1_i1;Haliotis_sp_Tri_94747_c0_g1_i1	Haliotis_sp_CLC_148_c0_g1_i1	7;3	7;3	7;3	>Haliotis_sp_CLC_148_c0_g1_i1	2	7	7	7	55.8	55.8	55.8	15.796	138	138;139	0	72.226	5898600000	842660000	0.0364997	3.64997		36
Haliotis_sp_CLC_15249_c0_g1_i1;comp82445_c0_seq1_6 len=1140 path=[1118:0-286 1405:287-323 1442:324-368 1487:369-383 1502:384-1139]	Haliotis_sp_CLC_15249_c0_g1_i1;comp82445_c0_seq1_6 len=1140 path=[1118:0-286 1405:287-323 1442:324-368 1487:369-383 1502:384-1139]	6;4	6;4	6;4	>Haliotis_sp_CLC_15249_c0_g1_i1;>comp82445_c0_seq1_6 len=1140 path=[1118:0-286 1405:287-323 1442:324-368 1487:369-383 1502:384-1139]	2	6	6	6	22.5	22.5	22.5	37.904	338	338;380	0	43.129	96460000	6028800	0.000261137	0.0261137		15	285;286		149;298
Haliotis_sp_CLC_1545_c0_g1_i1;tr|C7FEG7|C7FEG7_HALDV Hemocyanin isoform 1 (Fragment) OS=Haliotis diversicolor GN=H1 PE=1 SV=1;Haliotis_sp_Tri_35761_c0_g1_i1;comp98763_c0_seq3_3 len=4694 path=[1:0-2312 2317:2313-2630 2635:2631-2638 2643:2639-3453 11360:3454-3485 3490:3486-3971 3976:3972-4028 4033:4029-4066 4071:4067-4099 4104:4100-4241 4246:4242-4257 4262:4258-4323 4328:4324-4324 4329:4325-4343 15…	Haliotis_sp_CLC_1545_c0_g1_i1;tr|C7FEG7|C7FEG7_HALDV Hemocyanin isoform 1 (Fragment) OS=Haliotis diversicolor GN=H1 PE=1 SV=1	7;5;3;3;3;1;1;1;1;1	7;5;3;3;3;1;1;1;1;1	7;5;3;3;3;1;1;1;1;1	>Haliotis_sp_CLC_1545_c0_g1_i1;>tr|C7FEG7|C7FEG7_HALDV Hemocyanin isoform 1 (Fragment) OS=Haliotis diversicolor GN=H1 PE=1 SV=1	10	7	7	7	2.4	2.4	2.4	394.11	3429	3429;3335;1348;1564;3419;356;2160;2500;2957;3315	0	46.937	21288000	141920	6.14725e-06	0.000614725		10	287		3371
Haliotis_sp_CLC_18633_c0_g1_i1	Haliotis_sp_CLC_18633_c0_g1_i1	2	2	2	>Haliotis_sp_CLC_18633_c0_g1_i1	1	2	2	2	4.1	4.1	4.1	51.972	467	467	0	12.6	8451700	367470	1.59169e-05	0.00159169		5
Haliotis_sp_CLC_1949_c0_g1_i1	Haliotis_sp_CLC_1949_c0_g1_i1	4	2	2	>Haliotis_sp_CLC_1949_c0_g1_i1	1	4	2	2	16.1	8.8	8.8	32.099	285	285	0	15.243	10205000	566940	2.45569e-05	0.00245569		7	288;289;290		216;218;262
Haliotis_sp_Tri_107535_c0_g1_i1;Haliotis_sp_CLC_21_c0_g1_i1	Haliotis_sp_Tri_107535_c0_g1_i1;Haliotis_sp_CLC_21_c0_g1_i1	10;10	10;10	7;7	>Haliotis_sp_Tri_107535_c0_g1_i1;>Haliotis_sp_CLC_21_c0_g1_i1	2	10	10	7	27	27	19.1	33.176	371	371;411	0	89.32	7557000000	629750000	0.0272775	2.72775		329
Haliotis_sp_CLC_2296_c0_g1_i1;comp292963_c0_seq1_2 len=281 path=[259:0-280]	Haliotis_sp_CLC_2296_c0_g1_i1	16;2	16;2	16;2	>Haliotis_sp_CLC_2296_c0_g1_i1	2	16	16	16	31	31	31	75.967	675	675;94	0	174.78	588170000	16338000	0.000707678	0.0707678		83	291;292;293;294		127;176;662;664
Haliotis_sp_CLC_2347_c0_g1_i1;Haliotis_sp_idb_28940_c0_g1_i1;comp238950_c0_seq1_2 len=684 path=[1:0-683]	Haliotis_sp_CLC_2347_c0_g1_i1;Haliotis_sp_idb_28940_c0_g1_i1;comp238950_c0_seq1_2 len=684 path=[1:0-683]	5;5;3	5;5;3	5;5;3	>Haliotis_sp_CLC_2347_c0_g1_i1;>Haliotis_sp_idb_28940_c0_g1_i1;>comp238950_c0_seq1_2 len=684 path=[1:0-683]	3	5	5	5	10.2	10.2	10.2	65.037	618	618;662;228	0	31.358	118290000	6571400	0.000284639	0.0284639		16
tr|B3SND3|B3SND3_HALDV Calmodulin OS=Haliotis diversicolor GN=CaM PE=2 SV=1;Haliotis_sp_Tri_60708_c0_g1_i1;Haliotis_sp_Tri_60705_c0_g1_i1;Haliotis_sp_CLC_2357_c0_g1_i1;Haliotis_sp_CLC_2356_c0_g1_i1	tr|B3SND3|B3SND3_HALDV Calmodulin OS=Haliotis diversicolor GN=CaM PE=2 SV=1;Haliotis_sp_Tri_60708_c0_g1_i1;Haliotis_sp_Tri_60705_c0_g1_i1;Haliotis_sp_CLC_2357_c0_g1_i1;Haliotis_sp_CLC_2356_c0_g1_i1	2;2;2;2;1	1;1;1;1;1	1;1;1;1;1	>tr|B3SND3|B3SND3_HALDV Calmodulin OS=Haliotis diversicolor GN=CaM PE=2 SV=1;>Haliotis_sp_Tri_60708_c0_g1_i1;>Haliotis_sp_Tri_60705_c0_g1_i1;>Haliotis_sp_CLC_2357_c0_g1_i1;>Haliotis_sp_CLC_2356_c0_g1_i1	5	2	1	1	20.1	8.7	8.7	16.837	149	149;149;149;149;125	0	6.9699	19720000	2191100	9.49072e-05	0.00949072		1
Haliotis_sp_CLC_2458_c0_g1_i1	Haliotis_sp_CLC_2458_c0_g1_i1	1	1	1	>Haliotis_sp_CLC_2458_c0_g1_i1	1	1	1	1	3.9	3.9	3.9	45.406	438	438	0	9.2205	2683600	178900	7.74903e-06	0.000774903		1
Haliotis_sp_CLC_253_c0_g1_i1	Haliotis_sp_CLC_253_c0_g1_i1	4	4	4	>Haliotis_sp_CLC_253_c0_g1_i1	1	4	4	4	22.5	22.5	22.5	22.871	218	218	0	55.684	588650000	65406000	0.00283305	0.283305		34	295;296;297		197;209;216
Haliotis_sp_CLC_2598_c0_g1_i1;Haliotis_sp_Tri_29187_c0_g1_i1;Haliotis_sp_idb_27864_c0_g1_i1	Haliotis_sp_CLC_2598_c0_g1_i1;Haliotis_sp_Tri_29187_c0_g1_i1;Haliotis_sp_idb_27864_c0_g1_i1	1;1;1	1;1;1	1;1;1	>Haliotis_sp_CLC_2598_c0_g1_i1;>Haliotis_sp_Tri_29187_c0_g1_i1;>Haliotis_sp_idb_27864_c0_g1_i1	3	1	1	1	13	13	13	16.506	169	169;223;476	0	29.24	15902000	15902000	0.000688793	0.0688793		4
Haliotis_sp_CLC_303_c0_g1_i1;Haliotis_sp_Tri_125184_c0_g1_i1	Haliotis_sp_CLC_303_c0_g1_i1	34;8	34;8	34;8	>Haliotis_sp_CLC_303_c0_g1_i1	2	34	34	34	54.5	54.5	54.5	79.789	745	745;301	0	323.31	8920000000	262350000	0.0113637	1.13637		214	298;299;300;301;302;303;304;305;306;307;308;309;310		235;347;375;387;399;402;450;497;514;548;554;561;711
Haliotis_sp_CLC_3466_c0_g1_i1;comp16849_c0_seq2_2 len=1627 path=[1605:0-1454 3060:1455-1626];Haliotis_sp_idb_22395_c0_g1_i1	Haliotis_sp_CLC_3466_c0_g1_i1;comp16849_c0_seq2_2 len=1627 path=[1605:0-1454 3060:1455-1626]	5;3;1	5;3;1	5;3;1	>Haliotis_sp_CLC_3466_c0_g1_i1;>comp16849_c0_seq2_2 len=1627 path=[1605:0-1454 3060:1455-1626]	3	5	5	5	14.3	14.3	14.3	75.511	679	679;542;678	0	60.992	55572000	1984700	8.5967e-05	0.0085967		14	311		462
Haliotis_sp_CLC_3878_c0_g1_i1;Haliotis_sp_idb_55101_c0_g1_i1	Haliotis_sp_CLC_3878_c0_g1_i1	20;1	4;1	4;1	>Haliotis_sp_CLC_3878_c0_g1_i1	2	20	4	4	19.6	4.2	4.2	146.24	1328	1328;115	0	29.866	84386000	1406400	6.0918e-05	0.0060918		10	312;313;314;315;316;317;318		91;141;322;1023;1137;1241;1246
Haliotis_sp_CLC_39_c0_g1_i1	Haliotis_sp_CLC_39_c0_g1_i1	13	13	13	>Haliotis_sp_CLC_39_c0_g1_i1	1	13	13	13	68.3	68.3	68.3	20.338	189	189	0	186.13	12139000000	1103600000	0.0478023	4.78023		164	319;320;321;322;323;324;325;326;327;328	11	74;77;80;95;118;121;123;136;143;173	134
Haliotis_sp_CLC_4_c0_g1_i1;Haliotis_sp_Tri_11338_c0_g1_i1	Haliotis_sp_CLC_4_c0_g1_i1;Haliotis_sp_Tri_11338_c0_g1_i1	4;4	4;4	4;4	>Haliotis_sp_CLC_4_c0_g1_i1;>Haliotis_sp_Tri_11338_c0_g1_i1	2	4	4	4	22.4	22.4	22.4	18.036	170	170;244	0	72.737	7154800000	2384900000	0.103302	10.3302		54	329		48
Haliotis_sp_CLC_554_c0_g1_i1	Haliotis_sp_CLC_554_c0_g1_i1	10	10	10	>Haliotis_sp_CLC_554_c0_g1_i1	1	10	10	10	18.1	18.1	18.1	96.103	901	901	0	109.01	161900000	4761700	0.000206252	0.0206252		31	330;331		734;775
Haliotis_sp_CLC_608_c0_g1_i1	Haliotis_sp_CLC_608_c0_g1_i1	2	2	1	>Haliotis_sp_CLC_608_c0_g1_i1	1	2	2	1	11.1	11.1	4.4	17.445	180	180	0	15.368	896120000	179220000	0.00776289	0.776289		8
Haliotis_sp_Tri_33510_c0_g1_i1;Haliotis_sp_CLC_62_c0_g1_i1;Haliotis_sp_Tri_64677_c0_g1_i1;Haliotis_sp_Tri_33508_c0_g1_i1	Haliotis_sp_Tri_33510_c0_g1_i1;Haliotis_sp_CLC_62_c0_g1_i1;Haliotis_sp_Tri_64677_c0_g1_i1;Haliotis_sp_Tri_33508_c0_g1_i1	11;11;8;8	11;11;8;8	11;11;8;8	>Haliotis_sp_Tri_33510_c0_g1_i1;>Haliotis_sp_CLC_62_c0_g1_i1;>Haliotis_sp_Tri_64677_c0_g1_i1;>Haliotis_sp_Tri_33508_c0_g1_i1	4	11	11	11	45.3	45.3	45.3	45.816	433	433;464;253;280	0	243.43	12743000000	1415800000	0.0613252	6.13252		166	332;333;334		412;425;433
Haliotis_sp_CLC_6293_c0_g1_i1	Haliotis_sp_CLC_6293_c0_g1_i1	2	1	1	>Haliotis_sp_CLC_6293_c0_g1_i1	1	2	1	1	9.7	5.3	5.3	21.36	206	206	0	11.298	2796600	233050	1.00945e-05	0.00100945		2
Haliotis_sp_CLC_73_c0_g1_i1	Haliotis_sp_CLC_73_c0_g1_i1	27	27	25	>Haliotis_sp_CLC_73_c0_g1_i1	1	27	27	25	46.3	46.3	41.7	64.694	655	655	0	256.92	2903400000	65986000	0.00285818	0.285818		167	335		270
Haliotis_sp_CLC_8292_c0_g1_i1	Haliotis_sp_CLC_8292_c0_g1_i1	1	1	1	>Haliotis_sp_CLC_8292_c0_g1_i1	1	1	1	1	3.9	3.9	3.9	45.18	440	440	0	9.3025	3144100	285830	1.23807e-05	0.00123807		2
Haliotis_sp_CLC_866_c0_g1_i1;Haliotis_sp_Tri_74171_c0_g1_i1	Haliotis_sp_CLC_866_c0_g1_i1;Haliotis_sp_Tri_74171_c0_g1_i1	3;2	3;2	3;2	>Haliotis_sp_CLC_866_c0_g1_i1;>Haliotis_sp_Tri_74171_c0_g1_i1	2	3	3	3	15.8	15.8	15.8	31.307	303	303;247	0	51.828	535420000	44618000	0.00193262	0.193262		19	336		263
Haliotis_sp_CLC_8815_c0_g1_i1;Haliotis_sp_idb_19915_c0_g1_i1;comp103351_c1_seq6_2 len=2894 path=[10370:0-316 2498:317-382 17439:383-385 17442:386-391 2573:392-462 2644:463-466 2648:467-1046 3228:1047-1058 17673:1059-1073 3255:1074-1088 3270:1089-1701 3883:1702-1729 3911:1730-1803 3985:1804-1817 3999:1818-2176 4358:2177-2190 18090:2191-2525 4707:2526-2528 4710:2529-2636 4818:2637-2644 4826:2645-26…	Haliotis_sp_CLC_8815_c0_g1_i1;Haliotis_sp_idb_19915_c0_g1_i1;comp103351_c1_seq6_2 len=2894 path=[10370:0-316 2498:317-382 17439:383-385 17442:386-391 2573:392-462 2644:463-466 2648:467-1046 3228:1047-1058 17673:1059-1073 3255:1074-1088 3270:1089-1701 3883:1702-1729 3911:1730-1803 3985:1804-1817 3999:1818-2176 4358:2177-2190 18090:2191-2525 4707:2526-2528 4710:2529-2636 4818:2637-2644 4826:2645-26…	5;5;3;3;3;3;2;2;2;2;2	5;5;3;3;3;3;2;2;2;2;2	5;5;3;3;3;3;2;2;2;2;2	>Haliotis_sp_CLC_8815_c0_g1_i1;>Haliotis_sp_idb_19915_c0_g1_i1;>comp103351_c1_seq6_2 len=2894 path=[10370:0-316 2498:317-382 17439:383-385 17442:386-391 2573:392-462 2644:463-466 2648:467-1046 3228:1047-1058 17673:1059-1073 3255:1074-1088 3270:1089-1701 38	11	5	5	5	15.8	15.8	15.8	39.237	374	374;400;965;973;1102;1110;117;185;366;566;583	0	38.445	58515000	5319600	0.000230418	0.0230418		14
Haliotis_sp_idb_10705_c0_g1_i1;Haliotis_sp_Tri_36495_c0_g1_i1	Haliotis_sp_idb_10705_c0_g1_i1;Haliotis_sp_Tri_36495_c0_g1_i1	15;15	15;15	15;15	>Haliotis_sp_idb_10705_c0_g1_i1;>Haliotis_sp_Tri_36495_c0_g1_i1	2	15	15	15	26.6	26.6	26.6	79.472	717	717;730	0	122.72	463510000	14485000	0.000627416	0.0627416		46	337;338;339;340		49;83;551;658
Haliotis_sp_idb_12172_c0_g1_i1;Haliotis_sp_Tri_18120_c0_g1_i1;Haliotis_sp_Tri_18125_c0_g1_i1	Haliotis_sp_idb_12172_c0_g1_i1;Haliotis_sp_Tri_18120_c0_g1_i1	3;2;1	3;2;1	3;2;1	>Haliotis_sp_idb_12172_c0_g1_i1;>Haliotis_sp_Tri_18120_c0_g1_i1	3	3	3	3	5.1	5.1	5.1	89.651	883	883;584;573	0	24.948	30603000	2185900	9.4682e-05	0.0094682		9	341		288
Haliotis_sp_idb_12174_c0_g1_i1;Haliotis_sp_CLC_8754_c0_g1_i1	Haliotis_sp_idb_12174_c0_g1_i1;Haliotis_sp_CLC_8754_c0_g1_i1	6;4	6;4	4;4	>Haliotis_sp_idb_12174_c0_g1_i1;>Haliotis_sp_CLC_8754_c0_g1_i1	2	6	6	4	9.4	9.4	7	99.93	898	898;444	0	52.432	56752000	1576400	6.82816e-05	0.00682816		11	290;342		288;357
Haliotis_sp_idb_13357_c0_g1_i1;Haliotis_sp_idb_13358_c0_g1_i1	Haliotis_sp_idb_13357_c0_g1_i1;Haliotis_sp_idb_13358_c0_g1_i1	4;4	4;4	4;4	>Haliotis_sp_idb_13357_c0_g1_i1;>Haliotis_sp_idb_13358_c0_g1_i1	2	4	4	4	6	6	6	84.659	783	783;991	0	40.953	125750000	6985900	0.000302593	0.0302593		11
Haliotis_sp_idb_13824_c0_g1_i1	Haliotis_sp_idb_13824_c0_g1_i1	21	20	16	>Haliotis_sp_idb_13824_c0_g1_i1	1	21	20	16	27.3	26.1	20.4	110.14	1001	1001	0	154.91	797320000	15946000	0.000690699	0.0690699		63	343;344;345;346;347;348;349;350;351		2;149;218;229;694;901;922;960;967
Haliotis_sp_idb_1397_c0_g1_i1;Haliotis_sp_Tri_34683_c0_g1_i1;comp97911_c1_seq1_4 len=1696 path=[1:0-71 73:72-102 104:103-278 280:279-320 322:321-324 326:325-345 347:346-455 4378:456-490 492:491-663 665:664-681 683:682-842 844:843-862 864:863-1274 6916:1275-1394 1396:1395-1418 1420:1419-1486 1488:1487-1498 1500:1499-1561 1563:1562-1593 1595:1594-1695];comp104383_c0_seq1_2 len=2832 path=[1:0-9 11:1…	Haliotis_sp_idb_1397_c0_g1_i1	10;4;3;3;1;1;1	10;4;3;3;1;1;1	10;4;3;3;1;1;1	>Haliotis_sp_idb_1397_c0_g1_i1	7	10	10	10	4.1	4.1	4.1	370.6	3394	3394;2688;565;944;108;176;1427	0	67.802	34719000	223990	9.7021e-06	0.00097021		13	352		1242
Haliotis_sp_idb_16318_c0_g1_i1	Haliotis_sp_idb_16318_c0_g1_i1	8	8	8	>Haliotis_sp_idb_16318_c0_g1_i1	1	8	8	8	37.5	37.5	37.5	28.444	259	259	0	78.613	149750000	18719000	0.000810811	0.0810811		22	354;355;356		143;153;192
Haliotis_sp_idb_17014_c0_g1_i1;Haliotis_sp_idb_17016_c0_g1_i1;Haliotis_sp_Tri_15512_c0_g1_i1	Haliotis_sp_idb_17014_c0_g1_i1;Haliotis_sp_idb_17016_c0_g1_i1;Haliotis_sp_Tri_15512_c0_g1_i1	7;6;6	7;6;6	7;6;6	>Haliotis_sp_idb_17014_c0_g1_i1;>Haliotis_sp_idb_17016_c0_g1_i1;>Haliotis_sp_Tri_15512_c0_g1_i1	3	7	7	7	17.6	17.6	17.6	67.405	642	642;451;531	0	50.706	123310000	6490000	0.000281114	0.0281114		23	357;358;359;360;361;362;363;364;365;366		274;284;285;550;554;558;561;623;627;638
Haliotis_sp_idb_17035_c0_g1_i1	Haliotis_sp_idb_17035_c0_g1_i1	16	14	9	>Haliotis_sp_idb_17035_c0_g1_i1	1	16	14	9	74.7	62	37.1	23.843	237	237	0	208.83	3037100000	151860000	0.0065778	0.65778		97
Haliotis_sp_idb_1745_c0_g1_i1;Haliotis_sp_CLC_2232_c0_g1_i1;comp170175_c0_seq1_6 len=323 path=[1:0-322];comp189149_c0_seq1_5 len=485 path=[1:0-484]	Haliotis_sp_idb_1745_c0_g1_i1;Haliotis_sp_CLC_2232_c0_g1_i1	61;52;1;1	61;52;1;1	61;52;1;1	>Haliotis_sp_idb_1745_c0_g1_i1;>Haliotis_sp_CLC_2232_c0_g1_i1	4	61	61	61	44.2	44.2	44.2	214.48	1932	1932;1728;108;162	0	323.31	2621300000	29452000	0.00127571	0.127571		267	367;368;369;370;371;372;373;374;375;376;377;378;379;380		287;383;401;443;759;875;956;959;978;1014;1042;1338;1560;1816
Haliotis_sp_idb_18575_c0_g1_i1;Haliotis_sp_CLC_3307_c0_g1_i1	Haliotis_sp_idb_18575_c0_g1_i1	5;2	5;2	5;2	>Haliotis_sp_idb_18575_c0_g1_i1	2	5	5	5	15.4	15.4	15.4	51.623	467	467;175	0	53.832	101860000	5092900	0.000220598	0.0220598		20
Haliotis_sp_idb_18725_c0_g1_i1	Haliotis_sp_idb_18725_c0_g1_i1	2	2	2	>Haliotis_sp_idb_18725_c0_g1_i1	1	2	2	2	5	5	5	61.847	600	600	0	20.413	65384000	6538400	0.00028321	0.028321		11
Haliotis_sp_idb_19738_c0_g1_i1;tr|G9K382|G9K382_HALDV Putative tubulin beta chain OS=Haliotis diversicolor GN=TUBB PE=2 SV=1;comp83487_c0_seq4_4 len=274 path=[1:0-102 104:103-128 4660:129-273];comp45063_c0_seq1_1 len=344 path=[1:0-269 271:270-343];comp83487_c0_seq5_6 len=350 path=[104:0-25 130:26-232 337:233-303 409:304-349];comp83487_c0_seq1_6 len=687 path=[104:0-25 130:26-232 884:233-563 1215:5…	Haliotis_sp_idb_19738_c0_g1_i1;tr|G9K382|G9K382_HALDV Putative tubulin beta chain OS=Haliotis diversicolor GN=TUBB PE=2 SV=1	13;11;4;4;2;2;2;2;2;1;1	13;11;4;4;2;2;2;2;2;1;1	1;0;0;0;0;0;0;0;0;0;1	>Haliotis_sp_idb_19738_c0_g1_i1;>tr|G9K382|G9K382_HALDV Putative tubulin beta chain OS=Haliotis diversicolor GN=TUBB PE=2 SV=1	11	13	13	1	42.5	42.5	3.8	50.191	447	447;446;91;115;117;229;337;608;716;49;230	0	149.52	146860000	7343000	0.000318061	0.0318061		34	44;45;46;47		233;257;267;330
Haliotis_sp_idb_19812_c0_g1_i1;Haliotis_sp_idb_19814_c0_g1_i1;Haliotis_sp_CLC_9568_c0_g1_i1;Haliotis_sp_idb_19811_c0_g1_i1;Haliotis_sp_Tri_18754_c0_g1_i1;comp87710_c0_seq1_1 len=729 path=[707:0-40 748:41-59 767:60-166 3060:167-198 906:199-228 936:229-230 938:231-316 3800:317-333 3817:334-453 1161:454-512 1220:513-653 1361:654-728];comp71075_c0_seq1_5 len=836 path=[814:0-564 1379:565-835];comp1038…	Haliotis_sp_idb_19812_c0_g1_i1;Haliotis_sp_idb_19814_c0_g1_i1;Haliotis_sp_CLC_9568_c0_g1_i1;Haliotis_sp_idb_19811_c0_g1_i1	7;5;4;4;3;2;2;2;2;2;2;2;2	7;5;4;4;3;2;2;2;2;2;2;2;2	7;5;4;4;3;2;2;2;2;2;2;2;2	>Haliotis_sp_idb_19812_c0_g1_i1;>Haliotis_sp_idb_19814_c0_g1_i1;>Haliotis_sp_CLC_9568_c0_g1_i1;>Haliotis_sp_idb_19811_c0_g1_i1	13	7	7	7	9.9	9.9	9.9	98.919	895	895;884;587;870;633;243;279;322;739;859;877;996;1135	0	59.419	88925000	2117300	9.17106e-05	0.00917106		18
Haliotis_sp_idb_20008_c0_g1_i1;Haliotis_sp_CLC_363_c0_g1_i1;comp401928_c0_seq1_5 len=237 path=[1:0-236];comp45250_c0_seq1_3 len=312 path=[1:0-311];Haliotis_sp_idb_20009_c0_g1_i1;Haliotis_sp_Tri_79915_c0_g1_i1	Haliotis_sp_idb_20008_c0_g1_i1	11;5;2;2;2;2	11;5;2;2;2;2	11;5;2;2;2;2	>Haliotis_sp_idb_20008_c0_g1_i1	6	11	11	11	31.3	31.3	31.3	68.469	638	638;559;79;104;125;170	0	117.56	704350000	33541000	0.00145282	0.145282		46	381;382;383;384;385;386		35;111;156;158;208;227
Haliotis_sp_idb_20328_c0_g1_i1;comp4971_c0_seq1_1 len=399 path=[1:0-398]	Haliotis_sp_idb_20328_c0_g1_i1	3;1	3;1	3;1	>Haliotis_sp_idb_20328_c0_g1_i1	2	3	3	3	4.8	4.8	4.8	77.183	702	702;133	0	18.13	6843200	235970	1.0221e-05	0.0010221		4
Haliotis_sp_idb_20988_c0_g1_i1;Haliotis_sp_idb_20996_c0_g1_i1;comp406429_c0_seq1_3 len=209 path=[187:0-208]	Haliotis_sp_idb_20988_c0_g1_i1	24;11;2	24;11;2	24;11;2	>Haliotis_sp_idb_20988_c0_g1_i1	3	24	24	24	64.5	64.5	64.5	54.596	471	471;322;69	0	285.47	2801200000	96594000	0.00418396	0.418396		144	387;388;389;390;391;392;393;394;395;396		1;14;32;138;194;366;384;403;424;431
Haliotis_sp_idb_22004_c0_g1_i1;Haliotis_sp_idb_22001_c0_g1_i1	Haliotis_sp_idb_22004_c0_g1_i1;Haliotis_sp_idb_22001_c0_g1_i1	4;3	4;3	2;1	>Haliotis_sp_idb_22004_c0_g1_i1;>Haliotis_sp_idb_22001_c0_g1_i1	2	4	4	2	19.1	19.1	11.3	25.596	230	230;230	0	27.084	430570000	35881000	0.00155418	0.155418		23
Haliotis_sp_idb_22086_c0_g1_i1;Haliotis_sp_Tri_23060_c0_g1_i1;Haliotis_sp_Tri_23058_c0_g1_i1	Haliotis_sp_idb_22086_c0_g1_i1;Haliotis_sp_Tri_23060_c0_g1_i1;Haliotis_sp_Tri_23058_c0_g1_i1	12;6;6	12;6;6	5;2;2	>Haliotis_sp_idb_22086_c0_g1_i1;>Haliotis_sp_Tri_23060_c0_g1_i1;>Haliotis_sp_Tri_23058_c0_g1_i1	3	12	12	5	31	31	17.2	63.103	581	581;258;302	0	234.49	4257300000	387030000	0.0167642	1.67642		106	397		563
Haliotis_sp_idb_22087_c0_g1_i1	Haliotis_sp_idb_22087_c0_g1_i1	7	2	2	>Haliotis_sp_idb_22087_c0_g1_i1	1	7	2	2	15.1	6.4	6.4	79.706	784	784	0	36.2	39299000	3023000	0.000130941	0.0130941		12	398;399;400;401;402;403;404;405		696;698;707;715;719;727;739;743
Haliotis_sp_idb_23519_c0_g1_i1;comp94729_c0_seq3_2 len=685 path=[159:0-29 189:30-30 2532:31-54 5414:55-55 5415:56-684];Haliotis_sp_CLC_21451_c0_g1_i1;Haliotis_sp_Tri_4114_c0_g1_i1;comp53351_c0_seq1_6 len=718 path=[679:0-329 1009:330-674 1358:675-694 1530:695-717];comp53351_c0_seq2_6 len=725 path=[679:0-329 1009:330-674 1358:675-694 1445:695-704 1531:705-724];comp110183_c0_seq1_4 len=791 path=[1:0…	Haliotis_sp_idb_23519_c0_g1_i1;comp94729_c0_seq3_2 len=685 path=[159:0-29 189:30-30 2532:31-54 5414:55-55 5415:56-684];Haliotis_sp_CLC_21451_c0_g1_i1;Haliotis_sp_Tri_4114_c0_g1_i1	6;4;4;4;1;1;1	6;4;4;4;1;1;1	6;4;4;4;1;1;1	>Haliotis_sp_idb_23519_c0_g1_i1;>comp94729_c0_seq3_2 len=685 path=[159:0-29 189:30-30 2532:31-54 5414:55-55 5415:56-684];>Haliotis_sp_CLC_21451_c0_g1_i1;>Haliotis_sp_Tri_4114_c0_g1_i1	7	6	6	6	5.3	5.3	5.3	163.13	1668	1668;228;294;541;239;242;263	0	40.613	19217000	582330	2.52236e-05	0.00252236		10
Haliotis_sp_Tri_31898_c0_g1_i1;Haliotis_sp_idb_24481_c0_g1_i1;Haliotis_sp_CLC_160_c0_g1_i1	Haliotis_sp_Tri_31898_c0_g1_i1;Haliotis_sp_idb_24481_c0_g1_i1;Haliotis_sp_CLC_160_c0_g1_i1	3;3;2	2;2;1	2;2;1	>Haliotis_sp_Tri_31898_c0_g1_i1;>Haliotis_sp_idb_24481_c0_g1_i1;>Haliotis_sp_CLC_160_c0_g1_i1	3	3	2	2	23.2	17.7	17.7	21.883	198	198;238;198	0	14.502	3568000	396450	1.71722e-05	0.00171722		3
Haliotis_sp_idb_25730_c0_g1_i1	Haliotis_sp_idb_25730_c0_g1_i1	18	18	1	>Haliotis_sp_idb_25730_c0_g1_i1	1	18	18	1	34.8	34.8	1.3	81.534	773	773	0	208.19	960020000	30001000	0.00129949	0.129949		85	406;407;408;409		28;422;442;454
Haliotis_sp_idb_25746_c0_g1_i1;Haliotis_sp_idb_25748_c0_g1_i1;Haliotis_sp_CLC_532_c0_g1_i1;comp44198_c0_seq1_4 len=232 path=[210:0-231];comp39177_c0_seq1_3 len=251 path=[229:0-142 372:143-250]	Haliotis_sp_idb_25746_c0_g1_i1;Haliotis_sp_idb_25748_c0_g1_i1;Haliotis_sp_CLC_532_c0_g1_i1	48;38;28;5;1	48;38;28;5;1	48;38;28;5;1	>Haliotis_sp_idb_25746_c0_g1_i1;>Haliotis_sp_idb_25748_c0_g1_i1;>Haliotis_sp_CLC_532_c0_g1_i1	5	48	48	48	77.8	77.8	77.8	75.211	668	668;567;355;77;83	0	323.31	20087000000	478270000	0.0207162	2.07162		435	410;411;412;413;414;415;416;417;418		110;163;165;300;319;324;328;329;362
Haliotis_sp_idb_26030_c0_g1_i1;comp104856_c0_seq3_5 len=2741 path=[1:0-84 13888:85-89 91:90-97 99:98-160 162:161-169 171:170-268 270:269-319 13967:320-337 4954:338-364 9307:365-381 4998:382-452 5069:453-462 5079:463-519 5136:520-525 5142:526-600 14188:601-718 7400:719-738 5355:739-764 5381:765-802 5419:803-855 5472:856-877 5494:878-903 5520:904-907 5524:908-1002 14760:1003-1009 14767:1010-1082 14…	Haliotis_sp_idb_26030_c0_g1_i1;comp104856_c0_seq3_5 len=2741 path=[1:0-84 13888:85-89 91:90-97 99:98-160 162:161-169 171:170-268 270:269-319 13967:320-337 4954:338-364 9307:365-381 4998:382-452 5069:453-462 5079:463-519 5136:520-525 5142:526-600 14188:601-718 7400:719-738 5355:739-764 5381:765-802 5419:803-855 5472:856-877 5494:878-903 5520:904-907 5524:908-1002 14760:1003-1009 14767:1010-1082 14…	5;4	5;4	5;4	>Haliotis_sp_idb_26030_c0_g1_i1;>comp104856_c0_seq3_5 len=2741 path=[1:0-84 13888:85-89 91:90-97 99:98-160 162:161-169 171:170-268 270:269-319 13967:320-337 4954:338-364 9307:365-381 4998:382-452 5069:453-462 5079:463-519 5136:520-525 5142:526-600 14188:60	2	5	5	5	11.9	11.9	11.9	76.031	695	695;914	0	112.22	1421500000	74816000	0.00324065	0.324065		34
Haliotis_sp_idb_26484_c0_g1_i1;comp85406_c1_seq2_1 len=792 path=[1:0-591 593:592-791];comp85406_c0_seq1_2 len=1209 path=[1539:0-369 1909:370-430 4142:431-434 1974:435-450 1990:451-508 2048:509-513 2053:514-1208]	Haliotis_sp_idb_26484_c0_g1_i1;comp85406_c1_seq2_1 len=792 path=[1:0-591 593:592-791]	3;2;1	3;2;1	3;2;1	>Haliotis_sp_idb_26484_c0_g1_i1;>comp85406_c1_seq2_1 len=792 path=[1:0-591 593:592-791]	3	3	3	3	22.5	22.5	22.5	21.444	200	200;264;403	0	33.05	38687000	4298600	0.000186193	0.0186193		8	419		159
Haliotis_sp_idb_26568_c0_g1_i1;Haliotis_sp_idb_26567_c0_g1_i1;Haliotis_sp_CLC_2527_c0_g1_i1;comp3500_c0_seq1_5 len=399 path=[307:0-92 120:93-245 400:246-398]	Haliotis_sp_idb_26568_c0_g1_i1;Haliotis_sp_idb_26567_c0_g1_i1;Haliotis_sp_CLC_2527_c0_g1_i1	7;7;5;1	7;7;5;1	7;7;5;1	>Haliotis_sp_idb_26568_c0_g1_i1;>Haliotis_sp_idb_26567_c0_g1_i1;>Haliotis_sp_CLC_2527_c0_g1_i1	4	7	7	7	10.7	10.7	10.7	114.47	1036	1036;1086;579;133	0	66.973	48516000	1565000	6.77878e-05	0.00677878		17	420;421;422;423;424		388;998;1001;1002;1018
Haliotis_sp_idb_27355_c0_g1_i1;comp30184_c0_seq1_4 len=604 path=[582:0-603]	Haliotis_sp_idb_27355_c0_g1_i1	9;3	9;3	9;3	>Haliotis_sp_idb_27355_c0_g1_i1	2	9	9	9	20.9	20.9	20.9	60.914	580	580;201	0	96.96	280260000	15570000	0.000674413	0.0674413		39	425;426;427		210;218;225
Haliotis_sp_idb_2768_c0_g1_i1	Haliotis_sp_idb_2768_c0_g1_i1	19	10	10	>Haliotis_sp_idb_2768_c0_g1_i1	1	19	10	10	18.3	8.9	8.9	142.33	1286	1286	0	82.017	160350000	3207000	0.000138911	0.0138911		30	428;429;430		162;643;764
Haliotis_sp_idb_2772_c0_g1_i1;Haliotis_sp_Tri_120375_c0_g1_i1	Haliotis_sp_idb_2772_c0_g1_i1	37;4	13;4	5;4	>Haliotis_sp_idb_2772_c0_g1_i1	2	37	13	5	21.7	7.1	2.9	248.17	2247	2247;235	0	110.98	392740000	4178100	0.000180974	0.0180974		50	312;314;315;316;317;431;432;433;434;435;436;437		322;1023;1137;1241;1246;1619;1733;1838;1855;1949;1967;2075
Haliotis_sp_idb_27866_c0_g1_i1	Haliotis_sp_idb_27866_c0_g1_i1	1	1	1	>Haliotis_sp_idb_27866_c0_g1_i1	1	1	1	1	6.3	6.3	6.3	35.012	363	363	0	14.956	56948000	14237000	0.000616674	0.0616674		9
Haliotis_sp_idb_2814_c0_g1_i1	Haliotis_sp_idb_2814_c0_g1_i1	4	4	4	>Haliotis_sp_idb_2814_c0_g1_i1	1	4	4	4	8.4	8.4	8.4	73.296	675	675	0	26.041	13033000	482700	2.09081e-05	0.00209081		5	438;439;440		350;422;455
Haliotis_sp_idb_288_c0_g1_i1	Haliotis_sp_idb_288_c0_g1_i1	11	5	1	>Haliotis_sp_idb_288_c0_g1_i1	1	11	5	1	71.5	29.5	8.7	21.914	207	207	0	49.475	941190000	85563000	0.00370615	0.370615		29
Haliotis_sp_idb_28907_c0_g1_i1;Haliotis_sp_CLC_13596_c0_g1_i1	Haliotis_sp_idb_28907_c0_g1_i1	4;1	4;1	3;1	>Haliotis_sp_idb_28907_c0_g1_i1	2	4	4	3	15.6	15.6	15.6	26.813	244	244;475	0	30.969	289670000	41382000	0.00179246	0.179246		25	441		49
Haliotis_sp_idb_3074_c0_g1_i1	Haliotis_sp_idb_3074_c0_g1_i1	6	6	6	>Haliotis_sp_idb_3074_c0_g1_i1	1	6	6	6	6.2	6.2	6.2	131.55	1267	1267	0	49.364	48454000	850080	3.68211e-05	0.00368211		15	442		720
Haliotis_sp_idb_32090_c0_g1_i1	Haliotis_sp_idb_32090_c0_g1_i1	3	3	3	>Haliotis_sp_idb_32090_c0_g1_i1	1	3	3	3	11.8	11.8	11.8	30.973	287	287	0	24.44	28086000	2553300	0.000110596	0.0110596		6
Haliotis_sp_idb_32310_c0_g1_i1;comp56242_c1_seq1_1 len=419 path=[865:0-418];comp56242_c0_seq1_1 len=455 path=[1:0-454]	Haliotis_sp_idb_32310_c0_g1_i1	7;3;2	7;3;2	7;3;2	>Haliotis_sp_idb_32310_c0_g1_i1	3	7	7	7	9.9	9.9	9.9	102.89	941	941;140;152	0	49.091	58776000	1335800	5.786e-05	0.005786		15
Haliotis_sp_idb_32603_c0_g1_i1;Haliotis_sp_idb_32602_c0_g1_i1;Haliotis_sp_Tri_121152_c0_g1_i1;Haliotis_sp_CLC_1702_c0_g1_i1;Haliotis_sp_idb_32598_c0_g1_i1;comp118790_c0_seq1_1 len=1114 path=[1:0-1113];comp184680_c0_seq1_2 len=342 path=[1:0-341];comp186443_c0_seq1_3 len=345 path=[1:0-344];comp205609_c0_seq1_4 len=643 path=[1:0-642]	Haliotis_sp_idb_32603_c0_g1_i1;Haliotis_sp_idb_32602_c0_g1_i1;Haliotis_sp_Tri_121152_c0_g1_i1;Haliotis_sp_CLC_1702_c0_g1_i1	12;12;6;6;4;3;2;2;2	12;12;6;6;4;3;2;2;2	12;12;6;6;4;3;2;2;2	>Haliotis_sp_idb_32603_c0_g1_i1;>Haliotis_sp_idb_32602_c0_g1_i1;>Haliotis_sp_Tri_121152_c0_g1_i1;>Haliotis_sp_CLC_1702_c0_g1_i1	9	12	12	12	24.6	24.6	24.6	88.145	835	835;937;384;412;307;372;114;115;214	0	170.85	241850000	13436000	0.000581979	0.0581979		55	443;444;445;446;447;448;449;450;451;452;453;454;455;456;457;458;459;460		88;89;99;100;299;303;307;308;340;394;401;503;506;541;553;687;712;808
Haliotis_sp_idb_34528_c0_g1_i1	Haliotis_sp_idb_34528_c0_g1_i1	8	8	8	>Haliotis_sp_idb_34528_c0_g1_i1	1	8	8	8	37	37	37	40.33	386	386	0	96.568	1386200000	92415000	0.00400294	0.400294		60	461;462;463		163;307;333
Haliotis_sp_idb_34907_c0_g1_i1;comp96713_c3_seq4_2 len=1246 path=[18995:0-132 19128:133-225 1019:226-251 25:252-295 69:296-306 80:307-875 22586:876-878 652:879-1245];Haliotis_sp_Tri_46701_c0_g1_i1;tr|B6RB63|B6RB63_HALDI Protein disulfide-isomerase OS=Haliotis discus discus PE=2 SV=1;comp96713_c3_seq1_1 len=575 path=[1019:0-25 1044:26-279 19513:280-525 23939:526-541 16555:542-574];comp96713_c3_seq…	Haliotis_sp_idb_34907_c0_g1_i1;comp96713_c3_seq4_2 len=1246 path=[18995:0-132 19128:133-225 1019:226-251 25:252-295 69:296-306 80:307-875 22586:876-878 652:879-1245];Haliotis_sp_Tri_46701_c0_g1_i1;tr|B6RB63|B6RB63_HALDI Protein disulfide-isomerase OS=Haliotis discus discus PE=2 SV=1	9;8;8;5;1;1	9;8;8;5;1;1	9;8;8;5;1;1	>Haliotis_sp_idb_34907_c0_g1_i1;>comp96713_c3_seq4_2 len=1246 path=[18995:0-132 19128:133-225 1019:226-251 25:252-295 69:296-306 80:307-875 22586:876-878 652:879-1245];>Haliotis_sp_Tri_46701_c0_g1_i1;>tr|B6RB63|B6RB63_HALDI Protein disulfide-isomerase OS=H	6	9	9	9	18.9	18.9	18.9	60.409	546	546;415;450;499;192;344	0	63.852	747140000	21347000	0.000924643	0.0924643		22	464;465		305;468
Haliotis_sp_idb_35506_c0_g1_i1;comp97330_c0_seq1_5 len=1499 path=[5244:0-5 736:6-29 760:30-93 824:94-113 844:114-179 910:180-219 950:220-446 1177:447-470 1201:471-564 1295:565-588 1319:589-602 1333:603-626 1357:627-688 1419:689-725 1456:726-928 1659:929-945 1676:946-1117 1848:1118-1141 1872:1142-1351 2082:1352-1425 2156:1426-1449 2180:1450-1498];comp97330_c0_seq2_5 len=2228 path=[1:0-265 267:266-…	Haliotis_sp_idb_35506_c0_g1_i1;comp97330_c0_seq1_5 len=1499 path=[5244:0-5 736:6-29 760:30-93 824:94-113 844:114-179 910:180-219 950:220-446 1177:447-470 1201:471-564 1295:565-588 1319:589-602 1333:603-626 1357:627-688 1419:689-725 1456:726-928 1659:929-945 1676:946-1117 1848:1118-1141 1872:1142-1351 2082:1352-1425 2156:1426-1449 2180:1450-1498];comp97330_c0_seq2_5 len=2228 path=[1:0-265 267:266-…	5;4;4;2;1;1	5;4;4;2;1;1	5;4;4;2;1;1	>Haliotis_sp_idb_35506_c0_g1_i1;>comp97330_c0_seq1_5 len=1499 path=[5244:0-5 736:6-29 760:30-93 824:94-113 844:114-179 910:180-219 950:220-446 1177:447-470 1201:471-564 1295:565-588 1319:589-602 1333:603-626 1357:627-688 1419:689-725 1456:726-928 1659:929-	6	5	5	5	24.2	24.2	24.2	24.503	215	215;500;743;215;215;215	0	37.095	112800000	7050100	0.000305374	0.0305374		14	466		159
Haliotis_sp_idb_3591_c0_g1_i1	Haliotis_sp_idb_3591_c0_g1_i1	43	43	43	>Haliotis_sp_idb_3591_c0_g1_i1	1	43	43	43	44.7	44.7	44.7	152.31	1469	1469	0	323.31	4300300000	81137000	0.00351444	0.351444		204	467;468;469;470;471;472;473;474;475;476;477;478;479;480;481;482;483;484;485;486;487;488;489;490;491;492;493;494;495		100;137;173;186;194;203;213;399;428;436;447;638;643;647;654;675;676;698;704;705;725;760;771;801;807;1296;1344;1357;1359
Haliotis_sp_idb_36084_c0_g1_i1	Haliotis_sp_idb_36084_c0_g1_i1	2	1	1	>Haliotis_sp_idb_36084_c0_g1_i1	1	2	1	1	22.2	12.8	12.8	22.375	203	203	0	9.7303	15838000	2639700	0.000114338	0.0114338		1	496;497;498;499		129;133;138;143
Haliotis_sp_idb_36583_c0_g1_i1	Haliotis_sp_idb_36583_c0_g1_i1	4	4	4	>Haliotis_sp_idb_36583_c0_g1_i1	1	4	4	4	8	8	8	67.097	714	714	0	38.724	83313000	10414000	0.000451081	0.0451081		15	500		406
Haliotis_sp_idb_39663_c0_g1_i1	Haliotis_sp_idb_39663_c0_g1_i1	5	5	5	>Haliotis_sp_idb_39663_c0_g1_i1	1	5	5	5	10.6	10.6	10.6	40.894	397	397	0	46.983	370620000	74124000	0.00321067	0.321067		20
Haliotis_sp_idb_4071_c0_g1_i1;Haliotis_sp_idb_4065_c0_g1_i1;Haliotis_sp_CLC_591_c0_g1_i1	Haliotis_sp_idb_4071_c0_g1_i1;Haliotis_sp_idb_4065_c0_g1_i1	12;8;1	12;8;1	12;8;1	>Haliotis_sp_idb_4071_c0_g1_i1;>Haliotis_sp_idb_4065_c0_g1_i1	3	12	12	12	19.9	19.9	19.9	77.043	713	713;723;384	0	91.755	904850000	41130000	0.00178154	0.178154		47	501;502		620;672
Haliotis_sp_idb_42414_c0_g1_i1;comp188351_c0_seq1_6 len=718 path=[1:0-717]	Haliotis_sp_idb_42414_c0_g1_i1;comp188351_c0_seq1_6 len=718 path=[1:0-717]	2;1	2;1	2;1	>Haliotis_sp_idb_42414_c0_g1_i1;>comp188351_c0_seq1_6 len=718 path=[1:0-717]	2	2	2	2	6.6	6.6	6.6	42.24	391	391;239	0	13.192	36155000	2410300	0.000104402	0.0104402		4	503		159
Haliotis_sp_idb_42421_c0_g1_i1	Haliotis_sp_idb_42421_c0_g1_i1	7	5	5	>Haliotis_sp_idb_42421_c0_g1_i1	1	7	5	5	48.1	45.5	45.5	25.186	231	231	0	88.97	615480000	102580000	0.00444324	0.444324		60	504;505;506		49;84;159
Haliotis_sp_idb_43368_c0_g1_i1	Haliotis_sp_idb_43368_c0_g1_i1	1	1	1	>Haliotis_sp_idb_43368_c0_g1_i1	1	1	1	1	2.6	2.6	2.6	43.247	463	463	0	9.2884	704750000	352370000	0.0152629	1.52629		5
Haliotis_sp_idb_44191_c0_g1_i1;comp96813_c0_seq1_5 len=1118 path=[1108:0-120 1229:121-127 1236:128-160 1269:161-303 2442:304-331 1440:332-567 3927:568-586 3943:587-696 1805:697-718 1827:719-822 1931:823-826 1935:827-903 4073:904-925 2034:926-940 4085:941-957 2066:958-981 4116:982-1025 2134:1026-1041 2150:1042-1071 2670:1072-1117];comp105290_c0_seq2_6 len=2532 path=[1:0-47 8877:48-178 196:179-199 …	Haliotis_sp_idb_44191_c0_g1_i1;comp96813_c0_seq1_5 len=1118 path=[1108:0-120 1229:121-127 1236:128-160 1269:161-303 2442:304-331 1440:332-567 3927:568-586 3943:587-696 1805:697-718 1827:719-822 1931:823-826 1935:827-903 4073:904-925 2034:926-940 4085:941-957 2066:958-981 4116:982-1025 2134:1026-1041 2150:1042-1071 2670:1072-1117]	6;3;2;2	6;3;2;2	5;2;2;2	>Haliotis_sp_idb_44191_c0_g1_i1;>comp96813_c0_seq1_5 len=1118 path=[1108:0-120 1229:121-127 1236:128-160 1269:161-303 2442:304-331 1440:332-567 3927:568-586 3943:587-696 1805:697-718 1827:719-822 1931:823-826 1935:827-903 4073:904-925 2034:926-940 4085:941	4	6	6	5	11.7	11.7	10.4	78.627	712	712;373;844;848	0	42.466	166840000	4069200	0.000176257	0.0176257		17	507		439
Haliotis_sp_idb_44689_c0_g1_i1;Haliotis_sp_idb_44690_c0_g1_i1;Haliotis_sp_Tri_6755_c0_g1_i1;Haliotis_sp_Tri_29190_c0_g1_i1	Haliotis_sp_idb_44689_c0_g1_i1;Haliotis_sp_idb_44690_c0_g1_i1;Haliotis_sp_Tri_6755_c0_g1_i1;Haliotis_sp_Tri_29190_c0_g1_i1	4;4;2;2	4;4;2;2	4;4;2;2	>Haliotis_sp_idb_44689_c0_g1_i1;>Haliotis_sp_idb_44690_c0_g1_i1;>Haliotis_sp_Tri_6755_c0_g1_i1;>Haliotis_sp_Tri_29190_c0_g1_i1	4	4	4	4	8.6	8.6	8.6	86.582	899	899;905;309;336	0	45.73	200830000	20083000	0.000869893	0.0869893		26
Haliotis_sp_idb_45305_c0_g1_i1;Haliotis_sp_idb_45304_c0_g1_i1	Haliotis_sp_idb_45305_c0_g1_i1;Haliotis_sp_idb_45304_c0_g1_i1	1;1	1;1	1;1	>Haliotis_sp_idb_45305_c0_g1_i1;>Haliotis_sp_idb_45304_c0_g1_i1	2	1	1	1	3.1	3.1	3.1	34.733	320	320;414	0	9.613	1911500	127430	5.51961e-06	0.000551961		1
Haliotis_sp_idb_47306_c0_g1_i1	Haliotis_sp_idb_47306_c0_g1_i1	3	3	3	>Haliotis_sp_idb_47306_c0_g1_i1	1	3	3	3	11.4	11.4	11.4	31.056	315	315	0	30.488	2996300000	749060000	0.0324454	3.24454		27
Haliotis_sp_idb_50884_c0_g1_i1;Haliotis_sp_idb_18771_c0_g1_i1;Haliotis_sp_idb_18767_c0_g1_i1;sp|P86728|UP5_HALAI Uncharacterized protein 5 OS=Haliotis asinina PE=1 SV=1	Haliotis_sp_idb_50884_c0_g1_i1	10;4;4;2	10;4;4;2	10;4;4;2	>Haliotis_sp_idb_50884_c0_g1_i1	4	10	10	10	58.4	58.4	58.4	19.756	173	173;175;208;173	0	96.914	5589900000	621100000	0.0269029	2.69029		78	508		93
Haliotis_sp_idb_51603_c0_g1_i1	Haliotis_sp_idb_51603_c0_g1_i1	2	2	2	>Haliotis_sp_idb_51603_c0_g1_i1	1	2	2	2	19.3	19.3	19.3	13.359	119	119	0	12.082	27278000	4546400	0.000196927	0.0196927		7
Haliotis_sp_idb_5218_c0_g1_i1;Haliotis_sp_idb_5212_c0_g1_i1	Haliotis_sp_idb_5218_c0_g1_i1;Haliotis_sp_idb_5212_c0_g1_i1	10;5	10;5	10;5	>Haliotis_sp_idb_5218_c0_g1_i1;>Haliotis_sp_idb_5212_c0_g1_i1	2	10	10	10	45.5	45.5	45.5	30.225	266	266;212	0	130.17	1103200000	73545000	0.00318559	0.318559		46	509;510;511		101;139;244
Haliotis_sp_idb_54301_c0_g1_i1	Haliotis_sp_idb_54301_c0_g1_i1	3	3	3	>Haliotis_sp_idb_54301_c0_g1_i1	1	3	3	3	34.5	34.5	34.5	13.249	116	116	0	23.33	32189000	4023700	0.000174286	0.0174286		8
Haliotis_sp_idb_54309_c0_g1_i1;comp22563_c0_seq1_3 len=1128 path=[1106:0-1127];Haliotis_sp_idb_57746_c0_g1_i1	Haliotis_sp_idb_54309_c0_g1_i1;comp22563_c0_seq1_3 len=1128 path=[1106:0-1127]	3;2;1	3;2;1	3;2;1	>Haliotis_sp_idb_54309_c0_g1_i1;>comp22563_c0_seq1_3 len=1128 path=[1106:0-1127]	3	3	3	3	11.8	11.8	11.8	38.781	373	373;376;226	0	26.545	42674000	4741500	0.000205377	0.0205377		16	512;513		34;346
Haliotis_sp_idb_55709_c0_g1_i1;Haliotis_sp_Tri_52153_c0_g1_i1;Haliotis_sp_CLC_21655_c0_g1_i1;Haliotis_sp_idb_55710_c0_g1_i1	Haliotis_sp_idb_55709_c0_g1_i1	11;5;2;2	11;5;2;2	8;5;2;2	>Haliotis_sp_idb_55709_c0_g1_i1	4	11	11	8	20.5	20.5	14.9	76.608	665	665;268;103;192	0	149.93	354120000	13115000	0.000568075	0.0568075		46	514		335
Haliotis_sp_idb_5580_c0_g1_i1;comp8431_c0_seq1_4 len=630 path=[1:0-629]	Haliotis_sp_idb_5580_c0_g1_i1	8;3	8;3	8;3	>Haliotis_sp_idb_5580_c0_g1_i1	2	8	8	8	9.7	9.7	9.7	117.23	1069	1069;210	0	70.933	115020000	2949200	0.000127744	0.0127744		22	515;516		708;713
Haliotis_sp_idb_5896_c0_g1_i1	Haliotis_sp_idb_5896_c0_g1_i1	18	18	18	>Haliotis_sp_idb_5896_c0_g1_i1	1	18	18	18	18.5	18.5	18.5	139.19	1251	1251	0	145.51	294740000	5081700	0.000220113	0.0220113		47	517;518;519;520;521;522;523;524;525;526		110;322;339;603;715;752;783;786;805;839
Haliotis_sp_idb_62592_c0_g1_i1	Haliotis_sp_idb_62592_c0_g1_i1	1	1	1	>Haliotis_sp_idb_62592_c0_g1_i1	1	1	1	1	10.9	10.9	10.9	14.089	129	129	0.0043103	6.2557	4768900	794820	3.44275e-05	0.00344275		1
Haliotis_sp_idb_6290_c0_g1_i1	Haliotis_sp_idb_6290_c0_g1_i1	34	34	34	>Haliotis_sp_idb_6290_c0_g1_i1	1	34	34	34	31.4	31.4	31.4	179.89	1602	1602	0	305.68	536570000	6879100	0.000297967	0.0297967		97	527;528;529;530;531;532;533;534;535;536		278;292;448;451;456;932;953;1042;1364;1488
Haliotis_sp_idb_66004_c0_g1_i1	Haliotis_sp_idb_66004_c0_g1_i1	1	1	1	>Haliotis_sp_idb_66004_c0_g1_i1	1	1	1	1	7.7	7.7	7.7	19.246	182	182	0	6.884	22350000	3724900	0.000161344	0.0161344		4
Haliotis_sp_idb_66139_c0_g1_i1	Haliotis_sp_idb_66139_c0_g1_i1	4	4	4	>Haliotis_sp_idb_66139_c0_g1_i1	1	4	4	4	21.3	21.3	21.3	18.947	164	164	0	24.116	465570000	77595000	0.00336102	0.336102		14
Haliotis_sp_idb_67370_c0_g1_i1	Haliotis_sp_idb_67370_c0_g1_i1	2	2	2	>Haliotis_sp_idb_67370_c0_g1_i1	1	2	2	2	33	33	33	12.245	112	112	0	35.357	263290000	32911000	0.00142554	0.142554		23
Haliotis_sp_Tri_121805_c0_g1_i1;Haliotis_sp_idb_7323_c0_g1_i1	Haliotis_sp_Tri_121805_c0_g1_i1;Haliotis_sp_idb_7323_c0_g1_i1	3;3	3;3	3;3	>Haliotis_sp_Tri_121805_c0_g1_i1;>Haliotis_sp_idb_7323_c0_g1_i1	2	3	3	3	27.9	27.9	27.9	17.848	165	165;203	0	19.987	75423000	6285300	0.000272247	0.0272247		5	537		158
Haliotis_sp_Tri_114598_c0_g1_i1;Haliotis_sp_idb_7598_c0_g1_i1	Haliotis_sp_Tri_114598_c0_g1_i1;Haliotis_sp_idb_7598_c0_g1_i1	4;4	4;4	4;4	>Haliotis_sp_Tri_114598_c0_g1_i1;>Haliotis_sp_idb_7598_c0_g1_i1	2	4	4	4	10.1	10.1	10.1	85.371	835	835;1943	0	68.395	35051000	1593200	6.90093e-05	0.00690093		10
Haliotis_sp_idb_8012_c0_g1_i1	Haliotis_sp_idb_8012_c0_g1_i1	16	16	16	>Haliotis_sp_idb_8012_c0_g1_i1	1	16	16	16	12.7	12.7	12.7	176.65	1664	1664	0	145.85	346650000	4748700	0.000205689	0.0205689		46	538;539;540;541;542;543;544;545		511;513;1476;1477;1486;1494;1530;1532
Haliotis_sp_Tri_130845_c0_g1_i1;Haliotis_sp_idb_813_c0_g1_i1	Haliotis_sp_Tri_130845_c0_g1_i1;Haliotis_sp_idb_813_c0_g1_i1	5;5	5;5	5;5	>Haliotis_sp_Tri_130845_c0_g1_i1;>Haliotis_sp_idb_813_c0_g1_i1	2	5	5	5	8.9	8.9	8.9	63.649	584	584;642	0	33.999	56352000	3130700	0.000135606	0.0135606		11
Haliotis_sp_idb_982_c0_g1_i1	Haliotis_sp_idb_982_c0_g1_i1	46	46	46	>Haliotis_sp_idb_982_c0_g1_i1	1	46	46	46	21.4	21.4	21.4	341.95	3093	3093	0	323.31	1261200000	10254000	0.000444151	0.0444151		166	546;547;548;549;550;551;552;553;554;555;556;557;558		357;839;877;1463;1567;2269;2529;2538;2548;2648;2839;2985;2994
Haliotis_sp_Tri_100716_c0_g1_i1;sp|P86726|UP7_HALAI Uncharacterized protein 7 OS=Haliotis asinina PE=1 SV=1	Haliotis_sp_Tri_100716_c0_g1_i1;sp|P86726|UP7_HALAI Uncharacterized protein 7 OS=Haliotis asinina PE=1 SV=1	4;2	4;2	4;2	>Haliotis_sp_Tri_100716_c0_g1_i1;>sp|P86726|UP7_HALAI Uncharacterized protein 7 OS=Haliotis asinina PE=1 SV=1	2	4	4	4	26.4	26.4	26.4	12.484	110	110;110	0	42.987	304770000	76193000	0.00330029	0.330029		14	559		30
Haliotis_sp_Tri_105613_c0_g1_i1;comp32926_c1_seq1_1 len=528 path=[3185:0-527];comp32926_c0_seq1_5 len=1615 path=[1593:0-1614]	Haliotis_sp_Tri_105613_c0_g1_i1	12;5;2	12;5;2	9;5;2	>Haliotis_sp_Tri_105613_c0_g1_i1	3	12	12	9	11.9	11.9	9.7	157.42	1448	1448;176;539	0	106.53	96724000	1362300	5.90079e-05	0.00590079		20	93;560;561;562		113;137;141;934
Haliotis_sp_Tri_107502_c0_g1_i1	Haliotis_sp_Tri_107502_c0_g1_i1	3	3	3	>Haliotis_sp_Tri_107502_c0_g1_i1	1	3	3	3	3.6	3.6	3.6	90.797	805	805	0	18.268	12406000	295390	1.27948e-05	0.00127948		7	563		582
Haliotis_sp_Tri_108584_c0_g1_i1	Haliotis_sp_Tri_108584_c0_g1_i1	25	25	25	>Haliotis_sp_Tri_108584_c0_g1_i1	1	25	25	25	68.5	68.5	68.5	43.264	406	406	0	277.56	9215200000	460760000	0.0199578	1.99578		195	564;565;566;567;568		131;228;233;254;380
Haliotis_sp_Tri_116352_c0_g1_i1	Haliotis_sp_Tri_116352_c0_g1_i1	14	14	2	>Haliotis_sp_Tri_116352_c0_g1_i1	1	14	14	2	32.3	32.3	6.9	67.495	653	653	0	178.3	2959100000	118370000	0.00512718	0.512718		73
Haliotis_sp_Tri_117880_c0_g1_i1;Haliotis_sp_idb_23862_c0_g1_i1;Haliotis_sp_idb_23329_c0_g1_i1	Haliotis_sp_Tri_117880_c0_g1_i1;Haliotis_sp_idb_23862_c0_g1_i1	6;5;2	6;5;2	6;5;2	>Haliotis_sp_Tri_117880_c0_g1_i1;>Haliotis_sp_idb_23862_c0_g1_i1	3	6	6	6	12.6	12.6	12.6	65.521	688	688;659;649	0	61.361	126510000	12651000	0.000547976	0.0547976		27	569		208
Haliotis_sp_Tri_119193_c0_g1_i1;sp|P86738|UP4_HALAI Uncharacterized protein 4 OS=Haliotis asinina PE=1 SV=1	Haliotis_sp_Tri_119193_c0_g1_i1	10;3	10;3	10;3	>Haliotis_sp_Tri_119193_c0_g1_i1	2	10	10	10	52.6	52.6	52.6	19.104	175	175;130	0	109.09	8261900000	826190000	0.0357863	3.57863		106	570;571;572;573;574;575;576;577;578		106;107;108;120;122;134;147;148;161
Haliotis_sp_Tri_120377_c0_g1_i1;Haliotis_sp_Tri_120381_c0_g1_i1	Haliotis_sp_Tri_120377_c0_g1_i1	12;4	4;0	4;0	>Haliotis_sp_Tri_120377_c0_g1_i1	2	12	4	4	29.6	10.2	10.2	66.715	609	609;279	0	39.237	26202000	1310100	5.67468e-05	0.00567468		6	345;347;350;437;579		127;196;207;332;437
Haliotis_sp_Tri_120379_c0_g1_i1	Haliotis_sp_Tri_120379_c0_g1_i1	39	39	6	>Haliotis_sp_Tri_120379_c0_g1_i1	1	39	39	6	22.8	22.8	4	263.91	2404	2404	0	323.31	1087200000	11817000	0.000511852	0.0511852		137	312;314;315;316;317;346;428;429;431;432;433;435;436;437;580		33;445;606;1087;1180;1294;1398;1403;1776;1890;1995;2012;2106;2124;2232
Haliotis_sp_Tri_12080_c0_g1_i1;Haliotis_sp_idb_12590_c0_g1_i1	Haliotis_sp_Tri_12080_c0_g1_i1	19;3	19;3	19;3	>Haliotis_sp_Tri_12080_c0_g1_i1	2	19	19	19	16	16	16	178.27	1602	1602;411	0	184.35	316700000	4112900	0.00017815	0.017815		58	581;582;583;584;585;586;587;588;589		41;631;813;1353;1355;1464;1481;1527;1529
Haliotis_sp_Tri_121458_c0_g1_i1	Haliotis_sp_Tri_121458_c0_g1_i1	8	3	3	>Haliotis_sp_Tri_121458_c0_g1_i1	1	8	3	3	51.4	18.4	18.4	21.035	212	212	0	57.154	1248800000	124880000	0.00540916	0.540916		20
Haliotis_sp_Tri_123584_c0_g1_i1	Haliotis_sp_Tri_123584_c0_g1_i1	1	1	1	>Haliotis_sp_Tri_123584_c0_g1_i1	1	1	1	1	3.6	3.6	3.6	36.365	333	333	0	7.9135	4217600	221980	9.61504e-06	0.000961504		2
Haliotis_sp_Tri_123826_c0_g1_i1	Haliotis_sp_Tri_123826_c0_g1_i1	1	1	1	>Haliotis_sp_Tri_123826_c0_g1_i1	1	1	1	1	1.4	1.4	1.4	107.68	969	969	0.010331	6.0459	7471700	162430	7.03564e-06	0.000703564		2
Haliotis_sp_Tri_12500_c0_g1_i1	Haliotis_sp_Tri_12500_c0_g1_i1	4	4	4	>Haliotis_sp_Tri_12500_c0_g1_i1	1	4	4	4	10.4	10.4	10.4	64.064	568	568	0	33.447	29641000	1235100	5.34982e-05	0.00534982		5	590;591		324;401
Haliotis_sp_Tri_127820_c0_g1_i1	Haliotis_sp_Tri_127820_c0_g1_i1	5	4	4	>Haliotis_sp_Tri_127820_c0_g1_i1	1	5	4	4	32.6	27.7	27.7	19.529	184	184	0	52.376	1401300000	200190000	0.0086712	0.86712		22	592;593;594;595		88;90;97;108
Haliotis_sp_Tri_129603_c0_g1_i1;comp105495_c0_seq9_4 len=2286 path=[9783:0-21 1946:22-1210 3135:1211-1564 19827:1565-1565 3490:1566-1729 3654:1730-2285];comp105495_c0_seq23_4 len=2970 path=[19402:0-22 1262:23-58 19462:59-65 1305:66-160 1400:161-295 1535:296-322 19538:323-324 1565:325-335 1576:336-374 1615:375-416 1657:417-426 1667:427-437 1678:438-503 19643:504-507 1748:508-513 1754:514-548 19668…	Haliotis_sp_Tri_129603_c0_g1_i1;comp105495_c0_seq9_4 len=2286 path=[9783:0-21 1946:22-1210 3135:1211-1564 19827:1565-1565 3490:1566-1729 3654:1730-2285];comp105495_c0_seq23_4 len=2970 path=[19402:0-22 1262:23-58 19462:59-65 1305:66-160 1400:161-295 1535:296-322 19538:323-324 1565:325-335 1576:336-374 1615:375-416 1657:417-426 1667:427-437 1678:438-503 19643:504-507 1748:508-513 1754:514-548 19668…	17;15;15;15;15;11;11;11;11;11;11;11;11;9;9;9;9;9;9;9;9;9;9;9;9;6;6;6;6;6;4;2;2;2;2;2;2;2;2;2	17;15;15;15;15;11;11;11;11;11;11;11;11;9;9;9;9;9;9;9;9;9;9;9;9;6;6;6;6;6;4;2;2;2;2;2;2;2;2;2	17;15;15;15;15;11;11;11;11;11;11;11;11;9;9;9;9;9;9;9;9;9;9;9;9;6;6;6;6;6;4;2;2;2;2;2;2;2;2;2	>Haliotis_sp_Tri_129603_c0_g1_i1;>comp105495_c0_seq9_4 len=2286 path=[9783:0-21 1946:22-1210 3135:1211-1564 19827:1565-1565 3490:1566-1729 3654:1730-2285];>comp105495_c0_seq23_4 len=2970 path=[19402:0-22 1262:23-58 19462:59-65 1305:66-160 1400:161-295 1535	40	17	17	17	25.5	25.5	25.5	106.3	945	945;762;990;998;1005;598;611;826;834;839;841;847;854;725;739;889;953;961;967;968;975;982;1117;1125;1132;346;890;1118;1125;1132;279;573;726;739;954;961;967;968;974;981	0	173.86	291580000	6781000	0.000293718	0.0293718		39	596;597;598;599;600		67;72;416;581;858
Haliotis_sp_Tri_135479_c0_g1_i1	Haliotis_sp_Tri_135479_c0_g1_i1	2	2	2	>Haliotis_sp_Tri_135479_c0_g1_i1	1	2	2	2	2.6	2.6	2.6	103.86	946	946	0	12.995	6950500	136280	5.90295e-06	0.000590295		3
Haliotis_sp_Tri_138845_c0_g1_i1;Haliotis_sp_CLC_25186_c0_g1_i1	Haliotis_sp_Tri_138845_c0_g1_i1;Haliotis_sp_CLC_25186_c0_g1_i1	6;3	3;3	3;3	>Haliotis_sp_Tri_138845_c0_g1_i1;>Haliotis_sp_CLC_25186_c0_g1_i1	2	6	3	3	17	8.7	8.7	50.684	448	448;154	0	23.995	427660000	32897000	0.00142493	0.142493		13	601		129
Haliotis_sp_Tri_14507_c0_g1_i1	Haliotis_sp_Tri_14507_c0_g1_i1	11	11	11	>Haliotis_sp_Tri_14507_c0_g1_i1	1	11	11	11	28.3	28.3	28.3	63.617	593	593	0	90.293	135520000	4673200	0.000202419	0.0202419		24	602		325
Haliotis_sp_Tri_1743_c0_g1_i1;comp89145_c0_seq2_3 len=654 path=[1328:0-27 1356:28-167 1496:168-194 1523:195-206 1535:207-257 1586:258-313 1642:314-316 1645:317-321 1650:322-401 1730:402-455 1784:456-496 1825:497-511 1840:512-583 1912:584-595 1924:596-618 1947:619-653];comp89145_c0_seq1_3 len=993 path=[980:0-211 1192:212-291 1272:292-319 3404:320-320 1301:321-347 1328:348-375 1982:376-515 1496:516…	Haliotis_sp_Tri_1743_c0_g1_i1;comp89145_c0_seq2_3 len=654 path=[1328:0-27 1356:28-167 1496:168-194 1523:195-206 1535:207-257 1586:258-313 1642:314-316 1645:317-321 1650:322-401 1730:402-455 1784:456-496 1825:497-511 1840:512-583 1912:584-595 1924:596-618 1947:619-653]	9;5;1	9;5;1	9;5;1	>Haliotis_sp_Tri_1743_c0_g1_i1;>comp89145_c0_seq2_3 len=654 path=[1328:0-27 1356:28-167 1496:168-194 1523:195-206 1535:207-257 1586:258-313 1642:314-316 1645:317-321 1650:322-401 1730:402-455 1784:456-496 1825:497-511 1840:512-583 1912:584-595 1924:596-618	3	9	9	9	55	55	55	27.266	249	249;218;331	0	112.17	899940000	74995000	0.0032484	0.32484		38	603;604;605;606;607;608;609		66;155;184;188;201;205;240
Haliotis_sp_Tri_2746_c0_g1_i1;Haliotis_sp_Tri_17455_c0_g1_i1;tr|A0A0B4VCR4|A0A0B4VCR4_HALAI Glycine-rich boundary protein OS=Haliotis asinina GN=GRBP PE=2 SV=1	Haliotis_sp_Tri_2746_c0_g1_i1;Haliotis_sp_Tri_17455_c0_g1_i1;tr|A0A0B4VCR4|A0A0B4VCR4_HALAI Glycine-rich boundary protein OS=Haliotis asinina GN=GRBP PE=2 SV=1	4;4;3	4;4;3	4;4;3	>Haliotis_sp_Tri_2746_c0_g1_i1;>Haliotis_sp_Tri_17455_c0_g1_i1;>tr|A0A0B4VCR4|A0A0B4VCR4_HALAI Glycine-rich boundary protein OS=Haliotis asinina GN=GRBP PE=2 SV=1	3	4	4	4	17.2	17.2	17.2	21.624	204	204;362;343	0	24.431	4348600000	621230000	0.0269085	2.69085		24	610;611		177;198
Haliotis_sp_Tri_18127_c0_g1_i1	Haliotis_sp_Tri_18127_c0_g1_i1	4	4	4	>Haliotis_sp_Tri_18127_c0_g1_i1	1	4	4	4	9.8	9.8	9.8	70.021	673	673	0	28.738	53776000	3585100	0.000155288	0.0155288		9	612		218
Haliotis_sp_Tri_22634_c0_g1_i1	Haliotis_sp_Tri_22634_c0_g1_i1	1	1	1	>Haliotis_sp_Tri_22634_c0_g1_i1	1	1	1	1	8.9	8.9	8.9	41.21	426	426	0	13.689	3189900	1595000	6.90872e-05	0.00690872		1
Haliotis_sp_Tri_24151_c0_g1_i1	Haliotis_sp_Tri_24151_c0_g1_i1	3	3	3	>Haliotis_sp_Tri_24151_c0_g1_i1	1	3	3	3	18.8	18.8	18.8	16.674	149	149	0	20.642	1814800000	201640000	0.00873401	0.873401		22
Haliotis_sp_Tri_25106_c0_g1_i1;comp246916_c0_seq1_3 len=215 path=[193:0-214]	Haliotis_sp_Tri_25106_c0_g1_i1	33;3	33;3	33;3	>Haliotis_sp_Tri_25106_c0_g1_i1	2	33	33	33	63.9	63.9	63.9	61.796	538	538;71	0	323.31	15187000000	562470000	0.0243633	2.43633		237	614;615;616;617;618;619		79;97;260;289;470;498
Haliotis_sp_Tri_28544_c0_g1_i1;Haliotis_sp_CLC_729_c0_g1_i1	Haliotis_sp_Tri_28544_c0_g1_i1;Haliotis_sp_CLC_729_c0_g1_i1	13;12	13;12	6;5	>Haliotis_sp_Tri_28544_c0_g1_i1;>Haliotis_sp_CLC_729_c0_g1_i1	2	13	13	6	32.4	32.4	17.5	44.124	395	395;396	0	159	4607800000	287990000	0.0124743	1.24743		100
Haliotis_sp_Tri_28744_c0_g1_i1;comp64512_c0_seq1_1 len=973 path=[1:0-376 378:377-715 717:716-972];comp228173_c0_seq1_5 len=485 path=[463:0-484]	Haliotis_sp_Tri_28744_c0_g1_i1;comp64512_c0_seq1_1 len=973 path=[1:0-376 378:377-715 717:716-972]	6;5;1	6;5;1	6;5;1	>Haliotis_sp_Tri_28744_c0_g1_i1;>comp64512_c0_seq1_1 len=973 path=[1:0-376 378:377-715 717:716-972]	3	6	6	6	20.2	20.2	20.2	41.418	376	376;325;162	0	44.284	59453000	4246600	0.000183941	0.0183941		13	620;621;622		79;244;247
Haliotis_sp_Tri_29101_c0_g1_i1;Haliotis_sp_CLC_652_c0_g1_i1	Haliotis_sp_Tri_29101_c0_g1_i1;Haliotis_sp_CLC_652_c0_g1_i1	11;6	11;6	11;6	>Haliotis_sp_Tri_29101_c0_g1_i1;>Haliotis_sp_CLC_652_c0_g1_i1	2	11	11	11	44.5	44.5	44.5	32.79	317	317;101	0	162.42	3677100000	367710000	0.0159273	1.59273		91	623;624		281;295
Haliotis_sp_Tri_31892_c0_g1_i1;comp22593_c0_seq1_3 len=735 path=[1:0-734];Haliotis_sp_Tri_31897_c0_g1_i1;Haliotis_sp_idb_16846_c0_g1_i1;Haliotis_sp_CLC_1876_c0_g1_i1	Haliotis_sp_Tri_31892_c0_g1_i1;comp22593_c0_seq1_3 len=735 path=[1:0-734]	3;2;1;1;1	3;2;1;1;1	2;2;0;0;1	>Haliotis_sp_Tri_31892_c0_g1_i1;>comp22593_c0_seq1_3 len=735 path=[1:0-734]	5	3	3	2	17.2	17.2	11.6	21.648	198	198;245;198;198;200	0	28.474	584110000	97352000	0.00421679	0.421679		44
Haliotis_sp_Tri_35519_c0_g1_i1;Haliotis_sp_idb_43536_c0_g1_i1	Haliotis_sp_Tri_35519_c0_g1_i1;Haliotis_sp_idb_43536_c0_g1_i1	10;9	10;9	10;9	>Haliotis_sp_Tri_35519_c0_g1_i1;>Haliotis_sp_idb_43536_c0_g1_i1	2	10	10	10	37.1	37.1	37.1	42.363	383	383;345	0	101.99	690900000	38383000	0.00166255	0.166255		66	625;626		157;369
Haliotis_sp_Tri_38314_c0_g1_i1;comp24992_c0_seq1_5 len=261 path=[239:0-260];comp24992_c1_seq1_1 len=263 path=[477:0-262]	Haliotis_sp_Tri_38314_c0_g1_i1;comp24992_c0_seq1_5 len=261 path=[239:0-260];comp24992_c1_seq1_1 len=263 path=[477:0-262]	4;2;2	4;2;2	4;2;2	>Haliotis_sp_Tri_38314_c0_g1_i1;>comp24992_c0_seq1_5 len=261 path=[239:0-260];>comp24992_c1_seq1_1 len=263 path=[477:0-262]	3	4	4	4	32.3	32.3	32.3	17.409	164	164;87;88	0	25.875	92289000	7690700	0.000333122	0.0333122		6
Haliotis_sp_Tri_45070_c0_g1_i1;Haliotis_sp_idb_19360_c0_g1_i1;Haliotis_sp_CLC_1969_c0_g1_i1;comp104254_c0_seq2_4 len=2556 path=[5910:0-3 17113:4-27 5938:28-87 5998:88-111 6022:112-272 6183:273-296 6207:297-392 6303:393-416 6327:417-615 6526:616-639 6550:640-797 6708:798-821 6732:822-825 6736:826-846 16885:847-849 16888:850-870 6781:871-871 6782:872-895 6806:896-1588 7499:1589-1612 7523:1613-1747 …	Haliotis_sp_Tri_45070_c0_g1_i1	33;3;2;1;1;1	33;3;2;1;1;1	32;3;2;1;1;1	>Haliotis_sp_Tri_45070_c0_g1_i1	6	33	33	32	29.7	29.7	29.1	151.77	1409	1409;288;138;852;2817;2820	0	323.31	2964800000	44251000	0.00191673	0.191673		150	627;628;629;630;631;632;633		310;596;641;789;944;1002;1037
Haliotis_sp_Tri_50969_c0_g1_i1;Haliotis_sp_Tri_50970_c0_g1_i1;Haliotis_sp_idb_26853_c0_g1_i1;Haliotis_sp_CLC_20106_c0_g1_i1;Haliotis_sp_idb_26852_c0_g1_i1;comp105719_c0_seq6_2 len=601 path=[13064:0-4 13069:5-16 13538:17-128 630:129-181 13197:182-194 13210:195-206 13222:207-211 13227:212-212 13228:213-226 13242:227-228 13245:229-240 13257:241-248 13265:249-249 13266:250-279 13296:280-285 13565:286…	Haliotis_sp_Tri_50969_c0_g1_i1;Haliotis_sp_Tri_50970_c0_g1_i1	5;3;2;2;2;2;2;2;2;2;2;2;2;1;1;1;1;1	5;3;2;2;2;2;2;2;2;2;2;2;2;1;1;1;1;1	5;3;2;2;2;2;2;2;2;2;2;2;2;1;1;1;1;1	>Haliotis_sp_Tri_50969_c0_g1_i1;>Haliotis_sp_Tri_50970_c0_g1_i1	18	5	5	5	15.3	15.3	15.3	45.54	431	431;171;156;177;186;200;272;311;330;443;466;473;577;120;190;211;248;317	0	43.347	70526000	3526300	0.000152741	0.0152741		15
Haliotis_sp_Tri_57798_c0_g1_i1;Haliotis_sp_CLC_5_c0_g1_i1;Haliotis_sp_Tri_57797_c0_g1_i1;Haliotis_sp_Tri_132906_c0_g1_i1;Haliotis_sp_Tri_132910_c0_g1_i1	Haliotis_sp_Tri_57798_c0_g1_i1;Haliotis_sp_CLC_5_c0_g1_i1;Haliotis_sp_Tri_57797_c0_g1_i1	10;5;5;1;1	10;5;5;1;1	6;5;5;0;0	>Haliotis_sp_Tri_57798_c0_g1_i1;>Haliotis_sp_CLC_5_c0_g1_i1;>Haliotis_sp_Tri_57797_c0_g1_i1	5	10	10	6	20.9	20.9	15.6	53.141	540	540;182;380;210;225	0	128.07	13970000000	1995700000	0.0864435	8.64435		145
Haliotis_sp_Tri_61496_c0_g1_i1	Haliotis_sp_Tri_61496_c0_g1_i1	9	9	9	>Haliotis_sp_Tri_61496_c0_g1_i1	1	9	9	9	33.8	33.8	33.8	29.536	266	266	0	102.25	1594400000	144950000	0.00627849	0.627849		60
Haliotis_sp_Tri_63049_c0_g1_i1	Haliotis_sp_Tri_63049_c0_g1_i1	13	13	13	>Haliotis_sp_Tri_63049_c0_g1_i1	1	13	13	13	37.3	37.3	37.3	34.801	311	311	0	107.24	2659700000	126650000	0.00548583	0.548583		56
Haliotis_sp_Tri_63812_c0_g1_i1	Haliotis_sp_Tri_63812_c0_g1_i1	5	4	3	>Haliotis_sp_Tri_63812_c0_g1_i1	1	5	4	3	9.9	8	4.8	61.413	587	587	0	62.493	162220000	20278000	0.000878339	0.0878339		18	407;634		323;404
Haliotis_sp_Tri_64952_c0_g1_i1	Haliotis_sp_Tri_64952_c0_g1_i1	10	10	10	>Haliotis_sp_Tri_64952_c0_g1_i1	1	10	10	10	53.5	53.5	53.5	24.648	213	213	0	112.69	1578600000	157860000	0.00683769	0.683769		55	635;636		146;156
Haliotis_sp_Tri_72839_c0_g1_i1	Haliotis_sp_Tri_72839_c0_g1_i1	9	9	9	>Haliotis_sp_Tri_72839_c0_g1_i1	1	9	9	9	30.8	30.8	30.8	39.671	357	357	0	100.37	2033600000	145260000	0.00629192	0.629192		56	637;638;639		147;151;177
Haliotis_sp_Tri_73035_c0_g1_i1	Haliotis_sp_Tri_73035_c0_g1_i1	9	9	9	>Haliotis_sp_Tri_73035_c0_g1_i1	1	9	9	9	19.6	19.6	19.6	70.367	679	679	0	110.47	3448000000	265230000	0.0114884	1.14884		71	640		669
Haliotis_sp_Tri_81308_c0_g1_i1	Haliotis_sp_Tri_81308_c0_g1_i1	2	2	2	>Haliotis_sp_Tri_81308_c0_g1_i1	1	2	2	2	13.2	13.2	13.2	19.922	182	182	0	17.666	160690000	26781000	0.00116002	0.116002		15	641;642;643		159;166;176
Haliotis_sp_Tri_81521_c0_g1_i1	Haliotis_sp_Tri_81521_c0_g1_i1	2	2	2	>Haliotis_sp_Tri_81521_c0_g1_i1	1	2	2	2	10.8	10.8	10.8	24.86	231	231	0	13.601	10848000	1356000	5.8735e-05	0.0058735		3	644		136
Haliotis_sp_Tri_83476_c0_g1_i1	Haliotis_sp_Tri_83476_c0_g1_i1	10	10	10	>Haliotis_sp_Tri_83476_c0_g1_i1	1	10	10	10	28.2	28.2	28.2	60.579	554	554	0	129.63	152770000	6365300	0.000275712	0.0275712		32	645;646;647;648		183;297;325;474
Haliotis_sp_Tri_8786_c0_g1_i1;Haliotis_sp_Tri_8788_c0_g1_i1;Haliotis_sp_Tri_8785_c0_g1_i1;comp85761_c0_seq1_5 len=587 path=[1:0-73 75:74-94 96:95-115 117:116-118 120:119-149 1822:150-153 155:154-185 187:186-251 253:252-291 293:292-318 320:319-325 327:326-403 405:404-409 411:410-459 461:460-463 465:464-586]	Haliotis_sp_Tri_8786_c0_g1_i1	5;2;1;1	5;2;1;1	5;2;1;1	>Haliotis_sp_Tri_8786_c0_g1_i1	4	5	5	5	38.6	38.6	38.6	18.865	166	166;133;161;196	0	43.868	310410000	34490000	0.00149393	0.149393		24	649		120
Haliotis_sp_Tri_96223_c0_g1_i1	Haliotis_sp_Tri_96223_c0_g1_i1	9	9	9	>Haliotis_sp_Tri_96223_c0_g1_i1	1	9	9	9	14.5	14.5	14.5	109.25	989	989	0	80.635	90041000	1837600	7.95954e-05	0.00795954		22
sp|P82595|PLS_HALLA Perlustrin OS=Haliotis laevigata PE=1 SV=2	sp|P82595|PLS_HALLA Perlustrin OS=Haliotis laevigata PE=1 SV=2	1	1	1	>sp|P82595|PLS_HALLA Perlustrin OS=Haliotis laevigata PE=1 SV=2	1	1	1	1	10.7	10.7	10.7	9.3378	84	84	0	7.8665	21759000	5439600	0.000235616	0.0235616		4
sp|P82596|PLC_HALLA Perlucin OS=Haliotis laevigata PE=1 SV=3	sp|P82596|PLC_HALLA Perlucin OS=Haliotis laevigata PE=1 SV=3	14	14	2	>sp|P82596|PLC_HALLA Perlucin OS=Haliotis laevigata PE=1 SV=3	1	14	14	2	76.1	76.1	7.1	18.155	155	155	0	258.45	23737000000	1978100000	0.0856812	8.56812		230
sp|P84811|PWAP_HALLA Perlwapin OS=Haliotis laevigata PE=1 SV=1	sp|P84811|PWAP_HALLA Perlwapin OS=Haliotis laevigata PE=1 SV=1	8	8	6	>sp|P84811|PWAP_HALLA Perlwapin OS=Haliotis laevigata PE=1 SV=1	1	8	8	6	44.8	44.8	35.1	14.528	134	134	0	71.563	2970100000	424310000	0.0183789	1.83789		36
sp|P86732|GAAP_HALAI Glycine, alanine and asparagine-rich protein OS=Haliotis asinina PE=1 SV=1;Haliotis_sp_idb_67019_c0_g1_i1	sp|P86732|GAAP_HALAI Glycine, alanine and asparagine-rich protein OS=Haliotis asinina PE=1 SV=1	5;1	2;1	2;1	>sp|P86732|GAAP_HALAI Glycine, alanine and asparagine-rich protein OS=Haliotis asinina PE=1 SV=1	2	5	2	2	9.7	3.9	3.9	45.64	507	507;177	0	12.698	1344100	79066	3.42473e-06	0.000342473		1
sp|P86737|UP3_HALAI Uncharacterized protein 3 (Fragment) OS=Haliotis asinina PE=1 SV=1	sp|P86737|UP3_HALAI Uncharacterized protein 3 (Fragment) OS=Haliotis asinina PE=1 SV=1	2	2	2	>sp|P86737|UP3_HALAI Uncharacterized protein 3 (Fragment) OS=Haliotis asinina PE=1 SV=1	1	2	2	2	8.9	8.9	8.9	18.323	169	169	0	28.897	107450000	11939000	0.000517136	0.0517136		15	656		63
tr|B6RB12|B6RB12_HALDI Peroxiredoxin 6 OS=Haliotis discus discus PE=2 SV=1	tr|B6RB12|B6RB12_HALDI Peroxiredoxin 6 OS=Haliotis discus discus PE=2 SV=1	1	1	1	>tr|B6RB12|B6RB12_HALDI Peroxiredoxin 6 OS=Haliotis discus discus PE=2 SV=1	1	1	1	1	5	5	5	24.019	218	218	0	7.0178	2797700	199830	8.65561e-06	0.000865561		1
tr|E0YDV8|E0YDV8_9GAMM Heat shock protein 70 (Fragment) OS=Shewanella haliotis GN=Hsp70 PE=3 SV=1	tr|E0YDV8|E0YDV8_9GAMM Heat shock protein 70 (Fragment) OS=Shewanella haliotis GN=Hsp70 PE=3 SV=1	1	1	1	>tr|E0YDV8|E0YDV8_9GAMM Heat shock protein 70 (Fragment) OS=Shewanella haliotis GN=Hsp70 PE=3 SV=1	1	1	1	1	9	9	9	20.576	189	189	0	7.385	13281000	1660200	7.19114e-05	0.00719114		1
tr|F8J3C9|F8J3C9_HALLA Perlucin A protein OS=Haliotis laevigata GN=perlucin A PE=2 SV=1	tr|F8J3C9|F8J3C9_HALLA Perlucin A protein OS=Haliotis laevigata GN=perlucin A PE=2 SV=1	8	2	2	>tr|F8J3C9|F8J3C9_HALLA Perlucin A protein OS=Haliotis laevigata GN=perlucin A PE=2 SV=1	1	8	2	2	53.7	14.8	14.8	17.237	149	149	0	29.892	629820000	62982000	0.00272806	0.272806		14
tr|F8J3D2|F8J3D2_HALLA Perlucin C protein OS=Haliotis laevigata GN=perlucin C PE=2 SV=1;tr|F8J3D1|F8J3D1_HALLA Perlucin B protein OS=Haliotis laevigata GN=perlucin B PE=2 SV=1;tr|F8J3D0|F8J3D0_HALLA Perlucin A2 protein OS=Haliotis laevigata GN=perlucin A2 PE=2 SV=1	tr|F8J3D2|F8J3D2_HALLA Perlucin C protein OS=Haliotis laevigata GN=perlucin C PE=2 SV=1;tr|F8J3D1|F8J3D1_HALLA Perlucin B protein OS=Haliotis laevigata GN=perlucin B PE=2 SV=1;tr|F8J3D0|F8J3D0_HALLA Perlucin A2 protein OS=Haliotis laevigata GN=perlucin A2 PE=2 SV=1	13;11;9	3;3;2	1;1;0	>tr|F8J3D2|F8J3D2_HALLA Perlucin C protein OS=Haliotis laevigata GN=perlucin C PE=2 SV=1;>tr|F8J3D1|F8J3D1_HALLA Perlucin B protein OS=Haliotis laevigata GN=perlucin B PE=2 SV=1;>tr|F8J3D0|F8J3D0_HALLA Perlucin A2 protein OS=Haliotis laevigata GN=perlucin	3	13	3	1	57.1	20	8.3	27.79	240	240;210;149	0	44.779	2362200000	131230000	0.00568421	0.568421		119	657;658		89;173
tr|O17477|O17477_HALRU Actin (Fragment) OS=Haliotis rufescens PE=3 SV=1	tr|O17477|O17477_HALRU Actin (Fragment) OS=Haliotis rufescens PE=3 SV=1	7	1	1	>tr|O17477|O17477_HALRU Actin (Fragment) OS=Haliotis rufescens PE=3 SV=1	1	7	1	1	32.1	5.5	5.5	17.831	165	165	0	6.9608	2082200	208220	9.01902e-06	0.000901902		1	16;17		44;47
tr|Q5BQE3|Q5BQE3_9VEST Actin A3 OS=Haliotis iris PE=3 SV=1;Haliotis_sp_CLC_260_c0_g1_i1;comp103470_c1_seq34_5 len=697 path=[16205:0-67 24735:68-91 2064:92-115 26301:116-120 14650:121-150 14680:151-249 26452:250-250 14780:251-262 26465:263-304 2277:305-370 26494:371-375 26499:376-378 2351:379-397 26514:398-427 26534:428-430 26537:431-492 23610:493-505 16350:506-508 2481:509-561 26617:562-570 26626…	tr|Q5BQE3|Q5BQE3_9VEST Actin A3 OS=Haliotis iris PE=3 SV=1;Haliotis_sp_CLC_260_c0_g1_i1;comp103470_c1_seq34_5 len=697 path=[16205:0-67 24735:68-91 2064:92-115 26301:116-120 14650:121-150 14680:151-249 26452:250-250 14780:251-262 26465:263-304 2277:305-370 26494:371-375 26499:376-378 2351:379-397 26514:398-427 26534:428-430 26537:431-492 23610:493-505 16350:506-508 2481:509-561 26617:562-570 26626…	13;12;10;9;5;5;5;3	2;2;1;1;2;2;2;1	1;1;1;1;1;1;1;1	>tr|Q5BQE3|Q5BQE3_9VEST Actin A3 OS=Haliotis iris PE=3 SV=1;>Haliotis_sp_CLC_260_c0_g1_i1;>comp103470_c1_seq34_5 len=697 path=[16205:0-67 24735:68-91 2064:92-115 26301:116-120 14650:121-150 14680:151-249 26452:250-250 14780:251-262 26465:263-304 2277:305-3	8	13	2	1	43.5	13.6	8	41.699	375	375;320;233;216;259;260;346;171	0	39.499	25965000	1298300	5.62357e-05	0.00562357		6	16;17;659		44;47;305
tr|Q5J7U6|Q5J7U6_HALDV Beta-actin (Fragment) OS=Haliotis diversicolor supertexta PE=2 SV=1	tr|Q5J7U6|Q5J7U6_HALDV Beta-actin (Fragment) OS=Haliotis diversicolor supertexta PE=2 SV=1	4	1	1	>tr|Q5J7U6|Q5J7U6_HALDV Beta-actin (Fragment) OS=Haliotis diversicolor supertexta PE=2 SV=1	1	4	1	1	37.7	12	12	20.443	183	183	0	9.0769	2337500	259730	1.12502e-05	0.00112502		1	659		150
SUM																			2.30868e+10	1	99.9996	100
