# Supplementary material for: In-depth proteomic analyses of Haliotis laevigata (greenlip abalone) nacre and prismatic organic shell matrix
Source: Proteome Sci. 2018 Jun 15;16:11. doi: 10.1186/s12953-018-0139-3 (PMC6003135; doi:10.1186/s12953-018-0139-3)
Supplement: Supplementary file 11 — ProteinGroups, nacre acid-soluble, protocol C. See legend to Additional file 6. (XLSX 112 kb) [file 12953_2018_139_MOESM11_ESM.xlsx]

## Sheet: Haliotis_nacre_soluble_C_protei
Protein IDs	Majority protein IDs	Peptide counts (all)	Peptide counts (razor+unique)	Peptide counts (unique)	Fasta headers	Number of proteins	Peptides	Razor + unique peptides	Unique peptides	Sequence coverage [%]	Unique + razor sequence coverage [%]	Unique sequence coverage [%]	Mol. weight [kDa]	Sequence length	Sequence lengths	Q-value	Score	Intensity	iBAQ	iBAQ ratio	iBAQ %	MS/MS Count	Oxidation (M) site IDs	Phospho (STY) site IDs	Oxidation (M) site positions	Phospho (STY) site positions
comp148966_c0_seq1_4 len=408 path=[386:0-407];Haliotis_sp_Tri_53506_c0_g1_i1;comp45831_c0_seq1_1 len=497 path=[475:0-496];comp100582_c0_seq1_5 len=631 path=[18200:0-22 236:23-630]	comp148966_c0_seq1_4 len=408 path=[386:0-407];Haliotis_sp_Tri_53506_c0_g1_i1;comp45831_c0_seq1_1 len=497 path=[475:0-496];comp100582_c0_seq1_5 len=631 path=[18200:0-22 236:23-630]	1;1;1;1	1;1;1;1	1;1;1;1	>comp148966_c0_seq1_4 len=408 path=[386:0-407];>Haliotis_sp_Tri_53506_c0_g1_i1;>comp45831_c0_seq1_1 len=497 path=[475:0-496];>comp100582_c0_seq1_5 len=631 path=[18200:0-22 236:23-630]	4	1	1	1	7.4	7.4	7.4	16.082	136	136;164;166;211	0.0034247	6.5673	3195500	639090	5.15048e-06	0.000515048	1
comp100876_c1_seq1_3 len=5798 path=[15165:0-19 15185:20-114 15280:115-262 278:263-546 562:547-1347 1363:1348-1384 1400:1385-1403 1419:1404-1969 1985:1970-2269 2285:2270-2276 2292:2277-2410 2426:2411-2435 15714:2436-2437 5306:2438-2477 5346:2478-2502 21246:2503-2515 21259:2516-2529 21273:2530-3006 5874:3007-3007 5875:3008-3024 5892:3025-3046 5914:3047-3795 6663:3796-3935 6803:3936-3957 6825:3958-4…	comp100876_c1_seq1_3 len=5798 path=[15165:0-19 15185:20-114 15280:115-262 278:263-546 562:547-1347 1363:1348-1384 1400:1385-1403 1419:1404-1969 1985:1970-2269 2285:2270-2276 2292:2277-2410 2426:2411-2435 15714:2436-2437 5306:2438-2477 5346:2478-2502 21246:2503-2515 21259:2516-2529 21273:2530-3006 5874:3007-3007 5875:3008-3024 5892:3025-3046 5914:3047-3795 6663:3796-3935 6803:3936-3957 6825:3958-4…	1;1	1;1	1;1	>comp100876_c1_seq1_3 len=5798 path=[15165:0-19 15185:20-114 15280:115-262 278:263-546 562:547-1347 1363:1348-1384 1400:1385-1403 1419:1404-1969 1985:1970-2269 2285:2270-2276 2292:2277-2410 2426:2411-2435 15714:2436-2437 5306:2438-2477 5346:2478-2502 21246	2	1	1	1	0.9	0.9	0.9	210.95	1932	1932;1969	0	8.3504	11672000	144100	1.16131e-06	0.000116131	1	0	0	1315	1321
Haliotis_sp_Tri_109450_c0_g1_i1;comp101252_c0_seq3_2 len=1445 path=[12575:0-38 12614:39-47 12623:48-159 12735:160-162 12738:163-166 12742:167-571 13147:572-810 13386:811-817 13393:818-863 13439:864-947 13523:948-949 13525:950-1444];comp101252_c0_seq1_2 len=1553 path=[18161:0-28 18190:29-80 10039:81-104 10063:105-130 10089:131-245 10204:246-361 10320:362-385 17735:386-679 13147:680-918 13386:919-9…	Haliotis_sp_Tri_109450_c0_g1_i1;comp101252_c0_seq3_2 len=1445 path=[12575:0-38 12614:39-47 12623:48-159 12735:160-162 12738:163-166 12742:167-571 13147:572-810 13386:811-817 13393:818-863 13439:864-947 13523:948-949 13525:950-1444];comp101252_c0_seq1_2 len=1553 path=[18161:0-28 18190:29-80 10039:81-104 10063:105-130 10089:131-245 10204:246-361 10320:362-385 17735:386-679 13147:680-918 13386:919-9…	7;7;4;3	7;7;4;3	7;7;4;3	>Haliotis_sp_Tri_109450_c0_g1_i1;>comp101252_c0_seq3_2 len=1445 path=[12575:0-38 12614:39-47 12623:48-159 12735:160-162 12738:163-166 12742:167-571 13147:572-810 13386:811-817 13393:818-863 13439:864-947 13523:948-949 13525:950-1444];>comp101252_c0_seq1_2	4	7	7	7	35.3	35.3	35.3	26.035	232	232;482;518;184	0	77.722	598540000	42753000	0.00034455	0.034455	27	1;2		143;205
Haliotis_sp_Tri_88331_c0_g1_i1;comp101550_c1_seq1_3 len=2684 path=[2888:0-1014 3903:1015-1703 15176:1704-1706 4595:1707-1802 4691:1803-1898 15270:1899-1899 4788:1900-1901 4790:1902-2034 4923:2035-2062 10588:2063-2111 5000:2112-2247 5136:2248-2262 5151:2263-2395 5284:2396-2405 5294:2406-2560 5449:2561-2590 5479:2591-2683]	Haliotis_sp_Tri_88331_c0_g1_i1;comp101550_c1_seq1_3 len=2684 path=[2888:0-1014 3903:1015-1703 15176:1704-1706 4595:1707-1802 4691:1803-1898 15270:1899-1899 4788:1900-1901 4790:1902-2034 4923:2035-2062 10588:2063-2111 5000:2112-2247 5136:2248-2262 5151:2263-2395 5284:2396-2405 5294:2406-2560 5449:2561-2590 5479:2591-2683]	3;3	3;3	3;3	>Haliotis_sp_Tri_88331_c0_g1_i1;>comp101550_c1_seq1_3 len=2684 path=[2888:0-1014 3903:1015-1703 15176:1704-1706 4595:1707-1802 4691:1803-1898 15270:1899-1899 4788:1900-1901 4790:1902-2034 4923:2035-2062 10588:2063-2111 5000:2112-2247 5136:2248-2262 5151:22	2	3	3	3	8.2	8.2	8.2	51.259	452	452;894	0	20.031	68012000	3238700	2.61009e-05	0.00261009	8	3		354
comp101638_c0_seq5_5 len=1626 path=[2732:0-74 10580:75-88 10594:89-96 2829:97-107 2840:108-110 2843:111-137 7690:138-156 2889:157-160 2893:161-208 8024:209-223 10658:224-253 10688:254-275 3004:276-354 9007:355-414 3142:415-524 3252:525-1187 3915:1188-1601 10991:1602-1602 10992:1603-1625];comp101638_c0_seq1_5 len=2332 path=[2732:0-74 10580:75-88 10594:89-96 2829:97-107 2840:108-110 2843:111-137 76…	comp101638_c0_seq5_5 len=1626 path=[2732:0-74 10580:75-88 10594:89-96 2829:97-107 2840:108-110 2843:111-137 7690:138-156 2889:157-160 2893:161-208 8024:209-223 10658:224-253 10688:254-275 3004:276-354 9007:355-414 3142:415-524 3252:525-1187 3915:1188-1601 10991:1602-1602 10992:1603-1625];comp101638_c0_seq1_5 len=2332 path=[2732:0-74 10580:75-88 10594:89-96 2829:97-107 2840:108-110 2843:111-137 76…	2;2;2;1	2;2;2;1	2;2;2;1	>comp101638_c0_seq5_5 len=1626 path=[2732:0-74 10580:75-88 10594:89-96 2829:97-107 2840:108-110 2843:111-137 7690:138-156 2889:157-160 2893:161-208 8024:209-223 10658:224-253 10688:254-275 3004:276-354 9007:355-414 3142:415-524 3252:525-1187 3915:1188-1601	4	2	2	2	4.8	4.8	4.8	59.192	542	542;778;920;329	0	14.494	36867000	1474700	1.18847e-05	0.00118847	4	4		35
comp101644_c1_seq1_1 len=1326 path=[6320:0-664 6985:665-668 6989:669-1293 7614:1294-1325]	comp101644_c1_seq1_1 len=1326 path=[6320:0-664 6985:665-668 6989:669-1293 7614:1294-1325]	2	1	1	>comp101644_c1_seq1_1 len=1326 path=[6320:0-664 6985:665-668 6989:669-1293 7614:1294-1325]	1	2	1	1	5	2.5	2.5	49.256	442	442	0	30.845	121740000	4682500	3.77366e-05	0.00377366	17
comp101858_c3_seq18_4 len=2097 path=[10064:0-47 10112:48-189 10254:190-207 10272:208-1130 729:1131-1154 753:1155-1893 1492:1894-2096]	comp101858_c3_seq18_4 len=2097 path=[10064:0-47 10112:48-189 10254:190-207 10272:208-1130 729:1131-1154 753:1155-1893 1492:1894-2096]	1	1	1	>comp101858_c3_seq18_4 len=2097 path=[10064:0-47 10112:48-189 10254:190-207 10272:208-1130 729:1131-1154 753:1155-1893 1492:1894-2096]	1	1	1	1	1.7	1.7	1.7	75.776	699	699	0.0034722	6.7523	2561800	62483	5.03555e-07	5.03555e-05	1
comp102137_c1_seq2_2 len=1929 path=[6723:0-162 6886:163-313 7037:314-692 22440:693-698 7422:699-711 22452:712-1401 8125:1402-1531 23109:1532-1532 17850:1533-1928];comp102137_c1_seq18_3 len=1957 path=[22797:0-6 6566:7-38 6598:39-49 22851:50-60 22862:61-61 22863:62-71 12277:72-1072 13278:1073-1078 13284:1079-1429 8125:1430-1559 23109:1560-1560 17850:1561-1956];comp102137_c1_seq31_2 len=2556 path=[6…	comp102137_c1_seq2_2 len=1929 path=[6723:0-162 6886:163-313 7037:314-692 22440:693-698 7422:699-711 22452:712-1401 8125:1402-1531 23109:1532-1532 17850:1533-1928];comp102137_c1_seq18_3 len=1957 path=[22797:0-6 6566:7-38 6598:39-49 22851:50-60 22862:61-61 22863:62-71 12277:72-1072 13278:1073-1078 13284:1079-1429 8125:1430-1559 23109:1560-1560 17850:1561-1956];comp102137_c1_seq31_2 len=2556 path=[6…	1;1;1;1;1;1;1;1;1;1;1;1;1;1;1;1;1;1;1;1;1;1;1;1;1;1;1;1;1;1;1;1;1;1;1;1;1	1;1;1;1;1;1;1;1;1;1;1;1;1;1;1;1;1;1;1;1;1;1;1;1;1;1;1;1;1;1;1;1;1;1;1;1;1	1;1;1;1;1;1;1;1;1;1;1;1;1;1;1;1;1;1;1;1;1;1;1;1;1;1;1;1;1;1;1;1;1;1;1;1;1	>comp102137_c1_seq2_2 len=1929 path=[6723:0-162 6886:163-313 7037:314-692 22440:693-698 7422:699-711 22452:712-1401 8125:1402-1531 23109:1532-1532 17850:1533-1928];>comp102137_c1_seq18_3 len=1957 path=[22797:0-6 6566:7-38 6598:39-49 22851:50-60 22862:61-61	37	1	1	1	2.2	2.2	2.2	69.237	643	643;652;852;1246;1251;1251;1255;1260;1270;1310;1315;1319;1324;1334;1429;1434;1438;1443;1453;1536;1622;1627;1631;1636;1646;2139;2144;2154;2203;2208;2218;2327;2337;2510;2515;2520;2530	0	7.4077	311800000	12992000	0.000104704	0.0104704	2	5	1;16	488	496;498
Haliotis_sp_CLC_2877_c0_g1_i1;Haliotis_sp_idb_3129_c0_g1_i1;comp102281_c0_seq4_1 len=4840 path=[11773:0-133 5565:134-134 5566:135-785 6217:786-1212 6644:1213-2728 8160:2729-2746 8178:2747-3403 8835:3404-3917 15131:3918-3922 15136:3923-3927 15141:3928-3940 9372:3941-4640 10072:4641-4838 14334:4839-4839];comp102281_c0_seq5_3 len=4854 path=[13235:0-148 5566:149-799 6217:800-1226 6644:1227-2742 8160:…	Haliotis_sp_CLC_2877_c0_g1_i1;Haliotis_sp_idb_3129_c0_g1_i1;comp102281_c0_seq4_1 len=4840 path=[11773:0-133 5565:134-134 5566:135-785 6217:786-1212 6644:1213-2728 8160:2729-2746 8178:2747-3403 8835:3404-3917 15131:3918-3922 15136:3923-3927 15141:3928-3940 9372:3941-4640 10072:4641-4838 14334:4839-4839];comp102281_c0_seq5_3 len=4854 path=[13235:0-148 5566:149-799 6217:800-1226 6644:1227-2742 8160:…	2;2;2;2;2;2;2	2;2;2;2;2;2;2	2;2;2;2;2;2;2	>Haliotis_sp_CLC_2877_c0_g1_i1;>Haliotis_sp_idb_3129_c0_g1_i1;>comp102281_c0_seq4_1 len=4840 path=[11773:0-133 5565:134-134 5566:135-785 6217:786-1212 6644:1213-2728 8160:2729-2746 8178:2747-3403 8835:3404-3917 15131:3918-3922 15136:3923-3927 15141:3928-39	7	2	2	2	2.8	2.8	2.8	91.93	850	850;871;1614;1618;1643;1668;1719	0	13.56	83875000	2266900	1.82691e-05	0.00182691	10	6;7		104;224
Haliotis_sp_Tri_129753_c0_g1_i1;comp102930_c0_seq1_5 len=2482 path=[1:0-245 247:246-278 280:279-294 296:295-442 444:443-462 8038:463-516 521:517-619 8120:620-636 5253:637-652 8145:653-741 5172:742-760 764:761-1008 8270:1009-1029 1033:1030-1105 1109:1106-1125 8321:1126-1152 1156:1153-1341 1345:1342-1358 1362:1359-1441 5058:1442-1490 1494:1491-1514 8477:1515-1535 1539:1536-1645 5572:1646-1649 1653:…	Haliotis_sp_Tri_129753_c0_g1_i1;comp102930_c0_seq1_5 len=2482 path=[1:0-245 247:246-278 280:279-294 296:295-442 444:443-462 8038:463-516 521:517-619 8120:620-636 5253:637-652 8145:653-741 5172:742-760 764:761-1008 8270:1009-1029 1033:1030-1105 1109:1106-1125 8321:1126-1152 1156:1153-1341 1345:1342-1358 1362:1359-1441 5058:1442-1490 1494:1491-1514 8477:1515-1535 1539:1536-1645 5572:1646-1649 1653:…	3;3	3;3	3;3	>Haliotis_sp_Tri_129753_c0_g1_i1;>comp102930_c0_seq1_5 len=2482 path=[1:0-245 247:246-278 280:279-294 296:295-442 444:443-462 8038:463-516 521:517-619 8120:620-636 5253:637-652 8145:653-741 5172:742-760 764:761-1008 8270:1009-1029 1033:1030-1105 1109:1106-	2	3	3	3	36.5	36.5	36.5	15.724	148	148;828	0	44.054	36931000	5275900	4.25189e-05	0.00425189	5
Haliotis_sp_Tri_70670_c0_g1_i1;comp103341_c2_seq1_1 len=2910 path=[9071:0-58 9130:59-181 9253:182-218 9290:219-302 13969:303-314 9386:315-402 9474:403-418 9490:419-461 2744:462-641 2924:642-745 18774:746-760 3043:761-761 3044:762-767 3050:768-791 3074:792-861 18826:862-943 3226:944-968 3251:969-969 3252:970-974 3257:975-981 18887:982-1023 3306:1024-1052 3335:1053-1061 3344:1062-1129 10110:1130-11…	Haliotis_sp_Tri_70670_c0_g1_i1;comp103341_c2_seq1_1 len=2910 path=[9071:0-58 9130:59-181 9253:182-218 9290:219-302 13969:303-314 9386:315-402 9474:403-418 9490:419-461 2744:462-641 2924:642-745 18774:746-760 3043:761-761 3044:762-767 3050:768-791 3074:792-861 18826:862-943 3226:944-968 3251:969-969 3252:970-974 3257:975-981 18887:982-1023 3306:1024-1052 3335:1053-1061 3344:1062-1129 10110:1130-11…	1;1;1	1;1;1	1;1;1	>Haliotis_sp_Tri_70670_c0_g1_i1;>comp103341_c2_seq1_1 len=2910 path=[9071:0-58 9130:59-181 9253:182-218 9290:219-302 13969:303-314 9386:315-402 9474:403-418 9490:419-461 2744:462-641 2924:642-745 18774:746-760 3043:761-761 3044:762-767 3050:768-791 3074:79	3	1	1	1	8.1	8.1	8.1	19.76	172	172;970;1065	0.006689	6.3951	8969500	1121200	9.03584e-06	0.000903584	1
comp103384_c0_seq2_4 len=1187 path=[1163:0-170 5826:171-172 5828:173-203 1367:204-205 1369:206-224 5878:225-251 5905:252-305 1469:306-345 5962:346-377 2887:378-401 6002:402-403 6004:404-411 6012:412-414 1576:415-415 1577:416-440 1602:441-475 6038:476-481 6044:482-488 1650:489-521 1683:522-525 6072:526-539 6086:540-575 6105:576-589 6119:590-596 1758:597-605 6131:606-615 6141:616-623 2504:624-660 1…	comp103384_c0_seq2_4 len=1187 path=[1163:0-170 5826:171-172 5828:173-203 1367:204-205 1369:206-224 5878:225-251 5905:252-305 1469:306-345 5962:346-377 2887:378-401 6002:402-403 6004:404-411 6012:412-414 1576:415-415 1577:416-440 1602:441-475 6038:476-481 6044:482-488 1650:489-521 1683:522-525 6072:526-539 6086:540-575 6105:576-589 6119:590-596 1758:597-605 6131:606-615 6141:616-623 2504:624-660 1…	8	1	1	>comp103384_c0_seq2_4 len=1187 path=[1163:0-170 5826:171-172 5828:173-203 1367:204-205 1369:206-224 5878:225-251 5905:252-305 1469:306-345 5962:346-377 2887:378-401 6002:402-403 6004:404-411 6012:412-414 1576:415-415 1577:416-440 1602:441-475 6038:476-481	1	8	1	1	26.1	4.3	4.3	42.723	395	395	0	14.006	6148400	323600	2.60792e-06	0.000260792	3	8;9;10;11		118;152;206;208
tr|B3TK83|B3TK83_HALDV Beta-actin 2 OS=Haliotis diversicolor PE=2 SV=1;tr|Q256S1|Q256S1_HALTU Actin OS=Haliotis tuberculata GN=actin PE=2 SV=1;tr|B3SNT2|B3SNT2_HALDV Actin OS=Haliotis diversicolor PE=2 SV=1;Haliotis_sp_Tri_131427_c0_g1_i1;comp103470_c1_seq20_6 len=1319 path=[18001:0-239 25907:240-242 1593:243-278 25943:279-283 25948:284-287 25952:288-331 21354:332-362 1713:363-373 26024:374-391 1…
_seq1_6 len=1597 path=[1575:0-36 1612:37-496 2072:497-499 2075:500-1596];comp103470_c1_seq41_6 len=2540 path=[1358:0-204 1563:205-210 1569:211-219 1578:220-228 25904:229-231 25907:232-234 3619:235-270 25943:271-275 25948:276-279 25952:280-323 1682:324-350 1709:351-354 1713:355-365 26024:366-383 26042:384-389 2744:390-408 26060:409-419 2774:420-426 2781:427-438 26090:439-442 26094:443-446 2801:447…	tr|B3TK83|B3TK83_HALDV Beta-actin 2 OS=Haliotis diversicolor PE=2 SV=1;tr|Q256S1|Q256S1_HALTU Actin OS=Haliotis tuberculata GN=actin PE=2 SV=1;tr|B3SNT2|B3SNT2_HALDV Actin OS=Haliotis diversicolor PE=2 SV=1;Haliotis_sp_Tri_131427_c0_g1_i1;comp103470_c1_seq20_6 len=1319 path=[18001:0-239 25907:240-242 1593:243-278 25943:279-283 25948:284-287 25952:288-331 21354:332-362 1713:363-373 26024:374-391 1…	8;8;8;8;8;8;8;8;8;8;8;8;8;7;7;7;7;7;7;7;7;7;7;7;7;7;6;6;6;6;5;5;5;5;5;5;5;5;5;5;5;5;5;5;4;4;4;4;3;3;3;3;3;3;3;3;3;3;3;3;3;3;3;3;3;3;3;3;3;3;2;2;2;2;2;2;2;2;2;2;2;2;2;2;2;2;2;2;2;2;2;2;2;2;2;2;2;2;1;1;1;1;1;1;1;1;1;1;1;1;1;1;1;1;1;1;1;1;1;1;1;1;1;1;1;1;1;1	8;8;8;8;8;8;8;8;8;8;8;8;8;7;7;7;7;7;7;7;7;7;7;7;7;7;6;6;6;6;5;5;5;5;5;5;5;5;5;5;5;5;5;5;4;4;4;4;3;3;3;3;3;3;3;3;3;3;3;3;3;3;3;3;3;3;3;3;3;3;2;2;2;2;2;2;2;2;2;2;2;2;2;2;2;2;2;2;2;2;2;2;2;2;2;2;2;2;1;1;1;1;1;1;1;1;1;1;1;1;1;1;1;1;1;1;1;1;1;1;1;1;1;1;1;1;1;1	7;7;7;7;7;7;7;7;7;7;7;7;7;6;6;6;6;6;6;6;6;6;6;6;6;6;5;5;5;5;5;4;4;4;4;4;4;4;4;4;4;4;4;4;3;3;3;3;3;3;3;3;3;3;2;2;2;2;2;2;2;2;2;2;2;2;2;2;2;2;2;2;2;2;2;2;2;2;2;2;1;1;1;1;1;1;1;2;1;1;2;2;2;2;2;2;2;2;1;1;1;0;1;1;0;1;0;1;0;1;1;1;0;1;1;1;1;1;1;1;1;1;1;1;1;1;1;1	>tr|B3TK83|B3TK83_HALDV Beta-actin 2 OS=Haliotis diversicolor PE=2 SV=1;>tr|Q256S1|Q256S1_HALTU Actin OS=Haliotis tuberculata GN=actin PE=2 SV=1;>tr|B3SNT2|B3SNT2_HALDV Actin OS=Haliotis diversicolor PE=2 SV=1;>Haliotis_sp_Tri_131427_c0_g1_i1;>comp103470_c	128	8	8	7	31.2	31.2	28.5	41.691	375	375;376;376;376;440;468;472;475;500;503;531;568;582;375;375;375;376;376;376;423;437;455;455;458;465;483;233;320;420;438;159;194;194;194;194;216;375;410;849;881;884;912;949;963;194;335;846;864;83;87;101;102;122;165;194;255;266;275;298;301;307;310;329;338;366;375;377;380;389;443;69;90;93;94;141;146;166;198;201;232;241;248;248;248;259;260;281;334;346;532;847;850;865;882;885;913;950;964;50;67;77;84;9…	0	87.902	667880000	33394000	0.000269125	0.0269125	64	12;13;14		44;47;305
Haliotis_sp_idb_14486_c0_g1_i1;comp103784_c0_seq4_5 len=1930 path=[22454:0-622 6128:623-751 6257:752-1488 6994:1489-1929];comp103784_c0_seq2_6 len=3095 path=[17195:0-71 17267:72-96 17292:97-853 18049:854-854 18050:855-875 25252:876-1229 18425:1230-1741 6082:1742-1771 6112:1772-1787 6128:1788-1916 6257:1917-2653 6994:2654-3094]	Haliotis_sp_idb_14486_c0_g1_i1;comp103784_c0_seq4_5 len=1930 path=[22454:0-622 6128:623-751 6257:752-1488 6994:1489-1929];comp103784_c0_seq2_6 len=3095 path=[17195:0-71 17267:72-96 17292:97-853 18049:854-854 18050:855-875 25252:876-1229 18425:1230-1741 6082:1742-1771 6112:1772-1787 6128:1788-1916 6257:1917-2653 6994:2654-3094]	3;3;3	3;3;3	3;3;3	>Haliotis_sp_idb_14486_c0_g1_i1;>comp103784_c0_seq4_5 len=1930 path=[22454:0-622 6128:623-751 6257:752-1488 6994:1489-1929];>comp103784_c0_seq2_6 len=3095 path=[17195:0-71 17267:72-96 17292:97-853 18049:854-854 18050:855-875 25252:876-1229 18425:1230-1741	3	3	3	3	8.7	8.7	8.7	43.423	393	393;644;1032	0	18.849	53704000	2557300	2.06095e-05	0.00206095	3	16		32
Haliotis_sp_idb_7892_c0_g1_i1;comp104004_c0_seq4_5 len=1737 path=[4425:0-35 18479:36-51 4424:52-458 4883:459-461 4886:462-1736];comp104004_c0_seq2_5 len=2658 path=[1926:0-369 17363:370-373 2300:374-383 17370:384-391 17378:392-422 17431:423-439 3891:440-950 4402:951-958 4410:959-972 4424:973-1379 4883:1380-1382 4886:1383-2657]	Haliotis_sp_idb_7892_c0_g1_i1;comp104004_c0_seq4_5 len=1737 path=[4425:0-35 18479:36-51 4424:52-458 4883:459-461 4886:462-1736];comp104004_c0_seq2_5 len=2658 path=[1926:0-369 17363:370-373 2300:374-383 17370:384-391 17378:392-422 17431:423-439 3891:440-950 4402:951-958 4410:959-972 4424:973-1379 4883:1380-1382 4886:1383-2657]	7;7;7	7;7;7	7;7;7	>Haliotis_sp_idb_7892_c0_g1_i1;>comp104004_c0_seq4_5 len=1737 path=[4425:0-35 18479:36-51 4424:52-458 4883:459-461 4886:462-1736];>comp104004_c0_seq2_5 len=2658 path=[1926:0-369 17363:370-373 2300:374-383 17370:384-391 17378:392-422 17431:423-439 3891:440-	3	7	7	7	19.7	19.7	19.7	40.953	365	365;579;886	0	73.543	328760000	27396000	0.000220787	0.0220787	32	17;18		92;253
Haliotis_sp_idb_5674_c0_g1_i1;comp104092_c0_seq1_6 len=3885 path=[1:0-41 43:42-242 244:243-569 11294:570-584 8268:585-585 10817:586-609 616:610-894 901:895-942 949:943-973 980:974-998 1005:999-1044 1051:1045-1069 1076:1070-1143 1150:1144-1167 1174:1168-1345 1352:1346-1667 1674:1668-1691 1698:1692-1712 1719:1713-1736 1743:1737-1760 1767:1761-1784 1791:1785-1847 8269:1848-1871 1878:1872-1997 2004:1…	Haliotis_sp_idb_5674_c0_g1_i1;comp104092_c0_seq1_6 len=3885 path=[1:0-41 43:42-242 244:243-569 11294:570-584 8268:585-585 10817:586-609 616:610-894 901:895-942 949:943-973 980:974-998 1005:999-1044 1051:1045-1069 1076:1070-1143 1150:1144-1167 1174:1168-1345 1352:1346-1667 1674:1668-1691 1698:1692-1712 1719:1713-1736 1743:1737-1760 1767:1761-1784 1791:1785-1847 8269:1848-1871 1878:1872-1997 2004:1…	1;1	1;1	1;1	>Haliotis_sp_idb_5674_c0_g1_i1;>comp104092_c0_seq1_6 len=3885 path=[1:0-41 43:42-242 244:243-569 11294:570-584 8268:585-585 10817:586-609 616:610-894 901:895-942 949:943-973 980:974-998 1005:999-1044 1051:1045-1069 1076:1070-1143 1150:1144-1167 1174:1168-1	2	1	1	1	2	2	2	73.015	636	636;1295	0.0066445	6.3856	3094900	93786	7.55829e-07	7.55829e-05	1	19		368
Haliotis_sp_Tri_127558_c0_g1_i1;comp66360_c0_seq1_6 len=938 path=[1:0-574 576:575-598 1667:599-937];sp|P41386|TBB_HALDI Tubulin beta chain (Fragment) OS=Haliotis discus PE=2 SV=1;Haliotis_sp_idb_23118_c0_g1_i1;tr|G9K382|G9K382_HALDV Putative tubulin beta chain OS=Haliotis diversicolor GN=TUBB PE=2 SV=1;Haliotis_sp_idb_19739_c0_g1_i1;Haliotis_sp_idb_19741_c0_g1_i1;Haliotis_sp_idb_19738_c0_g1_i1;Ha…	Haliotis_sp_Tri_127558_c0_g1_i1;comp66360_c0_seq1_6 len=938 path=[1:0-574 576:575-598 1667:599-937];sp|P41386|TBB_HALDI Tubulin beta chain (Fragment) OS=Haliotis discus PE=2 SV=1;Haliotis_sp_idb_23118_c0_g1_i1;tr|G9K382|G9K382_HALDV Putative tubulin beta chain OS=Haliotis diversicolor GN=TUBB PE=2 SV=1;Haliotis_sp_idb_19739_c0_g1_i1;Haliotis_sp_idb_19741_c0_g1_i1;Haliotis_sp_idb_19738_c0_g1_i1;Ha…	3;3;3;3;3;3;3;3;3;3;3;3;3;3;2;2;1;1;1;1;1	3;3;3;3;3;3;3;3;3;3;3;3;3;3;2;2;1;1;1;1;1	3;3;3;3;3;3;3;3;3;3;3;3;3;3;2;2;1;1;1;1;1	>Haliotis_sp_Tri_127558_c0_g1_i1;>comp66360_c0_seq1_6 len=938 path=[1:0-574 576:575-598 1667:599-937];>sp|P41386|TBB_HALDI Tubulin beta chain (Fragment) OS=Haliotis discus PE=2 SV=1;>Haliotis_sp_idb_23118_c0_g1_i1;>tr|G9K382|G9K382_HALDV Putative tubulin b	21	3	3	3	13.1	13.1	13.1	31.086	274	274;313;341;445;446;446;447;447;448;676;680;694;901;913;433;447;79;121;143;163;278	0	18.918	13440000	896010	7.22102e-06	0.000722102	2	20;21;22		122;185;243
comp105495_c0_seq12_4 len=1794 path=[9783:0-21 1946:22-1210 3135:1211-1564 19827:1565-1565 3490:1566-1729 16846:1730-1793];comp105495_c0_seq6_4 len=1835 path=[9783:0-21 1946:22-1210 3135:1211-1564 19827:1565-1565 13388:1566-1834];comp105495_c0_seq19_4 len=2176 path=[9783:0-21 1946:22-1210 9401:1211-1592 3135:1593-1946 19827:1947-1947 3490:1948-2111 16846:2112-2175];comp105495_c0_seq4_4 len=2217 p…	comp105495_c0_seq12_4 len=1794 path=[9783:0-21 1946:22-1210 3135:1211-1564 19827:1565-1565 3490:1566-1729 16846:1730-1793];comp105495_c0_seq6_4 len=1835 path=[9783:0-21 1946:22-1210 3135:1211-1564 19827:1565-1565 13388:1566-1834];comp105495_c0_seq19_4 len=2176 path=[9783:0-21 1946:22-1210 9401:1211-1592 3135:1593-1946 19827:1947-1947 3490:1948-2111 16846:2112-2175];comp105495_c0_seq4_4 len=2217 p…	1;1;1;1;1;1;1;1;1;1;1;1;1;1;1;1;1;1;1;1;1;1;1;1;1	1;1;1;1;1;1;1;1;1;1;1;1;1;1;1;1;1;1;1;1;1;1;1;1;1	1;1;1;1;1;1;1;1;1;1;1;1;1;1;1;1;1;1;1;1;1;1;1;1;1	>comp105495_c0_seq12_4 len=1794 path=[9783:0-21 1946:22-1210 3135:1211-1564 19827:1565-1565 3490:1566-1729 16846:1730-1793];>comp105495_c0_seq6_4 len=1835 path=[9783:0-21 1946:22-1210 3135:1211-1564 19827:1565-1565 13388:1566-1834];>comp105495_c0_seq19_4 l	25	1	1	1	3.7	3.7	3.7	66.966	598	598;611;725;739;762;826;834;839;841;847;854;889;945;953;961;967;968;975;982;990;998;1005;1117;1125;1132	0	17.804	1954600	72391	5.83405e-07	5.83405e-05	1
comp105612_c1_seq2_5 len=7719 path=[7914:0-134 8049:135-150 8065:151-329 8244:330-344 8259:345-381 8297:382-1248 9164:1249-1251 9167:1252-1633 9549:1634-1645 9561:1646-2237 10153:2238-2246 10162:2247-4038 11954:4039-4047 18717:4048-4069 12201:4070-4250 12382:4251-4278 12410:4279-4317 12449:4318-4324 12456:4325-4457 12589:4458-4461 12593:4462-5991 14123:5992-5998 14130:5999-7029 15161:7030-7491 15…	comp105612_c1_seq2_5 len=7719 path=[7914:0-134 8049:135-150 8065:151-329 8244:330-344 8259:345-381 8297:382-1248 9164:1249-1251 9167:1252-1633 9549:1634-1645 9561:1646-2237 10153:2238-2246 10162:2247-4038 11954:4039-4047 18717:4048-4069 12201:4070-4250 12382:4251-4278 12410:4279-4317 12449:4318-4324 12456:4325-4457 12589:4458-4461 12593:4462-5991 14123:5992-5998 14130:5999-7029 15161:7030-7491 15…	1;1;1	1;1;1	1;1;1	>comp105612_c1_seq2_5 len=7719 path=[7914:0-134 8049:135-150 8065:151-329 8244:330-344 8259:345-381 8297:382-1248 9164:1249-1251 9167:1252-1633 9549:1634-1645 9561:1646-2237 10153:2238-2246 10162:2247-4038 11954:4039-4047 18717:4048-4069 12201:4070-4250 12	3	1	1	1	0.5	0.5	0.5	277.91	2573	2573;2603;2645	0.0066225	6.3827	20207000	146430	1.18009e-06	0.000118009	2	23		415
Haliotis_sp_Tri_41929_c0_g1_i1;comp105740_c0_seq2_6 len=2567 path=[2926:0-41 10721:42-56 6336:57-163 6443:164-172 10788:173-189 10805:190-195 10811:196-215 3142:216-329 10883:330-334 10888:335-337 10891:338-417 3344:418-423 3350:424-447 10961:448-452 10966:453-540 6664:541-543 3470:544-638 11063:639-640 3567:641-641 3568:642-711 3638:712-715 3642:716-739 11118:740-747 6091:748-784 3711:785-846 11…	Haliotis_sp_Tri_41929_c0_g1_i1;comp105740_c0_seq2_6 len=2567 path=[2926:0-41 10721:42-56 6336:57-163 6443:164-172 10788:173-189 10805:190-195 10811:196-215 3142:216-329 10883:330-334 10888:335-337 10891:338-417 3344:418-423 3350:424-447 10961:448-452 10966:453-540 6664:541-543 3470:544-638 11063:639-640 3567:641-641 3568:642-711 3638:712-715 3642:716-739 11118:740-747 6091:748-784 3711:785-846 11…	6;6;6	6;6;6	6;6;6	>Haliotis_sp_Tri_41929_c0_g1_i1;>comp105740_c0_seq2_6 len=2567 path=[2926:0-41 10721:42-56 6336:57-163 6443:164-172 10788:173-189 10805:190-195 10811:196-215 3142:216-329 10883:330-334 10888:335-337 10891:338-417 3344:418-423 3350:424-447 10961:448-452 109	3	6	6	6	15.6	15.6	15.6	51.066	456	456;856;986	0	42.031	136640000	7191800	5.79593e-05	0.00579593	18	24		86
Haliotis_sp_idb_30241_c0_g1_i1;comp106275_c0_seq2_4 len=629 path=[8109:0-3 8113:4-49 5497:50-107 5555:108-140 15358:141-145 5593:146-156 5604:157-169 5617:170-235 7834:236-252 5700:253-254 5702:255-307 9732:308-326 15422:327-351 15452:352-352 15448:353-375 5823:376-413 5861:414-414 5862:415-472 5920:473-477 15528:478-498 15549:499-503 15555:504-507 7973:508-511 5959:512-517 15563:518-528 15574:52…	Haliotis_sp_idb_30241_c0_g1_i1;comp106275_c0_seq2_4 len=629 path=[8109:0-3 8113:4-49 5497:50-107 5555:108-140 15358:141-145 5593:146-156 5604:157-169 5617:170-235 7834:236-252 5700:253-254 5702:255-307 9732:308-326 15422:327-351 15452:352-352 15448:353-375 5823:376-413 5861:414-414 5862:415-472 5920:473-477 15528:478-498 15549:499-503 15555:504-507 7973:508-511 5959:512-517 15563:518-528 15574:52…	2;2;1;1;1;1;1;1;1;1	2;2;1;1;1;1;1;1;1;1	2;2;1;1;1;1;1;1;1;1	>Haliotis_sp_idb_30241_c0_g1_i1;>comp106275_c0_seq2_4 len=629 path=[8109:0-3 8113:4-49 5497:50-107 5555:108-140 15358:141-145 5593:146-156 5604:157-169 5617:170-235 7834:236-252 5700:253-254 5702:255-307 9732:308-326 15422:327-351 15452:352-352 15448:353-3	10	2	2	2	12.7	12.7	12.7	17.524	158	158;209;105;130;158;174;261;305;889;1020	0	12.053	27428000	3428500	2.76306e-05	0.00276306	5
Haliotis_sp_Tri_103881_c0_g1_i1;comp106447_c0_seq14_3 len=668 path=[428:0-15 3717:16-16 3718:17-39 3741:40-75 3777:76-105 3807:106-129 558:130-140 569:141-144 573:145-159 588:160-162 591:163-163 592:164-176 3524:177-184 3532:185-237 3585:238-255 684:256-259 688:260-260 689:261-261 690:262-300 729:301-302 731:303-310 739:311-334 763:335-352 781:353-378 807:379-379 808:380-382 811:383-391 820:392-3…	Haliotis_sp_Tri_103881_c0_g1_i1;comp106447_c0_seq14_3 len=668 path=[428:0-15 3717:16-16 3718:17-39 3741:40-75 3777:76-105 3807:106-129 558:130-140 569:141-144 573:145-159 588:160-162 591:163-163 592:164-176 3524:177-184 3532:185-237 3585:238-255 684:256-259 688:260-260 689:261-261 690:262-300 729:301-302 731:303-310 739:311-334 763:335-352 781:353-378 807:379-379 808:380-382 811:383-391 820:392-3…	1;1;1;1;1	1;1;1;1;1	1;1;1;1;1	>Haliotis_sp_Tri_103881_c0_g1_i1;>comp106447_c0_seq14_3 len=668 path=[428:0-15 3717:16-16 3718:17-39 3741:40-75 3777:76-105 3807:106-129 558:130-140 569:141-144 573:145-159 588:160-162 591:163-163 592:164-176 3524:177-184 3532:185-237 3585:238-255 684:256-	5	1	1	1	5.5	5.5	5.5	22.178	200	200;222;286;303;748	0	17.546	93045000	15508000	0.00012498	0.012498	15
Haliotis_sp_idb_14366_c0_g1_i1;Haliotis_sp_idb_14368_c0_g1_i1;comp106461_c0_seq3_2 len=3255 path=[22586:0-70 158:71-836 27518:837-838 27520:839-851 939:852-855 943:856-956 1044:957-963 1051:964-1375 1463:1376-1395 1483:1396-1448 1536:1449-1467 27822:1468-1674 27928:1675-1679 1767:1680-1680 1768:1681-1692 27945:1693-1703 1791:1704-1727 27975:1728-1758 22240:1759-1767 28011:1768-1769 1857:1770-1770…	Haliotis_sp_idb_14366_c0_g1_i1;Haliotis_sp_idb_14368_c0_g1_i1;comp106461_c0_seq3_2 len=3255 path=[22586:0-70 158:71-836 27518:837-838 27520:839-851 939:852-855 943:856-956 1044:957-963 1051:964-1375 1463:1376-1395 1483:1396-1448 1536:1449-1467 27822:1468-1674 27928:1675-1679 1767:1680-1680 1768:1681-1692 27945:1693-1703 1791:1704-1727 27975:1728-1758 22240:1759-1767 28011:1768-1769 1857:1770-1770…	2;2;2;2;2;2;2;2;2;2;2	2;2;2;2;2;2;2;2;2;2;2	2;2;2;2;2;2;2;2;2;2;2	>Haliotis_sp_idb_14366_c0_g1_i1;>Haliotis_sp_idb_14368_c0_g1_i1;>comp106461_c0_seq3_2 len=3255 path=[22586:0-70 158:71-836 27518:837-838 27520:839-851 939:852-855 943:856-956 1044:957-963 1051:964-1375 1463:1376-1395 1483:1396-1448 1536:1449-1467 27822:146	11	2	2	2	2.4	2.4	2.4	102.92	972	972;976;1085;1095;1114;1895;1905;1922;1923;1932;1951	0	16.157	2161700	51469	4.14793e-07	4.14793e-05	3
Haliotis_sp_idb_40604_c0_g1_i1;comp106524_c3_seq3_4 len=701 path=[6384:0-646 7031:647-669 19316:670-676 19194:677-682 13035:683-700];comp106524_c3_seq7_4 len=769 path=[6384:0-646 7031:647-669 19316:670-676 19194:677-682 19200:683-683 19201:684-690 19208:691-700 19218:701-713 1408:714-725 19245:726-731 19251:732-744 1439:745-768]	Haliotis_sp_idb_40604_c0_g1_i1;comp106524_c3_seq3_4 len=701 path=[6384:0-646 7031:647-669 19316:670-676 19194:677-682 13035:683-700];comp106524_c3_seq7_4 len=769 path=[6384:0-646 7031:647-669 19316:670-676 19194:677-682 19200:683-683 19201:684-690 19208:691-700 19218:701-713 1408:714-725 19245:726-731 19251:732-744 1439:745-768]	1;1;1	1;1;1	1;1;1	>Haliotis_sp_idb_40604_c0_g1_i1;>comp106524_c3_seq3_4 len=701 path=[6384:0-646 7031:647-669 19316:670-676 19194:677-682 13035:683-700];>comp106524_c3_seq7_4 len=769 path=[6384:0-646 7031:647-669 19316:670-676 19194:677-682 19200:683-683 19201:684-690 19208	3	1	1	1	10.3	10.3	10.3	19.309	185	185;233;256	0	13.049	37764000	9441100	7.60866e-05	0.00760866	2
Haliotis_sp_idb_2214_c0_g1_i1;comp106543_c0_seq12_5 len=1411 path=[3449:0-30 12683:31-58 3508:59-337 3787:338-349 17373:350-528 3978:529-529 3979:530-553 4003:554-889 4339:890-913 4363:914-1410];comp106543_c0_seq11_6 len=1451 path=[3409:0-23 14576:24-25 3435:26-39 3449:40-70 3480:71-98 3508:99-377 3787:378-389 17373:390-568 3978:569-569 3979:570-593 4003:594-929 4339:930-953 4363:954-1450];comp10…	Haliotis_sp_idb_2214_c0_g1_i1;comp106543_c0_seq12_5 len=1411 path=[3449:0-30 12683:31-58 3508:59-337 3787:338-349 17373:350-528 3978:529-529 3979:530-553 4003:554-889 4339:890-913 4363:914-1410];comp106543_c0_seq11_6 len=1451 path=[3409:0-23 14576:24-25 3435:26-39 3449:40-70 3480:71-98 3508:99-377 3787:378-389 17373:390-568 3978:569-569 3979:570-593 4003:594-929 4339:930-953 4363:954-1450];comp10…	6;6;6;6;6;6;6;6;6	6;6;6;6;6;6;6;6;6	6;6;6;6;6;6;6;6;6	>Haliotis_sp_idb_2214_c0_g1_i1;>comp106543_c0_seq12_5 len=1411 path=[3449:0-30 12683:31-58 3508:59-337 3787:338-349 17373:350-528 3978:529-529 3979:530-553 4003:554-889 4339:890-913 4363:914-1410];>comp106543_c0_seq11_6 len=1451 path=[3409:0-23 14576:24-25	9	6	6	6	19.3	19.3	19.3	47.226	431	431;471;484;569;654;691;753;848;921	0	43.276	62912000	3495100	2.81673e-05	0.00281673	8	25;26		85;183
comp107245_c0_seq3_6 len=8466 path=[28189:0-56 22645:57-80 14069:81-268 14257:269-292 14281:293-342 14331:343-350 14339:351-1424 15413:1425-1642 15631:1643-1655 15644:1656-3756 17745:3757-4541 22719:4542-4545 18534:4546-4701 18690:4702-4705 18694:4706-5336 19325:5337-5913 29084:5914-5931 19920:5932-5950 19939:5951-6335 20324:6336-6336 20325:6337-6528 20517:6529-7283 21272:7284-7303 21292:7304-790…	comp107245_c0_seq3_6 len=8466 path=[28189:0-56 22645:57-80 14069:81-268 14257:269-292 14281:293-342 14331:343-350 14339:351-1424 15413:1425-1642 15631:1643-1655 15644:1656-3756 17745:3757-4541 22719:4542-4545 18534:4546-4701 18690:4702-4705 18694:4706-5336 19325:5337-5913 29084:5914-5931 19920:5932-5950 19939:5951-6335 20324:6336-6336 20325:6337-6528 20517:6529-7283 21272:7284-7303 21292:7304-790…	2;2;2;1;1	2;2;2;1;1	2;2;2;1;1	>comp107245_c0_seq3_6 len=8466 path=[28189:0-56 22645:57-80 14069:81-268 14257:269-292 14281:293-342 14331:343-350 14339:351-1424 15413:1425-1642 15631:1643-1655 15644:1656-3756 17745:3757-4541 22719:4542-4545 18534:4546-4701 18690:4702-4705 18694:4706-533	5	2	2	2	0.7	0.7	0.7	310.13	2822	2822;3419;3558;3280;3541	0	12.458	82160000	617740	4.97842e-06	0.000497842	2
comp107325_c0_seq1_5 len=14542 path=[51563:0-51 8900:52-861 9710:862-1105 52965:1106-1149 9998:1150-1428 10277:1429-1465 10314:1466-1470 10319:1471-1504 53062:1505-1568 10417:1569-1593 10442:1594-1660 10509:1661-1684 10533:1685-1866 53124:1867-1986 10835:1987-2057 10906:2058-2251 11100:2252-2364 53208:2365-3409 12261:3410-3730 53234:3731-3772 12624:3773-3937 12789:3938-3939 12791:3940-4268 54050:…	comp107325_c0_seq1_5 len=14542 path=[51563:0-51 8900:52-861 9710:862-1105 52965:1106-1149 9998:1150-1428 10277:1429-1465 10314:1466-1470 10319:1471-1504 53062:1505-1568 10417:1569-1593 10442:1594-1660 10509:1661-1684 10533:1685-1866 53124:1867-1986 10835:1987-2057 10906:2058-2251 11100:2252-2364 53208:2365-3409 12261:3410-3730 53234:3731-3772 12624:3773-3937 12789:3938-3939 12791:3940-4268 54050:…	1;1	1;1	1;1	>comp107325_c0_seq1_5 len=14542 path=[51563:0-51 8900:52-861 9710:862-1105 52965:1106-1149 9998:1150-1428 10277:1429-1465 10314:1466-1470 10319:1471-1504 53062:1505-1568 10417:1569-1593 10442:1594-1660 10509:1661-1684 10533:1685-1866 53124:1867-1986 10835:	2	1	1	1	0.2	0.2	0.2	541.01	4848	4848;7797	0.0035587	6.9043	6704800	28171	2.27032e-07	2.27032e-05	2
comp85993_c0_seq3_1 len=269 path=[1:0-25 2598:26-29 1290:30-56 1317:57-133 3005:134-185 3038:186-199 2517:200-215 1475:216-235 3070:236-245 3080:246-268];comp64346_c0_seq4_6 len=435 path=[457:0-206 227:207-227 970:228-434];comp64346_c0_seq2_6 len=435 path=[974:0-206 973:207-227 970:228-434];comp64346_c0_seq1_6 len=435 path=[457:0-206 922:207-227 971:228-434];comp85993_c0_seq1_3 len=458 path=[2343…	comp85993_c0_seq3_1 len=269 path=[1:0-25 2598:26-29 1290:30-56 1317:57-133 3005:134-185 3038:186-199 2517:200-215 1475:216-235 3070:236-245 3080:246-268];comp64346_c0_seq4_6 len=435 path=[457:0-206 227:207-227 970:228-434];comp64346_c0_seq2_6 len=435 path=[974:0-206 973:207-227 970:228-434];comp64346_c0_seq1_6 len=435 path=[457:0-206 922:207-227 971:228-434];comp85993_c0_seq1_3 len=458 path=[2343…	2;2;2;2;2;2;2;2;2;2;1;1;1;1;1;1;1;1;1;1;1;1;1;1;1;1	2;2;2;2;2;2;2;2;2;2;1;1;1;1;1;1;1;1;1;1;1;1;1;1;1;1	2;2;2;2;2;2;2;2;2;2;1;1;1;1;1;1;1;1;1;1;1;1;1;1;1;1	>comp85993_c0_seq3_1 len=269 path=[1:0-25 2598:26-29 1290:30-56 1317:57-133 3005:134-185 3038:186-199 2517:200-215 1475:216-235 3070:236-245 3080:246-268];>comp64346_c0_seq4_6 len=435 path=[457:0-206 227:207-227 970:228-434];>comp64346_c0_seq2_6 len=435 pa	26	2	2	2	27.8	27.8	27.8	10.069	90	90;145;145;145;152;152;157;176;176;191;70;71;72;76;76;77;81;82;84;89;99;108;112;112;114;116	0	45.465	217220000	36204000	0.000291771	0.0291771	35
comp109254_c0_seq1_3 len=1231 path=[1209:0-1230]	comp109254_c0_seq1_3 len=1231 path=[1209:0-1230]	2	2	2	>comp109254_c0_seq1_3 len=1231 path=[1209:0-1230]	1	2	2	2	7.1	7.1	7.1	43.58	410	410	0	19.747	166300000	9238800	7.44562e-05	0.00744562	16	27;28		143;146
comp155767_c0_seq1_6 len=447 path=[425:0-446];comp109403_c0_seq1_5 len=485 path=[463:0-484];comp78781_c0_seq2_2 len=495 path=[473:0-8 482:9-114 588:115-494];Haliotis_sp_Tri_41483_c0_g1_i1;comp78781_c0_seq1_1 len=1193 path=[1758:0-812 588:813-1192]	comp155767_c0_seq1_6 len=447 path=[425:0-446];comp109403_c0_seq1_5 len=485 path=[463:0-484];comp78781_c0_seq2_2 len=495 path=[473:0-8 482:9-114 588:115-494];Haliotis_sp_Tri_41483_c0_g1_i1;comp78781_c0_seq1_1 len=1193 path=[1758:0-812 588:813-1192]	1;1;1;1;1	1;1;1;1;1	1;1;1;1;1	>comp155767_c0_seq1_6 len=447 path=[425:0-446];>comp109403_c0_seq1_5 len=485 path=[463:0-484];>comp78781_c0_seq2_2 len=495 path=[473:0-8 482:9-114 588:115-494];>Haliotis_sp_Tri_41483_c0_g1_i1;>comp78781_c0_seq1_1 len=1193 path=[1758:0-812 588:813-1192]	5	1	1	1	8.7	8.7	8.7	17.028	149	149;162;165;168;398	0	7.1587	7394100	1056300	8.51281e-06	0.000851281	1
Haliotis_sp_CLC_597_c0_g1_i1;comp109446_c0_seq1_5 len=447 path=[425:0-446]	Haliotis_sp_CLC_597_c0_g1_i1;comp109446_c0_seq1_5 len=447 path=[425:0-446]	2;2	2;2	2;2	>Haliotis_sp_CLC_597_c0_g1_i1;>comp109446_c0_seq1_5 len=447 path=[425:0-446]	2	2	2	2	34.2	34.2	34.2	13.477	117	117;149	0	24.684	15588000	3896900	3.14054e-05	0.00314054	2	29		76
Haliotis_sp_idb_10968_c0_g1_i1;comp112534_c0_seq1_2 len=422 path=[400:0-421];Haliotis_sp_idb_10969_c0_g1_i1	Haliotis_sp_idb_10968_c0_g1_i1;comp112534_c0_seq1_2 len=422 path=[400:0-421];Haliotis_sp_idb_10969_c0_g1_i1	7;7;6	7;7;6	7;7;6	>Haliotis_sp_idb_10968_c0_g1_i1;>comp112534_c0_seq1_2 len=422 path=[400:0-421];>Haliotis_sp_idb_10969_c0_g1_i1	3	7	7	7	52	52	52	14.127	127	127;141;116	0	87.318	2480000000	275550000	0.00222068	0.222068	72	30		52
comp114698_c0_seq1_3 len=444 path=[1:0-443]	comp114698_c0_seq1_3 len=444 path=[1:0-443]	1	1	1	>comp114698_c0_seq1_3 len=444 path=[1:0-443]	1	1	1	1	7.4	7.4	7.4	16.085	148	148	0	7.783	8422100	935790	7.54161e-06	0.000754161	1
comp128817_c0_seq1_3 len=906 path=[1:0-905];Haliotis_sp_idb_42198_c0_g1_i1	comp128817_c0_seq1_3 len=906 path=[1:0-905];Haliotis_sp_idb_42198_c0_g1_i1	6;6	6;6	6;6	>comp128817_c0_seq1_3 len=906 path=[1:0-905];>Haliotis_sp_idb_42198_c0_g1_i1	2	6	6	6	30.1	30.1	30.1	33.666	302	302;320	0	90.76	363280000	21369000	0.000172214	0.0172214	25	31;32;33		199;203;236
comp133740_c0_seq1_1 len=1438 path=[1416:0-1437]	comp133740_c0_seq1_1 len=1438 path=[1416:0-1437]	2	2	2	>comp133740_c0_seq1_1 len=1438 path=[1416:0-1437]	1	2	2	2	6.2	6.2	6.2	52.33	480	480	0	23.087	67160000	2098800	1.69144e-05	0.00169144	12	34		418
comp135434_c0_seq1_4 len=334 path=[312:0-333];comp150370_c0_seq1_4 len=306 path=[284:0-305];comp173339_c0_seq1_2 len=332 path=[310:0-331];comp222514_c0_seq1_3 len=364 path=[342:0-363]	comp135434_c0_seq1_4 len=334 path=[312:0-333]	5;2;2;2	5;2;2;2	5;2;2;2	>comp135434_c0_seq1_4 len=334 path=[312:0-333]	4	5	5	5	38.7	38.7	38.7	12.18	111	111;102;111;121	0	33.249	337520000	56254000	0.000453355	0.0453355	14	35		87
comp145295_c0_seq1_5 len=1086 path=[1064:0-1085]	comp145295_c0_seq1_5 len=1086 path=[1064:0-1085]	1	1	1	>comp145295_c0_seq1_5 len=1086 path=[1064:0-1085]	1	1	1	1	4.1	4.1	4.1	39.902	362	362	0	7.5648	1258200	83882	6.76012e-07	6.76012e-05	1
comp147991_c0_seq1_2 len=2031 path=[2009:0-2030]	comp147991_c0_seq1_2 len=2031 path=[2009:0-2030]	1	1	1	>comp147991_c0_seq1_2 len=2031 path=[2009:0-2030]	1	1	1	1	1.8	1.8	1.8	74.215	677	677	0.0034364	6.6618	10878000	319950	2.5785e-06	0.00025785	1
Haliotis_sp_Tri_808_c0_g1_i1;comp157484_c0_seq1_1 len=611 path=[1:0-610]	Haliotis_sp_Tri_808_c0_g1_i1;comp157484_c0_seq1_1 len=611 path=[1:0-610]	2;2	2;2	2;2	>Haliotis_sp_Tri_808_c0_g1_i1;>comp157484_c0_seq1_1 len=611 path=[1:0-610]	2	2	2	2	20.4	20.4	20.4	15.484	137	137;204	0	15.689	9816200	1090700	8.79004e-06	0.000879004	2	36		75
comp16504_c0_seq1_3 len=408 path=[386:0-407];Haliotis_sp_Tri_119238_c0_g1_i1	comp16504_c0_seq1_3 len=408 path=[386:0-407];Haliotis_sp_Tri_119238_c0_g1_i1	1;1	1;1	1;1	>comp16504_c0_seq1_3 len=408 path=[386:0-407];>Haliotis_sp_Tri_119238_c0_g1_i1	2	1	1	1	10.3	10.3	10.3	15.402	136	136;304	0.0034483	6.7157	1415000	176880	1.42549e-06	0.000142549	1	37		56
comp205609_c0_seq1_4 len=643 path=[1:0-642]	comp205609_c0_seq1_4 len=643 path=[1:0-642]	3	1	1	>comp205609_c0_seq1_4 len=643 path=[1:0-642]	1	3	1	1	15.4	4.7	4.7	23.356	214	214	0.0067114	6.4098	4810400	962090	7.75356e-06	0.000775356	5	38;39;40;41;42;43		110;114;118;119;205;212
comp229571_c0_seq1_1 len=895 path=[1:0-894];Haliotis_sp_Tri_30403_c0_g1_i1;comp91191_c0_seq1_2 len=1513 path=[1:0-223 225:224-809 811:810-829 831:830-900 902:901-925 927:926-995 997:996-1028 1030:1029-1032 1034:1033-1097 1099:1098-1098 1100:1099-1122 1124:1123-1124 1126:1125-1189 1191:1190-1209 1211:1210-1229 1231:1230-1271 1273:1272-1273 1275:1274-1512]	comp229571_c0_seq1_1 len=895 path=[1:0-894]	3;1;1	3;1;1	3;1;1	>comp229571_c0_seq1_1 len=895 path=[1:0-894]	3	3	3	3	14	14	14	32.14	299	299;271;504	0	21.947	16156000	1242800	1.00158e-05	0.00100158	3	44		81
comp23247_c0_seq1_2 len=1455 path=[1433:0-1210 2644:1211-1454]	comp23247_c0_seq1_2 len=1455 path=[1433:0-1210 2644:1211-1454]	2	2	2	>comp23247_c0_seq1_2 len=1455 path=[1433:0-1210 2644:1211-1454]	1	2	2	2	5.8	5.8	5.8	51.566	485	485	0	27.456	52678000	2026100	1.63285e-05	0.00163285	3
comp236269_c0_seq1_4 len=272 path=[250:0-271]	comp236269_c0_seq1_4 len=272 path=[250:0-271]	6	5	5	>comp236269_c0_seq1_4 len=272 path=[250:0-271]	1	6	5	5	64.4	50	50	9.4749	90	90	0	191.07	14516000000	2903100000	0.0233963	2.33963	44
comp23692_c0_seq1_3 len=1292 path=[1:0-1291]	comp23692_c0_seq1_3 len=1292 path=[1:0-1291]	3	3	3	>comp23692_c0_seq1_3 len=1292 path=[1:0-1291]	1	3	3	3	8.4	8.4	8.4	45.689	430	430	0	29.081	20869000	993770	8.00887e-06	0.000800887	3
comp61890_c0_seq1_2 len=286 path=[264:0-285];comp24068_c0_seq1_6 len=656 path=[1:0-655]	comp61890_c0_seq1_2 len=286 path=[264:0-285];comp24068_c0_seq1_6 len=656 path=[1:0-655]	1;1	1;1	1;1	>comp61890_c0_seq1_2 len=286 path=[264:0-285];>comp24068_c0_seq1_6 len=656 path=[1:0-655]	2	1	1	1	17.9	17.9	17.9	10.76	95	95;219	0	8.9109	41448000	6908100	5.56729e-05	0.00556729	1	45		67
comp241021_c0_seq1_1 len=240 path=[218:0-239]	comp241021_c0_seq1_1 len=240 path=[218:0-239]	1	1	1	>comp241021_c0_seq1_1 len=240 path=[218:0-239]	1	1	1	1	17.5	17.5	17.5	7.1212	80	80	0	25.36	52347000	13087000	0.000105469	0.0105469	4
comp24760_c0_seq1_4 len=902 path=[1:0-696 698:697-901]	comp24760_c0_seq1_4 len=902 path=[1:0-696 698:697-901]	1	1	1	>comp24760_c0_seq1_4 len=902 path=[1:0-696 698:697-901]	1	1	1	1	4.3	4.3	4.3	33.309	300	300	0	7.0402	4545900	227300	1.83183e-06	0.000183183	1
Haliotis_sp_Tri_114016_c0_g1_i1;comp25402_c0_seq1_1 len=889 path=[1:0-435 437:436-888]	Haliotis_sp_Tri_114016_c0_g1_i1;comp25402_c0_seq1_1 len=889 path=[1:0-435 437:436-888]	1;1	1;1	1;1	>Haliotis_sp_Tri_114016_c0_g1_i1;>comp25402_c0_seq1_1 len=889 path=[1:0-435 437:436-888]	2	1	1	1	4.9	4.9	4.9	22.273	205	205;297	0	8.4623	66992000	6699200	5.39894e-05	0.00539894	4
comp25997_c0_seq1_1 len=264 path=[242:0-96 339:97-263]	comp25997_c0_seq1_1 len=264 path=[242:0-96 339:97-263]	1	1	1	>comp25997_c0_seq1_1 len=264 path=[242:0-96 339:97-263]	1	1	1	1	12.5	12.5	12.5	10.486	88	88	0.0066007	6.3537	23779000	3963200	3.19397e-05	0.00319397	1
comp279832_c0_seq1_6 len=216 path=[194:0-215]	comp279832_c0_seq1_6 len=216 path=[194:0-215]	1	1	1	>comp279832_c0_seq1_6 len=216 path=[194:0-215]	1	1	1	1	12.5	12.5	12.5	7.669	72	72	0.0097403	6.1679	2806500	701640	5.65457e-06	0.000565457	1		19		8
comp38052_c0_seq1_5 len=251 path=[1:0-46 528:47-71 73:72-250]	comp38052_c0_seq1_5 len=251 path=[1:0-46 528:47-71 73:72-250]	1	1	1	>comp38052_c0_seq1_5 len=251 path=[1:0-46 528:47-71 73:72-250]	1	1	1	1	15.5	15.5	15.5	8.9705	84	84	0.0098039	6.2505	0	0	0	0	1
comp427051_c0_seq1_4 len=209 path=[1:0-208];Haliotis_sp_CLC_620_c0_g1_i1;Haliotis_sp_idb_44242_c0_g1_i1	comp427051_c0_seq1_4 len=209 path=[1:0-208];Haliotis_sp_CLC_620_c0_g1_i1;Haliotis_sp_idb_44242_c0_g1_i1	1;1;1	1;1;1	1;1;1	>comp427051_c0_seq1_4 len=209 path=[1:0-208];>Haliotis_sp_CLC_620_c0_g1_i1;>Haliotis_sp_idb_44242_c0_g1_i1	3	1	1	1	13	13	13	7.9198	69	69;520;549	0	7.1536	55685000	11137000	8.9754e-05	0.0089754	10
tr|R9QMW9|R9QMW9_HALDH Elongation factor 1-alpha (Fragment) OS=Haliotis discus hannai GN=EF1A PE=2 SV=1;tr|D8L742|D8L742_HALCO Elongation factor-1 alpha (Fragment) OS=Haliotis corrugata GN=Ef1a PE=4 SV=1;tr|B3SND5|B3SND5_HALDV Elongation factor 1 alpha OS=Haliotis diversicolor GN=EF1a PE=2 SV=1;tr|Q45Y88|Q45Y88_HALRU Elongation factor 1-alpha (Fragment) OS=Haliotis rufescens PE=2 SV=1;Haliotis_sp…	tr|R9QMW9|R9QMW9_HALDH Elongation factor 1-alpha (Fragment) OS=Haliotis discus hannai GN=EF1A PE=2 SV=1;tr|D8L742|D8L742_HALCO Elongation factor-1 alpha (Fragment) OS=Haliotis corrugata GN=Ef1a PE=4 SV=1;tr|B3SND5|B3SND5_HALDV Elongation factor 1 alpha OS=Haliotis diversicolor GN=EF1a PE=2 SV=1;tr|Q45Y88|Q45Y88_HALRU Elongation factor 1-alpha (Fragment) OS=Haliotis rufescens PE=2 SV=1;Haliotis_sp…	1;1;1;1;1;1;1;1;1;1;1;1;1	1;1;1;1;1;1;1;1;1;1;1;1;1	1;1;1;1;1;1;1;1;1;1;1;1;1	>tr|R9QMW9|R9QMW9_HALDH Elongation factor 1-alpha (Fragment) OS=Haliotis discus hannai GN=EF1A PE=2 SV=1;>tr|D8L742|D8L742_HALCO Elongation factor-1 alpha (Fragment) OS=Haliotis corrugata GN=Ef1a PE=4 SV=1;>tr|B3SND5|B3SND5_HALDV Elongation factor 1 alpha	13	1	1	1	7.6	7.6	7.6	17.491	158	158;191;275;411;434;440;458;463;547;556;559;576;584	0	6.9698	6106400	555120	4.47376e-06	0.000447376	1
comp47548_c0_seq1_2 len=1276 path=[1:0-1275]	comp47548_c0_seq1_2 len=1276 path=[1:0-1275]	1	1	1	>comp47548_c0_seq1_2 len=1276 path=[1:0-1275]	1	1	1	1	4.9	4.9	4.9	45.796	425	425	0	11.105	1228600	58505	4.71496e-07	4.71496e-05	1
Haliotis_sp_Tri_2952_c0_g1_i1;comp48289_c0_seq1_1 len=667 path=[921:0-507 1864:508-666];comp48289_c0_seq2_1 len=943 path=[921:0-507 1429:508-942];Haliotis_sp_idb_54202_c0_g1_i1	Haliotis_sp_Tri_2952_c0_g1_i1;comp48289_c0_seq1_1 len=667 path=[921:0-507 1864:508-666];comp48289_c0_seq2_1 len=943 path=[921:0-507 1429:508-942];Haliotis_sp_idb_54202_c0_g1_i1	2;2;2;2	2;2;2;2	1;1;1;1	>Haliotis_sp_Tri_2952_c0_g1_i1;>comp48289_c0_seq1_1 len=667 path=[921:0-507 1864:508-666];>comp48289_c0_seq2_1 len=943 path=[921:0-507 1429:508-942];>Haliotis_sp_idb_54202_c0_g1_i1	4	2	2	1	14.4	14.4	10.2	20.661	187	187;223;315;354	0	15.265	5793600	482800	3.89092e-06	0.000389092	2
Haliotis_sp_idb_68755_c0_g1_i1;comp49086_c0_seq1_6 len=655 path=[653:0-32 686:33-654]	Haliotis_sp_idb_68755_c0_g1_i1;comp49086_c0_seq1_6 len=655 path=[653:0-32 686:33-654]	1;1	1;1	1;1	>Haliotis_sp_idb_68755_c0_g1_i1;>comp49086_c0_seq1_6 len=655 path=[653:0-32 686:33-654]	2	1	1	1	8.9	8.9	8.9	16.722	169	169;218	0.0034965	6.8086	2015700	287950	2.32061e-06	0.000232061	1
comp49273_c0_seq1_2 len=963 path=[941:0-578 1520:579-686 1628:687-914 1856:915-962];Haliotis_sp_Tri_105572_c0_g1_i1;Haliotis_sp_idb_46434_c0_g1_i1	comp49273_c0_seq1_2 len=963 path=[941:0-578 1520:579-686 1628:687-914 1856:915-962];Haliotis_sp_Tri_105572_c0_g1_i1;Haliotis_sp_idb_46434_c0_g1_i1	6;5;3	6;5;3	6;5;3	>comp49273_c0_seq1_2 len=963 path=[941:0-578 1520:579-686 1628:687-914 1856:915-962];>Haliotis_sp_Tri_105572_c0_g1_i1;>Haliotis_sp_idb_46434_c0_g1_i1	3	6	6	6	25.2	25.2	25.2	35.375	321	321;255;245	0	275.1	1799200000	138400000	0.00111538	0.111538	76
comp50924_c0_seq1_4 len=686 path=[664:0-685]	comp50924_c0_seq1_4 len=686 path=[664:0-685]	2	2	2	>comp50924_c0_seq1_4 len=686 path=[664:0-685]	1	2	2	2	8.3	8.3	8.3	26.414	228	228	0	13.705	14431000	1202600	9.69185e-06	0.000969185	3
comp51700_c0_seq3_3 len=645 path=[1:0-572 574:573-644];tr|B1N694|B1N694_HALDI Thioredoxin peroxidase 2 OS=Haliotis discus discus PE=2 SV=1;Haliotis_sp_idb_57414_c0_g1_i1;comp81198_c0_seq1_2 len=1114 path=[3705:0-153 196:154-1113];comp81198_c0_seq4_1 len=1155 path=[1:0-173 175:174-192 194:193-193 195:194-194 196:195-1154];comp81198_c0_seq3_2 len=1228 path=[3189:0-265 194:266-266 195:267-267 196:26…	comp51700_c0_seq3_3 len=645 path=[1:0-572 574:573-644];tr|B1N694|B1N694_HALDI Thioredoxin peroxidase 2 OS=Haliotis discus discus PE=2 SV=1;Haliotis_sp_idb_57414_c0_g1_i1;comp81198_c0_seq1_2 len=1114 path=[3705:0-153 196:154-1113];comp81198_c0_seq4_1 len=1155 path=[1:0-173 175:174-192 194:193-193 195:194-194 196:195-1154];comp81198_c0_seq3_2 len=1228 path=[3189:0-265 194:266-266 195:267-267 196:26…	2;1;1;1;1;1;1	2;1;1;1;1;1;1	2;1;1;1;1;1;1	>comp51700_c0_seq3_3 len=645 path=[1:0-572 574:573-644];>tr|B1N694|B1N694_HALDI Thioredoxin peroxidase 2 OS=Haliotis discus discus PE=2 SV=1;>Haliotis_sp_idb_57414_c0_g1_i1;>comp81198_c0_seq1_2 len=1114 path=[3705:0-153 196:154-1113];>comp81198_c0_seq4_1 l	7	2	2	2	9.8	9.8	9.8	23.697	215	215;199;227;371;385;409;430	0	14.87	107570000	6723200	5.41828e-05	0.00541828	18	47		37
comp52010_c0_seq1_4 len=919 path=[1:0-918]	comp52010_c0_seq1_4 len=919 path=[1:0-918]	1	1	1	>comp52010_c0_seq1_4 len=919 path=[1:0-918]	1	1	1	1	3.6	3.6	3.6	32.942	306	306	0	7.8425	185710000	9774200	7.87711e-05	0.00787711	25
comp52297_c0_seq1_2 len=813 path=[791:0-812];Haliotis_sp_idb_10314_c0_g1_i1	comp52297_c0_seq1_2 len=813 path=[791:0-812];Haliotis_sp_idb_10314_c0_g1_i1	4;4	4;4	4;4	>comp52297_c0_seq1_2 len=813 path=[791:0-812];>Haliotis_sp_idb_10314_c0_g1_i1	2	4	4	4	24.7	24.7	24.7	29.391	271	271;373	0	112.03	634460000	52871000	0.000426092	0.0426092	34
comp54491_c0_seq2_3 len=606 path=[1:0-432 434:433-605];comp54491_c0_seq1_3 len=691 path=[1:0-432 2188:433-690]	comp54491_c0_seq2_3 len=606 path=[1:0-432 434:433-605];comp54491_c0_seq1_3 len=691 path=[1:0-432 2188:433-690]	2;2	2;2	2;2	>comp54491_c0_seq2_3 len=606 path=[1:0-432 434:433-605];>comp54491_c0_seq1_3 len=691 path=[1:0-432 2188:433-690]	2	2	2	2	14.4	14.4	14.4	21.886	202	202;230	0	19.517	30665000	3407200	2.74589e-05	0.00274589	3	48		120
comp54951_c0_seq1_3 len=757 path=[1:0-121 1001:122-535 533:536-561 559:562-589 587:590-756];comp174518_c0_seq1_1 len=270 path=[248:0-269]	comp54951_c0_seq1_3 len=757 path=[1:0-121 1001:122-535 533:536-561 559:562-589 587:590-756];comp174518_c0_seq1_1 len=270 path=[248:0-269]	2;1	1;1	1;1	>comp54951_c0_seq1_3 len=757 path=[1:0-121 1001:122-535 533:536-561 559:562-589 587:590-756];>comp174518_c0_seq1_1 len=270 path=[248:0-269]	2	2	1	1	8.3	4.4	4.4	27.949	252	252;90	0	6.958	116330000	7270700	5.85952e-05	0.00585952	5	49		155
comp59223_c0_seq1_2 len=530 path=[1:0-47 49:48-413 415:414-471 1077:472-529]	comp59223_c0_seq1_2 len=530 path=[1:0-47 49:48-413 415:414-471 1077:472-529]	5	1	1	>comp59223_c0_seq1_2 len=530 path=[1:0-47 49:48-413 415:414-471 1077:472-529]	1	5	1	1	41.8	11.9	11.9	19.46	177	177	0	15.485	380680000	34607000	0.000278901	0.0278901	10
Haliotis_sp_idb_38227_c0_g1_i1;comp63434_c0_seq1_2 len=1168 path=[1:0-940 942:941-941 943:942-965 967:966-1167]	Haliotis_sp_idb_38227_c0_g1_i1;comp63434_c0_seq1_2 len=1168 path=[1:0-940 942:941-941 943:942-965 967:966-1167]	1;1	1;1	1;1	>Haliotis_sp_idb_38227_c0_g1_i1;>comp63434_c0_seq1_2 len=1168 path=[1:0-940 942:941-941 943:942-965 967:966-1167]	2	1	1	1	5.3	5.3	5.3	20.564	190	190;389	0.0098684	6.3164	22753000	3250500	2.6196e-05	0.0026196	1	50		123
comp63526_c0_seq4_3 len=1096 path=[1:0-862 984:863-1072 3475:1073-1095];comp63526_c0_seq1_3 len=1216 path=[1:0-862 864:863-982 984:983-1192 3475:1193-1215];comp63526_c0_seq2_3 len=1573 path=[1:0-862 984:863-1072 1194:1073-1413 1535:1414-1572];comp63526_c0_seq3_3 len=1693 path=[1:0-862 864:863-982 984:983-1192 1194:1193-1533 1535:1534-1692]	comp63526_c0_seq4_3 len=1096 path=[1:0-862 984:863-1072 3475:1073-1095];comp63526_c0_seq1_3 len=1216 path=[1:0-862 864:863-982 984:983-1192 3475:1193-1215];comp63526_c0_seq2_3 len=1573 path=[1:0-862 984:863-1072 1194:1073-1413 1535:1414-1572];comp63526_c0_seq3_3 len=1693 path=[1:0-862 864:863-982 984:983-1192 1194:1193-1533 1535:1534-1692]	2;2;2;2	2;2;2;2	2;2;2;2	>comp63526_c0_seq4_3 len=1096 path=[1:0-862 984:863-1072 3475:1073-1095];>comp63526_c0_seq1_3 len=1216 path=[1:0-862 864:863-982 984:983-1192 3475:1193-1215];>comp63526_c0_seq2_3 len=1573 path=[1:0-862 984:863-1072 1194:1073-1413 1535:1414-1572];>comp63526	4	2	2	2	3.6	3.6	3.6	39.095	365	365;405;524;564	0	14.716	5920600	281930	2.2721e-06	0.00022721	3
Haliotis_sp_Tri_111928_c0_g1_i1;comp64272_c0_seq1_3 len=1172 path=[1150:0-1147 2298:1148-1171]	Haliotis_sp_Tri_111928_c0_g1_i1;comp64272_c0_seq1_3 len=1172 path=[1150:0-1147 2298:1148-1171]	2;2	2;2	2;2	>Haliotis_sp_Tri_111928_c0_g1_i1;>comp64272_c0_seq1_3 len=1172 path=[1150:0-1147 2298:1148-1171]	2	2	2	2	6.9	6.9	6.9	30.948	275	275;390	0	17.904	176260000	14688000	0.000118372	0.0118372	17
comp64512_c0_seq1_1 len=973 path=[1:0-376 378:377-715 717:716-972];Haliotis_sp_Tri_28744_c0_g1_i1	comp64512_c0_seq1_1 len=973 path=[1:0-376 378:377-715 717:716-972];Haliotis_sp_Tri_28744_c0_g1_i1	4;4	4;4	4;4	>comp64512_c0_seq1_1 len=973 path=[1:0-376 378:377-715 717:716-972];>Haliotis_sp_Tri_28744_c0_g1_i1	2	4	4	4	15.1	15.1	15.1	35.852	325	325;376	0	31.685	105650000	7546700	6.08195e-05	0.00608195	18	51;52;53		131;296;299
comp64599_c0_seq2_6 len=1464 path=[3017:0-1301 2878:1302-1463]	comp64599_c0_seq2_6 len=1464 path=[3017:0-1301 2878:1302-1463]	1	1	1	>comp64599_c0_seq2_6 len=1464 path=[3017:0-1301 2878:1302-1463]	1	1	1	1	2.9	2.9	2.9	53.637	488	488	0	7.7317	9281500	441980	3.56195e-06	0.000356195	1
comp68339_c0_seq1_1 len=356 path=[334:0-28 363:29-103 438:104-268 603:269-355]	comp68339_c0_seq1_1 len=356 path=[334:0-28 363:29-103 438:104-268 603:269-355]	3	3	3	>comp68339_c0_seq1_1 len=356 path=[334:0-28 363:29-103 438:104-268 603:269-355]	1	3	3	3	17.6	17.6	17.6	13.095	119	119	0	139.21	60351000	15088000	0.000121595	0.0121595	8
comp70368_c0_seq1_3 len=272 path=[893:0-86 1273:87-97 742:98-112 757:113-271]	comp70368_c0_seq1_3 len=272 path=[893:0-86 1273:87-97 742:98-112 757:113-271]	1	1	1	>comp70368_c0_seq1_3 len=272 path=[893:0-86 1273:87-97 742:98-112 757:113-271]	1	1	1	1	14.4	14.4	14.4	9.8604	90	90	0.003413	6.5376	999270	499640	4.02664e-06	0.000402664	1
comp70759_c0_seq1_2 len=449 path=[1:0-87 89:88-101 103:102-218 220:219-370 372:371-448]	comp70759_c0_seq1_2 len=449 path=[1:0-87 89:88-101 103:102-218 220:219-370 372:371-448]	7	7	7	>comp70759_c0_seq1_2 len=449 path=[1:0-87 89:88-101 103:102-218 220:219-370 372:371-448]	1	7	7	7	28.7	28.7	28.7	16.208	150	150	0	101.96	10362000000	1727100000	0.0139188	1.39188	62
Haliotis_sp_Tri_128009_c0_g1_i1;comp71699_c0_seq1_1 len=621 path=[599:0-272 872:273-274 874:275-620]	Haliotis_sp_Tri_128009_c0_g1_i1;comp71699_c0_seq1_1 len=621 path=[599:0-272 872:273-274 874:275-620]	1;1	1;1	1;1	>Haliotis_sp_Tri_128009_c0_g1_i1;>comp71699_c0_seq1_1 len=621 path=[599:0-272 872:273-274 874:275-620]	2	1	1	1	8.8	8.8	8.8	13.551	125	125;207	0	7.2363	66131000	9447300	7.61365e-05	0.00761365	2
comp72553_c0_seq1_3 len=1761 path=[2261:0-199 2461:200-225 6082:226-933 6792:934-1314 7173:1315-1673 7533:1674-1760]	comp72553_c0_seq1_3 len=1761 path=[2261:0-199 2461:200-225 6082:226-933 6792:934-1314 7173:1315-1673 7533:1674-1760]	1	1	1	>comp72553_c0_seq1_3 len=1761 path=[2261:0-199 2461:200-225 6082:226-933 6792:934-1314 7173:1315-1673 7533:1674-1760]	1	1	1	1	2	2	2	64.015	587	587	0	7.3783	3077100	93247	7.51485e-07	7.51485e-05	2
comp79549_c0_seq1_2 len=2081 path=[4331:0-15 2061:16-1969 4016:1970-2008 4058:2009-2080]	comp79549_c0_seq1_2 len=2081 path=[4331:0-15 2061:16-1969 4016:1970-2008 4058:2009-2080]	3	3	2	>comp79549_c0_seq1_2 len=2081 path=[4331:0-15 2061:16-1969 4016:1970-2008 4058:2009-2080]	1	3	3	2	5.3	5.3	3.7	76.484	694	694	0	22.257	22296000	619340	4.99131e-06	0.000499131	5	55;56		81;107
comp79626_c0_seq1_4 len=1656 path=[1634:0-1091 2726:1092-1132 2767:1133-1655];Haliotis_sp_idb_43266_c0_g1_i1;Haliotis_sp_CLC_4454_c0_g1_i1;Haliotis_sp_CLC_4455_c0_g1_i1	comp79626_c0_seq1_4 len=1656 path=[1634:0-1091 2726:1092-1132 2767:1133-1655];Haliotis_sp_idb_43266_c0_g1_i1	6;4;2;2	6;4;2;2	6;4;2;2	>comp79626_c0_seq1_4 len=1656 path=[1634:0-1091 2726:1092-1132 2767:1133-1655];>Haliotis_sp_idb_43266_c0_g1_i1	4	6	6	6	12	12	12	62.437	552	552;520;114;177	0	53.15	150640000	4859200	3.91607e-05	0.00391607	19
comp80185_c0_seq1_5 len=1716 path=[1:0-517 519:518-558 3443:559-568 570:569-864 866:865-889 891:890-1715]	comp80185_c0_seq1_5 len=1716 path=[1:0-517 519:518-558 3443:559-568 570:569-864 866:865-889 891:890-1715]	4	4	4	>comp80185_c0_seq1_5 len=1716 path=[1:0-517 519:518-558 3443:559-568 570:569-864 866:865-889 891:890-1715]	1	4	4	4	10.7	10.7	10.7	61.381	572	572	0	33.323	38967000	1443200	1.16309e-05	0.00116309	13	57;58		127;130
comp80870_c0_seq3_4 len=434 path=[2168:0-5 1060:6-59 1114:60-83 1138:84-88 1143:89-112 1167:113-171 1226:172-433];comp80870_c0_seq4_5 len=465 path=[1023:0-23 2299:24-30 1054:31-36 1060:37-90 1114:91-114 1138:115-119 1143:120-143 1167:144-202 1226:203-464]	comp80870_c0_seq3_4 len=434 path=[2168:0-5 1060:6-59 1114:60-83 1138:84-88 1143:89-112 1167:113-171 1226:172-433];comp80870_c0_seq4_5 len=465 path=[1023:0-23 2299:24-30 1054:31-36 1060:37-90 1114:91-114 1138:115-119 1143:120-143 1167:144-202 1226:203-464]	2;2	2;2	2;2	>comp80870_c0_seq3_4 len=434 path=[2168:0-5 1060:6-59 1114:60-83 1138:84-88 1143:89-112 1167:113-171 1226:172-433];>comp80870_c0_seq4_5 len=465 path=[1023:0-23 2299:24-30 1054:31-36 1060:37-90 1114:91-114 1138:115-119 1143:120-143 1167:144-202 1226:203-464	2	2	2	2	18.8	18.8	18.8	15.51	144	144;155	0	56.906	110830000	15833000	0.000127599	0.0127599	5
comp81210_c0_seq1_1 len=907 path=[885:0-224 1110:225-266 1152:267-293 1179:294-700 1586:701-906]	comp81210_c0_seq1_1 len=907 path=[885:0-224 1110:225-266 1152:267-293 1179:294-700 1586:701-906]	1	1	1	>comp81210_c0_seq1_1 len=907 path=[885:0-224 1110:225-266 1152:267-293 1179:294-700 1586:701-906]	1	1	1	1	4.6	4.6	4.6	32.362	303	303	0	7.0344	6403400	400210	3.22532e-06	0.000322532	1	59		125
comp81444_c0_seq1_6 len=312 path=[1:0-45 47:46-50 52:51-98 100:99-139 1200:140-144 1205:145-173 602:174-213 215:214-245 247:246-256 258:257-311]	comp81444_c0_seq1_6 len=312 path=[1:0-45 47:46-50 52:51-98 100:99-139 1200:140-144 1205:145-173 602:174-213 215:214-245 247:246-256 258:257-311]	2	2	2	>comp81444_c0_seq1_6 len=312 path=[1:0-45 47:46-50 52:51-98 100:99-139 1200:140-144 1205:145-173 602:174-213 215:214-245 247:246-256 258:257-311]	1	2	2	2	28.8	28.8	28.8	11.082	104	104	0	21.558	356540000	71309000	0.000574685	0.0574685	18	60		22
Haliotis_sp_idb_12724_c0_g1_i1;comp82638_c0_seq1_6 len=2489 path=[2469:0-1041 3511:1042-1521 3991:1522-2488];Haliotis_sp_Tri_98279_c0_g1_i1;Haliotis_sp_Tri_98277_c0_g1_i1;comp92329_c0_seq1_3 len=1563 path=[1541:0-299 1841:300-301 1843:302-856 2398:857-903 2445:904-1058 2600:1059-1064 2606:1065-1353 2895:1354-1562]	Haliotis_sp_idb_12724_c0_g1_i1;comp82638_c0_seq1_6 len=2489 path=[2469:0-1041 3511:1042-1521 3991:1522-2488];Haliotis_sp_Tri_98279_c0_g1_i1;Haliotis_sp_Tri_98277_c0_g1_i1;comp92329_c0_seq1_3 len=1563 path=[1541:0-299 1841:300-301 1843:302-856 2398:857-903 2445:904-1058 2600:1059-1064 2606:1065-1353 2895:1354-1562]	2;2;1;1;1	2;2;1;1;1	2;2;1;1;1	>Haliotis_sp_idb_12724_c0_g1_i1;>comp82638_c0_seq1_6 len=2489 path=[2469:0-1041 3511:1042-1521 3991:1522-2488];>Haliotis_sp_Tri_98279_c0_g1_i1;>Haliotis_sp_Tri_98277_c0_g1_i1;>comp92329_c0_seq1_3 len=1563 path=[1541:0-299 1841:300-301 1843:302-856 2398:857	5	2	2	2	6.8	6.8	6.8	34.845	308	308;830;297;303;521	0	16.385	58157000	3060900	2.4668e-05	0.0024668	9
Haliotis_sp_idb_73893_c0_g1_i1;comp83133_c0_seq1_3 len=545 path=[1373:0-75 1609:76-124 1141:125-134 77:135-271 1659:272-283 226:284-285 1673:286-298 1687:299-312 950:313-343 286:344-390 1223:391-416 1731:417-429 1745:430-544]	Haliotis_sp_idb_73893_c0_g1_i1;comp83133_c0_seq1_3 len=545 path=[1373:0-75 1609:76-124 1141:125-134 77:135-271 1659:272-283 226:284-285 1673:286-298 1687:299-312 950:313-343 286:344-390 1223:391-416 1731:417-429 1745:430-544]	1;1	1;1	1;1	>Haliotis_sp_idb_73893_c0_g1_i1;>comp83133_c0_seq1_3 len=545 path=[1373:0-75 1609:76-124 1141:125-134 77:135-271 1659:272-283 226:284-285 1673:286-298 1687:299-312 950:313-343 286:344-390 1223:391-416 1731:417-429 1745:430-544]	2	1	1	1	10.2	10.2	10.2	18.729	177	177;181	0	9.9408	18254000	3042300	2.45181e-05	0.00245181	1
comp83799_c2_seq1_1 len=820 path=[3192:0-768 3961:769-819];Haliotis_sp_idb_22374_c0_g1_i1;Haliotis_sp_CLC_8420_c0_g1_i1	comp83799_c2_seq1_1 len=820 path=[3192:0-768 3961:769-819];Haliotis_sp_idb_22374_c0_g1_i1;Haliotis_sp_CLC_8420_c0_g1_i1	2;2;1	2;2;1	2;2;1	>comp83799_c2_seq1_1 len=820 path=[3192:0-768 3961:769-819];>Haliotis_sp_idb_22374_c0_g1_i1;>Haliotis_sp_CLC_8420_c0_g1_i1	3	2	2	2	9.1	9.1	9.1	31.146	274	274;287;200	0	24.508	296220000	32913000	0.000265248	0.0265248	31	61		98
comp84928_c0_seq1_4 len=593 path=[571:0-73 645:74-129 1852:130-130 1387:131-175 1872:176-361 933:362-413 985:414-445 1017:446-450 1022:451-592];sp|P86733|KCP_HALAI BPTI/Kunitz domain-containing protein (Fragment) OS=Haliotis asinina PE=1 SV=1	comp84928_c0_seq1_4 len=593 path=[571:0-73 645:74-129 1852:130-130 1387:131-175 1872:176-361 933:362-413 985:414-445 1017:446-450 1022:451-592]	4;1	4;1	4;1	>comp84928_c0_seq1_4 len=593 path=[571:0-73 645:74-129 1852:130-130 1387:131-175 1872:176-361 933:362-413 985:414-445 1017:446-450 1022:451-592]	2	4	4	4	16.2	16.2	16.2	21.873	197	197;126	0	36.747	2404300000	300540000	0.00242208	0.242208	23
Haliotis_sp_idb_26484_c0_g1_i1;comp85406_c1_seq2_1 len=792 path=[1:0-591 593:592-791]	Haliotis_sp_idb_26484_c0_g1_i1;comp85406_c1_seq2_1 len=792 path=[1:0-591 593:592-791]	1;1	1;1	1;1	>Haliotis_sp_idb_26484_c0_g1_i1;>comp85406_c1_seq2_1 len=792 path=[1:0-591 593:592-791]	2	1	1	1	5.5	5.5	5.5	21.444	200	200;264	0.0033898	6.5076	14384000	1598200	1.288e-05	0.001288	1
Haliotis_sp_idb_14094_c0_g1_i1;Haliotis_sp_idb_14082_c0_g1_i1;Haliotis_sp_idb_14091_c0_g1_i1;comp85564_c0_seq1_5 len=727 path=[705:0-332 1640:333-341 1047:342-407 1113:408-408 1114:409-430 2057:431-624 1560:625-633 1339:634-726]	Haliotis_sp_idb_14094_c0_g1_i1;Haliotis_sp_idb_14082_c0_g1_i1;Haliotis_sp_idb_14091_c0_g1_i1;comp85564_c0_seq1_5 len=727 path=[705:0-332 1640:333-341 1047:342-407 1113:408-408 1114:409-430 2057:431-624 1560:625-633 1339:634-726]	2;2;2;2	2;2;2;2	2;2;2;2	>Haliotis_sp_idb_14094_c0_g1_i1;>Haliotis_sp_idb_14082_c0_g1_i1;>Haliotis_sp_idb_14091_c0_g1_i1;>comp85564_c0_seq1_5 len=727 path=[705:0-332 1640:333-341 1047:342-407 1113:408-408 1114:409-430 2057:431-624 1560:625-633 1339:634-726]	4	2	2	2	15.8	15.8	15.8	18.943	183	183;185;201;243	0	51.433	31590000	5265000	4.24311e-05	0.00424311	4
Haliotis_sp_CLC_1642_c0_g1_i1;comp85674_c0_seq1_1 len=1364 path=[2827:0-66 1553:67-628 2115:629-650 2137:651-998 2485:999-1296 2783:1297-1363];comp85674_c0_seq2_1 len=1436 path=[1414:0-138 1553:139-700 2115:701-722 2137:723-1070 2485:1071-1368 2783:1369-1435];tr|Q9BP38|Q9BP38_HALRU Aragonite protein AP24 OS=Haliotis rufescens PE=2 SV=1	Haliotis_sp_CLC_1642_c0_g1_i1;comp85674_c0_seq1_1 len=1364 path=[2827:0-66 1553:67-628 2115:629-650 2137:651-998 2485:999-1296 2783:1297-1363];comp85674_c0_seq2_1 len=1436 path=[1414:0-138 1553:139-700 2115:701-722 2137:723-1070 2485:1071-1368 2783:1369-1435]	13;13;13;2	13;13;13;2	13;13;13;2	>Haliotis_sp_CLC_1642_c0_g1_i1;>comp85674_c0_seq1_1 len=1364 path=[2827:0-66 1553:67-628 2115:629-650 2137:651-998 2485:999-1296 2783:1297-1363];>comp85674_c0_seq2_1 len=1436 path=[1414:0-138 1553:139-700 2115:701-722 2137:723-1070 2485:1071-1368 2783:1369	4	13	13	13	48.8	48.8	48.8	23.689	201	201;455;479;171	0	220.21	2823700000	235310000	0.00189638	0.189638	87	62;63;64;65		166;180;182;183
Haliotis_sp_idb_47982_c0_g1_i1;comp86516_c0_seq2_3 len=1210 path=[1901:0-187 2094:188-331 96:332-424 189:425-439 204:440-591 3781:592-645 410:646-719 484:720-775 540:776-800 565:801-816 581:817-875 640:876-889 654:890-901 666:902-963 728:964-995 760:996-1023 788:1024-1156 921:1157-1209]	Haliotis_sp_idb_47982_c0_g1_i1;comp86516_c0_seq2_3 len=1210 path=[1901:0-187 2094:188-331 96:332-424 189:425-439 204:440-591 3781:592-645 410:646-719 484:720-775 540:776-800 565:801-816 581:817-875 640:876-889 654:890-901 666:902-963 728:964-995 760:996-1023 788:1024-1156 921:1157-1209]	2;2	2;2	2;2	>Haliotis_sp_idb_47982_c0_g1_i1;>comp86516_c0_seq2_3 len=1210 path=[1901:0-187 2094:188-331 96:332-424 189:425-439 204:440-591 3781:592-645 410:646-719 484:720-775 540:776-800 565:801-816 581:817-875 640:876-889 654:890-901 666:902-963 728:964-995 760:996-	2	2	2	2	7.9	7.9	7.9	32.663	303	303;403	0	15.251	19334000	1757600	1.41646e-05	0.00141646	8	66		90
Haliotis_sp_Tri_53798_c0_g1_i1;Haliotis_sp_idb_13782_c0_g1_i1;comp87007_c0_seq1_6 len=892 path=[870:0-172 1762:173-187 1058:188-259 2040:260-266 1137:267-334 1838:335-340 1211:341-464 1335:465-527 1398:528-891]	Haliotis_sp_Tri_53798_c0_g1_i1;Haliotis_sp_idb_13782_c0_g1_i1;comp87007_c0_seq1_6 len=892 path=[870:0-172 1762:173-187 1058:188-259 2040:260-266 1137:267-334 1838:335-340 1211:341-464 1335:465-527 1398:528-891]	4;4;4	4;4;4	4;4;4	>Haliotis_sp_Tri_53798_c0_g1_i1;>Haliotis_sp_idb_13782_c0_g1_i1;>comp87007_c0_seq1_6 len=892 path=[870:0-172 1762:173-187 1058:188-259 2040:260-266 1137:267-334 1838:335-340 1211:341-464 1335:465-527 1398:528-891]	3	4	4	4	21.6	21.6	21.6	23.424	208	208;208;297	0	25.088	37897000	3158100	2.54514e-05	0.00254514	6
Haliotis_sp_CLC_4146_c0_g1_i1;comp87152_c0_seq1_4 len=1152 path=[1:0-8 10:9-10 12:11-34 36:35-35 37:36-59 61:60-303 305:304-306 308:307-330 332:331-879 881:880-903 905:904-1151];Haliotis_sp_idb_7271_c0_g1_i1	Haliotis_sp_CLC_4146_c0_g1_i1;comp87152_c0_seq1_4 len=1152 path=[1:0-8 10:9-10 12:11-34 36:35-35 37:36-59 61:60-303 305:304-306 308:307-330 332:331-879 881:880-903 905:904-1151];Haliotis_sp_idb_7271_c0_g1_i1	7;7;5	7;7;5	7;7;5	>Haliotis_sp_CLC_4146_c0_g1_i1;>comp87152_c0_seq1_4 len=1152 path=[1:0-8 10:9-10 12:11-34 36:35-35 37:36-59 61:60-303 305:304-306 308:307-330 332:331-879 881:880-903 905:904-1151];>Haliotis_sp_idb_7271_c0_g1_i1	3	7	7	7	31.1	31.1	31.1	37.344	347	347;384;221	0	176.88	553090000	39507000	0.00031839	0.031839	25	67;68		137;267
comp88250_c0_seq2_2 len=449 path=[427:0-23 451:24-62 490:63-69 497:70-80 508:81-101 1523:102-128 556:129-266 694:267-290 718:291-294 722:295-425 1622:426-448];comp88250_c0_seq1_2 len=422 path=[427:0-23 451:24-62 490:63-69 497:70-80 508:81-101 556:102-239 694:240-263 718:264-267 722:268-398 1622:399-421]	comp88250_c0_seq2_2 len=449 path=[427:0-23 451:24-62 490:63-69 497:70-80 508:81-101 1523:102-128 556:129-266 694:267-290 718:291-294 722:295-425 1622:426-448];comp88250_c0_seq1_2 len=422 path=[427:0-23 451:24-62 490:63-69 497:70-80 508:81-101 556:102-239 694:240-263 718:264-267 722:268-398 1622:399-421]	3;2	3;2	3;2	>comp88250_c0_seq2_2 len=449 path=[427:0-23 451:24-62 490:63-69 497:70-80 508:81-101 1523:102-128 556:129-266 694:267-290 718:291-294 722:295-425 1622:426-448];>comp88250_c0_seq1_2 len=422 path=[427:0-23 451:24-62 490:63-69 497:70-80 508:81-101 556:102-239	2	3	3	3	29.3	29.3	29.3	15.949	150	150;141	0	77.953	328140000	46877000	0.000377785	0.0377785	19
Haliotis_sp_Tri_97777_c0_g1_i1;comp88441_c0_seq3_1 len=1542 path=[1563:0-601 2165:602-827 4392:828-847 3856:848-849 2456:850-877 2484:878-1541];comp88441_c0_seq2_1 len=1583 path=[1563:0-601 2165:602-827 4392:828-847 4412:848-890 2456:891-918 2484:919-1582];comp59451_c0_seq1_4 len=672 path=[650:0-671];comp88441_c0_seq4_2 len=1294 path=[3125:0-353 2165:354-579 4392:580-599 3856:600-601 2456:602-629…	Haliotis_sp_Tri_97777_c0_g1_i1;comp88441_c0_seq3_1 len=1542 path=[1563:0-601 2165:602-827 4392:828-847 3856:848-849 2456:850-877 2484:878-1541];comp88441_c0_seq2_1 len=1583 path=[1563:0-601 2165:602-827 4392:828-847 4412:848-890 2456:891-918 2484:919-1582]	5;5;5;2;1;1	5;5;5;2;1;1	5;5;5;2;1;1	>Haliotis_sp_Tri_97777_c0_g1_i1;>comp88441_c0_seq3_1 len=1542 path=[1563:0-601 2165:602-827 4392:828-847 3856:848-849 2456:850-877 2484:878-1541];>comp88441_c0_seq2_1 len=1583 path=[1563:0-601 2165:602-827 4392:828-847 4412:848-890 2456:891-918 2484:919-15	6	5	5	5	26	26	26	22.658	208	208;514;528;224;431;445	0	57.781	157350000	13113000	0.000105679	0.0105679	15	69;70		90;165
Haliotis_sp_Tri_105597_c0_g1_i1;comp90074_c0_seq4_2 len=784 path=[3104:0-92 234:93-443 2205:444-545 2308:546-783];comp90074_c0_seq3_2 len=803 path=[3104:0-92 234:93-443 585:444-802];comp90074_c0_seq1_1 len=924 path=[1:0-67 69:68-76 78:77-175 2704:176-190 192:191-232 234:233-583 2205:584-685 2308:686-923];comp90074_c0_seq2_1 len=943 path=[1:0-67 69:68-76 78:77-175 2704:176-190 192:191-232 234:233-…	Haliotis_sp_Tri_105597_c0_g1_i1;comp90074_c0_seq4_2 len=784 path=[3104:0-92 234:93-443 2205:444-545 2308:546-783];comp90074_c0_seq3_2 len=803 path=[3104:0-92 234:93-443 585:444-802];comp90074_c0_seq1_1 len=924 path=[1:0-67 69:68-76 78:77-175 2704:176-190 192:191-232 234:233-583 2205:584-685 2308:686-923];comp90074_c0_seq2_1 len=943 path=[1:0-67 69:68-76 78:77-175 2704:176-190 192:191-232 234:233-…	1;1;1;1;1	1;1;1;1;1	1;1;1;1;1	>Haliotis_sp_Tri_105597_c0_g1_i1;>comp90074_c0_seq4_2 len=784 path=[3104:0-92 234:93-443 2205:444-545 2308:546-783];>comp90074_c0_seq3_2 len=803 path=[3104:0-92 234:93-443 585:444-802];>comp90074_c0_seq1_1 len=924 path=[1:0-67 69:68-76 78:77-175 2704:176-1	5	1	1	1	8.5	8.5	8.5	21.838	200	200;261;268;308;315	0	8.7123	12658000	1582200	1.27511e-05	0.00127511	1	71		162
Haliotis_sp_CLC_5354_c0_g1_i1;comp91372_c0_seq1_1 len=2171 path=[2149:0-1207 3357:1208-1276 3426:1277-1856 4006:1857-1938 4088:1939-1945 4095:1946-2170]	Haliotis_sp_CLC_5354_c0_g1_i1;comp91372_c0_seq1_1 len=2171 path=[2149:0-1207 3357:1208-1276 3426:1277-1856 4006:1857-1938 4088:1939-1945 4095:1946-2170]	4;4	4;4	4;4	>Haliotis_sp_CLC_5354_c0_g1_i1;>comp91372_c0_seq1_1 len=2171 path=[2149:0-1207 3357:1208-1276 3426:1277-1856 4006:1857-1938 4088:1939-1945 4095:1946-2170]	2	4	4	4	37.7	37.7	37.7	16.167	146	146;724	0	53.904	183150000	30525000	0.000246003	0.0246003	18	72		114
Haliotis_sp_Tri_102529_c0_g1_i1;Haliotis_sp_idb_15781_c0_g1_i1;comp91382_c0_seq3_6 len=2048 path=[2094:0-775 2870:776-1120 3215:1121-1135 3230:1136-1214 3309:1215-1457 3552:1458-1473 3568:1474-1511 3606:1512-1903 5632:1904-2047];comp91382_c0_seq1_6 len=2116 path=[2094:0-775 2870:776-1120 3215:1121-1135 3230:1136-1214 3309:1215-1457 3552:1458-1473 3568:1474-1511 3606:1512-1903 3998:1904-2115]	Haliotis_sp_Tri_102529_c0_g1_i1;Haliotis_sp_idb_15781_c0_g1_i1;comp91382_c0_seq3_6 len=2048 path=[2094:0-775 2870:776-1120 3215:1121-1135 3230:1136-1214 3309:1215-1457 3552:1458-1473 3568:1474-1511 3606:1512-1903 5632:1904-2047];comp91382_c0_seq1_6 len=2116 path=[2094:0-775 2870:776-1120 3215:1121-1135 3230:1136-1214 3309:1215-1457 3552:1458-1473 3568:1474-1511 3606:1512-1903 3998:1904-2115]	3;3;3;3	3;3;3;3	3;3;3;3	>Haliotis_sp_Tri_102529_c0_g1_i1;>Haliotis_sp_idb_15781_c0_g1_i1;>comp91382_c0_seq3_6 len=2048 path=[2094:0-775 2870:776-1120 3215:1121-1135 3230:1136-1214 3309:1215-1457 3552:1458-1473 3568:1474-1511 3606:1512-1903 5632:1904-2047];>comp91382_c0_seq1_6 len	4	3	3	3	37.8	37.8	37.8	13.178	119	119;167;683;705	0	22.297	49800000	7114300	5.73347e-05	0.00573347	6	73;74;75		59;90;99
comp91512_c0_seq6_5 len=701 path=[2400:0-117 2518:118-222 2623:223-226 2627:227-364 10828:365-385 11160:386-388 11163:389-389 11164:390-391 7579:392-397 433:398-675 711:676-700];comp91512_c0_seq11_6 len=702 path=[35:0-28 63:29-153 188:154-176 211:177-209 244:210-228 263:229-389 424:390-398 433:399-676 711:677-701];Haliotis_sp_Tri_1974_c0_g1_i1;Haliotis_sp_CLC_7266_c0_g1_i1;comp91512_c0_seq3_6 len…	comp91512_c0_seq6_5 len=701 path=[2400:0-117 2518:118-222 2623:223-226 2627:227-364 10828:365-385 11160:386-388 11163:389-389 11164:390-391 7579:392-397 433:398-675 711:676-700];comp91512_c0_seq11_6 len=702 path=[35:0-28 63:29-153 188:154-176 211:177-209 244:210-228 263:229-389 424:390-398 433:399-676 711:677-701];Haliotis_sp_Tri_1974_c0_g1_i1;Haliotis_sp_CLC_7266_c0_g1_i1;comp91512_c0_seq3_6 len…	1;1;1;1;1;1;1;1;1;1;1;1;1;1;1;1;1;1;1;1;1	1;1;1;1;1;1;1;1;1;1;1;1;1;1;1;1;1;1;1;1;1	1;1;1;1;1;1;1;1;1;1;1;1;1;1;1;1;1;1;1;1;1	>comp91512_c0_seq6_5 len=701 path=[2400:0-117 2518:118-222 2623:223-226 2627:227-364 10828:365-385 11160:386-388 11163:389-389 11164:390-391 7579:392-397 433:398-675 711:676-700];>comp91512_c0_seq11_6 len=702 path=[35:0-28 63:29-153 188:154-176 211:177-209	21	1	1	1	6	6	6	25.429	234	234;234;285;288;320;346;346;358;459;539;551;557;569;651;663;663;669;675;681;681;693	0	9.3285	18348000	2293500	1.84835e-05	0.00184835	8	76		68
comp91920_c0_seq3_1 len=597 path=[1:0-45 47:46-58 60:59-105 3114:106-130 3139:131-184 170:185-200 6194:201-255 241:256-280 266:281-547 533:548-571 4603:572-596]	comp91920_c0_seq3_1 len=597 path=[1:0-45 47:46-58 60:59-105 3114:106-130 3139:131-184 170:185-200 6194:201-255 241:256-280 266:281-547 533:548-571 4603:572-596]	4	4	4	>comp91920_c0_seq3_1 len=597 path=[1:0-45 47:46-58 60:59-105 3114:106-130 3139:131-184 170:185-200 6194:201-255 241:256-280 266:281-547 533:548-571 4603:572-596]	1	4	4	4	22.6	22.6	22.6	22.3	199	199	0	72.133	137140000	13714000	0.000110522	0.0110522	15	77		156
comp92090_c0_seq1_2 len=2730 path=[1:0-1589 1591:1590-1598 1600:1599-2729]	comp92090_c0_seq1_2 len=2730 path=[1:0-1589 1591:1590-1598 1600:1599-2729]	1	1	1	>comp92090_c0_seq1_2 len=2730 path=[1:0-1589 1591:1590-1598 1600:1599-2729]	1	1	1	1	1.6	1.6	1.6	100.24	910	910	0.0034843	6.7995	62988000	1464800	1.18049e-05	0.00118049	2		7;8		816;822
Haliotis_sp_Tri_129647_c0_g1_i1;comp92139_c0_seq1_6 len=4232 path=[4311:0-46 4358:47-49 4361:50-618 4930:619-1740 6052:1741-2273 6585:2274-3976 8288:3977-3984 8296:3985-4201 36:4202-4219 54:4220-4220 26:4221-4231];comp92139_c0_seq2_6 len=4253 path=[4311:0-46 4358:47-49 4361:50-618 8678:619-639 4930:640-1761 6052:1762-2294 6585:2295-3997 8288:3998-4005 8296:4006-4222 36:4223-4240 54:4241-4241 26:4…	Haliotis_sp_Tri_129647_c0_g1_i1;comp92139_c0_seq1_6 len=4232 path=[4311:0-46 4358:47-49 4361:50-618 4930:619-1740 6052:1741-2273 6585:2274-3976 8288:3977-3984 8296:3985-4201 36:4202-4219 54:4220-4220 26:4221-4231];comp92139_c0_seq2_6 len=4253 path=[4311:0-46 4358:47-49 4361:50-618 8678:619-639 4930:640-1761 6052:1762-2294 6585:2295-3997 8288:3998-4005 8296:4006-4222 36:4223-4240 54:4241-4241 26:4…	10;10;10	10;10;10	10;10;10	>Haliotis_sp_Tri_129647_c0_g1_i1;>comp92139_c0_seq1_6 len=4232 path=[4311:0-46 4358:47-49 4361:50-618 4930:619-1740 6052:1741-2273 6585:2274-3976 8288:3977-3984 8296:3985-4201 36:4202-4219 54:4220-4220 26:4221-4231];>comp92139_c0_seq2_6 len=4253 path=[4311	3	10	10	10	15.1	15.1	15.1	92.791	841	841;1411;1418	0	138.12	991620000	24186000	0.000194917	0.0194917	94	78;79;80;81;82;83		270;283;289;339;362;433
comp92223_c1_seq1_1 len=1422 path=[5715:0-199 5915:200-218 5934:219-467 17974:468-468 6184:469-484 6200:485-1421];comp92223_c1_seq2_1 len=1458 path=[5715:0-199 5915:200-218 5934:219-467 17951:468-470 15696:471-503 17974:504-504 6184:505-520 6200:521-1457];Haliotis_sp_Tri_135246_c0_g1_i1;Haliotis_sp_idb_2286_c0_g1_i1;comp92223_c1_seq3_1 len=528 path=[5715:0-199 5915:200-218 5934:219-467 17951:468-…	comp92223_c1_seq1_1 len=1422 path=[5715:0-199 5915:200-218 5934:219-467 17974:468-468 6184:469-484 6200:485-1421];comp92223_c1_seq2_1 len=1458 path=[5715:0-199 5915:200-218 5934:219-467 17951:468-470 15696:471-503 17974:504-504 6184:505-520 6200:521-1457];Haliotis_sp_Tri_135246_c0_g1_i1;Haliotis_sp_idb_2286_c0_g1_i1;comp92223_c1_seq3_1 len=528 path=[5715:0-199 5915:200-218 5934:219-467 17951:468-…	3;3;3;3;2	3;3;3;3;2	3;3;3;3;2	>comp92223_c1_seq1_1 len=1422 path=[5715:0-199 5915:200-218 5934:219-467 17974:468-468 6184:469-484 6200:485-1421];>comp92223_c1_seq2_1 len=1458 path=[5715:0-199 5915:200-218 5934:219-467 17951:468-470 15696:471-503 17974:504-504 6184:505-520 6200:521-1457	5	3	3	3	8	8	8	55.656	474	474;486;567;575;176	0	35.232	127140000	6691700	5.39289e-05	0.00539289	22	84		93
comp92459_c0_seq1_6 len=2504 path=[14608:0-2424 17033:2425-2503]	comp92459_c0_seq1_6 len=2504 path=[14608:0-2424 17033:2425-2503]	1	1	1	>comp92459_c0_seq1_6 len=2504 path=[14608:0-2424 17033:2425-2503]	1	1	1	1	1.7	1.7	1.7	92.057	835	835	0	7.114	148320000	3371000	2.71672e-05	0.00271672	5	85		126
Haliotis_sp_idb_10148_c0_g1_i1;Haliotis_sp_idb_10147_c0_g1_i1;comp92459_c0_seq7_1 len=3536 path=[24690:0-221 24912:222-228 10457:229-730 14471:731-737 10966:738-1008 11237:1009-1009 11238:1010-2109 12338:2110-2977 3338:2978-3503 522:3504-3535];comp92459_c0_seq4_1 len=3629 path=[23354:0-114 10250:115-321 10457:322-823 14471:824-830 10966:831-1101 11237:1102-1102 11238:1103-2202 12338:2203-3070 333…	Haliotis_sp_idb_10148_c0_g1_i1;Haliotis_sp_idb_10147_c0_g1_i1;comp92459_c0_seq7_1 len=3536 path=[24690:0-221 24912:222-228 10457:229-730 14471:731-737 10966:738-1008 11237:1009-1009 11238:1010-2109 12338:2110-2977 3338:2978-3503 522:3504-3535];comp92459_c0_seq4_1 len=3629 path=[23354:0-114 10250:115-321 10457:322-823 14471:824-830 10966:831-1101 11237:1102-1102 11238:1103-2202 12338:2203-3070 333…	1;1;1;1;1	1;1;1;1;1	1;1;1;1;1	>Haliotis_sp_idb_10148_c0_g1_i1;>Haliotis_sp_idb_10147_c0_g1_i1;>comp92459_c0_seq7_1 len=3536 path=[24690:0-221 24912:222-228 10457:229-730 14471:731-737 10966:738-1008 11237:1009-1009 11238:1010-2109 12338:2110-2977 3338:2978-3503 522:3504-3535];>comp9245	5	1	1	1	3.8	3.8	3.8	32.809	288	288;401;1179;1210;1231	0.0035336	6.8775	20096000	1674700	1.34965e-05	0.00134965	1
comp93489_c0_seq5_6 len=1766 path=[9351:0-270 9622:271-306 9658:307-469 3755:470-526 3812:527-620 3906:621-696 3982:697-996 4282:997-1143 4429:1144-1200 4486:1201-1320 10291:1321-1422 18596:1423-1424 12238:1425-1705 12519:1706-1765];comp93489_c0_seq14_6 len=1768 path=[9351:0-270 9622:271-306 9658:307-469 3755:470-526 3812:527-620 3906:621-696 3982:697-996 4282:997-1143 4429:1144-1200 4486:1201-13…	comp93489_c0_seq5_6 len=1766 path=[9351:0-270 9622:271-306 9658:307-469 3755:470-526 3812:527-620 3906:621-696 3982:697-996 4282:997-1143 4429:1144-1200 4486:1201-1320 10291:1321-1422 18596:1423-1424 12238:1425-1705 12519:1706-1765];comp93489_c0_seq14_6 len=1768 path=[9351:0-270 9622:271-306 9658:307-469 3755:470-526 3812:527-620 3906:621-696 3982:697-996 4282:997-1143 4429:1144-1200 4486:1201-13…	1;1;1;1;1;1;1;1;1;1;1;1;1;1;1;1	1;1;1;1;1;1;1;1;1;1;1;1;1;1;1;1	1;1;1;1;1;1;1;1;1;1;1;1;1;1;1;1	>comp93489_c0_seq5_6 len=1766 path=[9351:0-270 9622:271-306 9658:307-469 3755:470-526 3812:527-620 3906:621-696 3982:697-996 4282:997-1143 4429:1144-1200 4486:1201-1320 10291:1321-1422 18596:1423-1424 12238:1425-1705 12519:1706-1765];>comp93489_c0_seq14_6	16	1	1	1	1.9	1.9	1.9	62.125	589	589;589;648;649;650;709;709;710;768;769;770;830;889;948;1009;1068	0	7.6092	154880000	5957000	4.80079e-05	0.00480079	6
Haliotis_sp_idb_36785_c0_g1_i1;comp93624_c0_seq2_4 len=1542 path=[76:0-21 1724:22-161 1864:162-198 5133:199-215 1918:216-224 1927:225-264 5160:265-269 5165:270-279 1982:280-299 2002:300-614 2317:615-1113 2816:1114-1382 3085:1383-1467 5318:1468-1485 3188:1486-1541]	Haliotis_sp_idb_36785_c0_g1_i1;comp93624_c0_seq2_4 len=1542 path=[76:0-21 1724:22-161 1864:162-198 5133:199-215 1918:216-224 1927:225-264 5160:265-269 5165:270-279 1982:280-299 2002:300-614 2317:615-1113 2816:1114-1382 3085:1383-1467 5318:1468-1485 3188:1486-1541]	2;2	2;2	2;2	>Haliotis_sp_idb_36785_c0_g1_i1;>comp93624_c0_seq2_4 len=1542 path=[76:0-21 1724:22-161 1864:162-198 5133:199-215 1918:216-224 1927:225-264 5160:265-269 5165:270-279 1982:280-299 2002:300-614 2317:615-1113 2816:1114-1382 3085:1383-1467 5318:1468-1485 3188:	2	2	2	2	8.5	8.5	8.5	28.346	260	260;514	0	12.093	16575000	1105000	8.90528e-06	0.000890528	4	86		115
comp94109_c0_seq16_5 len=1066 path=[10494:0-336 1023:337-366 1053:367-448 1135:449-474 2707:475-497 2730:498-595 19145:596-599 1286:600-631 1318:632-662 1349:663-1065];comp94109_c0_seq6_5 len=1564 path=[10494:0-336 1023:337-366 1053:367-448 1135:449-474 2707:475-497 2730:498-595 2828:596-697 2930:698-718 19198:719-726 9404:727-1091 3631:1092-1099 1286:1100-1131 7188:1132-1250 5740:1251-1322 5812:…	comp94109_c0_seq16_5 len=1066 path=[10494:0-336 1023:337-366 1053:367-448 1135:449-474 2707:475-497 2730:498-595 19145:596-599 1286:600-631 1318:632-662 1349:663-1065];comp94109_c0_seq6_5 len=1564 path=[10494:0-336 1023:337-366 1053:367-448 1135:449-474 2707:475-497 2730:498-595 2828:596-697 2930:698-718 19198:719-726 9404:727-1091 3631:1092-1099 1286:1100-1131 7188:1132-1250 5740:1251-1322 5812:…	3;2;2;2;1;1;1;1;1;1	3;2;2;2;1;1;1;1;1;1	3;2;2;2;1;1;1;1;1;1	>comp94109_c0_seq16_5 len=1066 path=[10494:0-336 1023:337-366 1053:367-448 1135:449-474 2707:475-497 2730:498-595 19145:596-599 1286:600-631 1318:632-662 1349:663-1065];>comp94109_c0_seq6_5 len=1564 path=[10494:0-336 1023:337-366 1053:367-448 1135:449-474	10	3	3	3	11.2	11.2	11.2	38.513	356	356;522;522;624;440;464;491;522;656;658	0	26.54	1606500000	84553000	0.000681419	0.0681419	17	87		130
comp94219_c0_seq16_4 len=775 path=[6877:0-451 12503:452-471 12523:472-474 12563:475-476 2962:477-529 3015:530-530 424:531-628 522:629-632 526:633-682 12796:683-683 577:684-774];comp94219_c0_seq15_4 len=827 path=[6877:0-451 12503:452-471 12523:472-474 12563:475-476 2962:477-529 3015:530-530 424:531-628 522:629-632 526:633-682 8350:683-826]	comp94219_c0_seq16_4 len=775 path=[6877:0-451 12503:452-471 12523:472-474 12563:475-476 2962:477-529 3015:530-530 424:531-628 522:629-632 526:633-682 12796:683-683 577:684-774];comp94219_c0_seq15_4 len=827 path=[6877:0-451 12503:452-471 12523:472-474 12563:475-476 2962:477-529 3015:530-530 424:531-628 522:629-632 526:633-682 8350:683-826]	2;2	2;2	2;2	>comp94219_c0_seq16_4 len=775 path=[6877:0-451 12503:452-471 12523:472-474 12563:475-476 2962:477-529 3015:530-530 424:531-628 522:629-632 526:633-682 12796:683-683 577:684-774];>comp94219_c0_seq15_4 len=827 path=[6877:0-451 12503:452-471 12523:472-474 125	2	2	2	2	12	12	12	28.807	258	258;275	0	16.049	46816000	3344000	2.69496e-05	0.00269496	3
comp94623_c0_seq2_1 len=1984 path=[2115:0-48 2079:49-83 9938:84-84 6447:85-86 6449:87-1409 7776:1410-1777 8144:1778-1953 8320:1954-1983];comp94623_c0_seq3_1 len=1999 path=[2115:0-48 2079:49-83 9938:84-84 6447:85-86 6449:87-1409 7776:1410-1777 8408:1778-1792 8144:1793-1968 8320:1969-1998]	comp94623_c0_seq2_1 len=1984 path=[2115:0-48 2079:49-83 9938:84-84 6447:85-86 6449:87-1409 7776:1410-1777 8144:1778-1953 8320:1954-1983];comp94623_c0_seq3_1 len=1999 path=[2115:0-48 2079:49-83 9938:84-84 6447:85-86 6449:87-1409 7776:1410-1777 8408:1778-1792 8144:1793-1968 8320:1969-1998]	1;1	1;1	1;1	>comp94623_c0_seq2_1 len=1984 path=[2115:0-48 2079:49-83 9938:84-84 6447:85-86 6449:87-1409 7776:1410-1777 8144:1778-1953 8320:1954-1983];>comp94623_c0_seq3_1 len=1999 path=[2115:0-48 2079:49-83 9938:84-84 6447:85-86 6449:87-1409 7776:1410-1777 8408:1778-1	2	1	1	1	1.7	1.7	1.7	71.986	662	662;667	0.0098361	6.3009	4564600	130420	1.05107e-06	0.000105107	1		9		10
Haliotis_sp_CLC_11182_c0_g1_i1;comp95660_c0_seq1_3 len=2674 path=[1:0-159 161:160-163 165:164-900 902:901-913 915:914-1289 1291:1290-1431 1433:1432-1794 1796:1795-1819 1821:1820-2673]	Haliotis_sp_CLC_11182_c0_g1_i1;comp95660_c0_seq1_3 len=2674 path=[1:0-159 161:160-163 165:164-900 902:901-913 915:914-1289 1291:1290-1431 1433:1432-1794 1796:1795-1819 1821:1820-2673]	1;1	1;1	1;1	>Haliotis_sp_CLC_11182_c0_g1_i1;>comp95660_c0_seq1_3 len=2674 path=[1:0-159 161:160-163 165:164-900 902:901-913 915:914-1289 1291:1290-1431 1433:1432-1794 1796:1795-1819 1821:1820-2673]	2	1	1	1	1.7	1.7	1.7	90.014	784	784;891	0.0035088	6.8246	14793000	336200	2.70946e-06	0.000270946	1		22		184
comp95780_c0_seq2_4 len=1153 path=[1151:0-87 1239:88-94 1246:95-227 1379:228-261 1413:262-298 4581:299-405 4649:406-435 3988:436-472 1620:473-475 1623:476-577 1725:578-611 1759:612-649 1797:650-695 1843:696-715 4790:716-768 2726:769-830 3266:831-845 1993:846-859 2007:860-917 2065:918-941 2089:942-967 2846:968-996 2168:997-1033 2205:1034-1057 2229:1058-1152]	comp95780_c0_seq2_4 len=1153 path=[1151:0-87 1239:88-94 1246:95-227 1379:228-261 1413:262-298 4581:299-405 4649:406-435 3988:436-472 1620:473-475 1623:476-577 1725:578-611 1759:612-649 1797:650-695 1843:696-715 4790:716-768 2726:769-830 3266:831-845 1993:846-859 2007:860-917 2065:918-941 2089:942-967 2846:968-996 2168:997-1033 2205:1034-1057 2229:1058-1152]	5	5	4	>comp95780_c0_seq2_4 len=1153 path=[1151:0-87 1239:88-94 1246:95-227 1379:228-261 1413:262-298 4581:299-405 4649:406-435 3988:436-472 1620:473-475 1623:476-577 1725:578-611 1759:612-649 1797:650-695 1843:696-715 4790:716-768 2726:769-830 3266:831-845 1993:	1	5	5	4	11.2	11.2	6.2	42.368	384	384	0	48.393	2496200000	156010000	0.0012573	0.12573	56	88;89;90;91		69;140;147;157
comp97002_c0_seq2_2 len=1276 path=[5671:0-97 3276:98-659 3838:660-663 3842:664-785 4660:786-932 6483:933-1125 4340:1126-1149 4364:1150-1275];comp97002_c0_seq4_2 len=1312 path=[5671:0-97 3276:98-659 3838:660-663 3842:664-785 3964:786-968 6483:969-1161 4340:1162-1185 4364:1186-1311];comp97002_c0_seq1_1 len=2220 path=[2234:0-776 3011:777-1041 3276:1042-1603 3838:1604-1607 3842:1608-1729 4660:1730-18…	comp97002_c0_seq2_2 len=1276 path=[5671:0-97 3276:98-659 3838:660-663 3842:664-785 4660:786-932 6483:933-1125 4340:1126-1149 4364:1150-1275];comp97002_c0_seq4_2 len=1312 path=[5671:0-97 3276:98-659 3838:660-663 3842:664-785 3964:786-968 6483:969-1161 4340:1162-1185 4364:1186-1311];comp97002_c0_seq1_1 len=2220 path=[2234:0-776 3011:777-1041 3276:1042-1603 3838:1604-1607 3842:1608-1729 4660:1730-18…	1;1;1;1	1;1;1;1	1;1;1;1	>comp97002_c0_seq2_2 len=1276 path=[5671:0-97 3276:98-659 3838:660-663 3842:664-785 4660:786-932 6483:933-1125 4340:1126-1149 4364:1150-1275];>comp97002_c0_seq4_2 len=1312 path=[5671:0-97 3276:98-659 3838:660-663 3842:664-785 3964:786-968 6483:969-1161 434	4	1	1	1	2.6	2.6	2.6	47.823	425	425;437;740;752	0.0096774	6.124	2188200	87530	7.05411e-07	7.05411e-05	1
Haliotis_sp_idb_35506_c0_g1_i1;comp97330_c0_seq1_5 len=1499 path=[5244:0-5 736:6-29 760:30-93 824:94-113 844:114-179 910:180-219 950:220-446 1177:447-470 1201:471-564 1295:565-588 1319:589-602 1333:603-626 1357:627-688 1419:689-725 1456:726-928 1659:929-945 1676:946-1117 1848:1118-1141 1872:1142-1351 2082:1352-1425 2156:1426-1449 2180:1450-1498];comp97330_c0_seq2_5 len=2228 path=[1:0-265 267:266-…	Haliotis_sp_idb_35506_c0_g1_i1;comp97330_c0_seq1_5 len=1499 path=[5244:0-5 736:6-29 760:30-93 824:94-113 844:114-179 910:180-219 950:220-446 1177:447-470 1201:471-564 1295:565-588 1319:589-602 1333:603-626 1357:627-688 1419:689-725 1456:726-928 1659:929-945 1676:946-1117 1848:1118-1141 1872:1142-1351 2082:1352-1425 2156:1426-1449 2180:1450-1498];comp97330_c0_seq2_5 len=2228 path=[1:0-265 267:266-…	3;3;3;1	3;3;3;1	3;3;3;1	>Haliotis_sp_idb_35506_c0_g1_i1;>comp97330_c0_seq1_5 len=1499 path=[5244:0-5 736:6-29 760:30-93 824:94-113 844:114-179 910:180-219 950:220-446 1177:447-470 1201:471-564 1295:565-588 1319:589-602 1333:603-626 1357:627-688 1419:689-725 1456:726-928 1659:929-	4	3	3	3	15.3	15.3	15.3	24.503	215	215;500;743;215	0	18.862	33045000	2065300	1.66444e-05	0.00166444	8	92		169
comp98044_c0_seq5_2 len=630 path=[1516:0-58 1575:59-108 1625:109-129 1646:130-263 1780:264-270 1787:271-569 6139:570-574 6144:575-586 5788:587-629];Haliotis_sp_Tri_52786_c0_g1_i1;comp98044_c0_seq2_2 len=1470 path=[1516:0-58 1575:59-108 1625:109-129 1646:130-263 1780:264-270 1787:271-569 6139:570-574 6144:575-586 2103:587-594 2111:595-1113 2630:1114-1130 2647:1131-1259 2776:1260-1391 2908:1392-141…	comp98044_c0_seq5_2 len=630 path=[1516:0-58 1575:59-108 1625:109-129 1646:130-263 1780:264-270 1787:271-569 6139:570-574 6144:575-586 5788:587-629];Haliotis_sp_Tri_52786_c0_g1_i1;comp98044_c0_seq2_2 len=1470 path=[1516:0-58 1575:59-108 1625:109-129 1646:130-263 1780:264-270 1787:271-569 6139:570-574 6144:575-586 2103:587-594 2111:595-1113 2630:1114-1130 2647:1131-1259 2776:1260-1391 2908:1392-141…	4;4;4;2;2	4;4;4;2;2	4;4;4;2;2	>comp98044_c0_seq5_2 len=630 path=[1516:0-58 1575:59-108 1625:109-129 1646:130-263 1780:264-270 1787:271-569 6139:570-574 6144:575-586 5788:587-629];>Haliotis_sp_Tri_52786_c0_g1_i1;>comp98044_c0_seq2_2 len=1470 path=[1516:0-58 1575:59-108 1625:109-129 1646	5	4	4	4	20	20	20	23.592	210	210;240;490;262;542	0	43.478	494970000	35355000	0.000284929	0.0284929	9
Haliotis_sp_Tri_123348_c0_g1_i1;comp98866_c0_seq1_1 len=3558 path=[1:0-163 165:164-165 167:166-323 325:324-2413 2415:2414-2430 2432:2431-2654 2658:2655-2725 2729:2726-2749 2753:2750-2843 2847:2844-2867 2871:2868-3005 3009:3006-3029 3033:3030-3057 3061:3058-3081 3085:3082-3089 3093:3090-3113 3117:3114-3133 3137:3134-3157 3161:3158-3177 3181:3178-3201 3205:3202-3392 3396:3393-3393 3397:3394-3417 34…	Haliotis_sp_Tri_123348_c0_g1_i1;comp98866_c0_seq1_1 len=3558 path=[1:0-163 165:164-165 167:166-323 325:324-2413 2415:2414-2430 2432:2431-2654 2658:2655-2725 2729:2726-2749 2753:2750-2843 2847:2844-2867 2871:2868-3005 3009:3006-3029 3033:3030-3057 3061:3058-3081 3085:3082-3089 3093:3090-3113 3117:3114-3133 3137:3134-3157 3161:3158-3177 3181:3178-3201 3205:3202-3392 3396:3393-3393 3397:3394-3417 34…	4;4;4;1;1;1	4;4;4;1;1;1	4;4;4;1;1;1	>Haliotis_sp_Tri_123348_c0_g1_i1;>comp98866_c0_seq1_1 len=3558 path=[1:0-163 165:164-165 167:166-323 325:324-2413 2415:2414-2430 2432:2431-2654 2658:2655-2725 2729:2726-2749 2753:2750-2843 2847:2844-2867 2871:2868-3005 3009:3006-3029 3033:3030-3057 3061:30	6	4	4	4	9.1	9.1	9.1	50.465	440	440;1186;1235;399;1475;1480	0	24.997	55773000	2788600	2.24736e-05	0.00224736	8
Haliotis_sp_idb_29552_c0_g1_i1;Haliotis_sp_idb_29553_c0_g1_i1;comp99065_c0_seq1_4 len=2210 path=[1:0-324 326:325-450 452:451-460 462:461-530 532:531-594 596:595-630 632:631-644 646:645-679 4616:680-720 722:721-755 4398:756-841 843:842-891 893:892-1008 1010:1009-1027 1029:1028-2068 6394:2069-2078 6405:2079-2209];Haliotis_sp_Tri_62946_c0_g1_i1	Haliotis_sp_idb_29552_c0_g1_i1;Haliotis_sp_idb_29553_c0_g1_i1;comp99065_c0_seq1_4 len=2210 path=[1:0-324 326:325-450 452:451-460 462:461-530 532:531-594 596:595-630 632:631-644 646:645-679 4616:680-720 722:721-755 4398:756-841 843:842-891 893:892-1008 1010:1009-1027 1029:1028-2068 6394:2069-2078 6405:2079-2209];Haliotis_sp_Tri_62946_c0_g1_i1	3;3;3;3	3;3;3;3	3;3;3;3	>Haliotis_sp_idb_29552_c0_g1_i1;>Haliotis_sp_idb_29553_c0_g1_i1;>comp99065_c0_seq1_4 len=2210 path=[1:0-324 326:325-450 452:451-460 462:461-530 532:531-594 596:595-630 632:631-644 646:645-679 4616:680-720 722:721-755 4398:756-841 843:842-891 893:892-1008 1	4	3	3	3	8	8	8	50.196	463	463;639;736;738	0	32.765	223020000	12390000	9.9852e-05	0.0099852	26
Haliotis_sp_Tri_2770_c0_g1_i1;comp99703_c0_seq1_2 len=2817 path=[2795:0-1060 3856:1061-1739 4535:1740-1764 4560:1765-1802 4598:1803-1812 4608:1813-1836 4632:1837-2307 5103:2308-2429 5225:2430-2816];comp145818_c0_seq1_2 len=1024 path=[1002:0-1023];Haliotis_sp_idb_11270_c0_g1_i1;Haliotis_sp_idb_22145_c0_g1_i1;tr|Q17UC1|Q17UC1_HALTU 71kDa heat shock protein OS=Haliotis tuberculata GN=hsp71 PE=2 SV=1…	Haliotis_sp_Tri_2770_c0_g1_i1;comp99703_c0_seq1_2 len=2817 path=[2795:0-1060 3856:1061-1739 4535:1740-1764 4560:1765-1802 4598:1803-1812 4608:1813-1836 4632:1837-2307 5103:2308-2429 5225:2430-2816];comp145818_c0_seq1_2 len=1024 path=[1002:0-1023];Haliotis_sp_idb_11270_c0_g1_i1;Haliotis_sp_idb_22145_c0_g1_i1;tr|Q17UC1|Q17UC1_HALTU 71kDa heat shock protein OS=Haliotis tuberculata GN=hsp71 PE=2 SV=1…	2;2;1;1;1;1;1;1;1;1;1;1;1;1	1;1;0;0;0;0;0;0;0;0;0;0;0;0	1;1;0;0;0;0;0;0;0;0;0;0;0;0	>Haliotis_sp_Tri_2770_c0_g1_i1;>comp99703_c0_seq1_2 len=2817 path=[2795:0-1060 3856:1061-1739 4535:1740-1764 4560:1765-1802 4598:1803-1812 4608:1813-1836 4632:1837-2307 5103:2308-2429 5225:2430-2816];>comp145818_c0_seq1_2 len=1024 path=[1002:0-1023];>Halio	14	2	1	1	3.4	1.8	1.8	73.612	670	670;939;341;633;635;651;651;651;655;775;783;805;808;1121	0.0035461	6.8899	13747000	416590	3.35733e-06	0.000335733	1	93		642
Haliotis_sp_CLC_1125_c0_g1_i1	Haliotis_sp_CLC_1125_c0_g1_i1	27	27	27	>Haliotis_sp_CLC_1125_c0_g1_i1	1	27	27	27	33.6	33.6	33.6	106.21	968	968	0	323.31	6402300000	160060000	0.00128994	0.128994	211	186;187;188;189;190;191;192;193;194;195;196;197;198;199;200;201		290;294;403;789;823;824;830;831;833;838;847;848;868;885;902;946
Haliotis_sp_CLC_12_c0_g1_i1	Haliotis_sp_CLC_12_c0_g1_i1	3	3	3	>Haliotis_sp_CLC_12_c0_g1_i1	1	3	3	3	9.1	9.1	9.1	51.019	463	463	0	35.818	145500000	6928500	5.58373e-05	0.00558373	18
Haliotis_sp_CLC_12027_c0_g1_i1;Haliotis_sp_idb_54497_c0_g1_i1;Haliotis_sp_idb_41452_c0_g1_i1	Haliotis_sp_CLC_12027_c0_g1_i1;Haliotis_sp_idb_54497_c0_g1_i1;Haliotis_sp_idb_41452_c0_g1_i1	13;13;7	13;13;7	13;13;7	>Haliotis_sp_CLC_12027_c0_g1_i1;>Haliotis_sp_idb_54497_c0_g1_i1;>Haliotis_sp_idb_41452_c0_g1_i1	3	13	13	13	35	35	35	18.644	180	180;209;114	0	189.41	87229000000	14538000000	0.117163	11.7163	239	202;203;204;205;206;207;208		115;118;151;168;171;174;177
Haliotis_sp_CLC_123_c0_g1_i1;Haliotis_sp_idb_32947_c0_g1_i1	Haliotis_sp_CLC_123_c0_g1_i1;Haliotis_sp_idb_32947_c0_g1_i1	3;3	3;3	3;3	>Haliotis_sp_CLC_123_c0_g1_i1;>Haliotis_sp_idb_32947_c0_g1_i1	2	3	3	3	8.3	8.3	8.3	47.944	457	457;498	0	25.556	331460000	30132000	0.000242836	0.0242836	31	209		43
Haliotis_sp_CLC_1320_c0_g1_i1;Haliotis_sp_Tri_133893_c0_g1_i1;Haliotis_sp_Tri_133894_c0_g1_i1	Haliotis_sp_CLC_1320_c0_g1_i1;Haliotis_sp_Tri_133893_c0_g1_i1;Haliotis_sp_Tri_133894_c0_g1_i1	4;4;4	4;4;4	4;4;4	>Haliotis_sp_CLC_1320_c0_g1_i1;>Haliotis_sp_Tri_133893_c0_g1_i1;>Haliotis_sp_Tri_133894_c0_g1_i1	3	4	4	4	46.3	46.3	46.3	14.055	136	136;167;169	0	104.1	1935500000	322580000	0.0025997	0.25997	56	210		67
Haliotis_sp_CLC_146_c0_g1_i1;Haliotis_sp_Tri_105374_c0_g1_i1;Haliotis_sp_idb_13068_c0_g1_i1;Haliotis_sp_idb_13069_c0_g1_i1	Haliotis_sp_CLC_146_c0_g1_i1;Haliotis_sp_Tri_105374_c0_g1_i1;Haliotis_sp_idb_13068_c0_g1_i1	6;5;5;1	6;5;5;1	6;5;5;1	>Haliotis_sp_CLC_146_c0_g1_i1;>Haliotis_sp_Tri_105374_c0_g1_i1;>Haliotis_sp_idb_13068_c0_g1_i1	4	6	6	6	8.8	8.8	8.8	95.006	890	890;262;837;637	0	51.764	169890000	4356200	3.5107e-05	0.0035107	15
Haliotis_sp_CLC_148_c0_g1_i1;Haliotis_sp_Tri_94747_c0_g1_i1	Haliotis_sp_CLC_148_c0_g1_i1	7;3	7;3	7;3	>Haliotis_sp_CLC_148_c0_g1_i1	2	7	7	7	55.8	55.8	55.8	15.796	138	138;139	0	132.08	3877200000	553880000	0.00446376	0.446376	61
Haliotis_sp_CLC_1485_c0_g1_i1;Haliotis_sp_idb_12235_c0_g1_i1;comp101644_c0_seq2_4 len=5041 path=[1:0-618 620:619-713 715:714-1166 1168:1167-1220 1222:1221-2965 2967:2966-5040];comp101644_c0_seq1_4 len=3009 path=[1:0-618 620:619-713 715:714-1166 1168:1167-1220 1222:1221-2965 14042:2966-3008]	Haliotis_sp_CLC_1485_c0_g1_i1;Haliotis_sp_idb_12235_c0_g1_i1;comp101644_c0_seq2_4 len=5041 path=[1:0-618 620:619-713 715:714-1166 1168:1167-1220 1222:1221-2965 2967:2966-5040]	4;3;3;1	4;3;3;1	3;2;3;1	>Haliotis_sp_CLC_1485_c0_g1_i1;>Haliotis_sp_idb_12235_c0_g1_i1;>comp101644_c0_seq2_4 len=5041 path=[1:0-618 620:619-713 715:714-1166 1168:1167-1220 1222:1221-2965 2967:2966-5040]	4	4	4	3	3.1	3.1	2.4	169.23	1520	1520;969;1680;1003	0	26.656	22274000	278430	2.24389e-06	0.000224389	7	211;212		537;640
Haliotis_sp_CLC_15249_c0_g1_i1;comp82445_c0_seq1_6 len=1140 path=[1118:0-286 1405:287-323 1442:324-368 1487:369-383 1502:384-1139]	Haliotis_sp_CLC_15249_c0_g1_i1;comp82445_c0_seq1_6 len=1140 path=[1118:0-286 1405:287-323 1442:324-368 1487:369-383 1502:384-1139]	10;8	10;8	10;8	>Haliotis_sp_CLC_15249_c0_g1_i1;>comp82445_c0_seq1_6 len=1140 path=[1118:0-286 1405:287-323 1442:324-368 1487:369-383 1502:384-1139]	2	10	10	10	36.1	36.1	36.1	37.904	338	338;380	0	100.27	255080000	15943000	0.000128486	0.0128486	26	213;214;215;216;217		140;149;236;239;298
Haliotis_sp_CLC_18633_c0_g1_i1	Haliotis_sp_CLC_18633_c0_g1_i1	1	1	1	>Haliotis_sp_CLC_18633_c0_g1_i1	1	1	1	1	1.9	1.9	1.9	51.972	467	467	0.003367	6.4384	34120000	1483500	1.19556e-05	0.00119556	3
Haliotis_sp_CLC_1876_c0_g1_i1	Haliotis_sp_CLC_1876_c0_g1_i1	3	1	1	>Haliotis_sp_CLC_1876_c0_g1_i1	1	3	1	1	21.5	6	6	22.344	200	200	0.0034602	6.7472	493980	44907	3.61909e-07	3.61909e-05	1
Haliotis_sp_CLC_1949_c0_g1_i1	Haliotis_sp_CLC_1949_c0_g1_i1	7	2	2	>Haliotis_sp_CLC_1949_c0_g1_i1	1	7	2	2	27	8.8	8.8	32.099	285	285	0	15.832	61054000	3391900	2.73356e-05	0.00273356	15	218;219;220;221;222		180;216;218;228;262
Haliotis_sp_Tri_107535_c0_g1_i1;Haliotis_sp_CLC_21_c0_g1_i1	Haliotis_sp_Tri_107535_c0_g1_i1;Haliotis_sp_CLC_21_c0_g1_i1	4;4	4;4	4;4	>Haliotis_sp_Tri_107535_c0_g1_i1;>Haliotis_sp_CLC_21_c0_g1_i1	2	4	4	4	12.4	12.4	12.4	33.176	371	371;411	0	91.019	388740000	32395000	0.000261074	0.0261074	32
Haliotis_sp_CLC_2296_c0_g1_i1	Haliotis_sp_CLC_2296_c0_g1_i1	5	5	5	>Haliotis_sp_CLC_2296_c0_g1_i1	1	5	5	5	12.9	12.9	12.9	75.967	675	675	0	59.373	173050000	4806800	3.87384e-05	0.00387384	18	223;224		662;664
Haliotis_sp_CLC_2356_c0_g1_i1;tr|B3SND3|B3SND3_HALDV Calmodulin OS=Haliotis diversicolor GN=CaM PE=2 SV=1;Haliotis_sp_Tri_60708_c0_g1_i1;Haliotis_sp_Tri_60705_c0_g1_i1;Haliotis_sp_CLC_2357_c0_g1_i1	Haliotis_sp_CLC_2356_c0_g1_i1;tr|B3SND3|B3SND3_HALDV Calmodulin OS=Haliotis diversicolor GN=CaM PE=2 SV=1;Haliotis_sp_Tri_60708_c0_g1_i1;Haliotis_sp_Tri_60705_c0_g1_i1;Haliotis_sp_CLC_2357_c0_g1_i1	1;1;1;1;1	1;1;1;1;1	1;1;1;1;1	>Haliotis_sp_CLC_2356_c0_g1_i1;>tr|B3SND3|B3SND3_HALDV Calmodulin OS=Haliotis diversicolor GN=CaM PE=2 SV=1;>Haliotis_sp_Tri_60708_c0_g1_i1;>Haliotis_sp_Tri_60705_c0_g1_i1;>Haliotis_sp_CLC_2357_c0_g1_i1	5	1	1	1	10.4	10.4	10.4	13.503	125	125;149;149;149;149	0	8.6738	17103000	2850400	2.29716e-05	0.00229716	4
Haliotis_sp_idb_23365_c0_g1_i1;Haliotis_sp_CLC_237_c0_g1_i1	Haliotis_sp_idb_23365_c0_g1_i1;Haliotis_sp_CLC_237_c0_g1_i1	1;1	1;1	1;1	>Haliotis_sp_idb_23365_c0_g1_i1;>Haliotis_sp_CLC_237_c0_g1_i1	2	1	1	1	1.7	1.7	1.7	93.585	841	841;882	0	22.64	38498000	1069400	8.61838e-06	0.000861838	7
Haliotis_sp_CLC_25186_c0_g1_i1;Haliotis_sp_Tri_138845_c0_g1_i1	Haliotis_sp_CLC_25186_c0_g1_i1;Haliotis_sp_Tri_138845_c0_g1_i1	1;1	1;1	1;1	>Haliotis_sp_CLC_25186_c0_g1_i1;>Haliotis_sp_Tri_138845_c0_g1_i1	2	1	1	1	9.7	9.7	9.7	16.143	154	154;448	0	20.132	40901000	13634000	0.000109877	0.0109877	11
Haliotis_sp_CLC_253_c0_g1_i1	Haliotis_sp_CLC_253_c0_g1_i1	1	1	1	>Haliotis_sp_CLC_253_c0_g1_i1	1	1	1	1	6	6	6	22.871	218	218	0	9.6376	6323900	702660	5.66279e-06	0.000566279	1
Haliotis_sp_idb_2023_c0_g1_i1;Haliotis_sp_CLC_2607_c0_g1_i1;Haliotis_sp_idb_2021_c0_g1_i1	Haliotis_sp_idb_2023_c0_g1_i1;Haliotis_sp_CLC_2607_c0_g1_i1;Haliotis_sp_idb_2021_c0_g1_i1	1;1;1	1;1;1	1;1;1	>Haliotis_sp_idb_2023_c0_g1_i1;>Haliotis_sp_CLC_2607_c0_g1_i1;>Haliotis_sp_idb_2021_c0_g1_i1	3	1	1	1	3.5	3.5	3.5	43.97	404	404;495;517	0	9.735	13685000	1140500	9.19138e-06	0.000919138	2
Haliotis_sp_CLC_2860_c0_g1_i1;Haliotis_sp_idb_19681_c0_g1_i1	Haliotis_sp_CLC_2860_c0_g1_i1;Haliotis_sp_idb_19681_c0_g1_i1	1;1	1;1	1;1	>Haliotis_sp_CLC_2860_c0_g1_i1;>Haliotis_sp_idb_19681_c0_g1_i1	2	1	1	1	6.5	6.5	6.5	22.082	200	200;216	0	7.261	35290000	4411300	3.5551e-05	0.0035551	2
Haliotis_sp_CLC_303_c0_g1_i1;Haliotis_sp_Tri_125184_c0_g1_i1	Haliotis_sp_CLC_303_c0_g1_i1	10;2	10;2	10;2	>Haliotis_sp_CLC_303_c0_g1_i1	2	10	10	10	14.4	14.4	14.4	79.789	745	745;301	0	104.99	1826100000	53709000	0.000432845	0.0432845	103	225;226;227;228		235;347;375;561
Haliotis_sp_CLC_3878_c0_g1_i1;Haliotis_sp_idb_55101_c0_g1_i1	Haliotis_sp_CLC_3878_c0_g1_i1;Haliotis_sp_idb_55101_c0_g1_i1	2;1	2;1	2;1	>Haliotis_sp_CLC_3878_c0_g1_i1;>Haliotis_sp_idb_55101_c0_g1_i1	2	2	2	2	1.7	1.7	1.7	146.24	1328	1328;115	0	13.446	69639000	1160600	9.35337e-06	0.000935337	9	229		91
Haliotis_sp_CLC_39_c0_g1_i1	Haliotis_sp_CLC_39_c0_g1_i1	18	18	17	>Haliotis_sp_CLC_39_c0_g1_i1	1	18	18	17	74.1	74.1	74.1	20.338	189	189	0	323.31	284710000000	25883000000	0.208593	20.8593	630	230;231;232;233;234;235;236;237;238;239	12	74;77;80;95;118;121;123;136;143;173	134
Haliotis_sp_CLC_4_c0_g1_i1;Haliotis_sp_Tri_11338_c0_g1_i1	Haliotis_sp_CLC_4_c0_g1_i1;Haliotis_sp_Tri_11338_c0_g1_i1	4;4	4;4	4;4	>Haliotis_sp_CLC_4_c0_g1_i1;>Haliotis_sp_Tri_11338_c0_g1_i1	2	4	4	4	22.4	22.4	22.4	18.036	170	170;244	0	201.06	32291000000	10764000000	0.0867479	8.67479	90	240		48
Haliotis_sp_CLC_4517_c0_g1_i1;comp94020_c0_seq1_3 len=1732 path=[1710:0-267 1978:268-280 1991:281-304 3478:305-310 2021:311-390 2101:391-394 2105:395-1286 2997:1287-1394 3105:1395-1462 5000:1463-1468 5006:1469-1542 3253:1543-1583 3294:1584-1706 5099:1707-1731]	Haliotis_sp_CLC_4517_c0_g1_i1;comp94020_c0_seq1_3 len=1732 path=[1710:0-267 1978:268-280 1991:281-304 3478:305-310 2021:311-390 2101:391-394 2105:395-1286 2997:1287-1394 3105:1395-1462 5000:1463-1468 5006:1469-1542 3253:1543-1583 3294:1584-1706 5099:1707-1731]	8;7	8;7	8;7	>Haliotis_sp_CLC_4517_c0_g1_i1;>comp94020_c0_seq1_3 len=1732 path=[1710:0-267 1978:268-280 1991:281-304 3478:305-310 2021:311-390 2101:391-394 2105:395-1286 2997:1287-1394 3105:1395-1462 5000:1463-1468 5006:1469-1542 3253:1543-1583 3294:1584-1706 5099:1707	2	8	8	8	55.2	55.2	55.2	23.349	210	210;577	0	74.137	374500000	26750000	0.00021558	0.021558	22	241;242;243;244		48;91;105;181
Haliotis_sp_CLC_554_c0_g1_i1	Haliotis_sp_CLC_554_c0_g1_i1	1	1	1	>Haliotis_sp_CLC_554_c0_g1_i1	1	1	1	1	1.8	1.8	1.8	96.103	901	901	0	7.8622	20494000	602780	4.85785e-06	0.000485785	1
Haliotis_sp_CLC_608_c0_g1_i1;tr|O44341|O44341_HALRU Lustrin A OS=Haliotis rufescens PE=2 SV=1	Haliotis_sp_CLC_608_c0_g1_i1;tr|O44341|O44341_HALRU Lustrin A OS=Haliotis rufescens PE=2 SV=1	2;1	2;1	2;1	>Haliotis_sp_CLC_608_c0_g1_i1;>tr|O44341|O44341_HALRU Lustrin A OS=Haliotis rufescens PE=2 SV=1	2	2	2	2	11.1	11.1	11.1	17.445	180	180;1428	0	33.425	394900000	78980000	0.000636506	0.0636506	19
Haliotis_sp_Tri_33510_c0_g1_i1;Haliotis_sp_CLC_62_c0_g1_i1;Haliotis_sp_Tri_64677_c0_g1_i1;Haliotis_sp_Tri_33508_c0_g1_i1	Haliotis_sp_Tri_33510_c0_g1_i1;Haliotis_sp_CLC_62_c0_g1_i1;Haliotis_sp_Tri_64677_c0_g1_i1;Haliotis_sp_Tri_33508_c0_g1_i1	9;9;7;7	9;9;7;7	9;9;7;7	>Haliotis_sp_Tri_33510_c0_g1_i1;>Haliotis_sp_CLC_62_c0_g1_i1;>Haliotis_sp_Tri_64677_c0_g1_i1;>Haliotis_sp_Tri_33508_c0_g1_i1	4	9	9	9	33.5	33.5	33.5	45.816	433	433;464;253;280	0	238.28	13834000000	1537100000	0.0123876	1.23876	56	245;246		425;433
Haliotis_sp_CLC_73_c0_g1_i1	Haliotis_sp_CLC_73_c0_g1_i1	33	33	29	>Haliotis_sp_CLC_73_c0_g1_i1	1	33	33	29	45.3	45.3	42.4	64.694	655	655	0	323.31	135640000000	3082700000	0.0248437	2.48437	570	247		270
Haliotis_sp_Tri_74171_c0_g1_i1;Haliotis_sp_CLC_866_c0_g1_i1	Haliotis_sp_Tri_74171_c0_g1_i1;Haliotis_sp_CLC_866_c0_g1_i1	1;1	1;1	1;1	>Haliotis_sp_Tri_74171_c0_g1_i1;>Haliotis_sp_CLC_866_c0_g1_i1	2	1	1	1	8.1	8.1	8.1	26.289	247	247;303	0	51.938	116690000	14586000	0.00011755	0.011755	27
Haliotis_sp_CLC_8754_c0_g1_i1	Haliotis_sp_CLC_8754_c0_g1_i1	8	1	1	>Haliotis_sp_CLC_8754_c0_g1_i1	1	8	1	1	25	3.8	3.8	46.703	444	444	0	18.793	70810000	4165300	3.35685e-05	0.00335685	9	248;249;250;251		65;84;87;408
Haliotis_sp_CLC_8815_c0_g1_i1;Haliotis_sp_idb_19915_c0_g1_i1;comp103351_c1_seq6_2 len=2894 path=[10370:0-316 2498:317-382 17439:383-385 17442:386-391 2573:392-462 2644:463-466 2648:467-1046 3228:1047-1058 17673:1059-1073 3255:1074-1088 3270:1089-1701 3883:1702-1729 3911:1730-1803 3985:1804-1817 3999:1818-2176 4358:2177-2190 18090:2191-2525 4707:2526-2528 4710:2529-2636 4818:2637-2644 4826:2645-26…	Haliotis_sp_CLC_8815_c0_g1_i1;Haliotis_sp_idb_19915_c0_g1_i1;comp103351_c1_seq6_2 len=2894 path=[10370:0-316 2498:317-382 17439:383-385 17442:386-391 2573:392-462 2644:463-466 2648:467-1046 3228:1047-1058 17673:1059-1073 3255:1074-1088 3270:1089-1701 3883:1702-1729 3911:1730-1803 3985:1804-1817 3999:1818-2176 4358:2177-2190 18090:2191-2525 4707:2526-2528 4710:2529-2636 4818:2637-2644 4826:2645-26…	6;6;4;4;4;4;2;2;2;2;2	6;6;4;4;4;4;2;2;2;2;2	6;6;4;4;4;4;2;2;2;2;2	>Haliotis_sp_CLC_8815_c0_g1_i1;>Haliotis_sp_idb_19915_c0_g1_i1;>comp103351_c1_seq6_2 len=2894 path=[10370:0-316 2498:317-382 17439:383-385 17442:386-391 2573:392-462 2644:463-466 2648:467-1046 3228:1047-1058 17673:1059-1073 3255:1074-1088 3270:1089-1701 38	11	6	6	6	19.3	19.3	19.3	39.237	374	374;400;965;973;1102;1110;117;185;366;566;583	0	78.464	181970000	16543000	0.000133321	0.0133321	14
Haliotis_sp_idb_10705_c0_g1_i1;Haliotis_sp_Tri_36495_c0_g1_i1	Haliotis_sp_idb_10705_c0_g1_i1;Haliotis_sp_Tri_36495_c0_g1_i1	5;5	5;5	5;5	>Haliotis_sp_idb_10705_c0_g1_i1;>Haliotis_sp_Tri_36495_c0_g1_i1	2	5	5	5	10.2	10.2	10.2	79.472	717	717;730	0	131.01	636380000	19887000	0.000160271	0.0160271	44	252;253		83;551
Haliotis_sp_idb_12174_c0_g1_i1	Haliotis_sp_idb_12174_c0_g1_i1	13	13	1	>Haliotis_sp_idb_12174_c0_g1_i1	1	13	13	1	20	20	3.8	99.93	898	898	0	211.03	1422900000	39526000	0.000318543	0.0318543	86	218;219;222;248;249;251;254;255		206;254;288;357;376;379;812;818
Haliotis_sp_idb_12176_c0_g1_i1;Haliotis_sp_Tri_16482_c0_g1_i1	Haliotis_sp_idb_12176_c0_g1_i1	4;1	4;1	1;1	>Haliotis_sp_idb_12176_c0_g1_i1	2	4	4	1	15.5	15.5	3.3	35.355	329	329;108	0	44.977	612870000	68097000	0.000548799	0.0548799	22	256;257;258;259;260		110;184;200;203;206
Haliotis_sp_idb_13357_c0_g1_i1;Haliotis_sp_idb_13358_c0_g1_i1	Haliotis_sp_idb_13357_c0_g1_i1;Haliotis_sp_idb_13358_c0_g1_i1	2;2	2;2	2;2	>Haliotis_sp_idb_13357_c0_g1_i1;>Haliotis_sp_idb_13358_c0_g1_i1	2	2	2	2	2.9	2.9	2.9	84.659	783	783;991	0	16.891	9540300	530010	4.27139e-06	0.000427139	2
Haliotis_sp_idb_13824_c0_g1_i1	Haliotis_sp_idb_13824_c0_g1_i1	4	4	4	>Haliotis_sp_idb_13824_c0_g1_i1	1	4	4	4	5.6	5.6	5.6	110.14	1001	1001	0	40.426	118290000	2365800	1.90662e-05	0.00190662	11	261;262		922;967
Haliotis_sp_idb_16318_c0_g1_i1	Haliotis_sp_idb_16318_c0_g1_i1	9	9	9	>Haliotis_sp_idb_16318_c0_g1_i1	1	9	9	9	37.5	37.5	37.5	28.444	259	259	0	174.78	2809100000	351130000	0.00282978	0.282978	114	263;264;265		143;153;192
Haliotis_sp_idb_17014_c0_g1_i1;Haliotis_sp_idb_17016_c0_g1_i1;Haliotis_sp_Tri_15512_c0_g1_i1	Haliotis_sp_idb_17014_c0_g1_i1;Haliotis_sp_idb_17016_c0_g1_i1;Haliotis_sp_Tri_15512_c0_g1_i1	11;10;9	11;10;9	11;10;9	>Haliotis_sp_idb_17014_c0_g1_i1;>Haliotis_sp_idb_17016_c0_g1_i1;>Haliotis_sp_Tri_15512_c0_g1_i1	3	11	11	11	26.6	26.6	26.6	67.405	642	642;451;531	0	168	1693400000	89127000	0.000718282	0.0718282	78	266;267;268;269;270;271;272;273;274;275;276		274;284;285;543;550;554;558;561;623;627;638
Haliotis_sp_idb_17035_c0_g1_i1	Haliotis_sp_idb_17035_c0_g1_i1	29	25	16	>Haliotis_sp_idb_17035_c0_g1_i1	1	29	25	16	94.5	86.9	57.4	23.843	237	237	0	323.31	157170000000	7858400000	0.0633315	6.33315	578
Haliotis_sp_idb_1745_c0_g1_i1;Haliotis_sp_CLC_2232_c0_g1_i1;comp170175_c0_seq1_6 len=323 path=[1:0-322]	Haliotis_sp_idb_1745_c0_g1_i1;Haliotis_sp_CLC_2232_c0_g1_i1	54;49;2	54;49;2	54;49;2	>Haliotis_sp_idb_1745_c0_g1_i1;>Haliotis_sp_CLC_2232_c0_g1_i1	3	54	54	54	35.7	35.7	35.7	214.48	1932	1932;1728;108	0	323.31	4220700000	47424000	0.000382194	0.0382194	234	277;278;279;280;281;282;283;284;285;286;287;288;289;290;291;292		287;360;383;401;443;628;759;875;956;959;978;1014;1294;1338;1560;1816
Haliotis_sp_idb_18575_c0_g1_i1;Haliotis_sp_CLC_3307_c0_g1_i1;Haliotis_sp_idb_18579_c0_g1_i1	Haliotis_sp_idb_18575_c0_g1_i1	9;2;2	9;2;2	9;2;2	>Haliotis_sp_idb_18575_c0_g1_i1	3	9	9	9	25.5	25.5	25.5	51.623	467	467;175;179	0	162.82	1023000000	51148000	0.000412206	0.0412206	57	293		274
Haliotis_sp_idb_18725_c0_g1_i1	Haliotis_sp_idb_18725_c0_g1_i1	2	2	2	>Haliotis_sp_idb_18725_c0_g1_i1	1	2	2	2	5	5	5	61.847	600	600	0	53.528	1543300000	154330000	0.00124376	0.124376	42
Haliotis_sp_idb_19531_c0_g1_i1	Haliotis_sp_idb_19531_c0_g1_i1	1	1	1	>Haliotis_sp_idb_19531_c0_g1_i1	1	1	1	1	1.8	1.8	1.8	73.019	681	681	0	7.9595	46802000	1800100	1.45071e-05	0.00145071	8	294		610
Haliotis_sp_idb_20008_c0_g1_i1;Haliotis_sp_CLC_363_c0_g1_i1;comp45250_c0_seq1_3 len=312 path=[1:0-311];Haliotis_sp_idb_20009_c0_g1_i1;Haliotis_sp_Tri_79915_c0_g1_i1;comp401928_c0_seq1_5 len=237 path=[1:0-236]	Haliotis_sp_idb_20008_c0_g1_i1	12;4;3;3;3;1	12;4;3;3;3;1	12;4;3;3;3;1	>Haliotis_sp_idb_20008_c0_g1_i1	6	12	12	12	34	34	34	68.469	638	638;559;104;125;170;79	0	293.6	11762000000	560120000	0.00451405	0.451405	151	295;296;297;298;299		35;111;156;158;227
Haliotis_sp_idb_20988_c0_g1_i1;Haliotis_sp_idb_20996_c0_g1_i1;comp406429_c0_seq1_3 len=209 path=[187:0-208]	Haliotis_sp_idb_20988_c0_g1_i1	7;2;1	7;2;1	7;2;1	>Haliotis_sp_idb_20988_c0_g1_i1	3	7	7	7	16.8	16.8	16.8	54.596	471	471;322;69	0	90.478	289440000	9980500	8.04336e-05	0.00804336	24	300;301;302		1;366;424
Haliotis_sp_idb_22001_c0_g1_i1	Haliotis_sp_idb_22001_c0_g1_i1	6	1	1	>Haliotis_sp_idb_22001_c0_g1_i1	1	6	1	1	24.8	5.7	5.7	25.538	230	230	0.0034014	6.51	898100	74842	6.03158e-07	6.03158e-05	1
Haliotis_sp_idb_22004_c0_g1_i1	Haliotis_sp_idb_22004_c0_g1_i1	6	6	1	>Haliotis_sp_idb_22004_c0_g1_i1	1	6	6	1	24.8	24.8	5.7	25.596	230	230	0	46.721	1459900000	121660000	0.000980468	0.0980468	44
Haliotis_sp_idb_22086_c0_g1_i1;Haliotis_sp_idb_42421_c0_g1_i1;Haliotis_sp_Tri_23060_c0_g1_i1;Haliotis_sp_Tri_23058_c0_g1_i1	Haliotis_sp_idb_22086_c0_g1_i1	5;2;2;2	5;2;2;2	2;2;0;0	>Haliotis_sp_idb_22086_c0_g1_i1	4	5	5	2	12.9	12.9	4.8	63.103	581	581;231;258;302	0	77.837	521560000	47415000	0.000382121	0.0382121	42
Haliotis_sp_idb_22087_c0_g1_i1	Haliotis_sp_idb_22087_c0_g1_i1	4	1	1	>Haliotis_sp_idb_22087_c0_g1_i1	1	4	1	1	7.8	1.8	1.8	79.706	784	784	0	7.5412	2189200	168400	1.35715e-06	0.000135715	1	303;304;305		696;698;707
Haliotis_sp_idb_23329_c0_g1_i1	Haliotis_sp_idb_23329_c0_g1_i1	5	3	3	>Haliotis_sp_idb_23329_c0_g1_i1	1	5	3	3	12.5	7.1	7.1	62.03	649	649	0	55.024	90754000	7562800	6.09492e-05	0.00609492	9	306		92
Haliotis_sp_Tri_4113_c0_g1_i1;Haliotis_sp_Tri_4117_c0_g1_i1;Haliotis_sp_idb_23519_c0_g1_i1	Haliotis_sp_Tri_4113_c0_g1_i1;Haliotis_sp_Tri_4117_c0_g1_i1;Haliotis_sp_idb_23519_c0_g1_i1	1;1;1	1;1;1	1;1;1	>Haliotis_sp_Tri_4113_c0_g1_i1;>Haliotis_sp_Tri_4117_c0_g1_i1;>Haliotis_sp_idb_23519_c0_g1_i1	3	1	1	1	4.2	4.2	4.2	27.336	265	265;281;1668	0.0033784	6.4835	30288000	5048000	4.06822e-05	0.00406822	2
Haliotis_sp_Tri_31898_c0_g1_i1;Haliotis_sp_idb_24481_c0_g1_i1	Haliotis_sp_Tri_31898_c0_g1_i1;Haliotis_sp_idb_24481_c0_g1_i1	7;7	7;7	2;2	>Haliotis_sp_Tri_31898_c0_g1_i1;>Haliotis_sp_idb_24481_c0_g1_i1	2	7	7	2	40.4	40.4	6.1	21.883	198	198;238	0	108.01	608440000	67605000	0.000544834	0.0544834	19
Haliotis_sp_idb_25730_c0_g1_i1;Haliotis_sp_idb_25731_c0_g1_i1;Haliotis_sp_idb_25733_c0_g1_i1	Haliotis_sp_idb_25730_c0_g1_i1;Haliotis_sp_idb_25731_c0_g1_i1	13;12;1	13;12;1	12;12;1	>Haliotis_sp_idb_25730_c0_g1_i1;>Haliotis_sp_idb_25731_c0_g1_i1	3	13	13	12	21.9	21.9	20.4	81.534	773	773;714;373	0	138.51	963260000	30102000	0.000242594	0.0242594	91	307;308;309		28;442;454
Haliotis_sp_idb_25746_c0_g1_i1;Haliotis_sp_idb_25748_c0_g1_i1;Haliotis_sp_CLC_532_c0_g1_i1;comp44198_c0_seq1_4 len=232 path=[210:0-231]	Haliotis_sp_idb_25746_c0_g1_i1;Haliotis_sp_idb_25748_c0_g1_i1;Haliotis_sp_CLC_532_c0_g1_i1	21;18;11;2	21;18;11;2	21;18;11;2	>Haliotis_sp_idb_25746_c0_g1_i1;>Haliotis_sp_idb_25748_c0_g1_i1;>Haliotis_sp_CLC_532_c0_g1_i1	4	21	21	21	39.1	39.1	39.1	75.211	668	668;567;355;77	0	323.31	7347700000	174940000	0.00140986	0.140986	312	310;311;312;313		319;324;328;329
Haliotis_sp_idb_26030_c0_g1_i1;comp104856_c0_seq3_5 len=2741 path=[1:0-84 13888:85-89 91:90-97 99:98-160 162:161-169 171:170-268 270:269-319 13967:320-337 4954:338-364 9307:365-381 4998:382-452 5069:453-462 5079:463-519 5136:520-525 5142:526-600 14188:601-718 7400:719-738 5355:739-764 5381:765-802 5419:803-855 5472:856-877 5494:878-903 5520:904-907 5524:908-1002 14760:1003-1009 14767:1010-1082 14…	Haliotis_sp_idb_26030_c0_g1_i1;comp104856_c0_seq3_5 len=2741 path=[1:0-84 13888:85-89 91:90-97 99:98-160 162:161-169 171:170-268 270:269-319 13967:320-337 4954:338-364 9307:365-381 4998:382-452 5069:453-462 5079:463-519 5136:520-525 5142:526-600 14188:601-718 7400:719-738 5355:739-764 5381:765-802 5419:803-855 5472:856-877 5494:878-903 5520:904-907 5524:908-1002 14760:1003-1009 14767:1010-1082 14…	4;3	4;3	4;3	>Haliotis_sp_idb_26030_c0_g1_i1;>comp104856_c0_seq3_5 len=2741 path=[1:0-84 13888:85-89 91:90-97 99:98-160 162:161-169 171:170-268 270:269-319 13967:320-337 4954:338-364 9307:365-381 4998:382-452 5069:453-462 5079:463-519 5136:520-525 5142:526-600 14188:60	2	4	4	4	7.6	7.6	7.6	76.031	695	695;914	0	76.909	1250000000	65788000	0.000530191	0.0530191	43
Haliotis_sp_idb_2652_c0_g1_i1;comp100969_c0_seq1_2 len=2709 path=[2688:0-285 2974:286-307 2996:308-336 3025:337-452 7588:453-454 5704:455-472 7605:473-480 5730:481-487 3176:488-749 3438:750-891 5511:892-893 3582:894-1020 3709:1021-1039 3728:1040-1100 3789:1101-1109 3798:1110-1143 3832:1144-1210 3899:1211-1313 4002:1314-1325 4014:1326-1448 4137:1449-1454 4143:1455-1831 4520:1832-1836 7907:1837-185…	Haliotis_sp_idb_2652_c0_g1_i1;comp100969_c0_seq1_2 len=2709 path=[2688:0-285 2974:286-307 2996:308-336 3025:337-452 7588:453-454 5704:455-472 7605:473-480 5730:481-487 3176:488-749 3438:750-891 5511:892-893 3582:894-1020 3709:1021-1039 3728:1040-1100 3789:1101-1109 3798:1110-1143 3832:1144-1210 3899:1211-1313 4002:1314-1325 4014:1326-1448 4137:1449-1454 4143:1455-1831 4520:1832-1836 7907:1837-185…	4;3;2	4;3;2	4;3;2	>Haliotis_sp_idb_2652_c0_g1_i1;>comp100969_c0_seq1_2 len=2709 path=[2688:0-285 2974:286-307 2996:308-336 3025:337-452 7588:453-454 5704:455-472 7605:473-480 5730:481-487 3176:488-749 3438:750-891 5511:892-893 3582:894-1020 3709:1021-1039 3728:1040-1100 378	3	4	4	4	9.4	9.4	9.4	55.283	512	512;903;484	0	27.434	44618000	2124700	1.71231e-05	0.00171231	6
Haliotis_sp_idb_26568_c0_g1_i1;Haliotis_sp_idb_26567_c0_g1_i1;Haliotis_sp_CLC_2527_c0_g1_i1;comp3500_c0_seq1_5 len=399 path=[307:0-92 120:93-245 400:246-398]	Haliotis_sp_idb_26568_c0_g1_i1;Haliotis_sp_idb_26567_c0_g1_i1;Haliotis_sp_CLC_2527_c0_g1_i1	19;19;15;1	19;19;15;1	19;19;15;1	>Haliotis_sp_idb_26568_c0_g1_i1;>Haliotis_sp_idb_26567_c0_g1_i1;>Haliotis_sp_CLC_2527_c0_g1_i1	4	19	19	19	28.2	28.2	28.2	114.47	1036	1036;1086;579;133	0	323.31	2815000000	90806000	0.000731813	0.0731813	187	314;315;316;317;318;319;320;321;322;323;324;325;326		188;190;191;247;275;332;388;576;656;998;1001;1002;1018
Haliotis_sp_idb_26836_c0_g1_i1	Haliotis_sp_idb_26836_c0_g1_i1	3	3	1	>Haliotis_sp_idb_26836_c0_g1_i1	1	3	3	1	22.8	22.8	7.4	27.758	272	272	0	79.643	254840000	127420000	0.00102689	0.102689	25	327;328		229;237
Haliotis_sp_idb_27355_c0_g1_i1;comp30184_c0_seq1_4 len=604 path=[582:0-603]	Haliotis_sp_idb_27355_c0_g1_i1	15;5	15;5	15;5	>Haliotis_sp_idb_27355_c0_g1_i1	2	15	15	15	35.5	35.5	35.5	60.914	580	580;201	0	298.02	8596100000	477560000	0.00384869	0.384869	126	329;330;331;332;333;334;335		200;210;218;225;269;542;555
Haliotis_sp_idb_2772_c0_g1_i1;Haliotis_sp_Tri_120375_c0_g1_i1	Haliotis_sp_idb_2772_c0_g1_i1;Haliotis_sp_Tri_120375_c0_g1_i1	2;1	2;1	1;1	>Haliotis_sp_idb_2772_c0_g1_i1;>Haliotis_sp_Tri_120375_c0_g1_i1	2	2	2	1	1	1	0.4	248.17	2247	2247;235	0	24.801	75029000	798180	6.4326e-06	0.00064326	11
Haliotis_sp_idb_27864_c0_g1_i1;Haliotis_sp_CLC_2598_c0_g1_i1;Haliotis_sp_Tri_29187_c0_g1_i1	Haliotis_sp_idb_27864_c0_g1_i1;Haliotis_sp_CLC_2598_c0_g1_i1;Haliotis_sp_Tri_29187_c0_g1_i1	2;1;1	2;1;1	2;1;1	>Haliotis_sp_idb_27864_c0_g1_i1;>Haliotis_sp_CLC_2598_c0_g1_i1;>Haliotis_sp_Tri_29187_c0_g1_i1	3	2	2	2	8	8	8	46.377	476	476;169;223	0	98.178	150930000	50309000	0.000405444	0.0405444	12
Haliotis_sp_idb_27866_c0_g1_i1	Haliotis_sp_idb_27866_c0_g1_i1	3	3	3	>Haliotis_sp_idb_27866_c0_g1_i1	1	3	3	3	13.8	13.8	13.8	35.012	363	363	0	55.739	564430000	141110000	0.00113722	0.113722	13
Haliotis_sp_idb_2814_c0_g1_i1	Haliotis_sp_idb_2814_c0_g1_i1	7	7	7	>Haliotis_sp_idb_2814_c0_g1_i1	1	7	7	7	15.4	15.4	15.4	73.296	675	675	0	83.681	204060000	7557900	6.09097e-05	0.00609097	27	336;337;338		350;422;455
Haliotis_sp_idb_28907_c0_g1_i1;Haliotis_sp_idb_36084_c0_g1_i1	Haliotis_sp_idb_28907_c0_g1_i1	3;1	3;1	3;1	>Haliotis_sp_idb_28907_c0_g1_i1	2	3	3	3	12.7	12.7	12.7	26.813	244	244;203	0	38.101	494680000	70669000	0.000569527	0.0569527	29
Haliotis_sp_idb_3074_c0_g1_i1	Haliotis_sp_idb_3074_c0_g1_i1	10	10	10	>Haliotis_sp_idb_3074_c0_g1_i1	1	10	10	10	10.1	10.1	10.1	131.55	1267	1267	0	144.31	1459800000	25610000	0.000206393	0.0206393	100	339;340;341		265;720;1208
Haliotis_sp_idb_32603_c0_g1_i1;Haliotis_sp_idb_32602_c0_g1_i1;Haliotis_sp_idb_32598_c0_g1_i1;Haliotis_sp_Tri_121152_c0_g1_i1;Haliotis_sp_CLC_1702_c0_g1_i1;comp118790_c0_seq1_1 len=1114 path=[1:0-1113];comp184680_c0_seq1_2 len=342 path=[1:0-341];comp186443_c0_seq1_3 len=345 path=[1:0-344]	Haliotis_sp_idb_32603_c0_g1_i1;Haliotis_sp_idb_32602_c0_g1_i1	12;12;5;5;5;4;2;2	12;12;5;5;5;4;2;2	10;10;5;3;3;4;2;2	>Haliotis_sp_idb_32603_c0_g1_i1;>Haliotis_sp_idb_32602_c0_g1_i1	8	12	12	10	21.8	21.8	19	88.145	835	835;937;307;384;412;372;114;115	0	323.31	3041100000	168950000	0.00136158	0.136158	132	40;41;42;43;342;343;344;345;346;347;348;349;350;351;352;353		88;89;99;100;299;303;307;308;394;401;503;506;541;553;687;712
Haliotis_sp_idb_34528_c0_g1_i1	Haliotis_sp_idb_34528_c0_g1_i1	11	11	11	>Haliotis_sp_idb_34528_c0_g1_i1	1	11	11	11	44.3	44.3	44.3	40.33	386	386	0	194.36	21952000000	1463500000	0.0117945	1.17945	135	354;355;356		163;307;333
Haliotis_sp_idb_35012_c0_g1_i1	Haliotis_sp_idb_35012_c0_g1_i1	2	2	2	>Haliotis_sp_idb_35012_c0_g1_i1	1	2	2	2	25	25	25	12.589	112	112	0	22.269	23121000	2569100	2.07046e-05	0.00207046	5
Haliotis_sp_idb_3591_c0_g1_i1	Haliotis_sp_idb_3591_c0_g1_i1	47	47	47	>Haliotis_sp_idb_3591_c0_g1_i1	1	47	47	47	45.9	45.9	45.9	152.31	1469	1469	0	323.31	59092000000	1114900000	0.00898507	0.898507	836	357;358;359;360;361;362;363;364;365;366;367;368;369;370;371;372;373;374;375;376;377;378;379;380;381;382;383;384;385;386		94;100;137;173;186;194;203;213;399;428;447;638;643;647;654;675;676;680;698;704;705;725;760;771;801;807;1296;1344;1357;1359
Haliotis_sp_idb_36583_c0_g1_i1	Haliotis_sp_idb_36583_c0_g1_i1	5	5	5	>Haliotis_sp_idb_36583_c0_g1_i1	1	5	5	5	9.9	9.9	9.9	67.097	714	714	0	147.56	1724700000	215580000	0.00173738	0.173738	66	387		406
Haliotis_sp_idb_39194_c0_g1_i1	Haliotis_sp_idb_39194_c0_g1_i1	1	1	1	>Haliotis_sp_idb_39194_c0_g1_i1	1	1	1	1	10.1	10.1	10.1	20.945	189	189	0	10.458	52811000	5867900	4.72899e-05	0.00472899	1	388		63
Haliotis_sp_idb_39663_c0_g1_i1	Haliotis_sp_idb_39663_c0_g1_i1	4	4	4	>Haliotis_sp_idb_39663_c0_g1_i1	1	4	4	4	10.6	10.6	10.6	40.894	397	397	0	48.873	667750000	133550000	0.00107629	0.107629	32
Haliotis_sp_idb_4071_c0_g1_i1;Haliotis_sp_idb_4065_c0_g1_i1;Haliotis_sp_CLC_591_c0_g1_i1	Haliotis_sp_idb_4071_c0_g1_i1;Haliotis_sp_idb_4065_c0_g1_i1	18;12;2	18;12;2	18;12;2	>Haliotis_sp_idb_4071_c0_g1_i1;>Haliotis_sp_idb_4065_c0_g1_i1	3	18	18	18	27.5	27.5	27.5	77.043	713	713;723;384	0	323.31	13597000000	618030000	0.00498075	0.498075	183	389;390		620;672
Haliotis_sp_idb_42414_c0_g1_i1;comp188351_c0_seq1_6 len=718 path=[1:0-717];comp34113_c0_seq1_5 len=860 path=[838:0-859]	Haliotis_sp_idb_42414_c0_g1_i1;comp188351_c0_seq1_6 len=718 path=[1:0-717]	4;3;1	4;3;1	4;3;1	>Haliotis_sp_idb_42414_c0_g1_i1;>comp188351_c0_seq1_6 len=718 path=[1:0-717]	3	4	4	4	15.9	15.9	15.9	42.24	391	391;239;287	0	78.463	184930000	12329000	9.93604e-05	0.00993604	16	391;392;393;394		133;136;145;159
Haliotis_sp_idb_42901_c0_g1_i1;Haliotis_sp_idb_42902_c0_g1_i1	Haliotis_sp_idb_42901_c0_g1_i1;Haliotis_sp_idb_42902_c0_g1_i1	1;1	1;1	1;1	>Haliotis_sp_idb_42901_c0_g1_i1;>Haliotis_sp_idb_42902_c0_g1_i1	2	1	1	1	5.2	5.2	5.2	29.937	268	268;273	0	12.539	20040000	1821800	1.4682e-05	0.0014682	2	395		109
Haliotis_sp_idb_44191_c0_g1_i1;comp105290_c0_seq2_6 len=2532 path=[1:0-47 8877:48-178 196:179-199 9012:200-202 9051:203-260 9056:261-265 9061:266-286 299:287-319 5190:320-332 345:333-358 5444:359-371 384:372-412 425:413-456 469:457-457 470:458-481 494:482-636 649:637-693 9257:694-711 724:712-731 744:732-765 9295:766-805 9327:806-905 918:906-1014 9478:1015-1043 1056:1044-1063 1076:1064-1064 1077:1…	Haliotis_sp_idb_44191_c0_g1_i1	5;2;2;1	5;2;2;1	5;2;2;1	>Haliotis_sp_idb_44191_c0_g1_i1	4	5	5	5	10.5	10.5	10.5	78.627	712	712;844;848;373	0	73.11	1269900000	30973000	0.000249614	0.0249614	45	396;397;398		250;253;439
Haliotis_sp_idb_44515_c0_g1_i1;Haliotis_sp_idb_44513_c0_g1_i1	Haliotis_sp_idb_44515_c0_g1_i1;Haliotis_sp_idb_44513_c0_g1_i1	1;1	1;1	1;1	>Haliotis_sp_idb_44515_c0_g1_i1;>Haliotis_sp_idb_44513_c0_g1_i1	2	1	1	1	5.4	5.4	5.4	20.801	184	184;210	0.0066667	6.3904	8972800	815710	6.57387e-06	0.000657387	1
Haliotis_sp_idb_44571_c0_g1_i1;Haliotis_sp_idb_44572_c0_g1_i1;comp252421_c0_seq1_4 len=237 path=[215:0-236]	Haliotis_sp_idb_44571_c0_g1_i1	5;2;1	5;2;1	5;2;1	>Haliotis_sp_idb_44571_c0_g1_i1	3	5	5	5	6.2	6.2	6.2	93.248	840	840;564;79	0	44.663	133440000	2616500	2.10866e-05	0.00210866	14	399		479
Haliotis_sp_idb_44689_c0_g1_i1;Haliotis_sp_idb_44690_c0_g1_i1;Haliotis_sp_Tri_29190_c0_g1_i1;Haliotis_sp_Tri_6755_c0_g1_i1	Haliotis_sp_idb_44689_c0_g1_i1;Haliotis_sp_idb_44690_c0_g1_i1;Haliotis_sp_Tri_29190_c0_g1_i1	7;7;4;3	7;7;4;3	7;7;4;3	>Haliotis_sp_idb_44689_c0_g1_i1;>Haliotis_sp_idb_44690_c0_g1_i1;>Haliotis_sp_Tri_29190_c0_g1_i1	4	7	7	7	15.5	15.5	15.5	86.582	899	899;905;336;309	0	323.31	1464400000	146440000	0.00118017	0.118017	80	400;401;402		259;260;606
Haliotis_sp_idb_45304_c0_g1_i1;Haliotis_sp_idb_45305_c0_g1_i1	Haliotis_sp_idb_45304_c0_g1_i1;Haliotis_sp_idb_45305_c0_g1_i1	5;4	5;4	5;4	>Haliotis_sp_idb_45304_c0_g1_i1;>Haliotis_sp_idb_45305_c0_g1_i1	2	5	5	5	11.6	11.6	11.6	44.616	414	414;320	0	55.516	284550000	15808000	0.000127398	0.0127398	25
Haliotis_sp_idb_47306_c0_g1_i1	Haliotis_sp_idb_47306_c0_g1_i1	2	2	2	>Haliotis_sp_idb_47306_c0_g1_i1	1	2	2	2	8.3	8.3	8.3	31.056	315	315	0	41.566	6050500000	1512600000	0.0121902	1.21902	100
Haliotis_sp_idb_50884_c0_g1_i1;Haliotis_sp_idb_18771_c0_g1_i1;Haliotis_sp_idb_18767_c0_g1_i1;sp|P86728|UP5_HALAI Uncharacterized protein 5 OS=Haliotis asinina PE=1 SV=1	Haliotis_sp_idb_50884_c0_g1_i1;Haliotis_sp_idb_18771_c0_g1_i1;Haliotis_sp_idb_18767_c0_g1_i1	5;3;3;1	5;3;3;1	5;3;3;1	>Haliotis_sp_idb_50884_c0_g1_i1;>Haliotis_sp_idb_18771_c0_g1_i1;>Haliotis_sp_idb_18767_c0_g1_i1	4	5	5	5	31.8	31.8	31.8	19.756	173	173;175;208;173	0	72.441	1330300000	147810000	0.00119121	0.119121	35	403		93
Haliotis_sp_idb_51603_c0_g1_i1	Haliotis_sp_idb_51603_c0_g1_i1	3	3	2	>Haliotis_sp_idb_51603_c0_g1_i1	1	3	3	2	27.7	27.7	19.3	13.359	119	119	0	32.298	450000000	75000000	0.000604431	0.0604431	10
Haliotis_sp_idb_5218_c0_g1_i1;Haliotis_sp_idb_5212_c0_g1_i1	Haliotis_sp_idb_5218_c0_g1_i1;Haliotis_sp_idb_5212_c0_g1_i1	11;6	11;6	11;6	>Haliotis_sp_idb_5218_c0_g1_i1;>Haliotis_sp_idb_5212_c0_g1_i1	2	11	11	11	55.3	55.3	55.3	30.225	266	266;212	0	227.45	17972000000	1198100000	0.00965558	0.965558	113	404;405;406		101;139;244
Haliotis_sp_idb_52687_c0_g1_i1	Haliotis_sp_idb_52687_c0_g1_i1	2	2	2	>Haliotis_sp_idb_52687_c0_g1_i1	1	2	2	2	8.7	8.7	8.7	25.346	229	229	0	15.665	11974000	997810	8.04143e-06	0.000804143	5
Haliotis_sp_idb_54301_c0_g1_i1	Haliotis_sp_idb_54301_c0_g1_i1	6	6	6	>Haliotis_sp_idb_54301_c0_g1_i1	1	6	6	6	67.2	67.2	67.2	13.249	116	116	0	144.92	1839500000	229930000	0.00185302	0.185302	35	407		50
Haliotis_sp_idb_55709_c0_g1_i1;Haliotis_sp_CLC_21655_c0_g1_i1;Haliotis_sp_idb_55710_c0_g1_i1;Haliotis_sp_Tri_52153_c0_g1_i1	Haliotis_sp_idb_55709_c0_g1_i1;Haliotis_sp_CLC_21655_c0_g1_i1;Haliotis_sp_idb_55710_c0_g1_i1;Haliotis_sp_Tri_52153_c0_g1_i1	4;2;2;2	4;2;2;2	4;2;2;2	>Haliotis_sp_idb_55709_c0_g1_i1;>Haliotis_sp_CLC_21655_c0_g1_i1;>Haliotis_sp_idb_55710_c0_g1_i1;>Haliotis_sp_Tri_52153_c0_g1_i1	4	4	4	4	5.7	5.7	5.7	76.608	665	665;103;192;268	0	38.095	84786000	3140200	2.53071e-05	0.00253071	25	408		335
Haliotis_sp_idb_5580_c0_g1_i1;comp8431_c0_seq1_4 len=630 path=[1:0-629]	Haliotis_sp_idb_5580_c0_g1_i1	15;3	15;3	15;3	>Haliotis_sp_idb_5580_c0_g1_i1	2	15	15	15	16.2	16.2	16.2	117.23	1069	1069;210	0	176.35	1354000000	34718000	0.000279795	0.0279795	113	409;410;411;412;413;414;415		392;404;406;587;708;713;802
Haliotis_sp_idb_5896_c0_g1_i1	Haliotis_sp_idb_5896_c0_g1_i1	3	3	3	>Haliotis_sp_idb_5896_c0_g1_i1	1	3	3	3	3	3	3	139.19	1251	1251	0	20.151	38076000	656480	5.29062e-06	0.000529062	8	416;417;418		110;603;879
Haliotis_sp_idb_62310_c0_g1_i1;Haliotis_sp_Tri_11891_c0_g1_i1;Haliotis_sp_Tri_11890_c0_g1_i1	Haliotis_sp_idb_62310_c0_g1_i1;Haliotis_sp_Tri_11891_c0_g1_i1;Haliotis_sp_Tri_11890_c0_g1_i1	1;1;1	1;1;1	1;1;1	>Haliotis_sp_idb_62310_c0_g1_i1;>Haliotis_sp_Tri_11891_c0_g1_i1;>Haliotis_sp_Tri_11890_c0_g1_i1	3	1	1	1	8.8	8.8	8.8	21.513	194	194;213;213	0	8.1509	1949000	389790	3.14135e-06	0.000314135	1
Haliotis_sp_idb_62592_c0_g1_i1	Haliotis_sp_idb_62592_c0_g1_i1	2	2	2	>Haliotis_sp_idb_62592_c0_g1_i1	1	2	2	2	20.2	20.2	20.2	14.089	129	129	0	13.626	12801000	2133500	1.7194e-05	0.0017194	2
Haliotis_sp_idb_6290_c0_g1_i1	Haliotis_sp_idb_6290_c0_g1_i1	16	16	16	>Haliotis_sp_idb_6290_c0_g1_i1	1	16	16	16	15.2	15.2	15.2	179.89	1602	1602	0	192.18	536130000	6873500	5.53941e-05	0.00553941	70	419;420		953;1042
Haliotis_sp_idb_64214_c0_g1_i1;comp81625_c0_seq1_2 len=835 path=[1:0-266 268:267-271 273:272-410 412:411-560 562:561-576 578:577-753 2142:754-780 2149:781-807 2150:808-834]	Haliotis_sp_idb_64214_c0_g1_i1	4;1	4;1	2;1	>Haliotis_sp_idb_64214_c0_g1_i1	2	4	4	2	32.1	32.1	22.3	12.656	112	112;278	0	27.897	176780000	25254000	0.000203524	0.0203524	13	421		61
Haliotis_sp_idb_66139_c0_g1_i1	Haliotis_sp_idb_66139_c0_g1_i1	1	1	1	>Haliotis_sp_idb_66139_c0_g1_i1	1	1	1	1	5.5	5.5	5.5	18.947	164	164	0.0097087	6.1661	63031000	10505000	8.46606e-05	0.00846606	1
Haliotis_sp_idb_67370_c0_g1_i1	Haliotis_sp_idb_67370_c0_g1_i1	2	2	2	>Haliotis_sp_idb_67370_c0_g1_i1	1	2	2	2	33	33	33	12.245	112	112	0	43.428	253460000	31683000	0.000255336	0.0255336	23
Haliotis_sp_Tri_121805_c0_g1_i1;Haliotis_sp_idb_7323_c0_g1_i1	Haliotis_sp_Tri_121805_c0_g1_i1;Haliotis_sp_idb_7323_c0_g1_i1	1;1	1;1	1;1	>Haliotis_sp_Tri_121805_c0_g1_i1;>Haliotis_sp_idb_7323_c0_g1_i1	2	1	1	1	10.3	10.3	10.3	17.848	165	165;203	0	9.6445	37048000	3087300	2.48808e-05	0.00248808	2
Haliotis_sp_idb_7598_c0_g1_i1;Haliotis_sp_Tri_114598_c0_g1_i1;Haliotis_sp_CLC_9451_c0_g1_i1	Haliotis_sp_idb_7598_c0_g1_i1;Haliotis_sp_Tri_114598_c0_g1_i1	9;8;2	9;8;2	9;8;2	>Haliotis_sp_idb_7598_c0_g1_i1;>Haliotis_sp_Tri_114598_c0_g1_i1	3	9	9	9	6.9	6.9	6.9	191.75	1943	1943;835;180	0	124.58	627830000	23253000	0.000187398	0.0187398	19	422;423		724;1079
Haliotis_sp_idb_8012_c0_g1_i1	Haliotis_sp_idb_8012_c0_g1_i1	31	31	31	>Haliotis_sp_idb_8012_c0_g1_i1	1	31	31	31	28	28	28	176.65	1664	1664	0	323.31	5052900000	69218000	0.000557833	0.0557833	237	424;425;426;427;428;429;430;431;432;433;434;435	13	511;513;725;991;1057;1095;1476;1477;1486;1494;1530;1532	1521
Haliotis_sp_Tri_130845_c0_g1_i1;Haliotis_sp_idb_813_c0_g1_i1	Haliotis_sp_Tri_130845_c0_g1_i1;Haliotis_sp_idb_813_c0_g1_i1	1;1	1;1	1;1	>Haliotis_sp_Tri_130845_c0_g1_i1;>Haliotis_sp_idb_813_c0_g1_i1	2	1	1	1	1.9	1.9	1.9	63.649	584	584;642	0	7.7218	17790000	988320	7.96495e-06	0.000796495	2
Haliotis_sp_idb_982_c0_g1_i1	Haliotis_sp_idb_982_c0_g1_i1	9	9	9	>Haliotis_sp_idb_982_c0_g1_i1	1	9	9	9	3.3	3.3	3.3	341.95	3093	3093	0	91.235	339640000	2761300	2.22535e-05	0.00222535	44	436		839
Haliotis_sp_Tri_100716_c0_g1_i1	Haliotis_sp_Tri_100716_c0_g1_i1	1	1	1	>Haliotis_sp_Tri_100716_c0_g1_i1	1	1	1	1	12.7	12.7	12.7	12.484	110	110	0	7.0973	1889900	472490	3.80783e-06	0.000380783	1
Haliotis_sp_Tri_108584_c0_g1_i1	Haliotis_sp_Tri_108584_c0_g1_i1	29	29	29	>Haliotis_sp_Tri_108584_c0_g1_i1	1	29	29	29	75.9	75.9	75.9	43.264	406	406	0	323.31	204370000000	10219000000	0.0823557	8.23557	693	437;438;439;440;441;442		106;131;228;233;254;380
Haliotis_sp_Tri_116352_c0_g1_i1	Haliotis_sp_Tri_116352_c0_g1_i1	5	5	1	>Haliotis_sp_Tri_116352_c0_g1_i1	1	5	5	1	9.8	9.8	2.1	67.495	653	653	0	99.612	1368700000	54747000	0.00044121	0.044121	34
Haliotis_sp_Tri_117880_c0_g1_i1;Haliotis_sp_idb_23862_c0_g1_i1	Haliotis_sp_Tri_117880_c0_g1_i1;Haliotis_sp_idb_23862_c0_g1_i1	9;8	9;8	7;7	>Haliotis_sp_Tri_117880_c0_g1_i1;>Haliotis_sp_idb_23862_c0_g1_i1	2	9	9	7	19.3	19.3	15.8	65.521	688	688;659	0	231.21	1737600000	173760000	0.00140035	0.140035	54	443		208
Haliotis_sp_Tri_119193_c0_g1_i1;sp|P86738|UP4_HALAI Uncharacterized protein 4 OS=Haliotis asinina PE=1 SV=1	Haliotis_sp_Tri_119193_c0_g1_i1	11;2	11;2	11;2	>Haliotis_sp_Tri_119193_c0_g1_i1	2	11	11	11	61.1	61.1	61.1	19.104	175	175;130	0	174.7	69189000000	6918900000	0.05576	5.576	242	444;445;446;447;448;449;450;451;452;453;454;455;456	26	106;107;108;120;122;134;147;148;161;163;171;174;175	104
Haliotis_sp_Tri_120379_c0_g1_i1	Haliotis_sp_Tri_120379_c0_g1_i1	2	1	1	>Haliotis_sp_Tri_120379_c0_g1_i1	1	2	1	1	1	0.5	0.5	263.91	2404	2404	0	8.0213	6513000	70794	5.70535e-07	5.70535e-05	3
Haliotis_sp_Tri_12080_c0_g1_i1;Haliotis_sp_idb_12590_c0_g1_i1	Haliotis_sp_Tri_12080_c0_g1_i1	36;9	36;9	36;9	>Haliotis_sp_Tri_12080_c0_g1_i1	2	36	36	36	25.2	25.2	25.2	178.27	1602	1602;411	0	323.31	6846800000	88919000	0.000716605	0.0716605	335	457;458;459;460;461;462;463;464;465;466;467;468;469;470;471;472;473		29;36;41;555;631;813;1230;1353;1355;1382;1464;1481;1527;1529;1596;1597;1599
Haliotis_sp_Tri_121458_c0_g1_i1	Haliotis_sp_Tri_121458_c0_g1_i1	13	4	4	>Haliotis_sp_Tri_121458_c0_g1_i1	1	13	4	4	62.3	19.3	19.3	21.035	212	212	0	81.422	74293000000	7429300000	0.0598733	5.98733	171		14		135
Haliotis_sp_Tri_127820_c0_g1_i1	Haliotis_sp_Tri_127820_c0_g1_i1	6	5	5	>Haliotis_sp_Tri_127820_c0_g1_i1	1	6	5	5	45.1	40.2	40.2	19.529	184	184	0	161.67	1357400000	193920000	0.00156282	0.156282	72	474;475;476;477;478;479		88;90;97;108;128;131
Haliotis_sp_Tri_13121_c0_g1_i1	Haliotis_sp_Tri_13121_c0_g1_i1	1	1	1	>Haliotis_sp_Tri_13121_c0_g1_i1	1	1	1	1	15.6	15.6	15.6	14.059	122	122	0	8.2092	1008300000	168050000	0.00135433	0.135433	1	480	15	80	79
Haliotis_sp_Tri_133338_c0_g1_i1	Haliotis_sp_Tri_133338_c0_g1_i1	1	1	1	>Haliotis_sp_Tri_133338_c0_g1_i1	1	1	1	1	3.2	3.2	3.2	38.24	349	349	0	7.3042	592100000	28195000	0.000227226	0.0227226	9
Haliotis_sp_Tri_137628_c0_g1_i1	Haliotis_sp_Tri_137628_c0_g1_i1	1	1	1	>Haliotis_sp_Tri_137628_c0_g1_i1	1	1	1	1	6.7	6.7	6.7	19.645	180	180	0	24.545	47288000	5254200	4.2344e-05	0.0042344	7
Haliotis_sp_Tri_137794_c0_g1_i1	Haliotis_sp_Tri_137794_c0_g1_i1	1	1	1	>Haliotis_sp_Tri_137794_c0_g1_i1	1	1	1	1	5.9	5.9	5.9	23.115	205	205	0.0035211	6.856	474750	59344	4.78258e-07	4.78258e-05	1
Haliotis_sp_Tri_14507_c0_g1_i1	Haliotis_sp_Tri_14507_c0_g1_i1	11	11	11	>Haliotis_sp_Tri_14507_c0_g1_i1	1	11	11	11	29.5	29.5	29.5	63.617	593	593	0	169.32	716740000	24715000	0.00019918	0.019918	67	481;482		188;325
Haliotis_sp_Tri_16732_c0_g1_i1;Haliotis_sp_idb_4412_c0_g1_i1	Haliotis_sp_Tri_16732_c0_g1_i1	9;1	9;1	2;1	>Haliotis_sp_Tri_16732_c0_g1_i1	2	9	9	2	52.6	52.6	14.9	24.824	228	228;233	0	92.24	153890000	11838000	9.54034e-05	0.00954034	20	8;9;10;483		96;130;184;186
Haliotis_sp_Tri_1743_c0_g1_i1;comp89145_c0_seq2_3 len=654 path=[1328:0-27 1356:28-167 1496:168-194 1523:195-206 1535:207-257 1586:258-313 1642:314-316 1645:317-321 1650:322-401 1730:402-455 1784:456-496 1825:497-511 1840:512-583 1912:584-595 1924:596-618 1947:619-653];comp89145_c0_seq1_3 len=993 path=[980:0-211 1192:212-291 1272:292-319 3404:320-320 1301:321-347 1328:348-375 1982:376-515 1496:516…	Haliotis_sp_Tri_1743_c0_g1_i1;comp89145_c0_seq2_3 len=654 path=[1328:0-27 1356:28-167 1496:168-194 1523:195-206 1535:207-257 1586:258-313 1642:314-316 1645:317-321 1650:322-401 1730:402-455 1784:456-496 1825:497-511 1840:512-583 1912:584-595 1924:596-618 1947:619-653]	8;4;1	8;4;1	8;4;1	>Haliotis_sp_Tri_1743_c0_g1_i1;>comp89145_c0_seq2_3 len=654 path=[1328:0-27 1356:28-167 1496:168-194 1523:195-206 1535:207-257 1586:258-313 1642:314-316 1645:317-321 1650:322-401 1730:402-455 1784:456-496 1825:497-511 1840:512-583 1912:584-595 1924:596-618	3	8	8	8	51	51	51	27.266	249	249;218;331	0	204.16	13694000000	1141200000	0.00919702	0.919702	147	484;485;486;487;488;489;490		66;155;184;188;201;205;240
Haliotis_sp_Tri_2746_c0_g1_i1;tr|A0A0B4VCR4|A0A0B4VCR4_HALAI Glycine-rich boundary protein OS=Haliotis asinina GN=GRBP PE=2 SV=1;Haliotis_sp_Tri_17455_c0_g1_i1	Haliotis_sp_Tri_2746_c0_g1_i1;tr|A0A0B4VCR4|A0A0B4VCR4_HALAI Glycine-rich boundary protein OS=Haliotis asinina GN=GRBP PE=2 SV=1;Haliotis_sp_Tri_17455_c0_g1_i1	2;2;2	2;2;2	2;2;2	>Haliotis_sp_Tri_2746_c0_g1_i1;>tr|A0A0B4VCR4|A0A0B4VCR4_HALAI Glycine-rich boundary protein OS=Haliotis asinina GN=GRBP PE=2 SV=1;>Haliotis_sp_Tri_17455_c0_g1_i1	3	2	2	2	9.8	9.8	9.8	21.624	204	204;343;362	0	13.853	8924700000	1275000000	0.0102753	1.02753	37	491		177
Haliotis_sp_Tri_18127_c0_g1_i1	Haliotis_sp_Tri_18127_c0_g1_i1	6	6	6	>Haliotis_sp_Tri_18127_c0_g1_i1	1	6	6	6	15.8	15.8	15.8	70.021	673	673	0	183.41	806260000	53750000	0.000433176	0.0433176	29	492;493;494		218;225;232
Haliotis_sp_Tri_24151_c0_g1_i1;comp73368_c0_seq1_5 len=577 path=[1:0-139 141:140-145 1070:146-188 151:189-217 180:218-259 222:260-308 271:309-348 1224:349-388 643:389-576]	Haliotis_sp_Tri_24151_c0_g1_i1	3;1	3;1	3;1	>Haliotis_sp_Tri_24151_c0_g1_i1	2	3	3	3	30.9	30.9	30.9	16.674	149	149;193	0	45.265	2693900000	299320000	0.00241224	0.241224	18
Haliotis_sp_Tri_25106_c0_g1_i1;comp246916_c0_seq1_3 len=215 path=[193:0-214]	Haliotis_sp_Tri_25106_c0_g1_i1	14;1	14;1	14;1	>Haliotis_sp_Tri_25106_c0_g1_i1	2	14	14	14	28.6	28.6	28.6	61.796	538	538;71	0	148.82	1405000000	52038000	0.000419378	0.0419378	115	495;496;497		79;97;260
Haliotis_sp_Tri_28544_c0_g1_i1;Haliotis_sp_CLC_729_c0_g1_i1	Haliotis_sp_Tri_28544_c0_g1_i1;Haliotis_sp_CLC_729_c0_g1_i1	6;5	6;5	2;1	>Haliotis_sp_Tri_28544_c0_g1_i1;>Haliotis_sp_CLC_729_c0_g1_i1	2	6	6	2	21	21	7.6	44.124	395	395;396	0	87.135	232390000	14524000	0.00011705	0.011705	31
Haliotis_sp_Tri_29101_c0_g1_i1;Haliotis_sp_CLC_652_c0_g1_i1	Haliotis_sp_Tri_29101_c0_g1_i1;Haliotis_sp_CLC_652_c0_g1_i1	6;4	6;4	6;4	>Haliotis_sp_Tri_29101_c0_g1_i1;>Haliotis_sp_CLC_652_c0_g1_i1	2	6	6	6	25.9	25.9	25.9	32.79	317	317;101	0	65.315	577510000	57751000	0.00046542	0.046542	44	498;499		281;295
Haliotis_sp_Tri_31892_c0_g1_i1;comp22593_c0_seq1_3 len=735 path=[1:0-734]	Haliotis_sp_Tri_31892_c0_g1_i1;comp22593_c0_seq1_3 len=735 path=[1:0-734]	6;5	5;5	1;1	>Haliotis_sp_Tri_31892_c0_g1_i1;>comp22593_c0_seq1_3 len=735 path=[1:0-734]	2	6	5	1	34.3	28.8	5.1	21.648	198	198;245	0	116.4	15734000000	2622300000	0.0211333	2.11333	69
Haliotis_sp_Tri_35519_c0_g1_i1;Haliotis_sp_idb_43536_c0_g1_i1	Haliotis_sp_Tri_35519_c0_g1_i1;Haliotis_sp_idb_43536_c0_g1_i1	10;9	10;9	10;9	>Haliotis_sp_Tri_35519_c0_g1_i1;>Haliotis_sp_idb_43536_c0_g1_i1	2	10	10	10	31.3	31.3	31.3	42.363	383	383;345	0	124.81	2007000000	111500000	0.000898587	0.0898587	77
Haliotis_sp_Tri_3731_c0_g1_i1;comp92088_c0_seq1_4 len=674 path=[1:0-31 33:32-76 2470:77-121 123:122-145 2497:146-154 2506:155-188 190:189-256 258:257-272 2583:273-294 296:295-328 2621:329-339 341:340-350 352:351-447 2654:448-448 450:449-468 470:469-525 2678:526-531 2684:532-673]	Haliotis_sp_Tri_3731_c0_g1_i1;comp92088_c0_seq1_4 len=674 path=[1:0-31 33:32-76 2470:77-121 123:122-145 2497:146-154 2506:155-188 190:189-256 258:257-272 2583:273-294 296:295-328 2621:329-339 341:340-350 352:351-447 2654:448-448 450:449-468 470:469-525 2678:526-531 2684:532-673]	5;4	5;4	5;4	>Haliotis_sp_Tri_3731_c0_g1_i1;>comp92088_c0_seq1_4 len=674 path=[1:0-31 33:32-76 2470:77-121 123:122-145 2497:146-154 2506:155-188 190:189-256 258:257-272 2583:273-294 296:295-328 2621:329-339 341:340-350 352:351-447 2654:448-448 450:449-468 470:469-525 2	2	5	5	5	31.9	31.9	31.9	15.116	141	141;224	0	58.194	105510000	10551000	8.50314e-05	0.00850314	14	500		123
Haliotis_sp_Tri_38314_c0_g1_i1;comp24992_c0_seq1_5 len=261 path=[239:0-260];comp24992_c1_seq1_1 len=263 path=[477:0-262]	Haliotis_sp_Tri_38314_c0_g1_i1;comp24992_c0_seq1_5 len=261 path=[239:0-260];comp24992_c1_seq1_1 len=263 path=[477:0-262]	2;1;1	2;1;1	2;1;1	>Haliotis_sp_Tri_38314_c0_g1_i1;>comp24992_c0_seq1_5 len=261 path=[239:0-260];>comp24992_c1_seq1_1 len=263 path=[477:0-262]	3	2	2	2	13.4	13.4	13.4	17.409	164	164;87;88	0	15.096	56199000	4683300	3.77431e-05	0.00377431	2
Haliotis_sp_Tri_45070_c0_g1_i1;Haliotis_sp_idb_19360_c0_g1_i1;Haliotis_sp_CLC_1969_c0_g1_i1	Haliotis_sp_Tri_45070_c0_g1_i1	36;4;2	36;4;2	35;4;2	>Haliotis_sp_Tri_45070_c0_g1_i1	3	36	36	35	31.7	31.7	31	151.77	1409	1409;288;138	0	323.31	48206000000	719500000	0.00579851	0.579851	554	501;502;503;504;505;506;507		310;596;641;789;944;1002;1037
Haliotis_sp_Tri_57542_c0_g1_i1	Haliotis_sp_Tri_57542_c0_g1_i1	1	1	1	>Haliotis_sp_Tri_57542_c0_g1_i1	1	1	1	1	12.9	12.9	12.9	12.799	124	124	0	7.5395	5358000	1339500	1.07951e-05	0.00107951	1
Haliotis_sp_Tri_57798_c0_g1_i1;Haliotis_sp_CLC_5_c0_g1_i1;Haliotis_sp_Tri_57797_c0_g1_i1;REV__Haliotis_sp_idb_58203_c0_g1_i1;Haliotis_sp_idb_58203_c0_g1_i1;sp|P86736|DGRP_HALAI Aspartate and glycine-rich protein (Fragment) OS=Haliotis asinina PE=1 SV=1;REV__sp|P86736|DGRP_HALAI Aspartate and glycine-rich protein (Fragment) OS=Haliotis asinina PE=1 SV=1	Haliotis_sp_Tri_57798_c0_g1_i1;Haliotis_sp_CLC_5_c0_g1_i1;Haliotis_sp_Tri_57797_c0_g1_i1	3;2;2;1;1;1;1	3;2;2;1;1;1;1	3;2;2;1;1;1;1	>Haliotis_sp_Tri_57798_c0_g1_i1;>Haliotis_sp_CLC_5_c0_g1_i1;>Haliotis_sp_Tri_57797_c0_g1_i1	7	3	3	3	5.7	5.7	5.7	53.141	540	540;182;380;197;197;296;296	0	19.378	1126100000	160880000	0.00129654	0.129654	13
Haliotis_sp_Tri_61496_c0_g1_i1	Haliotis_sp_Tri_61496_c0_g1_i1	6	6	6	>Haliotis_sp_Tri_61496_c0_g1_i1	1	6	6	6	26.3	26.3	26.3	29.536	266	266	0	75.498	1209900000	110000000	0.000886499	0.0886499	74
Haliotis_sp_Tri_62627_c0_g1_i1	Haliotis_sp_Tri_62627_c0_g1_i1	1	1	1	>Haliotis_sp_Tri_62627_c0_g1_i1	1	1	1	1	8.5	8.5	8.5	18.551	164	164	0	9.2059	1543800	220540	1.77735e-06	0.000177735	0
Haliotis_sp_Tri_63049_c0_g1_i1	Haliotis_sp_Tri_63049_c0_g1_i1	11	11	11	>Haliotis_sp_Tri_63049_c0_g1_i1	1	11	11	11	33.1	33.1	33.1	34.801	311	311	0	154.35	6354100000	302580000	0.00243852	0.243852	92	508		94
Haliotis_sp_Tri_63812_c0_g1_i1	Haliotis_sp_Tri_63812_c0_g1_i1	3	2	2	>Haliotis_sp_Tri_63812_c0_g1_i1	1	3	2	2	6.5	4.6	4.6	61.413	587	587	0	20.199	129550000	16194000	0.000130509	0.0130509	21	307;509		323;404
Haliotis_sp_Tri_64952_c0_g1_i1	Haliotis_sp_Tri_64952_c0_g1_i1	7	7	7	>Haliotis_sp_Tri_64952_c0_g1_i1	1	7	7	7	46	46	46	24.648	213	213	0	123.76	2722000000	272200000	0.00219368	0.219368	69	510;511		146;156
Haliotis_sp_Tri_67951_c0_g1_i1	Haliotis_sp_Tri_67951_c0_g1_i1	1	1	1	>Haliotis_sp_Tri_67951_c0_g1_i1	1	1	1	1	0.7	0.7	0.7	168.9	1499	1499	0	7.9151	26259000	341030	2.74839e-06	0.000274839	1
Haliotis_sp_Tri_72839_c0_g1_i1	Haliotis_sp_Tri_72839_c0_g1_i1	3	3	3	>Haliotis_sp_Tri_72839_c0_g1_i1	1	3	3	3	11.5	11.5	11.5	39.671	357	357	0	24.808	79537000	5681200	4.57852e-05	0.00457852	4
Haliotis_sp_Tri_73035_c0_g1_i1	Haliotis_sp_Tri_73035_c0_g1_i1	9	9	9	>Haliotis_sp_Tri_73035_c0_g1_i1	1	9	9	9	18.4	18.4	18.4	70.367	679	679	0	227.68	22854000000	1758000000	0.0141679	1.41679	166	512		669
Haliotis_sp_Tri_7902_c0_g1_i1	Haliotis_sp_Tri_7902_c0_g1_i1	2	2	2	>Haliotis_sp_Tri_7902_c0_g1_i1	1	2	2	2	13.3	13.3	13.3	29.754	263	263	0	19.445	12323000	880230	7.09384e-06	0.000709384	2	513		156
Haliotis_sp_Tri_81308_c0_g1_i1	Haliotis_sp_Tri_81308_c0_g1_i1	3	2	2	>Haliotis_sp_Tri_81308_c0_g1_i1	1	3	2	2	23.6	13.2	13.2	19.922	182	182	0	21.207	1273100000	212190000	0.00171006	0.171006	35	91;514;515;516		88;159;166;176
Haliotis_sp_Tri_83476_c0_g1_i1	Haliotis_sp_Tri_83476_c0_g1_i1	13	13	13	>Haliotis_sp_Tri_83476_c0_g1_i1	1	13	13	13	30.9	30.9	30.9	60.579	554	554	0	311.78	1919300000	79973000	0.000644509	0.0644509	123	517;518;519;520		183;297;325;474
Haliotis_sp_Tri_8786_c0_g1_i1;Haliotis_sp_Tri_8788_c0_g1_i1	Haliotis_sp_Tri_8786_c0_g1_i1	3;1	3;1	3;1	>Haliotis_sp_Tri_8786_c0_g1_i1	2	3	3	3	23.5	23.5	23.5	18.865	166	166;133	0	22.87	73213000	8134800	6.5559e-05	0.0065559	8	521		120
Haliotis_sp_Tri_91824_c0_g1_i1	Haliotis_sp_Tri_91824_c0_g1_i1	1	1	1	>Haliotis_sp_Tri_91824_c0_g1_i1	1	1	1	1	2	2	2	55.683	501	501	0.009772	6.2262	17357000	598510	4.82344e-06	0.000482344	1
sp|P82595|PLS_HALLA Perlustrin OS=Haliotis laevigata PE=1 SV=2	sp|P82595|PLS_HALLA Perlustrin OS=Haliotis laevigata PE=1 SV=2	1	1	1	>sp|P82595|PLS_HALLA Perlustrin OS=Haliotis laevigata PE=1 SV=2	1	1	1	1	10.7	10.7	10.7	9.3378	84	84	0	8.1975	60130000	15033000	0.000121152	0.0121152	3
sp|P82596|PLC_HALLA Perlucin OS=Haliotis laevigata PE=1 SV=3	sp|P82596|PLC_HALLA Perlucin OS=Haliotis laevigata PE=1 SV=3	11	3	1	>sp|P82596|PLC_HALLA Perlucin OS=Haliotis laevigata PE=1 SV=3	1	11	3	1	74.8	24.5	6.5	18.155	155	155	0	58.445	796720000	66393000	0.000535066	0.0535066	39
sp|P84811|PWAP_HALLA Perlwapin OS=Haliotis laevigata PE=1 SV=1	sp|P84811|PWAP_HALLA Perlwapin OS=Haliotis laevigata PE=1 SV=1	7	7	6	>sp|P84811|PWAP_HALLA Perlwapin OS=Haliotis laevigata PE=1 SV=1	1	7	7	6	33.6	33.6	23.9	14.528	134	134	0	135.58	24783000000	3540400000	0.0285324	2.85324	86
sp|P86737|UP3_HALAI Uncharacterized protein 3 (Fragment) OS=Haliotis asinina PE=1 SV=1	sp|P86737|UP3_HALAI Uncharacterized protein 3 (Fragment) OS=Haliotis asinina PE=1 SV=1	5	4	4	>sp|P86737|UP3_HALAI Uncharacterized protein 3 (Fragment) OS=Haliotis asinina PE=1 SV=1	1	5	4	4	15.4	9.5	9.5	18.323	169	169	0	66.499	14022000000	1558000000	0.012556	1.2556	111	527;528;529;530		63;101;104;106
tr|E0YDV8|E0YDV8_9GAMM Heat shock protein 70 (Fragment) OS=Shewanella haliotis GN=Hsp70 PE=3 SV=1	tr|E0YDV8|E0YDV8_9GAMM Heat shock protein 70 (Fragment) OS=Shewanella haliotis GN=Hsp70 PE=3 SV=1	1	1	1	>tr|E0YDV8|E0YDV8_9GAMM Heat shock protein 70 (Fragment) OS=Shewanella haliotis GN=Hsp70 PE=3 SV=1	1	1	1	1	9	9	9	20.576	189	189	0	9.0625	2111100	263890	2.12671e-06	0.000212671	1
tr|F8J3C9|F8J3C9_HALLA Perlucin A protein OS=Haliotis laevigata GN=perlucin A PE=2 SV=1	tr|F8J3C9|F8J3C9_HALLA Perlucin A protein OS=Haliotis laevigata GN=perlucin A PE=2 SV=1	7	2	2	>tr|F8J3C9|F8J3C9_HALLA Perlucin A protein OS=Haliotis laevigata GN=perlucin A PE=2 SV=1	1	7	2	2	53.7	14.8	14.8	17.237	149	149	0	25.461	46389000	4638900	3.73853e-05	0.00373853	5
tr|F8J3D2|F8J3D2_HALLA Perlucin C protein OS=Haliotis laevigata GN=perlucin C PE=2 SV=1;tr|F8J3D1|F8J3D1_HALLA Perlucin B protein OS=Haliotis laevigata GN=perlucin B PE=2 SV=1;tr|F8J3D0|F8J3D0_HALLA Perlucin A2 protein OS=Haliotis laevigata GN=perlucin A2 PE=2 SV=1	tr|F8J3D2|F8J3D2_HALLA Perlucin C protein OS=Haliotis laevigata GN=perlucin C PE=2 SV=1;tr|F8J3D1|F8J3D1_HALLA Perlucin B protein OS=Haliotis laevigata GN=perlucin B PE=2 SV=1;tr|F8J3D0|F8J3D0_HALLA Perlucin A2 protein OS=Haliotis laevigata GN=perlucin A2 PE=2 SV=1	11;9;7	11;9;7	1;1;0	>tr|F8J3D2|F8J3D2_HALLA Perlucin C protein OS=Haliotis laevigata GN=perlucin C PE=2 SV=1;>tr|F8J3D1|F8J3D1_HALLA Perlucin B protein OS=Haliotis laevigata GN=perlucin B PE=2 SV=1;>tr|F8J3D0|F8J3D0_HALLA Perlucin A2 protein OS=Haliotis laevigata GN=perlucin	3	11	11	1	56.7	56.7	8.3	27.79	240	240;210;149	0	323.31	41355000000	2297500000	0.0185157	1.85157	358	531;532		89;173
Sum																			124083643981	1	100	100
