# Supplementary material for: In-depth proteomic analyses of Haliotis laevigata (greenlip abalone) nacre and prismatic organic shell matrix
Source: Proteome Sci. 2018 Jun 15;16:11. doi: 10.1186/s12953-018-0139-3 (PMC6003135; doi:10.1186/s12953-018-0139-3)
Supplement: Supplementary file 12 — ProteinGroups, prismatic layer acid-insoluble, protocol A. See legend to Additional file 6. (XLSX 245 kb) [file 12953_2018_139_MOESM12_ESM.xlsx]

## Sheet: Haliotis_prism_ins_A_proteinGro
Protein IDs	Majority protein IDs	Peptide counts (all)	Peptide counts (razor+unique)	Peptide counts (unique)	Fasta headers	Number of proteins	Peptides	Razor + unique peptides	Unique peptides	Sequence coverage [%]	Unique + razor sequence coverage [%]	Unique sequence coverage [%]	Mol. weight [kDa]	Sequence length	Sequence lengths	Score	Intensity	iBAQ	iBAQ fraction	iBAQ %	MS/MS Count	Oxidation (M) site IDs	Phospho (STY) site IDs	Oxidation (M) site positions	Phospho (STY) site positions
Haliotis_sp_Tri_99928_c0_g1_i1;comp100001_c0_seq2_1 len=4276 path=[1:0-167 169:168-182 184:183-477 479:478-674 676:675-2699 2701:2700-3395 3397:3396-3406 3408:3407-4049 10984:4050-4091 4093:4092-4275];comp100001_c0_seq3_3 len=4359 path=[1:0-167 8976:168-250 169:251-265 184:266-560 479:561-757 676:758-2782 2701:2783-3478 3397:3479-3489 3408:3490-4132 10984:4133-4174 4093:4175-4358]	Haliotis_sp_Tri_99928_c0_g1_i1;comp100001_c0_seq2_1 len=4276 path=[1:0-167 169:168-182 184:183-477 479:478-674 676:675-2699 2701:2700-3395 3397:3396-3406 3408:3407-4049 10984:4050-4091 4093:4092-4275];comp100001_c0_seq3_3 len=4359 path=[1:0-167 8976:168-250 169:251-265 184:266-560 479:561-757 676:758-2782 2701:2783-3478 3397:3479-3489 3408:3490-4132 10984:4133-4174 4093:4175-4358]	3;3;3	3;3;3	3;3;3	>Haliotis_sp_Tri_99928_c0_g1_i1;>comp100001_c0_seq2_1 len=4276 path=[1:0-167 169:168-182 184:183-477 479:478-674 676:675-2699 2701:2700-3395 3397:3396-3406 3408:3407-4049 10984:4050-4091 4093:4092-4275];>comp100001_c0_seq3_3 len=4359 path=[1:0-167 8976:168	3	3	3	3	3.8	3.8	3.8	90.726	812	812;1426;1453	23.24	46604000	1059200	3.03596e-06	0.000303596	8
comp100163_c2_seq1_3 len=3661 path=[6689:0-1864 8554:1865-2809 11971:2810-2817 11979:2818-2821 9511:2822-3036 9726:3037-3044 9734:3045-3326 10016:3327-3660];Haliotis_sp_idb_3766_c0_g1_i1	comp100163_c2_seq1_3 len=3661 path=[6689:0-1864 8554:1865-2809 11971:2810-2817 11979:2818-2821 9511:2822-3036 9726:3037-3044 9734:3045-3326 10016:3327-3660];Haliotis_sp_idb_3766_c0_g1_i1	17;16	17;16	17;16	>comp100163_c2_seq1_3 len=3661 path=[6689:0-1864 8554:1865-2809 11971:2810-2817 11979:2818-2821 9511:2822-3036 9726:3037-3044 9734:3045-3326 10016:3327-3660];>Haliotis_sp_idb_3766_c0_g1_i1	2	17	17	17	15.9	15.9	15.9	137.19	1220	1220;1052	119.04	918620000	13509000	3.87205e-05	0.00387205	69	0;1;2;3;4		136;151;387;454;555
comp128433_c0_seq1_5 len=539 path=[1:0-538];Haliotis_sp_idb_61126_c0_g1_i1;comp100535_c0_seq4_3 len=600 path=[2087:0-34 2122:35-533 4098:534-599];comp100535_c0_seq3_3 len=2077 path=[2087:0-34 2122:35-533 2621:534-710 2798:711-823 2911:824-1031 3119:1032-1037 3125:1038-1080 17591:1081-1082 3170:1083-1337 3425:1338-1358 24522:1359-1377 3465:1378-1393 3481:1394-1419 3507:1420-1421 3509:1422-1517 360…	comp128433_c0_seq1_5 len=539 path=[1:0-538];Haliotis_sp_idb_61126_c0_g1_i1;comp100535_c0_seq4_3 len=600 path=[2087:0-34 2122:35-533 4098:534-599];comp100535_c0_seq3_3 len=2077 path=[2087:0-34 2122:35-533 2621:534-710 2798:711-823 2911:824-1031 3119:1032-1037 3125:1038-1080 17591:1081-1082 3170:1083-1337 3425:1338-1358 24522:1359-1377 3465:1378-1393 3481:1394-1419 3507:1420-1421 3509:1422-1517 360…	1;1;1;1;1;1	1;1;1;1;1;1	1;1;1;1;1;1	>comp128433_c0_seq1_5 len=539 path=[1:0-538];>Haliotis_sp_idb_61126_c0_g1_i1;>comp100535_c0_seq4_3 len=600 path=[2087:0-34 2122:35-533 4098:534-599];>comp100535_c0_seq3_3 len=2077 path=[2087:0-34 2122:35-533 2621:534-710 2798:711-823 2911:824-1031 3119:103	6	1	1	1	7.8	7.8	7.8	20.402	180	180;191;200;692;1148;1152	7.4765	5765600	720700	2.06573e-06	0.000206573	1
Haliotis_sp_idb_30234_c0_g1_i1;comp101142_c0_seq1_1 len=2799 path=[2777:0-207 2985:208-218 7751:219-362 3140:363-372 3150:373-648 3426:649-1106 3884:1107-1128 3906:1129-1158 3936:1159-1171 3949:1172-1385 4163:1386-1768 4546:1769-1826 4604:1827-2314 8265:2315-2334 5112:2335-2350 5128:2351-2357 5135:2358-2422 5730:2423-2440 5218:2441-2501 5869:2502-2535 5313:2536-2798];comp101142_c0_seq2_1 len=2817…	Haliotis_sp_idb_30234_c0_g1_i1;comp101142_c0_seq1_1 len=2799 path=[2777:0-207 2985:208-218 7751:219-362 3140:363-372 3150:373-648 3426:649-1106 3884:1107-1128 3906:1129-1158 3936:1159-1171 3949:1172-1385 4163:1386-1768 4546:1769-1826 4604:1827-2314 8265:2315-2334 5112:2335-2350 5128:2351-2357 5135:2358-2422 5730:2423-2440 5218:2441-2501 5869:2502-2535 5313:2536-2798];comp101142_c0_seq2_1 len=2817…	9;9;9;8	9;9;9;8	9;9;9;8	>Haliotis_sp_idb_30234_c0_g1_i1;>comp101142_c0_seq1_1 len=2799 path=[2777:0-207 2985:208-218 7751:219-362 3140:363-372 3150:373-648 3426:649-1106 3884:1107-1128 3906:1129-1158 3936:1159-1171 3949:1172-1385 4163:1386-1768 4546:1769-1826 4604:1827-2314 8265:	4	9	9	9	15	15	15	78.569	714	714;933;939;651	67.877	502810000	16760000	4.80388e-05	0.00480388	48	5;6		176;516
Haliotis_sp_idb_14266_c0_g1_i1;comp101187_c0_seq1_6 len=2185 path=[44:0-71 116:72-118 163:119-148 193:149-151 196:152-835 880:836-845 890:846-968 6837:969-970 6839:971-1027 1072:1028-1049 1094:1050-1339 6963:1340-1341 6965:1342-1642 1687:1643-1703 1748:1704-1706 1751:1707-1727 1772:1728-1858 7142:1859-1885 4798:1886-1900 1945:1901-1962 7189:1963-2184]	Haliotis_sp_idb_14266_c0_g1_i1;comp101187_c0_seq1_6 len=2185 path=[44:0-71 116:72-118 163:119-148 193:149-151 196:152-835 880:836-845 890:846-968 6837:969-970 6839:971-1027 1072:1028-1049 1094:1050-1339 6963:1340-1341 6965:1342-1642 1687:1643-1703 1748:1704-1706 1751:1707-1727 1772:1728-1858 7142:1859-1885 4798:1886-1900 1945:1901-1962 7189:1963-2184]	1;1	1;1	1;1	>Haliotis_sp_idb_14266_c0_g1_i1;>comp101187_c0_seq1_6 len=2185 path=[44:0-71 116:72-118 163:119-148 193:149-151 196:152-835 880:836-845 890:846-968 6837:969-970 6839:971-1027 1072:1028-1049 1094:1050-1339 6963:1340-1341 6965:1342-1642 1687:1643-1703 1748:1	2	1	1	1	2.3	2.3	2.3	75.226	662	662;728	7.811	13705000	334280	9.58139e-07	9.58139e-05	1	7		466
Haliotis_sp_idb_10731_c0_g1_i1;comp101219_c0_seq2_6 len=2292 path=[7651:0-502 8154:503-515 8167:516-818 8470:819-999 8651:1000-1211 8863:1212-1476 18212:1477-1790 18527:1791-1917 1931:1918-1977 17898:1978-2291]	Haliotis_sp_idb_10731_c0_g1_i1;comp101219_c0_seq2_6 len=2292 path=[7651:0-502 8154:503-515 8167:516-818 8470:819-999 8651:1000-1211 8863:1212-1476 18212:1477-1790 18527:1791-1917 1931:1918-1977 17898:1978-2291]	3;3	3;3	1;1	>Haliotis_sp_idb_10731_c0_g1_i1;>comp101219_c0_seq2_6 len=2292 path=[7651:0-502 8154:503-515 8167:516-818 8470:819-999 8651:1000-1211 8863:1212-1476 18212:1477-1790 18527:1791-1917 1931:1918-1977 17898:1978-2291]	2	3	3	1	5.3	5.3	1.5	79.196	712	712;764	21.67	112400000	4323100	1.23912e-05	0.00123912	10
Haliotis_sp_Tri_109450_c0_g1_i1;comp101252_c0_seq3_2 len=1445 path=[12575:0-38 12614:39-47 12623:48-159 12735:160-162 12738:163-166 12742:167-571 13147:572-810 13386:811-817 13393:818-863 13439:864-947 13523:948-949 13525:950-1444];comp101252_c0_seq1_2 len=1553 path=[18161:0-28 18190:29-80 10039:81-104 10063:105-130 10089:131-245 10204:246-361 10320:362-385 17735:386-679 13147:680-918 13386:919-9…	Haliotis_sp_Tri_109450_c0_g1_i1;comp101252_c0_seq3_2 len=1445 path=[12575:0-38 12614:39-47 12623:48-159 12735:160-162 12738:163-166 12742:167-571 13147:572-810 13386:811-817 13393:818-863 13439:864-947 13523:948-949 13525:950-1444]	9;9;4;3	9;9;4;3	9;9;4;3	>Haliotis_sp_Tri_109450_c0_g1_i1;>comp101252_c0_seq3_2 len=1445 path=[12575:0-38 12614:39-47 12623:48-159 12735:160-162 12738:163-166 12742:167-571 13147:572-810 13386:811-817 13393:818-863 13439:864-947 13523:948-949 13525:950-1444]	4	9	9	9	43.1	43.1	43.1	26.035	232	232;482;518;184	82.36	1217900000	86994000	0.000249349	0.0249349	67	8		205
Haliotis_sp_idb_11270_c0_g1_i1;Haliotis_sp_idb_22145_c0_g1_i1;comp101254_c0_seq1_3 len=2326 path=[1:0-118 6771:119-257 6801:258-276 278:277-301 6835:302-1057 1059:1058-1060 1062:1061-2097 7204:2098-2118 2120:2119-2174 7242:2175-2177 7245:2178-2192 7260:2193-2296 7349:2297-2303 7337:2304-2315 4903:2316-2325];comp101254_c0_seq2_3 len=2417 path=[1:0-118 6771:119-257 6801:258-276 278:277-301 6835:302…	Haliotis_sp_idb_11270_c0_g1_i1;Haliotis_sp_idb_22145_c0_g1_i1;comp101254_c0_seq1_3 len=2326 path=[1:0-118 6771:119-257 6801:258-276 278:277-301 6835:302-1057 1059:1058-1060 1062:1061-2097 7204:2098-2118 2120:2119-2174 7242:2175-2177 7245:2178-2192 7260:2193-2296 7349:2297-2303 7337:2304-2315 4903:2316-2325];comp101254_c0_seq2_3 len=2417 path=[1:0-118 6771:119-257 6801:258-276 278:277-301 6835:302…	3;3;3;3;3;2;1;1	1;1;1;1;1;1;1;1	1;1;1;1;1;1;1;1	>Haliotis_sp_idb_11270_c0_g1_i1;>Haliotis_sp_idb_22145_c0_g1_i1;>comp101254_c0_seq1_3 len=2326 path=[1:0-118 6771:119-257 6801:258-276 278:277-301 6835:302-1057 1059:1058-1060 1062:1061-2097 7204:2098-2118 2120:2119-2174 7242:2175-2177 7245:2178-2192 7260:	8	3	1	1	6.3	2.5	2.5	69.563	633	633;635;775;805;1121;636;285;518	7.9823	17822000	524170	1.50242e-06	0.000150242	4
comp101372_c1_seq27_5 len=1598 path=[21696:0-24 2331:25-46 2352:47-98 2404:99-264 25116:265-335 2641:336-803 3109:804-828 3134:829-869 3259:870-1597];comp101372_c1_seq49_5 len=1682 path=[21696:0-24 2331:25-46 2352:47-98 2404:99-264 25116:265-335 2641:336-803 3109:804-828 3134:829-869 3175:870-953 3259:954-1681];Haliotis_sp_Tri_61710_c0_g1_i1;comp101372_c1_seq20_5 len=1703 path=[21696:0-24 2331:25…	comp101372_c1_seq27_5 len=1598 path=[21696:0-24 2331:25-46 2352:47-98 2404:99-264 25116:265-335 2641:336-803 3109:804-828 3134:829-869 3259:870-1597];comp101372_c1_seq49_5 len=1682 path=[21696:0-24 2331:25-46 2352:47-98 2404:99-264 25116:265-335 2641:336-803 3109:804-828 3134:829-869 3175:870-953 3259:954-1681];Haliotis_sp_Tri_61710_c0_g1_i1;comp101372_c1_seq20_5 len=1703 path=[21696:0-24 2331:25…	1;1;1;1;1;1;1;1;1;1;1;1;1;1;1;1;1;1;1;1;1;1;1;1;1;1;1;1;1;1;1;1;1;1;1;1;1;1;1;1;1;1;1;1;1	1;1;1;1;1;1;1;1;1;1;1;1;1;1;1;1;1;1;1;1;1;1;1;1;1;1;1;1;1;1;1;1;1;1;1;1;1;1;1;1;1;1;1;1;1	1;1;1;1;1;1;1;1;1;1;1;1;1;1;1;1;1;1;1;1;1;1;1;1;1;1;1;1;1;1;1;1;1;1;1;1;1;1;1;1;1;1;1;1;1	>comp101372_c1_seq27_5 len=1598 path=[21696:0-24 2331:25-46 2352:47-98 2404:99-264 25116:265-335 2641:336-803 3109:804-828 3134:829-869 3259:870-1597];>comp101372_c1_seq49_5 len=1682 path=[21696:0-24 2331:25-46 2352:47-98 2404:99-264 25116:265-335 2641:336	45	1	1	1	2.4	2.4	2.4	57.523	533	533;561;565;568;594;606;622;629;634;641;742;775;779;783;807;814;1490;1518;1518;1561;1589;1640;1668;1698;1711;1711;1726;1733;1734;1739;1739;1746;1762;1769;1782;1797;1804;1810;1817;1884;1912;1919;1955;1983;1990	7.5651	151720000	6321700	1.81197e-05	0.00181197	10
comp101468_c0_seq4_3 len=6153 path=[3107:0-49 3157:50-615 3723:616-625 3733:626-2191 5299:2192-4635 7743:4636-5442 8550:5443-5450 8558:5451-5482 8590:5483-5665 8773:5666-5676 8784:5677-6152];Haliotis_sp_idb_16444_c0_g1_i1;Haliotis_sp_idb_16442_c0_g1_i1;Haliotis_sp_Tri_82256_c0_g1_i1	comp101468_c0_seq4_3 len=6153 path=[3107:0-49 3157:50-615 3723:616-625 3733:626-2191 5299:2192-4635 7743:4636-5442 8550:5443-5450 8558:5451-5482 8590:5483-5665 8773:5666-5676 8784:5677-6152];Haliotis_sp_idb_16444_c0_g1_i1;Haliotis_sp_idb_16442_c0_g1_i1;Haliotis_sp_Tri_82256_c0_g1_i1	2;1;1;1	2;1;1;1	2;1;1;1	>comp101468_c0_seq4_3 len=6153 path=[3107:0-49 3157:50-615 3723:616-625 3733:626-2191 5299:2192-4635 7743:4636-5442 8550:5443-5450 8558:5451-5482 8590:5483-5665 8773:5666-5676 8784:5677-6152];>Haliotis_sp_idb_16444_c0_g1_i1;>Haliotis_sp_idb_16442_c0_g1_i1;	4	2	2	2	1.2	1.2	1.2	230.69	2051	2051;1302;1757;1760	12.122	24128000	225490	6.46317e-07	6.46317e-05	2
Haliotis_sp_CLC_351_c0_g1_i1;comp101468_c1_seq1_3 len=1576 path=[1554:0-1575]	Haliotis_sp_CLC_351_c0_g1_i1;comp101468_c1_seq1_3 len=1576 path=[1554:0-1575]	2;2	2;2	2;2	>Haliotis_sp_CLC_351_c0_g1_i1;>comp101468_c1_seq1_3 len=1576 path=[1554:0-1575]	2	2	2	2	14.8	14.8	14.8	20.247	176	176;525	20.132	58110000	5282700	1.51417e-05	0.00151417	6
Haliotis_sp_Tri_88331_c0_g1_i1;comp101550_c1_seq1_3 len=2684 path=[2888:0-1014 3903:1015-1703 15176:1704-1706 4595:1707-1802 4691:1803-1898 15270:1899-1899 4788:1900-1901 4790:1902-2034 4923:2035-2062 10588:2063-2111 5000:2112-2247 5136:2248-2262 5151:2263-2395 5284:2396-2405 5294:2406-2560 5449:2561-2590 5479:2591-2683]	Haliotis_sp_Tri_88331_c0_g1_i1;comp101550_c1_seq1_3 len=2684 path=[2888:0-1014 3903:1015-1703 15176:1704-1706 4595:1707-1802 4691:1803-1898 15270:1899-1899 4788:1900-1901 4790:1902-2034 4923:2035-2062 10588:2063-2111 5000:2112-2247 5136:2248-2262 5151:2263-2395 5284:2396-2405 5294:2406-2560 5449:2561-2590 5479:2591-2683]	9;9	9;9	9;9	>Haliotis_sp_Tri_88331_c0_g1_i1;>comp101550_c1_seq1_3 len=2684 path=[2888:0-1014 3903:1015-1703 15176:1704-1706 4595:1707-1802 4691:1803-1898 15270:1899-1899 4788:1900-1901 4790:1902-2034 4923:2035-2062 10588:2063-2111 5000:2112-2247 5136:2248-2262 5151:22	2	9	9	9	22.3	22.3	22.3	51.259	452	452;894	65.193	445970000	21237000	6.08711e-05	0.00608711	30	9		354
comp101565_c0_seq1_5 len=4906 path=[4884:0-315 5200:316-677 5562:678-679 5564:680-934 5819:935-1335 6220:1336-1351 6236:1352-1360 6245:1361-1686 6571:1687-2756 11796:2757-2778 7663:2779-2791 7676:2792-2983 11874:2984-2994 11976:2995-3219 11911:3220-3226 8111:3227-3524 8409:3525-3541 8426:3542-3808 8693:3809-3841 8726:3842-4905]	comp101565_c0_seq1_5 len=4906 path=[4884:0-315 5200:316-677 5562:678-679 5564:680-934 5819:935-1335 6220:1336-1351 6236:1352-1360 6245:1361-1686 6571:1687-2756 11796:2757-2778 7663:2779-2791 7676:2792-2983 11874:2984-2994 11976:2995-3219 11911:3220-3226 8111:3227-3524 8409:3525-3541 8426:3542-3808 8693:3809-3841 8726:3842-4905]	22	22	2	>comp101565_c0_seq1_5 len=4906 path=[4884:0-315 5200:316-677 5562:678-679 5564:680-934 5819:935-1335 6220:1336-1351 6236:1352-1360 6245:1361-1686 6571:1687-2756 11796:2757-2778 7663:2779-2791 7676:2792-2983 11874:2984-2994 11976:2995-3219 11911:3220-3226 8	1	22	22	2	18.7	18.7	2.3	179.45	1636	1636	301.93	2755700000	34446000	9.87318e-05	0.00987318	199	10;11;12;13;14;15;16		241;443;548;648;667;745;791
comp101638_c0_seq5_5 len=1626 path=[2732:0-74 10580:75-88 10594:89-96 2829:97-107 2840:108-110 2843:111-137 7690:138-156 2889:157-160 2893:161-208 8024:209-223 10658:224-253 10688:254-275 3004:276-354 9007:355-414 3142:415-524 3252:525-1187 3915:1188-1601 10991:1602-1602 10992:1603-1625];comp101638_c0_seq1_5 len=2332 path=[2732:0-74 10580:75-88 10594:89-96 2829:97-107 2840:108-110 2843:111-137 76…	comp101638_c0_seq5_5 len=1626 path=[2732:0-74 10580:75-88 10594:89-96 2829:97-107 2840:108-110 2843:111-137 7690:138-156 2889:157-160 2893:161-208 8024:209-223 10658:224-253 10688:254-275 3004:276-354 9007:355-414 3142:415-524 3252:525-1187 3915:1188-1601 10991:1602-1602 10992:1603-1625];comp101638_c0_seq1_5 len=2332 path=[2732:0-74 10580:75-88 10594:89-96 2829:97-107 2840:108-110 2843:111-137 76…	4;4;4;3	4;4;4;3	4;4;4;3	>comp101638_c0_seq5_5 len=1626 path=[2732:0-74 10580:75-88 10594:89-96 2829:97-107 2840:108-110 2843:111-137 7690:138-156 2889:157-160 2893:161-208 8024:209-223 10658:224-253 10688:254-275 3004:276-354 9007:355-414 3142:415-524 3252:525-1187 3915:1188-1601	4	4	4	4	8.9	8.9	8.9	59.192	542	542;778;920;329	41.39	1537900000	61516000	0.000176322	0.0176322	43	17;18;19		35;136;148
comp101644_c0_seq2_4 len=5041 path=[1:0-618 620:619-713 715:714-1166 1168:1167-1220 1222:1221-2965 2967:2966-5040]	comp101644_c0_seq2_4 len=5041 path=[1:0-618 620:619-713 715:714-1166 1168:1167-1220 1222:1221-2965 2967:2966-5040]	42	1	1	>comp101644_c0_seq2_4 len=5041 path=[1:0-618 620:619-713 715:714-1166 1168:1167-1220 1222:1221-2965 2967:2966-5040]	1	42	1	1	34	1.2	1.2	186.38	1680	1680	19.95	59155000	758400	2.17378e-06	0.000217378	12	20;21;22;23;24;25;26;27;28;29;30;31		59;84;148;279;351;565;656;745;751;929;1051;1132
comp101644_c1_seq1_1 len=1326 path=[6320:0-664 6985:665-668 6989:669-1293 7614:1294-1325]	comp101644_c1_seq1_1 len=1326 path=[6320:0-664 6985:665-668 6989:669-1293 7614:1294-1325]	17	1	1	>comp101644_c1_seq1_1 len=1326 path=[6320:0-664 6985:665-668 6989:669-1293 7614:1294-1325]	1	17	1	1	46.8	2.5	2.5	49.256	442	442	17.372	577570000	22214000	6.36715e-05	0.00636715	24	32;33;34;35;36		179;204;235;258;357
Haliotis_sp_idb_39269_c0_g1_i1;comp101668_c0_seq7_2 len=1636 path=[5406:0-67 5663:68-68 5664:69-171 5767:172-681 836:682-720 7215:721-1201 7696:1202-1635];Haliotis_sp_CLC_7643_c0_g1_i1;comp101668_c0_seq3_3 len=1667 path=[10817:0-99 5664:100-202 5767:203-712 836:713-751 7215:752-1232 7696:1233-1666];comp101668_c0_seq4_2 len=1825 path=[5406:0-67 5474:68-256 5663:257-257 5664:258-360 5767:361-870 83…	Haliotis_sp_idb_39269_c0_g1_i1;comp101668_c0_seq7_2 len=1636 path=[5406:0-67 5663:68-68 5664:69-171 5767:172-681 836:682-720 7215:721-1201 7696:1202-1635];Haliotis_sp_CLC_7643_c0_g1_i1;comp101668_c0_seq3_3 len=1667 path=[10817:0-99 5664:100-202 5767:203-712 836:713-751 7215:752-1232 7696:1233-1666];comp101668_c0_seq4_2 len=1825 path=[5406:0-67 5474:68-256 5663:257-257 5664:258-360 5767:361-870 83…	5;5;4;4;4;3;3	5;5;4;4;4;3;3	5;5;4;4;4;3;3	>Haliotis_sp_idb_39269_c0_g1_i1;>comp101668_c0_seq7_2 len=1636 path=[5406:0-67 5663:68-68 5664:69-171 5767:172-681 836:682-720 7215:721-1201 7696:1202-1635];>Haliotis_sp_CLC_7643_c0_g1_i1;>comp101668_c0_seq3_3 len=1667 path=[10817:0-99 5664:100-202 5767:20	7	5	5	5	12.9	12.9	12.9	55.125	505	505;545;401;555;608;454;604	36.216	169500000	5844800	1.67528e-05	0.00167528	17	37		399
comp101701_c0_seq7_1 len=1047 path=[1322:0-40 1363:41-70 1393:71-122 1445:123-153 9311:154-156 1479:157-179 9330:180-202 1525:203-241 9361:242-249 1572:250-367 1690:368-387 9410:388-397 1720:398-459 1782:460-517 1840:518-558 1881:559-651 1974:652-769 2092:770-836 9581:837-856 9601:857-864 2187:865-871 9619:872-880 9628:881-891 4813:892-1046]	comp101701_c0_seq7_1 len=1047 path=[1322:0-40 1363:41-70 1393:71-122 1445:123-153 9311:154-156 1479:157-179 9330:180-202 1525:203-241 9361:242-249 1572:250-367 1690:368-387 9410:388-397 1720:398-459 1782:460-517 1840:518-558 1881:559-651 1974:652-769 2092:770-836 9581:837-856 9601:857-864 2187:865-871 9619:872-880 9628:881-891 4813:892-1046]	1	1	1	>comp101701_c0_seq7_1 len=1047 path=[1322:0-40 1363:41-70 1393:71-122 1445:123-153 9311:154-156 1479:157-179 9330:180-202 1525:203-241 9361:242-249 1572:250-367 1690:368-387 9410:388-397 1720:398-459 1782:460-517 1840:518-558 1881:559-651 1974:652-769 2092	1	1	1	1	2.9	2.9	2.9	38.962	349	349	8.0011	2158100000	119890000	0.000343638	0.0343638	10	38		160
Haliotis_sp_Tri_43205_c0_g1_i1;comp101758_c0_seq11_2 len=3041 path=[1:0-452 454:453-456 458:457-532 18994:533-535 537:536-581 583:582-594 596:595-1354 1356:1355-1366 1368:1367-1503 1505:1504-1511 1513:1512-1734 1736:1735-2306 2308:2307-2963 2965:2964-2974 27145:2975-2987 15771:2988-3040];comp101758_c0_seq9_2 len=3068 path=[1:0-452 454:453-456 458:457-532 18994:533-535 537:536-581 583:582-594 596:…	Haliotis_sp_Tri_43205_c0_g1_i1;comp101758_c0_seq11_2 len=3041 path=[1:0-452 454:453-456 458:457-532 18994:533-535 537:536-581 583:582-594 596:595-1354 1356:1355-1366 1368:1367-1503 1505:1504-1511 1513:1512-1734 1736:1735-2306 2308:2307-2963 2965:2964-2974 27145:2975-2987 15771:2988-3040];comp101758_c0_seq9_2 len=3068 path=[1:0-452 454:453-456 458:457-532 18994:533-535 537:536-581 583:582-594 596:…	2;2;2	2;2;2	2;2;2	>Haliotis_sp_Tri_43205_c0_g1_i1;>comp101758_c0_seq11_2 len=3041 path=[1:0-452 454:453-456 458:457-532 18994:533-535 537:536-581 583:582-594 596:595-1354 1356:1355-1366 1368:1367-1503 1505:1504-1511 1513:1512-1734 1736:1735-2306 2308:2307-2963 2965:2964-297	3	2	2	2	3.5	3.5	3.5	81.18	737	737;1014;1023	13.513	35930000	898250	2.57463e-06	0.000257463	2
Haliotis_sp_idb_10046_c0_g1_i1;Haliotis_sp_Tri_130852_c0_g1_i1;comp101858_c3_seq10_6 len=2289 path=[23058:0-188 23247:189-606 23665:607-615 23674:616-720 29219:721-721 29220:722-796 369:797-827 400:828-1156 729:1157-1180 11218:1181-1819 11857:1820-1840 11878:1841-2217 22023:2218-2288];comp101858_c3_seq5_6 len=2371 path=[23058:0-188 23247:189-606 23665:607-615 23674:616-720 29219:721-721 29220:722…	Haliotis_sp_idb_10046_c0_g1_i1;Haliotis_sp_Tri_130852_c0_g1_i1;comp101858_c3_seq10_6 len=2289 path=[23058:0-188 23247:189-606 23665:607-615 23674:616-720 29219:721-721 29220:722-796 369:797-827 400:828-1156 729:1157-1180 11218:1181-1819 11857:1820-1840 11878:1841-2217 22023:2218-2288];comp101858_c3_seq5_6 len=2371 path=[23058:0-188 23247:189-606 23665:607-615 23674:616-720 29219:721-721 29220:722…	8;8;8;8;8;8;8;8;8;8;8;8;8;8	8;8;8;8;8;8;8;8;8;8;8;8;8;8	7;7;7;7;7;7;7;7;7;7;7;7;7;7	>Haliotis_sp_idb_10046_c0_g1_i1;>Haliotis_sp_Tri_130852_c0_g1_i1;>comp101858_c3_seq10_6 len=2289 path=[23058:0-188 23247:189-606 23665:607-615 23674:616-720 29219:721-721 29220:722-796 369:797-827 400:828-1156 729:1157-1180 11218:1181-1819 11857:1820-1840	14	8	8	7	16.4	16.4	14.5	62.846	572	572;594;763;790;1201;1207;1219;1225;1228;1234;1246;1252;1300;1327	54.15	727260000	22727000	6.51419e-05	0.00651419	59	39;40		262;314
comp101858_c3_seq18_4 len=2097 path=[10064:0-47 10112:48-189 10254:190-207 10272:208-1130 729:1131-1154 753:1155-1893 1492:1894-2096]	comp101858_c3_seq18_4 len=2097 path=[10064:0-47 10112:48-189 10254:190-207 10272:208-1130 729:1131-1154 753:1155-1893 1492:1894-2096]	3	2	2	>comp101858_c3_seq18_4 len=2097 path=[10064:0-47 10112:48-189 10254:190-207 10272:208-1130 729:1131-1154 753:1155-1893 1492:1894-2096]	1	3	2	2	5	3.4	3.4	75.776	699	699	12.763	4519000	110220	3.15921e-07	3.15921e-05	2
comp101949_c1_seq2_1 len=2490 path=[1:0-190 192:191-197 199:198-268 270:269-326 328:327-332 334:333-515 517:516-571 573:572-590 592:591-1038 10352:1039-1041 10355:1042-1054 10368:1055-1060 10374:1061-1069 10384:1070-1154 1156:1155-1178 10395:1179-1214 1216:1215-1216 1218:1217-1412 1414:1413-1435 1437:1436-1525 1527:1526-1588 1590:1589-1601 1603:1602-2270 2272:2271-2277 2279:2278-2489]	comp101949_c1_seq2_1 len=2490 path=[1:0-190 192:191-197 199:198-268 270:269-326 328:327-332 334:333-515 517:516-571 573:572-590 592:591-1038 10352:1039-1041 10355:1042-1054 10368:1055-1060 10374:1061-1069 10384:1070-1154 1156:1155-1178 10395:1179-1214 1216:1215-1216 1218:1217-1412 1414:1413-1435 1437:1436-1525 1527:1526-1588 1590:1589-1601 1603:1602-2270 2272:2271-2277 2279:2278-2489]	4	4	2	>comp101949_c1_seq2_1 len=2490 path=[1:0-190 192:191-197 199:198-268 270:269-326 328:327-332 334:333-515 517:516-571 573:572-590 592:591-1038 10352:1039-1041 10355:1042-1054 10368:1055-1060 10374:1061-1069 10384:1070-1154 1156:1155-1178 10395:1179-1214 121	1	4	4	2	7.6	7.6	4.2	89.679	830	830	38.389	196460000	4465100	1.27982e-05	0.00127982	15
Haliotis_sp_Tri_110769_c0_g1_i1;comp102102_c1_seq1_6 len=848 path=[4234:0-520 4755:521-544 4779:545-847]	Haliotis_sp_Tri_110769_c0_g1_i1;comp102102_c1_seq1_6 len=848 path=[4234:0-520 4755:521-544 4779:545-847]	2;2	2;2	2;2	>Haliotis_sp_Tri_110769_c0_g1_i1;>comp102102_c1_seq1_6 len=848 path=[4234:0-520 4755:521-544 4779:545-847]	2	2	2	2	20.8	20.8	20.8	13.581	125	125;283	12.525	15528000	1941000	5.56344e-06	0.000556344	2
Haliotis_sp_CLC_11174_c0_g1_i1;comp102265_c0_seq4_6 len=1592 path=[5117:0-180 5298:181-244 12531:245-248 12535:249-267 5424:268-391 8690:392-400 5557:401-503 5660:504-508 5665:509-1591];comp102265_c0_seq2_4 len=1608 path=[5117:0-180 9707:181-196 5298:197-260 12531:261-264 12535:265-283 5424:284-407 8690:408-416 5557:417-519 5660:520-524 5665:525-1607];comp102265_c0_seq1_6 len=1631 path=[5117:0-18…	Haliotis_sp_CLC_11174_c0_g1_i1;comp102265_c0_seq4_6 len=1592 path=[5117:0-180 5298:181-244 12531:245-248 12535:249-267 5424:268-391 8690:392-400 5557:401-503 5660:504-508 5665:509-1591];comp102265_c0_seq2_4 len=1608 path=[5117:0-180 9707:181-196 5298:197-260 12531:261-264 12535:265-283 5424:284-407 8690:408-416 5557:417-519 5660:520-524 5665:525-1607];comp102265_c0_seq1_6 len=1631 path=[5117:0-18…	1;1;1;1;1	1;1;1;1;1	1;1;1;1;1	>Haliotis_sp_CLC_11174_c0_g1_i1;>comp102265_c0_seq4_6 len=1592 path=[5117:0-180 5298:181-244 12531:245-248 12535:249-267 5424:268-391 8690:392-400 5557:401-503 5660:504-508 5665:509-1591];>comp102265_c0_seq2_4 len=1608 path=[5117:0-180 9707:181-196 5298:19	5	1	1	1	4.1	4.1	4.1	30.139	269	269;531;536;544;549	6.7276	72858000	4857200	1.39221e-05	0.00139221	1
Haliotis_sp_CLC_2877_c0_g1_i1;Haliotis_sp_idb_3129_c0_g1_i1;comp102281_c0_seq4_1 len=4840 path=[11773:0-133 5565:134-134 5566:135-785 6217:786-1212 6644:1213-2728 8160:2729-2746 8178:2747-3403 8835:3404-3917 15131:3918-3922 15136:3923-3927 15141:3928-3940 9372:3941-4640 10072:4641-4838 14334:4839-4839];comp102281_c0_seq5_3 len=4854 path=[13235:0-148 5566:149-799 6217:800-1226 6644:1227-2742 8160:…	Haliotis_sp_CLC_2877_c0_g1_i1;Haliotis_sp_idb_3129_c0_g1_i1;comp102281_c0_seq4_1 len=4840 path=[11773:0-133 5565:134-134 5566:135-785 6217:786-1212 6644:1213-2728 8160:2729-2746 8178:2747-3403 8835:3404-3917 15131:3918-3922 15136:3923-3927 15141:3928-3940 9372:3941-4640 10072:4641-4838 14334:4839-4839];comp102281_c0_seq5_3 len=4854 path=[13235:0-148 5566:149-799 6217:800-1226 6644:1227-2742 8160:…	2;2;2;2;2;2;2	2;2;2;2;2;2;2	2;2;2;2;2;2;2	>Haliotis_sp_CLC_2877_c0_g1_i1;>Haliotis_sp_idb_3129_c0_g1_i1;>comp102281_c0_seq4_1 len=4840 path=[11773:0-133 5565:134-134 5566:135-785 6217:786-1212 6644:1213-2728 8160:2729-2746 8178:2747-3403 8835:3404-3917 15131:3918-3922 15136:3923-3927 15141:3928-39	7	2	2	2	4.2	4.2	4.2	91.93	850	850;871;1614;1618;1643;1668;1719	34.716	186330000	5036000	1.44346e-05	0.00144346	11	41		224
Haliotis_sp_Tri_133681_c0_g1_i1;comp102412_c0_seq2_5 len=3172 path=[1:0-264 8741:265-271 273:272-360 6912:361-380 382:381-417 419:418-476 478:477-481 483:482-505 507:506-857 8892:858-952 956:953-1061 8985:1062-1083 1087:1084-1154 9026:1155-1156 9028:1157-1273 1277:1274-1286 1290:1287-1339 1343:1340-1342 1346:1343-1445 9140:1446-1461 1465:1462-1863 1867:1864-1927 1931:1928-2162 2166:2163-2283 2287…	Haliotis_sp_Tri_133681_c0_g1_i1;comp102412_c0_seq2_5 len=3172 path=[1:0-264 8741:265-271 273:272-360 6912:361-380 382:381-417 419:418-476 478:477-481 483:482-505 507:506-857 8892:858-952 956:953-1061 8985:1062-1083 1087:1084-1154 9026:1155-1156 9028:1157-1273 1277:1274-1286 1290:1287-1339 1343:1340-1342 1346:1343-1445 9140:1446-1461 1465:1462-1863 1867:1864-1927 1931:1928-2162 2166:2163-2283 2287…	3;3;3;1	3;3;3;1	3;3;3;1	>Haliotis_sp_Tri_133681_c0_g1_i1;>comp102412_c0_seq2_5 len=3172 path=[1:0-264 8741:265-271 273:272-360 6912:361-380 382:381-417 419:418-476 478:477-481 483:482-505 507:506-857 8892:858-952 956:953-1061 8985:1062-1083 1087:1084-1154 9026:1155-1156 9028:1157	4	3	3	3	7.4	7.4	7.4	47.181	419	419;1058;1065;182	17.524	50549000	1743100	4.99621e-06	0.000499621	5
Haliotis_sp_idb_8870_c0_g1_i1;comp102820_c2_seq56_4 len=5503 path=[47:0-7 55:8-354 403:355-489 551:490-610 672:611-650 712:651-1103 1165:1104-1105 1167:1106-1248 1310:1249-1516 1578:1517-1525 1587:1526-2963 3025:2964-2970 3032:2971-3033 3095:3034-3349 3411:3350-3644 27196:3645-3645 27197:3646-3649 27201:3650-3651 3713:3652-3780 27261:3781-3785 3847:3786-4286 4348:4287-4293 4355:4294-4663 4725:466…	Haliotis_sp_idb_8870_c0_g1_i1;comp102820_c2_seq56_4 len=5503 path=[47:0-7 55:8-354 403:355-489 551:490-610 672:611-650 712:651-1103 1165:1104-1105 1167:1106-1248 1310:1249-1516 1578:1517-1525 1587:1526-2963 3025:2964-2970 3032:2971-3033 3095:3034-3349 3411:3350-3644 27196:3645-3645 27197:3646-3649 27201:3650-3651 3713:3652-3780 27261:3781-3785 3847:3786-4286 4348:4287-4293 4355:4294-4663 4725:466…	6;6;6;6;6;6;6;6;6;6;6;6;4;2;2;2;2;2;2;2;2;2;2;2;2;2;2;2;2;2;2;2;2;2;2;2;2;2;2;2;2;2;2;2;2;2;2;2;2;2;2;2;2;2;2;2;2;1	6;6;6;6;6;6;6;6;6;6;6;6;4;2;2;2;2;2;2;2;2;2;2;2;2;2;2;2;2;2;2;2;2;2;2;2;2;2;2;2;2;2;2;2;2;2;2;2;2;2;2;2;2;2;2;2;2;1	6;6;6;6;6;6;6;6;6;6;6;6;4;2;2;2;2;2;2;2;2;2;2;2;2;2;2;2;2;2;2;2;2;2;2;2;2;2;2;2;2;2;2;2;2;2;2;2;2;2;2;2;2;2;2;2;2;1	>Haliotis_sp_idb_8870_c0_g1_i1;>comp102820_c2_seq56_4 len=5503 path=[47:0-7 55:8-354 403:355-489 551:490-610 672:611-650 712:651-1103 1165:1104-1105 1167:1106-1248 1310:1249-1516 1578:1517-1525 1587:1526-2963 3025:2964-2970 3032:2971-3033 3095:3034-3349 34	58	6	6	6	6.6	6.6	6.6	136.97	1203	1203;1834;1838;1839;1840;1843;1844;1845;1846;1847;1849;1852;653;1109;1111;1113;1114;1118;1149;1153;1154;1259;1263;1264;1269;1273;1278;1280;1284;1285;1320;1324;1325;1372;1376;1377;1379;1381;1383;1384;1388;1393;1397;1398;1400;1402;1404;1405;1409;1433;1437;1438;1440;1442;1444;1445;1449;260	44.285	162270000	2318200	6.6446e-06	0.00066446	16	42		248
Haliotis_sp_Tri_129753_c0_g1_i1;comp102930_c0_seq1_5 len=2482 path=[1:0-245 247:246-278 280:279-294 296:295-442 444:443-462 8038:463-516 521:517-619 8120:620-636 5253:637-652 8145:653-741 5172:742-760 764:761-1008 8270:1009-1029 1033:1030-1105 1109:1106-1125 8321:1126-1152 1156:1153-1341 1345:1342-1358 1362:1359-1441 5058:1442-1490 1494:1491-1514 8477:1515-1535 1539:1536-1645 5572:1646-1649 1653:…	Haliotis_sp_Tri_129753_c0_g1_i1;comp102930_c0_seq1_5 len=2482 path=[1:0-245 247:246-278 280:279-294 296:295-442 444:443-462 8038:463-516 521:517-619 8120:620-636 5253:637-652 8145:653-741 5172:742-760 764:761-1008 8270:1009-1029 1033:1030-1105 1109:1106-1125 8321:1126-1152 1156:1153-1341 1345:1342-1358 1362:1359-1441 5058:1442-1490 1494:1491-1514 8477:1515-1535 1539:1536-1645 5572:1646-1649 1653:…	6;6	6;6	6;6	>Haliotis_sp_Tri_129753_c0_g1_i1;>comp102930_c0_seq1_5 len=2482 path=[1:0-245 247:246-278 280:279-294 296:295-442 444:443-462 8038:463-516 521:517-619 8120:620-636 5253:637-652 8145:653-741 5172:742-760 764:761-1008 8270:1009-1029 1033:1030-1105 1109:1106-	2	6	6	6	64.2	64.2	64.2	15.724	148	148;828	188.06	3319400000	474200000	0.00135919	0.135919	118	43		113
Haliotis_sp_Tri_81604_c0_g1_i1;comp103009_c1_seq5_2 len=3553 path=[11089:0-35 12159:36-36 12160:37-288 659:289-412 783:413-591 962:592-605 976:606-2509 2880:2510-3297 3668:3298-3299 3670:3300-3552];comp103009_c1_seq4_2 len=3568 path=[11089:0-35 12159:36-36 12160:37-288 659:289-412 783:413-591 962:592-605 976:606-2509 11231:2510-2524 2880:2525-3312 3668:3313-3314 3670:3315-3567];comp103009_c1_seq3…	Haliotis_sp_Tri_81604_c0_g1_i1;comp103009_c1_seq5_2 len=3553 path=[11089:0-35 12159:36-36 12160:37-288 659:289-412 783:413-591 962:592-605 976:606-2509 2880:2510-3297 3668:3298-3299 3670:3300-3552];comp103009_c1_seq4_2 len=3568 path=[11089:0-35 12159:36-36 12160:37-288 659:289-412 783:413-591 962:592-605 976:606-2509 11231:2510-2524 2880:2525-3312 3668:3313-3314 3670:3315-3567];comp103009_c1_seq3…	1;1;1;1;1;1;1	1;1;1;1;1;1;1	1;1;1;1;1;1;1	>Haliotis_sp_Tri_81604_c0_g1_i1;>comp103009_c1_seq5_2 len=3553 path=[11089:0-35 12159:36-36 12160:37-288 659:289-412 783:413-591 962:592-605 976:606-2509 2880:2510-3297 3668:3298-3299 3670:3300-3552];>comp103009_c1_seq4_2 len=3568 path=[11089:0-35 12159:36	7	1	1	1	1.4	1.4	1.4	87.013	792	792;1184;1189;1229;1234;1271;1276	6.8187	894750	42607	1.22123e-07	1.22123e-05	1
comp103103_c0_seq1_2 len=2248 path=[1:0-105 6828:106-677 679:678-699 7040:700-704 706:705-720 722:721-872 7102:873-873 4587:874-888 890:889-1082 1084:1083-1095 1097:1096-1695 1697:1696-1696 1698:1697-1758 7372:1759-1759 7373:1760-1827 7582:1828-1884 1886:1885-1897 1899:1898-1944 4664:1945-1961 1963:1962-2010 2012:2011-2043 7517:2044-2247];Haliotis_sp_Tri_74375_c0_g1_i1	comp103103_c0_seq1_2 len=2248 path=[1:0-105 6828:106-677 679:678-699 7040:700-704 706:705-720 722:721-872 7102:873-873 4587:874-888 890:889-1082 1084:1083-1095 1097:1096-1695 1697:1696-1696 1698:1697-1758 7372:1759-1759 7373:1760-1827 7582:1828-1884 1886:1885-1897 1899:1898-1944 4664:1945-1961 1963:1962-2010 2012:2011-2043 7517:2044-2247];Haliotis_sp_Tri_74375_c0_g1_i1	5;4	5;4	5;4	>comp103103_c0_seq1_2 len=2248 path=[1:0-105 6828:106-677 679:678-699 7040:700-704 706:705-720 722:721-872 7102:873-873 4587:874-888 890:889-1082 1084:1083-1095 1097:1096-1695 1697:1696-1696 1698:1697-1758 7372:1759-1759 7373:1760-1827 7582:1828-1884 1886:	2	5	5	5	7.9	7.9	7.9	82.934	749	749;525	37.771	462620000	17134000	4.91108e-05	0.00491108	41	45;46		171;383
Haliotis_sp_idb_29361_c0_g1_i1;comp103134_c0_seq6_1 len=1824 path=[5760:0-44 5805:45-140 8523:141-144 7983:145-154 206:155-592 4054:593-593 4055:594-617 669:618-835 887:836-1006 8807:1007-1075 1127:1076-1086 1138:1087-1192 8868:1193-1217 1269:1218-1373 1425:1374-1429 1481:1430-1463 1515:1464-1466 1518:1467-1789 1841:1790-1797 1849:1798-1799 1851:1800-1823];comp103134_c0_seq3_1 len=1840 path=[5760…	Haliotis_sp_idb_29361_c0_g1_i1;comp103134_c0_seq6_1 len=1824 path=[5760:0-44 5805:45-140 8523:141-144 7983:145-154 206:155-592 4054:593-593 4055:594-617 669:618-835 887:836-1006 8807:1007-1075 1127:1076-1086 1138:1087-1192 8868:1193-1217 1269:1218-1373 1425:1374-1429 1481:1430-1463 1515:1464-1466 1518:1467-1789 1841:1790-1797 1849:1798-1799 1851:1800-1823];comp103134_c0_seq3_1 len=1840 path=[5760…	2;2;2;2;2;2;2;1	2;2;2;2;2;2;2;1	2;2;2;2;2;2;2;1	>Haliotis_sp_idb_29361_c0_g1_i1;>comp103134_c0_seq6_1 len=1824 path=[5760:0-44 5805:45-140 8523:141-144 7983:145-154 206:155-592 4054:593-593 4055:594-617 669:618-835 887:836-1006 8807:1007-1075 1127:1076-1086 1138:1087-1192 8868:1193-1217 1269:1218-1373 1	8	2	2	2	5.9	5.9	5.9	49.886	443	443;608;614;616;622;822;828;322	18.88	146980000	6390300	1.83164e-05	0.00183164	16
comp103210_c0_seq2_1 len=2310 path=[1:0-38 40:39-105 107:106-710 712:711-717 719:718-766 768:767-779 781:780-910 912:911-914 916:915-1042 1044:1043-1057 1059:1058-1092 7826:1093-1112 6228:1113-1114 1116:1115-1132 1134:1133-1241 7869:1242-1266 1268:1267-1306 1308:1307-1364 7922:1365-1392 7950:1393-1467 1469:1468-1512 8019:1513-1523 8030:1524-1530 1532:1531-1578 1580:1579-1620 5640:1621-1642 1651:1…	comp103210_c0_seq2_1 len=2310 path=[1:0-38 40:39-105 107:106-710 712:711-717 719:718-766 768:767-779 781:780-910 912:911-914 916:915-1042 1044:1043-1057 1059:1058-1092 7826:1093-1112 6228:1113-1114 1116:1115-1132 1134:1133-1241 7869:1242-1266 1268:1267-1306 1308:1307-1364 7922:1365-1392 7950:1393-1467 1469:1468-1512 8019:1513-1523 8030:1524-1530 1532:1531-1578 1580:1579-1620 5640:1621-1642 1651:1…	1;1	1;1	1;1	>comp103210_c0_seq2_1 len=2310 path=[1:0-38 40:39-105 107:106-710 712:711-717 719:718-766 768:767-779 781:780-910 912:911-914 916:915-1042 1044:1043-1057 1059:1058-1092 7826:1093-1112 6228:1113-1114 1116:1115-1132 1134:1133-1241 7869:1242-1266 1268:1267-13	2	1	1	1	1.4	1.4	1.4	83.441	770	770;774	7.2258	77453000	2347100	6.72744e-06	0.000672744	6	47		382
comp103248_c0_seq6_5 len=3269 path=[1:0-530 533:531-620 623:621-622 625:623-680 683:681-682 685:683-827 830:828-1784 1814:1785-1918 1948:1919-1935 1965:1936-2023 2053:2024-2108 14197:2109-2185 2215:2186-2241 2271:2242-2247 2277:2248-2329 2359:2330-2421 2451:2422-2427 2457:2428-3008 3038:3009-3115 3145:3116-3235 14602:3236-3236 3266:3237-3268];comp103248_c0_seq2_5 len=3296 path=[1:0-530 533:531-62…	comp103248_c0_seq6_5 len=3269 path=[1:0-530 533:531-620 623:621-622 625:623-680 683:681-682 685:683-827 830:828-1784 1814:1785-1918 1948:1919-1935 1965:1936-2023 2053:2024-2108 14197:2109-2185 2215:2186-2241 2271:2242-2247 2277:2248-2329 2359:2330-2421 2451:2422-2427 2457:2428-3008 3038:3009-3115 3145:3116-3235 14602:3236-3236 3266:3237-3268];comp103248_c0_seq2_5 len=3296 path=[1:0-530 533:531-62…	1;1	1;1	1;1	>comp103248_c0_seq6_5 len=3269 path=[1:0-530 533:531-620 623:621-622 625:623-680 683:681-682 685:683-827 830:828-1784 1814:1785-1918 1948:1919-1935 1965:1936-2023 2053:2024-2108 14197:2109-2185 2215:2186-2241 2271:2242-2247 2277:2248-2329 2359:2330-2421 24	2	1	1	1	1.2	1.2	1.2	119.28	1090	1090;1099	6.9125	10458000	255080	7.3113e-07	7.3113e-05	1
Haliotis_sp_Tri_70670_c0_g1_i1;comp103341_c2_seq1_1 len=2910 path=[9071:0-58 9130:59-181 9253:182-218 9290:219-302 13969:303-314 9386:315-402 9474:403-418 9490:419-461 2744:462-641 2924:642-745 18774:746-760 3043:761-761 3044:762-767 3050:768-791 3074:792-861 18826:862-943 3226:944-968 3251:969-969 3252:970-974 3257:975-981 18887:982-1023 3306:1024-1052 3335:1053-1061 3344:1062-1129 10110:1130-11…	Haliotis_sp_Tri_70670_c0_g1_i1;comp103341_c2_seq1_1 len=2910 path=[9071:0-58 9130:59-181 9253:182-218 9290:219-302 13969:303-314 9386:315-402 9474:403-418 9490:419-461 2744:462-641 2924:642-745 18774:746-760 3043:761-761 3044:762-767 3050:768-791 3074:792-861 18826:862-943 3226:944-968 3251:969-969 3252:970-974 3257:975-981 18887:982-1023 3306:1024-1052 3335:1053-1061 3344:1062-1129 10110:1130-11…	1;1;1	1;1;1	1;1;1	>Haliotis_sp_Tri_70670_c0_g1_i1;>comp103341_c2_seq1_1 len=2910 path=[9071:0-58 9130:59-181 9253:182-218 9290:219-302 13969:303-314 9386:315-402 9474:403-418 9490:419-461 2744:462-641 2924:642-745 18774:746-760 3043:761-761 3044:762-767 3050:768-791 3074:79	3	1	1	1	8.1	8.1	8.1	19.76	172	172;970;1065	7.2441	74604000	9325500	2.67295e-05	0.00267295	6
Haliotis_sp_idb_8137_c0_g1_i1;comp103344_c0_seq1_6 len=1781 path=[1:0-39 41:40-80 82:81-81 83:82-84 6157:85-105 6178:106-107 6180:108-120 122:121-122 6195:123-125 127:126-126 128:127-232 6243:233-233 6244:234-260 6268:261-436 438:437-461 463:462-491 493:492-531 533:532-569 6429:570-570 6430:571-578 580:579-601 6450:602-659 3612:660-708 710:709-1749 1751:1750-1755 1757:1756-1780]	Haliotis_sp_idb_8137_c0_g1_i1;comp103344_c0_seq1_6 len=1781 path=[1:0-39 41:40-80 82:81-81 83:82-84 6157:85-105 6178:106-107 6180:108-120 122:121-122 6195:123-125 127:126-126 128:127-232 6243:233-233 6244:234-260 6268:261-436 438:437-461 463:462-491 493:492-531 533:532-569 6429:570-570 6430:571-578 580:579-601 6450:602-659 3612:660-708 710:709-1749 1751:1750-1755 1757:1756-1780]	2;2	2;2	2;2	>Haliotis_sp_idb_8137_c0_g1_i1;>comp103344_c0_seq1_6 len=1781 path=[1:0-39 41:40-80 82:81-81 83:82-84 6157:85-105 6178:106-107 6180:108-120 122:121-122 6195:123-125 127:126-126 128:127-232 6243:233-233 6244:234-260 6268:261-436 438:437-461 463:462-491 493:	2	2	2	2	4.7	4.7	4.7	43.716	383	383;594	10.928	25049000	1318300	3.77861e-06	0.000377861	2
Haliotis_sp_CLC_8815_c0_g1_i1;Haliotis_sp_idb_19915_c0_g1_i1;comp103351_c1_seq6_2 len=2894 path=[10370:0-316 2498:317-382 17439:383-385 17442:386-391 2573:392-462 2644:463-466 2648:467-1046 3228:1047-1058 17673:1059-1073 3255:1074-1088 3270:1089-1701 3883:1702-1729 3911:1730-1803 3985:1804-1817 3999:1818-2176 4358:2177-2190 18090:2191-2525 4707:2526-2528 4710:2529-2636 4818:2637-2644 4826:2645-26…	Haliotis_sp_CLC_8815_c0_g1_i1;Haliotis_sp_idb_19915_c0_g1_i1;comp103351_c1_seq6_2 len=2894 path=[10370:0-316 2498:317-382 17439:383-385 17442:386-391 2573:392-462 2644:463-466 2648:467-1046 3228:1047-1058 17673:1059-1073 3255:1074-1088 3270:1089-1701 3883:1702-1729 3911:1730-1803 3985:1804-1817 3999:1818-2176 4358:2177-2190 18090:2191-2525 4707:2526-2528 4710:2529-2636 4818:2637-2644 4826:2645-26…	2;2;2;2;2;2	2;2;2;2;2;2	2;2;2;2;2;2	>Haliotis_sp_CLC_8815_c0_g1_i1;>Haliotis_sp_idb_19915_c0_g1_i1;>comp103351_c1_seq6_2 len=2894 path=[10370:0-316 2498:317-382 17439:383-385 17442:386-391 2573:392-462 2644:463-466 2648:467-1046 3228:1047-1058 17673:1059-1073 3255:1074-1088 3270:1089-1701 38	6	2	2	2	9.6	9.6	9.6	39.237	374	374;400;965;973;1102;1110	28.695	39174000	3561200	1.02074e-05	0.00102074	3
comp103384_c0_seq2_4 len=1187 path=[1163:0-170 5826:171-172 5828:173-203 1367:204-205 1369:206-224 5878:225-251 5905:252-305 1469:306-345 5962:346-377 2887:378-401 6002:402-403 6004:404-411 6012:412-414 1576:415-415 1577:416-440 1602:441-475 6038:476-481 6044:482-488 1650:489-521 1683:522-525 6072:526-539 6086:540-575 6105:576-589 6119:590-596 1758:597-605 6131:606-615 6141:616-623 2504:624-660 1…	comp103384_c0_seq2_4 len=1187 path=[1163:0-170 5826:171-172 5828:173-203 1367:204-205 1369:206-224 5878:225-251 5905:252-305 1469:306-345 5962:346-377 2887:378-401 6002:402-403 6004:404-411 6012:412-414 1576:415-415 1577:416-440 1602:441-475 6038:476-481 6044:482-488 1650:489-521 1683:522-525 6072:526-539 6086:540-575 6105:576-589 6119:590-596 1758:597-605 6131:606-615 6141:616-623 2504:624-660 1…	6	6	1	>comp103384_c0_seq2_4 len=1187 path=[1163:0-170 5826:171-172 5828:173-203 1367:204-205 1369:206-224 5878:225-251 5905:252-305 1469:306-345 5962:346-377 2887:378-401 6002:402-403 6004:404-411 6012:412-414 1576:415-415 1577:416-440 1602:441-475 6038:476-481	1	6	6	1	22	22	4.3	42.723	395	395	57.717	198340000	10439000	2.99211e-05	0.00299211	12	48;49;50;51		118;152;206;208
comp103430_c0_seq5_3 len=8632 path=[26617:0-83 3185:84-1242 4344:1243-1594 4696:1595-3106 6208:3107-3109 6211:3110-3443 6545:3444-3619 6721:3620-3800 6902:3801-4563 7665:4564-5231 8333:5232-6939 10041:6940-7029 10131:7030-8580 11682:8581-8631];comp103430_c0_seq2_3 len=8968 path=[2765:0-419 3185:420-1578 4344:1579-1930 4696:1931-3442 6208:3443-3445 6211:3446-3779 6545:3780-3955 6721:3956-4136 6902…	comp103430_c0_seq5_3 len=8632 path=[26617:0-83 3185:84-1242 4344:1243-1594 4696:1595-3106 6208:3107-3109 6211:3110-3443 6545:3444-3619 6721:3620-3800 6902:3801-4563 7665:4564-5231 8333:5232-6939 10041:6940-7029 10131:7030-8580 11682:8581-8631];comp103430_c0_seq2_3 len=8968 path=[2765:0-419 3185:420-1578 4344:1579-1930 4696:1931-3442 6208:3443-3445 6211:3446-3779 6545:3780-3955 6721:3956-4136 6902…	1;1;1	1;1;1	1;1;1	>comp103430_c0_seq5_3 len=8632 path=[26617:0-83 3185:84-1242 4344:1243-1594 4696:1595-3106 6208:3107-3109 6211:3110-3443 6545:3444-3619 6721:3620-3800 6902:3801-4563 7665:4564-5231 8333:5232-6939 10041:6940-7029 10131:7030-8580 11682:8581-8631];>comp103430	3	1	1	1	0.4	0.4	0.4	313.91	2877	2877;2989;3248	6.8156	12502000	81181	2.32687e-07	2.32687e-05	1
Haliotis_sp_Tri_56398_c0_g1_i1;comp103479_c0_seq1_1 len=4049 path=[4032:0-334 4367:335-357 4390:358-739 4772:740-755 4788:756-859 4892:860-869 4902:870-907 8346:908-924 4957:925-1088 5121:1089-1096 5129:1097-1135 5168:1136-1136 5169:1137-1895 5928:1896-2089 6122:2090-2127 6160:2128-2428 11177:2429-2554 11247:2555-2570 6603:2571-2625 11296:2626-2630 11301:2631-2645 6681:2646-2694 11327:2695-2700 1…	Haliotis_sp_Tri_56398_c0_g1_i1;comp103479_c0_seq1_1 len=4049 path=[4032:0-334 4367:335-357 4390:358-739 4772:740-755 4788:756-859 4892:860-869 4902:870-907 8346:908-924 4957:925-1088 5121:1089-1096 5129:1097-1135 5168:1136-1136 5169:1137-1895 5928:1896-2089 6122:2090-2127 6160:2128-2428 11177:2429-2554 11247:2555-2570 6603:2571-2625 11296:2626-2630 11301:2631-2645 6681:2646-2694 11327:2695-2700 1…	2;2;2	2;2;2	2;2;2	>Haliotis_sp_Tri_56398_c0_g1_i1;>comp103479_c0_seq1_1 len=4049 path=[4032:0-334 4367:335-357 4390:358-739 4772:740-755 4788:756-859 4892:860-869 4902:870-907 8346:908-924 4957:925-1088 5121:1089-1096 5129:1097-1135 5168:1136-1136 5169:1137-1895 5928:1896-2	3	2	2	2	6	6	6	43.643	401	401;1350;1355	11.887	45538000	2168500	6.21552e-06	0.000621552	4
comp103502_c0_seq4_5 len=296 path=[4621:0-65 4687:66-84 4706:85-145 4767:146-160 12072:161-172 12088:173-176 4798:177-189 4811:190-205 12130:206-215 7692:216-220 7697:221-236 12189:237-244 7721:245-295]	comp103502_c0_seq4_5 len=296 path=[4621:0-65 4687:66-84 4706:85-145 4767:146-160 12072:161-172 12088:173-176 4798:177-189 4811:190-205 12130:206-215 7692:216-220 7697:221-236 12189:237-244 7721:245-295]	1	1	1	>comp103502_c0_seq4_5 len=296 path=[4621:0-65 4687:66-84 4706:85-145 4767:146-160 12072:161-172 12088:173-176 4798:177-189 4811:190-205 12130:206-215 7692:216-220 7697:221-236 12189:237-244 7721:245-295]	1	1	1	1	7.1	7.1	7.1	10.274	99	99	9.368	0	0	0	0	1
comp103559_c0_seq3_2 len=497 path=[1:0-329 331:330-330 332:331-369 371:370-413 3748:414-417 7106:418-473 7146:474-496];Haliotis_sp_Tri_23898_c0_g1_i1;comp103559_c0_seq2_2 len=646 path=[1:0-329 331:330-330 332:331-369 371:370-413 3748:414-417 7106:418-473 7147:474-479 7153:480-494 496:495-495 497:496-531 533:532-563 7191:564-573 7201:574-576 578:577-577 579:578-607 7835:608-612 7844:613-621 623:62…	comp103559_c0_seq3_2 len=497 path=[1:0-329 331:330-330 332:331-369 371:370-413 3748:414-417 7106:418-473 7146:474-496];Haliotis_sp_Tri_23898_c0_g1_i1;comp103559_c0_seq2_2 len=646 path=[1:0-329 331:330-330 332:331-369 371:370-413 3748:414-417 7106:418-473 7147:474-479 7153:480-494 496:495-495 497:496-531 533:532-563 7191:564-573 7201:574-576 578:577-577 579:578-607 7835:608-612 7844:613-621 623:62…	2;2;2;2;2;2	2;2;2;2;2;2	2;2;2;2;2;2	>comp103559_c0_seq3_2 len=497 path=[1:0-329 331:330-330 332:331-369 371:370-413 3748:414-417 7106:418-473 7146:474-496];>Haliotis_sp_Tri_23898_c0_g1_i1;>comp103559_c0_seq2_2 len=646 path=[1:0-329 331:330-330 332:331-369 371:370-413 3748:414-417 7106:418-47	6	2	2	2	16.3	16.3	16.3	18.46	166	166;211;215;309;412;448	13.801	39605000	3600400	1.03197e-05	0.00103197	4	52		58
Haliotis_sp_CLC_9241_c0_g1_i1;comp103563_c0_seq8_1 len=2699 path=[4547:0-732 5280:733-1338 5886:1339-1473 6021:1474-1583 6131:1584-1607 6155:1608-1710 6258:1711-2698];comp103563_c0_seq7_1 len=3092 path=[4547:0-732 5280:733-1338 15900:1339-1731 5886:1732-1866 6021:1867-1976 6131:1977-2000 6155:2001-2103 6258:2104-3091]	Haliotis_sp_CLC_9241_c0_g1_i1;comp103563_c0_seq8_1 len=2699 path=[4547:0-732 5280:733-1338 5886:1339-1473 6021:1474-1583 6131:1584-1607 6155:1608-1710 6258:1711-2698];comp103563_c0_seq7_1 len=3092 path=[4547:0-732 5280:733-1338 15900:1339-1731 5886:1732-1866 6021:1867-1976 6131:1977-2000 6155:2001-2103 6258:2104-3091]	2;2;2	2;2;2	2;2;2	>Haliotis_sp_CLC_9241_c0_g1_i1;>comp103563_c0_seq8_1 len=2699 path=[4547:0-732 5280:733-1338 5886:1339-1473 6021:1474-1583 6131:1584-1607 6155:1608-1710 6258:1711-2698];>comp103563_c0_seq7_1 len=3092 path=[4547:0-732 5280:733-1338 15900:1339-1731 5886:1732	3	2	2	2	3.3	3.3	3.3	74.272	661	661;900;1031	13.276	60563000	2088400	5.98593e-06	0.000598593	11
Haliotis_sp_Tri_107222_c0_g1_i1;comp103663_c0_seq1_3 len=4523 path=[4546:0-1935 11582:1936-1960 6507:1961-2037 6584:2038-2248 9114:2249-2280 6827:2281-2326 6873:2327-2330 6877:2331-2546 7093:2547-2552 7099:2553-2706 7253:2707-3014 7604:3015-3474 8064:3475-3482 8072:3483-3727 8317:3728-3748 8338:3749-4002 8592:4003-4007 8597:4008-4116 12201:4117-4133 8725:4134-4162 8754:4163-4522];comp103663_c0_se…	Haliotis_sp_Tri_107222_c0_g1_i1;comp103663_c0_seq1_3 len=4523 path=[4546:0-1935 11582:1936-1960 6507:1961-2037 6584:2038-2248 9114:2249-2280 6827:2281-2326 6873:2327-2330 6877:2331-2546 7093:2547-2552 7099:2553-2706 7253:2707-3014 7604:3015-3474 8064:3475-3482 8072:3483-3727 8317:3728-3748 8338:3749-4002 8592:4003-4007 8597:4008-4116 12201:4117-4133 8725:4134-4162 8754:4163-4522];comp103663_c0_se…	5;5;5	5;5;5	5;5;5	>Haliotis_sp_Tri_107222_c0_g1_i1;>comp103663_c0_seq1_3 len=4523 path=[4546:0-1935 11582:1936-1960 6507:1961-2037 6584:2038-2248 9114:2249-2280 6827:2281-2326 6873:2327-2330 6877:2331-2546 7093:2547-2552 7099:2553-2706 7253:2707-3014 7604:3015-3474 8064:347	3	5	5	5	10.7	10.7	10.7	70.878	633	633;1507;1522	40.614	153200000	4140400	1.18675e-05	0.00118675	21
Haliotis_sp_idb_29188_c0_g1_i1;comp103706_c0_seq1_3 len=612 path=[11338:0-116 23326:117-366 11705:367-611]	Haliotis_sp_idb_29188_c0_g1_i1;comp103706_c0_seq1_3 len=612 path=[11338:0-116 23326:117-366 11705:367-611]	1;1	1;1	1;1	>Haliotis_sp_idb_29188_c0_g1_i1;>comp103706_c0_seq1_3 len=612 path=[11338:0-116 23326:117-366 11705:367-611]	2	1	1	1	7	7	7	16.397	142	142;204	7.4367	4853400	606680	1.73891e-06	0.000173891	3
comp103717_c1_seq2_5 len=1575 path=[17181:0-94 3209:95-106 3221:107-112 3227:113-118 3233:119-121 12056:122-129 6840:130-130 6841:131-145 6856:146-151 6862:152-166 6877:167-193 3452:194-223 15079:224-226 15082:227-259 310:260-280 331:281-283 10631:284-322 373:323-385 436:386-511 562:512-538 589:539-544 595:545-553 14119:554-577 628:578-583 634:584-590 641:591-619 670:620-628 679:629-682 733:683-6…	comp103717_c1_seq2_5 len=1575 path=[17181:0-94 3209:95-106 3221:107-112 3227:113-118 3233:119-121 12056:122-129 6840:130-130 6841:131-145 6856:146-151 6862:152-166 6877:167-193 3452:194-223 15079:224-226 15082:227-259 310:260-280 331:281-283 10631:284-322 373:323-385 436:386-511 562:512-538 589:539-544 595:545-553 14119:554-577 628:578-583 634:584-590 641:591-619 670:620-628 679:629-682 733:683-6…	7;7;6;4;4;4;3;3;3;3;3;2;2;2;2;2;2;2;1;1;1;1;1;1;1	7;7;6;4;4;4;3;3;3;3;3;2;2;2;2;2;2;2;1;1;1;1;1;1;1	1;1;1;0;1;1;1;0;0;0;0;0;0;0;0;0;0;0;0;0;0;0;0;0;0	>comp103717_c1_seq2_5 len=1575 path=[17181:0-94 3209:95-106 3221:107-112 3227:113-118 3233:119-121 12056:122-129 6840:130-130 6841:131-145 6856:146-151 6862:152-166 6877:167-193 3452:194-223 15079:224-226 15082:227-259 310:260-280 331:281-283 10631:284-322	25	7	7	1	17.9	17.9	1.7	58.046	525	525;541;392;212;498;514;249;430;432;477;479;79;159;246;262;317;337;478;67;86;97;122;158;196;246	81.239	610090000	27731000	7.94847e-05	0.00794847	71
Haliotis_sp_Tri_121418_c0_g1_i1;comp103751_c0_seq12_6 len=2216 path=[7068:0-37 23519:38-53 18143:54-88 23565:89-112 18202:113-225 7294:226-301 7370:302-1567 8636:1568-1583 8652:1584-1878 8947:1879-1947 9016:1948-2215];Haliotis_sp_idb_3842_c0_g1_i1	Haliotis_sp_Tri_121418_c0_g1_i1;comp103751_c0_seq12_6 len=2216 path=[7068:0-37 23519:38-53 18143:54-88 23565:89-112 18202:113-225 7294:226-301 7370:302-1567 8636:1568-1583 8652:1584-1878 8947:1879-1947 9016:1948-2215];Haliotis_sp_idb_3842_c0_g1_i1	1;1;1	1;1;1	1;1;1	>Haliotis_sp_Tri_121418_c0_g1_i1;>comp103751_c0_seq12_6 len=2216 path=[7068:0-37 23519:38-53 18143:54-88 23565:89-112 18202:113-225 7294:226-301 7370:302-1567 8636:1568-1583 8652:1584-1878 8947:1879-1947 9016:1948-2215];>Haliotis_sp_idb_3842_c0_g1_i1	3	1	1	1	4	4	4	38.795	351	351;739;2058	7.6962	8673100	963680	2.76217e-06	0.000276217	2
Haliotis_sp_idb_14486_c0_g1_i1;comp103784_c0_seq4_5 len=1930 path=[22454:0-622 6128:623-751 6257:752-1488 6994:1489-1929];comp103784_c0_seq2_6 len=3095 path=[17195:0-71 17267:72-96 17292:97-853 18049:854-854 18050:855-875 25252:876-1229 18425:1230-1741 6082:1742-1771 6112:1772-1787 6128:1788-1916 6257:1917-2653 6994:2654-3094]	Haliotis_sp_idb_14486_c0_g1_i1;comp103784_c0_seq4_5 len=1930 path=[22454:0-622 6128:623-751 6257:752-1488 6994:1489-1929];comp103784_c0_seq2_6 len=3095 path=[17195:0-71 17267:72-96 17292:97-853 18049:854-854 18050:855-875 25252:876-1229 18425:1230-1741 6082:1742-1771 6112:1772-1787 6128:1788-1916 6257:1917-2653 6994:2654-3094]	2;2;2	2;2;2	2;2;2	>Haliotis_sp_idb_14486_c0_g1_i1;>comp103784_c0_seq4_5 len=1930 path=[22454:0-622 6128:623-751 6257:752-1488 6994:1489-1929];>comp103784_c0_seq2_6 len=3095 path=[17195:0-71 17267:72-96 17292:97-853 18049:854-854 18050:855-875 25252:876-1229 18425:1230-1741	3	2	2	2	6.1	6.1	6.1	43.423	393	393;644;1032	12.23	92110000	4386200	1.25721e-05	0.00125721	5
comp103936_c0_seq2_3 len=3060 path=[1:0-115 119:116-139 143:140-484 8891:485-504 508:505-514 518:515-520 524:521-687 691:688-695 699:696-1358 9049:1359-1722 6570:1723-1741 1745:1742-2145 9191:2146-2166 2170:2167-2206 6155:2207-2228 2232:2229-2230 2234:2231-2340 9273:2341-2348 9281:2349-2352 9285:2353-2374 9325:2375-2375 9308:2376-2390 9323:2391-2394 2402:2395-2491 9424:2492-2498 9431:2499-2520 25…	comp103936_c0_seq2_3 len=3060 path=[1:0-115 119:116-139 143:140-484 8891:485-504 508:505-514 518:515-520 524:521-687 691:688-695 699:696-1358 9049:1359-1722 6570:1723-1741 1745:1742-2145 9191:2146-2166 2170:2167-2206 6155:2207-2228 2232:2229-2230 2234:2231-2340 9273:2341-2348 9281:2349-2352 9285:2353-2374 9325:2375-2375 9308:2376-2390 9323:2391-2394 2402:2395-2491 9424:2492-2498 9431:2499-2520 25…	7;7;6	7;7;6	7;7;6	>comp103936_c0_seq2_3 len=3060 path=[1:0-115 119:116-139 143:140-484 8891:485-504 508:505-514 518:515-520 524:521-687 691:688-695 699:696-1358 9049:1359-1722 6570:1723-1741 1745:1742-2145 9191:2146-2166 2170:2167-2206 6155:2207-2228 2232:2229-2230 2234:223	3	7	7	7	8	8	8	116.09	1020	1020;1025;683	53.38	370260000	6275500	1.79873e-05	0.00179873	29
Haliotis_sp_idb_7892_c0_g1_i1;comp104004_c0_seq4_5 len=1737 path=[4425:0-35 18479:36-51 4424:52-458 4883:459-461 4886:462-1736];comp104004_c0_seq2_5 len=2658 path=[1926:0-369 17363:370-373 2300:374-383 17370:384-391 17378:392-422 17431:423-439 3891:440-950 4402:951-958 4410:959-972 4424:973-1379 4883:1380-1382 4886:1383-2657]	Haliotis_sp_idb_7892_c0_g1_i1;comp104004_c0_seq4_5 len=1737 path=[4425:0-35 18479:36-51 4424:52-458 4883:459-461 4886:462-1736];comp104004_c0_seq2_5 len=2658 path=[1926:0-369 17363:370-373 2300:374-383 17370:384-391 17378:392-422 17431:423-439 3891:440-950 4402:951-958 4410:959-972 4424:973-1379 4883:1380-1382 4886:1383-2657]	2;2;2	2;2;2	2;2;2	>Haliotis_sp_idb_7892_c0_g1_i1;>comp104004_c0_seq4_5 len=1737 path=[4425:0-35 18479:36-51 4424:52-458 4883:459-461 4886:462-1736];>comp104004_c0_seq2_5 len=2658 path=[1926:0-369 17363:370-373 2300:374-383 17370:384-391 17378:392-422 17431:423-439 3891:440-	3	2	2	2	6.6	6.6	6.6	40.953	365	365;579;886	12.122	28363000	2363600	6.77473e-06	0.000677473	3
Haliotis_sp_idb_5674_c0_g1_i1;comp104092_c0_seq1_6 len=3885 path=[1:0-41 43:42-242 244:243-569 11294:570-584 8268:585-585 10817:586-609 616:610-894 901:895-942 949:943-973 980:974-998 1005:999-1044 1051:1045-1069 1076:1070-1143 1150:1144-1167 1174:1168-1345 1352:1346-1667 1674:1668-1691 1698:1692-1712 1719:1713-1736 1743:1737-1760 1767:1761-1784 1791:1785-1847 8269:1848-1871 1878:1872-1997 2004:1…	Haliotis_sp_idb_5674_c0_g1_i1;comp104092_c0_seq1_6 len=3885 path=[1:0-41 43:42-242 244:243-569 11294:570-584 8268:585-585 10817:586-609 616:610-894 901:895-942 949:943-973 980:974-998 1005:999-1044 1051:1045-1069 1076:1070-1143 1150:1144-1167 1174:1168-1345 1352:1346-1667 1674:1668-1691 1698:1692-1712 1719:1713-1736 1743:1737-1760 1767:1761-1784 1791:1785-1847 8269:1848-1871 1878:1872-1997 2004:1…	15;15	15;15	15;15	>Haliotis_sp_idb_5674_c0_g1_i1;>comp104092_c0_seq1_6 len=3885 path=[1:0-41 43:42-242 244:243-569 11294:570-584 8268:585-585 10817:586-609 616:610-894 901:895-942 949:943-973 980:974-998 1005:999-1044 1051:1045-1069 1076:1070-1143 1150:1144-1167 1174:1168-1	2	15	15	15	28.9	28.9	28.9	73.015	636	636;1295	228.98	961030000	29122000	8.34717e-05	0.00834717	96	53;54;55;56;57		168;237;368;450;516
comp104129_c0_seq10_1 len=1144 path=[2754:0-23 9568:24-430 3225:431-466 13313:467-484 3279:485-486 3281:487-540 3335:541-578 3373:579-640 13439:641-680 3475:681-712 3507:713-878 13652:879-892 13666:893-895 3690:896-913 3708:914-1079 13743:1080-1087 13751:1088-1089 13753:1090-1118 13782:1119-1130 13794:1131-1132 13796:1133-1143];comp104129_c0_seq6_3 len=1287 path=[2626:0-127 2754:128-151 2778:152-…	comp104129_c0_seq10_1 len=1144 path=[2754:0-23 9568:24-430 3225:431-466 13313:467-484 3279:485-486 3281:487-540 3335:541-578 3373:579-640 13439:641-680 3475:681-712 3507:713-878 13652:879-892 13666:893-895 3690:896-913 3708:914-1079 13743:1080-1087 13751:1088-1089 13753:1090-1118 13782:1119-1130 13794:1131-1132 13796:1133-1143];comp104129_c0_seq6_3 len=1287 path=[2626:0-127 2754:128-151 2778:152-…	2;2;1	2;2;1	2;2;1	>comp104129_c0_seq10_1 len=1144 path=[2754:0-23 9568:24-430 3225:431-466 13313:467-484 3279:485-486 3281:487-540 3335:541-578 3373:579-640 13439:641-680 3475:681-712 3507:713-878 13652:879-892 13666:893-895 3690:896-913 3708:914-1079 13743:1080-1087 13751:	3	2	2	2	6	6	6	40.848	382	382;429;263	12.376	50391000	3359400	9.62897e-06	0.000962897	5	58		287
Haliotis_sp_idb_7864_c0_g1_i1;comp104220_c0_seq2_1 len=2270 path=[2472:0-45 2518:46-145 8356:146-147 8358:148-227 8383:228-239 2712:240-261 8404:262-661 8601:662-730 3203:731-734 3207:735-886 3359:887-900 3373:901-910 3383:911-917 3390:918-924 3397:925-940 3413:941-962 3435:963-964 3437:965-1010 3483:1011-1034 3507:1035-1049 3522:1050-1092 3565:1093-1106 3579:1107-1126 3599:1127-1130 3603:1131-11…	Haliotis_sp_idb_7864_c0_g1_i1;comp104220_c0_seq2_1 len=2270 path=[2472:0-45 2518:46-145 8356:146-147 8358:148-227 8383:228-239 2712:240-261 8404:262-661 8601:662-730 3203:731-734 3207:735-886 3359:887-900 3373:901-910 3383:911-917 3390:918-924 3397:925-940 3413:941-962 3435:963-964 3437:965-1010 3483:1011-1034 3507:1035-1049 3522:1050-1092 3565:1093-1106 3579:1107-1126 3599:1127-1130 3603:1131-11…	2;2;2	2;2;2	2;2;2	>Haliotis_sp_idb_7864_c0_g1_i1;>comp104220_c0_seq2_1 len=2270 path=[2472:0-45 2518:46-145 8356:146-147 8358:148-227 8383:228-239 2712:240-261 8404:262-661 8601:662-730 3203:731-734 3207:735-886 3359:887-900 3373:901-910 3383:911-917 3390:918-924 3397:925-9	3	2	2	2	4	4	4	78.719	701	701;757;831	29.227	118380000	3587300	1.02822e-05	0.00102822	13
Haliotis_sp_idb_25135_c0_g1_i1;comp104222_c2_seq1_2 len=2062 path=[1:0-128 11134:129-136 11142:137-428 430:429-438 440:439-524 526:525-526 528:527-1102 11701:1103-1103 1105:1104-1125 1127:1126-1160 1162:1161-1486 1488:1487-1497 1499:1498-1689 1691:1690-1714 11877:1715-1720 1722:1721-1737 1739:1738-1768 1770:1769-1784 11910:1785-1901 1903:1902-1927 11971:1928-1928 1930:1929-1952 1954:1953-2008 201…	Haliotis_sp_idb_25135_c0_g1_i1;comp104222_c2_seq1_2 len=2062 path=[1:0-128 11134:129-136 11142:137-428 430:429-438 440:439-524 526:525-526 528:527-1102 11701:1103-1103 1105:1104-1125 1127:1126-1160 1162:1161-1486 1488:1487-1497 1499:1498-1689 1691:1690-1714 11877:1715-1720 1722:1721-1737 1739:1738-1768 1770:1769-1784 11910:1785-1901 1903:1902-1927 11971:1928-1928 1930:1929-1952 1954:1953-2008 201…	1;1	1;1	1;1	>Haliotis_sp_idb_25135_c0_g1_i1;>comp104222_c2_seq1_2 len=2062 path=[1:0-128 11134:129-136 11142:137-428 430:429-438 440:439-524 526:525-526 528:527-1102 11701:1103-1103 1105:1104-1125 1127:1126-1160 1162:1161-1486 1488:1487-1497 1499:1498-1689 1691:1690-1	2	1	1	1	4.4	4.4	4.4	28.134	252	252;687	8.1045	76708000	10958000	3.14087e-05	0.00314087	6
comp104253_c0_seq4_4 len=1117 path=[18587:0-325 18913:326-676 19264:677-821 19409:822-894 19482:895-995 19583:996-1116];comp104253_c0_seq2_6 len=1026 path=[29131:0-21 21917:22-402 22298:403-430 22326:431-585 19264:586-730 19409:731-803 19482:804-904 19583:905-1025];comp104253_c0_seq1_4 len=1054 path=[21869:0-23 27926:24-27 21895:28-49 21917:50-430 22298:431-458 22326:459-613 19264:614-758 19409:7…	comp104253_c0_seq4_4 len=1117 path=[18587:0-325 18913:326-676 19264:677-821 19409:822-894 19482:895-995 19583:996-1116];comp104253_c0_seq2_6 len=1026 path=[29131:0-21 21917:22-402 22298:403-430 22326:431-585 19264:586-730 19409:731-803 19482:804-904 19583:905-1025];comp104253_c0_seq1_4 len=1054 path=[21869:0-23 27926:24-27 21895:28-49 21917:50-430 22298:431-458 22326:459-613 19264:614-758 19409:7…	6;4;4;4;3	6;4;4;4;3	6;4;4;4;3	>comp104253_c0_seq4_4 len=1117 path=[18587:0-325 18913:326-676 19264:677-821 19409:822-894 19482:895-995 19583:996-1116];>comp104253_c0_seq2_6 len=1026 path=[29131:0-21 21917:22-402 22298:403-430 22326:431-585 19264:586-730 19409:731-803 19482:804-904 1958	5	6	6	6	13.4	13.4	13.4	41.227	372	372;342;351;368;133	48.715	3427900000	190440000	0.000545854	0.0545854	120	59		71
Haliotis_sp_Tri_52461_c0_g1_i1;Haliotis_sp_Tri_52453_c0_g1_i1;comp104257_c0_seq2_5 len=1992 path=[12055:0-248 12304:249-272 12328:273-429 12485:430-453 12509:454-480 12536:481-489 16043:490-509 12566:510-677 12734:678-701 12758:702-816 12873:817-840 12897:841-863 12920:864-866 12923:867-887 12944:888-891 12948:892-934 12991:935-958 13015:959-985 13042:986-1009 13066:1010-1027 13084:1028-1051 1310…	Haliotis_sp_Tri_52461_c0_g1_i1;Haliotis_sp_Tri_52453_c0_g1_i1;comp104257_c0_seq2_5 len=1992 path=[12055:0-248 12304:249-272 12328:273-429 12485:430-453 12509:454-480 12536:481-489 16043:490-509 12566:510-677 12734:678-701 12758:702-816 12873:817-840 12897:841-863 12920:864-866 12923:867-887 12944:888-891 12948:892-934 12991:935-958 13015:959-985 13042:986-1009 13066:1010-1027 13084:1028-1051 1310…	1;1;1;1;1;1;1	1;1;1;1;1;1;1	1;1;1;1;1;1;1	>Haliotis_sp_Tri_52461_c0_g1_i1;>Haliotis_sp_Tri_52453_c0_g1_i1;>comp104257_c0_seq2_5 len=1992 path=[12055:0-248 12304:249-272 12328:273-429 12485:430-453 12509:454-480 12536:481-489 16043:490-509 12566:510-677 12734:678-701 12758:702-816 12873:817-840 128	7	1	1	1	2.8	2.8	2.8	41.683	393	393;428;664;774;1052;1162;1431	6.7846	17205000	1911700	5.47946e-06	0.000547946	1	60		336
comp104383_c0_seq1_2 len=2832 path=[1:0-9 11:10-58 60:59-85 87:86-137 139:138-202 204:203-407 5642:408-433 435:434-797 8779:798-809 811:810-816 818:817-984 5968:985-990 992:991-1018 8870:1019-1193 5836:1194-1212 1214:1213-1310 8980:1311-1380 1382:1381-1402 1404:1403-1499 1501:1500-1521 1523:1522-1537 1539:1538-1738 6918:1739-1751 1753:1752-1760 1762:1761-1947 1949:1948-2009 2011:2010-2317 2319:23…	comp104383_c0_seq1_2 len=2832 path=[1:0-9 11:10-58 60:59-85 87:86-137 139:138-202 204:203-407 5642:408-433 435:434-797 8779:798-809 811:810-816 818:817-984 5968:985-990 992:991-1018 8870:1019-1193 5836:1194-1212 1214:1213-1310 8980:1311-1380 1382:1381-1402 1404:1403-1499 1501:1500-1521 1523:1522-1537 1539:1538-1738 6918:1739-1751 1753:1752-1760 1762:1761-1947 1949:1948-2009 2011:2010-2317 2319:23…	9	1	1	>comp104383_c0_seq1_2 len=2832 path=[1:0-9 11:10-58 60:59-85 87:86-137 139:138-202 204:203-407 5642:408-433 435:434-797 8779:798-809 811:810-816 818:817-984 5968:985-990 992:991-1018 8870:1019-1193 5836:1194-1212 1214:1213-1310 8980:1311-1380 1382:1381-140	1	9	1	1	11.9	1.3	1.3	101.97	944	944	7.4802	60049000	1334400	3.82476e-06	0.000382476	7	61		541
Haliotis_sp_idb_6309_c0_g1_i1;comp104422_c0_seq2_4 len=3842 path=[3820:0-112 3933:113-123 3944:124-156 3977:157-157 3978:158-1701 5522:1702-1703 5524:1704-1915 5736:1916-2336 10745:2337-2337 10746:2338-2340 10749:2341-2484 6305:2485-2555 6376:2556-2565 6386:2566-3428 7249:3429-3429 7250:3430-3605 7426:3606-3652 11076:3653-3841];comp104422_c0_seq1_6 len=3871 path=[3820:0-112 10231:113-117 10012:11…	Haliotis_sp_idb_6309_c0_g1_i1;comp104422_c0_seq2_4 len=3842 path=[3820:0-112 3933:113-123 3944:124-156 3977:157-157 3978:158-1701 5522:1702-1703 5524:1704-1915 5736:1916-2336 10745:2337-2337 10746:2338-2340 10749:2341-2484 6305:2485-2555 6376:2556-2565 6386:2566-3428 7249:3429-3429 7250:3430-3605 7426:3606-3652 11076:3653-3841];comp104422_c0_seq1_6 len=3871 path=[3820:0-112 10231:113-117 10012:11…	5;5;5	5;5;5	5;5;5	>Haliotis_sp_idb_6309_c0_g1_i1;>comp104422_c0_seq2_4 len=3842 path=[3820:0-112 3933:113-123 3944:124-156 3977:157-157 3978:158-1701 5522:1702-1703 5524:1704-1915 5736:1916-2336 10745:2337-2337 10746:2338-2340 10749:2341-2484 6305:2485-2555 6376:2556-2565 6	3	5	5	5	8.2	8.2	8.2	92.234	820	820;1280;1290	43.162	180650000	4201300	1.20421e-05	0.00120421	27	63		466
Haliotis_sp_Tri_65487_c0_g1_i1;comp104443_c1_seq4_5 len=1584 path=[1774:0-254 19784:255-302 19840:303-304 6695:305-305 6696:306-320 2307:321-341 2328:342-365 2352:366-387 2374:388-421 20394:422-437 2424:438-438 2425:439-444 2431:445-581 20616:582-593 2580:594-668 2655:669-688 20661:689-756 2743:757-836 16670:837-838 2825:839-1128 3115:1129-1147 3134:1148-1287 3274:1288-1306 3293:1307-1344 3331:13…	Haliotis_sp_Tri_65487_c0_g1_i1;comp104443_c1_seq4_5 len=1584 path=[1774:0-254 19784:255-302 19840:303-304 6695:305-305 6696:306-320 2307:321-341 2328:342-365 2352:366-387 2374:388-421 20394:422-437 2424:438-438 2425:439-444 2431:445-581 20616:582-593 2580:594-668 2655:669-688 20661:689-756 2743:757-836 16670:837-838 2825:839-1128 3115:1129-1147 3134:1148-1287 3274:1288-1306 3293:1307-1344 3331:13…	1;1	1;1	1;1	>Haliotis_sp_Tri_65487_c0_g1_i1;>comp104443_c1_seq4_5 len=1584 path=[1774:0-254 19784:255-302 19840:303-304 6695:305-305 6696:306-320 2307:321-341 2328:342-365 2352:366-387 2374:388-421 20394:422-437 2424:438-438 2425:439-444 2431:445-581 20616:582-593 258	2	1	1	1	6.4	6.4	6.4	31.699	280	280;528	35.248	55400000	3462500	9.92448e-06	0.000992448	4
comp104510_c0_seq3_4 len=952 path=[10630:0-117 16629:118-146 10777:147-227 16798:228-236 16807:237-300 11934:301-322 10953:323-381 17616:382-393 5599:394-451 5657:452-472 5678:473-501 5707:502-512 5718:513-579 5785:580-625 5831:626-665 5871:666-671 5877:672-792 17829:793-811 17848:812-816 12105:817-832 6053:833-849 6070:850-873 6094:874-891 6112:892-896 6117:897-906 15645:907-951];comp104510_c0_s…	comp104510_c0_seq3_4 len=952 path=[10630:0-117 16629:118-146 10777:147-227 16798:228-236 16807:237-300 11934:301-322 10953:323-381 17616:382-393 5599:394-451 5657:452-472 5678:473-501 5707:502-512 5718:513-579 5785:580-625 5831:626-665 5871:666-671 5877:672-792 17829:793-811 17848:812-816 12105:817-832 6053:833-849 6070:850-873 6094:874-891 6112:892-896 6117:897-906 15645:907-951];comp104510_c0_s…	1;1;1	1;1;1	1;1;1	>comp104510_c0_seq3_4 len=952 path=[10630:0-117 16629:118-146 10777:147-227 16798:228-236 16807:237-300 11934:301-322 10953:323-381 17616:382-393 5599:394-451 5657:452-472 5678:473-501 5707:502-512 5718:513-579 5785:580-625 5831:626-665 5871:666-671 5877:6	3	1	1	1	3.5	3.5	3.5	34.417	317	317;327;348	6.7427	171910000	9047800	2.59335e-05	0.00259335	3
Haliotis_sp_CLC_4272_c0_g1_i1;comp104530_c1_seq1_2 len=2811 path=[3257:0-1085 8372:1086-1095 4353:1096-1272 4530:1273-1275 4533:1276-1310 4568:1311-1329 4587:1330-1565 4823:1566-1575 4833:1576-1582 4840:1583-1879 5137:1880-1913 5171:1914-2004 5262:2005-2034 5292:2035-2127 8898:2128-2137 8908:2138-2139 5397:2140-2188 11357:2189-2239 11395:2240-2252 5510:2253-2409 5667:2410-2520 5778:2521-2557 5815…	Haliotis_sp_CLC_4272_c0_g1_i1;comp104530_c1_seq1_2 len=2811 path=[3257:0-1085 8372:1086-1095 4353:1096-1272 4530:1273-1275 4533:1276-1310 4568:1311-1329 4587:1330-1565 4823:1566-1575 4833:1576-1582 4840:1583-1879 5137:1880-1913 5171:1914-2004 5262:2005-2034 5292:2035-2127 8898:2128-2137 8908:2138-2139 5397:2140-2188 11357:2189-2239 11395:2240-2252 5510:2253-2409 5667:2410-2520 5778:2521-2557 5815…	7;7;1	7;7;1	7;7;1	>Haliotis_sp_CLC_4272_c0_g1_i1;>comp104530_c1_seq1_2 len=2811 path=[3257:0-1085 8372:1086-1095 4353:1096-1272 4530:1273-1275 4533:1276-1310 4568:1311-1329 4587:1330-1565 4823:1566-1575 4833:1576-1582 4840:1583-1879 5137:1880-1913 5171:1914-2004 5262:2005-2	3	7	7	7	13.5	13.5	13.5	82.755	762	762;937;287	75.188	334630000	10457000	2.99727e-05	0.00299727	42	64;65		111;230
comp104585_c0_seq4_2 len=1566 path=[201:0-43 8100:44-63 265:64-73 8128:74-88 290:89-91 293:92-112 8159:113-151 353:152-188 8225:189-199 401:200-200 402:201-202 404:203-276 8301:277-278 8303:279-302 8327:303-304 506:305-308 510:309-349 8365:350-362 8378:363-374 576:375-395 597:396-539 741:540-544 746:545-593 8496:594-636 838:637-644 846:645-727 929:728-770 8622:771-833 8675:834-845 1054:846-861 87…	comp104585_c0_seq4_2 len=1566 path=[201:0-43 8100:44-63 265:64-73 8128:74-88 290:89-91 293:92-112 8159:113-151 353:152-188 8225:189-199 401:200-200 402:201-202 404:203-276 8301:277-278 8303:279-302 8327:303-304 506:305-308 510:309-349 8365:350-362 8378:363-374 576:375-395 597:396-539 741:540-544 746:545-593 8496:594-636 838:637-644 846:645-727 929:728-770 8622:771-833 8675:834-845 1054:846-861 87…	1;1	1;1	1;1	>comp104585_c0_seq4_2 len=1566 path=[201:0-43 8100:44-63 265:64-73 8128:74-88 290:89-91 293:92-112 8159:113-151 353:152-188 8225:189-199 401:200-200 402:201-202 404:203-276 8301:277-278 8303:279-302 8327:303-304 506:305-308 510:309-349 8365:350-362 8378:36	2	1	1	1	1.9	1.9	1.9	56.722	522	522;528	7.448	243720000	9749000	2.79433e-05	0.00279433	9
Haliotis_sp_idb_6711_c0_g1_i1;comp104737_c0_seq1_2 len=3249 path=[12085:0-133 4782:134-501 5150:502-503 5152:504-662 5311:663-1188 16327:1189-1193 5842:1194-1239 5888:1240-1512 6161:1513-3067 7716:3068-3080 7729:3081-3102 16877:3103-3247 11236:3248-3248];comp104737_c0_seq4_1 len=3311 path=[4586:0-59 15978:60-60 15979:61-195 4782:196-563 5150:564-565 5152:566-724 5311:725-1250 16327:1251-1255 5842…	Haliotis_sp_idb_6711_c0_g1_i1;comp104737_c0_seq1_2 len=3249 path=[12085:0-133 4782:134-501 5150:502-503 5152:504-662 5311:663-1188 16327:1189-1193 5842:1194-1239 5888:1240-1512 6161:1513-3067 7716:3068-3080 7729:3081-3102 16877:3103-3247 11236:3248-3248];comp104737_c0_seq4_1 len=3311 path=[4586:0-59 15978:60-60 15979:61-195 4782:196-563 5150:564-565 5152:566-724 5311:725-1250 16327:1251-1255 5842…	2;2;2;2;2;2;2;2;2;2;2;1	2;2;2;2;2;2;2;2;2;2;2;1	2;2;2;2;2;2;2;2;2;2;2;1	>Haliotis_sp_idb_6711_c0_g1_i1;>comp104737_c0_seq1_2 len=3249 path=[12085:0-133 4782:134-501 5150:502-503 5152:504-662 5311:663-1188 16327:1189-1193 5842:1194-1239 5888:1240-1512 6161:1513-3067 7716:3068-3080 7729:3081-3102 16877:3103-3247 11236:3248-3248]	12	2	2	2	2.6	2.6	2.6	90.554	797	797;1083;1104;1222;1223;1227;1505;1526;1644;1645;1649;551	13.206	25020000	807100	2.31337e-06	0.000231337	5
Haliotis_sp_CLC_14282_c0_g1_i1;comp104776_c0_seq5_3 len=5123 path=[1:0-165 167:166-324 326:325-340 342:341-1126 1128:1127-1384 1386:1385-1403 1405:1404-2168 2173:2169-2455 2460:2456-2459 2464:2460-2601 20113:2602-2602 2619:2603-2613 2630:2614-4268 13324:4269-4529 20368:4530-4533 13589:4534-4535 13591:4536-4542 13598:4543-4640 13696:4641-4646 13702:4647-5049 14105:5050-5122];comp104776_c0_seq4_3 l…	Haliotis_sp_CLC_14282_c0_g1_i1;comp104776_c0_seq5_3 len=5123 path=[1:0-165 167:166-324 326:325-340 342:341-1126 1128:1127-1384 1386:1385-1403 1405:1404-2168 2173:2169-2455 2460:2456-2459 2464:2460-2601 20113:2602-2602 2619:2603-2613 2630:2614-4268 13324:4269-4529 20368:4530-4533 13589:4534-4535 13591:4536-4542 13598:4543-4640 13696:4641-4646 13702:4647-5049 14105:5050-5122];comp104776_c0_seq4_3 l…	2;2;2;2;2;1	2;2;2;2;2;1	2;2;2;2;2;1	>Haliotis_sp_CLC_14282_c0_g1_i1;>comp104776_c0_seq5_3 len=5123 path=[1:0-165 167:166-324 326:325-340 342:341-1126 1128:1127-1384 1386:1385-1403 1405:1404-2168 2173:2169-2455 2460:2456-2459 2464:2460-2601 20113:2602-2602 2619:2603-2613 2630:2614-4268 13324:	6	2	2	2	3.5	3.5	3.5	75.931	657	657;1707;1711;1824;1828;627	13.446	103210000	3329300	9.54269e-06	0.000954269	12	66;67		391;462
comp104779_c0_seq1_6 len=7839 path=[24261:0-153 4384:154-1484 5715:1485-1493 5724:1494-2789 7020:2790-2797 7028:2798-3118 7349:3119-3122 7353:3123-4102 8333:4103-4106 8337:4107-4189 8420:4190-4217 8448:4218-6932 11163:6933-7716 11947:7717-7808 12039:7809-7823 12054:7824-7826 12057:7827-7838];comp104779_c0_seq2_4 len=9346 path=[2723:0-1 2725:2-31 2755:32-1660 4384:1661-2991 5715:2992-3000 5724:300…	comp104779_c0_seq1_6 len=7839 path=[24261:0-153 4384:154-1484 5715:1485-1493 5724:1494-2789 7020:2790-2797 7028:2798-3118 7349:3119-3122 7353:3123-4102 8333:4103-4106 8337:4107-4189 8420:4190-4217 8448:4218-6932 11163:6933-7716 11947:7717-7808 12039:7809-7823 12054:7824-7826 12057:7827-7838];comp104779_c0_seq2_4 len=9346 path=[2723:0-1 2725:2-31 2755:32-1660 4384:1661-2991 5715:2992-3000 5724:300…	7;7	7;7	1;1	>comp104779_c0_seq1_6 len=7839 path=[24261:0-153 4384:154-1484 5715:1485-1493 5724:1494-2789 7020:2790-2797 7028:2798-3118 7349:3119-3122 7353:3123-4102 8333:4103-4106 8337:4107-4189 8420:4190-4217 8448:4218-6932 11163:6933-7716 11947:7717-7808 12039:7809-	2	7	7	1	3.4	3.4	0.5	283.6	2613	2613;3115	55.347	182890000	2438500	6.98942e-06	0.000698942	13	68;69		307;715
Haliotis_sp_Tri_106055_c0_g1_i1;Haliotis_sp_idb_20621_c0_g1_i1;Haliotis_sp_Tri_106057_c0_g1_i1;Haliotis_sp_Tri_106056_c0_g1_i1;comp104887_c0_seq13_4 len=4001 path=[875:0-42 918:43-43 919:44-61 937:62-83 959:84-554 1430:555-976 1852:977-1000 1876:1001-1746 2622:1747-1770 2646:1771-2158 3034:2159-2182 3058:2183-2463 3339:2464-2487 3363:2488-3286 4162:3287-3310 4186:3311-3480 4356:3481-3504 4380:350…	Haliotis_sp_Tri_106055_c0_g1_i1;Haliotis_sp_idb_20621_c0_g1_i1;Haliotis_sp_Tri_106057_c0_g1_i1;Haliotis_sp_Tri_106056_c0_g1_i1;comp104887_c0_seq13_4 len=4001 path=[875:0-42 918:43-43 919:44-61 937:62-83 959:84-554 1430:555-976 1852:977-1000 1876:1001-1746 2622:1747-1770 2646:1771-2158 3034:2159-2182 3058:2183-2463 3339:2464-2487 3363:2488-3286 4162:3287-3310 4186:3311-3480 4356:3481-3504 4380:350…	1;1;1;1;1	1;1;1;1;1	1;1;1;1;1	>Haliotis_sp_Tri_106055_c0_g1_i1;>Haliotis_sp_idb_20621_c0_g1_i1;>Haliotis_sp_Tri_106057_c0_g1_i1;>Haliotis_sp_Tri_106056_c0_g1_i1;>comp104887_c0_seq13_4 len=4001 path=[875:0-42 918:43-43 919:44-61 937:62-83 959:84-554 1430:555-976 1852:977-1000 1876:1001-	5	1	1	1	2.6	2.6	2.6	50.885	460	460;506;507;518;1333	7.0888	53642000	2235100	6.40641e-06	0.000640641	3
Haliotis_sp_idb_10194_c0_g1_i1;comp104917_c0_seq4_4 len=6533 path=[6530:0-385 6916:386-388 6919:389-568 7099:569-573 7104:574-631 7162:632-752 7283:753-793 16447:794-827 16476:828-828 7359:829-841 16480:842-895 7426:896-897 7428:898-944 7475:945-958 7489:959-1199 13344:1200-1224 16591:1225-1232 16599:1233-1233 7768:1234-1593 8128:1594-1633 8168:1634-2365 13137:2366-2397 8932:2398-2562 16900:2563-…	Haliotis_sp_idb_10194_c0_g1_i1;comp104917_c0_seq4_4 len=6533 path=[6530:0-385 6916:386-388 6919:389-568 7099:569-573 7104:574-631 7162:632-752 7283:753-793 16447:794-827 16476:828-828 7359:829-841 16480:842-895 7426:896-897 7428:898-944 7475:945-958 7489:959-1199 13344:1200-1224 16591:1225-1232 16599:1233-1233 7768:1234-1593 8128:1594-1633 8168:1634-2365 13137:2366-2397 8932:2398-2562 16900:2563-…	1;1;1	1;1;1	1;1;1	>Haliotis_sp_idb_10194_c0_g1_i1;>comp104917_c0_seq4_4 len=6533 path=[6530:0-385 6916:386-388 6919:389-568 7099:569-573 7104:574-631 7162:632-752 7283:753-793 16447:794-827 16476:828-828 7359:829-841 16480:842-895 7426:896-897 7428:898-944 7475:945-958 7489	3	1	1	1	6.6	6.6	6.6	22.641	196	196;2177;2182	6.9869	42149000	3242200	9.29304e-06	0.000929304	8	70		82
comp105092_c0_seq2_6 len=1729 path=[15173:0-13 1159:14-26 1172:27-50 1196:51-52 1198:53-72 1218:73-142 1288:143-206 1352:207-230 1376:231-260 1406:261-311 1457:312-335 1481:336-356 1502:357-380 1526:381-492 1638:493-539 1685:540-587 1733:588-611 1757:612-674 1820:675-683 1829:684-707 1853:708-764 1910:765-788 1934:789-848 1994:849-886 2032:887-908 2054:909-911 2057:912-938 2084:939-1047 2193:1048…	comp105092_c0_seq2_6 len=1729 path=[15173:0-13 1159:14-26 1172:27-50 1196:51-52 1198:53-72 1218:73-142 1288:143-206 1352:207-230 1376:231-260 1406:261-311 1457:312-335 1481:336-356 1502:357-380 1526:381-492 1638:493-539 1685:540-587 1733:588-611 1757:612-674 1820:675-683 1829:684-707 1853:708-764 1910:765-788 1934:789-848 1994:849-886 2032:887-908 2054:909-911 2057:912-938 2084:939-1047 2193:1048…	2;2;2;1;1;1;1;1	2;2;2;1;1;1;1;1	2;2;2;1;1;1;1;1	>comp105092_c0_seq2_6 len=1729 path=[15173:0-13 1159:14-26 1172:27-50 1196:51-52 1198:53-72 1218:73-142 1288:143-206 1352:207-230 1376:231-260 1406:261-311 1457:312-335 1481:336-356 1502:357-380 1526:381-492 1638:493-539 1685:540-587 1733:588-611 1757:612-	8	2	2	2	4.7	4.7	4.7	64.539	576	576;760;957;295;700;700;1081;1081	11.981	17906000	639510	1.83301e-06	0.000183301	3
comp105236_c0_seq17_4 len=1566 path=[24558:0-100 24659:101-176 22823:177-235 22882:236-254 12399:255-1565];Haliotis_sp_idb_6341_c0_g1_i1;Haliotis_sp_Tri_21556_c0_g1_i1;comp105236_c0_seq30_5 len=4036 path=[16173:0-807 16987:808-1892 18072:1893-2037 18217:2038-2039 18219:2040-2180 30069:2181-2181 18361:2182-2213 30091:2214-2215 10580:2216-2491 12244:2492-2551 12304:2552-2646 22823:2647-2705 22882:2…	comp105236_c0_seq17_4 len=1566 path=[24558:0-100 24659:101-176 22823:177-235 22882:236-254 12399:255-1565];Haliotis_sp_idb_6341_c0_g1_i1;Haliotis_sp_Tri_21556_c0_g1_i1;comp105236_c0_seq30_5 len=4036 path=[16173:0-807 16987:808-1892 18072:1893-2037 18217:2038-2039 18219:2040-2180 30069:2181-2181 18361:2182-2213 30091:2214-2215 10580:2216-2491 12244:2492-2551 12304:2552-2646 22823:2647-2705 22882:2…	1;1;1;1;1;1;1;1;1;1;1;1;1;1;1;1;1;1;1;1;1;1;1;1;1;1;1;1;1;1;1	1;1;1;1;1;1;1;1;1;1;1;1;1;1;1;1;1;1;1;1;1;1;1;1;1;1;1;1;1;1;1	1;1;1;1;1;1;1;1;1;1;1;1;1;1;1;1;1;1;1;1;1;1;1;1;1;1;1;1;1;1;1	>comp105236_c0_seq17_4 len=1566 path=[24558:0-100 24659:101-176 22823:177-235 22882:236-254 12399:255-1565];>Haliotis_sp_idb_6341_c0_g1_i1;>Haliotis_sp_Tri_21556_c0_g1_i1;>comp105236_c0_seq30_5 len=4036 path=[16173:0-807 16987:808-1892 18072:1893-2037 1821	31	1	1	1	2.7	2.7	2.7	59.839	522	522;572;645;1346;1408;1630;1642;1868;1880;1894;1906;2090;2091;2102;2102;2103;2114;2116;2117;2128;2128;2129;2140;2552;2563;2564;2575;2578;2589;2590;2601	8.5171	13569000	502570	1.4405e-06	0.00014405	7
comp105353_c0_seq8_3 len=3029 path=[3578:0-81 3660:82-84 3663:85-527 4106:528-528 4107:529-552 4131:553-560 4139:561-996 4575:997-1019 4598:1020-1233 4812:1234-1237 4816:1238-1661 5240:1662-1695 5274:1696-1714 5293:1715-1788 5367:1789-1793 5372:1794-2007 5586:2008-2019 5598:2020-2122 5701:2123-2149 5728:2150-2193 5772:2194-2250 11258:2251-2252 11260:2253-2272 5851:2273-2304 7320:2305-2329 5946:23…	comp105353_c0_seq8_3 len=3029 path=[3578:0-81 3660:82-84 3663:85-527 4106:528-528 4107:529-552 4131:553-560 4139:561-996 4575:997-1019 4598:1020-1233 4812:1234-1237 4816:1238-1661 5240:1662-1695 5274:1696-1714 5293:1715-1788 5367:1789-1793 5372:1794-2007 5586:2008-2019 5598:2020-2122 5701:2123-2149 5728:2150-2193 5772:2194-2250 11258:2251-2252 11260:2253-2272 5851:2273-2304 7320:2305-2329 5946:23…	6;6;6;6;6;6;6;6;1;1	6;6;6;6;6;6;6;6;1;1	5;5;5;5;5;5;5;5;1;1	>comp105353_c0_seq8_3 len=3029 path=[3578:0-81 3660:82-84 3663:85-527 4106:528-528 4107:529-552 4131:553-560 4139:561-996 4575:997-1019 4598:1020-1233 4812:1234-1237 4816:1238-1661 5240:1662-1695 5274:1696-1714 5293:1715-1788 5367:1789-1793 5372:1794-2007	10	6	6	5	6.2	6.2	4.8	112.55	1009	1009;1010;1022;1023;1045;1046;1058;1059;557;686	46.203	354130000	8637200	2.47566e-05	0.00247566	30	73		465
Haliotis_sp_Tri_60871_c0_g1_i1;comp105776_c0_seq1_5 len=10130 path=[14434:0-68 27860:69-3479 17914:3480-6116 25006:6117-6121 20556:6122-6145 20580:6146-6549 20984:6550-6817 21252:6818-8037 22472:8038-8040 22475:8041-8148 22583:8149-8170 22605:8171-8920 23355:8921-9780 24215:9781-10129]	Haliotis_sp_Tri_60871_c0_g1_i1;comp105776_c0_seq1_5 len=10130 path=[14434:0-68 27860:69-3479 17914:3480-6116 25006:6117-6121 20556:6122-6145 20580:6146-6549 20984:6550-6817 21252:6818-8037 22472:8038-8040 22475:8041-8148 22583:8149-8170 22605:8171-8920 23355:8921-9780 24215:9781-10129]	2;2	2;2	2;2	>Haliotis_sp_Tri_60871_c0_g1_i1;>comp105776_c0_seq1_5 len=10130 path=[14434:0-68 27860:69-3479 17914:3480-6116 25006:6117-6121 20556:6122-6145 20580:6146-6549 20984:6550-6817 21252:6818-8037 22472:8038-8040 22475:8041-8148 22583:8149-8170 22605:8171-8920 2	2	2	2	2	0.8	0.8	0.8	307.09	2762	2762;3377	11.373	14986000	114400	3.27902e-07	3.27902e-05	2
comp105805_c2_seq17_3 len=1072 path=[21153:0-105 139:106-1047 23380:1048-1048 23381:1049-1071];comp105805_c2_seq15_2 len=1104 path=[1:0-31 33:32-90 92:91-137 139:138-1079 23380:1080-1080 23381:1081-1103];Haliotis_sp_Tri_10477_c0_g1_i1;Haliotis_sp_Tri_10476_c0_g1_i1;comp105805_c2_seq1_3 len=2117 path=[21153:0-105 139:106-1047 1081:1048-1953 1987:1954-1983 23666:1984-1998 23681:1999-1999 23682:2000…	comp105805_c2_seq17_3 len=1072 path=[21153:0-105 139:106-1047 23380:1048-1048 23381:1049-1071];comp105805_c2_seq15_2 len=1104 path=[1:0-31 33:32-90 92:91-137 139:138-1079 23380:1080-1080 23381:1081-1103];Haliotis_sp_Tri_10477_c0_g1_i1;Haliotis_sp_Tri_10476_c0_g1_i1;comp105805_c2_seq1_3 len=2117 path=[21153:0-105 139:106-1047 1081:1048-1953 1987:1954-1983 23666:1984-1998 23681:1999-1999 23682:2000…	4;4;4;4;4;4;4;4;4;4;4;4	4;4;4;4;4;4;4;4;4;4;4;4	4;4;4;4;4;4;4;4;4;4;4;4	>comp105805_c2_seq17_3 len=1072 path=[21153:0-105 139:106-1047 23380:1048-1048 23381:1049-1071];>comp105805_c2_seq15_2 len=1104 path=[1:0-31 33:32-90 92:91-137 139:138-1079 23380:1080-1080 23381:1081-1103];>Haliotis_sp_Tri_10477_c0_g1_i1;>Haliotis_sp_Tri_1	12	4	4	4	14.8	14.8	14.8	38.8	357	357;368;386;387;705;716;724;735;992;1003;1010;1021	32.171	223910000	12440000	3.56565e-05	0.00356565	26
Haliotis_sp_Tri_38773_c0_g1_i1;Haliotis_sp_idb_28797_c0_g1_i1;comp105893_c0_seq20_6 len=3250 path=[14483:0-32 16318:33-35 16321:36-54 301:55-94 341:95-133 16455:134-136 383:137-184 431:185-234 16521:235-241 488:242-384 16628:385-405 652:406-426 16670:427-428 675:429-436 683:437-565 812:566-567 814:568-649 896:650-711 958:712-822 16780:823-832 16790:833-916 1163:917-925 1172:926-1447 16947:1448-14…	Haliotis_sp_Tri_38773_c0_g1_i1;Haliotis_sp_idb_28797_c0_g1_i1;comp105893_c0_seq20_6 len=3250 path=[14483:0-32 16318:33-35 16321:36-54 301:55-94 341:95-133 16455:134-136 383:137-184 431:185-234 16521:235-241 488:242-384 16628:385-405 652:406-426 16670:427-428 675:429-436 683:437-565 812:566-567 814:568-649 896:650-711 958:712-822 16780:823-832 16790:833-916 1163:917-925 1172:926-1447 16947:1448-14…	1;1;1;1;1;1;1;1;1;1;1;1;1;1;1;1;1;1;1;1;1;1;1;1	1;1;1;1;1;1;1;1;1;1;1;1;1;1;1;1;1;1;1;1;1;1;1;1	1;1;1;1;1;1;1;1;1;1;1;1;1;1;1;1;1;1;1;1;1;1;1;1	>Haliotis_sp_Tri_38773_c0_g1_i1;>Haliotis_sp_idb_28797_c0_g1_i1;>comp105893_c0_seq20_6 len=3250 path=[14483:0-32 16318:33-35 16321:36-54 301:55-94 341:95-133 16455:134-136 383:137-184 431:185-234 16521:235-241 488:242-384 16628:385-405 652:406-426 16670:42	24	1	1	1	2.6	2.6	2.6	90.907	805	805;805;1083;1090;1093;1104;1111;1114;1134;1137;1141;1144;1152;1155;1155;1158;1159;1162;1162;1165;1173;1176;1180;1183	14.744	8610200	239170	6.85527e-07	6.85527e-05	5
Haliotis_sp_idb_10274_c0_g1_i1;comp105913_c1_seq27_5 len=3282 path=[13671:0-6 13678:7-243 13915:244-745 3386:746-970 3611:971-986 3627:987-1033 3674:1034-1050 3691:1051-1075 3716:1076-1152 24572:1153-1156 3797:1157-1359 4000:1360-1433 24680:1434-1761 4402:1762-2294 4935:2295-2385 5026:2386-3116 18203:3117-3281];comp105913_c1_seq19_5 len=3300 path=[13646:0-24 13678:25-261 13915:262-763 3386:764-98…	Haliotis_sp_idb_10274_c0_g1_i1;comp105913_c1_seq27_5 len=3282 path=[13671:0-6 13678:7-243 13915:244-745 3386:746-970 3611:971-986 3627:987-1033 3674:1034-1050 3691:1051-1075 3716:1076-1152 24572:1153-1156 3797:1157-1359 4000:1360-1433 24680:1434-1761 4402:1762-2294 4935:2295-2385 5026:2386-3116 18203:3117-3281];comp105913_c1_seq19_5 len=3300 path=[13646:0-24 13678:25-261 13915:262-763 3386:764-98…	2;2;2;2;2;2;2;2;2;2;2;2;2;2;2;2;2;2;2;2;2	2;2;2;2;2;2;2;2;2;2;2;2;2;2;2;2;2;2;2;2;2	2;2;2;2;2;2;2;2;2;2;2;2;2;2;2;2;2;2;2;2;2	>Haliotis_sp_idb_10274_c0_g1_i1;>comp105913_c1_seq27_5 len=3282 path=[13671:0-6 13678:7-243 13915:244-745 3386:746-970 3611:971-986 3627:987-1033 3674:1034-1050 3691:1051-1075 3716:1076-1152 24572:1153-1156 3797:1157-1359 4000:1360-1433 24680:1434-1761 440	21	2	2	2	7.6	7.6	7.6	42.358	369	369;1094;1100;1103;1109;1120;1126;1165;1171;1203;1209;1882;1891;1908;1915;1924;1941;1953;1986;1991;2024	21.413	50802000	2309200	6.61881e-06	0.000661881	9	74		183
Haliotis_sp_idb_1770_c0_g1_i1;comp105920_c0_seq2_5 len=7217 path=[12041:0-2087 31292:2088-2101 14143:2102-2102 14144:2103-2105 14147:2106-2862 14904:2863-3283 15325:3284-3434 15476:3435-3556 15598:3557-6067 4895:6068-6098 4926:6099-7216]	Haliotis_sp_idb_1770_c0_g1_i1;comp105920_c0_seq2_5 len=7217 path=[12041:0-2087 31292:2088-2101 14143:2102-2102 14144:2103-2105 14147:2106-2862 14904:2863-3283 15325:3284-3434 15476:3435-3556 15598:3557-6067 4895:6068-6098 4926:6099-7216]	1;1	1;1	1;1	>Haliotis_sp_idb_1770_c0_g1_i1;>comp105920_c0_seq2_5 len=7217 path=[12041:0-2087 31292:2088-2101 14143:2102-2102 14144:2103-2105 14147:2106-2862 14904:2863-3283 15325:3284-3434 15476:3435-3556 15598:3557-6067 4895:6068-6098 4926:6099-7216]	2	1	1	1	3.1	3.1	3.1	41.84	357	357;2406	7.2758	44892000	2362700	6.77215e-06	0.000677215	3
Haliotis_sp_Tri_83391_c0_g1_i1;comp106047_c0_seq6_2 len=4887 path=[18864:0-70 5108:71-122 5160:123-165 5203:166-231 21452:232-236 21457:237-270 5308:271-276 5314:277-311 5349:312-357 5395:358-473 5511:474-507 5545:508-632 5670:633-808 21723:809-812 21727:813-819 21734:820-840 5878:841-977 13712:978-981 6019:982-1074 16226:1075-1084 21844:1085-1091 21847:1092-1134 16321:1135-1140 6178:1141-1250 62…	Haliotis_sp_Tri_83391_c0_g1_i1;comp106047_c0_seq6_2 len=4887 path=[18864:0-70 5108:71-122 5160:123-165 5203:166-231 21452:232-236 21457:237-270 5308:271-276 5314:277-311 5349:312-357 5395:358-473 5511:474-507 5545:508-632 5670:633-808 21723:809-812 21727:813-819 21734:820-840 5878:841-977 13712:978-981 6019:982-1074 16226:1075-1084 21844:1085-1091 21847:1092-1134 16321:1135-1140 6178:1141-1250 62…	4;4;4;3;1;1;1;1;1;1;1	4;4;4;3;1;1;1;1;1;1;1	4;4;4;3;1;1;1;1;1;1;1	>Haliotis_sp_Tri_83391_c0_g1_i1;>comp106047_c0_seq6_2 len=4887 path=[18864:0-70 5108:71-122 5160:123-165 5203:166-231 21452:232-236 21457:237-270 5308:271-276 5314:277-311 5349:312-357 5395:358-473 5511:474-507 5545:508-632 5670:633-808 21723:809-812 21727	11	4	4	4	5.5	5.5	5.5	102.8	947	947;1629;1658;1330;833;847;862;885;1100;1152;1337	24.598	106380000	2954900	8.46956e-06	0.000846956	7
Haliotis_sp_idb_30241_c0_g1_i1;comp106275_c0_seq2_4 len=629 path=[8109:0-3 8113:4-49 5497:50-107 5555:108-140 15358:141-145 5593:146-156 5604:157-169 5617:170-235 7834:236-252 5700:253-254 5702:255-307 9732:308-326 15422:327-351 15452:352-352 15448:353-375 5823:376-413 5861:414-414 5862:415-472 5920:473-477 15528:478-498 15549:499-503 15555:504-507 7973:508-511 5959:512-517 15563:518-528 15574:52…	Haliotis_sp_idb_30241_c0_g1_i1;comp106275_c0_seq2_4 len=629 path=[8109:0-3 8113:4-49 5497:50-107 5555:108-140 15358:141-145 5593:146-156 5604:157-169 5617:170-235 7834:236-252 5700:253-254 5702:255-307 9732:308-326 15422:327-351 15452:352-352 15448:353-375 5823:376-413 5861:414-414 5862:415-472 5920:473-477 15528:478-498 15549:499-503 15555:504-507 7973:508-511 5959:512-517 15563:518-528 15574:52…	2;2;1;1;1;1;1;1;1;1	2;2;1;1;1;1;1;1;1;1	2;2;1;1;1;1;1;1;1;1	>Haliotis_sp_idb_30241_c0_g1_i1;>comp106275_c0_seq2_4 len=629 path=[8109:0-3 8113:4-49 5497:50-107 5555:108-140 15358:141-145 5593:146-156 5604:157-169 5617:170-235 7834:236-252 5700:253-254 5702:255-307 9732:308-326 15422:327-351 15452:352-352 15448:353-3	10	2	2	2	12.7	12.7	12.7	17.524	158	158;209;105;130;158;174;261;305;889;1020	13.771	121250000	15156000	4.34413e-05	0.00434413	14	75		105
Haliotis_sp_Tri_103881_c0_g1_i1;comp106447_c0_seq14_3 len=668 path=[428:0-15 3717:16-16 3718:17-39 3741:40-75 3777:76-105 3807:106-129 558:130-140 569:141-144 573:145-159 588:160-162 591:163-163 592:164-176 3524:177-184 3532:185-237 3585:238-255 684:256-259 688:260-260 689:261-261 690:262-300 729:301-302 731:303-310 739:311-334 763:335-352 781:353-378 807:379-379 808:380-382 811:383-391 820:392-3…	Haliotis_sp_Tri_103881_c0_g1_i1;comp106447_c0_seq14_3 len=668 path=[428:0-15 3717:16-16 3718:17-39 3741:40-75 3777:76-105 3807:106-129 558:130-140 569:141-144 573:145-159 588:160-162 591:163-163 592:164-176 3524:177-184 3532:185-237 3585:238-255 684:256-259 688:260-260 689:261-261 690:262-300 729:301-302 731:303-310 739:311-334 763:335-352 781:353-378 807:379-379 808:380-382 811:383-391 820:392-3…	1;1;1;1;1	1;1;1;1;1	1;1;1;1;1	>Haliotis_sp_Tri_103881_c0_g1_i1;>comp106447_c0_seq14_3 len=668 path=[428:0-15 3717:16-16 3718:17-39 3741:40-75 3777:76-105 3807:106-129 558:130-140 569:141-144 573:145-159 588:160-162 591:163-163 592:164-176 3524:177-184 3532:185-237 3585:238-255 684:256-	5	1	1	1	5.5	5.5	5.5	22.178	200	200;222;286;303;748	13.098	3500000000	583340000	0.00167201	0.167201	34
Haliotis_sp_idb_14366_c0_g1_i1;Haliotis_sp_idb_14368_c0_g1_i1;comp106461_c0_seq3_2 len=3255 path=[22586:0-70 158:71-836 27518:837-838 27520:839-851 939:852-855 943:856-956 1044:957-963 1051:964-1375 1463:1376-1395 1483:1396-1448 1536:1449-1467 27822:1468-1674 27928:1675-1679 1767:1680-1680 1768:1681-1692 27945:1693-1703 1791:1704-1727 27975:1728-1758 22240:1759-1767 28011:1768-1769 1857:1770-1770…	Haliotis_sp_idb_14366_c0_g1_i1;Haliotis_sp_idb_14368_c0_g1_i1;comp106461_c0_seq3_2 len=3255 path=[22586:0-70 158:71-836 27518:837-838 27520:839-851 939:852-855 943:856-956 1044:957-963 1051:964-1375 1463:1376-1395 1483:1396-1448 1536:1449-1467 27822:1468-1674 27928:1675-1679 1767:1680-1680 1768:1681-1692 27945:1693-1703 1791:1704-1727 27975:1728-1758 22240:1759-1767 28011:1768-1769 1857:1770-1770…	3;3;3;3;3;3;3;3;3;3;3	3;3;3;3;3;3;3;3;3;3;3	3;3;3;3;3;3;3;3;3;3;3	>Haliotis_sp_idb_14366_c0_g1_i1;>Haliotis_sp_idb_14368_c0_g1_i1;>comp106461_c0_seq3_2 len=3255 path=[22586:0-70 158:71-836 27518:837-838 27520:839-851 939:852-855 943:856-956 1044:957-963 1051:964-1375 1463:1376-1395 1483:1396-1448 1536:1449-1467 27822:146	11	3	3	3	3.6	3.6	3.6	102.92	972	972;976;1085;1095;1114;1895;1905;1922;1923;1932;1951	19.809	107600000	2561800	7.34283e-06	0.000734283	6
comp106499_c0_seq7_3 len=1147 path=[5605:0-45 8881:46-47 2649:48-52 12654:53-94 12683:95-99 6296:100-124 12713:125-130 2732:131-154 12747:155-165 2767:166-210 5928:211-227 4731:228-255 12823:256-276 2878:277-348 2950:349-372 12901:373-381 12910:382-395 12924:396-396 12959:397-406 8693:407-408 12937:409-531 13021:532-762 5136:763-854 5228:855-859 13205:860-880 3482:881-913 3515:914-968 13249:969-9…	comp106499_c0_seq7_3 len=1147 path=[5605:0-45 8881:46-47 2649:48-52 12654:53-94 12683:95-99 6296:100-124 12713:125-130 2732:131-154 12747:155-165 2767:166-210 5928:211-227 4731:228-255 12823:256-276 2878:277-348 2950:349-372 12901:373-381 12910:382-395 12924:396-396 12959:397-406 8693:407-408 12937:409-531 13021:532-762 5136:763-854 5228:855-859 13205:860-880 3482:881-913 3515:914-968 13249:969-9…	4;3;3;2;1;1	2;1;1;0;1;1	2;1;1;0;1;1	>comp106499_c0_seq7_3 len=1147 path=[5605:0-45 8881:46-47 2649:48-52 12654:53-94 12683:95-99 6296:100-124 12713:125-130 2732:131-154 12747:155-165 2767:166-210 5928:211-227 4731:228-255 12823:256-276 2878:277-348 2950:349-372 12901:373-381 12910:382-395 12	6	4	2	2	11.8	6.3	6.3	43.23	382	382;339;344;290;175;257	12.714	19648000	854250	2.44852e-06	0.000244852	4
Haliotis_sp_idb_2214_c0_g1_i1;comp106543_c0_seq12_5 len=1411 path=[3449:0-30 12683:31-58 3508:59-337 3787:338-349 17373:350-528 3978:529-529 3979:530-553 4003:554-889 4339:890-913 4363:914-1410];comp106543_c0_seq11_6 len=1451 path=[3409:0-23 14576:24-25 3435:26-39 3449:40-70 3480:71-98 3508:99-377 3787:378-389 17373:390-568 3978:569-569 3979:570-593 4003:594-929 4339:930-953 4363:954-1450];comp10…	Haliotis_sp_idb_2214_c0_g1_i1;comp106543_c0_seq12_5 len=1411 path=[3449:0-30 12683:31-58 3508:59-337 3787:338-349 17373:350-528 3978:529-529 3979:530-553 4003:554-889 4339:890-913 4363:914-1410];comp106543_c0_seq11_6 len=1451 path=[3409:0-23 14576:24-25 3435:26-39 3449:40-70 3480:71-98 3508:99-377 3787:378-389 17373:390-568 3978:569-569 3979:570-593 4003:594-929 4339:930-953 4363:954-1450];comp10…	6;6;6;6;6;6;6;6;6	6;6;6;6;6;6;6;6;6	6;6;6;6;6;6;6;6;6	>Haliotis_sp_idb_2214_c0_g1_i1;>comp106543_c0_seq12_5 len=1411 path=[3449:0-30 12683:31-58 3508:59-337 3787:338-349 17373:350-528 3978:529-529 3979:530-553 4003:554-889 4339:890-913 4363:914-1410];>comp106543_c0_seq11_6 len=1451 path=[3409:0-23 14576:24-25	9	6	6	6	18.3	18.3	18.3	47.226	431	431;471;484;569;654;691;753;848;921	52.102	325330000	18074000	5.18051e-05	0.00518051	29	77		85
comp106756_c0_seq2_6 len=1159 path=[1838:0-82 1937:83-146 10103:147-148 2003:149-157 2012:158-191 9913:192-229 15787:230-335 10742:336-384 2261:385-456 2333:457-494 2371:495-514 15870:515-549 15906:550-697 2574:698-909 16033:910-917 11271:918-927 2804:928-1078 13772:1079-1158];comp106756_c0_seq4_4 len=1181 path=[1838:0-82 1937:83-146 10103:147-148 2003:149-157 2012:158-191 9913:192-229 15787:230-…	comp106756_c0_seq2_6 len=1159 path=[1838:0-82 1937:83-146 10103:147-148 2003:149-157 2012:158-191 9913:192-229 15787:230-335 10742:336-384 2261:385-456 2333:457-494 2371:495-514 15870:515-549 15906:550-697 2574:698-909 16033:910-917 11271:918-927 2804:928-1078 13772:1079-1158];comp106756_c0_seq4_4 len=1181 path=[1838:0-82 1937:83-146 10103:147-148 2003:149-157 2012:158-191 9913:192-229 15787:230-…	3;3;3;3;3;3;3;3;3;3;3;3;1	3;3;3;3;3;3;3;3;3;3;3;3;1	3;3;3;3;3;3;3;3;3;3;3;3;1	>comp106756_c0_seq2_6 len=1159 path=[1838:0-82 1937:83-146 10103:147-148 2003:149-157 2012:158-191 9913:192-229 15787:230-335 10742:336-384 2261:385-456 2333:457-494 2371:495-514 15870:515-549 15906:550-697 2574:698-909 16033:910-917 11271:918-927 2804:928	13	3	3	3	8.3	8.3	8.3	41.204	386	386;393;734;741;993;1000;1005;1013;1341;1348;1353;1361;100	19.918	287320000	22101000	6.33476e-05	0.00633476	15
comp106832_c0_seq1_1 len=13721 path=[13699:0-1807 15507:1808-1811 15511:1812-2199 15899:2200-2202 15902:2203-2228 15928:2229-2245 15945:2246-3199 16899:3200-4277 32933:4278-5358 27456:5359-5371 19071:5372-6317 33164:6318-6341 20041:6342-6350 20050:6351-6419 20119:6420-6489 20189:6490-6496 20196:6497-6564 20264:6565-6674 20374:6675-6676 20376:6677-6758 20458:6759-6763 20463:6764-7955 21655:7956-79…	comp106832_c0_seq1_1 len=13721 path=[13699:0-1807 15507:1808-1811 15511:1812-2199 15899:2200-2202 15902:2203-2228 15928:2229-2245 15945:2246-3199 16899:3200-4277 32933:4278-5358 27456:5359-5371 19071:5372-6317 33164:6318-6341 20041:6342-6350 20050:6351-6419 20119:6420-6489 20189:6490-6496 20196:6497-6564 20264:6565-6674 20374:6675-6676 20376:6677-6758 20458:6759-6763 20463:6764-7955 21655:7956-79…	5	5	2	>comp106832_c0_seq1_1 len=13721 path=[13699:0-1807 15507:1808-1811 15511:1812-2199 15899:2200-2202 15902:2203-2228 15928:2229-2245 15945:2246-3199 16899:3200-4277 32933:4278-5358 27456:5359-5371 19071:5372-6317 33164:6318-6341 20041:6342-6350 20050:6351-64	1	5	5	2	1.2	1.2	0.5	495.98	4574	4574	29.387	84831000	437270	1.25334e-06	0.000125334	7	78		2204
comp106854_c0_seq4_3 len=3390 path=[3371:0-258 3630:259-359 3731:360-403 13182:404-411 13190:412-412 13191:413-430 3802:431-482 3854:483-515 3887:516-539 13252:540-556 13269:557-579 3951:580-581 3953:582-606 13312:607-655 13362:656-656 4028:657-664 4036:665-731 4103:732-751 13378:752-850 4222:851-976 4348:977-1002 13455:1003-1017 4389:1018-1018 4390:1019-1020 4392:1021-1108 13516:1109-1114 13522:…	comp106854_c0_seq4_3 len=3390 path=[3371:0-258 3630:259-359 3731:360-403 13182:404-411 13190:412-412 13191:413-430 3802:431-482 3854:483-515 3887:516-539 13252:540-556 13269:557-579 3951:580-581 3953:582-606 13312:607-655 13362:656-656 4028:657-664 4036:665-731 4103:732-751 13378:752-850 4222:851-976 4348:977-1002 13455:1003-1017 4389:1018-1018 4390:1019-1020 4392:1021-1108 13516:1109-1114 13522:…	2;2	2;2	1;1	>comp106854_c0_seq4_3 len=3390 path=[3371:0-258 3630:259-359 3731:360-403 13182:404-411 13190:412-412 13191:413-430 3802:431-482 3854:483-515 3887:516-539 13252:540-556 13269:557-579 3951:580-581 3953:582-606 13312:607-655 13362:656-656 4028:657-664 4036:6	2	2	2	1	2.7	2.7	1.6	124.96	1130	1130;1136	15.513	2633100	59843	1.71527e-07	1.71527e-05	2	79		471
comp106862_c0_seq1_3 len=6977 path=[6962:0-1296 20050:1297-1621 8584:1622-1642 8605:1643-1701 8664:1702-1730 8693:1731-1872 8835:1873-1882 8845:1883-1992 8955:1993-2052 9015:2053-2092 9055:2093-2112 9075:2113-2419 9382:2420-2431 9394:2432-2457 9420:2458-2477 9440:2478-3169 10132:3170-3184 10147:3185-3666 20548:3667-3716 10679:3717-3856 10819:3857-4580 20725:4581-4581 20726:4582-4593 14279:4594-45…	comp106862_c0_seq1_3 len=6977 path=[6962:0-1296 20050:1297-1621 8584:1622-1642 8605:1643-1701 8664:1702-1730 8693:1731-1872 8835:1873-1882 8845:1883-1992 8955:1993-2052 9015:2053-2092 9055:2093-2112 9075:2113-2419 9382:2420-2431 9394:2432-2457 9420:2458-2477 9440:2478-3169 10132:3170-3184 10147:3185-3666 20548:3667-3716 10679:3717-3856 10819:3857-4580 20725:4581-4581 20726:4582-4593 14279:4594-45…	30;30;26	30;30;26	2;2;2	>comp106862_c0_seq1_3 len=6977 path=[6962:0-1296 20050:1297-1621 8584:1622-1642 8605:1643-1701 8664:1702-1730 8693:1731-1872 8835:1873-1882 8845:1883-1992 8955:1993-2052 9015:2053-2092 9055:2093-2112 9075:2113-2419 9382:2420-2431 9394:2432-2457 9420:2458-2	3	30	30	2	16.4	16.4	1.5	254.9	2325	2325;2333;1294	278.21	2378900000	25308000	7.25397e-05	0.00725397	195	80;81;82;83;84;85;86;87;88		156;491;506;521;524;919;936;942;1076
comp106997_c0_seq1_2 len=4332 path=[9723:0-82 4463:83-220 4601:221-411 4792:412-463 15133:464-519 4900:520-521 4902:522-566 4947:567-670 5051:671-738 5119:739-839 5220:840-1190 15436:1191-1203 15449:1204-1270 15505:1271-1351 5732:1352-1356 5737:1357-1369 5750:1370-1499 8781:1500-1536 15653:1537-1630 6011:1631-1647 6028:1648-2220 6601:2221-2440 15894:2441-2472 6853:2473-2730 16006:2731-2733 16009:…	comp106997_c0_seq1_2 len=4332 path=[9723:0-82 4463:83-220 4601:221-411 4792:412-463 15133:464-519 4900:520-521 4902:522-566 4947:567-670 5051:671-738 5119:739-839 5220:840-1190 15436:1191-1203 15449:1204-1270 15505:1271-1351 5732:1352-1356 5737:1357-1369 5750:1370-1499 8781:1500-1536 15653:1537-1630 6011:1631-1647 6028:1648-2220 6601:2221-2440 15894:2441-2472 6853:2473-2730 16006:2731-2733 16009:…	7;7	7;7	2;2	>comp106997_c0_seq1_2 len=4332 path=[9723:0-82 4463:83-220 4601:221-411 4792:412-463 15133:464-519 4900:520-521 4902:522-566 4947:567-670 5051:671-738 5119:739-839 5220:840-1190 15436:1191-1203 15449:1204-1270 15505:1271-1351 5732:1352-1356 5737:1357-1369	2	7	7	2	5.7	5.7	1.9	156.78	1444	1444;1456	68.172	345570000	6283100	1.80091e-05	0.00180091	30
Haliotis_sp_idb_7016_c0_g1_i1;comp107084_c0_seq5_1 len=2361 path=[3718:0-107 3826:108-140 15493:141-183 14611:184-188 14621:189-584 4308:585-590 4314:591-2006 5730:2007-2075 5799:2076-2093 5817:2094-2255 5979:2256-2258 5982:2259-2314 7504:2315-2360]	Haliotis_sp_idb_7016_c0_g1_i1;comp107084_c0_seq5_1 len=2361 path=[3718:0-107 3826:108-140 15493:141-183 14611:184-188 14621:189-584 4308:585-590 4314:591-2006 5730:2007-2075 5799:2076-2093 5817:2094-2255 5979:2256-2258 5982:2259-2314 7504:2315-2360]	6;6	6;6	6;6	>Haliotis_sp_idb_7016_c0_g1_i1;>comp107084_c0_seq5_1 len=2361 path=[3718:0-107 3826:108-140 15493:141-183 14611:184-188 14621:189-584 4308:585-590 4314:591-2006 5730:2007-2075 5799:2076-2093 5817:2094-2255 5979:2256-2258 5982:2259-2314 7504:2315-2360]	2	6	6	6	14.6	14.6	14.6	55.714	512	512;787	48.686	374430000	12481000	3.5774e-05	0.0035774	42	89		208
Haliotis_sp_idb_20_c0_g1_i1;comp107134_c0_seq1_6 len=18397 path=[18394:0-271 41822:272-289 18685:290-733 19129:734-1246 19642:1247-1905 20319:1906-5752 24166:5753-5759 24173:5760-8137 26551:8138-8156 26570:8157-11611 42906:11612-11627 30041:11628-12118 30532:12119-12149 30563:12150-13025 31439:13026-13105 43150:13106-13110 31524:13111-13111 31525:13112-13121 31535:13122-13351 31765:13352-13366 31…	Haliotis_sp_idb_20_c0_g1_i1;comp107134_c0_seq1_6 len=18397 path=[18394:0-271 41822:272-289 18685:290-733 19129:734-1246 19642:1247-1905 20319:1906-5752 24166:5753-5759 24173:5760-8137 26551:8138-8156 26570:8157-11611 42906:11612-11627 30041:11628-12118 30532:12119-12149 30563:12150-13025 31439:13026-13105 43150:13106-13110 31524:13111-13111 31525:13112-13121 31535:13122-13351 31765:13352-13366 31…	13;13;13	13;13;13	13;13;13	>Haliotis_sp_idb_20_c0_g1_i1;>comp107134_c0_seq1_6 len=18397 path=[18394:0-271 41822:272-289 18685:290-733 19129:734-1246 19642:1247-1905 20319:1906-5752 24166:5753-5759 24173:5760-8137 26551:8138-8156 26570:8157-11611 42906:11612-11627 30041:11628-12118 3	3	13	13	13	2.8	2.8	2.8	623.7	5601	5601;6132;6138	84.337	215080000	977620	2.80213e-06	0.000280213	24	90;91;92;93		913;948;1802;1807
Haliotis_sp_idb_11640_c0_g1_i1;comp107184_c2_seq4_5 len=2441 path=[18680:0-7 12584:8-106 3417:107-185 14896:186-208 3519:209-263 15635:264-281 18947:282-449 19083:450-467 19101:468-571 3882:572-572 3883:573-624 3948:625-838 4162:839-1358 4682:1359-1625 4949:1626-1716 5040:1717-1729 5053:1730-2140 5464:2141-2160 5484:2161-2285 5609:2286-2440];comp107184_c2_seq2_6 len=2454 path=[18680:0-7 12584:8-1…	Haliotis_sp_idb_11640_c0_g1_i1;comp107184_c2_seq4_5 len=2441 path=[18680:0-7 12584:8-106 3417:107-185 14896:186-208 3519:209-263 15635:264-281 18947:282-449 19083:450-467 19101:468-571 3882:572-572 3883:573-624 3948:625-838 4162:839-1358 4682:1359-1625 4949:1626-1716 5040:1717-1729 5053:1730-2140 5464:2141-2160 5484:2161-2285 5609:2286-2440];comp107184_c2_seq2_6 len=2454 path=[18680:0-7 12584:8-1…	2;2;2;2;2	2;2;2;2;2	2;2;2;2;2	>Haliotis_sp_idb_11640_c0_g1_i1;>comp107184_c2_seq4_5 len=2441 path=[18680:0-7 12584:8-106 3417:107-185 14896:186-208 3519:209-263 15635:264-281 18947:282-449 19083:450-467 19101:468-571 3882:572-572 3883:573-624 3948:625-838 4162:839-1358 4682:1359-1625 4	5	2	2	2	4.3	4.3	4.3	51.586	469	469;814;818;1257;1262	12.074	60184000	2865900	8.21446e-06	0.000821446	6
comp107245_c0_seq1_5 len=10256 path=[26608:0-0 12199:1-605 12804:606-1785 28185:1786-1789 28189:1790-1846 14045:1847-1870 14069:1871-2058 14257:2059-2082 14281:2083-2132 14331:2133-2140 14339:2141-3214 15413:3215-3432 15631:3433-3445 15644:3446-5546 17745:5547-6331 22719:6332-6335 18534:6336-6491 18690:6492-6495 18694:6496-7126 19325:7127-7703 29084:7704-7721 19920:7722-7740 19939:7741-8125 20324…	comp107245_c0_seq1_5 len=10256 path=[26608:0-0 12199:1-605 12804:606-1785 28185:1786-1789 28189:1790-1846 14045:1847-1870 14069:1871-2058 14257:2059-2082 14281:2083-2132 14331:2133-2140 14339:2141-3214 15413:3215-3432 15631:3433-3445 15644:3446-5546 17745:5547-6331 22719:6332-6335 18534:6336-6491 18690:6492-6495 18694:6496-7126 19325:7127-7703 29084:7704-7721 19920:7722-7740 19939:7741-8125 20324…	16;16;14;13;13	16;16;14;13;13	16;16;14;13;13	>comp107245_c0_seq1_5 len=10256 path=[26608:0-0 12199:1-605 12804:606-1785 28185:1786-1789 28189:1790-1846 14045:1847-1870 14069:1871-2058 14257:2059-2082 14281:2083-2132 14331:2133-2140 14339:2141-3214 15413:3215-3432 15631:3433-3445 15644:3446-5546 17745	5	16	16	16	5.2	5.2	5.2	375.41	3419	3419;3558;3541;2822;3280	104.04	609410000	3671100	1.05224e-05	0.00105224	43	94;95;96;97;98;99		1818;2172;2174;2347;2370;2371
comp107313_c0_seq1_3 len=23161 path=[1:0-25 27:26-687 689:688-1040 51643:1041-1124 47524:1125-1126 1128:1127-2114 2116:2115-2116 2118:2117-3775 3777:3776-4372 4374:4373-4408 4410:4409-4576 4578:4577-4644 4646:4645-4716 4718:4717-6321 6323:6322-6329 6331:6330-6457 6459:6458-7628 7630:7629-8470 8472:8471-10786 52568:10787-10788 52570:10789-10866 52600:10867-11006 52667:11007-11015 11017:11016-11017…	comp107313_c0_seq1_3 len=23161 path=[1:0-25 27:26-687 689:688-1040 51643:1041-1124 47524:1125-1126 1128:1127-2114 2116:2115-2116 2118:2117-3775 3777:3776-4372 4374:4373-4408 4410:4409-4576 4578:4577-4644 4646:4645-4716 4718:4717-6321 6323:6322-6329 6331:6330-6457 6459:6458-7628 7630:7629-8470 8472:8471-10786 52568:10787-10788 52570:10789-10866 52600:10867-11006 52667:11007-11015 11017:11016-11017…	51;31;3	51;31;3	36;30;3	>comp107313_c0_seq1_3 len=23161 path=[1:0-25 27:26-687 689:688-1040 51643:1041-1124 47524:1125-1126 1128:1127-2114 2116:2115-2116 2118:2117-3775 3777:3776-4372 4374:4373-4408 4410:4409-4576 4578:4577-4644 4646:4645-4716 4718:4717-6321 6323:6322-6329 6331:6	3	51	51	36	8.3	8.3	6	844.22	7720	7720;3423;172	323.31	1734100000	4954500	1.4201e-05	0.0014201	187	100;101;102		4739;4938;6372
comp107325_c0_seq2_5 len=23389 path=[1:0-1580 1582:1581-5577 5579:5578-5617 5619:5618-5929 5931:5930-6112 52603:6113-6270 52633:6271-7110 52723:7111-7121 7123:7122-8290 8292:8291-8665 8667:8666-8898 8900:8899-9708 9710:9709-9952 52965:9953-9996 9998:9997-10275 10277:10276-10312 10314:10313-10317 10319:10318-10351 53062:10352-10415 10417:10416-10440 10442:10441-10507 10509:10508-10531 10533:10532-…	comp107325_c0_seq2_5 len=23389 path=[1:0-1580 1582:1581-5577 5579:5578-5617 5619:5618-5929 5931:5930-6112 52603:6113-6270 52633:6271-7110 52723:7111-7121 7123:7122-8290 8292:8291-8665 8667:8666-8898 8900:8899-9708 9710:9709-9952 52965:9953-9996 9998:9997-10275 10277:10276-10312 10314:10313-10317 10319:10318-10351 53062:10352-10415 10417:10416-10440 10442:10441-10507 10509:10508-10531 10533:10532-…	37;34;5;1	12;12;4;1	10;10;4;1	>comp107325_c0_seq2_5 len=23389 path=[1:0-1580 1582:1581-5577 5579:5578-5617 5619:5618-5929 5931:5930-6112 52603:6113-6270 52633:6271-7110 52723:7111-7121 7123:7122-8290 8292:8291-8665 8667:8666-8898 8900:8899-9708 9710:9709-9952 52965:9953-9996 9998:9997-	4	37	12	10	5.7	1.9	1.7	865.51	7797	7797;4848;598;168	90.411	342470000	953940	2.73426e-06	0.000273426	49	103;104;105;106;107;108		783;784;901;1105;2555;3072
comp107333_c0_seq2_6 len=3625 path=[4383:0-2 17147:3-26 4410:27-42 4426:43-66 4450:67-124 4508:125-137 4521:138-161 4545:162-251 4635:252-275 4659:276-299 4683:300-416 4800:417-417 4801:418-425 4809:426-440 4824:441-457 4841:458-464 4848:465-545 4929:546-554 4938:555-569 4953:570-578 4962:579-747 5131:748-771 5155:772-785 5169:786-792 5176:793-844 5228:845-845 5229:846-851 5235:852-884 5268:885-8…	comp107333_c0_seq2_6 len=3625 path=[4383:0-2 17147:3-26 4410:27-42 4426:43-66 4450:67-124 4508:125-137 4521:138-161 4545:162-251 4635:252-275 4659:276-299 4683:300-416 4800:417-417 4801:418-425 4809:426-440 4824:441-457 4841:458-464 4848:465-545 4929:546-554 4938:555-569 4953:570-578 4962:579-747 5131:748-771 5155:772-785 5169:786-792 5176:793-844 5228:845-845 5229:846-851 5235:852-884 5268:885-8…	1;1;1;1;1;1	1;1;1;1;1;1	1;1;1;1;1;1	>comp107333_c0_seq2_6 len=3625 path=[4383:0-2 17147:3-26 4410:27-42 4426:43-66 4450:67-124 4508:125-137 4521:138-161 4545:162-251 4635:252-275 4659:276-299 4683:300-416 4800:417-417 4801:418-425 4809:426-440 4824:441-457 4841:458-464 4848:465-545 4929:546-	6	1	1	1	0.8	0.8	0.8	133.79	1208	1208;1234;2493;2519;2669;2695	6.8102	26593000	542710	1.55556e-06	0.000155556	2
comp85993_c0_seq3_1 len=269 path=[1:0-25 2598:26-29 1290:30-56 1317:57-133 3005:134-185 3038:186-199 2517:200-215 1475:216-235 3070:236-245 3080:246-268];comp64346_c0_seq4_6 len=435 path=[457:0-206 227:207-227 970:228-434];comp64346_c0_seq2_6 len=435 path=[974:0-206 973:207-227 970:228-434];comp64346_c0_seq1_6 len=435 path=[457:0-206 922:207-227 971:228-434];comp85993_c0_seq1_3 len=458 path=[2343…	comp85993_c0_seq3_1 len=269 path=[1:0-25 2598:26-29 1290:30-56 1317:57-133 3005:134-185 3038:186-199 2517:200-215 1475:216-235 3070:236-245 3080:246-268];comp64346_c0_seq4_6 len=435 path=[457:0-206 227:207-227 970:228-434];comp64346_c0_seq2_6 len=435 path=[974:0-206 973:207-227 970:228-434];comp64346_c0_seq1_6 len=435 path=[457:0-206 922:207-227 971:228-434];comp85993_c0_seq1_3 len=458 path=[2343…	4;4;4;4;4;4;4;4;4;4;3;3;3;3;3;2;2;2;2;2;2;2;1;1;1;1;1	4;4;4;4;4;4;4;4;4;4;3;3;3;3;3;2;2;2;2;2;2;2;1;1;1;1;1	4;4;4;4;4;4;4;4;4;4;3;3;3;3;3;2;2;2;2;2;2;2;1;1;1;1;1	>comp85993_c0_seq3_1 len=269 path=[1:0-25 2598:26-29 1290:30-56 1317:57-133 3005:134-185 3038:186-199 2517:200-215 1475:216-235 3070:236-245 3080:246-268];>comp64346_c0_seq4_6 len=435 path=[457:0-206 227:207-227 970:228-434];>comp64346_c0_seq2_6 len=435 pa	27	4	4	4	52.2	52.2	52.2	10.069	90	90;145;145;145;152;152;157;176;176;191;70;71;76;76;82;72;84;89;112;112;114;116;69;77;81;99;108	45.169	673920000	112320000	0.00032194	0.032194	68
Haliotis_sp_Tri_90773_c0_g1_i1;comp108743_c0_seq1_4 len=1812 path=[1790:0-1811]	Haliotis_sp_Tri_90773_c0_g1_i1;comp108743_c0_seq1_4 len=1812 path=[1790:0-1811]	1;1	1;1	1;1	>Haliotis_sp_Tri_90773_c0_g1_i1;>comp108743_c0_seq1_4 len=1812 path=[1790:0-1811]	2	1	1	1	5.2	5.2	5.2	28.754	249	249;604	7.6623	57005000	4071800	1.16709e-05	0.00116709	8
comp109254_c0_seq1_3 len=1231 path=[1209:0-1230]	comp109254_c0_seq1_3 len=1231 path=[1209:0-1230]	2	2	2	>comp109254_c0_seq1_3 len=1231 path=[1209:0-1230]	1	2	2	2	11	11	11	43.58	410	410	78.325	108480000	6026700	1.72742e-05	0.00172742	12	109;110;111		143;146;188
Haliotis_sp_CLC_597_c0_g1_i1;comp109446_c0_seq1_5 len=447 path=[425:0-446]	Haliotis_sp_CLC_597_c0_g1_i1;comp109446_c0_seq1_5 len=447 path=[425:0-446]	2;2	2;2	2;2	>Haliotis_sp_CLC_597_c0_g1_i1;>comp109446_c0_seq1_5 len=447 path=[425:0-446]	2	2	2	2	34.2	34.2	34.2	13.477	117	117;149	93.545	212580000	53145000	0.000152328	0.0152328	17	112		76
comp111388_c0_seq1_4 len=1244 path=[1222:0-1243]	comp111388_c0_seq1_4 len=1244 path=[1222:0-1243]	1	1	1	>comp111388_c0_seq1_4 len=1244 path=[1222:0-1243]	1	1	1	1	2.4	2.4	2.4	44.556	414	414	34.267	145260000	5587000	1.60139e-05	0.00160139	14
Haliotis_sp_idb_10968_c0_g1_i1;comp112534_c0_seq1_2 len=422 path=[400:0-421];Haliotis_sp_idb_10969_c0_g1_i1	Haliotis_sp_idb_10968_c0_g1_i1;comp112534_c0_seq1_2 len=422 path=[400:0-421];Haliotis_sp_idb_10969_c0_g1_i1	5;5;4	5;5;4	5;5;4	>Haliotis_sp_idb_10968_c0_g1_i1;>comp112534_c0_seq1_2 len=422 path=[400:0-421];>Haliotis_sp_idb_10969_c0_g1_i1	3	5	5	5	50.4	50.4	50.4	14.127	127	127;141;116	37.181	75224000	8358200	2.39569e-05	0.00239569	10
comp114698_c0_seq1_3 len=444 path=[1:0-443]	comp114698_c0_seq1_3 len=444 path=[1:0-443]	3	3	3	>comp114698_c0_seq1_3 len=444 path=[1:0-443]	1	3	3	3	23.6	23.6	23.6	16.085	148	148	20.873	120720000	13413000	3.84454e-05	0.00384454	17	113;114		55;58
comp128817_c0_seq1_3 len=906 path=[1:0-905];Haliotis_sp_idb_42198_c0_g1_i1	comp128817_c0_seq1_3 len=906 path=[1:0-905];Haliotis_sp_idb_42198_c0_g1_i1	18;18	18;18	18;18	>comp128817_c0_seq1_3 len=906 path=[1:0-905];>Haliotis_sp_idb_42198_c0_g1_i1	2	18	18	18	61.3	61.3	61.3	33.666	302	302;320	323.31	28712000000	1689000000	0.00484114	0.484114	364	115;116;117;118;119		155;161;199;203;236
comp133740_c0_seq1_1 len=1438 path=[1416:0-1437];tr|A7L6B1|A7L6B1_HALAI Beta-catenin (Fragment) OS=Haliotis asinina PE=2 SV=1;Haliotis_sp_CLC_1079_c0_g1_i1;comp87734_c0_seq2_1 len=3625 path=[1:0-462 464:463-2415 2417:2416-2809 2811:2810-3206 3211:3207-3624]	comp133740_c0_seq1_1 len=1438 path=[1416:0-1437]	3;1;1;1	3;1;1;1	3;1;1;1	>comp133740_c0_seq1_1 len=1438 path=[1416:0-1437]	4	3	3	3	8.3	8.3	8.3	52.33	480	480;357;830;1209	30.195	103600000	3237500	9.27957e-06	0.000927957	19	120		418
comp135434_c0_seq1_4 len=334 path=[312:0-333];comp150370_c0_seq1_4 len=306 path=[284:0-305];comp173339_c0_seq1_2 len=332 path=[310:0-331];comp222514_c0_seq1_3 len=364 path=[342:0-363]	comp135434_c0_seq1_4 len=334 path=[312:0-333]	6;2;2;2	6;2;2;2	6;2;2;2	>comp135434_c0_seq1_4 len=334 path=[312:0-333]	4	6	6	6	47.7	47.7	47.7	12.18	111	111;102;111;121	47.551	2561900000	426990000	0.00122387	0.122387	100	121		87
comp146963_c0_seq1_4 len=1497 path=[1:0-1496]	comp146963_c0_seq1_4 len=1497 path=[1:0-1496]	9	9	9	>comp146963_c0_seq1_4 len=1497 path=[1:0-1496]	1	9	9	9	21.6	21.6	21.6	53.949	499	499	59.544	251310000	9307800	2.66787e-05	0.00266787	17	122;123;124;125		62;72;75;232
Haliotis_sp_Tri_808_c0_g1_i1;comp157484_c0_seq1_1 len=611 path=[1:0-610]	Haliotis_sp_Tri_808_c0_g1_i1;comp157484_c0_seq1_1 len=611 path=[1:0-610]	2;2	2;2	2;2	>Haliotis_sp_Tri_808_c0_g1_i1;>comp157484_c0_seq1_1 len=611 path=[1:0-610]	2	2	2	2	21.9	21.9	21.9	15.484	137	137;204	16.367	26121000	2902400	8.31908e-06	0.000831908	5	126		75
comp172842_c0_seq1_2 len=250 path=[228:0-249];comp85311_c0_seq2_6 len=311 path=[1860:0-76 472:77-310];comp85311_c0_seq1_4 len=705 path=[1:0-107 1954:108-113 115:114-118 120:119-202 1416:203-207 209:208-293 295:294-314 316:315-470 472:471-704]	comp172842_c0_seq1_2 len=250 path=[228:0-249];comp85311_c0_seq2_6 len=311 path=[1860:0-76 472:77-310];comp85311_c0_seq1_4 len=705 path=[1:0-107 1954:108-113 115:114-118 120:119-202 1416:203-207 209:208-293 295:294-314 316:315-470 472:471-704]	1;1;1	1;1;1	1;1;1	>comp172842_c0_seq1_2 len=250 path=[228:0-249];>comp85311_c0_seq2_6 len=311 path=[1860:0-76 472:77-310];>comp85311_c0_seq1_4 len=705 path=[1:0-107 1954:108-113 115:114-118 120:119-202 1416:203-207 209:208-293 295:294-314 316:315-470 472:471-704]	3	1	1	1	14.5	14.5	14.5	9.2969	83	83;104;235	7.2357	8529700	2132400	6.11205e-06	0.000611205	3
comp186485_c0_seq1_2 len=291 path=[1:0-290]	comp186485_c0_seq1_2 len=291 path=[1:0-290]	1	1	1	>comp186485_c0_seq1_2 len=291 path=[1:0-290]	1	1	1	1	23.7	23.7	23.7	10.043	97	97	20.296	184120000	30687000	8.79574e-05	0.00879574	8
comp191803_c0_seq1_2 len=480 path=[1:0-479]	comp191803_c0_seq1_2 len=480 path=[1:0-479]	4	4	4	>comp191803_c0_seq1_2 len=480 path=[1:0-479]	1	4	4	4	29.4	29.4	29.4	16.918	160	160	32.931	125770000	13974000	4.00533e-05	0.00400533	16
comp204975_c0_seq1_5 len=466 path=[444:0-465]	comp204975_c0_seq1_5 len=466 path=[444:0-465]	1	1	1	>comp204975_c0_seq1_5 len=466 path=[444:0-465]	1	1	1	1	6.4	6.4	6.4	16.677	156	156	6.9713	0	0	0	0	0		26;46		96;101
comp22563_c0_seq1_3 len=1128 path=[1106:0-1127]	comp22563_c0_seq1_3 len=1128 path=[1106:0-1127]	4	1	1	>comp22563_c0_seq1_3 len=1128 path=[1106:0-1127]	1	4	1	1	16	5.9	5.9	39.153	376	376	18.255	22751000	2068300	5.92832e-06	0.000592832	2	133;134		131;217
comp23247_c0_seq1_2 len=1455 path=[1433:0-1210 2644:1211-1454]	comp23247_c0_seq1_2 len=1455 path=[1433:0-1210 2644:1211-1454]	2	2	2	>comp23247_c0_seq1_2 len=1455 path=[1433:0-1210 2644:1211-1454]	1	2	2	2	5.8	5.8	5.8	51.566	485	485	14.194	20113000	773570	2.21727e-06	0.000221727	3
comp238950_c0_seq1_2 len=684 path=[1:0-683];Haliotis_sp_CLC_2347_c0_g1_i1;Haliotis_sp_idb_28940_c0_g1_i1	comp238950_c0_seq1_2 len=684 path=[1:0-683];Haliotis_sp_CLC_2347_c0_g1_i1;Haliotis_sp_idb_28940_c0_g1_i1	1;1;1	1;1;1	1;1;1	>comp238950_c0_seq1_2 len=684 path=[1:0-683];>Haliotis_sp_CLC_2347_c0_g1_i1;>Haliotis_sp_idb_28940_c0_g1_i1	3	1	1	1	8.8	8.8	8.8	24.647	228	228;618;662	8.2405	3402000	340200	9.75107e-07	9.75107e-05	1
comp241021_c0_seq1_1 len=240 path=[218:0-239]	comp241021_c0_seq1_1 len=240 path=[218:0-239]	1	1	1	>comp241021_c0_seq1_1 len=240 path=[218:0-239]	1	1	1	1	17.5	17.5	17.5	7.1212	80	80	27.135	67447000	16862000	4.83312e-05	0.00483312	8
comp24206_c0_seq1_4 len=428 path=[1:0-373 375:374-427]	comp24206_c0_seq1_4 len=428 path=[1:0-373 375:374-427]	1	1	1	>comp24206_c0_seq1_4 len=428 path=[1:0-373 375:374-427]	1	1	1	1	20.4	20.4	20.4	14.77	142	142	10.178	1007200	167870	4.81162e-07	4.81162e-05	1
Haliotis_sp_idb_6925_c0_g1_i1;comp24250_c0_seq1_3 len=1123 path=[1:0-1122]	Haliotis_sp_idb_6925_c0_g1_i1;comp24250_c0_seq1_3 len=1123 path=[1:0-1122]	2;2	2;2	2;2	>Haliotis_sp_idb_6925_c0_g1_i1;>comp24250_c0_seq1_3 len=1123 path=[1:0-1122]	2	2	2	2	13.7	13.7	13.7	21.662	183	183;374	11.994	12255000	1225500	3.51262e-06	0.000351262	3
comp24358_c1_seq1_6 len=270 path=[461:0-243 705:244-269]	comp24358_c1_seq1_6 len=270 path=[461:0-243 705:244-269]	1	1	1	>comp24358_c1_seq1_6 len=270 path=[461:0-243 705:244-269]	1	1	1	1	13.3	13.3	13.3	9.8063	90	90	7.1628	3648000	1216000	3.48539e-06	0.000348539	2
Haliotis_sp_Tri_78397_c0_g1_i1;comp24679_c0_seq1_5 len=1229 path=[1207:0-1228]	Haliotis_sp_Tri_78397_c0_g1_i1;comp24679_c0_seq1_5 len=1229 path=[1207:0-1228]	9;9	9;9	9;9	>Haliotis_sp_Tri_78397_c0_g1_i1;>comp24679_c0_seq1_5 len=1229 path=[1207:0-1228]	2	9	9	9	48.6	48.6	48.6	33.348	319	319;410	198.6	1283900000	91706000	0.000262855	0.0262855	56	135		170
Haliotis_sp_Tri_88977_c0_g1_i1;comp24946_c0_seq1_4 len=554 path=[1:0-259 421:260-553];comp24946_c0_seq2_4 len=714 path=[1:0-259 261:260-419 421:420-713]	Haliotis_sp_Tri_88977_c0_g1_i1;comp24946_c0_seq1_4 len=554 path=[1:0-259 421:260-553];comp24946_c0_seq2_4 len=714 path=[1:0-259 261:260-419 421:420-713]	1;1;1	1;1;1	1;1;1	>Haliotis_sp_Tri_88977_c0_g1_i1;>comp24946_c0_seq1_4 len=554 path=[1:0-259 421:260-553];>comp24946_c0_seq2_4 len=714 path=[1:0-259 261:260-419 421:420-713]	3	1	1	1	14.4	14.4	14.4	14.254	125	125;184;238	12.647	22739000	3789800	1.08626e-05	0.00108626	4	136;137		75;80
comp24992_c0_seq1_5 len=261 path=[239:0-260];Haliotis_sp_Tri_38314_c0_g1_i1	comp24992_c0_seq1_5 len=261 path=[239:0-260];Haliotis_sp_Tri_38314_c0_g1_i1	2;2	2;2	2;2	>comp24992_c0_seq1_5 len=261 path=[239:0-260];>Haliotis_sp_Tri_38314_c0_g1_i1	2	2	2	2	31	31	31	9.2745	87	87;164	14.58	178850000	22356000	6.40785e-05	0.00640785	20
comp25997_c0_seq1_1 len=264 path=[242:0-96 339:97-263]	comp25997_c0_seq1_1 len=264 path=[242:0-96 339:97-263]	2	2	2	>comp25997_c0_seq1_1 len=264 path=[242:0-96 339:97-263]	1	2	2	2	26.1	26.1	26.1	10.486	88	88	24.056	780860000	130140000	0.000373017	0.0373017	33
comp325898_c0_seq1_3 len=230 path=[1:0-229]	comp325898_c0_seq1_3 len=230 path=[1:0-229]	1	1	1	>comp325898_c0_seq1_3 len=230 path=[1:0-229]	1	1	1	1	31.6	31.6	31.6	8.8602	76	76	9.6647	27230000	9076700	2.60163e-05	0.00260163	3	139;140;141		49;59;61
comp338365_c0_seq1_4 len=434 path=[1:0-433]	comp338365_c0_seq1_4 len=434 path=[1:0-433]	3	2	2	>comp338365_c0_seq1_4 len=434 path=[1:0-433]	1	3	2	2	32.6	21.5	21.5	16.13	144	144	16.539	88373000	12625000	3.61867e-05	0.00361867	8	144		81
comp40287_c0_seq1_1 len=308 path=[1:0-307]	comp40287_c0_seq1_1 len=308 path=[1:0-307]	4	4	4	>comp40287_c0_seq1_1 len=308 path=[1:0-307]	1	4	4	4	49.5	49.5	49.5	11.109	103	103	37.269	1341600000	167690000	0.000480646	0.0480646	43
comp42014_c0_seq1_4 len=750 path=[728:0-749]	comp42014_c0_seq1_4 len=750 path=[728:0-749]	6	2	2	>comp42014_c0_seq1_4 len=750 path=[728:0-749]	1	6	2	2	30.8	6.8	6.8	28.062	250	250	14.747	97838000	7526000	2.15716e-05	0.00215716	10	145;146;147		10;25;115
comp424095_c0_seq1_4 len=436 path=[1:0-435]	comp424095_c0_seq1_4 len=436 path=[1:0-435]	1	1	1	>comp424095_c0_seq1_4 len=436 path=[1:0-435]	1	1	1	1	10.3	10.3	10.3	16.567	145	145	7.4056	5677400	1135500	3.25466e-06	0.000325466	1
comp44977_c0_seq1_2 len=894 path=[872:0-893]	comp44977_c0_seq1_2 len=894 path=[872:0-893]	4	4	4	>comp44977_c0_seq1_2 len=894 path=[872:0-893]	1	4	4	4	15.8	15.8	15.8	32.032	298	298	57.535	242590000	12768000	3.65966e-05	0.00365966	15
comp44977_c1_seq1_1 len=283 path=[1743:0-282]	comp44977_c1_seq1_1 len=283 path=[1743:0-282]	1	1	1	>comp44977_c1_seq1_1 len=283 path=[1743:0-282]	1	1	1	1	15.8	15.8	15.8	10.156	95	95	9.2345	12784000	3196000	9.16062e-06	0.000916062	3
comp46614_c0_seq1_4 len=554 path=[1:0-553];Haliotis_sp_Tri_23502_c0_g1_i1	comp46614_c0_seq1_4 len=554 path=[1:0-553];Haliotis_sp_Tri_23502_c0_g1_i1	4;4	4;4	4;4	>comp46614_c0_seq1_4 len=554 path=[1:0-553];>Haliotis_sp_Tri_23502_c0_g1_i1	2	4	4	4	27.2	27.2	27.2	18.898	184	184;234	62.608	308450000	77113000	0.000221027	0.0221027	29
comp46746_c0_seq1_2 len=1743 path=[1:0-1742]	comp46746_c0_seq1_2 len=1743 path=[1:0-1742]	4	4	4	>comp46746_c0_seq1_2 len=1743 path=[1:0-1742]	1	4	4	4	8.8	8.8	8.8	62.734	581	581	29.077	210300000	7251800	2.07857e-05	0.00207857	11	148		509
comp49086_c0_seq1_6 len=655 path=[653:0-32 686:33-654];Haliotis_sp_idb_68755_c0_g1_i1	comp49086_c0_seq1_6 len=655 path=[653:0-32 686:33-654];Haliotis_sp_idb_68755_c0_g1_i1	6;5	6;5	6;5	>comp49086_c0_seq1_6 len=655 path=[653:0-32 686:33-654];>Haliotis_sp_idb_68755_c0_g1_i1	2	6	6	6	45.9	45.9	45.9	22.239	218	218;169	67.665	194850000	21650000	6.20549e-05	0.00620549	21
comp49273_c0_seq1_2 len=963 path=[941:0-578 1520:579-686 1628:687-914 1856:915-962];Haliotis_sp_Tri_105572_c0_g1_i1	comp49273_c0_seq1_2 len=963 path=[941:0-578 1520:579-686 1628:687-914 1856:915-962];Haliotis_sp_Tri_105572_c0_g1_i1	9;6	9;6	6;3	>comp49273_c0_seq1_2 len=963 path=[941:0-578 1520:579-686 1628:687-914 1856:915-962];>Haliotis_sp_Tri_105572_c0_g1_i1	2	9	9	6	44.9	44.9	33.6	35.375	321	321;255	323.31	46522000000	3578600000	0.0102573	1.02573	258	149		207
comp49884_c0_seq1_4 len=375 path=[1:0-374];Haliotis_sp_Tri_121352_c0_g1_i1	comp49884_c0_seq1_4 len=375 path=[1:0-374];Haliotis_sp_Tri_121352_c0_g1_i1	2;1	2;1	2;1	>comp49884_c0_seq1_4 len=375 path=[1:0-374];>Haliotis_sp_Tri_121352_c0_g1_i1	2	2	2	2	19.2	19.2	19.2	13.636	125	125;207	17.24	98312000	10924000	3.13112e-05	0.00313112	11
Haliotis_sp_CLC_1047_c0_g1_i1;comp51373_c0_seq1_3 len=516 path=[494:0-83 578:84-515]	Haliotis_sp_CLC_1047_c0_g1_i1;comp51373_c0_seq1_3 len=516 path=[494:0-83 578:84-515]	4;4	4;4	4;4	>Haliotis_sp_CLC_1047_c0_g1_i1;>comp51373_c0_seq1_3 len=516 path=[494:0-83 578:84-515]	2	4	4	4	31.9	31.9	31.9	15.208	135	135;172	59.824	3598700000	449840000	0.00128937	0.128937	119
comp51688_c0_seq1_2 len=594 path=[572:0-31 604:32-42 615:43-593];Haliotis_sp_idb_52885_c0_g1_i1	comp51688_c0_seq1_2 len=594 path=[572:0-31 604:32-42 615:43-593];Haliotis_sp_idb_52885_c0_g1_i1	1;1	1;1	1;1	>comp51688_c0_seq1_2 len=594 path=[572:0-31 604:32-42 615:43-593];>Haliotis_sp_idb_52885_c0_g1_i1	2	1	1	1	6.6	6.6	6.6	20.498	198	198;262	7.8438	691250	98750	2.83045e-07	2.83045e-05	1
comp51700_c0_seq3_3 len=645 path=[1:0-572 574:573-644];tr|B1N694|B1N694_HALDI Thioredoxin peroxidase 2 OS=Haliotis discus discus PE=2 SV=1;Haliotis_sp_idb_57414_c0_g1_i1;comp81198_c0_seq1_2 len=1114 path=[3705:0-153 196:154-1113];comp81198_c0_seq4_1 len=1155 path=[1:0-173 175:174-192 194:193-193 195:194-194 196:195-1154];comp81198_c0_seq3_2 len=1228 path=[3189:0-265 194:266-266 195:267-267 196:26…	comp51700_c0_seq3_3 len=645 path=[1:0-572 574:573-644]	3;1;1;1;1;1;1	3;1;1;1;1;1;1	3;1;1;1;1;1;1	>comp51700_c0_seq3_3 len=645 path=[1:0-572 574:573-644]	7	3	3	3	14.4	14.4	14.4	23.697	215	215;199;227;371;385;409;430	18.446	133420000	8338700	2.3901e-05	0.0023901	14	150		37
comp52010_c0_seq1_4 len=919 path=[1:0-918]	comp52010_c0_seq1_4 len=919 path=[1:0-918]	1	1	1	>comp52010_c0_seq1_4 len=919 path=[1:0-918]	1	1	1	1	3.6	3.6	3.6	32.942	306	306	7.344	184150000	9692000	2.778e-05	0.002778	16
Haliotis_sp_CLC_18921_c0_g1_i1;comp52213_c0_seq1_3 len=2417 path=[2395:0-1708 4104:1709-1900 4296:1901-2416]	Haliotis_sp_CLC_18921_c0_g1_i1;comp52213_c0_seq1_3 len=2417 path=[2395:0-1708 4104:1709-1900 4296:1901-2416]	9;9	9;9	9;9	>Haliotis_sp_CLC_18921_c0_g1_i1;>comp52213_c0_seq1_3 len=2417 path=[2395:0-1708 4104:1709-1900 4296:1901-2416]	2	9	9	9	21.9	21.9	21.9	67.69	603	603;805	114.56	747790000	37390000	0.00010717	0.010717	73	151		530
comp54951_c0_seq1_3 len=757 path=[1:0-121 1001:122-535 533:536-561 559:562-589 587:590-756];comp174518_c0_seq1_1 len=270 path=[248:0-269]	comp54951_c0_seq1_3 len=757 path=[1:0-121 1001:122-535 533:536-561 559:562-589 587:590-756];comp174518_c0_seq1_1 len=270 path=[248:0-269]	2;1	1;1	1;1	>comp54951_c0_seq1_3 len=757 path=[1:0-121 1001:122-535 533:536-561 559:562-589 587:590-756];>comp174518_c0_seq1_1 len=270 path=[248:0-269]	2	2	1	1	8.3	4.4	4.4	27.949	252	252;90	7.5723	3161800000	197610000	0.000566405	0.0566405	33	152	28	155	32
comp55503_c0_seq1_1 len=666 path=[1:0-25 27:26-665];Haliotis_sp_idb_27632_c0_g1_i1;comp70760_c0_seq1_6 len=1255 path=[4647:0-183 3415:184-1254];tr|Q45Y90|Q45Y90_HALRU ATP synthase subunit beta (Fragment) OS=Haliotis rufescens PE=2 SV=1;Haliotis_sp_idb_27630_c0_g1_i1;comp70760_c0_seq2_6 len=2254 path=[2232:0-1182 3415:1183-2253];comp21825_c0_seq1_2 len=679 path=[657:0-678]	comp55503_c0_seq1_1 len=666 path=[1:0-25 27:26-665];Haliotis_sp_idb_27632_c0_g1_i1;comp70760_c0_seq1_6 len=1255 path=[4647:0-183 3415:184-1254];tr|Q45Y90|Q45Y90_HALRU ATP synthase subunit beta (Fragment) OS=Haliotis rufescens PE=2 SV=1;Haliotis_sp_idb_27630_c0_g1_i1;comp70760_c0_seq2_6 len=2254 path=[2232:0-1182 3415:1183-2253];comp21825_c0_seq1_2 len=679 path=[657:0-678]	2;2;2;2;2;2;1	2;2;2;2;2;2;1	2;2;2;2;2;2;1	>comp55503_c0_seq1_1 len=666 path=[1:0-25 27:26-665];>Haliotis_sp_idb_27632_c0_g1_i1;>comp70760_c0_seq1_6 len=1255 path=[4647:0-183 3415:184-1254];>tr|Q45Y90|Q45Y90_HALRU ATP synthase subunit beta (Fragment) OS=Haliotis rufescens PE=2 SV=1;>Haliotis_sp_idb	7	2	2	2	10.4	10.4	10.4	23.473	222	222;408;418;427;539;751;226	11.47	40227000	2681800	7.68678e-06	0.000768678	6
comp59223_c0_seq1_2 len=530 path=[1:0-47 49:48-413 415:414-471 1077:472-529]	comp59223_c0_seq1_2 len=530 path=[1:0-47 49:48-413 415:414-471 1077:472-529]	6	1	1	>comp59223_c0_seq1_2 len=530 path=[1:0-47 49:48-413 415:414-471 1077:472-529]	1	6	1	1	35	11.9	11.9	19.46	177	177	12.595	106360000	9669400	2.77152e-05	0.00277152	5
Haliotis_sp_idb_38227_c0_g1_i1;comp63434_c0_seq1_2 len=1168 path=[1:0-940 942:941-941 943:942-965 967:966-1167]	Haliotis_sp_idb_38227_c0_g1_i1;comp63434_c0_seq1_2 len=1168 path=[1:0-940 942:941-941 943:942-965 967:966-1167]	4;4	4;4	4;4	>Haliotis_sp_idb_38227_c0_g1_i1;>comp63434_c0_seq1_2 len=1168 path=[1:0-940 942:941-941 943:942-965 967:966-1167]	2	4	4	4	31.1	31.1	31.1	20.564	190	190;389	59.241	402600000	57514000	0.000164851	0.0164851	12	159;160;161		123;138;140
comp63526_c0_seq4_3 len=1096 path=[1:0-862 984:863-1072 3475:1073-1095];comp63526_c0_seq1_3 len=1216 path=[1:0-862 864:863-982 984:983-1192 3475:1193-1215];comp63526_c0_seq2_3 len=1573 path=[1:0-862 984:863-1072 1194:1073-1413 1535:1414-1572];comp63526_c0_seq3_3 len=1693 path=[1:0-862 864:863-982 984:983-1192 1194:1193-1533 1535:1534-1692]	comp63526_c0_seq4_3 len=1096 path=[1:0-862 984:863-1072 3475:1073-1095];comp63526_c0_seq1_3 len=1216 path=[1:0-862 864:863-982 984:983-1192 3475:1193-1215];comp63526_c0_seq2_3 len=1573 path=[1:0-862 984:863-1072 1194:1073-1413 1535:1414-1572];comp63526_c0_seq3_3 len=1693 path=[1:0-862 864:863-982 984:983-1192 1194:1193-1533 1535:1534-1692]	1;1;1;1	1;1;1;1	1;1;1;1	>comp63526_c0_seq4_3 len=1096 path=[1:0-862 984:863-1072 3475:1073-1095];>comp63526_c0_seq1_3 len=1216 path=[1:0-862 864:863-982 984:983-1192 3475:1193-1215];>comp63526_c0_seq2_3 len=1573 path=[1:0-862 984:863-1072 1194:1073-1413 1535:1414-1572];>comp63526	4	1	1	1	4.4	4.4	4.4	39.095	365	365;405;524;564	19.163	39406000	1876500	5.37857e-06	0.000537857	4
Haliotis_sp_idb_84384_c0_g1_i1;comp64150_c0_seq2_1 len=699 path=[1:0-281 283:282-443 445:444-478 480:479-698]	Haliotis_sp_idb_84384_c0_g1_i1;comp64150_c0_seq2_1 len=699 path=[1:0-281 283:282-443 445:444-478 480:479-698]	5;5	5;5	5;5	>Haliotis_sp_idb_84384_c0_g1_i1;>comp64150_c0_seq2_1 len=699 path=[1:0-281 283:282-443 445:444-478 480:479-698]	2	5	5	5	30.4	30.4	30.4	16.459	148	148;233	51.193	67331000	6733100	1.92989e-05	0.00192989	12	162		52
Haliotis_sp_Tri_111928_c0_g1_i1;comp64272_c0_seq1_3 len=1172 path=[1150:0-1147 2298:1148-1171]	Haliotis_sp_Tri_111928_c0_g1_i1;comp64272_c0_seq1_3 len=1172 path=[1150:0-1147 2298:1148-1171]	24;24	24;24	24;24	>Haliotis_sp_Tri_111928_c0_g1_i1;>comp64272_c0_seq1_3 len=1172 path=[1150:0-1147 2298:1148-1171]	2	24	24	24	54.9	54.9	54.9	30.948	275	275;390	323.31	160800000000	13400000000	0.0384081	3.84081	706	163;164;165;166;167	29	49;80;135;191;215	61
comp64297_c0_seq2_6 len=650 path=[1:0-380 382:381-407 409:408-462 1361:463-464 466:465-649];comp64297_c0_seq1_6 len=677 path=[1:0-380 382:381-407 1523:408-434 409:435-489 1361:490-491 466:492-676]	comp64297_c0_seq2_6 len=650 path=[1:0-380 382:381-407 409:408-462 1361:463-464 466:465-649];comp64297_c0_seq1_6 len=677 path=[1:0-380 382:381-407 1523:408-434 409:435-489 1361:490-491 466:492-676]	6;6	6;6	6;6	>comp64297_c0_seq2_6 len=650 path=[1:0-380 382:381-407 409:408-462 1361:463-464 466:465-649];>comp64297_c0_seq1_6 len=677 path=[1:0-380 382:381-407 1523:408-434 409:435-489 1361:490-491 466:492-676]	2	6	6	6	29	29	29	23.152	217	217;226	47.869	256560000	32070000	9.19215e-05	0.00919215	16
comp64512_c0_seq1_1 len=973 path=[1:0-376 378:377-715 717:716-972];Haliotis_sp_Tri_28744_c0_g1_i1	comp64512_c0_seq1_1 len=973 path=[1:0-376 378:377-715 717:716-972];Haliotis_sp_Tri_28744_c0_g1_i1	5;5	5;5	5;5	>comp64512_c0_seq1_1 len=973 path=[1:0-376 378:377-715 717:716-972];>Haliotis_sp_Tri_28744_c0_g1_i1	2	5	5	5	19.1	19.1	19.1	35.852	325	325;376	47.648	521040000	37217000	0.000106674	0.0106674	57	168;169		296;299
comp68339_c0_seq2_2 len=249 path=[667:0-161 603:162-248]	comp68339_c0_seq2_2 len=249 path=[667:0-161 603:162-248]	2	2	2	>comp68339_c0_seq2_2 len=249 path=[667:0-161 603:162-248]	1	2	2	2	39.8	39.8	39.8	8.762	83	83	37.445	117370000	29343000	8.41052e-05	0.00841052	10
comp70759_c0_seq1_2 len=449 path=[1:0-87 89:88-101 103:102-218 220:219-370 372:371-448]	comp70759_c0_seq1_2 len=449 path=[1:0-87 89:88-101 103:102-218 220:219-370 372:371-448]	8	8	8	>comp70759_c0_seq1_2 len=449 path=[1:0-87 89:88-101 103:102-218 220:219-370 372:371-448]	1	8	8	8	28.7	28.7	28.7	16.208	150	150	101.35	126480000000	21080000000	0.0604211	6.04211	277
Haliotis_sp_idb_14514_c0_g1_i1;Haliotis_sp_Tri_65602_c0_g1_i1;comp71326_c0_seq1_2 len=987 path=[1:0-287 289:288-291 293:292-986]	Haliotis_sp_idb_14514_c0_g1_i1;Haliotis_sp_Tri_65602_c0_g1_i1;comp71326_c0_seq1_2 len=987 path=[1:0-287 289:288-291 293:292-986]	2;2;2	2;2;2	2;2;2	>Haliotis_sp_idb_14514_c0_g1_i1;>Haliotis_sp_Tri_65602_c0_g1_i1;>comp71326_c0_seq1_2 len=987 path=[1:0-287 289:288-291 293:292-986]	3	2	2	2	10.3	10.3	10.3	25.977	233	233;237;329	13.626	275600000	34450000	9.87432e-05	0.00987432	14	170		43
Haliotis_sp_idb_41213_c0_g1_i1;comp72472_c0_seq1_4 len=918 path=[1:0-917]	Haliotis_sp_idb_41213_c0_g1_i1;comp72472_c0_seq1_4 len=918 path=[1:0-917]	1;1	1;1	1;1	>Haliotis_sp_idb_41213_c0_g1_i1;>comp72472_c0_seq1_4 len=918 path=[1:0-917]	2	1	1	1	5.5	5.5	5.5	20.386	181	181;306	8.1301	147200000	21029000	6.02749e-05	0.00602749	16
comp7312_c0_seq1_2 len=228 path=[1:0-123 125:124-227]	comp7312_c0_seq1_2 len=228 path=[1:0-123 125:124-227]	1	1	1	>comp7312_c0_seq1_2 len=228 path=[1:0-123 125:124-227]	1	1	1	1	13.2	13.2	13.2	8.2936	76	76	6.8731	47370000	9474100	2.71554e-05	0.00271554	22
comp73608_c1_seq1_6 len=644 path=[622:0-643]	comp73608_c1_seq1_6 len=644 path=[622:0-643]	3	3	3	>comp73608_c1_seq1_6 len=644 path=[622:0-643]	1	3	3	3	15.3	15.3	15.3	24.603	215	215	18.262	61256000	5104600	1.46312e-05	0.00146312	7
Haliotis_sp_Tri_135616_c0_g1_i1;comp75441_c0_seq1_1 len=683 path=[1:0-682]	Haliotis_sp_Tri_135616_c0_g1_i1;comp75441_c0_seq1_1 len=683 path=[1:0-682]	1;1	1;1	1;1	>Haliotis_sp_Tri_135616_c0_g1_i1;>comp75441_c0_seq1_1 len=683 path=[1:0-682]	2	1	1	1	11	11	11	16.808	146	146;228	9.2824	9095300	1136900	3.25867e-06	0.000325867	2
comp76692_c0_seq1_2 len=541 path=[1:0-204 206:205-224 226:225-303 305:304-540]	comp76692_c0_seq1_2 len=541 path=[1:0-204 206:205-224 226:225-303 305:304-540]	1	1	1	>comp76692_c0_seq1_2 len=541 path=[1:0-204 206:205-224 226:225-303 305:304-540]	1	1	1	1	8.3	8.3	8.3	19.144	180	180	8.6607	8539100	1067400	3.05946e-06	0.000305946	1
Haliotis_sp_Tri_26397_c0_g1_i1;comp78504_c0_seq3_1 len=1908 path=[1886:0-39 1926:40-689 2576:690-1360 3247:1361-1907];comp78504_c0_seq2_2 len=2215 path=[3771:0-346 1926:347-996 2576:997-1667 3247:1668-2214];comp185143_c0_seq1_3 len=478 path=[456:0-477];comp61175_c0_seq1_4 len=743 path=[1369:0-393 649:394-432 688:433-742];comp78504_c0_seq4_3 len=1460 path=[4714:0-241 2576:242-912 3247:913-1459];co…	Haliotis_sp_Tri_26397_c0_g1_i1;comp78504_c0_seq3_1 len=1908 path=[1886:0-39 1926:40-689 2576:690-1360 3247:1361-1907];comp78504_c0_seq2_2 len=2215 path=[3771:0-346 1926:347-996 2576:997-1667 3247:1668-2214]	3;3;3;1;1;1;1	3;3;3;1;1;1;1	3;3;3;1;1;1;1	>Haliotis_sp_Tri_26397_c0_g1_i1;>comp78504_c0_seq3_1 len=1908 path=[1886:0-39 1926:40-689 2576:690-1360 3247:1361-1907];>comp78504_c0_seq2_2 len=2215 path=[3771:0-346 1926:347-996 2576:997-1667 3247:1668-2214]	7	3	3	3	7.9	7.9	7.9	50.69	443	443;636;738;159;247;486;585	18.277	96425000	3857000	1.10552e-05	0.00110552	10
comp79626_c0_seq1_4 len=1656 path=[1634:0-1091 2726:1092-1132 2767:1133-1655];Haliotis_sp_CLC_4455_c0_g1_i1;Haliotis_sp_CLC_4454_c0_g1_i1	comp79626_c0_seq1_4 len=1656 path=[1634:0-1091 2726:1092-1132 2767:1133-1655]	24;4;2	24;4;2	7;2;0	>comp79626_c0_seq1_4 len=1656 path=[1634:0-1091 2726:1092-1132 2767:1133-1655]	3	24	24	7	44.4	44.4	10	62.437	552	552;177;114	312.61	12375000000	399200000	0.00114422	0.114422	325	171		389
comp80185_c0_seq1_5 len=1716 path=[1:0-517 519:518-558 3443:559-568 570:569-864 866:865-889 891:890-1715]	comp80185_c0_seq1_5 len=1716 path=[1:0-517 519:518-558 3443:559-568 570:569-864 866:865-889 891:890-1715]	5	5	5	>comp80185_c0_seq1_5 len=1716 path=[1:0-517 519:518-558 3443:559-568 570:569-864 866:865-889 891:890-1715]	1	5	5	5	14.5	14.5	14.5	61.381	572	572	72.891	30244000	1120200	3.2108e-06	0.00032108	14
Haliotis_sp_idb_21028_c0_g1_i1;Haliotis_sp_Tri_128703_c0_g1_i1;comp81189_c0_seq1_4 len=2849 path=[2827:0-1522 4350:1523-2848]	Haliotis_sp_idb_21028_c0_g1_i1;Haliotis_sp_Tri_128703_c0_g1_i1;comp81189_c0_seq1_4 len=2849 path=[2827:0-1522 4350:1523-2848]	3;3;3	3;3;3	3;3;3	>Haliotis_sp_idb_21028_c0_g1_i1;>Haliotis_sp_Tri_128703_c0_g1_i1;>comp81189_c0_seq1_4 len=2849 path=[2827:0-1522 4350:1523-2848]	3	3	3	3	4.4	4.4	4.4	91.054	795	795;882;949	22.391	116430000	3424300	9.81499e-06	0.000981499	5	172		446
Haliotis_sp_idb_33584_c0_g1_i1;comp81221_c0_seq1_1 len=1356 path=[61:0-1332 3508:1333-1355]	Haliotis_sp_idb_33584_c0_g1_i1;comp81221_c0_seq1_1 len=1356 path=[61:0-1332 3508:1333-1355]	2;2	2;2	2;2	>Haliotis_sp_idb_33584_c0_g1_i1;>comp81221_c0_seq1_1 len=1356 path=[61:0-1332 3508:1333-1355]	2	2	2	2	7.1	7.1	7.1	15.808	141	141;452	11.402	72488000	8054200	2.30856e-05	0.00230856	3
comp81444_c0_seq1_6 len=312 path=[1:0-45 47:46-50 52:51-98 100:99-139 1200:140-144 1205:145-173 602:174-213 215:214-245 247:246-256 258:257-311]	comp81444_c0_seq1_6 len=312 path=[1:0-45 47:46-50 52:51-98 100:99-139 1200:140-144 1205:145-173 602:174-213 215:214-245 247:246-256 258:257-311]	1	1	1	>comp81444_c0_seq1_6 len=312 path=[1:0-45 47:46-50 52:51-98 100:99-139 1200:140-144 1205:145-173 602:174-213 215:214-245 247:246-256 258:257-311]	1	1	1	1	10.6	10.6	10.6	11.082	104	104	8.6314	319670000	63934000	0.000183253	0.0183253	21
Haliotis_sp_idb_24554_c0_g1_i1;comp82066_c1_seq1_4 len=1285 path=[1316:0-668 1985:669-669 1986:670-693 2010:694-784 2101:785-1284];comp82066_c1_seq2_5 len=911 path=[2636:0-167 2813:168-410 2101:411-910]	Haliotis_sp_idb_24554_c0_g1_i1;comp82066_c1_seq1_4 len=1285 path=[1316:0-668 1985:669-669 1986:670-693 2010:694-784 2101:785-1284];comp82066_c1_seq2_5 len=911 path=[2636:0-167 2813:168-410 2101:411-910]	2;2;1	2;2;1	2;2;1	>Haliotis_sp_idb_24554_c0_g1_i1;>comp82066_c1_seq1_4 len=1285 path=[1316:0-668 1985:669-669 1986:670-693 2010:694-784 2101:785-1284];>comp82066_c1_seq2_5 len=911 path=[2636:0-167 2813:168-410 2101:411-910]	3	2	2	2	13.4	13.4	13.4	24.564	217	217;428;304	24.199	431920000	53990000	0.00015475	0.015475	7	173		167
Haliotis_sp_CLC_227_c0_g1_i1;comp82154_c1_seq3_3 len=1594 path=[1:0-26 28:27-28 30:29-1120 1122:1121-1593];comp82154_c1_seq4_3 len=1789 path=[3677:0-11 3689:12-221 28:222-223 30:224-1315 1122:1316-1788];comp82154_c1_seq2_2 len=1821 path=[1:0-26 4872:27-43 3689:44-253 28:254-255 30:256-1347 1122:1348-1820]	Haliotis_sp_CLC_227_c0_g1_i1;comp82154_c1_seq3_3 len=1594 path=[1:0-26 28:27-28 30:29-1120 1122:1121-1593];comp82154_c1_seq4_3 len=1789 path=[3677:0-11 3689:12-221 28:222-223 30:224-1315 1122:1316-1788];comp82154_c1_seq2_2 len=1821 path=[1:0-26 4872:27-43 3689:44-253 28:254-255 30:256-1347 1122:1348-1820]	1;1;1;1	1;1;1;1	1;1;1;1	>Haliotis_sp_CLC_227_c0_g1_i1;>comp82154_c1_seq3_3 len=1594 path=[1:0-26 28:27-28 30:29-1120 1122:1121-1593];>comp82154_c1_seq4_3 len=1789 path=[3677:0-11 3689:12-221 28:222-223 30:224-1315 1122:1316-1788];>comp82154_c1_seq2_2 len=1821 path=[1:0-26 4872:27	4	1	1	1	4.2	4.2	4.2	40.592	359	359;531;596;607	12.835	50232000	4186000	1.19982e-05	0.00119982	7
Haliotis_sp_idb_12724_c0_g1_i1;comp82638_c0_seq1_6 len=2489 path=[2469:0-1041 3511:1042-1521 3991:1522-2488];Haliotis_sp_Tri_98279_c0_g1_i1;comp92329_c0_seq1_3 len=1563 path=[1541:0-299 1841:300-301 1843:302-856 2398:857-903 2445:904-1058 2600:1059-1064 2606:1065-1353 2895:1354-1562];Haliotis_sp_Tri_98277_c0_g1_i1	Haliotis_sp_idb_12724_c0_g1_i1;comp82638_c0_seq1_6 len=2489 path=[2469:0-1041 3511:1042-1521 3991:1522-2488]	6;6;2;2;1	6;6;2;2;1	6;6;2;2;1	>Haliotis_sp_idb_12724_c0_g1_i1;>comp82638_c0_seq1_6 len=2489 path=[2469:0-1041 3511:1042-1521 3991:1522-2488]	5	6	6	6	22.7	22.7	22.7	34.845	308	308;830;297;521;303	47.572	1867400000	98285000	0.000281712	0.0281712	81	174		148
Haliotis_sp_idb_54086_c0_g1_i1;Haliotis_sp_Tri_14923_c0_g1_i1;Haliotis_sp_Tri_14924_c0_g1_i1;comp82828_c0_seq1_3 len=1320 path=[3184:0-142 367:143-1247 1472:1248-1319];comp82828_c0_seq2_1 len=1543 path=[1:0-212 214:213-242 244:243-365 367:366-1470 1472:1471-1542]	Haliotis_sp_idb_54086_c0_g1_i1;Haliotis_sp_Tri_14923_c0_g1_i1;Haliotis_sp_Tri_14924_c0_g1_i1;comp82828_c0_seq1_3 len=1320 path=[3184:0-142 367:143-1247 1472:1248-1319];comp82828_c0_seq2_1 len=1543 path=[1:0-212 214:213-242 244:243-365 367:366-1470 1472:1471-1542]	2;2;2;2;2	2;2;2;2;2	2;2;2;2;2	>Haliotis_sp_idb_54086_c0_g1_i1;>Haliotis_sp_Tri_14923_c0_g1_i1;>Haliotis_sp_Tri_14924_c0_g1_i1;>comp82828_c0_seq1_3 len=1320 path=[3184:0-142 367:143-1247 1472:1248-1319];>comp82828_c0_seq2_1 len=1543 path=[1:0-212 214:213-242 244:243-365 367:366-1470 147	5	2	2	2	17.1	17.1	17.1	17.059	152	152;189;193;440;515	13.52	18563000	2320400	6.65091e-06	0.000665091	3
Haliotis_sp_idb_18386_c0_g1_i1;comp83123_c0_seq1_5 len=1212 path=[1190:0-421 1612:422-427 1618:428-1211]	Haliotis_sp_idb_18386_c0_g1_i1;comp83123_c0_seq1_5 len=1212 path=[1190:0-421 1612:422-427 1618:428-1211]	1;1	1;1	1;1	>Haliotis_sp_idb_18386_c0_g1_i1;>comp83123_c0_seq1_5 len=1212 path=[1190:0-421 1612:422-427 1618:428-1211]	2	1	1	1	5	5	5	25.429	219	219;404	7.1819	10744000	976770	2.79969e-06	0.000279969	1
Haliotis_sp_idb_73893_c0_g1_i1;comp83133_c0_seq1_3 len=545 path=[1373:0-75 1609:76-124 1141:125-134 77:135-271 1659:272-283 226:284-285 1673:286-298 1687:299-312 950:313-343 286:344-390 1223:391-416 1731:417-429 1745:430-544]	Haliotis_sp_idb_73893_c0_g1_i1;comp83133_c0_seq1_3 len=545 path=[1373:0-75 1609:76-124 1141:125-134 77:135-271 1659:272-283 226:284-285 1673:286-298 1687:299-312 950:313-343 286:344-390 1223:391-416 1731:417-429 1745:430-544]	3;3	3;3	3;3	>Haliotis_sp_idb_73893_c0_g1_i1;>comp83133_c0_seq1_3 len=545 path=[1373:0-75 1609:76-124 1141:125-134 77:135-271 1659:272-283 226:284-285 1673:286-298 1687:299-312 950:313-343 286:344-390 1223:391-416 1731:417-429 1745:430-544]	2	3	3	3	25.4	25.4	25.4	18.729	177	177;181	31.155	133190000	22198000	6.36256e-05	0.00636256	16
Haliotis_sp_idb_7453_c0_g1_i1;comp83798_c0_seq2_2 len=2287 path=[6633:0-39 4063:40-1536 5562:1537-2270 6296:2271-2286];comp83798_c0_seq3_3 len=3146 path=[3164:0-898 4063:899-2395 5562:2396-3129 6296:3130-3145]	Haliotis_sp_idb_7453_c0_g1_i1;comp83798_c0_seq2_2 len=2287 path=[6633:0-39 4063:40-1536 5562:1537-2270 6296:2271-2286];comp83798_c0_seq3_3 len=3146 path=[3164:0-898 4063:899-2395 5562:2396-3129 6296:3130-3145]	1;1;1	1;1;1	1;1;1	>Haliotis_sp_idb_7453_c0_g1_i1;>comp83798_c0_seq2_2 len=2287 path=[6633:0-39 4063:40-1536 5562:1537-2270 6296:2271-2286];>comp83798_c0_seq3_3 len=3146 path=[3164:0-898 4063:899-2395 5562:2396-3129 6296:3130-3145]	3	1	1	1	2.8	2.8	2.8	68.667	602	602;762;1048	22.583	6479900	209030	5.99138e-07	5.99138e-05	5
comp83799_c2_seq1_1 len=820 path=[3192:0-768 3961:769-819];Haliotis_sp_idb_22374_c0_g1_i1;Haliotis_sp_CLC_8420_c0_g1_i1	comp83799_c2_seq1_1 len=820 path=[3192:0-768 3961:769-819];Haliotis_sp_idb_22374_c0_g1_i1;Haliotis_sp_CLC_8420_c0_g1_i1	2;2;1	2;2;1	2;2;1	>comp83799_c2_seq1_1 len=820 path=[3192:0-768 3961:769-819];>Haliotis_sp_idb_22374_c0_g1_i1;>Haliotis_sp_CLC_8420_c0_g1_i1	3	2	2	2	9.1	9.1	9.1	31.146	274	274;287;200	23.734	336970000	37441000	0.000107316	0.0107316	26	175;176		98;153
Haliotis_sp_Tri_9274_c0_g1_i1;comp84429_c0_seq1_1 len=1376 path=[1354:0-61 1416:62-65 1420:66-406 1761:407-413 1768:414-1375]	Haliotis_sp_Tri_9274_c0_g1_i1;comp84429_c0_seq1_1 len=1376 path=[1354:0-61 1416:62-65 1420:66-406 1761:407-413 1768:414-1375]	3;3	3;3	3;3	>Haliotis_sp_Tri_9274_c0_g1_i1;>comp84429_c0_seq1_1 len=1376 path=[1354:0-61 1416:62-65 1420:66-406 1761:407-413 1768:414-1375]	2	3	3	3	14	14	14	33.689	293	293;459	22.461	15563000	915450	2.62393e-06	0.000262393	5	177;178		48;82
comp84564_c0_seq1_4 len=210 path=[1617:0-11 190:12-39 218:40-126 305:127-209]	comp84564_c0_seq1_4 len=210 path=[1617:0-11 190:12-39 218:40-126 305:127-209]	1	1	1	>comp84564_c0_seq1_4 len=210 path=[1617:0-11 190:12-39 218:40-126 305:127-209]	1	1	1	1	22.9	22.9	22.9	8.2803	70	70	9.9804	147410000	73706000	0.000211262	0.0211262	6
comp84928_c0_seq1_4 len=593 path=[571:0-73 645:74-129 1852:130-130 1387:131-175 1872:176-361 933:362-413 985:414-445 1017:446-450 1022:451-592]	comp84928_c0_seq1_4 len=593 path=[571:0-73 645:74-129 1852:130-130 1387:131-175 1872:176-361 933:362-413 985:414-445 1017:446-450 1022:451-592]	9	9	8	>comp84928_c0_seq1_4 len=593 path=[571:0-73 645:74-129 1852:130-130 1387:131-175 1872:176-361 933:362-413 985:414-445 1017:446-450 1022:451-592]	1	9	9	8	39.6	39.6	34	21.873	197	197	89.462	20221000000	2527600000	0.0072448	0.72448	141
Haliotis_sp_Tri_41297_c0_g1_i1;comp85374_c0_seq1_2 len=2398 path=[2376:0-114 2491:115-316 5523:317-323 5530:324-457 2834:458-1083 3460:1084-2397];Haliotis_sp_idb_32275_c0_g1_i1;comp85374_c0_seq2_2 len=2116 path=[5023:0-175 2834:176-801 3460:802-2115]	Haliotis_sp_Tri_41297_c0_g1_i1;comp85374_c0_seq1_2 len=2398 path=[2376:0-114 2491:115-316 5523:317-323 5530:324-457 2834:458-1083 3460:1084-2397];Haliotis_sp_idb_32275_c0_g1_i1;comp85374_c0_seq2_2 len=2116 path=[5023:0-175 2834:176-801 3460:802-2115]	2;2;1;1	2;2;1;1	2;2;1;1	>Haliotis_sp_Tri_41297_c0_g1_i1;>comp85374_c0_seq1_2 len=2398 path=[2376:0-114 2491:115-316 5523:317-323 5530:324-457 2834:458-1083 3460:1084-2397];>Haliotis_sp_idb_32275_c0_g1_i1;>comp85374_c0_seq2_2 len=2116 path=[5023:0-175 2834:176-801 3460:802-2115]	4	2	2	2	6.2	6.2	6.2	50.797	466	466;799;177;705	17.104	114040000	4386200	1.25721e-05	0.00125721	16
Haliotis_sp_idb_68617_c0_g1_i1;Haliotis_sp_idb_68613_c0_g1_i1;comp85491_c0_seq1_6 len=790 path=[2047:0-179 1021:180-205 1047:206-230 1072:231-326 1168:327-439 1281:440-479 2760:480-484 1326:485-497 1339:498-613 1455:614-623 1465:624-659 1501:660-662 1504:663-703 1810:704-789];comp85491_c0_seq2_5 len=828 path=[803:0-217 1021:218-243 1676:244-268 1072:269-364 1168:365-477 1944:478-517 2760:518-522 …	Haliotis_sp_idb_68617_c0_g1_i1;Haliotis_sp_idb_68613_c0_g1_i1;comp85491_c0_seq1_6 len=790 path=[2047:0-179 1021:180-205 1047:206-230 1072:231-326 1168:327-439 1281:440-479 2760:480-484 1326:485-497 1339:498-613 1455:614-623 1465:624-659 1501:660-662 1504:663-703 1810:704-789];comp85491_c0_seq2_5 len=828 path=[803:0-217 1021:218-243 1676:244-268 1072:269-364 1168:365-477 1944:478-517 2760:518-522 …	2;2;2;2;1	2;2;2;2;1	2;2;2;2;1	>Haliotis_sp_idb_68617_c0_g1_i1;>Haliotis_sp_idb_68613_c0_g1_i1;>comp85491_c0_seq1_6 len=790 path=[2047:0-179 1021:180-205 1047:206-230 1072:231-326 1168:327-439 1281:440-479 2760:480-484 1326:485-497 1339:498-613 1455:614-623 1465:624-659 1501:660-662 150	5	2	2	2	11.1	11.1	11.1	22.336	207	207;226;263;276;153	13.323	46525000	11631000	3.33377e-05	0.00333377	3
comp85508_c0_seq6_5 len=3318 path=[11509:0-129 7442:130-1966 9279:1967-1986 9299:1987-2267 9580:2268-2902 10215:2903-3317];comp85508_c0_seq3_5 len=3338 path=[11509:0-129 7442:130-1966 9279:1967-1986 12295:1987-2006 9299:2007-2287 9580:2288-2922 10215:2923-3337];comp85508_c0_seq5_6 len=4738 path=[11101:0-203 6096:204-1549 7442:1550-3386 9279:3387-3406 9299:3407-3687 9580:3688-4322 10215:4323-4737]…	comp85508_c0_seq6_5 len=3318 path=[11509:0-129 7442:130-1966 9279:1967-1986 9299:1987-2267 9580:2268-2902 10215:2903-3317];comp85508_c0_seq3_5 len=3338 path=[11509:0-129 7442:130-1966 9279:1967-1986 12295:1987-2006 9299:2007-2287 9580:2288-2922 10215:2923-3337];comp85508_c0_seq5_6 len=4738 path=[11101:0-203 6096:204-1549 7442:1550-3386 9279:3387-3406 9299:3407-3687 9580:3688-4322 10215:4323-4737]…	1;1;1;1;1;1	1;1;1;1;1;1	1;1;1;1;1;1	>comp85508_c0_seq6_5 len=3318 path=[11509:0-129 7442:130-1966 9279:1967-1986 9299:1987-2267 9580:2268-2902 10215:2903-3317];>comp85508_c0_seq3_5 len=3338 path=[11509:0-129 7442:130-1966 9279:1967-1986 12295:1987-2006 9299:2007-2287 9580:2288-2922 10215:292	6	1	1	1	1.4	1.4	1.4	116.69	1106	1106;1113;1579;1586;1775;1782	6.9206	0	0	0	0	0		32		463
Haliotis_sp_idb_14094_c0_g1_i1;Haliotis_sp_idb_14082_c0_g1_i1;Haliotis_sp_idb_14091_c0_g1_i1;comp85564_c0_seq1_5 len=727 path=[705:0-332 1640:333-341 1047:342-407 1113:408-408 1114:409-430 2057:431-624 1560:625-633 1339:634-726]	Haliotis_sp_idb_14094_c0_g1_i1;Haliotis_sp_idb_14082_c0_g1_i1;Haliotis_sp_idb_14091_c0_g1_i1;comp85564_c0_seq1_5 len=727 path=[705:0-332 1640:333-341 1047:342-407 1113:408-408 1114:409-430 2057:431-624 1560:625-633 1339:634-726]	2;2;2;2	2;2;2;2	2;2;2;2	>Haliotis_sp_idb_14094_c0_g1_i1;>Haliotis_sp_idb_14082_c0_g1_i1;>Haliotis_sp_idb_14091_c0_g1_i1;>comp85564_c0_seq1_5 len=727 path=[705:0-332 1640:333-341 1047:342-407 1113:408-408 1114:409-430 2057:431-624 1560:625-633 1339:634-726]	4	2	2	2	13.7	13.7	13.7	18.943	183	183;185;201;243	70.937	2806600000	467760000	0.00134073	0.134073	59
Haliotis_sp_CLC_1642_c0_g1_i1;comp85674_c0_seq1_1 len=1364 path=[2827:0-66 1553:67-628 2115:629-650 2137:651-998 2485:999-1296 2783:1297-1363];comp85674_c0_seq2_1 len=1436 path=[1414:0-138 1553:139-700 2115:701-722 2137:723-1070 2485:1071-1368 2783:1369-1435];tr|Q9BP38|Q9BP38_HALRU Aragonite protein AP24 OS=Haliotis rufescens PE=2 SV=1	Haliotis_sp_CLC_1642_c0_g1_i1;comp85674_c0_seq1_1 len=1364 path=[2827:0-66 1553:67-628 2115:629-650 2137:651-998 2485:999-1296 2783:1297-1363];comp85674_c0_seq2_1 len=1436 path=[1414:0-138 1553:139-700 2115:701-722 2137:723-1070 2485:1071-1368 2783:1369-1435]	11;11;11;2	11;11;11;2	11;11;11;2	>Haliotis_sp_CLC_1642_c0_g1_i1;>comp85674_c0_seq1_1 len=1364 path=[2827:0-66 1553:67-628 2115:629-650 2137:651-998 2485:999-1296 2783:1297-1363];>comp85674_c0_seq2_1 len=1436 path=[1414:0-138 1553:139-700 2115:701-722 2137:723-1070 2485:1071-1368 2783:1369	4	11	11	11	38.8	38.8	38.8	23.689	201	201;455;479;171	140.72	3737900000	311490000	0.000892816	0.0892816	113	179;180;181;182		166;180;182;183
comp85761_c0_seq1_5 len=587 path=[1:0-73 75:74-94 96:95-115 117:116-118 120:119-149 1822:150-153 155:154-185 187:186-251 253:252-291 293:292-318 320:319-325 327:326-403 405:404-409 411:410-459 461:460-463 465:464-586]	comp85761_c0_seq1_5 len=587 path=[1:0-73 75:74-94 96:95-115 117:116-118 120:119-149 1822:150-153 155:154-185 187:186-251 253:252-291 293:292-318 320:319-325 327:326-403 405:404-409 411:410-459 461:460-463 465:464-586]	2	1	1	>comp85761_c0_seq1_5 len=587 path=[1:0-73 75:74-94 96:95-115 117:116-118 120:119-149 1822:150-153 155:154-185 187:186-251 253:252-291 293:292-318 320:319-325 327:326-403 405:404-409 411:410-459 461:460-463 465:464-586]	1	2	1	1	12.8	6.1	6.1	21.564	196	196	7.0557	4684600	425880	1.22069e-06	0.000122069	1
Haliotis_sp_Tri_119612_c0_g1_i1;comp85967_c0_seq6_6 len=620 path=[1:0-477 479:478-619];comp85967_c0_seq5_6 len=1162 path=[1:0-477 1216:478-756 1495:757-823 4831:824-829 1568:830-834 1573:835-1138 4886:1139-1161];comp85967_c0_seq2_6 len=1708 path=[1:0-477 1216:478-756 1495:757-823 4831:824-829 1568:830-834 1573:835-1138 1877:1139-1467 2206:1468-1624 2363:1625-1707]	Haliotis_sp_Tri_119612_c0_g1_i1;comp85967_c0_seq6_6 len=620 path=[1:0-477 479:478-619];comp85967_c0_seq5_6 len=1162 path=[1:0-477 1216:478-756 1495:757-823 4831:824-829 1568:830-834 1573:835-1138 4886:1139-1161];comp85967_c0_seq2_6 len=1708 path=[1:0-477 1216:478-756 1495:757-823 4831:824-829 1568:830-834 1573:835-1138 1877:1139-1467 2206:1468-1624 2363:1625-1707]	2;2;2;2	2;2;2;2	2;2;2;2	>Haliotis_sp_Tri_119612_c0_g1_i1;>comp85967_c0_seq6_6 len=620 path=[1:0-477 479:478-619];>comp85967_c0_seq5_6 len=1162 path=[1:0-477 1216:478-756 1495:757-823 4831:824-829 1568:830-834 1573:835-1138 4886:1139-1161];>comp85967_c0_seq2_6 len=1708 path=[1:0-4	4	2	2	2	17	17	17	17.981	165	165;207;387;569	11.565	17770000	1777000	5.09337e-06	0.000509337	4
comp86036_c0_seq1_4 len=814 path=[792:0-565 1358:566-813]	comp86036_c0_seq1_4 len=814 path=[792:0-565 1358:566-813]	3	1	1	>comp86036_c0_seq1_4 len=814 path=[792:0-565 1358:566-813]	1	3	1	1	22.1	8.1	8.1	30.387	271	271	21.916	28528000	2377300	6.814e-06	0.0006814	2
Haliotis_sp_CLC_11961_c0_g1_i1;comp86117_c0_seq5_2 len=748 path=[4074:0-40 903:41-127 990:128-282 1145:283-300 704:301-499 1163:500-581 1245:582-683 1347:684-747];Haliotis_sp_idb_44738_c0_g1_i1;Haliotis_sp_idb_44741_c0_g1_i1;comp86117_c0_seq4_1 len=744 path=[2192:0-50 5314:51-55 5820:56-70 4459:71-84 2277:85-212 2405:213-278 1145:279-296 704:297-495 1163:496-577 1245:578-679 1347:680-743];Halioti…	Haliotis_sp_CLC_11961_c0_g1_i1;comp86117_c0_seq5_2 len=748 path=[4074:0-40 903:41-127 990:128-282 1145:283-300 704:301-499 1163:500-581 1245:582-683 1347:684-747];Haliotis_sp_idb_44738_c0_g1_i1;Haliotis_sp_idb_44741_c0_g1_i1;comp86117_c0_seq4_1 len=744 path=[2192:0-50 5314:51-55 5820:56-70 4459:71-84 2277:85-212 2405:213-278 1145:279-296 704:297-495 1163:496-577 1245:578-679 1347:680-743];Halioti…	2;2;2;1;1;1;1;1;1;1;1	2;2;2;1;1;1;1;1;1;1;1	2;2;2;1;1;1;1;1;1;1;1	>Haliotis_sp_CLC_11961_c0_g1_i1;>comp86117_c0_seq5_2 len=748 path=[4074:0-40 903:41-127 990:128-282 1145:283-300 704:301-499 1163:500-581 1245:582-683 1347:684-747];>Haliotis_sp_idb_44738_c0_g1_i1;>Haliotis_sp_idb_44741_c0_g1_i1;>comp86117_c0_seq4_1 len=74	11	2	2	2	15.6	15.6	15.6	17.483	160	160;249;303;183;248;253;321;321;385;385;497	14.474	68564000	8570400	2.45651e-05	0.00245651	3
tr|Q45Y88|Q45Y88_HALRU Elongation factor 1-alpha (Fragment) OS=Haliotis rufescens PE=2 SV=1;Haliotis_sp_idb_34797_c0_g1_i1;comp86258_c0_seq3_4 len=1642 path=[1:0-745 747:746-1147 1149:1148-1463 1465:1464-1641];comp86258_c0_seq2_4 len=1752 path=[1:0-745 747:746-1147 1149:1148-1463 5052:1464-1573 1465:1574-1751];tr|D1H0L8|D1H0L8_HALTU Elongation factor 1-alpha OS=Haliotis tuberculata GN=ef1a PE=2 S…	tr|Q45Y88|Q45Y88_HALRU Elongation factor 1-alpha (Fragment) OS=Haliotis rufescens PE=2 SV=1;Haliotis_sp_idb_34797_c0_g1_i1;comp86258_c0_seq3_4 len=1642 path=[1:0-745 747:746-1147 1149:1148-1463 1465:1464-1641];comp86258_c0_seq2_4 len=1752 path=[1:0-745 747:746-1147 1149:1148-1463 5052:1464-1573 1465:1574-1751];tr|D1H0L8|D1H0L8_HALTU Elongation factor 1-alpha OS=Haliotis tuberculata GN=ef1a PE=2 S…	4;4;4;4;3;3;3;3;2;2;2;2;2;1;1	4;4;4;4;3;3;3;3;2;2;2;2;2;1;1	1;1;1;1;0;0;0;0;1;1;0;1;0;0;0	>tr|Q45Y88|Q45Y88_HALRU Elongation factor 1-alpha (Fragment) OS=Haliotis rufescens PE=2 SV=1;>Haliotis_sp_idb_34797_c0_g1_i1;>comp86258_c0_seq3_4 len=1642 path=[1:0-745 747:746-1147 1149:1148-1463 1465:1464-1641];>comp86258_c0_seq2_4 len=1752 path=[1:0-745	15	4	4	1	10.5	10.5	2.9	45.145	411	411;440;547;584;458;463;556;559;191;275;369;434;715;120;158	28.004	334700000	13946000	3.99731e-05	0.00399731	33
Haliotis_sp_CLC_1609_c0_g1_i1;comp86399_c0_seq2_3 len=1790 path=[1768:0-372 2141:373-415 2184:416-1103 5015:1104-1191 2960:1192-1789];comp273839_c0_seq1_4 len=212 path=[190:0-211];comp63635_c0_seq1_1 len=1813 path=[1791:0-372 2164:373-675 2467:676-677 2469:678-1812]	Haliotis_sp_CLC_1609_c0_g1_i1;comp86399_c0_seq2_3 len=1790 path=[1768:0-372 2141:373-415 2184:416-1103 5015:1104-1191 2960:1192-1789];comp273839_c0_seq1_4 len=212 path=[190:0-211];comp63635_c0_seq1_1 len=1813 path=[1791:0-372 2164:373-675 2467:676-677 2469:678-1812]	2;2;1;1	2;2;1;1	2;2;1;1	>Haliotis_sp_CLC_1609_c0_g1_i1;>comp86399_c0_seq2_3 len=1790 path=[1768:0-372 2141:373-415 2184:416-1103 5015:1104-1191 2960:1192-1789];>comp273839_c0_seq1_4 len=212 path=[190:0-211];>comp63635_c0_seq1_1 len=1813 path=[1791:0-372 2164:373-675 2467:676-677	4	2	2	2	4.7	4.7	4.7	47	408	408;596;70;605	11.62	70661000	3364800	9.64445e-06	0.000964445	6
Haliotis_sp_idb_47982_c0_g1_i1;comp86516_c0_seq2_3 len=1210 path=[1901:0-187 2094:188-331 96:332-424 189:425-439 204:440-591 3781:592-645 410:646-719 484:720-775 540:776-800 565:801-816 581:817-875 640:876-889 654:890-901 666:902-963 728:964-995 760:996-1023 788:1024-1156 921:1157-1209];comp86516_c0_seq1_2 len=279 path=[410:0-73 3163:74-129 540:130-154 3045:155-170 581:171-229 2958:230-243 654:24…	Haliotis_sp_idb_47982_c0_g1_i1;comp86516_c0_seq2_3 len=1210 path=[1901:0-187 2094:188-331 96:332-424 189:425-439 204:440-591 3781:592-645 410:646-719 484:720-775 540:776-800 565:801-816 581:817-875 640:876-889 654:890-901 666:902-963 728:964-995 760:996-1023 788:1024-1156 921:1157-1209];comp86516_c0_seq1_2 len=279 path=[410:0-73 3163:74-129 540:130-154 3045:155-170 581:171-229 2958:230-243 654:24…	2;2;1	2;2;1	2;2;1	>Haliotis_sp_idb_47982_c0_g1_i1;>comp86516_c0_seq2_3 len=1210 path=[1901:0-187 2094:188-331 96:332-424 189:425-439 204:440-591 3781:592-645 410:646-719 484:720-775 540:776-800 565:801-816 581:817-875 640:876-889 654:890-901 666:902-963 728:964-995 760:996-	3	2	2	2	9.2	9.2	9.2	32.663	303	303;403;93	12.58	22710000	2064600	5.91771e-06	0.000591771	2
Haliotis_sp_Tri_53798_c0_g1_i1;Haliotis_sp_idb_13782_c0_g1_i1;comp87007_c0_seq1_6 len=892 path=[870:0-172 1762:173-187 1058:188-259 2040:260-266 1137:267-334 1838:335-340 1211:341-464 1335:465-527 1398:528-891]	Haliotis_sp_Tri_53798_c0_g1_i1;Haliotis_sp_idb_13782_c0_g1_i1;comp87007_c0_seq1_6 len=892 path=[870:0-172 1762:173-187 1058:188-259 2040:260-266 1137:267-334 1838:335-340 1211:341-464 1335:465-527 1398:528-891]	3;3;3	3;3;3	3;3;3	>Haliotis_sp_Tri_53798_c0_g1_i1;>Haliotis_sp_idb_13782_c0_g1_i1;>comp87007_c0_seq1_6 len=892 path=[870:0-172 1762:173-187 1058:188-259 2040:260-266 1137:267-334 1838:335-340 1211:341-464 1335:465-527 1398:528-891]	3	3	3	3	17.8	17.8	17.8	23.424	208	208;208;297	26.524	169110000	14092000	4.03916e-05	0.00403916	14
comp87087_c0_seq1_3 len=678 path=[656:0-151 808:152-181 838:182-231 888:232-241 898:242-280 2569:281-285 942:286-309 966:310-358 1334:359-407 1064:408-470 1598:471-560 2623:561-577 2640:578-578 2641:579-580 2643:581-582 2645:583-585 1541:586-595 1252:596-677];comp87087_c0_seq2_3 len=270 path=[1064:0-62 1127:63-152 2623:153-169 2641:170-171 2643:172-173 2645:174-176 1241:177-187 1252:188-269]	comp87087_c0_seq1_3 len=678 path=[656:0-151 808:152-181 838:182-231 888:232-241 898:242-280 2569:281-285 942:286-309 966:310-358 1334:359-407 1064:408-470 1598:471-560 2623:561-577 2640:578-578 2641:579-580 2643:581-582 2645:583-585 1541:586-595 1252:596-677]	5;2	5;2	5;2	>comp87087_c0_seq1_3 len=678 path=[656:0-151 808:152-181 838:182-231 888:232-241 898:242-280 2569:281-285 942:286-309 966:310-358 1334:359-407 1064:408-470 1598:471-560 2623:561-577 2640:578-578 2641:579-580 2643:581-582 2645:583-585 1541:586-595 1252:596-	2	5	5	5	21.7	21.7	21.7	23.483	226	226;90	49.003	331690000	33169000	9.50715e-05	0.00950715	37
comp87110_c0_seq1_1 len=316 path=[1126:0-51 3231:52-62 1189:63-150 3358:151-162 3370:163-164 3372:165-170 3378:171-174 583:175-315];comp87110_c0_seq2_1 len=355 path=[1126:0-51 2516:52-62 432:63-63 433:64-86 456:87-147 517:148-157 527:158-189 3358:190-201 3370:202-203 3372:204-209 3378:210-213 583:214-354]	comp87110_c0_seq1_1 len=316 path=[1126:0-51 3231:52-62 1189:63-150 3358:151-162 3370:163-164 3372:165-170 3378:171-174 583:175-315];comp87110_c0_seq2_1 len=355 path=[1126:0-51 2516:52-62 432:63-63 433:64-86 456:87-147 517:148-157 527:158-189 3358:190-201 3370:202-203 3372:204-209 3378:210-213 583:214-354]	4;4	4;4	4;4	>comp87110_c0_seq1_1 len=316 path=[1126:0-51 3231:52-62 1189:63-150 3358:151-162 3370:163-164 3372:165-170 3378:171-174 583:175-315];>comp87110_c0_seq2_1 len=355 path=[1126:0-51 2516:52-62 432:63-63 433:64-86 456:87-147 517:148-157 527:158-189 3358:190-201	2	4	4	4	17.9	17.9	17.9	11.863	106	106;119	25.504	1376300000	275250000	0.000788943	0.0788943	34
comp87110_c0_seq4_2 len=388 path=[1771:0-159 3378:160-163 1300:164-187 3405:188-191 1328:192-197 1334:198-387]	comp87110_c0_seq4_2 len=388 path=[1771:0-159 3378:160-163 1300:164-187 3405:188-191 1328:192-197 1334:198-387]	2	2	2	>comp87110_c0_seq4_2 len=388 path=[1771:0-159 3378:160-163 1300:164-187 3405:188-191 1328:192-197 1334:198-387]	1	2	2	2	17.8	17.8	17.8	14.243	129	129	17.528	514110000	102820000	0.000294711	0.0294711	44
Haliotis_sp_CLC_4146_c0_g1_i1;comp87152_c0_seq1_4 len=1152 path=[1:0-8 10:9-10 12:11-34 36:35-35 37:36-59 61:60-303 305:304-306 308:307-330 332:331-879 881:880-903 905:904-1151];Haliotis_sp_idb_7271_c0_g1_i1	Haliotis_sp_CLC_4146_c0_g1_i1;comp87152_c0_seq1_4 len=1152 path=[1:0-8 10:9-10 12:11-34 36:35-35 37:36-59 61:60-303 305:304-306 308:307-330 332:331-879 881:880-903 905:904-1151];Haliotis_sp_idb_7271_c0_g1_i1	19;19;14	19;19;14	19;19;14	>Haliotis_sp_CLC_4146_c0_g1_i1;>comp87152_c0_seq1_4 len=1152 path=[1:0-8 10:9-10 12:11-34 36:35-35 37:36-59 61:60-303 305:304-306 308:307-330 332:331-879 881:880-903 905:904-1151];>Haliotis_sp_idb_7271_c0_g1_i1	3	19	19	19	55	55	55	37.344	347	347;384;221	323.31	95849000000	6846300000	0.0196234	1.96234	619	183;184		137;267
tr|Q17UC1|Q17UC1_HALTU 71kDa heat shock protein OS=Haliotis tuberculata GN=hsp71 PE=2 SV=1;tr|C1KC83|C1KC83_HALDV Heat shock cognate protein 70 OS=Haliotis diversicolor PE=2 SV=1;Haliotis_sp_idb_28957_c0_g1_i1;tr|Q2MJK5|Q2MJK5_HALDH Heat shock protein 70 OS=Haliotis discus hannai PE=2 SV=1;comp87346_c0_seq3_4 len=2350 path=[2328:0-663 2992:664-723 3052:724-923 3252:924-1631 4726:1632-1656 3985:16…	tr|Q17UC1|Q17UC1_HALTU 71kDa heat shock protein OS=Haliotis tuberculata GN=hsp71 PE=2 SV=1;tr|C1KC83|C1KC83_HALDV Heat shock cognate protein 70 OS=Haliotis diversicolor PE=2 SV=1;Haliotis_sp_idb_28957_c0_g1_i1;tr|Q2MJK5|Q2MJK5_HALDH Heat shock protein 70 OS=Haliotis discus hannai PE=2 SV=1;comp87346_c0_seq3_4 len=2350 path=[2328:0-663 2992:664-723 3052:724-923 3252:924-1631 4726:1632-1656 3985:16…	5;5;5;5;5;3;2	4;4;4;4;4;3;2	1;1;1;1;1;1;0	>tr|Q17UC1|Q17UC1_HALTU 71kDa heat shock protein OS=Haliotis tuberculata GN=hsp71 PE=2 SV=1;>tr|C1KC83|C1KC83_HALDV Heat shock cognate protein 70 OS=Haliotis diversicolor PE=2 SV=1;>Haliotis_sp_idb_28957_c0_g1_i1;>tr|Q2MJK5|Q2MJK5_HALDH Heat shock protein	7	5	4	1	7.4	5.7	1.8	71.356	651	651;651;651;655;783;492;472	31.029	61661000	1926900	5.52303e-06	0.000552303	12
Haliotis_sp_Tri_60505_c0_g1_i1;comp87374_c0_seq2_6 len=4270 path=[1:0-132 9647:133-138 181:139-3245 3288:3246-3855 3898:3856-3871 3914:3872-4269];comp87374_c0_seq4_5 len=4311 path=[1:0-132 134:133-179 181:180-3286 3288:3287-3896 3898:3897-3912 3914:3913-4310];tr|W8E7M6|W8E7M6_HALDV 14-3-3 zeta OS=Haliotis diversicolor PE=2 SV=1	Haliotis_sp_Tri_60505_c0_g1_i1;comp87374_c0_seq2_6 len=4270 path=[1:0-132 9647:133-138 181:139-3245 3288:3246-3855 3898:3856-3871 3914:3872-4269];comp87374_c0_seq4_5 len=4311 path=[1:0-132 134:133-179 181:180-3286 3288:3287-3896 3898:3897-3912 3914:3913-4310];tr|W8E7M6|W8E7M6_HALDV 14-3-3 zeta OS=Haliotis diversicolor PE=2 SV=1	4;4;4;2	3;3;3;1	3;3;3;1	>Haliotis_sp_Tri_60505_c0_g1_i1;>comp87374_c0_seq2_6 len=4270 path=[1:0-132 9647:133-138 181:139-3245 3288:3246-3855 3898:3856-3871 3914:3872-4269];>comp87374_c0_seq4_5 len=4311 path=[1:0-132 134:133-179 181:180-3286 3288:3287-3896 3898:3897-3912 3914:3913	4	4	3	3	14.7	11	11	30.619	272	272;1423;1437;272	18.21	45502000	2843900	8.1514e-06	0.00081514	11	185		244
Haliotis_sp_idb_24105_c0_g1_i1;comp87569_c0_seq1_5 len=979 path=[957:0-95 1053:96-131 1089:132-155 2553:156-214 1172:215-222 1180:223-291 1249:292-311 1269:312-978]	Haliotis_sp_idb_24105_c0_g1_i1;comp87569_c0_seq1_5 len=979 path=[957:0-95 1053:96-131 1089:132-155 2553:156-214 1172:215-222 1180:223-291 1249:292-311 1269:312-978]	2;2	2;2	2;2	>Haliotis_sp_idb_24105_c0_g1_i1;>comp87569_c0_seq1_5 len=979 path=[957:0-95 1053:96-131 1089:132-155 2553:156-214 1172:215-222 1180:223-291 1249:292-311 1269:312-978]	2	2	2	2	17.9	17.9	17.9	24.591	218	218;327	28.044	29059000	2641800	7.57213e-06	0.000757213	6
comp87737_c0_seq2_3 len=1037 path=[5321:0-34 1650:35-46 6585:47-62 6601:63-70 6609:71-83 5602:84-90 3767:91-1016 471:1017-1017 472:1018-1030 123:1031-1032 6854:1033-1034 6926:1035-1036]	comp87737_c0_seq2_3 len=1037 path=[5321:0-34 1650:35-46 6585:47-62 6601:63-70 6609:71-83 5602:84-90 3767:91-1016 471:1017-1017 472:1018-1030 123:1031-1032 6854:1033-1034 6926:1035-1036]	1	1	1	>comp87737_c0_seq2_3 len=1037 path=[5321:0-34 1650:35-46 6585:47-62 6601:63-70 6609:71-83 5602:84-90 3767:91-1016 471:1017-1017 472:1018-1030 123:1031-1032 6854:1033-1034 6926:1035-1036]	1	1	1	1	4.3	4.3	4.3	36.414	345	345	7.766	59282000	3293500	9.44008e-06	0.000944008	5
comp88250_c0_seq2_2 len=449 path=[427:0-23 451:24-62 490:63-69 497:70-80 508:81-101 1523:102-128 556:129-266 694:267-290 718:291-294 722:295-425 1622:426-448];comp88250_c0_seq1_2 len=422 path=[427:0-23 451:24-62 490:63-69 497:70-80 508:81-101 556:102-239 694:240-263 718:264-267 722:268-398 1622:399-421]	comp88250_c0_seq2_2 len=449 path=[427:0-23 451:24-62 490:63-69 497:70-80 508:81-101 1523:102-128 556:129-266 694:267-290 718:291-294 722:295-425 1622:426-448];comp88250_c0_seq1_2 len=422 path=[427:0-23 451:24-62 490:63-69 497:70-80 508:81-101 556:102-239 694:240-263 718:264-267 722:268-398 1622:399-421]	3;2	3;2	3;2	>comp88250_c0_seq2_2 len=449 path=[427:0-23 451:24-62 490:63-69 497:70-80 508:81-101 1523:102-128 556:129-266 694:267-290 718:291-294 722:295-425 1622:426-448];>comp88250_c0_seq1_2 len=422 path=[427:0-23 451:24-62 490:63-69 497:70-80 508:81-101 556:102-239	2	3	3	3	29.3	29.3	29.3	15.949	150	150;141	62.323	607220000	86746000	0.000248638	0.0248638	49
Haliotis_sp_Tri_97777_c0_g1_i1;comp88441_c0_seq3_1 len=1542 path=[1563:0-601 2165:602-827 4392:828-847 3856:848-849 2456:850-877 2484:878-1541];comp88441_c0_seq2_1 len=1583 path=[1563:0-601 2165:602-827 4392:828-847 4412:848-890 2456:891-918 2484:919-1582];comp59451_c0_seq1_4 len=672 path=[650:0-671];comp88441_c0_seq4_2 len=1294 path=[3125:0-353 2165:354-579 4392:580-599 3856:600-601 2456:602-629…	Haliotis_sp_Tri_97777_c0_g1_i1;comp88441_c0_seq3_1 len=1542 path=[1563:0-601 2165:602-827 4392:828-847 3856:848-849 2456:850-877 2484:878-1541];comp88441_c0_seq2_1 len=1583 path=[1563:0-601 2165:602-827 4392:828-847 4412:848-890 2456:891-918 2484:919-1582]	5;5;5;2;1;1	5;5;5;2;1;1	5;5;5;2;1;1	>Haliotis_sp_Tri_97777_c0_g1_i1;>comp88441_c0_seq3_1 len=1542 path=[1563:0-601 2165:602-827 4392:828-847 3856:848-849 2456:850-877 2484:878-1541];>comp88441_c0_seq2_1 len=1583 path=[1563:0-601 2165:602-827 4392:828-847 4412:848-890 2456:891-918 2484:919-15	6	5	5	5	26	26	26	22.658	208	208;514;528;224;431;445	40.01	139440000	11620000	3.33061e-05	0.00333061	20	186		90
comp89292_c0_seq1_4 len=325 path=[1747:0-324]	comp89292_c0_seq1_4 len=325 path=[1747:0-324]	2	1	1	>comp89292_c0_seq1_4 len=325 path=[1747:0-324]	1	2	1	1	28.7	18.5	18.5	11.714	108	108	8.3041	25140000	5028000	1.44116e-05	0.00144116	1
Haliotis_sp_idb_40380_c0_g1_i1;comp89520_c0_seq1_4 len=1098 path=[1:0-97 99:98-99 101:100-141 143:142-154 156:155-551 553:552-920 922:921-921 2187:922-945 4135:946-1010 1012:1011-1097]	Haliotis_sp_idb_40380_c0_g1_i1;comp89520_c0_seq1_4 len=1098 path=[1:0-97 99:98-99 101:100-141 143:142-154 156:155-551 553:552-920 922:921-921 2187:922-945 4135:946-1010 1012:1011-1097]	3;3	3;3	2;2	>Haliotis_sp_idb_40380_c0_g1_i1;>comp89520_c0_seq1_4 len=1098 path=[1:0-97 99:98-99 101:100-141 143:142-154 156:155-551 553:552-920 922:921-921 2187:922-945 4135:946-1010 1012:1011-1097]	2	3	3	2	22.4	22.4	16.1	22.33	205	205;366	26.611	517230000	57470000	0.000164725	0.0164725	17	187		139
Haliotis_sp_idb_35832_c0_g1_i1;comp89562_c0_seq3_6 len=1172 path=[1290:0-366 1657:367-509 1800:510-534 3572:535-1075 2848:1076-1171];comp89562_c0_seq1_6 len=1312 path=[1290:0-366 1657:367-509 1800:510-534 3572:535-1075 2366:1076-1311]	Haliotis_sp_idb_35832_c0_g1_i1;comp89562_c0_seq3_6 len=1172 path=[1290:0-366 1657:367-509 1800:510-534 3572:535-1075 2848:1076-1171];comp89562_c0_seq1_6 len=1312 path=[1290:0-366 1657:367-509 1800:510-534 3572:535-1075 2366:1076-1311]	3;3;3	3;3;3	3;3;3	>Haliotis_sp_idb_35832_c0_g1_i1;>comp89562_c0_seq3_6 len=1172 path=[1290:0-366 1657:367-509 1800:510-534 3572:535-1075 2848:1076-1171];>comp89562_c0_seq1_6 len=1312 path=[1290:0-366 1657:367-509 1800:510-534 3572:535-1075 2366:1076-1311]	3	3	3	3	21.7	21.7	21.7	16.958	152	152;391;437	19.452	163700000	14882000	4.26559e-05	0.00426559	11	188		88
Haliotis_sp_idb_16122_c0_g1_i1;comp90174_c0_seq4_3 len=3377 path=[1:0-592 594:593-672 674:673-712 714:713-2863 2865:2864-3094 3096:3095-3095 3097:3096-3376]	Haliotis_sp_idb_16122_c0_g1_i1;comp90174_c0_seq4_3 len=3377 path=[1:0-592 594:593-672 674:673-712 714:713-2863 2865:2864-3094 3096:3095-3095 3097:3096-3376]	6;6	6;6	6;6	>Haliotis_sp_idb_16122_c0_g1_i1;>comp90174_c0_seq4_3 len=3377 path=[1:0-592 594:593-672 674:673-712 714:713-2863 2865:2864-3094 3096:3095-3095 3097:3096-3376]	2	6	6	6	7.9	7.9	7.9	115.39	1025	1025;1125	48.342	80193000	1782100	5.10799e-06	0.000510799	14	189		814
comp90611_c0_seq1_2 len=3646 path=[8397:0-3645]	comp90611_c0_seq1_2 len=3646 path=[8397:0-3645]	10	1	1	>comp90611_c0_seq1_2 len=3646 path=[8397:0-3645]	1	10	1	1	12.1	1.7	1.7	133.99	1215	1215	9.9294	48526000	882300	2.52892e-06	0.000252892	2	190		1026
Haliotis_sp_Tri_100026_c0_g1_i1;comp90707_c0_seq1_2 len=3314 path=[3292:0-2269 5562:2270-2411 5704:2412-2719 6012:2720-3313]	Haliotis_sp_Tri_100026_c0_g1_i1;comp90707_c0_seq1_2 len=3314 path=[3292:0-2269 5562:2270-2411 5704:2412-2719 6012:2720-3313]	5;5	5;5	5;5	>Haliotis_sp_Tri_100026_c0_g1_i1;>comp90707_c0_seq1_2 len=3314 path=[3292:0-2269 5562:2270-2411 5704:2412-2719 6012:2720-3313]	2	5	5	5	15.2	15.2	15.2	49.378	442	442;1105	43.935	72239000	2889500	8.28211e-06	0.000828211	13
Haliotis_sp_Tri_27896_c0_g1_i1;comp90883_c0_seq1_3 len=1777 path=[1756:0-886 2643:887-888 2645:889-960 2717:961-1284 3041:1285-1288 3045:1289-1443 3201:1444-1543 4477:1544-1544 3302:1545-1554 3312:1555-1621 4524:1622-1626 3589:1627-1648 3406:1649-1649 3407:1650-1776]	Haliotis_sp_Tri_27896_c0_g1_i1;comp90883_c0_seq1_3 len=1777 path=[1756:0-886 2643:887-888 2645:889-960 2717:961-1284 3041:1285-1288 3045:1289-1443 3201:1444-1543 4477:1544-1544 3302:1545-1554 3312:1555-1621 4524:1622-1626 3589:1627-1648 3406:1649-1649 3407:1650-1776]	4;4	4;4	2;2	>Haliotis_sp_Tri_27896_c0_g1_i1;>comp90883_c0_seq1_3 len=1777 path=[1756:0-886 2643:887-888 2645:889-960 2717:961-1284 3041:1285-1288 3045:1289-1443 3201:1444-1543 4477:1544-1544 3302:1545-1554 3312:1555-1621 4524:1622-1626 3589:1627-1648 3406:1649-1649 34	2	4	4	2	19.1	19.1	9.6	29.172	272	272;592	27.003	144320000	9621500	2.75779e-05	0.00275779	9	192		105
Haliotis_sp_Tri_85863_c0_g1_i1;comp90993_c0_seq1_2 len=1150 path=[4879:0-30 49:31-625 644:626-631 650:632-845 864:846-870 889:871-911 5272:912-917 5278:918-921 940:922-1149];comp90993_c0_seq2_3 len=557 path=[2458:0-64 5374:65-115 3217:116-138 3240:139-212 3314:213-233 3335:234-328 940:329-556];Haliotis_sp_idb_52010_c0_g1_i1	Haliotis_sp_Tri_85863_c0_g1_i1;comp90993_c0_seq1_2 len=1150 path=[4879:0-30 49:31-625 644:626-631 650:632-845 864:846-870 889:871-911 5272:912-917 5278:918-921 940:922-1149];comp90993_c0_seq2_3 len=557 path=[2458:0-64 5374:65-115 3217:116-138 3240:139-212 3314:213-233 3335:234-328 940:329-556]	3;3;2;1	3;3;2;1	3;3;2;1	>Haliotis_sp_Tri_85863_c0_g1_i1;>comp90993_c0_seq1_2 len=1150 path=[4879:0-30 49:31-625 644:626-631 650:632-845 864:846-870 889:871-911 5272:912-917 5278:918-921 940:922-1149];>comp90993_c0_seq2_3 len=557 path=[2458:0-64 5374:65-115 3217:116-138 3240:139-2	4	3	3	3	9.3	9.3	9.3	38.634	345	345;383;185;290	20.951	67640000	5203100	1.49135e-05	0.00149135	8	193		331
Haliotis_sp_CLC_5354_c0_g1_i1;comp91372_c0_seq1_1 len=2171 path=[2149:0-1207 3357:1208-1276 3426:1277-1856 4006:1857-1938 4088:1939-1945 4095:1946-2170]	Haliotis_sp_CLC_5354_c0_g1_i1;comp91372_c0_seq1_1 len=2171 path=[2149:0-1207 3357:1208-1276 3426:1277-1856 4006:1857-1938 4088:1939-1945 4095:1946-2170]	3;3	3;3	3;3	>Haliotis_sp_CLC_5354_c0_g1_i1;>comp91372_c0_seq1_1 len=2171 path=[2149:0-1207 3357:1208-1276 3426:1277-1856 4006:1857-1938 4088:1939-1945 4095:1946-2170]	2	3	3	3	27.4	27.4	27.4	16.167	146	146;724	25.192	33431000	5571900	1.59706e-05	0.00159706	5
Haliotis_sp_Tri_102529_c0_g1_i1;Haliotis_sp_idb_15781_c0_g1_i1;comp91382_c0_seq3_6 len=2048 path=[2094:0-775 2870:776-1120 3215:1121-1135 3230:1136-1214 3309:1215-1457 3552:1458-1473 3568:1474-1511 3606:1512-1903 5632:1904-2047];comp91382_c0_seq1_6 len=2116 path=[2094:0-775 2870:776-1120 3215:1121-1135 3230:1136-1214 3309:1215-1457 3552:1458-1473 3568:1474-1511 3606:1512-1903 3998:1904-2115]	Haliotis_sp_Tri_102529_c0_g1_i1;Haliotis_sp_idb_15781_c0_g1_i1;comp91382_c0_seq3_6 len=2048 path=[2094:0-775 2870:776-1120 3215:1121-1135 3230:1136-1214 3309:1215-1457 3552:1458-1473 3568:1474-1511 3606:1512-1903 5632:1904-2047];comp91382_c0_seq1_6 len=2116 path=[2094:0-775 2870:776-1120 3215:1121-1135 3230:1136-1214 3309:1215-1457 3552:1458-1473 3568:1474-1511 3606:1512-1903 3998:1904-2115]	3;3;3;3	3;3;3;3	3;3;3;3	>Haliotis_sp_Tri_102529_c0_g1_i1;>Haliotis_sp_idb_15781_c0_g1_i1;>comp91382_c0_seq3_6 len=2048 path=[2094:0-775 2870:776-1120 3215:1121-1135 3230:1136-1214 3309:1215-1457 3552:1458-1473 3568:1474-1511 3606:1512-1903 5632:1904-2047];>comp91382_c0_seq1_6 len	4	3	3	3	28.6	28.6	28.6	13.178	119	119;167;683;705	17.369	19670000	2810000	8.05424e-06	0.000805424	3
Haliotis_sp_Tri_122828_c0_g1_i1;comp91393_c0_seq1_5 len=3152 path=[3130:0-1533 4664:1534-1692 4823:1693-2939 6070:2940-3151];Haliotis_sp_idb_17966_c0_g1_i1	Haliotis_sp_Tri_122828_c0_g1_i1;comp91393_c0_seq1_5 len=3152 path=[3130:0-1533 4664:1534-1692 4823:1693-2939 6070:2940-3151];Haliotis_sp_idb_17966_c0_g1_i1	7;7;5	7;7;5	7;7;5	>Haliotis_sp_Tri_122828_c0_g1_i1;>comp91393_c0_seq1_5 len=3152 path=[3130:0-1533 4664:1534-1692 4823:1693-2939 6070:2940-3151];>Haliotis_sp_idb_17966_c0_g1_i1	3	7	7	7	23.4	23.4	23.4	37.938	329	329;1051;271	54.555	760640000	47540000	0.000136263	0.0136263	70	194;195;196		121;126;300
comp91506_c0_seq5_3 len=1142 path=[2661:0-41 2702:42-65 130:66-93 7394:94-100 578:101-198 676:199-392 870:393-770 1248:771-1141]	comp91506_c0_seq5_3 len=1142 path=[2661:0-41 2702:42-65 130:66-93 7394:94-100 578:101-198 676:199-392 870:393-770 1248:771-1141]	1	1	1	>comp91506_c0_seq5_3 len=1142 path=[2661:0-41 2702:42-65 130:66-93 7394:94-100 578:101-198 676:199-392 870:393-770 1248:771-1141]	1	1	1	1	2.9	2.9	2.9	41.281	380	380	6.9635	287020000	15945000	4.57028e-05	0.00457028	5
Haliotis_sp_idb_8826_c0_g1_i1;Haliotis_sp_idb_8825_c0_g1_i1;comp91733_c0_seq12_2 len=3750 path=[3874:0-17 3892:18-92 3967:93-279 4154:280-1503 13339:1504-1833 8048:1834-2683 8898:2684-3524 12168:3525-3526 9741:3527-3705 7869:3706-3720 7840:3721-3737 13741:3738-3742 7862:3743-3748 7868:3749-3749];comp91733_c0_seq10_2 len=3762 path=[3874:0-17 3892:18-92 3967:93-279 12615:280-291 4154:292-1515 13339…	Haliotis_sp_idb_8826_c0_g1_i1;Haliotis_sp_idb_8825_c0_g1_i1;comp91733_c0_seq12_2 len=3750 path=[3874:0-17 3892:18-92 3967:93-279 4154:280-1503 13339:1504-1833 8048:1834-2683 8898:2684-3524 12168:3525-3526 9741:3527-3705 7869:3706-3720 7840:3721-3737 13741:3738-3742 7862:3743-3748 7868:3749-3749];comp91733_c0_seq10_2 len=3762 path=[3874:0-17 3892:18-92 3967:93-279 12615:280-291 4154:292-1515 13339…	2;2;2;2;2;2;2;2;2;2;2;2;2;2;1;1	2;2;2;2;2;2;2;2;2;2;2;2;2;2;1;1	2;2;2;2;2;2;2;2;2;2;2;2;2;2;1;1	>Haliotis_sp_idb_8826_c0_g1_i1;>Haliotis_sp_idb_8825_c0_g1_i1;>comp91733_c0_seq12_2 len=3750 path=[3874:0-17 3892:18-92 3967:93-279 4154:280-1503 13339:1504-1833 8048:1834-2683 8898:2684-3524 12168:3525-3526 9741:3527-3705 7869:3706-3720 7840:3721-3737 137	16	2	2	2	3.2	3.2	3.2	76.174	665	665;670;1250;1254;1262;1266;1275;1279;1280;1284;1302;1306;1307;1311;515;519	13.207	57635000	1746500	5.00595e-06	0.000500595	14
Haliotis_sp_Tri_129647_c0_g1_i1;comp92139_c0_seq1_6 len=4232 path=[4311:0-46 4358:47-49 4361:50-618 4930:619-1740 6052:1741-2273 6585:2274-3976 8288:3977-3984 8296:3985-4201 36:4202-4219 54:4220-4220 26:4221-4231];comp92139_c0_seq2_6 len=4253 path=[4311:0-46 4358:47-49 4361:50-618 8678:619-639 4930:640-1761 6052:1762-2294 6585:2295-3997 8288:3998-4005 8296:4006-4222 36:4223-4240 54:4241-4241 26:4…	Haliotis_sp_Tri_129647_c0_g1_i1;comp92139_c0_seq1_6 len=4232 path=[4311:0-46 4358:47-49 4361:50-618 4930:619-1740 6052:1741-2273 6585:2274-3976 8288:3977-3984 8296:3985-4201 36:4202-4219 54:4220-4220 26:4221-4231];comp92139_c0_seq2_6 len=4253 path=[4311:0-46 4358:47-49 4361:50-618 8678:619-639 4930:640-1761 6052:1762-2294 6585:2295-3997 8288:3998-4005 8296:4006-4222 36:4223-4240 54:4241-4241 26:4…	5;5;5	5;5;5	5;5;5	>Haliotis_sp_Tri_129647_c0_g1_i1;>comp92139_c0_seq1_6 len=4232 path=[4311:0-46 4358:47-49 4361:50-618 4930:619-1740 6052:1741-2273 6585:2274-3976 8288:3977-3984 8296:3985-4201 36:4202-4219 54:4220-4220 26:4221-4231];>comp92139_c0_seq2_6 len=4253 path=[4311	3	5	5	5	6.7	6.7	6.7	92.791	841	841;1411;1418	40.103	202470000	4938200	1.41542e-05	0.00141542	16	197;198		270;433
comp92223_c1_seq1_1 len=1422 path=[5715:0-199 5915:200-218 5934:219-467 17974:468-468 6184:469-484 6200:485-1421];Haliotis_sp_idb_2286_c0_g1_i1;comp92223_c1_seq2_1 len=1458 path=[5715:0-199 5915:200-218 5934:219-467 17951:468-470 15696:471-503 17974:504-504 6184:505-520 6200:521-1457];Haliotis_sp_Tri_135246_c0_g1_i1;comp92223_c1_seq3_1 len=528 path=[5715:0-199 5915:200-218 5934:219-467 17951:468-…	comp92223_c1_seq1_1 len=1422 path=[5715:0-199 5915:200-218 5934:219-467 17974:468-468 6184:469-484 6200:485-1421];Haliotis_sp_idb_2286_c0_g1_i1;comp92223_c1_seq2_1 len=1458 path=[5715:0-199 5915:200-218 5934:219-467 17951:468-470 15696:471-503 17974:504-504 6184:505-520 6200:521-1457];Haliotis_sp_Tri_135246_c0_g1_i1	13;13;12;12;4	13;13;12;12;4	13;13;12;12;4	>comp92223_c1_seq1_1 len=1422 path=[5715:0-199 5915:200-218 5934:219-467 17974:468-468 6184:469-484 6200:485-1421];>Haliotis_sp_idb_2286_c0_g1_i1;>comp92223_c1_seq2_1 len=1458 path=[5715:0-199 5915:200-218 5934:219-467 17951:468-470 15696:471-503 17974:504	5	13	13	13	34.8	34.8	34.8	55.656	474	474;575;486;567;176	164.29	1349000000	70999000	0.000203503	0.0203503	97	199;200;201;202;203;204		93;155;177;207;313;330
Haliotis_sp_Tri_91048_c0_g1_i1;comp92274_c0_seq1_1 len=1763 path=[1:0-14 16:15-23 25:24-783 785:784-785 787:786-934 936:935-968 970:969-1509 1511:1510-1602 1604:1603-1682 4386:1683-1762]	Haliotis_sp_Tri_91048_c0_g1_i1;comp92274_c0_seq1_1 len=1763 path=[1:0-14 16:15-23 25:24-783 785:784-785 787:786-934 936:935-968 970:969-1509 1511:1510-1602 1604:1603-1682 4386:1683-1762]	3;3	3;3	3;3	>Haliotis_sp_Tri_91048_c0_g1_i1;>comp92274_c0_seq1_1 len=1763 path=[1:0-14 16:15-23 25:24-783 785:784-785 787:786-934 936:935-968 970:969-1509 1511:1510-1602 1604:1603-1682 4386:1683-1762]	2	3	3	3	22.4	22.4	22.4	17.603	165	165;588	17.459	30651000	3831300	1.09816e-05	0.00109816	3
Haliotis_sp_idb_14124_c0_g1_i1;comp92385_c0_seq9_2 len=1818 path=[1888:0-182 2079:183-1063 2960:1064-1153 14336:1154-1154 14337:1155-1156 3053:1157-1327 3224:1328-1817];comp92385_c0_seq6_2 len=1827 path=[1888:0-182 2079:183-1063 13813:1064-1068 8062:1069-1163 14337:1164-1165 3053:1166-1336 3224:1337-1826];comp92385_c0_seq5_3 len=580 path=[2960:0-89 3224:90-579];comp92385_c0_seq2_3 len=991 path=[1…	Haliotis_sp_idb_14124_c0_g1_i1;comp92385_c0_seq9_2 len=1818 path=[1888:0-182 2079:183-1063 2960:1064-1153 14336:1154-1154 14337:1155-1156 3053:1157-1327 3224:1328-1817];comp92385_c0_seq6_2 len=1827 path=[1888:0-182 2079:183-1063 13813:1064-1068 8062:1069-1163 14337:1164-1165 3053:1166-1336 3224:1337-1826];comp92385_c0_seq5_3 len=580 path=[2960:0-89 3224:90-579];comp92385_c0_seq2_3 len=991 path=[1…	4;4;4;2;2;2;2;2;2;2	4;4;4;2;2;2;2;2;2;2	4;4;4;2;2;2;2;2;2;2	>Haliotis_sp_idb_14124_c0_g1_i1;>comp92385_c0_seq9_2 len=1818 path=[1888:0-182 2079:183-1063 2960:1064-1153 14336:1154-1154 14337:1155-1156 3053:1157-1327 3224:1328-1817];>comp92385_c0_seq6_2 len=1827 path=[1888:0-182 2079:183-1063 13813:1064-1068 8062:106	10	4	4	4	10.3	10.3	10.3	52.851	465	465;606;609;193;330;336;377;389;421;597	28.279	414280000	20714000	5.93721e-05	0.00593721	47	205		61
Haliotis_sp_idb_10148_c0_g1_i1;Haliotis_sp_idb_10147_c0_g1_i1;comp92459_c0_seq7_1 len=3536 path=[24690:0-221 24912:222-228 10457:229-730 14471:731-737 10966:738-1008 11237:1009-1009 11238:1010-2109 12338:2110-2977 3338:2978-3503 522:3504-3535];comp92459_c0_seq4_1 len=3629 path=[23354:0-114 10250:115-321 10457:322-823 14471:824-830 10966:831-1101 11237:1102-1102 11238:1103-2202 12338:2203-3070 333…	Haliotis_sp_idb_10148_c0_g1_i1;Haliotis_sp_idb_10147_c0_g1_i1;comp92459_c0_seq7_1 len=3536 path=[24690:0-221 24912:222-228 10457:229-730 14471:731-737 10966:738-1008 11237:1009-1009 11238:1010-2109 12338:2110-2977 3338:2978-3503 522:3504-3535];comp92459_c0_seq4_1 len=3629 path=[23354:0-114 10250:115-321 10457:322-823 14471:824-830 10966:831-1101 11237:1102-1102 11238:1103-2202 12338:2203-3070 333…	1;1;1;1;1	1;1;1;1;1	1;1;1;1;1	>Haliotis_sp_idb_10148_c0_g1_i1;>Haliotis_sp_idb_10147_c0_g1_i1;>comp92459_c0_seq7_1 len=3536 path=[24690:0-221 24912:222-228 10457:229-730 14471:731-737 10966:738-1008 11237:1009-1009 11238:1010-2109 12338:2110-2977 3338:2978-3503 522:3504-3535];>comp9245	5	1	1	1	3.8	3.8	3.8	32.809	288	288;401;1179;1210;1231	6.8004	66111000	5509300	1.57912e-05	0.00157912	3
Haliotis_sp_idb_1097_c0_g1_i1;comp92517_c0_seq1_1 len=9741 path=[9719:0-600 10320:601-2050 11770:2051-2057 11777:2058-4041 13761:4042-9740]	Haliotis_sp_idb_1097_c0_g1_i1;comp92517_c0_seq1_1 len=9741 path=[9719:0-600 10320:601-2050 11770:2051-2057 11777:2058-4041 13761:4042-9740]	2;2	2;2	2;2	>Haliotis_sp_idb_1097_c0_g1_i1;>comp92517_c0_seq1_1 len=9741 path=[9719:0-600 10320:601-2050 11770:2051-2057 11777:2058-4041 13761:4042-9740]	2	2	2	2	0.8	0.8	0.8	324.61	2909	2909;3247	11.646	5898500	48348	1.38579e-07	1.38579e-05	2
Haliotis_sp_Tri_61154_c0_g1_i1;comp92600_c0_seq1_6 len=1641 path=[1:0-64 4356:65-74 76:75-100 102:101-118 120:119-164 166:165-170 4408:171-259 261:260-281 283:282-322 4476:323-331 3347:332-347 3363:348-395 397:396-523 525:524-542 544:543-685 687:686-705 707:706-1640]	Haliotis_sp_Tri_61154_c0_g1_i1;comp92600_c0_seq1_6 len=1641 path=[1:0-64 4356:65-74 76:75-100 102:101-118 120:119-164 166:165-170 4408:171-259 261:260-281 283:282-322 4476:323-331 3347:332-347 3363:348-395 397:396-523 525:524-542 544:543-685 687:686-705 707:706-1640]	2;2	2;2	2;2	>Haliotis_sp_Tri_61154_c0_g1_i1;>comp92600_c0_seq1_6 len=1641 path=[1:0-64 4356:65-74 76:75-100 102:101-118 120:119-164 166:165-170 4408:171-259 261:260-281 283:282-322 4476:323-331 3347:332-347 3363:348-395 397:396-523 525:524-542 544:543-685 687:686-705	2	2	2	2	6.1	6.1	6.1	47.542	426	426;547	21.479	169940000	8497100	2.4355e-05	0.0024355	20
Haliotis_sp_idb_18825_c0_g1_i1;Haliotis_sp_idb_18822_c0_g1_i1;comp92750_c0_seq4_1 len=2029 path=[4060:0-91 4152:92-814 4875:815-836 4897:837-1812 10530:1813-1814 9406:1815-2028];comp92750_c0_seq1_1 len=2194 path=[4060:0-91 8326:92-256 4152:257-979 4875:980-1001 4897:1002-1977 10530:1978-1979 9406:1980-2193];comp92750_c0_seq3_1 len=4082 path=[4060:0-91 4152:92-814 4875:815-836 4897:837-1812 10530:…	Haliotis_sp_idb_18825_c0_g1_i1;Haliotis_sp_idb_18822_c0_g1_i1;comp92750_c0_seq4_1 len=2029 path=[4060:0-91 4152:92-814 4875:815-836 4897:837-1812 10530:1813-1814 9406:1815-2028];comp92750_c0_seq1_1 len=2194 path=[4060:0-91 8326:92-256 4152:257-979 4875:980-1001 4897:1002-1977 10530:1978-1979 9406:1980-2193];comp92750_c0_seq3_1 len=4082 path=[4060:0-91 4152:92-814 4875:815-836 4897:837-1812 10530:…	16;16;16;16;16;16;11;4	16;16;16;16;16;16;11;4	16;16;16;16;16;16;11;4	>Haliotis_sp_idb_18825_c0_g1_i1;>Haliotis_sp_idb_18822_c0_g1_i1;>comp92750_c0_seq4_1 len=2029 path=[4060:0-91 4152:92-814 4875:815-836 4897:837-1812 10530:1813-1814 9406:1815-2028];>comp92750_c0_seq1_1 len=2194 path=[4060:0-91 8326:92-256 4152:257-979 4875	8	16	16	16	29.9	29.9	29.9	66.126	555	555;601;677;732;1361;1416;381;177	121.9	850310000	29321000	8.40421e-05	0.00840421	69	207;208;209;210;211;212		182;188;189;200;372;403
comp92770_c0_seq1_5 len=4375 path=[4354:0-39 4395:40-188 4544:189-4374];Haliotis_sp_Tri_21823_c0_g1_i1	comp92770_c0_seq1_5 len=4375 path=[4354:0-39 4395:40-188 4544:189-4374];Haliotis_sp_Tri_21823_c0_g1_i1	7;6	7;6	7;6	>comp92770_c0_seq1_5 len=4375 path=[4354:0-39 4395:40-188 4544:189-4374];>Haliotis_sp_Tri_21823_c0_g1_i1	2	7	7	7	5.9	5.9	5.9	164.38	1459	1459;957	62.438	299030000	3987100	1.14281e-05	0.00114281	29	213;214		556;561
Haliotis_sp_idb_31192_c0_g1_i1;comp92777_c0_seq2_2 len=1524 path=[1506:0-76 1583:77-764 3034:765-786 2293:787-912 2419:913-1107 2618:1108-1127 2638:1128-1129 2640:1130-1152 2663:1153-1153 2664:1154-1458 5035:1459-1523];tr|B6RB90|B6RB90_HALDI Malate dehydrogenase (Fragment) OS=Haliotis discus discus PE=2 SV=1;comp65094_c0_seq1_4 len=893 path=[872:0-80 954:81-678 1552:679-892]	Haliotis_sp_idb_31192_c0_g1_i1;comp92777_c0_seq2_2 len=1524 path=[1506:0-76 1583:77-764 3034:765-786 2293:787-912 2419:913-1107 2618:1108-1127 2638:1128-1129 2640:1130-1152 2663:1153-1153 2664:1154-1458 5035:1459-1523];tr|B6RB90|B6RB90_HALDI Malate dehydrogenase (Fragment) OS=Haliotis discus discus PE=2 SV=1;comp65094_c0_seq1_4 len=893 path=[872:0-80 954:81-678 1552:679-892]	2;2;1;1	2;2;1;1	2;2;1;1	>Haliotis_sp_idb_31192_c0_g1_i1;>comp92777_c0_seq2_2 len=1524 path=[1506:0-76 1583:77-764 3034:765-786 2293:787-912 2419:913-1107 2618:1108-1127 2638:1128-1129 2640:1130-1152 2663:1153-1153 2664:1154-1458 5035:1459-1523];>tr|B6RB90|B6RB90_HALDI Malate dehy	4	2	2	2	6.2	6.2	6.2	37.479	352	352;508;247;297	13.656	19030000	1119400	3.20851e-06	0.000320851	5
Haliotis_sp_Tri_47901_c0_g1_i1;comp92949_c2_seq16_6 len=2805 path=[10669:0-168 25616:169-326 10996:327-505 11175:506-523 11193:524-749 11419:750-1339 12009:1340-1367 3329:1368-1370 3332:1371-1405 26308:1406-1409 3371:1410-1419 3381:1420-1443 3405:1444-1676 3638:1677-1724 3686:1725-2454 4416:2455-2473 4435:2474-2613 4589:2614-2804];comp92949_c2_seq3_6 len=2819 path=[10669:0-168 25616:169-326 10996…	Haliotis_sp_Tri_47901_c0_g1_i1;comp92949_c2_seq16_6 len=2805 path=[10669:0-168 25616:169-326 10996:327-505 11175:506-523 11193:524-749 11419:750-1339 12009:1340-1367 3329:1368-1370 3332:1371-1405 26308:1406-1409 3371:1410-1419 3381:1420-1443 3405:1444-1676 3638:1677-1724 3686:1725-2454 4416:2455-2473 4435:2474-2613 4589:2614-2804];comp92949_c2_seq3_6 len=2819 path=[10669:0-168 25616:169-326 10996…	3;3;3;3;3;1;1;1;1;1;1;1;1;1;1;1;1;1	3;3;3;3;3;1;1;1;1;1;1;1;1;1;1;1;1;1	3;3;3;3;3;1;1;1;1;1;1;1;1;1;1;1;1;1	>Haliotis_sp_Tri_47901_c0_g1_i1;>comp92949_c2_seq16_6 len=2805 path=[10669:0-168 25616:169-326 10996:327-505 11175:506-523 11193:524-749 11419:750-1339 12009:1340-1367 3329:1368-1370 3332:1371-1405 26308:1406-1409 3371:1410-1419 3381:1420-1443 3405:1444-16	18	3	3	3	8.8	8.8	8.8	45.174	398	398;935;940;940;944;258;258;367;436;485;564;573;585;671;746;770;781;892	21.028	334700000	15214000	4.36075e-05	0.00436075	25
Haliotis_sp_idb_48873_c0_g1_i1;comp92958_c0_seq2_5 len=1533 path=[3447:0-11 3459:12-86 4376:87-105 4395:106-108 3739:109-109 1520:110-133 4444:134-137 4448:138-157 3983:158-171 1573:172-422 3192:423-439 1841:440-796 4609:797-817 4630:818-818 2922:819-910 2300:911-1532];comp92958_c0_seq1_6 len=1558 path=[3447:0-11 3459:12-86 4376:87-105 4395:106-108 1481:109-147 1520:148-171 4448:172-191 1568:192-…	Haliotis_sp_idb_48873_c0_g1_i1;comp92958_c0_seq2_5 len=1533 path=[3447:0-11 3459:12-86 4376:87-105 4395:106-108 3739:109-109 1520:110-133 4444:134-137 4448:138-157 3983:158-171 1573:172-422 3192:423-439 1841:440-796 4609:797-817 4630:818-818 2922:819-910 2300:911-1532];comp92958_c0_seq1_6 len=1558 path=[3447:0-11 3459:12-86 4376:87-105 4395:106-108 1481:109-147 1520:148-171 4448:172-191 1568:192-…	3;3;3;3;3;2	3;3;3;3;3;2	3;3;3;3;3;2	>Haliotis_sp_idb_48873_c0_g1_i1;>comp92958_c0_seq2_5 len=1533 path=[3447:0-11 3459:12-86 4376:87-105 4395:106-108 3739:109-109 1520:110-133 4444:134-137 4448:138-157 3983:158-171 1573:172-422 3192:423-439 1841:440-796 4609:797-817 4630:818-818 2922:819-910	6	3	3	3	8.9	8.9	8.9	45.136	404	404;511;519;525;532;197	24.105	162100000	7368000	2.11187e-05	0.00211187	22
comp92980_c1_seq2_3 len=2514 path=[1:0-833 835:834-850 852:851-1152 1154:1153-1162 6714:1163-1742 1744:1743-1759 1761:1760-1883 1885:1884-1901 1903:1902-2475 2477:2476-2513]	comp92980_c1_seq2_3 len=2514 path=[1:0-833 835:834-850 852:851-1152 1154:1153-1162 6714:1163-1742 1744:1743-1759 1761:1760-1883 1885:1884-1901 1903:1902-2475 2477:2476-2513]	3	3	3	>comp92980_c1_seq2_3 len=2514 path=[1:0-833 835:834-850 852:851-1152 1154:1153-1162 6714:1163-1742 1744:1743-1759 1761:1760-1883 1885:1884-1901 1903:1902-2475 2477:2476-2513]	1	3	3	3	3.5	3.5	3.5	94.576	838	838	17.019	60001000	1428600	4.09476e-06	0.000409476	7
comp92993_c0_seq1_6 len=1148 path=[1:0-46 48:47-65 4306:66-84 3010:85-125 101:126-158 2567:159-205 2614:206-404 418:405-527 4470:528-529 4472:530-544 2899:545-584 598:585-631 3720:632-635 4514:636-770 784:771-842 4136:843-850 864:851-991 1005:992-1061 1075:1062-1108 1122:1109-1147];comp92993_c0_seq2_6 len=1160 path=[1:0-46 48:47-65 4306:66-84 86:85-99 101:100-132 4371:133-289 291:290-304 306:305-…	comp92993_c0_seq1_6 len=1148 path=[1:0-46 48:47-65 4306:66-84 3010:85-125 101:126-158 2567:159-205 2614:206-404 418:405-527 4470:528-529 4472:530-544 2899:545-584 598:585-631 3720:632-635 4514:636-770 784:771-842 4136:843-850 864:851-991 1005:992-1061 1075:1062-1108 1122:1109-1147];comp92993_c0_seq2_6 len=1160 path=[1:0-46 48:47-65 4306:66-84 86:85-99 101:100-132 4371:133-289 291:290-304 306:305-…	4;4	4;4	1;1	>comp92993_c0_seq1_6 len=1148 path=[1:0-46 48:47-65 4306:66-84 3010:85-125 101:126-158 2567:159-205 2614:206-404 418:405-527 4470:528-529 4472:530-544 2899:545-584 598:585-631 3720:632-635 4514:636-770 784:771-842 4136:843-850 864:851-991 1005:992-1061 107	2	4	4	1	20.4	20.4	6.5	42.933	383	383;387	87.838	179920000	7496700	2.14876e-05	0.00214876	10
Haliotis_sp_Tri_3904_c0_g1_i1;comp93346_c0_seq1_3 len=2246 path=[2427:0-86 4933:87-120 2548:121-145 5716:146-146 2777:147-1197 3828:1198-1347 3978:1348-1348 3979:1349-1349 3980:1350-1481 5820:1482-1753 5873:1754-2245];comp93346_c0_seq2_2 len=2299 path=[5716:0-0 2578:1-199 2777:200-1250 3828:1251-1400 3978:1401-1401 3979:1402-1402 3980:1403-1534 5820:1535-1806 5873:1807-2298]	Haliotis_sp_Tri_3904_c0_g1_i1;comp93346_c0_seq1_3 len=2246 path=[2427:0-86 4933:87-120 2548:121-145 5716:146-146 2777:147-1197 3828:1198-1347 3978:1348-1348 3979:1349-1349 3980:1350-1481 5820:1482-1753 5873:1754-2245];comp93346_c0_seq2_2 len=2299 path=[5716:0-0 2578:1-199 2777:200-1250 3828:1251-1400 3978:1401-1401 3979:1402-1402 3980:1403-1534 5820:1535-1806 5873:1807-2298]	3;3;3	3;3;3	3;3;3	>Haliotis_sp_Tri_3904_c0_g1_i1;>comp93346_c0_seq1_3 len=2246 path=[2427:0-86 4933:87-120 2548:121-145 5716:146-146 2777:147-1197 3828:1198-1347 3978:1348-1348 3979:1349-1349 3980:1350-1481 5820:1482-1753 5873:1754-2245];>comp93346_c0_seq2_2 len=2299 path=[	3	3	3	3	4.1	4.1	4.1	76.048	656	656;748;766	21.758	32464000	1014500	2.90784e-06	0.000290784	3
comp93615_c0_seq4_5 len=4904 path=[1086:0-376 15526:377-389 15537:390-696 15618:697-697 7984:698-761 8048:762-765 8052:766-968 8255:969-983 8270:984-1007 8340:1008-1783 9116:1784-1790 9123:1791-4903]	comp93615_c0_seq4_5 len=4904 path=[1086:0-376 15526:377-389 15537:390-696 15618:697-697 7984:698-761 8048:762-765 8052:766-968 8255:969-983 8270:984-1007 8340:1008-1783 9116:1784-1790 9123:1791-4903]	1	1	1	>comp93615_c0_seq4_5 len=4904 path=[1086:0-376 15526:377-389 15537:390-696 15618:697-697 7984:698-761 8048:762-765 8052:766-968 8255:969-983 8270:984-1007 8340:1008-1783 9116:1784-1790 9123:1791-4903]	1	1	1	1	0.9	0.9	0.9	171.66	1635	1635	6.9124	5045700	70080	2.00869e-07	2.00869e-05	1
Haliotis_sp_idb_36785_c0_g1_i1;comp93624_c0_seq2_4 len=1542 path=[76:0-21 1724:22-161 1864:162-198 5133:199-215 1918:216-224 1927:225-264 5160:265-269 5165:270-279 1982:280-299 2002:300-614 2317:615-1113 2816:1114-1382 3085:1383-1467 5318:1468-1485 3188:1486-1541]	Haliotis_sp_idb_36785_c0_g1_i1;comp93624_c0_seq2_4 len=1542 path=[76:0-21 1724:22-161 1864:162-198 5133:199-215 1918:216-224 1927:225-264 5160:265-269 5165:270-279 1982:280-299 2002:300-614 2317:615-1113 2816:1114-1382 3085:1383-1467 5318:1468-1485 3188:1486-1541]	2;2	2;2	2;2	>Haliotis_sp_idb_36785_c0_g1_i1;>comp93624_c0_seq2_4 len=1542 path=[76:0-21 1724:22-161 1864:162-198 5133:199-215 1918:216-224 1927:225-264 5160:265-269 5165:270-279 1982:280-299 2002:300-614 2317:615-1113 2816:1114-1382 3085:1383-1467 5318:1468-1485 3188:	2	2	2	2	8.5	8.5	8.5	28.346	260	260;514	14.942	53107000	3540500	1.01481e-05	0.00101481	9	215		115
Haliotis_sp_idb_37022_c0_g1_i1;Haliotis_sp_Tri_36434_c0_g1_i1;comp93713_c0_seq4_2 len=664 path=[1686:0-106 1793:107-469 3394:470-563 3488:564-564 3489:565-663];comp93713_c0_seq3_2 len=850 path=[4052:0-292 1793:293-655 3394:656-749 3488:750-750 3489:751-849];comp93713_c0_seq1_2 len=1707 path=[1686:0-106 1793:107-469 2156:470-1073 2760:1074-1075 2762:1076-1348 3035:1349-1521 5767:1522-1535 3223:153…	Haliotis_sp_idb_37022_c0_g1_i1;Haliotis_sp_Tri_36434_c0_g1_i1;comp93713_c0_seq4_2 len=664 path=[1686:0-106 1793:107-469 3394:470-563 3488:564-564 3489:565-663];comp93713_c0_seq3_2 len=850 path=[4052:0-292 1793:293-655 3394:656-749 3488:750-750 3489:751-849];comp93713_c0_seq1_2 len=1707 path=[1686:0-106 1793:107-469 2156:470-1073 2760:1074-1075 2762:1076-1348 3035:1349-1521 5767:1522-1535 3223:153…	1;1;1;1;1;1	1;1;1;1;1;1	1;1;1;1;1;1	>Haliotis_sp_idb_37022_c0_g1_i1;>Haliotis_sp_Tri_36434_c0_g1_i1;>comp93713_c0_seq4_2 len=664 path=[1686:0-106 1793:107-469 3394:470-563 3488:564-564 3489:565-663];>comp93713_c0_seq3_2 len=850 path=[4052:0-292 1793:293-655 3394:656-749 3488:750-750 3489:751	6	1	1	1	6.4	6.4	6.4	18.705	173	173;197;221;283;569;631	7.543	58660000	5866000	1.68136e-05	0.00168136	5	216		133
comp93747_c0_seq2_4 len=2566 path=[1:0-650 7687:651-666 668:667-671 673:672-740 742:741-762 7770:763-779 781:780-801 803:802-805 807:806-1133 7854:1134-1134 1136:1135-1150 1152:1151-1185 1187:1186-1209 1211:1210-2464 2466:2465-2565];comp93747_c0_seq1_4 len=2572 path=[5760:0-558 6319:559-560 6321:561-672 668:673-677 673:678-746 742:747-768 7770:769-785 781:786-807 803:808-811 807:812-1139 7854:114…	comp93747_c0_seq2_4 len=2566 path=[1:0-650 7687:651-666 668:667-671 673:672-740 742:741-762 7770:763-779 781:780-801 803:802-805 807:806-1133 7854:1134-1134 1136:1135-1150 1152:1151-1185 1187:1186-1209 1211:1210-2464 2466:2465-2565];comp93747_c0_seq1_4 len=2572 path=[5760:0-558 6319:559-560 6321:561-672 668:673-677 673:678-746 742:747-768 7770:769-785 781:786-807 803:808-811 807:812-1139 7854:114…	2;2;1	2;2;1	2;2;1	>comp93747_c0_seq2_4 len=2566 path=[1:0-650 7687:651-666 668:667-671 673:672-740 742:741-762 7770:763-779 781:780-801 803:802-805 807:806-1133 7854:1134-1134 1136:1135-1150 1152:1151-1185 1187:1186-1209 1211:1210-2464 2466:2465-2565];>comp93747_c0_seq1_4 l	3	2	2	2	2.9	2.9	2.9	95.404	855	855;857;489	13.998	45099000	1326400	3.80183e-06	0.000380183	7	217		297
Haliotis_sp_Tri_8133_c0_g1_i1;comp93947_c0_seq8_1 len=3375 path=[1671:0-592 2264:593-779 2451:780-1160 9128:1161-1247 9215:1248-1301 9269:1302-1378 9346:1379-1497 13015:1498-1753 13271:1754-1880 13398:1881-3374];comp93947_c0_seq11_1 len=6924 path=[1671:0-592 2264:593-779 2451:780-1160 9128:1161-1247 9215:1248-1301 9269:1302-1378 9346:1379-1497 9465:1498-1834 9802:1835-2936 10904:2937-3166 11134:3…	Haliotis_sp_Tri_8133_c0_g1_i1;comp93947_c0_seq8_1 len=3375 path=[1671:0-592 2264:593-779 2451:780-1160 9128:1161-1247 9215:1248-1301 9269:1302-1378 9346:1379-1497 13015:1498-1753 13271:1754-1880 13398:1881-3374];comp93947_c0_seq11_1 len=6924 path=[1671:0-592 2264:593-779 2451:780-1160 9128:1161-1247 9215:1248-1301 9269:1302-1378 9346:1379-1497 9465:1498-1834 9802:1835-2936 10904:2937-3166 11134:3…	20;20;20;15;14;14;11;11;9;9;6;3;3	20;20;20;15;14;14;11;11;9;9;6;3;3	20;20;20;15;14;14;11;11;9;9;6;3;3	>Haliotis_sp_Tri_8133_c0_g1_i1;>comp93947_c0_seq8_1 len=3375 path=[1671:0-592 2264:593-779 2451:780-1160 9128:1161-1247 9215:1248-1301 9269:1302-1378 9346:1379-1497 13015:1498-1753 13271:1754-1880 13398:1881-3374];>comp93947_c0_seq11_1 len=6924 path=[1671:	13	20	20	20	40.2	40.2	40.2	66.938	599	599;1125;2308;596;986;2169;990;2173;457;467;461;773;1956	218.63	3034100000	82003000	0.000235043	0.0235043	178	218;219;220;221		103;111;125;300
Haliotis_sp_Tri_91049_c0_g1_i1;comp93951_c0_seq1_3 len=2511 path=[2491:0-1214 3706:1215-1216 3708:1217-1250 3742:1251-1261 3753:1262-1597 4091:1598-1691 4185:1692-1748 6236:1749-1764 4258:1765-2365 4859:2366-2405 4899:2406-2510];tr|B6RB97|B6RB97_HALDI Gelsolin OS=Haliotis discus discus PE=2 SV=1	Haliotis_sp_Tri_91049_c0_g1_i1;comp93951_c0_seq1_3 len=2511 path=[2491:0-1214 3706:1215-1216 3708:1217-1250 3742:1251-1261 3753:1262-1597 4091:1598-1691 4185:1692-1748 6236:1749-1764 4258:1765-2365 4859:2366-2405 4899:2406-2510]	7;7;1	7;7;1	6;6;0	>Haliotis_sp_Tri_91049_c0_g1_i1;>comp93951_c0_seq1_3 len=2511 path=[2491:0-1214 3706:1215-1216 3708:1217-1250 3742:1251-1261 3753:1262-1597 4091:1598-1691 4185:1692-1748 6236:1749-1764 4258:1765-2365 4859:2366-2405 4899:2406-2510]	3	7	7	6	23.7	23.7	20.7	40.675	363	363;837;204	56.355	431380000	21569000	6.18227e-05	0.00618227	67	222;223		147;149
Haliotis_sp_CLC_4517_c0_g1_i1;comp94020_c0_seq1_3 len=1732 path=[1710:0-267 1978:268-280 1991:281-304 3478:305-310 2021:311-390 2101:391-394 2105:395-1286 2997:1287-1394 3105:1395-1462 5000:1463-1468 5006:1469-1542 3253:1543-1583 3294:1584-1706 5099:1707-1731]	Haliotis_sp_CLC_4517_c0_g1_i1;comp94020_c0_seq1_3 len=1732 path=[1710:0-267 1978:268-280 1991:281-304 3478:305-310 2021:311-390 2101:391-394 2105:395-1286 2997:1287-1394 3105:1395-1462 5000:1463-1468 5006:1469-1542 3253:1543-1583 3294:1584-1706 5099:1707-1731]	2;2	2;2	2;2	>Haliotis_sp_CLC_4517_c0_g1_i1;>comp94020_c0_seq1_3 len=1732 path=[1710:0-267 1978:268-280 1991:281-304 3478:305-310 2021:311-390 2101:391-394 2105:395-1286 2997:1287-1394 3105:1395-1462 5000:1463-1468 5006:1469-1542 3253:1543-1583 3294:1584-1706 5099:1707	2	2	2	2	13.8	13.8	13.8	23.349	210	210;577	16.538	421320000	30094000	8.62577e-05	0.00862577	6	224		105
Haliotis_sp_idb_10555_c0_g1_i1;comp94035_c1_seq3_6 len=3615 path=[11239:0-99 13280:100-626 1894:627-651 1919:652-690 2458:691-1155 2923:1156-1381 3149:1382-3550 5318:3551-3569 20316:3570-3575 20322:3576-3583 5351:3584-3614];comp94035_c1_seq7_6 len=5556 path=[11239:0-99 11339:100-1321 12561:1322-2040 13280:2041-2567 1894:2568-2592 1919:2593-2631 2458:2632-3096 2923:3097-3322 3149:3323-5491 5318:54…	Haliotis_sp_idb_10555_c0_g1_i1;comp94035_c1_seq3_6 len=3615 path=[11239:0-99 13280:100-626 1894:627-651 1919:652-690 2458:691-1155 2923:1156-1381 3149:1382-3550 5318:3551-3569 20316:3570-3575 20322:3576-3583 5351:3584-3614];comp94035_c1_seq7_6 len=5556 path=[11239:0-99 11339:100-1321 12561:1322-2040 13280:2041-2567 1894:2568-2592 1919:2593-2631 2458:2632-3096 2923:3097-3322 3149:3323-5491 5318:54…	5;5;5;1;1;1;1;1;1	5;5;5;1;1;1;1;1;1	5;5;5;1;1;1;1;1;1	>Haliotis_sp_idb_10555_c0_g1_i1;>comp94035_c1_seq3_6 len=3615 path=[11239:0-99 13280:100-626 1894:627-651 1919:652-690 2458:691-1155 2923:1156-1381 3149:1382-3550 5318:3551-3569 20316:3570-3575 20322:3576-3583 5351:3584-3614];>comp94035_c1_seq7_6 len=5556	9	5	5	5	6.5	6.5	6.5	98.622	881	881;1205;1852;130;242;719;843;1011;1151	34.841	219590000	4305700	1.23413e-05	0.00123413	26	225		453
Haliotis_sp_Tri_61464_c0_g1_i1;comp94177_c0_seq2_3 len=2876 path=[2854:0-234 3089:235-782 3637:783-1871 4726:1872-2040 4895:2041-2052 4907:2053-2298 5153:2299-2546 5401:2547-2590 5445:2591-2840 5695:2841-2875];comp94177_c0_seq1_3 len=2891 path=[2854:0-234 3089:235-782 3637:783-1871 5994:1872-1886 4726:1887-2055 4895:2056-2067 4907:2068-2313 5153:2314-2561 5401:2562-2605 5445:2606-2855 5695:2856-2…	Haliotis_sp_Tri_61464_c0_g1_i1;comp94177_c0_seq2_3 len=2876 path=[2854:0-234 3089:235-782 3637:783-1871 4726:1872-2040 4895:2041-2052 4907:2053-2298 5153:2299-2546 5401:2547-2590 5445:2591-2840 5695:2841-2875];comp94177_c0_seq1_3 len=2891 path=[2854:0-234 3089:235-782 3637:783-1871 5994:1872-1886 4726:1887-2055 4895:2056-2067 4907:2068-2313 5153:2314-2561 5401:2562-2605 5445:2606-2855 5695:2856-2…	4;4;4	4;4;4	4;4;4	>Haliotis_sp_Tri_61464_c0_g1_i1;>comp94177_c0_seq2_3 len=2876 path=[2854:0-234 3089:235-782 3637:783-1871 4726:1872-2040 4895:2041-2052 4907:2053-2298 5153:2299-2546 5401:2547-2590 5445:2591-2840 5695:2841-2875];>comp94177_c0_seq1_3 len=2891 path=[2854:0-2	3	4	4	4	7	7	7	56.789	515	515;958;963	22.855	90919000	3496900	1.00231e-05	0.00100231	12
comp94219_c0_seq2_6 len=332 path=[2599:0-292 12460:293-304 2904:305-307 2243:308-331];Haliotis_sp_CLC_13951_c0_g1_i1;Haliotis_sp_idb_48561_c0_g1_i1;comp94219_c0_seq7_6 len=654 path=[2599:0-292 12460:293-304 2904:305-307 9315:308-335 12499:336-339 12503:340-359 8857:360-408 3015:409-409 424:410-507 522:508-511 526:512-561 12796:562-562 577:563-653];comp94219_c0_seq10_6 len=706 path=[2599:0-292 124…	comp94219_c0_seq2_6 len=332 path=[2599:0-292 12460:293-304 2904:305-307 2243:308-331];Haliotis_sp_CLC_13951_c0_g1_i1;Haliotis_sp_idb_48561_c0_g1_i1;comp94219_c0_seq7_6 len=654 path=[2599:0-292 12460:293-304 2904:305-307 9315:308-335 12499:336-339 12503:340-359 8857:360-408 3015:409-409 424:410-507 522:508-511 526:512-561 12796:562-562 577:563-653];comp94219_c0_seq10_6 len=706 path=[2599:0-292 124…	1;1;1;1;1	1;1;1;1;1	1;1;1;1;1	>comp94219_c0_seq2_6 len=332 path=[2599:0-292 12460:293-304 2904:305-307 2243:308-331];>Haliotis_sp_CLC_13951_c0_g1_i1;>Haliotis_sp_idb_48561_c0_g1_i1;>comp94219_c0_seq7_6 len=654 path=[2599:0-292 12460:293-304 2904:305-307 9315:308-335 12499:336-339 12503	5	1	1	1	22.5	22.5	22.5	12.138	111	111;163;174;218;235	16.247	45977000	5747100	1.64728e-05	0.00164728	2
Haliotis_sp_Tri_127650_c0_g1_i1;comp94247_c1_seq1_6 len=1133 path=[1:0-356 358:357-439 441:440-471 2680:472-483 485:484-515 2833:516-575 4698:576-618 2348:619-761 763:762-787 789:788-799 801:800-821 4793:822-833 3190:834-853 4808:854-885 2244:886-899 2258:900-914 916:915-960 3418:961-980 982:981-1083 1085:1084-1085 1087:1086-1132]	Haliotis_sp_Tri_127650_c0_g1_i1;comp94247_c1_seq1_6 len=1133 path=[1:0-356 358:357-439 441:440-471 2680:472-483 485:484-515 2833:516-575 4698:576-618 2348:619-761 763:762-787 789:788-799 801:800-821 4793:822-833 3190:834-853 4808:854-885 2244:886-899 2258:900-914 916:915-960 3418:961-980 982:981-1083 1085:1084-1085 1087:1086-1132]	1;1	1;1	1;1	>Haliotis_sp_Tri_127650_c0_g1_i1;>comp94247_c1_seq1_6 len=1133 path=[1:0-356 358:357-439 441:440-471 2680:472-483 485:484-515 2833:516-575 4698:576-618 2348:619-761 763:762-787 789:788-799 801:800-821 4793:822-833 3190:834-853 4808:854-885 2244:886-899 225	2	1	1	1	7.8	7.8	7.8	15.509	154	154;378	7.1165	8274800	1182100	3.38823e-06	0.000338823	3
comp94326_c0_seq1_4 len=1416 path=[8056:0-52 8446:53-64 6790:65-219 5594:220-260 5635:261-1415];Haliotis_sp_Tri_111044_c0_g1_i1;comp94326_c0_seq2_5 len=3406 path=[3384:0-787 4172:788-1190 8429:1191-1953 5338:1954-2042 8446:2043-2054 5439:2055-2209 5594:2210-2250 5635:2251-3405]	comp94326_c0_seq1_4 len=1416 path=[8056:0-52 8446:53-64 6790:65-219 5594:220-260 5635:261-1415];Haliotis_sp_Tri_111044_c0_g1_i1;comp94326_c0_seq2_5 len=3406 path=[3384:0-787 4172:788-1190 8429:1191-1953 5338:1954-2042 8446:2043-2054 5439:2055-2209 5594:2210-2250 5635:2251-3405]	2;2;2	2;2;2	2;2;2	>comp94326_c0_seq1_4 len=1416 path=[8056:0-52 8446:53-64 6790:65-219 5594:220-260 5635:261-1415];>Haliotis_sp_Tri_111044_c0_g1_i1;>comp94326_c0_seq2_5 len=3406 path=[3384:0-787 4172:788-1190 8429:1191-1953 5338:1954-2042 8446:2043-2054 5439:2055-2209 5594:	3	2	2	2	6.1	6.1	6.1	53.235	472	472;542;1136	14.17	114660000	6034600	1.72968e-05	0.00172968	11	226		208
comp94706_c0_seq1_3 len=1255 path=[529:0-183 713:184-211 741:212-327 4367:328-343 873:344-367 897:368-432 962:433-527 1057:528-532 1062:533-619 4462:620-702 1232:703-706 1236:707-794 1324:795-878 1408:879-892 1422:893-954 1484:955-988 2730:989-1005 281:1006-1029 305:1030-1034 310:1035-1051 327:1052-1087 363:1088-1093 369:1094-1127 403:1128-1186 2674:1187-1199 475:1200-1231 4685:1232-1254];Halioti…	comp94706_c0_seq1_3 len=1255 path=[529:0-183 713:184-211 741:212-327 4367:328-343 873:344-367 897:368-432 962:433-527 1057:528-532 1062:533-619 4462:620-702 1232:703-706 1236:707-794 1324:795-878 1408:879-892 1422:893-954 1484:955-988 2730:989-1005 281:1006-1029 305:1030-1034 310:1035-1051 327:1052-1087 363:1088-1093 369:1094-1127 403:1128-1186 2674:1187-1199 475:1200-1231 4685:1232-1254];Halioti…	7;6;4;1	7;6;4;1	7;6;4;1	>comp94706_c0_seq1_3 len=1255 path=[529:0-183 713:184-211 741:212-327 4367:328-343 873:344-367 897:368-432 962:433-527 1057:528-532 1062:533-619 4462:620-702 1232:703-706 1236:707-794 1324:795-878 1408:879-892 1422:893-954 1484:955-988 2730:989-1005 281:10	4	7	7	7	14.6	14.6	14.6	46.827	418	418;244;199;193	61.207	1531700000	63821000	0.000182929	0.0182929	83	227		218
Haliotis_sp_CLC_3369_c0_g1_i1;comp94743_c0_seq3_1 len=3288 path=[1:0-118 120:119-135 137:136-359 361:360-789 791:790-808 810:809-1376 1379:1377-2507 2510:2508-2527 2530:2528-3000 3003:3001-3016 9096:3017-3287];comp111239_c0_seq1_1 len=1999 path=[1977:0-1998];comp299622_c0_seq1_6 len=453 path=[431:0-452];comp160034_c0_seq1_5 len=290 path=[268:0-289];comp94743_c0_seq1_1 len=532 path=[1:0-118 120:11…	Haliotis_sp_CLC_3369_c0_g1_i1;comp94743_c0_seq3_1 len=3288 path=[1:0-118 120:119-135 137:136-359 361:360-789 791:790-808 810:809-1376 1379:1377-2507 2510:2508-2527 2530:2528-3000 3003:3001-3016 9096:3017-3287];comp111239_c0_seq1_1 len=1999 path=[1977:0-1998]	8;8;6;3;1;1;1;1	8;8;6;3;1;1;1;1	7;7;5;2;0;1;0;0	>Haliotis_sp_CLC_3369_c0_g1_i1;>comp94743_c0_seq3_1 len=3288 path=[1:0-118 120:119-135 137:136-359 361:360-789 791:790-808 810:809-1376 1379:1377-2507 2510:2508-2527 2530:2528-3000 3003:3001-3016 9096:3017-3287];>comp111239_c0_seq1_1 len=1999 path=[1977:0-	8	8	8	7	27.1	27.1	27.1	32.947	291	291;1096;667;151;97;178;488;510	111.28	738190000	38852000	0.000111361	0.0111361	63	228;229;230		66;195;256
Haliotis_sp_Tri_31275_c0_g1_i1;comp94766_c0_seq1_2 len=3436 path=[3453:0-76 3530:77-1007 4461:1008-1009 4463:1010-2063 5517:2064-2088 5542:2089-2301 5755:2302-2303 5757:2304-2440 5933:2441-3170 6663:3171-3309 6802:3310-3435];comp94766_c0_seq2_2 len=3475 path=[3453:0-76 3530:77-1007 4461:1008-1009 4463:1010-2063 5517:2064-2088 5542:2089-2301 5755:2302-2303 5757:2304-2440 5894:2441-2479 5933:2480-3…	Haliotis_sp_Tri_31275_c0_g1_i1;comp94766_c0_seq1_2 len=3436 path=[3453:0-76 3530:77-1007 4461:1008-1009 4463:1010-2063 5517:2064-2088 5542:2089-2301 5755:2302-2303 5757:2304-2440 5933:2441-3170 6663:3171-3309 6802:3310-3435];comp94766_c0_seq2_2 len=3475 path=[3453:0-76 3530:77-1007 4461:1008-1009 4463:1010-2063 5517:2064-2088 5542:2089-2301 5755:2302-2303 5757:2304-2440 5894:2441-2479 5933:2480-3…	1;1;1	1;1;1	1;1;1	>Haliotis_sp_Tri_31275_c0_g1_i1;>comp94766_c0_seq1_2 len=3436 path=[3453:0-76 3530:77-1007 4461:1008-1009 4463:1010-2063 5517:2064-2088 5542:2089-2301 5755:2302-2303 5757:2304-2440 5933:2441-3170 6663:3171-3309 6802:3310-3435];>comp94766_c0_seq2_2 len=3475	3	1	1	1	2.2	2.2	2.2	79.291	718	718;1145;1158	6.7297	6710500	203350	5.82857e-07	5.82857e-05	2
Haliotis_sp_idb_16143_c0_g1_i1;Haliotis_sp_idb_16142_c0_g1_i1;comp94779_c0_seq1_5 len=2069 path=[7555:0-14 7570:15-20 6986:21-23 3495:24-37 3509:38-236 7621:237-237 3709:238-1198 4670:1199-1200 4672:1201-1732 5204:1733-1837 5309:1838-2068];comp94779_c0_seq2_4 len=2290 path=[5517:0-137 5655:138-457 7621:458-458 3709:459-1419 4670:1420-1421 4672:1422-1953 5204:1954-2058 5309:2059-2289];comp94779_c0…	Haliotis_sp_idb_16143_c0_g1_i1;Haliotis_sp_idb_16142_c0_g1_i1;comp94779_c0_seq1_5 len=2069 path=[7555:0-14 7570:15-20 6986:21-23 3495:24-37 3509:38-236 7621:237-237 3709:238-1198 4670:1199-1200 4672:1201-1732 5204:1733-1837 5309:1838-2068];comp94779_c0_seq2_4 len=2290 path=[5517:0-137 5655:138-457 7621:458-458 3709:459-1419 4670:1420-1421 4672:1422-1953 5204:1954-2058 5309:2059-2289];comp94779_c0…	6;6;6;6;6	6;6;6;6;6	6;6;6;6;6	>Haliotis_sp_idb_16143_c0_g1_i1;>Haliotis_sp_idb_16142_c0_g1_i1;>comp94779_c0_seq1_5 len=2069 path=[7555:0-14 7570:15-20 6986:21-23 3495:24-37 3509:38-236 7621:237-237 3709:238-1198 4670:1199-1200 4672:1201-1732 5204:1733-1837 5309:1838-2068];>comp94779_c0	5	6	6	6	17.6	17.6	17.6	44.621	410	410;550;690;763;927	38.041	689380000	32828000	9.40941e-05	0.00940941	22	231		139
Haliotis_sp_Tri_115380_c0_g1_i1;comp95150_c0_seq7_2 len=1582 path=[1:0-449 18140:450-456 18147:457-498 18184:499-515 517:516-519 521:520-693 695:694-739 741:740-903 905:904-1581];Haliotis_sp_CLC_540_c0_g1_i1;sp|P51544|KARG_HALMK Arginine kinase OS=Haliotis madaka PE=2 SV=1	Haliotis_sp_Tri_115380_c0_g1_i1;comp95150_c0_seq7_2 len=1582 path=[1:0-449 18140:450-456 18147:457-498 18184:499-515 517:516-519 521:520-693 695:694-739 741:740-903 905:904-1581]	5;5;2;2	4;4;2;1	3;3;1;1	>Haliotis_sp_Tri_115380_c0_g1_i1;>comp95150_c0_seq7_2 len=1582 path=[1:0-449 18140:450-456 18147:457-498 18184:499-515 517:516-519 521:520-693 695:694-739 741:740-903 905:904-1581]	4	5	4	3	15.8	10.5	7.1	39.57	354	354;527;288;358	30.131	176130000	8806700	2.52424e-05	0.00252424	18	232		336
comp95150_c0_seq8_1 len=1884 path=[18147:0-41 4736:42-199 4894:200-209 4904:210-236 4931:237-403 5098:404-416 5111:417-440 5135:441-491 5186:492-509 5204:510-517 5212:518-521 5216:522-1263 5958:1264-1267 5962:1268-1349 18907:1350-1350 18908:1351-1357 6052:1358-1359 6054:1360-1692 6387:1693-1713 19027:1714-1883]	comp95150_c0_seq8_1 len=1884 path=[18147:0-41 4736:42-199 4894:200-209 4904:210-236 4931:237-403 5098:404-416 5111:417-440 5135:441-491 5186:492-509 5204:510-517 5212:518-521 5216:522-1263 5958:1264-1267 5962:1268-1349 18907:1350-1350 18908:1351-1357 6052:1358-1359 6054:1360-1692 6387:1693-1713 19027:1714-1883]	3	3	3	>comp95150_c0_seq8_1 len=1884 path=[18147:0-41 4736:42-199 4894:200-209 4904:210-236 4931:237-403 5098:404-416 5111:417-440 5135:441-491 5186:492-509 5204:510-517 5212:518-521 5216:522-1263 5958:1264-1267 5962:1268-1349 18907:1350-1350 18908:1351-1357 6052	1	3	3	3	3	3	3	69.4	628	628	38.529	193950000	6256600	1.79331e-05	0.00179331	17
Haliotis_sp_idb_35093_c0_g1_i1;comp95608_c0_seq1_6 len=2002 path=[5207:0-14 77:15-206 269:207-215 278:216-424 487:425-440 503:441-502 565:503-536 599:537-585 5333:586-622 685:623-629 692:630-1091 5413:1092-1099 4341:1100-1109 1172:1110-1153 4249:1154-1173 1236:1174-2001]	Haliotis_sp_idb_35093_c0_g1_i1;comp95608_c0_seq1_6 len=2002 path=[5207:0-14 77:15-206 269:207-215 278:216-424 487:425-440 503:441-502 565:503-536 599:537-585 5333:586-622 685:623-629 692:630-1091 5413:1092-1099 4341:1100-1109 1172:1110-1153 4249:1154-1173 1236:1174-2001]	2;2	2;2	2;2	>Haliotis_sp_idb_35093_c0_g1_i1;>comp95608_c0_seq1_6 len=2002 path=[5207:0-14 77:15-206 269:207-215 278:216-424 487:425-440 503:441-502 565:503-536 599:537-585 5333:586-622 685:623-629 692:630-1091 5413:1092-1099 4341:1100-1109 1172:1110-1153 4249:1154-117	2	2	2	2	6.4	6.4	6.4	37.497	343	343;667	12.593	15664000	745930	2.13804e-06	0.000213804	3
Haliotis_sp_Tri_91277_c0_g1_i1;comp95743_c0_seq1_6 len=5098 path=[5078:0-84 5164:85-530 5610:531-550 5630:551-778 5858:779-851 5931:852-866 5946:867-921 6002:922-3952 9033:3953-3968 9049:3969-5097];tr|Q5XPR3|Q5XPR3_HALTU NaK-ATPase alpha subunit (Fragment) OS=Haliotis tuberculata PE=2 SV=1;comp334863_c0_seq1_5 len=306 path=[1:0-305];comp219411_c0_seq1_2 len=512 path=[490:0-511]	Haliotis_sp_Tri_91277_c0_g1_i1;comp95743_c0_seq1_6 len=5098 path=[5078:0-84 5164:85-530 5610:531-550 5630:551-778 5858:779-851 5931:852-866 5946:867-921 6002:922-3952 9033:3953-3968 9049:3969-5097]	25;25;6;1;1	25;25;6;1;1	25;25;6;1;1	>Haliotis_sp_Tri_91277_c0_g1_i1;>comp95743_c0_seq1_6 len=5098 path=[5078:0-84 5164:85-530 5610:531-550 5630:551-778 5858:779-851 5931:852-866 5946:867-921 6002:922-3952 9033:3953-3968 9049:3969-5097]	5	25	25	25	30.3	30.3	30.3	114.43	1032	1032;1699;197;102;171	263.52	1965000000	40938000	0.00011734	0.011734	199	233;234;235;236;237;238;239		70;173;624;682;743;757;958
comp95780_c0_seq2_4 len=1153 path=[1151:0-87 1239:88-94 1246:95-227 1379:228-261 1413:262-298 4581:299-405 4649:406-435 3988:436-472 1620:473-475 1623:476-577 1725:578-611 1759:612-649 1797:650-695 1843:696-715 4790:716-768 2726:769-830 3266:831-845 1993:846-859 2007:860-917 2065:918-941 2089:942-967 2846:968-996 2168:997-1033 2205:1034-1057 2229:1058-1152]	comp95780_c0_seq2_4 len=1153 path=[1151:0-87 1239:88-94 1246:95-227 1379:228-261 1413:262-298 4581:299-405 4649:406-435 3988:436-472 1620:473-475 1623:476-577 1725:578-611 1759:612-649 1797:650-695 1843:696-715 4790:716-768 2726:769-830 3266:831-845 1993:846-859 2007:860-917 2065:918-941 2089:942-967 2846:968-996 2168:997-1033 2205:1034-1057 2229:1058-1152]	2	2	2	>comp95780_c0_seq2_4 len=1153 path=[1151:0-87 1239:88-94 1246:95-227 1379:228-261 1413:262-298 4581:299-405 4649:406-435 3988:436-472 1620:473-475 1623:476-577 1725:578-611 1759:612-649 1797:650-695 1843:696-715 4790:716-768 2726:769-830 3266:831-845 1993:	1	2	2	2	5.7	5.7	5.7	42.368	384	384	16.66	748160000	46760000	0.000134027	0.0134027	57	240;241;242		140;147;157
Haliotis_sp_CLC_3294_c0_g1_i1;comp95784_c0_seq3_3 len=3920 path=[1:0-33 11837:34-34 36:35-245 247:246-1613 1615:1614-1633 1635:1634-1648 1650:1649-1782 1784:1783-2946 2948:2947-3077 3079:3078-3099 3101:3100-3124 3126:3125-3126 3128:3127-3687 3689:3688-3693 3695:3694-3919];comp95784_c0_seq1_2 len=4009 path=[9525:0-123 36:124-334 247:335-1702 1615:1703-1722 1635:1723-1737 1650:1738-1871 1784:1872-3…	Haliotis_sp_CLC_3294_c0_g1_i1;comp95784_c0_seq3_3 len=3920 path=[1:0-33 11837:34-34 36:35-245 247:246-1613 1615:1614-1633 1635:1634-1648 1650:1649-1782 1784:1783-2946 2948:2947-3077 3079:3078-3099 3101:3100-3124 3126:3125-3126 3128:3127-3687 3689:3688-3693 3695:3694-3919];comp95784_c0_seq1_2 len=4009 path=[9525:0-123 36:124-334 247:335-1702 1615:1703-1722 1635:1723-1737 1650:1738-1871 1784:1872-3…	4;4;4;4;1;1;1;1;1	4;4;4;4;1;1;1;1;1	4;4;4;4;1;1;1;1;1	>Haliotis_sp_CLC_3294_c0_g1_i1;>comp95784_c0_seq3_3 len=3920 path=[1:0-33 11837:34-34 36:35-245 247:246-1613 1615:1614-1633 1635:1634-1648 1650:1649-1782 1784:1783-2946 2948:2947-3077 3079:3078-3099 3101:3100-3124 3126:3125-3126 3128:3127-3687 3689:3688-36	9	4	4	4	3.5	3.5	3.5	137.1	1260	1260;1306;1336;1456;196;359;753;783;903	25.883	141690000	2724900	7.81032e-06	0.000781032	6
Haliotis_sp_idb_33556_c0_g1_i1;Haliotis_sp_idb_46261_c0_g1_i1;comp95930_c0_seq1_6 len=1578 path=[1:0-123 125:124-149 151:150-171 4451:172-175 177:176-177 179:178-547 549:548-558 560:559-1020 1022:1021-1514 1516:1515-1535 4815:1536-1556 4816:1557-1577];comp95930_c0_seq4_6 len=1740 path=[1:0-123 125:124-149 151:150-171 4451:172-175 177:176-177 179:178-547 549:548-558 560:559-1020 1022:1021-1514 151…	Haliotis_sp_idb_33556_c0_g1_i1;Haliotis_sp_idb_46261_c0_g1_i1;comp95930_c0_seq1_6 len=1578 path=[1:0-123 125:124-149 151:150-171 4451:172-175 177:176-177 179:178-547 549:548-558 560:559-1020 1022:1021-1514 1516:1515-1535 4815:1536-1556 4816:1557-1577];comp95930_c0_seq4_6 len=1740 path=[1:0-123 125:124-149 151:150-171 4451:172-175 177:176-177 179:178-547 549:548-558 560:559-1020 1022:1021-1514 151…	1;1;1;1;1;1	1;1;1;1;1;1	1;1;1;1;1;1	>Haliotis_sp_idb_33556_c0_g1_i1;>Haliotis_sp_idb_46261_c0_g1_i1;>comp95930_c0_seq1_6 len=1578 path=[1:0-123 125:124-149 151:150-171 4451:172-175 177:176-177 179:178-547 549:548-558 560:559-1020 1022:1021-1514 1516:1515-1535 4815:1536-1556 4816:1557-1577];>	6	1	1	1	9.6	9.6	9.6	17.819	167	167;168;526;580;580;587	11.443	61135000	15284000	4.38082e-05	0.00438082	9
Haliotis_sp_idb_26277_c0_g1_i1;comp96136_c0_seq5_5 len=3090 path=[1:0-417 419:418-420 422:421-1744 1746:1745-2463 2465:2464-2631 10180:2632-2772 12595:2773-2790 8923:2791-2814 12621:2815-3089];comp96136_c0_seq3_5 len=3248 path=[1:0-417 419:418-420 422:421-1744 1746:1745-2463 2465:2464-2631 2633:2632-3247]	Haliotis_sp_idb_26277_c0_g1_i1;comp96136_c0_seq5_5 len=3090 path=[1:0-417 419:418-420 422:421-1744 1746:1745-2463 2465:2464-2631 10180:2632-2772 12595:2773-2790 8923:2791-2814 12621:2815-3089];comp96136_c0_seq3_5 len=3248 path=[1:0-417 419:418-420 422:421-1744 1746:1745-2463 2465:2464-2631 2633:2632-3247]	2;2;2	2;2;2	2;2;2	>Haliotis_sp_idb_26277_c0_g1_i1;>comp96136_c0_seq5_5 len=3090 path=[1:0-417 419:418-420 422:421-1744 1746:1745-2463 2465:2464-2631 10180:2632-2772 12595:2773-2790 8923:2791-2814 12621:2815-3089];>comp96136_c0_seq3_5 len=3248 path=[1:0-417 419:418-420 422:4	3	2	2	2	19.8	19.8	19.8	15.572	131	131;1030;1083	15.242	16697000	2385300	6.83693e-06	0.000683693	2	244		52
Haliotis_sp_Tri_81596_c0_g1_i1;comp96576_c0_seq1_4 len=2097 path=[1:0-136 138:137-141 143:142-266 5509:267-273 5516:274-421 423:422-506 5620:507-528 530:529-715 5687:716-729 731:730-732 734:733-964 966:965-1002 5754:1003-1066 1068:1067-1070 1072:1071-1421 1423:1422-1485 1487:1486-2096]	Haliotis_sp_Tri_81596_c0_g1_i1;comp96576_c0_seq1_4 len=2097 path=[1:0-136 138:137-141 143:142-266 5509:267-273 5516:274-421 423:422-506 5620:507-528 530:529-715 5687:716-729 731:730-732 734:733-964 966:965-1002 5754:1003-1066 1068:1067-1070 1072:1071-1421 1423:1422-1485 1487:1486-2096]	6;6	6;6	6;6	>Haliotis_sp_Tri_81596_c0_g1_i1;>comp96576_c0_seq1_4 len=2097 path=[1:0-136 138:137-141 143:142-266 5509:267-273 5516:274-421 423:422-506 5620:507-528 530:529-715 5687:716-729 731:730-732 734:733-964 966:965-1002 5754:1003-1066 1068:1067-1070 1072:1071-142	2	6	6	6	49.4	49.4	49.4	17.99	162	162;699	52.982	449500000	56187000	0.000161047	0.0161047	31	245		30
Haliotis_sp_Tri_73887_c0_g1_i1;comp96622_c0_seq1_3 len=2801 path=[1:0-237 239:238-261 263:262-778 780:779-783 785:784-1063 1065:1064-1258 1260:1259-1259 1261:1260-1283 1285:1284-1380 1382:1381-2253 2255:2254-2800]	Haliotis_sp_Tri_73887_c0_g1_i1;comp96622_c0_seq1_3 len=2801 path=[1:0-237 239:238-261 263:262-778 780:779-783 785:784-1063 1065:1064-1258 1260:1259-1259 1261:1260-1283 1285:1284-1380 1382:1381-2253 2255:2254-2800]	3;3	3;3	3;3	>Haliotis_sp_Tri_73887_c0_g1_i1;>comp96622_c0_seq1_3 len=2801 path=[1:0-237 239:238-261 263:262-778 780:779-783 785:784-1063 1065:1064-1258 1260:1259-1259 1261:1260-1283 1285:1284-1380 1382:1381-2253 2255:2254-2800]	2	3	3	3	22.1	22.1	22.1	15.261	136	136;932	52.882	766640000	383320000	0.0010987	0.10987	22
comp96833_c0_seq1_1 len=4779 path=[1:0-1769 1771:1770-3466 9665:3467-3572 3574:3573-3618 3620:3619-3641 3643:3642-3960 3962:3961-4015 4017:4016-4031 11456:4032-4312 4314:4313-4331 4333:4332-4778]	comp96833_c0_seq1_1 len=4779 path=[1:0-1769 1771:1770-3466 9665:3467-3572 3574:3573-3618 3620:3619-3641 3643:3642-3960 3962:3961-4015 4017:4016-4031 11456:4032-4312 4314:4313-4331 4333:4332-4778]	9	9	1	>comp96833_c0_seq1_1 len=4779 path=[1:0-1769 1771:1770-3466 9665:3467-3572 3574:3573-3618 3620:3619-3641 3643:3642-3960 3962:3961-4015 4017:4016-4031 11456:4032-4312 4314:4313-4331 4333:4332-4778]	1	9	9	1	6.7	6.7	0.8	172.98	1593	1593	65.499	324150000	5402600	1.54853e-05	0.00154853	35
comp97057_c2_seq2_1 len=506 path=[966:0-42 1009:43-48 1015:49-189 7173:190-217 1184:218-266 1233:267-288 1255:289-372 7638:373-375 1342:376-384 1351:385-385 1352:386-441 7682:442-443 1410:444-453 7676:454-463 1430:464-505];Haliotis_sp_idb_8482_c0_g1_i1;Haliotis_sp_Tri_108434_c0_g1_i1;comp97057_c2_seq1_3 len=721 path=[2615:0-83 2699:84-138 2754:139-156 7708:157-214 4175:215-246 4207:247-275 6542:2…	comp97057_c2_seq2_1 len=506 path=[966:0-42 1009:43-48 1015:49-189 7173:190-217 1184:218-266 1233:267-288 1255:289-372 7638:373-375 1342:376-384 1351:385-385 1352:386-441 7682:442-443 1410:444-453 7676:454-463 1430:464-505];Haliotis_sp_idb_8482_c0_g1_i1;Haliotis_sp_Tri_108434_c0_g1_i1;comp97057_c2_seq1_3 len=721 path=[2615:0-83 2699:84-138 2754:139-156 7708:157-214 4175:215-246 4207:247-275 6542:2…	2;2;1;1	2;2;1;1	2;2;1;1	>comp97057_c2_seq2_1 len=506 path=[966:0-42 1009:43-48 1015:49-189 7173:190-217 1184:218-266 1233:267-288 1255:289-372 7638:373-375 1342:376-384 1351:385-385 1352:386-441 7682:442-443 1410:444-453 7676:454-463 1430:464-505];>Haliotis_sp_idb_8482_c0_g1_i1;>	4	2	2	2	18.9	18.9	18.9	18.596	169	169;194;232;240	23.558	127840000	18263000	5.23468e-05	0.00523468	11
comp97143_c2_seq1_6 len=1429 path=[1:0-542 544:543-545 7421:546-566 2967:567-640 7511:641-739 7540:740-740 7541:741-749 751:750-895 897:896-919 921:920-1069 1071:1070-1082 1084:1083-1176 1178:1177-1207 7740:1208-1237 1239:1238-1240 1242:1241-1428]	comp97143_c2_seq1_6 len=1429 path=[1:0-542 544:543-545 7421:546-566 2967:567-640 7511:641-739 7540:740-740 7541:741-749 751:750-895 897:896-919 921:920-1069 1071:1070-1082 1084:1083-1176 1178:1177-1207 7740:1208-1237 1239:1238-1240 1242:1241-1428]	4	4	2	>comp97143_c2_seq1_6 len=1429 path=[1:0-542 544:543-545 7421:546-566 2967:567-640 7511:641-739 7540:740-740 7541:741-749 751:750-895 897:896-919 921:920-1069 1071:1070-1082 1084:1083-1176 1178:1177-1207 7740:1208-1237 1239:1238-1240 1242:1241-1428]	1	4	4	2	9.5	9.5	4.8	52.117	476	476	27.611	167670000	7289800	2.08946e-05	0.00208946	15	246;247		130;173
Haliotis_sp_CLC_17798_c0_g1_i1;Haliotis_sp_idb_6762_c0_g1_i1;comp97289_c0_seq1_2 len=3277 path=[3290:0-686 3977:687-838 4129:839-2183 5474:2184-2204 5495:2205-2458 5749:2459-3220 6522:3221-3276];comp97289_c0_seq2_2 len=3288 path=[3290:0-686 3977:687-838 4129:839-2183 5474:2184-2204 5495:2205-2458 5749:2459-3220 6511:3221-3231 6522:3232-3287]	Haliotis_sp_CLC_17798_c0_g1_i1;Haliotis_sp_idb_6762_c0_g1_i1;comp97289_c0_seq1_2 len=3277 path=[3290:0-686 3977:687-838 4129:839-2183 5474:2184-2204 5495:2205-2458 5749:2459-3220 6522:3221-3276];comp97289_c0_seq2_2 len=3288 path=[3290:0-686 3977:687-838 4129:839-2183 5474:2184-2204 5495:2205-2458 5749:2459-3220 6511:3221-3231 6522:3232-3287]	3;3;3;3	3;3;3;3	3;3;3;3	>Haliotis_sp_CLC_17798_c0_g1_i1;>Haliotis_sp_idb_6762_c0_g1_i1;>comp97289_c0_seq1_2 len=3277 path=[3290:0-686 3977:687-838 4129:839-2183 5474:2184-2204 5495:2205-2458 5749:2459-3220 6522:3221-3276];>comp97289_c0_seq2_2 len=3288 path=[3290:0-686 3977:687-83	4	3	3	3	5.8	5.8	5.8	80.73	725	725;732;1092;1096	23.174	104120000	3358600	9.62668e-06	0.000962668	7
Haliotis_sp_idb_19028_c0_g1_i1;comp97297_c0_seq2_4 len=3335 path=[1:0-69 71:70-93 95:94-461 8007:462-685 687:686-695 697:696-843 8128:844-991 993:992-1009 1011:1010-1085 1087:1086-1271 1273:1272-1281 1283:1282-2153 2155:2154-2852 2854:2853-2877 2879:2878-3334]	Haliotis_sp_idb_19028_c0_g1_i1;comp97297_c0_seq2_4 len=3335 path=[1:0-69 71:70-93 95:94-461 8007:462-685 687:686-695 697:696-843 8128:844-991 993:992-1009 1011:1010-1085 1087:1086-1271 1273:1272-1281 1283:1282-2153 2155:2154-2852 2854:2853-2877 2879:2878-3334]	8;8	8;8	8;8	>Haliotis_sp_idb_19028_c0_g1_i1;>comp97297_c0_seq2_4 len=3335 path=[1:0-69 71:70-93 95:94-461 8007:462-685 687:686-695 697:696-843 8128:844-991 993:992-1009 1011:1010-1085 1087:1086-1271 1273:1272-1281 1283:1282-2153 2155:2154-2852 2854:2853-2877 2879:2878	2	8	8	8	17	17	17	77.533	689	689;1111	69.725	1633400000	46668000	0.000133763	0.0133763	42	248		170
Haliotis_sp_Tri_137490_c0_g1_i1;comp97298_c0_seq1_5 len=1379 path=[1862:0-140 2003:141-276 2139:277-300 4970:301-352 6696:353-353 5023:354-418 8496:419-525 5195:526-580 5250:581-738 5408:739-749 5419:750-766 5436:767-972 5642:973-1378];comp97298_c0_seq3_5 len=689 path=[7054:0-76 5436:77-282 5642:283-688];Haliotis_sp_idb_48292_c0_g1_i1	Haliotis_sp_Tri_137490_c0_g1_i1;comp97298_c0_seq1_5 len=1379 path=[1862:0-140 2003:141-276 2139:277-300 4970:301-352 6696:353-353 5023:354-418 8496:419-525 5195:526-580 5250:581-738 5408:739-749 5419:750-766 5436:767-972 5642:973-1378];comp97298_c0_seq3_5 len=689 path=[7054:0-76 5436:77-282 5642:283-688]	5;5;3;1	5;5;3;1	5;5;3;1	>Haliotis_sp_Tri_137490_c0_g1_i1;>comp97298_c0_seq1_5 len=1379 path=[1862:0-140 2003:141-276 2139:277-300 4970:301-352 6696:353-353 5023:354-418 8496:419-525 5195:526-580 5250:581-738 5408:739-749 5419:750-766 5436:767-972 5642:973-1378];>comp97298_c0_seq3	4	5	5	5	37.7	37.7	37.7	16.632	146	146;460;230;101	44.401	308350000	51392000	0.000147304	0.0147304	37	249		21
Haliotis_sp_idb_15018_c0_g1_i1;comp97336_c1_seq3_4 len=1306 path=[41:0-116 158:117-170 212:171-208 250:209-229 271:230-255 297:256-526 6777:527-531 573:532-549 591:550-596 638:597-600 642:601-803 845:804-830 6876:831-1039 1081:1040-1267 1309:1268-1305];comp97336_c1_seq1_6 len=1311 path=[41:0-116 3464:117-181 212:182-219 6660:220-220 6661:221-222 4607:223-260 297:261-531 6777:532-536 573:537-554 5…	Haliotis_sp_idb_15018_c0_g1_i1;comp97336_c1_seq3_4 len=1306 path=[41:0-116 158:117-170 212:171-208 250:209-229 271:230-255 297:256-526 6777:527-531 573:532-549 591:550-596 638:597-600 642:601-803 845:804-830 6876:831-1039 1081:1040-1267 1309:1268-1305];comp97336_c1_seq1_6 len=1311 path=[41:0-116 3464:117-181 212:182-219 6660:220-220 6661:221-222 4607:223-260 297:261-531 6777:532-536 573:537-554 5…	2;2;2;2;2	2;2;2;2;2	2;2;2;2;2	>Haliotis_sp_idb_15018_c0_g1_i1;>comp97336_c1_seq3_4 len=1306 path=[41:0-116 158:117-170 212:171-208 250:209-229 271:230-255 297:256-526 6777:527-531 573:532-549 591:550-596 638:597-600 642:601-803 845:804-830 6876:831-1039 1081:1040-1267 1309:1268-1305];>	5	2	2	2	7.6	7.6	7.6	40.727	383	383;435;437;498;500	17.185	22493000	1071100	3.07007e-06	0.000307007	4
Haliotis_sp_idb_26594_c0_g1_i1;comp97362_c0_seq6_5 len=2670 path=[2648:0-275 2924:276-288 2937:289-685 18235:686-1160 18339:1161-1166 3815:1167-1550 4199:1551-1828 4477:1829-2197 4846:2198-2213 4862:2214-2245 4894:2246-2263 18635:2264-2270 18642:2271-2272 4921:2273-2669];comp97362_c0_seq3_5 len=2826 path=[2648:0-275 2924:276-288 2937:289-685 18235:686-1160 18339:1161-1166 15825:1167-1322 3815:132…	Haliotis_sp_idb_26594_c0_g1_i1;comp97362_c0_seq6_5 len=2670 path=[2648:0-275 2924:276-288 2937:289-685 18235:686-1160 18339:1161-1166 3815:1167-1550 4199:1551-1828 4477:1829-2197 4846:2198-2213 4862:2214-2245 4894:2246-2263 18635:2264-2270 18642:2271-2272 4921:2273-2669];comp97362_c0_seq3_5 len=2826 path=[2648:0-275 2924:276-288 2937:289-685 18235:686-1160 18339:1161-1166 15825:1167-1322 3815:132…	7;7;7;4;4;3;3;2;2	7;7;7;4;4;3;3;2;2	7;7;7;4;4;3;3;2;2	>Haliotis_sp_idb_26594_c0_g1_i1;>comp97362_c0_seq6_5 len=2670 path=[2648:0-275 2924:276-288 2937:289-685 18235:686-1160 18339:1161-1166 3815:1167-1550 4199:1551-1828 4477:1829-2197 4846:2198-2213 4862:2214-2245 4894:2246-2263 18635:2264-2270 18642:2271-227	9	7	7	7	26.8	26.8	26.8	44.62	410	410;890;942;1162;1214;1161;1213;217;499	120.26	535390000	23278000	6.67212e-05	0.00667212	42	250;251;252		315;317;362
comp97435_c0_seq2_4 len=1886 path=[1:0-269 271:270-282 5087:283-390 392:391-446 448:447-548 550:549-563 565:564-1223 1225:1224-1348 3964:1349-1354 1356:1355-1385 1387:1386-1386 1388:1387-1410 1412:1411-1685 1687:1686-1688 1690:1689-1885];Haliotis_sp_CLC_5384_c0_g1_i1;Haliotis_sp_Tri_41833_c0_g1_i1	comp97435_c0_seq2_4 len=1886 path=[1:0-269 271:270-282 5087:283-390 392:391-446 448:447-548 550:549-563 565:564-1223 1225:1224-1348 3964:1349-1354 1356:1355-1385 1387:1386-1386 1388:1387-1410 1412:1411-1685 1687:1686-1688 1690:1689-1885];Haliotis_sp_CLC_5384_c0_g1_i1;Haliotis_sp_Tri_41833_c0_g1_i1	2;1;1	2;1;1	2;1;1	>comp97435_c0_seq2_4 len=1886 path=[1:0-269 271:270-282 5087:283-390 392:391-446 448:447-548 550:549-563 565:564-1223 1225:1224-1348 3964:1349-1354 1356:1355-1385 1387:1386-1386 1388:1387-1410 1412:1411-1685 1687:1686-1688 1690:1689-1885];>Haliotis_sp_CLC_	3	2	2	2	4.3	4.3	4.3	69.479	628	628;333;351	13.718	10357000	369880	1.06018e-06	0.000106018	2	253		376
comp97454_c0_seq14_3 len=1708 path=[5551:0-117 2574:118-279 2736:280-298 2755:299-771 3228:772-788 6868:789-1060 6896:1061-1062 3519:1063-1174 3631:1175-1341 3798:1342-1342 3799:1343-1366 3823:1367-1684 7065:1685-1707];Haliotis_sp_Tri_104792_c0_g1_i1;comp97454_c0_seq5_2 len=1854 path=[2251:0-116 2368:117-119 2371:120-163 2474:164-263 2574:264-425 2736:426-444 2755:445-917 3228:918-934 6868:935-12…	comp97454_c0_seq14_3 len=1708 path=[5551:0-117 2574:118-279 2736:280-298 2755:299-771 3228:772-788 6868:789-1060 6896:1061-1062 3519:1063-1174 3631:1175-1341 3798:1342-1342 3799:1343-1366 3823:1367-1684 7065:1685-1707];Haliotis_sp_Tri_104792_c0_g1_i1;comp97454_c0_seq5_2 len=1854 path=[2251:0-116 2368:117-119 2371:120-163 2474:164-263 2574:264-425 2736:426-444 2755:445-917 3228:918-934 6868:935-12…	2;2;2;2;2;2;2;2;2;2;2;2;2;1;1;1;1;1	2;2;2;2;2;2;2;2;2;2;2;2;2;1;1;1;1;1	2;2;2;2;2;2;2;2;2;2;2;2;2;1;1;1;1;1	>comp97454_c0_seq14_3 len=1708 path=[5551:0-117 2574:118-279 2736:280-298 2755:299-771 3228:772-788 6868:789-1060 6896:1061-1062 3519:1063-1174 3631:1175-1341 3798:1342-1342 3799:1343-1366 3823:1367-1684 7065:1685-1707];>Haliotis_sp_Tri_104792_c0_g1_i1;>co	18	2	2	2	6.3	6.3	6.3	61.791	569	569;583;618;638;662;679;689;728;738;748;758;772;782;226;336;346;375;433	15.534	31083000	914200	2.62035e-06	0.000262035	2
Haliotis_sp_idb_3982_c0_g1_i1;comp97821_c1_seq3_6 len=1748 path=[8350:0-18 3383:19-52 10368:53-70 3435:71-221 10435:222-267 3632:268-290 3655:291-293 3658:294-1534 4899:1535-1747]	Haliotis_sp_idb_3982_c0_g1_i1;comp97821_c1_seq3_6 len=1748 path=[8350:0-18 3383:19-52 10368:53-70 3435:71-221 10435:222-267 3632:268-290 3655:291-293 3658:294-1534 4899:1535-1747]	2;2	2;2	2;2	>Haliotis_sp_idb_3982_c0_g1_i1;>comp97821_c1_seq3_6 len=1748 path=[8350:0-18 3383:19-52 10368:53-70 3435:71-221 10435:222-267 3632:268-290 3655:291-293 3658:294-1534 4899:1535-1747]	2	2	2	2	5.8	5.8	5.8	48.539	417	417;583	13.924	52349000	2379500	6.82031e-06	0.000682031	10	254		48
Haliotis_sp_CLC_5447_c0_g1_i1;Haliotis_sp_idb_15505_c0_g1_i1;comp97886_c0_seq1_6 len=2035 path=[1:0-28 30:29-83 85:84-100 102:101-206 7478:207-230 232:231-348 350:349-749 751:750-772 774:773-909 911:910-933 935:934-934 936:935-1866 1868:1867-1868 1870:1869-2034]	Haliotis_sp_CLC_5447_c0_g1_i1;Haliotis_sp_idb_15505_c0_g1_i1;comp97886_c0_seq1_6 len=2035 path=[1:0-28 30:29-83 85:84-100 102:101-206 7478:207-230 232:231-348 350:349-749 751:750-772 774:773-909 911:910-933 935:934-934 936:935-1866 1868:1867-1868 1870:1869-2034]	3;3;3	2;2;2	2;2;2	>Haliotis_sp_CLC_5447_c0_g1_i1;>Haliotis_sp_idb_15505_c0_g1_i1;>comp97886_c0_seq1_6 len=2035 path=[1:0-28 30:29-83 85:84-100 102:101-206 7478:207-230 232:231-348 350:349-749 751:750-772 774:773-909 911:910-933 935:934-934 936:935-1866 1868:1867-1868 1870:1	3	3	2	2	10.9	7.6	7.6	37.392	340	340;365;678	18.059	39065000	2056100	5.89335e-06	0.000589335	5
comp97911_c1_seq1_4 len=1696 path=[1:0-71 73:72-102 104:103-278 280:279-320 322:321-324 326:325-345 347:346-455 4378:456-490 492:491-663 665:664-681 683:682-842 844:843-862 864:863-1274 6916:1275-1394 1396:1395-1418 1420:1419-1486 1488:1487-1498 1500:1499-1561 1563:1562-1593 1595:1594-1695]	comp97911_c1_seq1_4 len=1696 path=[1:0-71 73:72-102 104:103-278 280:279-320 322:321-324 326:325-345 347:346-455 4378:456-490 492:491-663 665:664-681 683:682-842 844:843-862 864:863-1274 6916:1275-1394 1396:1395-1418 1420:1419-1486 1488:1487-1498 1500:1499-1561 1563:1562-1593 1595:1594-1695]	11	2	1	>comp97911_c1_seq1_4 len=1696 path=[1:0-71 73:72-102 104:103-278 280:279-320 322:321-324 326:325-345 347:346-455 4378:456-490 492:491-663 665:664-681 683:682-842 844:843-862 864:863-1274 6916:1275-1394 1396:1395-1418 1420:1419-1486 1488:1487-1498 1500:1499	1	11	2	1	28.7	4.2	2.3	61.751	565	565	13.541	190270000	6342400	1.81791e-05	0.00181791	8	255		157
Haliotis_sp_Tri_52786_c0_g1_i1;comp98044_c0_seq2_2 len=1470 path=[1516:0-58 1575:59-108 1625:109-129 1646:130-263 1780:264-270 1787:271-569 6139:570-574 6144:575-586 2103:587-594 2111:595-1113 2630:1114-1130 2647:1131-1259 2776:1260-1391 2908:1392-1418 5283:1419-1469];comp98044_c0_seq5_2 len=630 path=[1516:0-58 1575:59-108 1625:109-129 1646:130-263 1780:264-270 1787:271-569 6139:570-574 6144:575-…	Haliotis_sp_Tri_52786_c0_g1_i1;comp98044_c0_seq2_2 len=1470 path=[1516:0-58 1575:59-108 1625:109-129 1646:130-263 1780:264-270 1787:271-569 6139:570-574 6144:575-586 2103:587-594 2111:595-1113 2630:1114-1130 2647:1131-1259 2776:1260-1391 2908:1392-1418 5283:1419-1469];comp98044_c0_seq5_2 len=630 path=[1516:0-58 1575:59-108 1625:109-129 1646:130-263 1780:264-270 1787:271-569 6139:570-574 6144:575-…	4;4;3;2;1	4;4;3;2;1	4;4;3;2;1	>Haliotis_sp_Tri_52786_c0_g1_i1;>comp98044_c0_seq2_2 len=1470 path=[1516:0-58 1575:59-108 1625:109-129 1646:130-263 1780:264-270 1787:271-569 6139:570-574 6144:575-586 2103:587-594 2111:595-1113 2630:1114-1130 2647:1131-1259 2776:1260-1391 2908:1392-1418 5	5	4	4	4	17.5	17.5	17.5	27.636	240	240;490;210;542;262	24.59	305220000	19076000	5.46771e-05	0.00546771	18
comp98077_c0_seq6_5 len=1876 path=[6589:0-125 2804:126-399 7219:400-400 7220:401-402 3081:403-835 3514:836-859 3538:860-1038 3717:1039-1062 3741:1063-1342 4021:1343-1470 4149:1471-1487 4166:1488-1494 4173:1495-1511 4190:1512-1522 4201:1523-1546 4225:1547-1663 4342:1664-1684 4363:1685-1687 4366:1688-1708 4387:1709-1710 4389:1711-1734 4413:1735-1764 4443:1765-1783 4462:1784-1807 4486:1808-1825 4504…	comp98077_c0_seq6_5 len=1876 path=[6589:0-125 2804:126-399 7219:400-400 7220:401-402 3081:403-835 3514:836-859 3538:860-1038 3717:1039-1062 3741:1063-1342 4021:1343-1470 4149:1471-1487 4166:1488-1494 4173:1495-1511 4190:1512-1522 4201:1523-1546 4225:1547-1663 4342:1664-1684 4363:1685-1687 4366:1688-1708 4387:1709-1710 4389:1711-1734 4413:1735-1764 4443:1765-1783 4462:1784-1807 4486:1808-1825 4504…	1;1;1;1;1	1;1;1;1;1	1;1;1;1;1	>comp98077_c0_seq6_5 len=1876 path=[6589:0-125 2804:126-399 7219:400-400 7220:401-402 3081:403-835 3514:836-859 3538:860-1038 3717:1039-1062 3741:1063-1342 4021:1343-1470 4149:1471-1487 4166:1488-1494 4173:1495-1511 4190:1512-1522 4201:1523-1546 4225:1547-	5	1	1	1	1.8	1.8	1.8	68.57	626	626;658;755;972;1070	7.7735	17993000	545250	1.56284e-06	0.000156284	3
Haliotis_sp_idb_2169_c0_g1_i1;comp98123_c0_seq1_3 len=5655 path=[12132:0-140 12273:141-153 12286:154-250 556:251-299 606:300-343 650:344-1291 1598:1292-1312 1619:1313-1883 2190:1884-3257 3567:3258-4782 5092:4783-4802 5112:4803-5570 5880:5571-5575 5885:5576-5654];comp98123_c0_seq2_1 len=5959 path=[1:0-554 556:555-603 606:604-647 650:648-1595 1598:1596-1616 1619:1617-2187 2190:2188-3561 3567:3562-5…	Haliotis_sp_idb_2169_c0_g1_i1;comp98123_c0_seq1_3 len=5655 path=[12132:0-140 12273:141-153 12286:154-250 556:251-299 606:300-343 650:344-1291 1598:1292-1312 1619:1313-1883 2190:1884-3257 3567:3258-4782 5092:4783-4802 5112:4803-5570 5880:5571-5575 5885:5576-5654];comp98123_c0_seq2_1 len=5959 path=[1:0-554 556:555-603 606:604-647 650:648-1595 1598:1596-1616 1619:1617-2187 2190:2188-3561 3567:3562-5…	9;9;9	9;9;9	9;9;9	>Haliotis_sp_idb_2169_c0_g1_i1;>comp98123_c0_seq1_3 len=5655 path=[12132:0-140 12273:141-153 12286:154-250 556:251-299 606:300-343 650:344-1291 1598:1292-1312 1619:1313-1883 2190:1884-3257 3567:3258-4782 5092:4783-4802 5112:4803-5570 5880:5571-5575 5885:55	3	9	9	9	9	9	9	120.48	1064	1064;1885;1987	77.606	412360000	10309000	2.95484e-05	0.00295484	32	256		577
Haliotis_sp_idb_45022_c0_g1_i1;comp98351_c4_seq1_5 len=1352 path=[4561:0-133 4695:134-143 4705:144-399 4961:400-402 4964:403-636 5198:637-677 5239:678-709 5271:710-765 5327:766-792 5354:793-928 5490:929-1351];comp98351_c4_seq2_5 len=1658 path=[4561:0-133 4695:134-143 4705:144-399 4961:400-402 4964:403-636 5198:637-677 5239:678-709 5271:710-765 5327:766-792 5354:793-928 15081:929-1176 15329:1177-1…	Haliotis_sp_idb_45022_c0_g1_i1;comp98351_c4_seq1_5 len=1352 path=[4561:0-133 4695:134-143 4705:144-399 4961:400-402 4964:403-636 5198:637-677 5239:678-709 5271:710-765 5327:766-792 5354:793-928 5490:929-1351];comp98351_c4_seq2_5 len=1658 path=[4561:0-133 4695:134-143 4705:144-399 4961:400-402 4964:403-636 5198:637-677 5239:678-709 5271:710-765 5327:766-792 5354:793-928 15081:929-1176 15329:1177-1…	7;7;6;4	7;7;6;4	7;7;6;4	>Haliotis_sp_idb_45022_c0_g1_i1;>comp98351_c4_seq1_5 len=1352 path=[4561:0-133 4695:134-143 4705:144-399 4961:400-402 4964:403-636 5198:637-677 5239:678-709 5271:710-765 5327:766-792 5354:793-928 5490:929-1351];>comp98351_c4_seq2_5 len=1658 path=[4561:0-13	4	7	7	7	32.4	32.4	32.4	31.933	290	290;451;553;104	77.846	2477700000	206470000	0.0005918	0.05918	31	258;259;260		55;79;102
Haliotis_sp_idb_13427_c0_g1_i1;comp98557_c3_seq1_5 len=2599 path=[6823:0-311 7135:312-319 7143:320-763 7587:764-1176 8000:1177-1177 8001:1178-1179 8003:1180-2019 8843:2020-2020 8844:2021-2234 19628:2235-2561 780:2562-2598]	Haliotis_sp_idb_13427_c0_g1_i1;comp98557_c3_seq1_5 len=2599 path=[6823:0-311 7135:312-319 7143:320-763 7587:764-1176 8000:1177-1177 8001:1178-1179 8003:1180-2019 8843:2020-2020 8844:2021-2234 19628:2235-2561 780:2562-2598]	2;2	2;2	2;2	>Haliotis_sp_idb_13427_c0_g1_i1;>comp98557_c3_seq1_5 len=2599 path=[6823:0-311 7135:312-319 7143:320-763 7587:764-1176 8000:1177-1177 8001:1178-1179 8003:1180-2019 8843:2020-2020 8844:2021-2234 19628:2235-2561 780:2562-2598]	2	2	2	2	4.8	4.8	4.8	56.626	496	496;867	13.395	31262000	1042100	2.98695e-06	0.000298695	8
Haliotis_sp_Tri_123348_c0_g1_i1;comp98866_c0_seq1_1 len=3558 path=[1:0-163 165:164-165 167:166-323 325:324-2413 2415:2414-2430 2432:2431-2654 2658:2655-2725 2729:2726-2749 2753:2750-2843 2847:2844-2867 2871:2868-3005 3009:3006-3029 3033:3030-3057 3061:3058-3081 3085:3082-3089 3093:3090-3113 3117:3114-3133 3137:3134-3157 3161:3158-3177 3181:3178-3201 3205:3202-3392 3396:3393-3393 3397:3394-3417 34…	Haliotis_sp_Tri_123348_c0_g1_i1;comp98866_c0_seq1_1 len=3558 path=[1:0-163 165:164-165 167:166-323 325:324-2413 2415:2414-2430 2432:2431-2654 2658:2655-2725 2729:2726-2749 2753:2750-2843 2847:2844-2867 2871:2868-3005 3009:3006-3029 3033:3030-3057 3061:3058-3081 3085:3082-3089 3093:3090-3113 3117:3114-3133 3137:3134-3157 3161:3158-3177 3181:3178-3201 3205:3202-3392 3396:3393-3393 3397:3394-3417 34…	2;2;2	2;2;2	2;2;2	>Haliotis_sp_Tri_123348_c0_g1_i1;>comp98866_c0_seq1_1 len=3558 path=[1:0-163 165:164-165 167:166-323 325:324-2413 2415:2414-2430 2432:2431-2654 2658:2655-2725 2729:2726-2749 2753:2750-2843 2847:2844-2867 2871:2868-3005 3009:3006-3029 3033:3030-3057 3061:30	3	2	2	2	2.7	2.7	2.7	50.465	440	440;1186;1235	13.991	7051600	352580	1.01059e-06	0.000101059	6
Haliotis_sp_idb_4984_c0_g1_i1;comp99132_c0_seq3_2 len=5293 path=[15736:0-656 4934:657-692 19469:693-782 5039:783-793 19532:794-808 10615:809-1487 11294:1488-2342 12152:2343-4421 16642:4422-4434 20067:4435-4532 14342:4533-4668 20146:4669-4695 14505:4696-4759 14569:4760-4777 14587:4778-4799 14609:4800-5099 14909:5100-5122 14932:5123-5174 14984:5175-5184 14994:5185-5238 15048:5239-5253 15063:5254-52…	Haliotis_sp_idb_4984_c0_g1_i1;comp99132_c0_seq3_2 len=5293 path=[15736:0-656 4934:657-692 19469:693-782 5039:783-793 19532:794-808 10615:809-1487 11294:1488-2342 12152:2343-4421 16642:4422-4434 20067:4435-4532 14342:4533-4668 20146:4669-4695 14505:4696-4759 14569:4760-4777 14587:4778-4799 14609:4800-5099 14909:5100-5122 14932:5123-5174 14984:5175-5184 14994:5185-5238 15048:5239-5253 15063:5254-52…	4;4;4	4;4;4	4;4;4	>Haliotis_sp_idb_4984_c0_g1_i1;>comp99132_c0_seq3_2 len=5293 path=[15736:0-656 4934:657-692 19469:693-782 5039:783-793 19532:794-808 10615:809-1487 11294:1488-2342 12152:2343-4421 16642:4422-4434 20067:4435-4532 14342:4533-4668 20146:4669-4695 14505:4696-4	3	4	4	4	4	4	4	111.77	974	974;1764;2165	22.527	89785000	1760500	5.04608e-06	0.000504608	6
Haliotis_sp_idb_9026_c0_g1_i1;comp99181_c0_seq1_4 len=2094 path=[5612:0-33 92:34-57 116:58-89 148:90-208 267:209-228 287:229-292 6861:293-316 4243:317-349 6895:350-350 6896:351-352 6902:353-357 6907:358-358 6908:359-359 6909:360-360 6910:361-475 524:476-1171 1220:1172-1177 1226:1178-1204 1253:1205-1250 7055:1251-1855 1907:1856-2093];Haliotis_sp_idb_9027_c0_g1_i1	Haliotis_sp_idb_9026_c0_g1_i1;comp99181_c0_seq1_4 len=2094 path=[5612:0-33 92:34-57 116:58-89 148:90-208 267:209-228 287:229-292 6861:293-316 4243:317-349 6895:350-350 6896:351-352 6902:353-357 6907:358-358 6908:359-359 6909:360-360 6910:361-475 524:476-1171 1220:1172-1177 1226:1178-1204 1253:1205-1250 7055:1251-1855 1907:1856-2093];Haliotis_sp_idb_9027_c0_g1_i1	3;3;3	3;3;3	3;3;3	>Haliotis_sp_idb_9026_c0_g1_i1;>comp99181_c0_seq1_4 len=2094 path=[5612:0-33 92:34-57 116:58-89 148:90-208 267:209-228 287:229-292 6861:293-316 4243:317-349 6895:350-350 6896:351-352 6902:353-357 6907:358-358 6908:359-359 6909:360-360 6910:361-475 524:476-	3	3	3	3	7	7	7	57.355	503	503;698;703	23.231	79576000	2652500	7.6028e-06	0.00076028	8	261		122
Haliotis_sp_idb_22405_c0_g1_i1;comp99282_c0_seq1_3 len=1955 path=[1:0-70 72:71-123 125:124-130 132:131-624 5781:625-632 634:633-738 740:739-761 763:762-851 853:852-871 873:872-925 927:926-927 929:928-1007 1009:1008-1029 1031:1030-1300 6026:1301-1321 1325:1322-1333 1337:1334-1578 1582:1579-1608 1613:1609-1763 1768:1764-1806 1811:1807-1831 6183:1832-1891 1896:1892-1954]	Haliotis_sp_idb_22405_c0_g1_i1;comp99282_c0_seq1_3 len=1955 path=[1:0-70 72:71-123 125:124-130 132:131-624 5781:625-632 634:633-738 740:739-761 763:762-851 853:852-871 873:872-925 927:926-927 929:928-1007 1009:1008-1029 1031:1030-1300 6026:1301-1321 1325:1322-1333 1337:1334-1578 1582:1579-1608 1613:1609-1763 1768:1764-1806 1811:1807-1831 6183:1832-1891 1896:1892-1954]	5;5	5;5	5;5	>Haliotis_sp_idb_22405_c0_g1_i1;>comp99282_c0_seq1_3 len=1955 path=[1:0-70 72:71-123 125:124-130 132:131-624 5781:625-632 634:633-738 740:739-761 763:762-851 853:852-871 873:872-925 927:926-927 929:928-1007 1009:1008-1029 1031:1030-1300 6026:1301-1321 1325	2	5	5	5	12.2	12.2	12.2	54.441	476	476;651	32.846	130580000	5440800	1.55948e-05	0.00155948	10	262		470
comp99376_c0_seq37_5 len=3557 path=[1:0-542 544:543-639 32268:640-643 32272:644-654 32422:655-657 659:658-834 836:835-1514 1516:1515-1911 1913:1912-1945 1947:1946-1981 1983:1982-2074 32839:2075-2106 13104:2107-2286 13284:2287-2477 2461:2478-2490 32946:2491-2501 2485:2502-2518 2502:2519-2544 2528:2545-2709 2693:2710-2905 2889:2906-2945 2929:2946-2956 2940:2957-3174 33108:3175-3178 33112:3179-3179 …	comp99376_c0_seq37_5 len=3557 path=[1:0-542 544:543-639 32268:640-643 32272:644-654 32422:655-657 659:658-834 836:835-1514 1516:1515-1911 1913:1912-1945 1947:1946-1981 1983:1982-2074 32839:2075-2106 13104:2107-2286 13284:2287-2477 2461:2478-2490 32946:2491-2501 2485:2502-2518 2502:2519-2544 2528:2545-2709 2693:2710-2905 2889:2906-2945 2929:2946-2956 2940:2957-3174 33108:3175-3178 33112:3179-3179 …	3;3;3;3;3;3;3;3;3;3;3;3;2;2;2;2;1;1;1;1;1;1;1;1;1;1;1;1	3;3;3;3;3;3;3;3;3;3;3;3;2;2;2;2;1;1;1;1;1;1;1;1;1;1;1;1	3;3;3;3;3;3;3;3;3;3;3;3;2;2;2;2;1;1;1;1;1;1;1;1;1;1;1;1	>comp99376_c0_seq37_5 len=3557 path=[1:0-542 544:543-639 32268:640-643 32272:644-654 32422:655-657 659:658-834 836:835-1514 1516:1515-1911 1913:1912-1945 1947:1946-1981 1983:1982-2074 32839:2075-2106 13104:2107-2286 13284:2287-2477 2461:2478-2490 32946:249	28	3	3	3	2.6	2.6	2.6	132.85	1186	1186;1264;1370;1377;1448;1455;1551;1560;1629;1638;1735;1813;279;397;563;1021;1269;1347;1453;1460;1531;1538;1634;1643;1712;1721;1818;1896	19.004	48948000	764810	2.19216e-06	0.000219216	5	263		553
comp99505_c0_seq1_5 len=2162 path=[2140:0-311 6103:312-326 2467:327-333 2474:334-390 2531:391-431 2572:432-476 2617:477-516 2657:517-535 2676:536-559 2700:560-569 2710:570-635 6210:636-645 2786:646-1182 3323:1183-1192 3333:1193-1315 3456:1316-1363 3504:1364-1382 6284:1383-1701 3842:1702-1726 3867:1727-1782 5164:1783-1783 3924:1784-1823 3964:1824-1856 3997:1857-1911 4052:1912-1936 4077:1937-2003 4…	comp99505_c0_seq1_5 len=2162 path=[2140:0-311 6103:312-326 2467:327-333 2474:334-390 2531:391-431 2572:432-476 2617:477-516 2657:517-535 2676:536-559 2700:560-569 2710:570-635 6210:636-645 2786:646-1182 3323:1183-1192 3333:1193-1315 3456:1316-1363 3504:1364-1382 6284:1383-1701 3842:1702-1726 3867:1727-1782 5164:1783-1783 3924:1784-1823 3964:1824-1856 3997:1857-1911 4052:1912-1936 4077:1937-2003 4…	3;2	3;2	3;2	>comp99505_c0_seq1_5 len=2162 path=[2140:0-311 6103:312-326 2467:327-333 2474:334-390 2531:391-431 2572:432-476 2617:477-516 2657:517-535 2676:536-559 2700:560-569 2710:570-635 6210:636-645 2786:646-1182 3323:1183-1192 3333:1193-1315 3456:1316-1363 3504:13	2	3	3	3	4.6	4.6	4.6	78.856	721	721;435	19.357	93339000	3590000	1.02899e-05	0.00102899	13	264		290
Haliotis_sp_Tri_2770_c0_g1_i1;comp99703_c0_seq1_2 len=2817 path=[2795:0-1060 3856:1061-1739 4535:1740-1764 4560:1765-1802 4598:1803-1812 4608:1813-1836 4632:1837-2307 5103:2308-2429 5225:2430-2816];comp136401_c0_seq1_5 len=2422 path=[2400:0-2421];comp94682_c0_seq1_3 len=1237 path=[909:0-344 1254:345-367 1277:368-753 3812:754-781 23:782-1011 253:1012-1071 4861:1072-1078 320:1079-1104 346:1105-1128…	Haliotis_sp_Tri_2770_c0_g1_i1;comp99703_c0_seq1_2 len=2817 path=[2795:0-1060 3856:1061-1739 4535:1740-1764 4560:1765-1802 4598:1803-1812 4608:1813-1836 4632:1837-2307 5103:2308-2429 5225:2430-2816];comp136401_c0_seq1_5 len=2422 path=[2400:0-2421]	8;8;5;1;1	8;8;5;1;1	7;7;4;1;1	>Haliotis_sp_Tri_2770_c0_g1_i1;>comp99703_c0_seq1_2 len=2817 path=[2795:0-1060 3856:1061-1739 4535:1740-1764 4560:1765-1802 4598:1803-1812 4608:1813-1836 4632:1837-2307 5103:2308-2429 5225:2430-2816];>comp136401_c0_seq1_5 len=2422 path=[2400:0-2421]	5	8	8	7	15.1	15.1	13.4	73.612	670	670;939;808;412;665	60.324	312020000	9455300	2.71015e-05	0.00271015	27	265;266		343;642
Haliotis_sp_CLC_11155_c0_g1_i1	Haliotis_sp_CLC_11155_c0_g1_i1	1	1	1	>Haliotis_sp_CLC_11155_c0_g1_i1	1	1	1	1	7.9	7.9	7.9	31.707	365	365	56.576	12130000	12130000	3.47679e-05	0.00347679	3
Haliotis_sp_CLC_1125_c0_g1_i1	Haliotis_sp_CLC_1125_c0_g1_i1	9	9	9	>Haliotis_sp_CLC_1125_c0_g1_i1	1	9	9	9	9.9	9.9	9.9	106.21	968	968	99.66	1057800000	26444000	7.57958e-05	0.00757958	90	365		789
Haliotis_sp_CLC_12_c0_g1_i1	Haliotis_sp_CLC_12_c0_g1_i1	10	10	10	>Haliotis_sp_CLC_12_c0_g1_i1	1	10	10	10	27.6	27.6	27.6	51.019	463	463	127.67	3554100000	169240000	0.000485089	0.0485089	107	366;367;368		122;164;311
Haliotis_sp_CLC_12027_c0_g1_i1;Haliotis_sp_idb_54497_c0_g1_i1;Haliotis_sp_idb_41452_c0_g1_i1	Haliotis_sp_CLC_12027_c0_g1_i1;Haliotis_sp_idb_54497_c0_g1_i1	9;9;4	9;9;4	9;9;4	>Haliotis_sp_CLC_12027_c0_g1_i1;>Haliotis_sp_idb_54497_c0_g1_i1	3	9	9	9	31.1	31.1	31.1	18.644	180	180;209;114	115.14	8276400000	1379400000	0.00395374	0.395374	98	369;370;371;372;373		115;118;151;168;171
Haliotis_sp_CLC_123_c0_g1_i1;Haliotis_sp_idb_32947_c0_g1_i1	Haliotis_sp_CLC_123_c0_g1_i1;Haliotis_sp_idb_32947_c0_g1_i1	7;7	7;7	7;7	>Haliotis_sp_CLC_123_c0_g1_i1;>Haliotis_sp_idb_32947_c0_g1_i1	2	7	7	7	23.4	23.4	23.4	47.944	457	457;498	150.63	5412300000	492020000	0.00141027	0.141027	189	374		43
Haliotis_sp_CLC_1320_c0_g1_i1;Haliotis_sp_Tri_133893_c0_g1_i1;Haliotis_sp_Tri_133894_c0_g1_i1	Haliotis_sp_CLC_1320_c0_g1_i1;Haliotis_sp_Tri_133893_c0_g1_i1;Haliotis_sp_Tri_133894_c0_g1_i1	4;4;4	4;4;4	4;4;4	>Haliotis_sp_CLC_1320_c0_g1_i1;>Haliotis_sp_Tri_133893_c0_g1_i1;>Haliotis_sp_Tri_133894_c0_g1_i1	3	4	4	4	46.3	46.3	46.3	14.055	136	136;167;169	72.116	524700000	87449000	0.000250653	0.0250653	37	375		67
Haliotis_sp_CLC_1340_c0_g1_i1;Haliotis_sp_Tri_23367_c0_g1_i1	Haliotis_sp_CLC_1340_c0_g1_i1	5;1	5;1	5;1	>Haliotis_sp_CLC_1340_c0_g1_i1	2	5	5	5	7.4	7.4	7.4	94.041	849	849;200	39.008	285960000	11438000	3.27845e-05	0.00327845	21	376		791
Haliotis_sp_CLC_146_c0_g1_i1;Haliotis_sp_idb_13068_c0_g1_i1;Haliotis_sp_Tri_105374_c0_g1_i1;Haliotis_sp_idb_13069_c0_g1_i1	Haliotis_sp_CLC_146_c0_g1_i1;Haliotis_sp_idb_13068_c0_g1_i1;Haliotis_sp_Tri_105374_c0_g1_i1	22;20;13;9	22;20;13;9	22;20;13;9	>Haliotis_sp_CLC_146_c0_g1_i1;>Haliotis_sp_idb_13068_c0_g1_i1;>Haliotis_sp_Tri_105374_c0_g1_i1	4	22	22	22	28.3	28.3	28.3	95.006	890	890;837;262;637	231.56	5848900000	149970000	0.000429855	0.0429855	240	377;378;379		87;464;827
Haliotis_sp_CLC_148_c0_g1_i1	Haliotis_sp_CLC_148_c0_g1_i1	6	6	3	>Haliotis_sp_CLC_148_c0_g1_i1	1	6	6	3	49.3	49.3	23.2	15.796	138	138	109.82	6892000000	984570000	0.00282205	0.282205	125
Haliotis_sp_CLC_1485_c0_g1_i1;comp101644_c0_seq1_4 len=3009 path=[1:0-618 620:619-713 715:714-1166 1168:1167-1220 1222:1221-2965 14042:2966-3008]	Haliotis_sp_CLC_1485_c0_g1_i1	58;13	58;13	1;0	>Haliotis_sp_CLC_1485_c0_g1_i1	2	58	58	1	49.8	49.8	1.6	169.23	1520	1520;1003	323.31	17216000000	215200000	0.000616823	0.0616823	744	20;21;22;23;24;25;26;27;28;29;30;31;32;33;34;36;380		134;159;190;213;312;448;473;537;640;712;926;1017;1106;1112;1290;1412;1493
Haliotis_sp_CLC_15249_c0_g1_i1;comp82445_c0_seq1_6 len=1140 path=[1118:0-286 1405:287-323 1442:324-368 1487:369-383 1502:384-1139]	Haliotis_sp_CLC_15249_c0_g1_i1;comp82445_c0_seq1_6 len=1140 path=[1118:0-286 1405:287-323 1442:324-368 1487:369-383 1502:384-1139]	7;6	7;6	7;6	>Haliotis_sp_CLC_15249_c0_g1_i1;>comp82445_c0_seq1_6 len=1140 path=[1118:0-286 1405:287-323 1442:324-368 1487:369-383 1502:384-1139]	2	7	7	7	28.4	28.4	28.4	37.904	338	338;380	78.937	414290000	25893000	7.42165e-05	0.00742165	31	381;382;383;384		149;208;216;298
Haliotis_sp_CLC_1545_c0_g1_i1;Haliotis_sp_Tri_35761_c0_g1_i1;comp98763_c0_seq3_3 len=4694 path=[1:0-2312 2317:2313-2630 2635:2631-2638 2643:2639-3453 11360:3454-3485 3490:3486-3971 3976:3972-4028 4033:4029-4066 4071:4067-4099 4104:4100-4241 4246:4242-4257 4262:4258-4323 4328:4324-4324 4329:4325-4343 15062:4344-4361 15080:4362-4363 15082:4364-4420 15148:4421-4425 15153:4426-4427 15155:4428-4454 15…	Haliotis_sp_CLC_1545_c0_g1_i1	49;23;18;7;6;4;1;1;1	49;23;18;7;6;4;1;1;1	31;16;12;1;4;4;1;1;0	>Haliotis_sp_CLC_1545_c0_g1_i1	9	49	49	31	17	17	11.4	394.11	3429	3429;1348;1564;3335;1348;265;104;190;2160	323.31	8847100000	58981000	0.000169056	0.0169056	434	385;386;387;388;389;390		259;1102;1295;1936;2660;3371
Haliotis_sp_CLC_160_c0_g1_i1;sp|P86734|EPDR1_HALAI Ependymin-related protein 1 OS=Haliotis asinina GN=Sometsuke PE=1 SV=1	Haliotis_sp_CLC_160_c0_g1_i1	20;1	9;1	1;0	>Haliotis_sp_CLC_160_c0_g1_i1	2	20	9	1	81.3	28.8	7.1	21.906	198	198;200	200.92	22849000000	2538700000	0.00727662	0.727662	348
Haliotis_sp_CLC_18633_c0_g1_i1	Haliotis_sp_CLC_18633_c0_g1_i1	9	9	9	>Haliotis_sp_CLC_18633_c0_g1_i1	1	9	9	9	22.9	22.9	22.9	51.972	467	467	71.096	998830000	43427000	0.000124474	0.0124474	49	391		416
Haliotis_sp_CLC_1876_c0_g1_i1	Haliotis_sp_CLC_1876_c0_g1_i1	12	6	1	>Haliotis_sp_CLC_1876_c0_g1_i1	1	12	6	1	50.5	29	6	22.344	200	200	77.382	12594000000	1144900000	0.0032816	0.32816	126
Haliotis_sp_CLC_1949_c0_g1_i1	Haliotis_sp_CLC_1949_c0_g1_i1	9	3	3	>Haliotis_sp_CLC_1949_c0_g1_i1	1	9	3	3	34.4	13.3	13.3	32.099	285	285	49.04	1593300000	88516000	0.000253711	0.0253711	68	392;393;394;395;396		180;216;218;228;262
Haliotis_sp_Tri_107535_c0_g1_i1;Haliotis_sp_CLC_21_c0_g1_i1;sp|P86732|GAAP_HALAI Glycine, alanine and asparagine-rich protein OS=Haliotis asinina PE=1 SV=1	Haliotis_sp_Tri_107535_c0_g1_i1;Haliotis_sp_CLC_21_c0_g1_i1	18;18;5	18;18;5	18;18;5	>Haliotis_sp_Tri_107535_c0_g1_i1;>Haliotis_sp_CLC_21_c0_g1_i1	3	18	18	18	32.9	32.9	32.9	33.176	371	371;411;507	227.92	22050000000	1837500000	0.00526678	0.526678	514
Haliotis_sp_CLC_2296_c0_g1_i1	Haliotis_sp_CLC_2296_c0_g1_i1	13	13	13	>Haliotis_sp_CLC_2296_c0_g1_i1	1	13	13	13	23.7	23.7	23.7	75.967	675	675	152.97	1361700000	37824000	0.000108414	0.0108414	102	397;398;399		176;662;664
Haliotis_sp_CLC_237_c0_g1_i1;Haliotis_sp_idb_23364_c0_g1_i1;comp16151_c0_seq2_5 len=617 path=[1:0-425 427:426-616];comp16151_c0_seq1_5 len=230 path=[1228:0-38 427:39-229]	Haliotis_sp_CLC_237_c0_g1_i1;Haliotis_sp_idb_23364_c0_g1_i1;comp16151_c0_seq2_5 len=617 path=[1:0-425 427:426-616]	8;6;4;2	8;6;4;2	6;6;4;2	>Haliotis_sp_CLC_237_c0_g1_i1;>Haliotis_sp_idb_23364_c0_g1_i1;>comp16151_c0_seq2_5 len=617 path=[1:0-425 427:426-616]	4	8	8	6	13.2	13.2	9.3	98.29	882	882;881;206;77	91.275	344170000	9302000	2.66621e-05	0.00266621	29
Haliotis_sp_CLC_253_c0_g1_i1	Haliotis_sp_CLC_253_c0_g1_i1	1	1	1	>Haliotis_sp_CLC_253_c0_g1_i1	1	1	1	1	6	6	6	22.871	218	218	8.3884	19167000	2129700	6.10431e-06	0.000610431	2
Haliotis_sp_idb_2023_c0_g1_i1;Haliotis_sp_CLC_2607_c0_g1_i1;Haliotis_sp_idb_2021_c0_g1_i1	Haliotis_sp_idb_2023_c0_g1_i1;Haliotis_sp_CLC_2607_c0_g1_i1;Haliotis_sp_idb_2021_c0_g1_i1	3;3;3	3;3;3	3;3;3	>Haliotis_sp_idb_2023_c0_g1_i1;>Haliotis_sp_CLC_2607_c0_g1_i1;>Haliotis_sp_idb_2021_c0_g1_i1	3	3	3	3	10.1	10.1	10.1	43.97	404	404;495;517	25.554	128740000	10728000	3.07494e-05	0.00307494	11	400		118
Haliotis_sp_CLC_28060_c0_g1_i1;Haliotis_sp_idb_59441_c0_g1_i1	Haliotis_sp_CLC_28060_c0_g1_i1;Haliotis_sp_idb_59441_c0_g1_i1	2;2	2;2	2;2	>Haliotis_sp_CLC_28060_c0_g1_i1;>Haliotis_sp_idb_59441_c0_g1_i1	2	2	2	2	19.1	19.1	19.1	20.388	188	188;215	40.312	156380000	22340000	6.40326e-05	0.00640326	10
Haliotis_sp_CLC_303_c0_g1_i1;Haliotis_sp_Tri_125184_c0_g1_i1	Haliotis_sp_CLC_303_c0_g1_i1	27;7	27;7	27;7	>Haliotis_sp_CLC_303_c0_g1_i1	2	27	27	27	38.3	38.3	38.3	79.789	745	745;301	323.31	11010000000	323830000	0.000928186	0.0928186	412	401;402;403;404;405;406;407;408		235;347;375;402;450;548;554;561
Haliotis_sp_CLC_3466_c0_g1_i1;comp16849_c0_seq2_2 len=1627 path=[1605:0-1454 3060:1455-1626];Haliotis_sp_idb_22395_c0_g1_i1;comp169587_c0_seq1_2 len=324 path=[1:0-323]	Haliotis_sp_CLC_3466_c0_g1_i1;comp16849_c0_seq2_2 len=1627 path=[1605:0-1454 3060:1455-1626]	17;13;7;1	17;13;7;1	17;13;7;1	>Haliotis_sp_CLC_3466_c0_g1_i1;>comp16849_c0_seq2_2 len=1627 path=[1605:0-1454 3060:1455-1626]	4	17	17	17	40.2	40.2	40.2	75.511	679	679;542;678;108	262.32	4895400000	174840000	0.00050114	0.050114	192	409;410;411;412;413		315;366;368;393;462
Haliotis_sp_CLC_3878_c0_g1_i1;Haliotis_sp_idb_55101_c0_g1_i1	Haliotis_sp_CLC_3878_c0_g1_i1	32;1	7;1	7;1	>Haliotis_sp_CLC_3878_c0_g1_i1	2	32	7	7	30.1	7.1	7.1	146.24	1328	1328;115	55.779	1911300000	31855000	9.13052e-05	0.00913052	81	414;415;416;417;418;419;420;421		91;115;141;322;1037;1137;1241;1246
Haliotis_sp_CLC_39_c0_g1_i1	Haliotis_sp_CLC_39_c0_g1_i1	15	15	14	>Haliotis_sp_CLC_39_c0_g1_i1	1	15	15	14	66.1	66.1	66.1	20.338	189	189	251.54	25490000000	2317300000	0.00664202	0.664202	320	422;423;424;425;426;427;428;429;430		74;77;80;95;118;121;123;136;143
Haliotis_sp_CLC_4_c0_g1_i1;Haliotis_sp_Tri_11338_c0_g1_i1	Haliotis_sp_CLC_4_c0_g1_i1;Haliotis_sp_Tri_11338_c0_g1_i1	3;3	3;3	3;3	>Haliotis_sp_CLC_4_c0_g1_i1;>Haliotis_sp_Tri_11338_c0_g1_i1	2	3	3	3	20	20	20	18.036	170	170;244	101.03	11110000000	3703300000	0.0106147	1.06147	95	431		48
Haliotis_sp_CLC_413_c0_g1_i1;comp19203_c0_seq1_1 len=639 path=[1:0-638];comp104237_c0_seq2_2 len=1215 path=[16513:0-1019 17533:1020-1021 17535:1022-1045 17559:1046-1214];comp104237_c0_seq3_2 len=1223 path=[16513:0-1019 17533:1020-1021 17535:1022-1045 22578:1046-1098 20526:1099-1106 18868:1107-1222];comp104237_c0_seq1_2 len=1251 path=[16513:0-1019 17533:1020-1021 17535:1022-1045 22578:1046-1098 18…	Haliotis_sp_CLC_413_c0_g1_i1;comp19203_c0_seq1_1 len=639 path=[1:0-638];comp104237_c0_seq2_2 len=1215 path=[16513:0-1019 17533:1020-1021 17535:1022-1045 17559:1046-1214];comp104237_c0_seq3_2 len=1223 path=[16513:0-1019 17533:1020-1021 17535:1022-1045 22578:1046-1098 20526:1099-1106 18868:1107-1222];comp104237_c0_seq1_2 len=1251 path=[16513:0-1019 17533:1020-1021 17535:1022-1045 22578:1046-1098 18…	2;1;1;1;1	2;1;1;1;1	2;1;1;1;1	>Haliotis_sp_CLC_413_c0_g1_i1;>comp19203_c0_seq1_1 len=639 path=[1:0-638];>comp104237_c0_seq2_2 len=1215 path=[16513:0-1019 17533:1020-1021 17535:1022-1045 17559:1046-1214];>comp104237_c0_seq3_2 len=1223 path=[16513:0-1019 17533:1020-1021 17535:1022-1045 2	5	2	2	2	5.5	5.5	5.5	53.162	476	476;213;405;408;417	15.255	43583000	1981100	5.67838e-06	0.000567838	6
Haliotis_sp_CLC_435_c0_g1_i1;Haliotis_sp_Tri_113045_c0_g1_i1;comp103240_c1_seq1_6 len=1922 path=[11455:0-19 2106:20-47 2133:48-67 2153:68-69 2155:70-113 11525:114-128 2214:129-247 2333:248-305 2391:306-342 11666:343-417 4259:418-442 11776:443-510 4352:511-511 4353:512-524 4366:525-551 11810:552-573 4415:574-598 11839:599-623 9202:624-636 4478:637-708 2800:709-742 2834:743-773 2865:774-983 3075:98…	Haliotis_sp_CLC_435_c0_g1_i1;Haliotis_sp_Tri_113045_c0_g1_i1	3;3;1;1;1	3;3;1;1;1	3;3;1;1;1	>Haliotis_sp_CLC_435_c0_g1_i1;>Haliotis_sp_Tri_113045_c0_g1_i1	5	3	3	3	5.9	5.9	5.9	73.47	680	680;712;641;684;696	35.674	26673000	952610	2.73044e-06	0.000273044	8
Haliotis_sp_CLC_47058_c0_g1_i1	Haliotis_sp_CLC_47058_c0_g1_i1	1	1	1	>Haliotis_sp_CLC_47058_c0_g1_i1	1	1	1	1	4.9	4.9	4.9	28.402	264	264	6.9002	9574500	1063800	3.04915e-06	0.000304915	2
Haliotis_sp_CLC_5_c0_g1_i1;Haliotis_sp_Tri_57797_c0_g1_i1	Haliotis_sp_CLC_5_c0_g1_i1;Haliotis_sp_Tri_57797_c0_g1_i1	6;5	6;5	1;0	>Haliotis_sp_CLC_5_c0_g1_i1;>Haliotis_sp_Tri_57797_c0_g1_i1	2	6	6	1	50	50	12.1	16.268	182	182;380	162.94	22336000000	5583900000	0.016005	1.6005	74
Haliotis_sp_CLC_554_c0_g1_i1	Haliotis_sp_CLC_554_c0_g1_i1	10	10	10	>Haliotis_sp_CLC_554_c0_g1_i1	1	10	10	10	16.3	16.3	16.3	96.103	901	901	120.59	1103800000	32464000	9.30508e-05	0.00930508	76	432		734
Haliotis_sp_CLC_5712_c0_g1_i1;Haliotis_sp_Tri_121734_c0_g1_i1	Haliotis_sp_CLC_5712_c0_g1_i1;Haliotis_sp_Tri_121734_c0_g1_i1	2;2	2;2	2;2	>Haliotis_sp_CLC_5712_c0_g1_i1;>Haliotis_sp_Tri_121734_c0_g1_i1	2	2	2	2	4.2	4.2	4.2	71.222	624	624;632	12.937	11509000	328830	9.42518e-07	9.42518e-05	2	433		327
Haliotis_sp_CLC_577_c0_g1_i1	Haliotis_sp_CLC_577_c0_g1_i1	2	2	2	>Haliotis_sp_CLC_577_c0_g1_i1	1	2	2	2	8.9	8.9	8.9	31.86	291	291	12.459	99847000	9077000	2.60172e-05	0.00260172	4
Haliotis_sp_CLC_608_c0_g1_i1;tr|O44341|O44341_HALRU Lustrin A OS=Haliotis rufescens PE=2 SV=1	Haliotis_sp_CLC_608_c0_g1_i1;tr|O44341|O44341_HALRU Lustrin A OS=Haliotis rufescens PE=2 SV=1	2;1	2;1	2;1	>Haliotis_sp_CLC_608_c0_g1_i1;>tr|O44341|O44341_HALRU Lustrin A OS=Haliotis rufescens PE=2 SV=1	2	2	2	2	11.1	11.1	11.1	17.445	180	180;1428	18.12	751680000	150340000	0.000430916	0.0430916	34
Haliotis_sp_Tri_33510_c0_g1_i1;Haliotis_sp_CLC_62_c0_g1_i1;Haliotis_sp_Tri_64677_c0_g1_i1;Haliotis_sp_Tri_33508_c0_g1_i1	Haliotis_sp_Tri_33510_c0_g1_i1;Haliotis_sp_CLC_62_c0_g1_i1;Haliotis_sp_Tri_64677_c0_g1_i1;Haliotis_sp_Tri_33508_c0_g1_i1	5;5;4;4	5;5;4;4	5;5;4;4	>Haliotis_sp_Tri_33510_c0_g1_i1;>Haliotis_sp_CLC_62_c0_g1_i1;>Haliotis_sp_Tri_64677_c0_g1_i1;>Haliotis_sp_Tri_33508_c0_g1_i1	4	5	5	5	19.2	19.2	19.2	45.816	433	433;464;253;280	73.895	1249800000	138870000	0.00039804	0.039804	59
Haliotis_sp_CLC_620_c0_g1_i1;Haliotis_sp_idb_44242_c0_g1_i1;comp427051_c0_seq1_4 len=209 path=[1:0-208]	Haliotis_sp_CLC_620_c0_g1_i1;Haliotis_sp_idb_44242_c0_g1_i1;comp427051_c0_seq1_4 len=209 path=[1:0-208]	5;5;4	5;5;4	5;5;4	>Haliotis_sp_CLC_620_c0_g1_i1;>Haliotis_sp_idb_44242_c0_g1_i1;>comp427051_c0_seq1_4 len=209 path=[1:0-208]	3	5	5	5	8.8	8.8	8.8	54.593	520	520;549;69	30.75	1173400000	65190000	0.000186853	0.0186853	32
Haliotis_sp_CLC_699_c0_g1_i1;Haliotis_sp_idb_17813_c0_g1_i1;Haliotis_sp_idb_17815_c0_g1_i1;comp89781_c0_seq1_3 len=1771 path=[1:0-592 594:593-1161 4712:1162-1166 1168:1167-1172 1174:1173-1306 1308:1307-1308 1310:1309-1770];tr|B6RB70|B6RB70_HALDI Fructose-bisphosphate aldolase (Fragment) OS=Haliotis discus discus PE=2 SV=1;tr|A0A059XNP6|A0A059XNP6_9VEST Fructose-bisphosphate aldolase (Fragment) OS…	Haliotis_sp_CLC_699_c0_g1_i1;Haliotis_sp_idb_17813_c0_g1_i1;Haliotis_sp_idb_17815_c0_g1_i1;comp89781_c0_seq1_3 len=1771 path=[1:0-592 594:593-1161 4712:1162-1166 1168:1167-1172 1174:1173-1306 1308:1307-1308 1310:1309-1770];tr|B6RB70|B6RB70_HALDI Fructose-bisphosphate aldolase (Fragment) OS=Haliotis discus discus PE=2 SV=1;tr|A0A059XNP6|A0A059XNP6_9VEST Fructose-bisphosphate aldolase (Fragment) OS…	4;4;3;3;2;2;2;1;1;1	4;4;3;3;2;2;2;1;1;1	4;4;3;3;2;2;2;1;1;1	>Haliotis_sp_CLC_699_c0_g1_i1;>Haliotis_sp_idb_17813_c0_g1_i1;>Haliotis_sp_idb_17815_c0_g1_i1;>comp89781_c0_seq1_3 len=1771 path=[1:0-592 594:593-1161 4712:1162-1166 1168:1167-1172 1174:1173-1306 1308:1307-1308 1310:1309-1770];>tr|B6RB70|B6RB70_HALDI Fruct	10	4	4	4	14.9	14.9	14.9	38.915	363	363;390;202;590;241;256;363;196;226;487	30.575	78578000	3571700	1.02375e-05	0.00102375	7	434		40
Haliotis_sp_CLC_73_c0_g1_i1	Haliotis_sp_CLC_73_c0_g1_i1	26	26	23	>Haliotis_sp_CLC_73_c0_g1_i1	1	26	26	23	43.4	43.4	38.8	64.694	655	655	323.31	13960000000	317280000	0.000909412	0.0909412	447	435		270
Haliotis_sp_CLC_77_c0_g1_i1	Haliotis_sp_CLC_77_c0_g1_i1	8	8	5	>Haliotis_sp_CLC_77_c0_g1_i1	1	8	8	5	53.6	53.6	31.2	15.633	138	138	106.93	12353000000	1764700000	0.00505812	0.505812	195
Haliotis_sp_CLC_8154_c0_g1_i1	Haliotis_sp_CLC_8154_c0_g1_i1	3	3	3	>Haliotis_sp_CLC_8154_c0_g1_i1	1	3	3	3	24.7	24.7	24.7	14.969	146	146	23.428	757240000	126210000	0.000361753	0.0361753	37
Haliotis_sp_CLC_866_c0_g1_i1;Haliotis_sp_Tri_74171_c0_g1_i1	Haliotis_sp_CLC_866_c0_g1_i1;Haliotis_sp_Tri_74171_c0_g1_i1	2;1	2;1	2;1	>Haliotis_sp_CLC_866_c0_g1_i1;>Haliotis_sp_Tri_74171_c0_g1_i1	2	2	2	2	9.9	9.9	9.9	31.307	303	303;247	57.903	107840000	8986700	2.57584e-05	0.00257584	27
Haliotis_sp_idb_10164_c0_g1_i1	Haliotis_sp_idb_10164_c0_g1_i1	21	1	1	>Haliotis_sp_idb_10164_c0_g1_i1	1	21	1	1	26.7	1.8	1.8	120.24	1073	1073	15.851	138570000	2717200	7.78825e-06	0.000778825	9	10;11;12;13;14;15;16		121;323;428;528;547;625;671
Haliotis_sp_idb_10314_c0_g1_i1;comp52297_c0_seq1_2 len=813 path=[791:0-812];comp52297_c1_seq1_1 len=374 path=[1581:0-373]	Haliotis_sp_idb_10314_c0_g1_i1;comp52297_c0_seq1_2 len=813 path=[791:0-812]	8;7;1	8;7;1	8;7;1	>Haliotis_sp_idb_10314_c0_g1_i1;>comp52297_c0_seq1_2 len=813 path=[791:0-812]	3	8	8	8	37.3	37.3	37.3	40.251	373	373;271;125	159.51	3665200000	281940000	0.000808118	0.0808118	117
Haliotis_sp_idb_1052_c0_g1_i1;comp90611_c2_seq1_4 len=4221 path=[4199:0-140 4340:141-165 4365:166-221 4421:222-231 4431:232-544 4744:545-3216 7416:3217-3473 17178:3474-4220];Haliotis_sp_CLC_32838_c0_g1_i1	Haliotis_sp_idb_1052_c0_g1_i1	47;13;4	47;13;4	13;13;0	>Haliotis_sp_idb_1052_c0_g1_i1	3	47	47	13	9.7	9.7	2.8	678.69	6144	6144;1407;295	323.31	1641100000	6336400	1.81619e-05	0.00181619	120	105;106;190;436;437		1155;1672;2886;3492;3895
Haliotis_sp_idb_10705_c0_g1_i1;Haliotis_sp_Tri_36495_c0_g1_i1	Haliotis_sp_idb_10705_c0_g1_i1;Haliotis_sp_Tri_36495_c0_g1_i1	26;26	26;26	26;26	>Haliotis_sp_idb_10705_c0_g1_i1;>Haliotis_sp_Tri_36495_c0_g1_i1	2	26	26	26	40.9	40.9	40.9	79.472	717	717;730	323.31	9917200000	309910000	0.000888288	0.0888288	346	438;439;440;441;442;443		49;83;477;551;599;658
Haliotis_sp_idb_12126_c0_g1_i1	Haliotis_sp_idb_12126_c0_g1_i1	2	2	2	>Haliotis_sp_idb_12126_c0_g1_i1	1	2	2	2	4.6	4.6	4.6	37.658	324	324	22.194	23249000	2113500	6.05788e-06	0.000605788	6	444		216
Haliotis_sp_idb_12174_c0_g1_i1;Haliotis_sp_CLC_8754_c0_g1_i1	Haliotis_sp_idb_12174_c0_g1_i1;Haliotis_sp_CLC_8754_c0_g1_i1	24;13	24;13	18;13	>Haliotis_sp_idb_12174_c0_g1_i1;>Haliotis_sp_CLC_8754_c0_g1_i1	2	24	24	18	42.7	42.7	36	99.93	898	898;444	323.31	9846300000	273510000	0.000783955	0.0783955	294	392;393;396;445;446;447;448;449;450;451;452		206;254;288;357;376;379;769;780;786;812;818
Haliotis_sp_idb_12176_c0_g1_i1;Haliotis_sp_Tri_16482_c0_g1_i1	Haliotis_sp_idb_12176_c0_g1_i1	4;1	1;1	1;1	>Haliotis_sp_idb_12176_c0_g1_i1	2	4	1	1	13.7	3.3	3.3	35.355	329	329;108	7.3398	64707000	7189600	2.06074e-05	0.00206074	6	453;454;455;456		184;200;203;206
Haliotis_sp_idb_12235_c0_g1_i1	Haliotis_sp_idb_12235_c0_g1_i1	39	2	1	>Haliotis_sp_idb_12235_c0_g1_i1	1	39	2	1	52.3	4.6	2.2	107.78	969	969	91.118	254930000	4721000	1.35317e-05	0.00135317	27	20;24;27;30;31;32;33;34;35;36		134;159;190;213;312;448;473;537;668;740
Haliotis_sp_idb_12239_c0_g1_i1;comp99139_c0_seq1_2 len=2341 path=[5803:0-306 6110:307-1316 7120:1317-2063 7867:2064-2263 8067:2264-2287 17907:2288-2340];comp99139_c3_seq1_2 len=643 path=[621:0-590 1212:591-642]	Haliotis_sp_idb_12239_c0_g1_i1;comp99139_c0_seq1_2 len=2341 path=[5803:0-306 6110:307-1316 7120:1317-2063 7867:2064-2263 8067:2264-2287 17907:2288-2340]	3;2;1	3;2;1	3;2;1	>Haliotis_sp_idb_12239_c0_g1_i1;>comp99139_c0_seq1_2 len=2341 path=[5803:0-306 6110:307-1316 7120:1317-2063 7867:2064-2263 8067:2264-2287 17907:2288-2340]	3	3	3	3	5.2	5.2	5.2	83.32	756	756;780;214	17.241	60486000	1591700	4.56225e-06	0.000456225	4
Haliotis_sp_idb_1321_c0_g1_i1;comp107313_c0_seq1_1 len=23161 path=[1:0-25 27:26-687 689:688-1040 51643:1041-1124 47524:1125-1126 1128:1127-2114 2116:2115-2116 2118:2117-3775 3777:3776-4372 4374:4373-4408 4410:4409-4576 4578:4577-4644 4646:4645-4716 4718:4717-6321 6323:6322-6329 6331:6330-6457 6459:6458-7628 7630:7629-8470 8472:8471-10786 52568:10787-10788 52570:10789-10866 52600:10867-11006 52667…	Haliotis_sp_idb_1321_c0_g1_i1;comp107313_c0_seq1_1 len=23161 path=[1:0-25 27:26-687 689:688-1040 51643:1041-1124 47524:1125-1126 1128:1127-2114 2116:2115-2116 2118:2117-3775 3777:3776-4372 4374:4373-4408 4410:4409-4576 4578:4577-4644 4646:4645-4716 4718:4717-6321 6323:6322-6329 6331:6330-6457 6459:6458-7628 7630:7629-8470 8472:8471-10786 52568:10787-10788 52570:10789-10866 52600:10867-11006 52667…	26;18;6;6;2	26;18;6;6;2	25;18;6;6;1	>Haliotis_sp_idb_1321_c0_g1_i1;>comp107313_c0_seq1_1 len=23161 path=[1:0-25 27:26-687 689:688-1040 51643:1041-1124 47524:1125-1126 1128:1127-2114 2116:2115-2116 2118:2117-3775 3777:3776-4372 4374:4373-4408 4410:4409-4576 4578:4577-4644 4646:4645-4716 4718:	5	26	26	25	11.6	11.6	11.3	329.03	3019	3019;7721;434;442;360	248.17	1024200000	8829700	2.53084e-05	0.00253084	100	457		1585
Haliotis_sp_idb_13357_c0_g1_i1;Haliotis_sp_idb_13358_c0_g1_i1	Haliotis_sp_idb_13357_c0_g1_i1;Haliotis_sp_idb_13358_c0_g1_i1	3;3	3;3	3;3	>Haliotis_sp_idb_13357_c0_g1_i1;>Haliotis_sp_idb_13358_c0_g1_i1	2	3	3	3	4.2	4.2	4.2	84.659	783	783;991	36.096	265450000	14747000	4.2269e-05	0.0042269	29
Haliotis_sp_idb_13824_c0_g1_i1;Haliotis_sp_Tri_120381_c0_g1_i1	Haliotis_sp_idb_13824_c0_g1_i1	16;3	16;3	13;0	>Haliotis_sp_idb_13824_c0_g1_i1	2	16	16	13	22.1	22.1	17.7	110.14	1001	1001;279	180.38	3168900000	63378000	0.000181659	0.0181659	189	458;459;460;461;462;463;464;465		149;229;526;694;820;922;960;967
Haliotis_sp_idb_1397_c0_g1_i1;Haliotis_sp_CLC_1567_c0_g1_i1;comp99390_c0_seq1_2 len=1590 path=[1:0-146 4883:147-203 205:204-255 257:256-486 3362:487-507 509:508-954 956:955-960 962:961-1158 1160:1159-1202 1204:1203-1255 1257:1256-1268 1270:1269-1311 1313:1312-1325 1327:1326-1360 1362:1361-1361 1363:1362-1385 1387:1386-1411 5298:1412-1589];comp106765_c0_seq2_5 len=4279 path=[10295:0-107 10403:108-…	Haliotis_sp_idb_1397_c0_g1_i1	36;3;3;3;3;3;3;1;1	36;3;3;3;3;3;3;1;1	9;3;3;3;0;0;0;0;0	>Haliotis_sp_idb_1397_c0_g1_i1	9	36	36	9	14.9	14.9	3.9	370.6	3394	3394;417;530;1427;2767;5614;5627;176;274	323.31	2649700000	17095000	4.8999e-05	0.0048999	127	255;466		1242;3178
Haliotis_sp_idb_16155_c0_g1_i1	Haliotis_sp_idb_16155_c0_g1_i1	3	3	3	>Haliotis_sp_idb_16155_c0_g1_i1	1	3	3	3	16.2	16.2	16.2	24.687	222	222	37.016	203710000	25464000	7.29869e-05	0.00729869	21
Haliotis_sp_idb_16318_c0_g1_i1	Haliotis_sp_idb_16318_c0_g1_i1	3	3	3	>Haliotis_sp_idb_16318_c0_g1_i1	1	3	3	3	12.7	12.7	12.7	28.444	259	259	44.145	57885000	7235700	2.07395e-05	0.00207395	12	467		153
Haliotis_sp_idb_16846_c0_g1_i1	Haliotis_sp_idb_16846_c0_g1_i1	8	2	2	>Haliotis_sp_idb_16846_c0_g1_i1	1	8	2	2	40.4	17.2	17.2	21.895	198	198	53.833	1344900000	168120000	0.000481878	0.0481878	32
Haliotis_sp_idb_17014_c0_g1_i1;Haliotis_sp_idb_17016_c0_g1_i1;Haliotis_sp_Tri_15512_c0_g1_i1	Haliotis_sp_idb_17014_c0_g1_i1;Haliotis_sp_idb_17016_c0_g1_i1;Haliotis_sp_Tri_15512_c0_g1_i1	14;13;12	14;13;12	14;13;12	>Haliotis_sp_idb_17014_c0_g1_i1;>Haliotis_sp_idb_17016_c0_g1_i1;>Haliotis_sp_Tri_15512_c0_g1_i1	3	14	14	14	33.2	33.2	33.2	67.405	642	642;451;531	290.29	11994000000	631280000	0.00180942	0.180942	268	468;469;470;471;472;473;474;475;476;477;478;479		274;284;285;543;550;554;558;561;599;623;627;638
Haliotis_sp_idb_17035_c0_g1_i1	Haliotis_sp_idb_17035_c0_g1_i1	20	17	12	>Haliotis_sp_idb_17035_c0_g1_i1	1	20	17	12	81	65.4	45.1	23.843	237	237	323.31	28271000000	1413600000	0.00405177	0.405177	498
Haliotis_sp_idb_17053_c0_g1_i1;Haliotis_sp_Tri_48536_c0_g1_i1	Haliotis_sp_idb_17053_c0_g1_i1;Haliotis_sp_Tri_48536_c0_g1_i1	2;2	2;2	2;2	>Haliotis_sp_idb_17053_c0_g1_i1;>Haliotis_sp_Tri_48536_c0_g1_i1	2	2	2	2	7.5	7.5	7.5	48.902	452	452;499	52.825	216730000	19703000	5.64742e-05	0.00564742	30
Haliotis_sp_idb_1745_c0_g1_i1;Haliotis_sp_CLC_2232_c0_g1_i1;comp170175_c0_seq1_6 len=323 path=[1:0-322];comp189149_c0_seq1_5 len=485 path=[1:0-484]	Haliotis_sp_idb_1745_c0_g1_i1;Haliotis_sp_CLC_2232_c0_g1_i1	81;70;1;1	81;70;1;1	81;70;1;1	>Haliotis_sp_idb_1745_c0_g1_i1;>Haliotis_sp_CLC_2232_c0_g1_i1	4	81	81	81	54	54	54	214.48	1932	1932;1728;108;162	323.31	20961000000	235510000	0.000675037	0.0675037	804	480;481;482;483;484;485;486;487;488;489;490;491;492;493;494;495		287;360;383;443;628;759;829;875;956;959;978;1014;1042;1294;1338;1560
Haliotis_sp_idb_17762_c0_g1_i1	Haliotis_sp_idb_17762_c0_g1_i1	5	5	1	>Haliotis_sp_idb_17762_c0_g1_i1	1	5	5	1	13.8	13.8	2.9	62.036	556	556	56.795	510600000	23209000	6.65234e-05	0.00665234	25
Haliotis_sp_idb_18243_c0_g1_i1	Haliotis_sp_idb_18243_c0_g1_i1	2	2	2	>Haliotis_sp_idb_18243_c0_g1_i1	1	2	2	2	7.3	7.3	7.3	36.726	344	344	13.462	58737000	3915800	1.12238e-05	0.00112238	4
Haliotis_sp_idb_18575_c0_g1_i1;Haliotis_sp_CLC_3307_c0_g1_i1;Haliotis_sp_idb_18579_c0_g1_i1	Haliotis_sp_idb_18575_c0_g1_i1	15;3;3	15;3;3	15;3;3	>Haliotis_sp_idb_18575_c0_g1_i1	3	15	15	15	38.3	38.3	38.3	51.623	467	467;175;179	219.1	7675100000	383750000	0.00109993	0.109993	195	496		274
Haliotis_sp_idb_18707_c0_g1_i1;Haliotis_sp_Tri_133115_c0_g1_i1	Haliotis_sp_idb_18707_c0_g1_i1;Haliotis_sp_Tri_133115_c0_g1_i1	15;13	15;13	15;13	>Haliotis_sp_idb_18707_c0_g1_i1;>Haliotis_sp_Tri_133115_c0_g1_i1	2	15	15	15	16.9	16.9	16.9	96.845	839	839;798	122.52	6769600000	193420000	0.000554395	0.0554395	281	497		370
Haliotis_sp_idb_18725_c0_g1_i1	Haliotis_sp_idb_18725_c0_g1_i1	8	8	8	>Haliotis_sp_idb_18725_c0_g1_i1	1	8	8	8	18.3	18.3	18.3	61.847	600	600	142.93	29238000000	2923800000	0.00838042	0.838042	241
Haliotis_sp_idb_19016_c0_g1_i1;comp42014_c1_seq1_2 len=281 path=[1713:0-280];comp94669_c0_seq3_4 len=864 path=[2629:0-597 3227:598-612 6686:613-722 6185:723-863];Haliotis_sp_idb_25320_c0_g1_i1;comp94669_c0_seq2_4 len=2651 path=[2629:0-597 3227:598-612 6686:613-722 3352:723-1678 4308:1679-1695 4325:1696-1821 4451:1822-2233 4863:2234-2255 4885:2256-2580 5210:2581-2650];comp94669_c0_seq1_4 len=2669 …	Haliotis_sp_idb_19016_c0_g1_i1	15;5;1;1;1;1	15;5;1;1;1;1	5;5;0;0;0;0	>Haliotis_sp_idb_19016_c0_g1_i1	6	15	15	5	34.5	34.5	10.5	57.429	507	507;94;288;782;883;889	140.28	5315400000	189840000	0.000544134	0.0544134	249	142;143;145;146;147		59;74;164;417;431
Haliotis_sp_idb_19448_c0_g1_i1;Haliotis_sp_idb_22914_c0_g1_i1;Haliotis_sp_Tri_8980_c0_g1_i1;Haliotis_sp_idb_1269_c0_g1_i1;comp105800_c1_seq1_1 len=2605 path=[10756:0-18 10798:19-189 10969:190-213 10993:214-277 3781:278-331 6947:332-357 21130:358-359 6975:360-477 3980:478-505 4008:506-539 4042:540-554 4057:555-595 8074:596-672 8151:673-675 8154:676-840 21363:841-874 4377:875-878 4381:879-906 21420…	Haliotis_sp_idb_19448_c0_g1_i1	4;1;1;1;1;1;1	4;1;1;1;1;1;1	4;1;1;1;1;1;1	>Haliotis_sp_idb_19448_c0_g1_i1	7	4	4	4	9.2	9.2	9.2	64.144	587	587;586;588;589;869;910;928	51.131	59821000	2848600	8.16488e-06	0.000816488	10	498		528
Haliotis_sp_idb_19531_c0_g1_i1	Haliotis_sp_idb_19531_c0_g1_i1	3	3	3	>Haliotis_sp_idb_19531_c0_g1_i1	1	3	3	3	5.7	5.7	5.7	73.019	681	681	33.91	115550000	4444100	1.2738e-05	0.0012738	13	499;500		560;610
Haliotis_sp_idb_19681_c0_g1_i1;Haliotis_sp_CLC_2860_c0_g1_i1	Haliotis_sp_idb_19681_c0_g1_i1	12;5	12;5	12;5	>Haliotis_sp_idb_19681_c0_g1_i1	2	12	12	12	50.5	50.5	50.5	23.922	216	216;200	150.76	147950000000	18494000000	0.0530089	5.30089	316
Haliotis_sp_idb_19738_c0_g1_i1;Haliotis_sp_idb_23118_c0_g1_i1;tr|G9K382|G9K382_HALDV Putative tubulin beta chain OS=Haliotis diversicolor GN=TUBB PE=2 SV=1;sp|P41386|TBB_HALDI Tubulin beta chain (Fragment) OS=Haliotis discus PE=2 SV=1;Haliotis_sp_idb_19739_c0_g1_i1;Haliotis_sp_idb_19741_c0_g1_i1;comp105397_c0_seq5_4 len=2029 path=[6606:0-396 23423:397-408 23435:409-428 1219:429-695 23626:696-720 …	Haliotis_sp_idb_19738_c0_g1_i1;Haliotis_sp_idb_23118_c0_g1_i1;tr|G9K382|G9K382_HALDV Putative tubulin beta chain OS=Haliotis diversicolor GN=TUBB PE=2 SV=1;sp|P41386|TBB_HALDI Tubulin beta chain (Fragment) OS=Haliotis discus PE=2 SV=1;Haliotis_sp_idb_19739_c0_g1_i1;Haliotis_sp_idb_19741_c0_g1_i1;comp105397_c0_seq5_4 len=2029 path=[6606:0-396 23423:397-408 23435:409-428 1219:429-695 23626:696-720 …	10;9;9;8;8;8;7;7;7;7;7;6;6;6;5;5;4;4;4;3;3;3;3;2;2;2;2;2;2;2;2;1;1;1;1;1	10;9;9;8;8;8;7;7;7;7;7;6;6;6;5;5;4;4;4;3;3;3;3;2;2;2;2;2;2;2;2;1;1;1;1;1	9;8;8;7;7;7;6;6;6;6;6;5;6;5;4;4;4;4;4;3;3;3;3;2;2;2;2;2;2;2;2;1;1;1;1;1	>Haliotis_sp_idb_19738_c0_g1_i1;>Haliotis_sp_idb_23118_c0_g1_i1;>tr|G9K382|G9K382_HALDV Putative tubulin beta chain OS=Haliotis diversicolor GN=TUBB PE=2 SV=1;>sp|P41386|TBB_HALDI Tubulin beta chain (Fragment) OS=Haliotis discus PE=2 SV=1;>Haliotis_sp_idb_	36	10	10	9	27.3	27.3	24.6	50.191	447	447;445;446;341;446;447;676;680;694;901;913;274;278;433;313;448;143;254;447;79;91;108;115;100;117;228;229;337;536;608;716;49;91;121;138;228	76.483	787700000	39385000	0.000112888	0.0112888	86	501;502;503;504;505;506		73;164;257;267;330;388
Haliotis_sp_idb_19812_c0_g1_i1;Haliotis_sp_CLC_9568_c0_g1_i1;Haliotis_sp_idb_19811_c0_g1_i1;Haliotis_sp_idb_19814_c0_g1_i1;comp87710_c0_seq1_1 len=729 path=[707:0-40 748:41-59 767:60-166 3060:167-198 906:199-228 936:229-230 938:231-316 3800:317-333 3817:334-453 1161:454-512 1220:513-653 1361:654-728];Haliotis_sp_Tri_18754_c0_g1_i1;Haliotis_sp_idb_19813_c0_g1_i1;comp71075_c0_seq1_5 len=836 path=[8…	Haliotis_sp_idb_19812_c0_g1_i1;Haliotis_sp_CLC_9568_c0_g1_i1;Haliotis_sp_idb_19811_c0_g1_i1;Haliotis_sp_idb_19814_c0_g1_i1	9;6;6;6;4;3;3;2;2;2;2;2;2;1	9;6;6;6;4;3;3;2;2;2;2;2;2;1	9;6;6;6;4;3;3;2;2;2;2;2;2;1	>Haliotis_sp_idb_19812_c0_g1_i1;>Haliotis_sp_CLC_9568_c0_g1_i1;>Haliotis_sp_idb_19811_c0_g1_i1;>Haliotis_sp_idb_19814_c0_g1_i1	14	9	9	9	14.2	14.2	14.2	98.919	895	895;587;870;884;243;633;859;279;322;739;877;996;1135;299	77.541	594160000	14147000	4.05492e-05	0.00405492	69
Haliotis_sp_idb_20008_c0_g1_i1;Haliotis_sp_CLC_363_c0_g1_i1;comp401928_c0_seq1_5 len=237 path=[1:0-236];comp45250_c0_seq1_3 len=312 path=[1:0-311];Haliotis_sp_Tri_79915_c0_g1_i1	Haliotis_sp_idb_20008_c0_g1_i1;Haliotis_sp_CLC_363_c0_g1_i1	19;10;3;3;3	19;10;3;3;3	15;10;3;3;3	>Haliotis_sp_idb_20008_c0_g1_i1;>Haliotis_sp_CLC_363_c0_g1_i1	5	19	19	15	40.8	40.8	31.8	68.469	638	638;559;79;104;170	323.31	115340000000	5492300000	0.0157425	1.57425	652	507;508;509;510;511;512		35;111;156;158;208;227
Haliotis_sp_idb_20009_c0_g1_i1	Haliotis_sp_idb_20009_c0_g1_i1	5	1	1	>Haliotis_sp_idb_20009_c0_g1_i1	1	5	1	1	64.8	19.2	19.2	14.613	125	125	119.23	1017000000	145290000	0.000416441	0.0416441	83	507		35
Haliotis_sp_idb_20328_c0_g1_i1;comp315929_c0_seq1_5 len=245 path=[223:0-244];comp4971_c0_seq1_1 len=399 path=[1:0-398]	Haliotis_sp_idb_20328_c0_g1_i1	8;2;2	8;2;2	8;2;2	>Haliotis_sp_idb_20328_c0_g1_i1	3	8	8	8	14.2	14.2	14.2	77.183	702	702;82;133	56.991	596260000	20561000	5.89335e-05	0.00589335	65	513		328
Haliotis_sp_idb_20544_c0_g1_i1;comp102123_c2_seq1_1 len=1621 path=[16345:0-12 16358:13-167 1839:168-170 1842:171-197 1869:198-295 1967:296-302 1974:303-1010 2682:1011-1269 2941:1270-1273 2945:1274-1323 21645:1324-1328 3000:1329-1343 3015:1344-1353 3025:1354-1503 3175:1504-1504 3176:1505-1620];comp102123_c2_seq2_2 len=1652 path=[1635:0-201 1842:202-228 1869:229-326 1967:327-333 1974:334-1041 2682:…	Haliotis_sp_idb_20544_c0_g1_i1;comp102123_c2_seq1_1 len=1621 path=[16345:0-12 16358:13-167 1839:168-170 1842:171-197 1869:198-295 1967:296-302 1974:303-1010 2682:1011-1269 2941:1270-1273 2945:1274-1323 21645:1324-1328 3000:1329-1343 3015:1344-1353 3025:1354-1503 3175:1504-1504 3176:1505-1620];comp102123_c2_seq2_2 len=1652 path=[1635:0-201 1842:202-228 1869:229-326 1967:327-333 1974:334-1041 2682:…	2;1;1	2;1;1	2;1;1	>Haliotis_sp_idb_20544_c0_g1_i1;>comp102123_c2_seq1_1 len=1621 path=[16345:0-12 16358:13-167 1839:168-170 1842:171-197 1869:198-295 1967:296-302 1974:303-1010 2682:1011-1269 2941:1270-1273 2945:1274-1323 21645:1324-1328 3000:1329-1343 3015:1344-1353 3025:1	3	2	2	2	5.7	5.7	5.7	48.73	436	436;541;551	19.579	434340000	22860000	6.55231e-05	0.00655231	39
Haliotis_sp_idb_20754_c0_g1_i1;comp105195_c0_seq12_2 len=3169 path=[15574:0-232 20956:233-689 4190:690-712 21235:713-716 4217:717-718 4219:719-1155 9049:1156-1796 9690:1797-1806 9700:1807-2415 10309:2416-2439 10333:2440-2444 10338:2445-2468 10362:2469-2657 10551:2658-2681 10575:2682-2733 10627:2734-2772 10666:2773-2877 10771:2878-2901 10795:2902-2922 10816:2923-2962 10856:2963-2986 10880:2987-298…	Haliotis_sp_idb_20754_c0_g1_i1;comp105195_c0_seq12_2 len=3169 path=[15574:0-232 20956:233-689 4190:690-712 21235:713-716 4217:717-718 4219:719-1155 9049:1156-1796 9690:1797-1806 9700:1807-2415 10309:2416-2439 10333:2440-2444 10338:2445-2468 10362:2469-2657 10551:2658-2681 10575:2682-2733 10627:2734-2772 10666:2773-2877 10771:2878-2901 10795:2902-2922 10816:2923-2962 10856:2963-2986 10880:2987-298…	22;18;18;18;9;4	22;18;18;18;9;4	22;18;18;18;9;4	>Haliotis_sp_idb_20754_c0_g1_i1;>comp105195_c0_seq12_2 len=3169 path=[15574:0-232 20956:233-689 4190:690-712 21235:713-716 4217:717-718 4219:719-1155 9049:1156-1796 9690:1797-1806 9700:1807-2415 10309:2416-2439 10333:2440-2444 10338:2445-2468 10362:2469-26	6	22	22	22	28.3	28.3	28.3	116.58	1029	1029;1056;1085;1124;243;579	212.48	2544200000	45432000	0.000130221	0.0130221	159	514;515;516;517;518;519		221;239;308;421;774;801
Haliotis_sp_idb_20988_c0_g1_i1;Haliotis_sp_idb_20996_c0_g1_i1;comp406429_c0_seq1_3 len=209 path=[187:0-208]	Haliotis_sp_idb_20988_c0_g1_i1	32;15;3	32;15;3	32;15;3	>Haliotis_sp_idb_20988_c0_g1_i1	3	32	32	32	72.8	72.8	72.8	54.596	471	471;322;69	323.31	81722000000	2818000000	0.00807717	0.807717	872	520;521;522;523;524;525;526;527;528		1;14;32;138;194;366;403;424;431
Haliotis_sp_idb_22001_c0_g1_i1;Haliotis_sp_idb_22004_c0_g1_i1	Haliotis_sp_idb_22001_c0_g1_i1;Haliotis_sp_idb_22004_c0_g1_i1	9;8	9;8	4;3	>Haliotis_sp_idb_22001_c0_g1_i1;>Haliotis_sp_idb_22004_c0_g1_i1	2	9	9	4	43.9	43.9	23.5	25.538	230	230;230	85.69	20150000000	1679100000	0.00481277	0.481277	177
Haliotis_sp_idb_22086_c0_g1_i1;Haliotis_sp_Tri_23060_c0_g1_i1;Haliotis_sp_Tri_23058_c0_g1_i1;Haliotis_sp_idb_22087_c0_g1_i1	Haliotis_sp_idb_22086_c0_g1_i1	7;3;3;3	7;3;3;3	5;3;3;3	>Haliotis_sp_idb_22086_c0_g1_i1	4	7	7	5	17.4	17.4	15.3	63.103	581	581;258;302;784	138.72	3565100000	324100000	0.00092896	0.092896	86
Haliotis_sp_idb_23329_c0_g1_i1	Haliotis_sp_idb_23329_c0_g1_i1	7	6	5	>Haliotis_sp_idb_23329_c0_g1_i1	1	7	6	5	16.9	13.6	11.6	62.03	649	649	131.76	4706900000	392240000	0.00112427	0.112427	77	529;530		78;92
Haliotis_sp_idb_23365_c0_g1_i1;Haliotis_sp_CLC_2068_c0_g1_i1	Haliotis_sp_idb_23365_c0_g1_i1	3;1	1;1	1;1	>Haliotis_sp_idb_23365_c0_g1_i1	2	3	1	1	5.6	1.5	1.5	93.585	841	841;840	6.9002	10324000	286780	8.21991e-07	8.21991e-05	3
Haliotis_sp_idb_23519_c0_g1_i1;comp94729_c0_seq3_2 len=685 path=[159:0-29 189:30-30 2532:31-54 5414:55-55 5415:56-684];Haliotis_sp_CLC_21451_c0_g1_i1;comp53351_c0_seq1_6 len=718 path=[679:0-329 1009:330-674 1358:675-694 1530:695-717];comp53351_c0_seq2_6 len=725 path=[679:0-329 1009:330-674 1358:675-694 1445:695-704 1531:705-724];comp110183_c0_seq1_4 len=791 path=[1:0-790];Haliotis_sp_Tri_4113_c0_…	Haliotis_sp_idb_23519_c0_g1_i1;comp94729_c0_seq3_2 len=685 path=[159:0-29 189:30-30 2532:31-54 5414:55-55 5415:56-684];Haliotis_sp_CLC_21451_c0_g1_i1	16;9;9;3;3;2;2;2;1	16;9;9;3;3;2;2;2;1	6;0;0;3;3;2;1;1;0	>Haliotis_sp_idb_23519_c0_g1_i1;>comp94729_c0_seq3_2 len=685 path=[159:0-29 189:30-30 2532:31-54 5414:55-55 5415:56-684];>Haliotis_sp_CLC_21451_c0_g1_i1	9	16	16	6	11.8	11.8	5.2	163.13	1668	1668;228;294;239;242;263;265;281;155	142.12	829090000	25124000	7.20123e-05	0.00720123	42
Haliotis_sp_idb_23862_c0_g1_i1	Haliotis_sp_idb_23862_c0_g1_i1	10	10	1	>Haliotis_sp_idb_23862_c0_g1_i1	1	10	10	1	16.7	16.7	1.4	62.743	659	659	264.57	16626000000	1662600000	0.00476547	0.476547	145	531		155
Haliotis_sp_Tri_26354_c0_g1_i1;Haliotis_sp_idb_24163_c0_g1_i1;Haliotis_sp_idb_24162_c0_g1_i1	Haliotis_sp_Tri_26354_c0_g1_i1;Haliotis_sp_idb_24163_c0_g1_i1;Haliotis_sp_idb_24162_c0_g1_i1	1;1;1	1;1;1	1;1;1	>Haliotis_sp_Tri_26354_c0_g1_i1;>Haliotis_sp_idb_24163_c0_g1_i1;>Haliotis_sp_idb_24162_c0_g1_i1	3	1	1	1	4.2	4.2	4.2	44.139	400	400;588;786	8.1389	15681000	784050	2.2473e-06	0.00022473	1
Haliotis_sp_idb_24399_c0_g1_i1;Haliotis_sp_Tri_6625_c0_g1_i1;Haliotis_sp_Tri_6629_c0_g1_i1;Haliotis_sp_Tri_6623_c0_g1_i1;comp101634_c0_seq8_3 len=1283 path=[2891:0-100 2992:101-129 7643:130-155 3047:156-234 3126:235-258 3150:259-266 3158:267-290 3182:291-313 3205:314-321 3213:322-334 3226:335-337 3229:338-358 7815:359-359 7816:360-382 3274:383-454 3346:455-502 3394:503-547 3439:548-571 3463:572-5…	Haliotis_sp_idb_24399_c0_g1_i1;Haliotis_sp_Tri_6625_c0_g1_i1	13;9;5;5;3;3;2;1	13;9;5;5;3;3;2;1	3;0;2;0;0;0;0;0	>Haliotis_sp_idb_24399_c0_g1_i1;>Haliotis_sp_Tri_6625_c0_g1_i1	8	13	13	3	17.5	17.5	4.3	122.67	1123	1123;878;324;483;427;442;81;67	97.982	678110000	10432000	2.9901e-05	0.0029901	43	532;533;534		285;368;737
Haliotis_sp_Tri_31898_c0_g1_i1;Haliotis_sp_idb_24481_c0_g1_i1	Haliotis_sp_Tri_31898_c0_g1_i1;Haliotis_sp_idb_24481_c0_g1_i1	22;22	22;22	6;6	>Haliotis_sp_Tri_31898_c0_g1_i1;>Haliotis_sp_idb_24481_c0_g1_i1	2	22	22	6	87.9	87.9	14.1	21.883	198	198;238	323.31	243750000000	27083000000	0.0776274	7.76274	1098	535		41
Haliotis_sp_idb_25746_c0_g1_i1;Haliotis_sp_idb_25748_c0_g1_i1;Haliotis_sp_CLC_532_c0_g1_i1;comp44198_c0_seq1_4 len=232 path=[210:0-231]	Haliotis_sp_idb_25746_c0_g1_i1;Haliotis_sp_idb_25748_c0_g1_i1;Haliotis_sp_CLC_532_c0_g1_i1	60;48;35;5	60;48;35;5	60;48;35;5	>Haliotis_sp_idb_25746_c0_g1_i1;>Haliotis_sp_idb_25748_c0_g1_i1;>Haliotis_sp_CLC_532_c0_g1_i1	4	60	60	60	83.2	83.2	83.2	75.211	668	668;567;355;77	323.31	411480000000	9797200000	0.0280815	2.80815	2641	536;537;538;539;540;541;542;543;544		67;163;165;300;319;324;328;329;362
Haliotis_sp_idb_26030_c0_g1_i1;comp104856_c0_seq3_5 len=2741 path=[1:0-84 13888:85-89 91:90-97 99:98-160 162:161-169 171:170-268 270:269-319 13967:320-337 4954:338-364 9307:365-381 4998:382-452 5069:453-462 5079:463-519 5136:520-525 5142:526-600 14188:601-718 7400:719-738 5355:739-764 5381:765-802 5419:803-855 5472:856-877 5494:878-903 5520:904-907 5524:908-1002 14760:1003-1009 14767:1010-1082 14…	Haliotis_sp_idb_26030_c0_g1_i1;comp104856_c0_seq3_5 len=2741 path=[1:0-84 13888:85-89 91:90-97 99:98-160 162:161-169 171:170-268 270:269-319 13967:320-337 4954:338-364 9307:365-381 4998:382-452 5069:453-462 5079:463-519 5136:520-525 5142:526-600 14188:601-718 7400:719-738 5355:739-764 5381:765-802 5419:803-855 5472:856-877 5494:878-903 5520:904-907 5524:908-1002 14760:1003-1009 14767:1010-1082 14…	5;4	5;4	5;4	>Haliotis_sp_idb_26030_c0_g1_i1;>comp104856_c0_seq3_5 len=2741 path=[1:0-84 13888:85-89 91:90-97 99:98-160 162:161-169 171:170-268 270:269-319 13967:320-337 4954:338-364 9307:365-381 4998:382-452 5069:453-462 5079:463-519 5136:520-525 5142:526-600 14188:60	2	5	5	5	9.5	9.5	9.5	76.031	695	695;914	68.608	240770000	12672000	3.63215e-05	0.00363215	41
Haliotis_sp_idb_26064_c0_g1_i1;comp81814_c0_seq1_2 len=1018 path=[996:0-317 1314:318-418 1415:419-467 1464:468-622 1619:623-631 1628:632-754 1751:755-775 1772:776-1017];comp81814_c0_seq3_2 len=1327 path=[996:0-317 2344:318-626 1314:627-727 1415:728-776 1464:777-931 1619:932-940 1628:941-1063 1751:1064-1084 1772:1085-1326];comp81814_c0_seq2_1 len=750 path=[2717:0-150 1415:151-199 1464:200-354 1619…	Haliotis_sp_idb_26064_c0_g1_i1;comp81814_c0_seq1_2 len=1018 path=[996:0-317 1314:318-418 1415:419-467 1464:468-622 1619:623-631 1628:632-754 1751:755-775 1772:776-1017];comp81814_c0_seq3_2 len=1327 path=[996:0-317 2344:318-626 1314:627-727 1415:728-776 1464:777-931 1619:932-940 1628:941-1063 1751:1064-1084 1772:1085-1326]	7;6;6;2	7;6;6;2	7;6;6;2	>Haliotis_sp_idb_26064_c0_g1_i1;>comp81814_c0_seq1_2 len=1018 path=[996:0-317 1314:318-418 1415:419-467 1464:468-622 1619:623-631 1628:632-754 1751:755-775 1772:776-1017];>comp81814_c0_seq3_2 len=1327 path=[996:0-317 2344:318-626 1314:627-727 1415:728-776	4	7	7	7	31.4	31.4	31.4	24.561	226	226;339;442;250	77.268	1496000000	136000000	0.000389814	0.0389814	61
Haliotis_sp_idb_26322_c0_g1_i1	Haliotis_sp_idb_26322_c0_g1_i1	7	7	7	>Haliotis_sp_idb_26322_c0_g1_i1	1	7	7	7	8.6	8.6	8.6	91.316	823	823	45.101	1084800000	23081000	6.61565e-05	0.00661565	79	545		191
Haliotis_sp_idb_26484_c0_g1_i1;comp85406_c1_seq2_1 len=792 path=[1:0-591 593:592-791];comp85406_c0_seq1_2 len=1209 path=[1539:0-369 1909:370-430 4142:431-434 1974:435-450 1990:451-508 2048:509-513 2053:514-1208]	Haliotis_sp_idb_26484_c0_g1_i1;comp85406_c1_seq2_1 len=792 path=[1:0-591 593:592-791]	6;4;2	6;4;2	6;4;2	>Haliotis_sp_idb_26484_c0_g1_i1;>comp85406_c1_seq2_1 len=792 path=[1:0-591 593:592-791]	3	6	6	6	37.5	37.5	37.5	21.444	200	200;264;403	104.17	1006500000	111830000	0.000320536	0.0320536	86
Haliotis_sp_idb_26568_c0_g1_i1;Haliotis_sp_idb_26567_c0_g1_i1;Haliotis_sp_CLC_2527_c0_g1_i1;comp3500_c0_seq1_5 len=399 path=[307:0-92 120:93-245 400:246-398]	Haliotis_sp_idb_26568_c0_g1_i1;Haliotis_sp_idb_26567_c0_g1_i1;Haliotis_sp_CLC_2527_c0_g1_i1	39;39;30;2	39;39;30;2	39;39;30;2	>Haliotis_sp_idb_26568_c0_g1_i1;>Haliotis_sp_idb_26567_c0_g1_i1;>Haliotis_sp_CLC_2527_c0_g1_i1	4	39	39	39	48.7	48.7	48.7	114.47	1036	1036;1086;579;133	323.31	42008000000	1355100000	0.00388409	0.388409	891	546;547;548;549;550;551;552;553;554;555;556;557;558;559;560;561;562;563;564;565;566		188;190;191;247;275;285;332;388;576;586;611;626;656;661;666;766;998;1001;1002;1018;1029
Haliotis_sp_idb_26836_c0_g1_i1	Haliotis_sp_idb_26836_c0_g1_i1	3	3	1	>Haliotis_sp_idb_26836_c0_g1_i1	1	3	3	1	22.8	22.8	7.4	27.758	272	272	92.517	1606100000	803030000	0.00230171	0.230171	49	567;568		229;237
Haliotis_sp_idb_27355_c0_g1_i1;comp30184_c0_seq1_4 len=604 path=[582:0-603]	Haliotis_sp_idb_27355_c0_g1_i1	27;11	27;11	27;11	>Haliotis_sp_idb_27355_c0_g1_i1	2	27	27	27	41.7	41.7	41.7	60.914	580	580;201	323.31	182910000000	10162000000	0.0291271	2.91271	690	569;570;571;572;573;574;575;576		200;210;218;221;225;269;542;555
Haliotis_sp_idb_27447_c0_g1_i1;Haliotis_sp_Tri_129336_c0_g1_i1;comp1140_c0_seq1_1 len=233 path=[265:0-83 7:84-232];comp62149_c0_seq1_4 len=541 path=[519:0-105 1502:106-107 627:108-114 634:115-257 777:258-288 1408:289-297 817:298-540];comp68457_c0_seq1_2 len=681 path=[659:0-608 1268:609-680]	Haliotis_sp_idb_27447_c0_g1_i1;Haliotis_sp_Tri_129336_c0_g1_i1	3;2;1;1;1	3;2;1;1;1	3;2;1;1;1	>Haliotis_sp_idb_27447_c0_g1_i1;>Haliotis_sp_Tri_129336_c0_g1_i1	5	3	3	3	3.7	3.7	3.7	93.356	841	841;618;78;180;227	20	53572000	1530600	4.38712e-06	0.000438712	11
Haliotis_sp_idb_2768_c0_g1_i1	Haliotis_sp_idb_2768_c0_g1_i1	23	9	9	>Haliotis_sp_idb_2768_c0_g1_i1	1	23	9	9	19.9	6.5	6.5	142.33	1286	1286	74.344	766350000	15327000	4.39314e-05	0.00439314	65
Haliotis_sp_idb_2772_c0_g1_i1;Haliotis_sp_Tri_120375_c0_g1_i1	Haliotis_sp_idb_2772_c0_g1_i1	52;5	52;5	7;5	>Haliotis_sp_idb_2772_c0_g1_i1	2	52	52	7	28.3	28.3	3.2	248.17	2247	2247;235	323.31	14317000000	152310000	0.000436563	0.0436563	547	414;417;418;419;420;577;578;579;580;581;582;583;584;585;586;587;588;589		155;162;322;1037;1137;1241;1246;1619;1645;1647;1733;1838;1855;1889;1949;1967;2062;2075
Haliotis_sp_idb_27788_c0_g1_i1;sp|P86725|UP6_HALAI Uncharacterized protein 6 OS=Haliotis asinina PE=1 SV=1	Haliotis_sp_idb_27788_c0_g1_i1	8;1	8;1	8;1	>Haliotis_sp_idb_27788_c0_g1_i1	2	8	8	8	31.6	31.6	31.6	25.96	237	237;209	155.06	6173800000	514480000	0.00147464	0.147464	94	590		161
Haliotis_sp_idb_27864_c0_g1_i1;Haliotis_sp_CLC_2598_c0_g1_i1;Haliotis_sp_Tri_29187_c0_g1_i1	Haliotis_sp_idb_27864_c0_g1_i1;Haliotis_sp_CLC_2598_c0_g1_i1;Haliotis_sp_Tri_29187_c0_g1_i1	2;1;1	2;1;1	2;1;1	>Haliotis_sp_idb_27864_c0_g1_i1;>Haliotis_sp_CLC_2598_c0_g1_i1;>Haliotis_sp_Tri_29187_c0_g1_i1	3	2	2	2	8	8	8	46.377	476	476;169;223	107.58	5911300000	1970400000	0.00564771	0.564771	34
Haliotis_sp_idb_27866_c0_g1_i1	Haliotis_sp_idb_27866_c0_g1_i1	5	5	5	>Haliotis_sp_idb_27866_c0_g1_i1	1	5	5	5	32	32	32	35.012	363	363	117.04	11199000000	2799800000	0.008025	0.8025	66
Haliotis_sp_idb_27973_c0_g1_i1;comp99731_c0_seq1_5 len=1368 path=[2:0-76 79:77-79 82:80-153 2785:154-177 2809:178-199 202:200-315 318:316-343 346:344-559 562:560-561 564:562-628 631:629-630 5570:631-639 642:640-656 5595:657-704 707:705-810 813:811-833 836:834-885 5741:886-886 3402:887-887 3403:888-914 917:915-955 958:956-990 993:991-1003 1006:1004-1082 1085:1083-1102 1105:1103-1187 1190:1188-1190…	Haliotis_sp_idb_27973_c0_g1_i1	3;1	3;1	3;1	>Haliotis_sp_idb_27973_c0_g1_i1	2	3	3	3	18.7	18.7	18.7	25.398	225	225;456	33.745	25322000	2110200	6.04842e-06	0.000604842	4
Haliotis_sp_idb_2814_c0_g1_i1	Haliotis_sp_idb_2814_c0_g1_i1	12	12	12	>Haliotis_sp_idb_2814_c0_g1_i1	1	12	12	12	20.6	20.6	20.6	73.296	675	675	153.06	25417000000	941380000	0.00269826	0.269826	275	591;592;593		350;422;455
Haliotis_sp_idb_28907_c0_g1_i1;Haliotis_sp_idb_36084_c0_g1_i1	Haliotis_sp_idb_28907_c0_g1_i1;Haliotis_sp_idb_36084_c0_g1_i1	2;1	2;1	2;1	>Haliotis_sp_idb_28907_c0_g1_i1;>Haliotis_sp_idb_36084_c0_g1_i1	2	2	2	2	12.3	12.3	12.3	26.813	244	244;203	24.441	476440000	68062000	0.000195085	0.0195085	43
Haliotis_sp_idb_28997_c0_g1_i1;Haliotis_sp_idb_28998_c0_g1_i1;Haliotis_sp_idb_28994_c0_g1_i1;comp80952_c0_seq1_1 len=744 path=[722:0-275 998:276-341 2142:342-374 1097:375-743];comp80952_c0_seq3_3 len=806 path=[1443:0-114 1558:115-125 1569:126-199 1643:200-216 1660:217-241 1685:242-245 1689:246-259 1703:260-337 998:338-403 2142:404-436 1097:437-805];comp80952_c0_seq2_3 len=848 path=[722:0-275 2617…	Haliotis_sp_idb_28997_c0_g1_i1;Haliotis_sp_idb_28998_c0_g1_i1	10;9;3;3;3;3;2;1	10;9;3;3;3;3;2;1	6;5;3;3;3;3;2;0	>Haliotis_sp_idb_28997_c0_g1_i1;>Haliotis_sp_idb_28998_c0_g1_i1	8	10	10	6	33.5	33.5	21.8	42.007	376	376;320;221;248;268;282;165;354	120.07	963880000	45899000	0.000131559	0.0131559	90	594		357
Haliotis_sp_idb_3074_c0_g1_i1	Haliotis_sp_idb_3074_c0_g1_i1	5	5	5	>Haliotis_sp_idb_3074_c0_g1_i1	1	5	5	5	4.9	4.9	4.9	131.55	1267	1267	57.06	358130000	6283100	1.80091e-05	0.00180091	43	595		720
Haliotis_sp_idb_30843_c0_g1_i1	Haliotis_sp_idb_30843_c0_g1_i1	11	11	11	>Haliotis_sp_idb_30843_c0_g1_i1	1	11	11	11	21.7	21.7	21.7	72.965	705	705	201.97	2362600000	112500000	0.000322456	0.0322456	160	596;597		84;221
Haliotis_sp_idb_32090_c0_g1_i1	Haliotis_sp_idb_32090_c0_g1_i1	5	5	5	>Haliotis_sp_idb_32090_c0_g1_i1	1	5	5	5	21.6	21.6	21.6	30.973	287	287	39.903	279660000	25424000	7.28722e-05	0.00728722	17	598;599		170;171
Haliotis_sp_idb_32310_c0_g1_i1;comp56242_c0_seq1_1 len=455 path=[1:0-454];comp56242_c1_seq1_1 len=419 path=[865:0-418]	Haliotis_sp_idb_32310_c0_g1_i1	17;5;4	17;5;4	17;5;4	>Haliotis_sp_idb_32310_c0_g1_i1	3	17	17	17	22	22	22	102.89	941	941;152;140	235.29	3724600000	84649000	0.000242627	0.0242627	201	600;601		526;649
Haliotis_sp_idb_32602_c0_g1_i1;Haliotis_sp_idb_32603_c0_g1_i1;Haliotis_sp_idb_32598_c0_g1_i1;comp118790_c0_seq1_1 len=1114 path=[1:0-1113];Haliotis_sp_CLC_1702_c0_g1_i1;Haliotis_sp_Tri_121152_c0_g1_i1;comp186443_c0_seq1_3 len=345 path=[1:0-344];comp184680_c0_seq1_2 len=342 path=[1:0-341]	Haliotis_sp_idb_32602_c0_g1_i1;Haliotis_sp_idb_32603_c0_g1_i1	18;17;8;8;7;6;3;2	18;17;8;8;7;6;3;2	16;15;8;8;5;4;3;2	>Haliotis_sp_idb_32602_c0_g1_i1;>Haliotis_sp_idb_32603_c0_g1_i1	8	18	18	16	25.6	25.6	23.2	98.144	937	937;835;307;372;412;384;115;114	323.31	107190000000	6305300000	0.0180727	1.80727	471	129;130;131;132;602;603;604;605;606;607;608;609;610;611;612;613;614;615		78;88;89;99;100;299;303;307;308;340;394;401;503;506;541;553;687;712
Haliotis_sp_idb_33826_c0_g1_i1;comp93193_c0_seq1_1 len=1303 path=[1480:0-38 1519:39-871 3263:872-887 2368:888-1005 2486:1006-1063 4483:1064-1069 2550:1070-1078 2559:1079-1175 2656:1176-1187 2668:1188-1240 3030:1241-1259 2753:1260-1302];comp93193_c0_seq2_1 len=1502 path=[1480:0-38 1519:39-871 3263:872-887 2368:888-1005 2486:1006-1063 4483:1064-1069 2550:1070-1078 2559:1079-1175 2656:1176-1187 2668…	Haliotis_sp_idb_33826_c0_g1_i1;comp93193_c0_seq1_1 len=1303 path=[1480:0-38 1519:39-871 3263:872-887 2368:888-1005 2486:1006-1063 4483:1064-1069 2550:1070-1078 2559:1079-1175 2656:1176-1187 2668:1188-1240 3030:1241-1259 2753:1260-1302];comp93193_c0_seq2_1 len=1502 path=[1480:0-38 1519:39-871 3263:872-887 2368:888-1005 2486:1006-1063 4483:1064-1069 2550:1070-1078 2559:1079-1175 2656:1176-1187 2668…	9;8;8;7;2	9;8;8;7;2	9;8;8;7;2	>Haliotis_sp_idb_33826_c0_g1_i1;>comp93193_c0_seq1_1 len=1303 path=[1480:0-38 1519:39-871 3263:872-887 2368:888-1005 2486:1006-1063 4483:1064-1069 2550:1070-1078 2559:1079-1175 2656:1176-1187 2668:1188-1240 3030:1241-1259 2753:1260-1302];>comp93193_c0_seq2	5	9	9	9	42	42	42	35.717	333	333;435;501;292;48	159.48	1661900000	83095000	0.000238173	0.0238173	112	616;617		174;330
Haliotis_sp_idb_3423_c0_g1_i1	Haliotis_sp_idb_3423_c0_g1_i1	22	22	22	>Haliotis_sp_idb_3423_c0_g1_i1	1	22	22	22	23	23	23	122.7	1166	1166	235.77	5903800000	173640000	0.0004977	0.04977	192	618;619;620;621;622;623;624;625;626		404;511;622;813;827;831;951;1069;1090
Haliotis_sp_idb_34528_c0_g1_i1	Haliotis_sp_idb_34528_c0_g1_i1	7	7	7	>Haliotis_sp_idb_34528_c0_g1_i1	1	7	7	7	33.2	33.2	33.2	40.33	386	386	94.904	3687700000	245840000	0.000704645	0.0704645	51	627;628;629		163;307;333
Haliotis_sp_idb_34907_c0_g1_i1;Haliotis_sp_Tri_46701_c0_g1_i1;comp96713_c3_seq4_2 len=1246 path=[18995:0-132 19128:133-225 1019:226-251 25:252-295 69:296-306 80:307-875 22586:876-878 652:879-1245];tr|B6RB63|B6RB63_HALDI Protein disulfide-isomerase OS=Haliotis discus discus PE=2 SV=1;comp96713_c3_seq1_1 len=575 path=[1019:0-25 1044:26-279 19513:280-525 23939:526-541 16555:542-574];comp96713_c3_seq…	Haliotis_sp_idb_34907_c0_g1_i1;Haliotis_sp_Tri_46701_c0_g1_i1;comp96713_c3_seq4_2 len=1246 path=[18995:0-132 19128:133-225 1019:226-251 25:252-295 69:296-306 80:307-875 22586:876-878 652:879-1245];tr|B6RB63|B6RB63_HALDI Protein disulfide-isomerase OS=Haliotis discus discus PE=2 SV=1	14;12;11;7;2;2	14;12;11;7;2;2	14;12;11;7;2;2	>Haliotis_sp_idb_34907_c0_g1_i1;>Haliotis_sp_Tri_46701_c0_g1_i1;>comp96713_c3_seq4_2 len=1246 path=[18995:0-132 19128:133-225 1019:226-251 25:252-295 69:296-306 80:307-875 22586:876-878 652:879-1245];>tr|B6RB63|B6RB63_HALDI Protein disulfide-isomerase OS=H	6	14	14	14	31.5	31.5	31.5	60.409	546	546;450;415;499;192;344	111.4	16863000000	481800000	0.00138097	0.138097	77	630;631		305;468
Haliotis_sp_idb_35506_c0_g1_i1;comp97330_c0_seq1_5 len=1499 path=[5244:0-5 736:6-29 760:30-93 824:94-113 844:114-179 910:180-219 950:220-446 1177:447-470 1201:471-564 1295:565-588 1319:589-602 1333:603-626 1357:627-688 1419:689-725 1456:726-928 1659:929-945 1676:946-1117 1848:1118-1141 1872:1142-1351 2082:1352-1425 2156:1426-1449 2180:1450-1498];comp97330_c0_seq2_5 len=2228 path=[1:0-265 267:266-…	Haliotis_sp_idb_35506_c0_g1_i1;comp97330_c0_seq1_5 len=1499 path=[5244:0-5 736:6-29 760:30-93 824:94-113 844:114-179 910:180-219 950:220-446 1177:447-470 1201:471-564 1295:565-588 1319:589-602 1333:603-626 1357:627-688 1419:689-725 1456:726-928 1659:929-945 1676:946-1117 1848:1118-1141 1872:1142-1351 2082:1352-1425 2156:1426-1449 2180:1450-1498];comp97330_c0_seq2_5 len=2228 path=[1:0-265 267:266-…	9;8;8;3;1;1	9;8;8;3;1;1	9;8;8;3;1;1	>Haliotis_sp_idb_35506_c0_g1_i1;>comp97330_c0_seq1_5 len=1499 path=[5244:0-5 736:6-29 760:30-93 824:94-113 844:114-179 910:180-219 950:220-446 1177:447-470 1201:471-564 1295:565-588 1319:589-602 1333:603-626 1357:627-688 1419:689-725 1456:726-928 1659:929-	6	9	9	9	47.4	47.4	47.4	24.503	215	215;500;743;215;215;215	68.586	1341000000	83813000	0.000240231	0.0240231	88	632;633;634;635;636		98;99;104;159;169
Haliotis_sp_idb_35737_c0_g1_i1	Haliotis_sp_idb_35737_c0_g1_i1	5	2	1	>Haliotis_sp_idb_35737_c0_g1_i1	1	5	2	1	62.6	31	13.5	19.099	171	171	60.08	184700000	26386000	7.56296e-05	0.00756296	23	637;638;639	28	108;150;164	83
Haliotis_sp_idb_3591_c0_g1_i1	Haliotis_sp_idb_3591_c0_g1_i1	22	22	22	>Haliotis_sp_idb_3591_c0_g1_i1	1	22	22	22	21.4	21.4	21.4	152.31	1469	1469	323.31	5097000000	96171000	0.000275653	0.0275653	252	640;641;642;643;644;645;646;647		137;399;428;643;647;654;771;1296
Haliotis_sp_idb_35987_c0_g1_i1;comp105382_c2_seq1_1 len=772 path=[11460:0-346 20047:347-352 11813:353-361 11822:362-507 11968:508-771];comp102422_c0_seq4_2 len=996 path=[6731:0-8 19:9-515 526:516-526 537:527-576 6858:577-597 608:598-600 611:601-687 698:688-712 723:713-719 730:720-810 821:811-829 840:830-837 848:838-848 859:849-856 7175:857-857 4552:858-878 889:879-902 4331:903-926 937:927-928 939…	Haliotis_sp_idb_35987_c0_g1_i1;comp105382_c2_seq1_1 len=772 path=[11460:0-346 20047:347-352 11813:353-361 11822:362-507 11968:508-771]	5;3;2;2	5;3;2;2	5;3;2;2	>Haliotis_sp_idb_35987_c0_g1_i1;>comp105382_c2_seq1_1 len=772 path=[11460:0-346 20047:347-352 11813:353-361 11822:362-507 11968:508-771]	4	5	5	5	15.1	15.1	15.1	27.1	259	259;258;332;562	40.654	1440500000	90031000	0.000258054	0.0258054	22	648;649		61;73
Haliotis_sp_idb_36583_c0_g1_i1	Haliotis_sp_idb_36583_c0_g1_i1	7	7	7	>Haliotis_sp_idb_36583_c0_g1_i1	1	7	7	7	14.1	14.1	14.1	67.097	714	714	264.9	27512000000	3439000000	0.00985713	0.985713	188	650		406
Haliotis_sp_idb_38838_c0_g1_i1	Haliotis_sp_idb_38838_c0_g1_i1	4	4	4	>Haliotis_sp_idb_38838_c0_g1_i1	1	4	4	4	20.1	20.1	20.1	25.052	224	224	29.516	677730000	52133000	0.000149428	0.0149428	21	651		105
Haliotis_sp_idb_39164_c0_g1_i1;Haliotis_sp_Tri_124515_c0_g1_i1	Haliotis_sp_idb_39164_c0_g1_i1;Haliotis_sp_Tri_124515_c0_g1_i1	4;2	4;2	4;2	>Haliotis_sp_idb_39164_c0_g1_i1;>Haliotis_sp_Tri_124515_c0_g1_i1	2	4	4	4	7.7	7.7	7.7	73.306	634	634;172	27.243	71624000	1935800	5.54854e-06	0.000554854	6	652;653;654		106;160;171
Haliotis_sp_idb_39194_c0_g1_i1	Haliotis_sp_idb_39194_c0_g1_i1	1	1	1	>Haliotis_sp_idb_39194_c0_g1_i1	1	1	1	1	10.1	10.1	10.1	20.945	189	189	17.495	75689000	8409900	2.41051e-05	0.00241051	4	655		63
Haliotis_sp_idb_39663_c0_g1_i1	Haliotis_sp_idb_39663_c0_g1_i1	5	5	5	>Haliotis_sp_idb_39663_c0_g1_i1	1	5	5	5	10.6	10.6	10.6	40.894	397	397	52.034	1266400000	253280000	0.000725971	0.0725971	31
Haliotis_sp_idb_40080_c0_g1_i1	Haliotis_sp_idb_40080_c0_g1_i1	11	5	5	>Haliotis_sp_idb_40080_c0_g1_i1	1	11	5	5	66.9	37.5	37.5	17.863	160	160	116.05	21322000000	1938400000	0.00555599	0.555599	98
Haliotis_sp_idb_4071_c0_g1_i1;Haliotis_sp_idb_4065_c0_g1_i1	Haliotis_sp_idb_4071_c0_g1_i1;Haliotis_sp_idb_4065_c0_g1_i1	12;8	12;8	12;8	>Haliotis_sp_idb_4071_c0_g1_i1;>Haliotis_sp_idb_4065_c0_g1_i1	2	12	12	12	17.7	17.7	17.7	77.043	713	713;723	136.6	6980900000	317310000	0.000909498	0.0909498	182	656;657		620;672
Haliotis_sp_idb_41551_c0_g1_i1	Haliotis_sp_idb_41551_c0_g1_i1	1	1	1	>Haliotis_sp_idb_41551_c0_g1_i1	1	1	1	1	4	4	4	33.957	303	303	7.3133	30332000	2333200	6.6876e-06	0.00066876	4
Haliotis_sp_Tri_7038_c0_g1_i1;Haliotis_sp_idb_42228_c0_g1_i1;comp219242_c0_seq1_5 len=339 path=[317:0-338];comp206404_c0_seq1_3 len=320 path=[237:0-151 389:152-235 473:236-319];tr|A0S720|A0S720_HALAI Vm2 OS=Haliotis asinina PE=2 SV=1	Haliotis_sp_Tri_7038_c0_g1_i1;Haliotis_sp_idb_42228_c0_g1_i1;comp219242_c0_seq1_5 len=339 path=[317:0-338]	4;4;2;1;1	4;4;2;1;1	4;4;2;1;1	>Haliotis_sp_Tri_7038_c0_g1_i1;>Haliotis_sp_idb_42228_c0_g1_i1;>comp219242_c0_seq1_5 len=339 path=[317:0-338]	5	4	4	4	26.9	26.9	26.9	24.066	219	219;290;113;106;319	32.696	90409000	6457800	1.85098e-05	0.00185098	9	658		68
Haliotis_sp_idb_42414_c0_g1_i1;comp188351_c0_seq1_6 len=718 path=[1:0-717];comp34113_c0_seq1_5 len=860 path=[838:0-859]	Haliotis_sp_idb_42414_c0_g1_i1;comp188351_c0_seq1_6 len=718 path=[1:0-717]	13;9;2	13;9;2	13;9;2	>Haliotis_sp_idb_42414_c0_g1_i1;>comp188351_c0_seq1_6 len=718 path=[1:0-717]	3	13	13	13	40.9	40.9	40.9	42.24	391	391;239;287	169.68	7698800000	513260000	0.00147115	0.147115	140	659;660;661;662;663;664		133;136;145;159;313;365
Haliotis_sp_idb_42421_c0_g1_i1	Haliotis_sp_idb_42421_c0_g1_i1	5	3	3	>Haliotis_sp_idb_42421_c0_g1_i1	1	5	3	3	37.7	31.6	31.6	25.186	231	231	61.423	61336000	10223000	2.93019e-05	0.00293019	10	665;666		84;159
Haliotis_sp_idb_42901_c0_g1_i1;Haliotis_sp_idb_42902_c0_g1_i1	Haliotis_sp_idb_42901_c0_g1_i1;Haliotis_sp_idb_42902_c0_g1_i1	1;1	1;1	1;1	>Haliotis_sp_idb_42901_c0_g1_i1;>Haliotis_sp_idb_42902_c0_g1_i1	2	1	1	1	5.2	5.2	5.2	29.937	268	268;273	16.497	86876000	7897800	2.26373e-05	0.00226373	10	667		109
Haliotis_sp_idb_43266_c0_g1_i1	Haliotis_sp_idb_43266_c0_g1_i1	21	4	4	>Haliotis_sp_idb_43266_c0_g1_i1	1	21	4	4	44.8	8.3	8.3	59.013	520	520	39.678	1526600000	49245000	0.00014115	0.014115	47	668		375
Haliotis_sp_idb_43368_c0_g1_i1	Haliotis_sp_idb_43368_c0_g1_i1	1	1	1	>Haliotis_sp_idb_43368_c0_g1_i1	1	1	1	1	2.6	2.6	2.6	43.247	463	463	9.9782	311990000	156000000	0.000447139	0.0447139	15
Haliotis_sp_idb_4412_c0_g1_i1	Haliotis_sp_idb_4412_c0_g1_i1	3	3	3	>Haliotis_sp_idb_4412_c0_g1_i1	1	3	3	3	10.3	10.3	10.3	25.419	233	233	20.883	44439000	3418400	9.79808e-06	0.000979808	9	669		101
Haliotis_sp_idb_44147_c0_g1_i1	Haliotis_sp_idb_44147_c0_g1_i1	3	3	3	>Haliotis_sp_idb_44147_c0_g1_i1	1	3	3	3	16.8	16.8	16.8	37.139	328	328	66.87	15440000	1286600	3.68775e-06	0.000368775	6	670;671		235;246
Haliotis_sp_idb_44191_c0_g1_i1;comp96813_c0_seq1_5 len=1118 path=[1108:0-120 1229:121-127 1236:128-160 1269:161-303 2442:304-331 1440:332-567 3927:568-586 3943:587-696 1805:697-718 1827:719-822 1931:823-826 1935:827-903 4073:904-925 2034:926-940 4085:941-957 2066:958-981 4116:982-1025 2134:1026-1041 2150:1042-1071 2670:1072-1117];Haliotis_sp_CLC_6293_c0_g1_i1;comp105290_c0_seq2_6 len=2532 path=[1…	Haliotis_sp_idb_44191_c0_g1_i1	19;8;4;4;4	19;8;4;4;4	19;8;4;4;4	>Haliotis_sp_idb_44191_c0_g1_i1	5	19	19	19	37.2	37.2	37.2	78.627	712	712;373;206;844;848	190.93	4459600000	108770000	0.000311765	0.0311765	172	672;673;674;675;676		41;59;173;250;253
Haliotis_sp_idb_44571_c0_g1_i1;Haliotis_sp_idb_44572_c0_g1_i1	Haliotis_sp_idb_44571_c0_g1_i1;Haliotis_sp_idb_44572_c0_g1_i1	3;2	3;2	3;2	>Haliotis_sp_idb_44571_c0_g1_i1;>Haliotis_sp_idb_44572_c0_g1_i1	2	3	3	3	3.3	3.3	3.3	93.248	840	840;564	17.287	43297000	848970	2.43338e-06	0.000243338	4
Haliotis_sp_idb_44689_c0_g1_i1;Haliotis_sp_idb_44690_c0_g1_i1;Haliotis_sp_Tri_29190_c0_g1_i1;Haliotis_sp_Tri_6755_c0_g1_i1	Haliotis_sp_idb_44689_c0_g1_i1;Haliotis_sp_idb_44690_c0_g1_i1;Haliotis_sp_Tri_29190_c0_g1_i1	15;15;8;7	15;15;8;7	15;15;8;7	>Haliotis_sp_idb_44689_c0_g1_i1;>Haliotis_sp_idb_44690_c0_g1_i1;>Haliotis_sp_Tri_29190_c0_g1_i1	4	15	15	15	24.1	24.1	24.1	86.582	899	899;905;336;309	323.31	34430000000	3443000000	0.00986859	0.986859	360	677;678;679;680;681		234;245;259;260;606
Haliotis_sp_idb_45304_c0_g1_i1;Haliotis_sp_idb_45305_c0_g1_i1	Haliotis_sp_idb_45304_c0_g1_i1;Haliotis_sp_idb_45305_c0_g1_i1	5;4	5;4	5;4	>Haliotis_sp_idb_45304_c0_g1_i1;>Haliotis_sp_idb_45305_c0_g1_i1	2	5	5	5	11.1	11.1	11.1	44.616	414	414;320	59.569	613900000	34106000	9.77572e-05	0.00977572	45
Haliotis_sp_idb_46434_c0_g1_i1	Haliotis_sp_idb_46434_c0_g1_i1	5	2	2	>Haliotis_sp_idb_46434_c0_g1_i1	1	5	2	2	24.5	9.8	9.8	27.122	245	245	19.039	173800000	17380000	4.98159e-05	0.00498159	16	149		188
Haliotis_sp_idb_47306_c0_g1_i1	Haliotis_sp_idb_47306_c0_g1_i1	2	2	2	>Haliotis_sp_idb_47306_c0_g1_i1	1	2	2	2	8.3	8.3	8.3	31.056	315	315	28.45	2403800000	600960000	0.00172252	0.172252	102
Haliotis_sp_idb_50884_c0_g1_i1;Haliotis_sp_idb_18771_c0_g1_i1;Haliotis_sp_idb_18767_c0_g1_i1;sp|P86728|UP5_HALAI Uncharacterized protein 5 OS=Haliotis asinina PE=1 SV=1	Haliotis_sp_idb_50884_c0_g1_i1;Haliotis_sp_idb_18771_c0_g1_i1;Haliotis_sp_idb_18767_c0_g1_i1	6;4;4;1	6;4;4;1	6;4;4;1	>Haliotis_sp_idb_50884_c0_g1_i1;>Haliotis_sp_idb_18771_c0_g1_i1;>Haliotis_sp_idb_18767_c0_g1_i1	4	6	6	6	36.4	36.4	36.4	19.756	173	173;175;208;173	97.168	19853000000	2205900000	0.00632272	0.632272	204	682		93
Haliotis_sp_idb_51205_c0_g1_i1	Haliotis_sp_idb_51205_c0_g1_i1	1	1	1	>Haliotis_sp_idb_51205_c0_g1_i1	1	1	1	1	4.6	4.6	4.6	37.695	388	388	142.67	2696300000	2696300000	0.00772834	0.772834	23
Haliotis_sp_idb_51603_c0_g1_i1;comp83604_c0_seq2_1 len=951 path=[1875:0-100 92:101-107 99:108-269 280:270-789 800:790-950];comp83604_c0_seq1_1 len=970 path=[1875:0-100 92:101-107 99:108-269 261:270-288 280:289-808 800:809-969]	Haliotis_sp_idb_51603_c0_g1_i1;comp83604_c0_seq2_1 len=951 path=[1875:0-100 92:101-107 99:108-269 280:270-789 800:790-950];comp83604_c0_seq1_1 len=970 path=[1875:0-100 92:101-107 99:108-269 261:270-288 280:289-808 800:809-969]	2;1;1	2;1;1	2;1;1	>Haliotis_sp_idb_51603_c0_g1_i1;>comp83604_c0_seq2_1 len=951 path=[1875:0-100 92:101-107 99:108-269 280:270-789 800:790-950];>comp83604_c0_seq1_1 len=970 path=[1875:0-100 92:101-107 99:108-269 261:270-288 280:289-808 800:809-969]	3	2	2	2	15.1	15.1	15.1	13.359	119	119;317;324	12.025	238250000	39708000	0.000113814	0.0113814	10
Haliotis_sp_idb_5218_c0_g1_i1;Haliotis_sp_idb_5212_c0_g1_i1	Haliotis_sp_idb_5218_c0_g1_i1;Haliotis_sp_idb_5212_c0_g1_i1	6;3	6;3	6;3	>Haliotis_sp_idb_5218_c0_g1_i1;>Haliotis_sp_idb_5212_c0_g1_i1	2	6	6	6	28.9	28.9	28.9	30.225	266	266;212	61.823	1117900000	74529000	0.000213621	0.0213621	61	683;684		101;244
Haliotis_sp_idb_52687_c0_g1_i1	Haliotis_sp_idb_52687_c0_g1_i1	16	16	16	>Haliotis_sp_idb_52687_c0_g1_i1	1	16	16	16	54.6	54.6	54.6	25.346	229	229	198	127910000000	10659000000	0.0305516	3.05516	364
Haliotis_sp_idb_53451_c0_g1_i1	Haliotis_sp_idb_53451_c0_g1_i1	1	1	1	>Haliotis_sp_idb_53451_c0_g1_i1	1	1	1	1	7.1	7.1	7.1	25.969	238	238	11.642	35166000	4395800	1.25996e-05	0.00125996	5
Haliotis_sp_idb_53898_c0_g1_i1;Haliotis_sp_Tri_60125_c0_g1_i1;Haliotis_sp_Tri_60129_c0_g1_i1;Haliotis_sp_Tri_60127_c0_g1_i1;Haliotis_sp_CLC_3874_c0_g1_i1;comp93348_c0_seq2_4 len=1243 path=[3641:0-130 1390:131-153 6101:154-156 2740:157-216 2800:217-285 2869:286-346 2930:347-347 2931:348-363 1608:364-429 1674:430-467 1712:468-677 1922:678-693 6309:694-703 1948:704-707 1952:708-708 1953:709-733 4244…	Haliotis_sp_idb_53898_c0_g1_i1;Haliotis_sp_Tri_60125_c0_g1_i1;Haliotis_sp_Tri_60129_c0_g1_i1	3;2;2;1;1;1	3;2;2;1;1;1	1;0;0;0;0;0	>Haliotis_sp_idb_53898_c0_g1_i1;>Haliotis_sp_Tri_60125_c0_g1_i1;>Haliotis_sp_Tri_60129_c0_g1_i1	6	3	3	1	11.4	11.4	5.3	37.973	341	341;484;489;213;414;414	29.895	328490000	19323000	5.53851e-05	0.00553851	23
Haliotis_sp_idb_54202_c0_g1_i1;Haliotis_sp_Tri_2952_c0_g1_i1;comp48289_c0_seq1_1 len=667 path=[921:0-507 1864:508-666];comp48289_c0_seq2_1 len=943 path=[921:0-507 1429:508-942];comp77366_c0_seq1_6 len=627 path=[1:0-192 194:193-212 214:213-380 1628:381-381 1629:382-400 402:401-421 423:422-626]	Haliotis_sp_idb_54202_c0_g1_i1;Haliotis_sp_Tri_2952_c0_g1_i1;comp48289_c0_seq1_1 len=667 path=[921:0-507 1864:508-666];comp48289_c0_seq2_1 len=943 path=[921:0-507 1429:508-942]	6;5;5;5;1	6;5;5;5;1	6;5;5;5;1	>Haliotis_sp_idb_54202_c0_g1_i1;>Haliotis_sp_Tri_2952_c0_g1_i1;>comp48289_c0_seq1_1 len=667 path=[921:0-507 1864:508-666];>comp48289_c0_seq2_1 len=943 path=[921:0-507 1429:508-942]	5	6	6	6	23.4	23.4	23.4	38.368	354	354;187;223;315;209	88.357	316430000	16654000	4.7735e-05	0.0047735	25
Haliotis_sp_idb_54301_c0_g1_i1	Haliotis_sp_idb_54301_c0_g1_i1	2	2	2	>Haliotis_sp_idb_54301_c0_g1_i1	1	2	2	2	15.5	15.5	15.5	13.249	116	116	11.58	130290000	16287000	4.6683e-05	0.0046683	4
Haliotis_sp_idb_54309_c0_g1_i1	Haliotis_sp_idb_54309_c0_g1_i1	5	5	1	>Haliotis_sp_idb_54309_c0_g1_i1	1	5	5	1	20.1	20.1	5.9	38.781	373	373	54.243	409730000	45526000	0.00013049	0.013049	23	133;685;686		34;260;346
Haliotis_sp_idb_54688_c0_g1_i1	Haliotis_sp_idb_54688_c0_g1_i1	2	1	1	>Haliotis_sp_idb_54688_c0_g1_i1	1	2	1	1	13.5	6.1	6.1	18.797	163	163	7.2191	54052000	6756500	1.9366e-05	0.0019366	2	502;687		47;105
Haliotis_sp_idb_55709_c0_g1_i1;Haliotis_sp_Tri_52153_c0_g1_i1;Haliotis_sp_CLC_21655_c0_g1_i1	Haliotis_sp_idb_55709_c0_g1_i1;Haliotis_sp_Tri_52153_c0_g1_i1	20;11;3	20;11;3	14;11;0	>Haliotis_sp_idb_55709_c0_g1_i1;>Haliotis_sp_Tri_52153_c0_g1_i1	3	20	20	14	37.3	37.3	27.2	76.608	665	665;268;103	323.31	10453000000	387140000	0.00110965	0.110965	230	688;689;690;691;692		289;315;335;345;431
Haliotis_sp_idb_57746_c0_g1_i1	Haliotis_sp_idb_57746_c0_g1_i1	2	1	1	>Haliotis_sp_idb_57746_c0_g1_i1	1	2	1	1	13.7	7.1	7.1	23.428	226	226	6.9933	37788000	7557600	2.16622e-05	0.00216622	1	685		36
Haliotis_sp_idb_58049_c0_g1_i1;Haliotis_sp_idb_58051_c0_g1_i1;Haliotis_sp_Tri_119340_c0_g1_i1;comp97413_c0_seq2_1 len=1003 path=[3307:0-33 3341:34-86 6794:87-139 3447:140-227 225:228-308 306:309-310 308:311-660 658:661-752 750:753-794 792:795-979 7126:980-1002];comp97413_c0_seq9_3 len=1035 path=[4921:0-257 223:258-258 224:259-259 225:260-340 306:341-342 308:343-692 658:693-784 750:785-826 792:827…	Haliotis_sp_idb_58049_c0_g1_i1;Haliotis_sp_idb_58051_c0_g1_i1;Haliotis_sp_Tri_119340_c0_g1_i1;comp97413_c0_seq2_1 len=1003 path=[3307:0-33 3341:34-86 6794:87-139 3447:140-227 225:228-308 306:309-310 308:311-660 658:661-752 750:753-794 792:795-979 7126:980-1002];comp97413_c0_seq9_3 len=1035 path=[4921:0-257 223:258-258 224:259-259 225:260-340 306:341-342 308:343-692 658:693-784 750:785-826 792:827…	2;1;1;1;1;1;1;1;1	2;1;1;1;1;1;1;1;1	2;1;1;1;1;1;1;1;1	>Haliotis_sp_idb_58049_c0_g1_i1;>Haliotis_sp_idb_58051_c0_g1_i1;>Haliotis_sp_Tri_119340_c0_g1_i1;>comp97413_c0_seq2_1 len=1003 path=[3307:0-33 3341:34-86 6794:87-139 3447:140-227 225:228-308 306:309-310 308:311-660 658:661-752 750:753-794 792:795-979 7126:	9	2	2	2	7.7	7.7	7.7	28.889	259	259;198;232;335;345;378;539;549;582	11.74	120290000	9253400	2.65228e-05	0.00265228	3	695		215
Haliotis_sp_idb_5844_c0_g1_i1;Haliotis_sp_idb_5845_c0_g1_i1;Haliotis_sp_CLC_7374_c0_g1_i1;comp286881_c0_seq1_1 len=266 path=[244:0-265]	Haliotis_sp_idb_5844_c0_g1_i1;Haliotis_sp_idb_5845_c0_g1_i1	6;5;2;1	6;5;2;1	6;5;2;1	>Haliotis_sp_idb_5844_c0_g1_i1;>Haliotis_sp_idb_5845_c0_g1_i1	4	6	6	6	5.8	5.8	5.8	126.11	1146	1146;811;630;89	40.795	122090000	2543600	7.29066e-06	0.000729066	14
Haliotis_sp_idb_5896_c0_g1_i1	Haliotis_sp_idb_5896_c0_g1_i1	33	33	33	>Haliotis_sp_idb_5896_c0_g1_i1	1	33	33	33	30.7	30.7	30.7	139.19	1251	1251	323.31	7768600000	133940000	0.000383909	0.0383909	251	696;697;698;699;700;701;702;703;704;705;706;707;708;709		110;322;603;673;697;715;752;766;769;775;805;811;839;879
Haliotis_sp_idb_6290_c0_g1_i1	Haliotis_sp_idb_6290_c0_g1_i1	41	41	40	>Haliotis_sp_idb_6290_c0_g1_i1	1	41	41	40	35.3	35.3	35.3	179.89	1602	1602	323.31	4199200000	53836000	0.000154309	0.0154309	304	710;711;712;713;714;715;716;717;718;719;720;721;722		278;292;448;451;456;583;600;932;953;1042;1364;1488;1516
Haliotis_sp_idb_66004_c0_g1_i1	Haliotis_sp_idb_66004_c0_g1_i1	2	2	2	>Haliotis_sp_idb_66004_c0_g1_i1	1	2	2	2	16.5	16.5	16.5	19.246	182	182	25.889	472690000	78782000	0.000225811	0.0225811	22
Haliotis_sp_idb_66139_c0_g1_i1	Haliotis_sp_idb_66139_c0_g1_i1	3	3	3	>Haliotis_sp_idb_66139_c0_g1_i1	1	3	3	3	17.1	17.1	17.1	18.947	164	164	17.768	379430000	63239000	0.00018126	0.018126	16
Haliotis_sp_idb_666_c0_g1_i1	Haliotis_sp_idb_666_c0_g1_i1	4	4	4	>Haliotis_sp_idb_666_c0_g1_i1	1	4	4	4	1.3	1.3	1.3	463.34	4159	4159	27.383	92461000	446670	1.28028e-06	0.000128028	7
Haliotis_sp_idb_67370_c0_g1_i1	Haliotis_sp_idb_67370_c0_g1_i1	2	2	2	>Haliotis_sp_idb_67370_c0_g1_i1	1	2	2	2	33	33	33	12.245	112	112	70.602	283410000	35426000	0.000101541	0.0101541	25
Haliotis_sp_Tri_121805_c0_g1_i1;Haliotis_sp_idb_7323_c0_g1_i1	Haliotis_sp_Tri_121805_c0_g1_i1;Haliotis_sp_idb_7323_c0_g1_i1	1;1	1;1	1;1	>Haliotis_sp_Tri_121805_c0_g1_i1;>Haliotis_sp_idb_7323_c0_g1_i1	2	1	1	1	10.3	10.3	10.3	17.848	165	165;203	11.164	30920000	2576700	7.38553e-06	0.000738553	5
Haliotis_sp_idb_7598_c0_g1_i1;Haliotis_sp_Tri_114598_c0_g1_i1;Haliotis_sp_CLC_9451_c0_g1_i1;Haliotis_sp_CLC_4024_c0_g1_i1	Haliotis_sp_idb_7598_c0_g1_i1;Haliotis_sp_Tri_114598_c0_g1_i1	13;12;2;1	13;12;2;1	13;12;2;1	>Haliotis_sp_idb_7598_c0_g1_i1;>Haliotis_sp_Tri_114598_c0_g1_i1	4	13	13	13	10.5	10.5	10.5	191.75	1943	1943;835;180;332	299.05	3939700000	145910000	0.000418218	0.0418218	92	723		1079
Haliotis_sp_idb_8012_c0_g1_i1	Haliotis_sp_idb_8012_c0_g1_i1	6	6	6	>Haliotis_sp_idb_8012_c0_g1_i1	1	6	6	6	5.6	5.6	5.6	176.65	1664	1664	59.49	164600000	2254800	6.46288e-06	0.000646288	38	724;725;726;727		1476;1477;1486;1494
Haliotis_sp_Tri_130845_c0_g1_i1;Haliotis_sp_idb_813_c0_g1_i1	Haliotis_sp_Tri_130845_c0_g1_i1;Haliotis_sp_idb_813_c0_g1_i1	16;16	16;16	16;16	>Haliotis_sp_Tri_130845_c0_g1_i1;>Haliotis_sp_idb_813_c0_g1_i1	2	16	16	16	27.1	27.1	27.1	63.649	584	584;642	230.73	24824000000	1379100000	0.00395288	0.395288	423	728;729;730		143;159;295
Haliotis_sp_idb_946_c0_g1_i1;comp106850_c0_seq1_5 len=9587 path=[14117:0-142 14260:143-165 33478:166-867 14985:868-872 14990:873-1399 15517:1400-1735 15853:1736-1747 15865:1748-1925 16043:1926-1927 16045:1928-2846 16965:2847-2901 17020:2902-2944 17063:2945-2963 17082:2964-3034 17153:3035-3395 17514:3396-3417 17536:3418-3460 17579:3461-4007 28256:4008-4028 18157:4029-4067 34465:4068-4615 18744:461…	Haliotis_sp_idb_946_c0_g1_i1;comp106850_c0_seq1_5 len=9587 path=[14117:0-142 14260:143-165 33478:166-867 14985:868-872 14990:873-1399 15517:1400-1735 15853:1736-1747 15865:1748-1925 16043:1926-1927 16045:1928-2846 16965:2847-2901 17020:2902-2944 17063:2945-2963 17082:2964-3034 17153:3035-3395 17514:3396-3417 17536:3418-3460 17579:3461-4007 28256:4008-4028 18157:4029-4067 34465:4068-4615 18744:461…	3;2;1	3;2;1	3;2;1	>Haliotis_sp_idb_946_c0_g1_i1;>comp106850_c0_seq1_5 len=9587 path=[14117:0-142 14260:143-165 33478:166-867 14985:868-872 14990:873-1399 15517:1400-1735 15853:1736-1747 15865:1748-1925 16043:1926-1927 16045:1928-2846 16965:2847-2901 17020:2902-2944 17063:29	3	3	3	3	1.2	1.2	1.2	352.54	3110	3110;3196;1395	19.697	65717000	426730	1.22313e-06	0.000122313	7
Haliotis_sp_idb_982_c0_g1_i1	Haliotis_sp_idb_982_c0_g1_i1	64	64	64	>Haliotis_sp_idb_982_c0_g1_i1	1	64	64	64	29	29	29	341.95	3093	3093	323.31	13585000000	110450000	0.00031658	0.031658	632	731;732;733;734;735;736;737;738;739;740;741;742;743;744;745;746;747;748;749;750		93;357;542;839;877;1463;1567;1956;1961;2064;2143;2269;2420;2529;2538;2548;2648;2839;2985;2994
Haliotis_sp_idb_9842_c0_g1_i1	Haliotis_sp_idb_9842_c0_g1_i1	17	2	2	>Haliotis_sp_idb_9842_c0_g1_i1	1	17	2	2	25.8	2.5	2.5	87.726	799	799	13.261	128680000	3477900	9.96862e-06	0.000996862	10	84;85;87;88;751		231;248;254;388;402
Haliotis_sp_Tri_100581_c0_g1_i1;Haliotis_sp_idb_41627_c0_g1_i1	Haliotis_sp_Tri_100581_c0_g1_i1;Haliotis_sp_idb_41627_c0_g1_i1	4;2	1;1	1;1	>Haliotis_sp_Tri_100581_c0_g1_i1;>Haliotis_sp_idb_41627_c0_g1_i1	2	4	1	1	32.2	10.3	10.3	27.764	242	242;254	38	1018500	84877	2.43281e-07	2.43281e-05	1
Haliotis_sp_Tri_10153_c0_g1_i1;comp95009_c0_seq1_4 len=1905 path=[181:0-75 5348:76-151 333:152-174 356:175-318 500:319-326 508:327-438 4253:439-446 628:447-518 700:519-560 742:561-1904]	Haliotis_sp_Tri_10153_c0_g1_i1;comp95009_c0_seq1_4 len=1905 path=[181:0-75 5348:76-151 333:152-174 356:175-318 500:319-326 508:327-438 4253:439-446 628:447-518 700:519-560 742:561-1904]	4;3	4;3	4;3	>Haliotis_sp_Tri_10153_c0_g1_i1;>comp95009_c0_seq1_4 len=1905 path=[181:0-75 5348:76-151 333:152-174 356:175-318 500:319-326 508:327-438 4253:439-446 628:447-518 700:519-560 742:561-1904]	2	4	4	4	32.5	32.5	32.5	17.7	151	151;635	30.714	32496000	3610700	1.03493e-05	0.00103493	6
Haliotis_sp_Tri_105613_c0_g1_i1;comp32926_c0_seq1_5 len=1615 path=[1593:0-1614];comp32926_c1_seq1_1 len=528 path=[3185:0-527];comp508308_c0_seq1_2 len=217 path=[195:0-216];comp278816_c0_seq1_1 len=218 path=[196:0-217];Haliotis_sp_idb_2395_c0_g1_i1;comp45059_c0_seq1_1 len=474 path=[1:0-129 131:130-473]	Haliotis_sp_Tri_105613_c0_g1_i1	35;9;7;2;1;1;1	35;9;7;2;1;1;1	22;9;7;2;1;1;1	>Haliotis_sp_Tri_105613_c0_g1_i1	7	35	35	22	33.8	33.8	22.8	157.42	1448	1448;539;176;72;73;127;158	323.31	6612300000	93132000	0.000266942	0.0266942	342	155;156;157;158;752;753;754;755		113;123;197;289;656;934;1185;1206
Haliotis_sp_Tri_106274_c0_g1_i1;Haliotis_sp_Tri_106273_c0_g1_i1	Haliotis_sp_Tri_106274_c0_g1_i1;Haliotis_sp_Tri_106273_c0_g1_i1	1;1	1;1	1;1	>Haliotis_sp_Tri_106274_c0_g1_i1;>Haliotis_sp_Tri_106273_c0_g1_i1	2	1	1	1	20.1	20.1	20.1	14.927	139	139;151	13.646	1200300	300070	8.60084e-07	8.60084e-05	1
Haliotis_sp_Tri_107502_c0_g1_i1	Haliotis_sp_Tri_107502_c0_g1_i1	22	22	22	>Haliotis_sp_Tri_107502_c0_g1_i1	1	22	22	22	33.7	33.7	33.7	90.797	805	805	246.52	8292700000	197450000	0.000565946	0.0565946	228	756;757;758;759;760		44;65;573;582;732
Haliotis_sp_Tri_108584_c0_g1_i1	Haliotis_sp_Tri_108584_c0_g1_i1	22	22	22	>Haliotis_sp_Tri_108584_c0_g1_i1	1	22	22	22	52.7	52.7	52.7	43.264	406	406	310.05	33157000000	1657900000	0.004752	0.4752	509	761;762;763;764		131;228;233;254
Haliotis_sp_Tri_111351_c0_g1_i1;comp314509_c0_seq1_3 len=285 path=[1:0-284]	Haliotis_sp_Tri_111351_c0_g1_i1	8;3	8;3	8;3	>Haliotis_sp_Tri_111351_c0_g1_i1	2	8	8	8	22.4	22.4	22.4	53.231	486	486;95	72.797	261380000	10053000	2.88147e-05	0.00288147	22	765;766;767;768;769		199;203;340;344;347
Haliotis_sp_Tri_113648_c0_g1_i1	Haliotis_sp_Tri_113648_c0_g1_i1	1	1	1	>Haliotis_sp_Tri_113648_c0_g1_i1	1	1	1	1	1.2	1.2	1.2	143.72	1290	1290	7.7691	25453000	397700	1.13992e-06	0.000113992	2
Haliotis_sp_Tri_116352_c0_g1_i1	Haliotis_sp_Tri_116352_c0_g1_i1	6	6	1	>Haliotis_sp_Tri_116352_c0_g1_i1	1	6	6	1	13.3	13.3	2.1	67.495	653	653	61.18	744470000	29779000	8.53549e-05	0.00853549	72
Haliotis_sp_Tri_119193_c0_g1_i1;sp|P86738|UP4_HALAI Uncharacterized protein 4 OS=Haliotis asinina PE=1 SV=1	Haliotis_sp_Tri_119193_c0_g1_i1	8;1	8;1	8;1	>Haliotis_sp_Tri_119193_c0_g1_i1	2	8	8	8	45.1	45.1	45.1	19.104	175	175;130	110.83	7689700000	768970000	0.00220408	0.220408	122	770;771;772;773;774;775;776;777;778;779;780		106;107;108;120;122;134;147;148;171;174;175
Haliotis_sp_Tri_119238_c0_g1_i1;comp16504_c0_seq1_3 len=408 path=[386:0-407];comp127495_c0_seq1_5 len=723 path=[701:0-722]	Haliotis_sp_Tri_119238_c0_g1_i1;comp16504_c0_seq1_3 len=408 path=[386:0-407]	9;5;2	9;5;2	9;5;2	>Haliotis_sp_Tri_119238_c0_g1_i1;>comp16504_c0_seq1_3 len=408 path=[386:0-407]	3	9	9	9	39.1	39.1	39.1	34.496	304	304;136;241	131.78	983120000	81927000	0.000234825	0.0234825	93	781;782;783		118;196;272
Haliotis_sp_Tri_120377_c0_g1_i1	Haliotis_sp_Tri_120377_c0_g1_i1	12	3	3	>Haliotis_sp_Tri_120377_c0_g1_i1	1	12	3	3	26.6	6.4	6.4	66.715	609	609	23.139	102070000	5103400	1.46278e-05	0.00146278	12	459;461;577;589		127;207;424;437
Haliotis_sp_Tri_120379_c0_g1_i1	Haliotis_sp_Tri_120379_c0_g1_i1	52	18	4	>Haliotis_sp_Tri_120379_c0_g1_i1	1	52	18	4	27	9.7	2	263.91	2404	2404	189.52	1907700000	20736000	5.94351e-05	0.00594351	101	414;417;418;419;420;577;580;581;582;583;584;585;587;588;589;784		33;445;1194;1294;1398;1403;1802;1804;1890;1995;2012;2046;2106;2124;2219;2232
Haliotis_sp_Tri_12080_c0_g1_i1;Haliotis_sp_idb_12590_c0_g1_i1	Haliotis_sp_Tri_12080_c0_g1_i1	10;2	10;2	10;2	>Haliotis_sp_Tri_12080_c0_g1_i1	2	10	10	10	7.9	7.9	7.9	178.27	1602	1602;411	71.362	324290000	4211600	1.20716e-05	0.00120716	38	785		41
Haliotis_sp_Tri_121458_c0_g1_i1	Haliotis_sp_Tri_121458_c0_g1_i1	9	4	4	>Haliotis_sp_Tri_121458_c0_g1_i1	1	9	4	4	52.4	19.3	19.3	21.035	212	212	52.834	15448000000	1544800000	0.00442782	0.442782	129
Haliotis_sp_Tri_123584_c0_g1_i1;comp89084_c0_seq1_5 len=1819 path=[1797:0-9 1807:10-76 4247:77-89 4259:90-321 2119:322-831 2629:832-847 2645:848-1818]	Haliotis_sp_Tri_123584_c0_g1_i1;comp89084_c0_seq1_5 len=1819 path=[1797:0-9 1807:10-76 4247:77-89 4259:90-321 2119:322-831 2629:832-847 2645:848-1818]	4;3	4;3	4;3	>Haliotis_sp_Tri_123584_c0_g1_i1;>comp89084_c0_seq1_5 len=1819 path=[1797:0-9 1807:10-76 4247:77-89 4259:90-321 2119:322-831 2629:832-847 2645:848-1818]	2	4	4	4	15.6	15.6	15.6	36.365	333	333;607	28.894	179790000	9462700	2.71227e-05	0.00271227	31	786		90
Haliotis_sp_Tri_123826_c0_g1_i1	Haliotis_sp_Tri_123826_c0_g1_i1	5	5	5	>Haliotis_sp_Tri_123826_c0_g1_i1	1	5	5	5	6.2	6.2	6.2	107.68	969	969	34.237	380460000	8270800	2.37064e-05	0.00237064	29	787		56
Haliotis_sp_Tri_12500_c0_g1_i1	Haliotis_sp_Tri_12500_c0_g1_i1	3	3	3	>Haliotis_sp_Tri_12500_c0_g1_i1	1	3	3	3	6.3	6.3	6.3	64.064	568	568	21.646	275710000	11488000	3.29278e-05	0.00329278	18	788;789		324;508
Haliotis_sp_Tri_127820_c0_g1_i1	Haliotis_sp_Tri_127820_c0_g1_i1	2	2	2	>Haliotis_sp_Tri_127820_c0_g1_i1	1	2	2	2	23.9	23.9	23.9	19.529	184	184	23.551	9289700	1327100	3.80384e-06	0.000380384	4	790;791;792;793		88;90;97;108
Haliotis_sp_Tri_129603_c0_g1_i1;comp105495_c0_seq9_4 len=2286 path=[9783:0-21 1946:22-1210 3135:1211-1564 19827:1565-1565 3490:1566-1729 3654:1730-2285];comp105495_c0_seq23_4 len=2970 path=[19402:0-22 1262:23-58 19462:59-65 1305:66-160 1400:161-295 1535:296-322 19538:323-324 1565:325-335 1576:336-374 1615:375-416 1657:417-426 1667:427-437 1678:438-503 19643:504-507 1748:508-513 1754:514-548 19668…	Haliotis_sp_Tri_129603_c0_g1_i1;comp105495_c0_seq9_4 len=2286 path=[9783:0-21 1946:22-1210 3135:1211-1564 19827:1565-1565 3490:1566-1729 3654:1730-2285];comp105495_c0_seq23_4 len=2970 path=[19402:0-22 1262:23-58 19462:59-65 1305:66-160 1400:161-295 1535:296-322 19538:323-324 1565:325-335 1576:336-374 1615:375-416 1657:417-426 1667:427-437 1678:438-503 19643:504-507 1748:508-513 1754:514-548 19668…	21;19;19;19;19;14;14;14;14;14;14;14;14;12;12;12;12;12;12;12;12;12;12;12;12;7;7;7;7;7;5;2;2;2;2;2;2;2;2;2	21;19;19;19;19;14;14;14;14;14;14;14;14;12;12;12;12;12;12;12;12;12;12;12;12;7;7;7;7;7;5;2;2;2;2;2;2;2;2;2	21;19;19;19;19;14;14;14;14;14;14;14;14;12;12;12;12;12;12;12;12;12;12;12;12;7;7;7;7;7;5;2;2;2;2;2;2;2;2;2	>Haliotis_sp_Tri_129603_c0_g1_i1;>comp105495_c0_seq9_4 len=2286 path=[9783:0-21 1946:22-1210 3135:1211-1564 19827:1565-1565 3490:1566-1729 3654:1730-2285];>comp105495_c0_seq23_4 len=2970 path=[19402:0-22 1262:23-58 19462:59-65 1305:66-160 1400:161-295 1535	40	21	21	21	30.1	30.1	30.1	106.3	945	945;762;990;998;1005;598;611;826;834;839;841;847;854;725;739;889;953;961;967;968;975;982;1117;1125;1132;346;890;1118;1125;1132;279;573;726;739;954;961;967;968;974;981	251.28	1556800000	36205000	0.000103774	0.0103774	125	794;795;796;797;798		67;72;416;858;910
Haliotis_sp_Tri_131427_c0_g1_i1;tr|Q6U1K1|Q6U1K1_HALDH Actin OS=Haliotis discus hannai PE=2 SV=1;tr|B3TK83|B3TK83_HALDV Beta-actin 2 OS=Haliotis diversicolor PE=2 SV=1;tr|Q256S1|Q256S1_HALTU Actin OS=Haliotis tuberculata GN=actin PE=2 SV=1;tr|B3SNT2|B3SNT2_HALDV Actin OS=Haliotis diversicolor PE=2 SV=1;comp103470_c1_seq20_6 len=1319 path=[18001:0-239 25907:240-242 1593:243-278 25943:279-283 25948…
90_c0_seq1_6 len=722 path=[3589:0-422 8157:423-489 8094:490-490 1218:491-647 1375:648-685 1413:686-721];comp78807_c0_seq1_4 len=780 path=[1:0-152 154:153-213 215:214-219 221:220-376 378:377-779];comp93790_c0_seq3_5 len=787 path=[8015:0-33 807:34-330 1104:331-443 8094:444-444 1218:445-601 6525:602-719 1375:720-757 6743:758-786];comp93790_c0_seq8_6 len=833 path=[3589:0-422 8157:423-489 8094:490-490…	Haliotis_sp_Tri_131427_c0_g1_i1;tr|Q6U1K1|Q6U1K1_HALDH Actin OS=Haliotis discus hannai PE=2 SV=1;tr|B3TK83|B3TK83_HALDV Beta-actin 2 OS=Haliotis diversicolor PE=2 SV=1;tr|Q256S1|Q256S1_HALTU Actin OS=Haliotis tuberculata GN=actin PE=2 SV=1;tr|B3SNT2|B3SNT2_HALDV Actin OS=Haliotis diversicolor PE=2 SV=1;comp103470_c1_seq20_6 len=1319 path=[18001:0-239 25907:240-242 1593:243-278 25943:279-283 25948…	18;17;16;16;16;16;16;16;16;16;16;16;16;16;15;15;15;14;14;11;11;11;11;11;11;11;11;10;10;10;9;9;9;5;5;5;5;5;5;5;5;5;5;5;5;5;5;4;3;3;3;3;3;3;3;3;3;3;3;3;3;3;3;3;3;3;2;2;2;2;2;1;1;1;1;1;1;1;1;1;1;1;1;1;1;1;1;1;1;1;1;1;1;1;1;1;1;1	18;17;16;16;16;16;16;16;16;16;16;16;16;16;15;15;15;14;14;11;11;11;11;11;11;11;11;10;10;10;9;9;9;5;5;5;5;5;5;5;5;5;5;5;5;5;5;4;3;3;3;3;3;3;3;3;3;3;3;3;3;3;3;3;3;3;2;2;2;2;2;1;1;1;1;1;1;1;1;1;1;1;1;1;1;1;1;1;1;1;1;1;1;1;1;1;1;1	2;2;2;2;2;2;2;2;2;2;2;2;2;2;2;2;2;0;0;0;0;2;2;2;2;2;2;0;0;0;0;0;0;2;2;2;2;2;2;2;2;2;2;2;2;2;2;0;0;0;2;2;2;2;0;0;2;0;0;0;0;0;0;0;0;0;2;0;0;0;0;0;0;0;0;0;0;0;0;0;0;0;0;0;0;0;0;0;0;0;0;0;0;0;0;0;0;0	>Haliotis_sp_Tri_131427_c0_g1_i1;>tr|Q6U1K1|Q6U1K1_HALDH Actin OS=Haliotis discus hannai PE=2 SV=1;>tr|B3TK83|B3TK83_HALDV Beta-actin 2 OS=Haliotis diversicolor PE=2 SV=1;>tr|Q256S1|Q256S1_HALTU Actin OS=Haliotis tuberculata GN=actin PE=2 SV=1;>tr|B3SNT2|B	98	18	18	2	64.9	64.9	5.9	41.821	376	376;376;375;376;376;440;468;472;475;500;503;531;568;582;423;455;458;376;376;194;194;849;881;884;912;949;963;194;194;335;159;194;410;255;266;275;298;301;307;310;329;338;366;375;380;389;443;141;69;93;146;166;198;201;232;232;334;377;847;850;865;882;885;913;950;964;50;90;94;301;532;67;69;77;82;84;90;99;105;125;175;212;226;228;241;260;263;278;295;375;375;375;376;377;459;483;496;520	323.31	11550000000	577490000	0.00165525	0.165525	294	637;638;799;800;801;802;803;804;805;806	28	45;48;120;124;133;177;228;270;284;306	203
Haliotis_sp_Tri_133338_c0_g1_i1	Haliotis_sp_Tri_133338_c0_g1_i1	2	2	2	>Haliotis_sp_Tri_133338_c0_g1_i1	1	2	2	2	3.2	3.2	3.2	38.24	349	349	12.143	88284000	4204000	1.20498e-05	0.00120498	3
Haliotis_sp_Tri_138845_c0_g1_i1;Haliotis_sp_CLC_25186_c0_g1_i1	Haliotis_sp_Tri_138845_c0_g1_i1;Haliotis_sp_CLC_25186_c0_g1_i1	7;4	4;4	4;4	>Haliotis_sp_Tri_138845_c0_g1_i1;>Haliotis_sp_CLC_25186_c0_g1_i1	2	7	4	4	17	8.7	8.7	50.684	448	448;154	46.121	4909600000	377660000	0.00108248	0.108248	87	807		129
Haliotis_sp_Tri_14507_c0_g1_i1	Haliotis_sp_Tri_14507_c0_g1_i1	15	15	15	>Haliotis_sp_Tri_14507_c0_g1_i1	1	15	15	15	39.3	39.3	39.3	63.617	593	593	236.08	3644600000	125680000	0.000360234	0.0360234	207	808;809;810		130;188;325
Haliotis_sp_Tri_1743_c0_g1_i1;comp89145_c0_seq2_3 len=654 path=[1328:0-27 1356:28-167 1496:168-194 1523:195-206 1535:207-257 1586:258-313 1642:314-316 1645:317-321 1650:322-401 1730:402-455 1784:456-496 1825:497-511 1840:512-583 1912:584-595 1924:596-618 1947:619-653];comp89145_c0_seq1_3 len=993 path=[980:0-211 1192:212-291 1272:292-319 3404:320-320 1301:321-347 1328:348-375 1982:376-515 1496:516…	Haliotis_sp_Tri_1743_c0_g1_i1;comp89145_c0_seq2_3 len=654 path=[1328:0-27 1356:28-167 1496:168-194 1523:195-206 1535:207-257 1586:258-313 1642:314-316 1645:317-321 1650:322-401 1730:402-455 1784:456-496 1825:497-511 1840:512-583 1912:584-595 1924:596-618 1947:619-653]	27;20;4	27;20;4	27;20;4	>Haliotis_sp_Tri_1743_c0_g1_i1;>comp89145_c0_seq2_3 len=654 path=[1328:0-27 1356:28-167 1496:168-194 1523:195-206 1535:207-257 1586:258-313 1642:314-316 1645:317-321 1650:322-401 1730:402-455 1784:456-496 1825:497-511 1840:512-583 1912:584-595 1924:596-618	3	27	27	27	72.3	72.3	72.3	27.266	249	249;218;331	323.31	513580000000	42798000000	0.122671	12.2671	1259	811;812;813;814;815;816;817;818;819	43	66;119;155;184;188;201;205;217;240	194
Haliotis_sp_Tri_2746_c0_g1_i1;Haliotis_sp_Tri_17455_c0_g1_i1;tr|A0A0B4VCR4|A0A0B4VCR4_HALAI Glycine-rich boundary protein OS=Haliotis asinina GN=GRBP PE=2 SV=1	Haliotis_sp_Tri_2746_c0_g1_i1;Haliotis_sp_Tri_17455_c0_g1_i1;tr|A0A0B4VCR4|A0A0B4VCR4_HALAI Glycine-rich boundary protein OS=Haliotis asinina GN=GRBP PE=2 SV=1	3;3;2	3;3;2	3;3;2	>Haliotis_sp_Tri_2746_c0_g1_i1;>Haliotis_sp_Tri_17455_c0_g1_i1;>tr|A0A0B4VCR4|A0A0B4VCR4_HALAI Glycine-rich boundary protein OS=Haliotis asinina GN=GRBP PE=2 SV=1	3	3	3	3	13.7	13.7	13.7	21.624	204	204;362;343	19.166	6161000000	880150000	0.00252275	0.252275	41	820		177
Haliotis_sp_Tri_18120_c0_g1_i1;Haliotis_sp_idb_12172_c0_g1_i1	Haliotis_sp_Tri_18120_c0_g1_i1;Haliotis_sp_idb_12172_c0_g1_i1	7;5	7;5	2;2	>Haliotis_sp_Tri_18120_c0_g1_i1;>Haliotis_sp_idb_12172_c0_g1_i1	2	7	7	2	16.3	16.3	5.8	59.926	584	584;883	102.76	2740500000	171280000	0.000490936	0.0490936	83	453;454;455;456;821;822		95;437;511;527;530;533
Haliotis_sp_Tri_18127_c0_g1_i1	Haliotis_sp_Tri_18127_c0_g1_i1	9	9	9	>Haliotis_sp_Tri_18127_c0_g1_i1	1	9	9	9	20.2	20.2	20.2	70.021	673	673	300.53	7796900000	519790000	0.00148986	0.148986	133	823;824;825		218;225;232
Haliotis_sp_Tri_20350_c0_g1_i1;Haliotis_sp_Tri_20347_c0_g1_i1;Haliotis_sp_Tri_20348_c0_g1_i1	Haliotis_sp_Tri_20350_c0_g1_i1;Haliotis_sp_Tri_20347_c0_g1_i1;Haliotis_sp_Tri_20348_c0_g1_i1	4;4;4	4;4;4	4;4;4	>Haliotis_sp_Tri_20350_c0_g1_i1;>Haliotis_sp_Tri_20347_c0_g1_i1;>Haliotis_sp_Tri_20348_c0_g1_i1	3	4	4	4	35.8	35.8	35.8	24.803	226	226;255;332	31.705	104320000	5490400	1.5737e-05	0.0015737	7	826		145
Haliotis_sp_Tri_21565_c0_g1_i1	Haliotis_sp_Tri_21565_c0_g1_i1	4	4	4	>Haliotis_sp_Tri_21565_c0_g1_i1	1	4	4	4	18.4	18.4	18.4	31.563	282	282	40.161	292690000	19513000	5.59297e-05	0.00559297	26	827;828		46;252
Haliotis_sp_Tri_24151_c0_g1_i1	Haliotis_sp_Tri_24151_c0_g1_i1	3	3	3	>Haliotis_sp_Tri_24151_c0_g1_i1	1	3	3	3	18.8	18.8	18.8	16.674	149	149	19.825	1108100000	123120000	0.000352896	0.0352896	66
Haliotis_sp_Tri_25106_c0_g1_i1;comp246916_c0_seq1_3 len=215 path=[193:0-214]	Haliotis_sp_Tri_25106_c0_g1_i1	37;3	37;3	37;3	>Haliotis_sp_Tri_25106_c0_g1_i1	2	37	37	37	68.2	68.2	68.2	61.796	538	538;71	323.31	315520000000	11686000000	0.0334953	3.34953	1102	829;830;831;832;833;834	44;45	79;97;260;289;470;498	465;475
Haliotis_sp_Tri_28544_c0_g1_i1;Haliotis_sp_CLC_729_c0_g1_i1	Haliotis_sp_Tri_28544_c0_g1_i1;Haliotis_sp_CLC_729_c0_g1_i1	10;9	10;9	5;4	>Haliotis_sp_Tri_28544_c0_g1_i1;>Haliotis_sp_CLC_729_c0_g1_i1	2	10	10	5	28.4	28.4	18	44.124	395	395;396	122.05	1235400000	77210000	0.000221305	0.0221305	65
Haliotis_sp_Tri_29101_c0_g1_i1;Haliotis_sp_CLC_652_c0_g1_i1	Haliotis_sp_Tri_29101_c0_g1_i1;Haliotis_sp_CLC_652_c0_g1_i1	9;5	9;5	9;5	>Haliotis_sp_Tri_29101_c0_g1_i1;>Haliotis_sp_CLC_652_c0_g1_i1	2	9	9	9	42	42	42	32.79	317	317;101	124.69	1506700000	150670000	0.000431862	0.0431862	125	835;836		281;295
Haliotis_sp_Tri_31892_c0_g1_i1;comp22593_c0_seq1_3 len=735 path=[1:0-734]	Haliotis_sp_Tri_31892_c0_g1_i1;comp22593_c0_seq1_3 len=735 path=[1:0-734]	16;15	7;7	6;6	>Haliotis_sp_Tri_31892_c0_g1_i1;>comp22593_c0_seq1_3 len=735 path=[1:0-734]	2	16	7	6	57.6	31.3	24.7	21.648	198	198;245	132.23	291340000000	48557000000	0.139178	13.9178	1593
Haliotis_sp_Tri_31897_c0_g1_i1	Haliotis_sp_Tri_31897_c0_g1_i1	15	14	6	>Haliotis_sp_Tri_31897_c0_g1_i1	1	15	14	6	72.2	66.7	57.6	21.955	198	198	323.31	77119000000	9639900000	0.0276306	2.76306	523
Haliotis_sp_Tri_33373_c0_g1_i1;Haliotis_sp_idb_42906_c0_g1_i1;comp106499_c0_seq4_3 len=968 path=[13445:0-15 3925:16-16 3926:17-31 3941:32-82 3992:83-119 4344:120-149 12099:150-204 4114:205-219 4129:220-243 4153:244-247 4157:248-262 4172:263-289 4199:290-461 12294:462-471 2221:472-482 2232:483-548 12332:549-569 2319:570-581 2331:582-597 2347:598-621 12411:622-634 2384:635-666 2416:667-688 12467:68…	Haliotis_sp_Tri_33373_c0_g1_i1	5;2;2;1	5;2;2;1	3;2;2;1	>Haliotis_sp_Tri_33373_c0_g1_i1	4	5	5	3	7.1	7.1	4.5	88.932	785	785;185;322;558	33.247	213500000	5618400	1.61039e-05	0.00161039	13
Haliotis_sp_Tri_35519_c0_g1_i1;Haliotis_sp_idb_43536_c0_g1_i1	Haliotis_sp_Tri_35519_c0_g1_i1;Haliotis_sp_idb_43536_c0_g1_i1	13;12	13;12	13;12	>Haliotis_sp_Tri_35519_c0_g1_i1;>Haliotis_sp_idb_43536_c0_g1_i1	2	13	13	13	39.9	39.9	39.9	42.363	383	383;345	225.64	38575000000	2143000000	0.00614243	0.614243	431	837		157
Haliotis_sp_Tri_3731_c0_g1_i1;comp92088_c0_seq1_4 len=674 path=[1:0-31 33:32-76 2470:77-121 123:122-145 2497:146-154 2506:155-188 190:189-256 258:257-272 2583:273-294 296:295-328 2621:329-339 341:340-350 352:351-447 2654:448-448 450:449-468 470:469-525 2678:526-531 2684:532-673]	Haliotis_sp_Tri_3731_c0_g1_i1;comp92088_c0_seq1_4 len=674 path=[1:0-31 33:32-76 2470:77-121 123:122-145 2497:146-154 2506:155-188 190:189-256 258:257-272 2583:273-294 296:295-328 2621:329-339 341:340-350 352:351-447 2654:448-448 450:449-468 470:469-525 2678:526-531 2684:532-673]	8;6	8;6	8;6	>Haliotis_sp_Tri_3731_c0_g1_i1;>comp92088_c0_seq1_4 len=674 path=[1:0-31 33:32-76 2470:77-121 123:122-145 2497:146-154 2506:155-188 190:189-256 258:257-272 2583:273-294 296:295-328 2621:329-339 341:340-350 352:351-447 2654:448-448 450:449-468 470:469-525 2	2	8	8	8	59.6	59.6	59.6	15.116	141	141;224	84.177	1226700000	122670000	0.000351606	0.0351606	88	838		123
Haliotis_sp_Tri_4114_c0_g1_i1;Haliotis_sp_Tri_4118_c0_g1_i1;comp94729_c0_seq1_2 len=306 path=[4010:0-30 5414:31-31 4042:32-103 4114:104-124 329:125-136 5488:137-141 5493:142-149 354:150-174 5513:175-185 3222:186-305];comp94729_c0_seq6_1 len=320 path=[190:0-25 216:26-56 247:57-138 329:139-150 5488:151-155 5493:156-163 3186:164-188 5513:189-199 3222:200-319];Haliotis_sp_idb_51916_c0_g1_i1	Haliotis_sp_Tri_4114_c0_g1_i1	11;2;1;1;1	1;1;1;1;1	1;1;1;1;1	>Haliotis_sp_Tri_4114_c0_g1_i1	5	11	1	1	22.4	2	2	56.303	541	541;418;102;107;270	10.87	17910000	994980	2.85189e-06	0.000285189	1
Haliotis_sp_Tri_4200_c0_g1_i1;comp33684_c0_seq1_1 len=1185 path=[1:0-1184];comp38651_c0_seq2_1 len=1000 path=[1:0-105 339:106-999];comp38651_c0_seq1_2 len=1232 path=[1:0-105 107:106-337 339:338-1231]	Haliotis_sp_Tri_4200_c0_g1_i1;comp33684_c0_seq1_1 len=1185 path=[1:0-1184]	5;3;2;2	5;3;2;2	5;3;2;2	>Haliotis_sp_Tri_4200_c0_g1_i1;>comp33684_c0_seq1_1 len=1185 path=[1:0-1184]	4	5	5	5	7.5	7.5	7.5	83.201	722	722;395;334;411	34.199	239450000	5701200	1.63412e-05	0.00163412	16
Haliotis_sp_Tri_45070_c0_g1_i1;Haliotis_sp_CLC_1969_c0_g1_i1;Haliotis_sp_idb_19360_c0_g1_i1	Haliotis_sp_Tri_45070_c0_g1_i1	16;2;2	16;2;2	16;2;2	>Haliotis_sp_Tri_45070_c0_g1_i1	3	16	16	16	13.8	13.8	13.8	151.77	1409	1409;138;288	165.38	2169100000	32374000	9.27928e-05	0.00927928	173	839;840		789;1002
Haliotis_sp_Tri_45832_c0_g1_i1	Haliotis_sp_Tri_45832_c0_g1_i1	2	2	2	>Haliotis_sp_Tri_45832_c0_g1_i1	1	2	2	2	9.7	9.7	9.7	26.854	238	238	13.843	74851000	5757800	1.65034e-05	0.00165034	4
Haliotis_sp_Tri_50040_c0_g1_i1	Haliotis_sp_Tri_50040_c0_g1_i1	8	8	8	>Haliotis_sp_Tri_50040_c0_g1_i1	1	8	8	8	23.7	23.7	23.7	47.909	418	418	113.9	1660600000	83028000	0.000237981	0.0237981	105
Haliotis_sp_Tri_50969_c0_g1_i1;Haliotis_sp_Tri_50970_c0_g1_i1;Haliotis_sp_idb_26853_c0_g1_i1;Haliotis_sp_CLC_20106_c0_g1_i1;Haliotis_sp_idb_26852_c0_g1_i1;comp105719_c0_seq6_2 len=601 path=[13064:0-4 13069:5-16 13538:17-128 630:129-181 13197:182-194 13210:195-206 13222:207-211 13227:212-212 13228:213-226 13242:227-228 13245:229-240 13257:241-248 13265:249-249 13266:250-279 13296:280-285 13565:286…	Haliotis_sp_Tri_50969_c0_g1_i1;Haliotis_sp_Tri_50970_c0_g1_i1	5;3;2;2;2;2;2;2;2;2;2;2;2;1;1;1;1;1	5;3;2;2;2;2;2;2;2;2;2;2;2;1;1;1;1;1	5;3;2;2;2;2;2;2;2;2;2;2;2;1;1;1;1;1	>Haliotis_sp_Tri_50969_c0_g1_i1;>Haliotis_sp_Tri_50970_c0_g1_i1	18	5	5	5	15.3	15.3	15.3	45.54	431	431;171;156;177;186;200;272;311;330;443;466;473;577;120;190;211;248;317	38.99	402150000	20108000	5.76351e-05	0.00576351	37
Haliotis_sp_Tri_57542_c0_g1_i1	Haliotis_sp_Tri_57542_c0_g1_i1	1	1	1	>Haliotis_sp_Tri_57542_c0_g1_i1	1	1	1	1	12.9	12.9	12.9	12.799	124	124	11.404	196610000	49153000	0.000140886	0.0140886	12
Haliotis_sp_Tri_58705_c0_g1_i1	Haliotis_sp_Tri_58705_c0_g1_i1	6	6	6	>Haliotis_sp_Tri_58705_c0_g1_i1	1	6	6	6	14.7	14.7	14.7	59.743	537	537	52.235	210710000	9161400	2.62591e-05	0.00262591	29	841		104
Haliotis_sp_Tri_61496_c0_g1_i1	Haliotis_sp_Tri_61496_c0_g1_i1	9	9	9	>Haliotis_sp_Tri_61496_c0_g1_i1	1	9	9	9	33.8	33.8	33.8	29.536	266	266	120.81	6387600000	580690000	0.00166442	0.166442	204
Haliotis_sp_Tri_62946_c0_g1_i1;Haliotis_sp_idb_29553_c0_g1_i1;comp99065_c0_seq1_4 len=2210 path=[1:0-324 326:325-450 452:451-460 462:461-530 532:531-594 596:595-630 632:631-644 646:645-679 4616:680-720 722:721-755 4398:756-841 843:842-891 893:892-1008 1010:1009-1027 1029:1028-2068 6394:2069-2078 6405:2079-2209];Haliotis_sp_idb_29552_c0_g1_i1	Haliotis_sp_Tri_62946_c0_g1_i1;Haliotis_sp_idb_29553_c0_g1_i1;comp99065_c0_seq1_4 len=2210 path=[1:0-324 326:325-450 452:451-460 462:461-530 532:531-594 596:595-630 632:631-644 646:645-679 4616:680-720 722:721-755 4398:756-841 843:842-891 893:892-1008 1010:1009-1027 1029:1028-2068 6394:2069-2078 6405:2079-2209];Haliotis_sp_idb_29552_c0_g1_i1	12;11;11;8	12;11;11;8	9;9;8;8	>Haliotis_sp_Tri_62946_c0_g1_i1;>Haliotis_sp_idb_29553_c0_g1_i1;>comp99065_c0_seq1_4 len=2210 path=[1:0-324 326:325-450 452:451-460 462:461-530 532:531-594 596:595-630 632:631-644 646:645-679 4616:680-720 722:721-755 4398:756-841 843:842-891 893:892-1008 1	4	12	12	9	18.8	18.8	14	80.024	738	738;639;736;463	95.123	1906900000	73341000	0.000210216	0.0210216	111	842;843;844		81;88;729
Haliotis_sp_Tri_63049_c0_g1_i1	Haliotis_sp_Tri_63049_c0_g1_i1	6	6	6	>Haliotis_sp_Tri_63049_c0_g1_i1	1	6	6	6	23.5	23.5	23.5	34.801	311	311	57.376	1653700000	78746000	0.000225708	0.0225708	131
Haliotis_sp_Tri_64952_c0_g1_i1	Haliotis_sp_Tri_64952_c0_g1_i1	3	3	3	>Haliotis_sp_Tri_64952_c0_g1_i1	1	3	3	3	20.7	20.7	20.7	24.648	213	213	53.956	214600000	21460000	6.15103e-05	0.00615103	17	846		146
Haliotis_sp_Tri_6552_c0_g1_i1	Haliotis_sp_Tri_6552_c0_g1_i1	11	11	11	>Haliotis_sp_Tri_6552_c0_g1_i1	1	11	11	11	23.4	23.4	23.4	71.254	641	641	95.301	1093100000	34160000	9.7912e-05	0.0097912	81	847;848;849		152;195;282
Haliotis_sp_Tri_6626_c0_g1_i1	Haliotis_sp_Tri_6626_c0_g1_i1	11	1	1	>Haliotis_sp_Tri_6626_c0_g1_i1	1	11	1	1	17.6	2.1	2.1	99.791	910	910	11.753	0	0	0	0	1	532;533;534		285;368;524
Haliotis_sp_Tri_676_c0_g1_i1	Haliotis_sp_Tri_676_c0_g1_i1	2	2	2	>Haliotis_sp_Tri_676_c0_g1_i1	1	2	2	2	9.8	9.8	9.8	24.926	225	225	11.261	9334700	1333500	3.82218e-06	0.000382218	3
Haliotis_sp_Tri_67951_c0_g1_i1;comp106065_c0_seq1_2 len=7680 path=[1:0-604 16404:605-641 643:642-686 688:687-691 693:692-810 812:811-834 836:835-836 838:837-1947 19700:1948-2003 2005:2004-2019 2021:2020-2291 2293:2292-2295 2297:2296-2337 2339:2338-4760 4762:4761-4775 4777:4776-5247 5249:5248-5287 20137:5288-5338 5340:5339-5345 5347:5346-5450 5452:5451-5464 20221:5465-5803 5805:5804-5817 5819:5818…	Haliotis_sp_Tri_67951_c0_g1_i1;comp106065_c0_seq1_2 len=7680 path=[1:0-604 16404:605-641 643:642-686 688:687-691 693:692-810 812:811-834 836:835-836 838:837-1947 19700:1948-2003 2005:2004-2019 2021:2020-2291 2293:2292-2295 2297:2296-2337 2339:2338-4760 4762:4761-4775 4777:4776-5247 5249:5248-5287 20137:5288-5338 5340:5339-5345 5347:5346-5450 5452:5451-5464 20221:5465-5803 5805:5804-5817 5819:5818…	3;2	3;2	3;2	>Haliotis_sp_Tri_67951_c0_g1_i1;>comp106065_c0_seq1_2 len=7680 path=[1:0-604 16404:605-641 643:642-686 688:687-691 693:692-810 812:811-834 836:835-836 838:837-1947 19700:1948-2003 2005:2004-2019 2021:2020-2291 2293:2292-2295 2297:2296-2337 2339:2338-4760 4	2	3	3	3	3.3	3.3	3.3	168.9	1499	1499;2560	25.011	120730000	1568000	4.49432e-06	0.000449432	18
Haliotis_sp_Tri_68552_c0_g1_i1;Haliotis_sp_idb_76910_c0_g1_i1;comp94919_c0_seq1_6 len=1158 path=[1:0-91 93:92-131 2684:132-245 247:246-269 271:270-282 4339:283-299 301:300-302 4357:303-324 326:325-326 328:327-354 356:355-392 4422:393-428 2428:429-466 2466:467-492 2492:493-539 541:540-569 571:570-573 575:574-638 640:639-639 641:640-673 4565:674-694 696:695-722 3248:723-737 3263:738-739 741:740-763…	Haliotis_sp_Tri_68552_c0_g1_i1	4;1;1	4;1;1	4;1;1	>Haliotis_sp_Tri_68552_c0_g1_i1	3	4	4	4	22.1	22.1	22.1	28.859	272	272;232;386	68.603	139220000	15469000	4.43384e-05	0.00443384	21
Haliotis_sp_Tri_72839_c0_g1_i1	Haliotis_sp_Tri_72839_c0_g1_i1	9	9	9	>Haliotis_sp_Tri_72839_c0_g1_i1	1	9	9	9	30.8	30.8	30.8	39.671	357	357	75.697	849300000	60665000	6.77473e-06	0.000677473	69	850;851;852		147;151;177
Haliotis_sp_Tri_73035_c0_g1_i1	Haliotis_sp_Tri_73035_c0_g1_i1	7	7	7	>Haliotis_sp_Tri_73035_c0_g1_i1	1	7	7	7	18	18	18	70.367	679	679	101.14	2557100000	196700000	0.000563797	0.0563797	107	853		669
Haliotis_sp_Tri_77019_c0_g1_i1;Haliotis_sp_idb_31368_c0_g1_i1;comp106561_c0_seq3_3 len=4856 path=[4832:0-118 4952:119-251 15106:252-487 5321:488-488 5322:489-512 5346:513-513 5347:514-514 5348:515-591 15215:592-639 5473:640-693 15270:694-694 5528:695-705 15282:706-853 5687:854-855 5689:856-958 15340:959-978 15360:979-980 5814:981-999 5833:1000-1048 5882:1049-1056 5890:1057-1158 5992:1159-1168 600…	Haliotis_sp_Tri_77019_c0_g1_i1;Haliotis_sp_idb_31368_c0_g1_i1;comp106561_c0_seq3_3 len=4856 path=[4832:0-118 4952:119-251 15106:252-487 5321:488-488 5322:489-512 5346:513-513 5347:514-514 5348:515-591 15215:592-639 5473:640-693 15270:694-694 5528:695-705 15282:706-853 5687:854-855 5689:856-958 15340:959-978 15360:979-980 5814:981-999 5833:1000-1048 5882:1049-1056 5890:1057-1158 5992:1159-1168 600…	9;8;8;4;1;1;1	9;8;8;4;1;1;1	9;8;8;4;1;1;1	>Haliotis_sp_Tri_77019_c0_g1_i1;>Haliotis_sp_idb_31368_c0_g1_i1;>comp106561_c0_seq3_3 len=4856 path=[4832:0-118 4952:119-251 15106:252-487 5321:488-488 5322:489-512 5346:513-513 5347:514-514 5348:515-591 15215:592-639 5473:640-693 15270:694-694 5528:695-70	7	9	9	9	7.8	7.8	7.8	158.55	1442	1442;1191;1618;1164;79;106;216	81.857	250760000	3799400	1.08901e-05	0.00108901	34
Haliotis_sp_Tri_7902_c0_g1_i1	Haliotis_sp_Tri_7902_c0_g1_i1	7	7	7	>Haliotis_sp_Tri_7902_c0_g1_i1	1	7	7	7	42.6	42.6	42.6	29.754	263	263	123.92	541760000	38697000	0.000110916	0.0110916	51	854;855;856		156;184;197
Haliotis_sp_Tri_7956_c0_g1_i1;comp106992_c0_seq1_5 len=5273 path=[5251:0-138 5390:139-141 5393:142-238 5490:239-262 16755:263-310 5562:311-315 5567:316-367 5619:368-409 5661:410-504 5756:505-527 5779:528-1032 6284:1033-1075 6327:1076-1178 6430:1179-1201 6453:1202-1418 11360:1419-1435 6687:1436-1482 6734:1483-1507 17201:1508-1789 7041:1790-1837 7089:1838-1879 7131:1880-1987 7239:1988-2081 17436:20…	Haliotis_sp_Tri_7956_c0_g1_i1;comp106992_c0_seq1_5 len=5273 path=[5251:0-138 5390:139-141 5393:142-238 5490:239-262 16755:263-310 5562:311-315 5567:316-367 5619:368-409 5661:410-504 5756:505-527 5779:528-1032 6284:1033-1075 6327:1076-1178 6430:1179-1201 6453:1202-1418 11360:1419-1435 6687:1436-1482 6734:1483-1507 17201:1508-1789 7041:1790-1837 7089:1838-1879 7131:1880-1987 7239:1988-2081 17436:20…	6;3;1	4;3;1	4;3;1	>Haliotis_sp_Tri_7956_c0_g1_i1;>comp106992_c0_seq1_5 len=5273 path=[5251:0-138 5390:139-141 5393:142-238 5490:239-262 16755:263-310 5562:311-315 5567:316-367 5619:368-409 5661:410-504 5756:505-527 5779:528-1032 6284:1033-1075 6327:1076-1178 6430:1179-1201	3	6	4	4	1	0.7	0.7	718.24	6468	6468;1758;556	31.565	47027000	158870	4.55365e-07	4.55365e-05	14
Haliotis_sp_Tri_79843_c0_g1_i1	Haliotis_sp_Tri_79843_c0_g1_i1	8	8	8	>Haliotis_sp_Tri_79843_c0_g1_i1	1	8	8	8	32.2	32.2	32.2	35.664	314	314	97.306	161210000	20152000	5.77612e-05	0.00577612	21	857;858;859;860;861		149;152;159;186;189
Haliotis_sp_Tri_81308_c0_g1_i1	Haliotis_sp_Tri_81308_c0_g1_i1	2	2	2	>Haliotis_sp_Tri_81308_c0_g1_i1	1	2	2	2	13.2	13.2	13.2	19.922	182	182	14.253	438280000	73047000	0.000209373	0.0209373	29	862;863;864		159;166;176
Haliotis_sp_Tri_81534_c0_g1_i1;comp101219_c1_seq3_6 len=1447 path=[1:0-74 76:75-99 19142:100-111 24781:112-151 19802:152-168 196:169-304 332:305-311 339:312-525 553:526-548 28233:549-554 28239:555-556 28241:557-610 638:611-626 28300:627-631 28305:632-633 28307:634-638 666:639-806 28434:807-807 835:808-1042 1070:1043-1427 28916:1428-1446];comp101219_c1_seq9_6 len=1450 path=[1:0-74 76:75-99 19142:1…	Haliotis_sp_Tri_81534_c0_g1_i1;comp101219_c1_seq3_6 len=1447 path=[1:0-74 76:75-99 19142:100-111 24781:112-151 19802:152-168 196:169-304 332:305-311 339:312-525 553:526-548 28233:549-554 28239:555-556 28241:557-610 638:611-626 28300:627-631 28305:632-633 28307:634-638 666:639-806 28434:807-807 835:808-1042 1070:1043-1427 28916:1428-1446];comp101219_c1_seq9_6 len=1450 path=[1:0-74 76:75-99 19142:1…	5;3;3;3;3;2;2;2;2;2;2;1;1;1;1;1;1;1;1;1	5;3;3;3;3;2;2;2;2;2;2;1;1;1;1;1;1;1;1;1	4;3;3;3;3;2;2;2;2;2;2;1;1;1;1;1;1;1;1;1	>Haliotis_sp_Tri_81534_c0_g1_i1;>comp101219_c1_seq3_6 len=1447 path=[1:0-74 76:75-99 19142:100-111 24781:112-151 19802:152-168 196:169-304 332:305-311 339:312-525 553:526-548 28233:549-554 28239:555-556 28241:557-610 638:611-626 28300:627-631 28305:632-633	20	5	5	4	12.4	12.4	10.1	77.968	704	704;482;483;491;492;347;385;584;585;593;594;288;297;384;391;393;400;449;487;598	68.258	374970000	10416000	2.98551e-05	0.00298551	40	865		256
Haliotis_sp_Tri_83476_c0_g1_i1	Haliotis_sp_Tri_83476_c0_g1_i1	12	12	12	>Haliotis_sp_Tri_83476_c0_g1_i1	1	12	12	12	23.1	23.1	23.1	60.579	554	554	208.9	2189500000	91228000	0.000261485	0.0261485	111	866;867;868;869		183;297;325;474
Haliotis_sp_Tri_8788_c0_g1_i1;Haliotis_sp_Tri_8786_c0_g1_i1;Haliotis_sp_Tri_8785_c0_g1_i1	Haliotis_sp_Tri_8788_c0_g1_i1;Haliotis_sp_Tri_8786_c0_g1_i1	4;2;1	4;2;1	3;1;0	>Haliotis_sp_Tri_8788_c0_g1_i1;>Haliotis_sp_Tri_8786_c0_g1_i1	3	4	4	3	43.6	43.6	33.8	14.891	133	133;166;161	51.349	1362400000	272470000	0.000780974	0.0780974	77	871		87
Haliotis_sp_Tri_90659_c0_g1_i1	Haliotis_sp_Tri_90659_c0_g1_i1	2	2	2	>Haliotis_sp_Tri_90659_c0_g1_i1	1	2	2	2	15.6	15.6	15.6	18.122	160	160	13.348	50541000	5615700	1.60961e-05	0.00160961	4
Haliotis_sp_Tri_95672_c0_g1_i1;Haliotis_sp_idb_34627_c0_g1_i1;comp58675_c0_seq1_4 len=401 path=[379:0-227 607:228-249 629:250-400];comp165648_c0_seq1_2 len=428 path=[406:0-427]	Haliotis_sp_Tri_95672_c0_g1_i1;Haliotis_sp_idb_34627_c0_g1_i1	15;11;4;3	15;11;4;3	15;11;4;3	>Haliotis_sp_Tri_95672_c0_g1_i1;>Haliotis_sp_idb_34627_c0_g1_i1	4	15	15	15	41.4	41.4	41.4	44.885	401	401;334;133;143	186.51	4589000000	199520000	0.00057188	0.057188	196	872;873;874;875		278;366;377;396
Haliotis_sp_Tri_95893_c0_g1_i1	Haliotis_sp_Tri_95893_c0_g1_i1	1	1	1	>Haliotis_sp_Tri_95893_c0_g1_i1	1	1	1	1	5.6	5.6	5.6	23.435	216	216	10.057	168370000	28062000	8.04335e-05	0.00804335	5
Haliotis_sp_Tri_96223_c0_g1_i1	Haliotis_sp_Tri_96223_c0_g1_i1	9	9	9	>Haliotis_sp_Tri_96223_c0_g1_i1	1	9	9	9	12.5	12.5	12.5	109.25	989	989	90.27	438180000	8942500	2.56317e-05	0.00256317	39
Haliotis_sp_Tri_97599_c0_g1_i1;Haliotis_sp_Tri_97597_c0_g1_i1	Haliotis_sp_Tri_97599_c0_g1_i1;Haliotis_sp_Tri_97597_c0_g1_i1	3;3	3;3	3;3	>Haliotis_sp_Tri_97599_c0_g1_i1;>Haliotis_sp_Tri_97597_c0_g1_i1	2	3	3	3	12.9	12.9	12.9	38.1	342	342;387	31.727	125520000	9655300	2.76748e-05	0.00276748	10
sp|P82596|PLC_HALLA Perlucin OS=Haliotis laevigata PE=1 SV=3;Haliotis_sp_Tri_110681_c0_g1_i1;comp101672_c0_seq9_5 len=412 path=[12130:0-14 14111:15-29 7056:30-173 988:174-178 993:179-247 1062:248-276 14248:277-282 14254:283-289 14261:290-300 6623:301-348 1163:349-411];comp101672_c0_seq6_5 len=580 path=[13958:0-46 10036:47-47 2810:48-66 14014:67-72 14020:73-164 2229:165-170 2235:171-182 14111:183-…	sp|P82596|PLC_HALLA Perlucin OS=Haliotis laevigata PE=1 SV=3;Haliotis_sp_Tri_110681_c0_g1_i1	16;10;2;2;2	16;10;2;2;2	2;0;0;0;0	>sp|P82596|PLC_HALLA Perlucin OS=Haliotis laevigata PE=1 SV=3;>Haliotis_sp_Tri_110681_c0_g1_i1	5	16	16	2	76.1	76.1	7.1	18.155	155	155;172;138;194;261	323.31	100360000000	8363000000	0.0239707	2.39707	657
sp|P84811|PWAP_HALLA Perlwapin OS=Haliotis laevigata PE=1 SV=1;comp236269_c0_seq1_4 len=272 path=[250:0-271]	sp|P84811|PWAP_HALLA Perlwapin OS=Haliotis laevigata PE=1 SV=1	7;1	7;1	7;1	>sp|P84811|PWAP_HALLA Perlwapin OS=Haliotis laevigata PE=1 SV=1	2	7	7	7	32.1	32.1	32.1	14.528	134	134;90	76.416	19485000000	2783500000	0.00797828	0.797828	172
sp|P86729|EPDR2_HALAI Ependymin-related protein 2 OS=Haliotis asinina PE=1 SV=1	sp|P86729|EPDR2_HALAI Ependymin-related protein 2 OS=Haliotis asinina PE=1 SV=1	1	1	1	>sp|P86729|EPDR2_HALAI Ependymin-related protein 2 OS=Haliotis asinina PE=1 SV=1	1	1	1	1	3.5	3.5	3.5	22.613	201	201	10.193	3674800	306230	8.7774e-07	8.7774e-05	0
sp|P86737|UP3_HALAI Uncharacterized protein 3 (Fragment) OS=Haliotis asinina PE=1 SV=1	sp|P86737|UP3_HALAI Uncharacterized protein 3 (Fragment) OS=Haliotis asinina PE=1 SV=1	3	2	2	>sp|P86737|UP3_HALAI Uncharacterized protein 3 (Fragment) OS=Haliotis asinina PE=1 SV=1	1	3	2	2	14.8	8.9	8.9	18.323	169	169	46.83	897830000	99759000	0.000285937	0.0285937	39	884		63
tr|E0YDV8|E0YDV8_9GAMM Heat shock protein 70 (Fragment) OS=Shewanella haliotis GN=Hsp70 PE=3 SV=1	tr|E0YDV8|E0YDV8_9GAMM Heat shock protein 70 (Fragment) OS=Shewanella haliotis GN=Hsp70 PE=3 SV=1	1	1	1	>tr|E0YDV8|E0YDV8_9GAMM Heat shock protein 70 (Fragment) OS=Shewanella haliotis GN=Hsp70 PE=3 SV=1	1	1	1	1	9	9	9	20.576	189	189	7.2146	38058000	4757300	1.36357e-05	0.00136357	2
tr|F8J3C9|F8J3C9_HALLA Perlucin A protein OS=Haliotis laevigata GN=perlucin A PE=2 SV=1	tr|F8J3C9|F8J3C9_HALLA Perlucin A protein OS=Haliotis laevigata GN=perlucin A PE=2 SV=1	9	2	2	>tr|F8J3C9|F8J3C9_HALLA Perlucin A protein OS=Haliotis laevigata GN=perlucin A PE=2 SV=1	1	9	2	2	54.4	14.8	14.8	17.237	149	149	20.768	24149000	2414900	6.92177e-06	0.000692177	3
tr|F8J3D2|F8J3D2_HALLA Perlucin C protein OS=Haliotis laevigata GN=perlucin C PE=2 SV=1;tr|F8J3D1|F8J3D1_HALLA Perlucin B protein OS=Haliotis laevigata GN=perlucin B PE=2 SV=1;tr|F8J3D0|F8J3D0_HALLA Perlucin A2 protein OS=Haliotis laevigata GN=perlucin A2 PE=2 SV=1	tr|F8J3D2|F8J3D2_HALLA Perlucin C protein OS=Haliotis laevigata GN=perlucin C PE=2 SV=1;tr|F8J3D1|F8J3D1_HALLA Perlucin B protein OS=Haliotis laevigata GN=perlucin B PE=2 SV=1;tr|F8J3D0|F8J3D0_HALLA Perlucin A2 protein OS=Haliotis laevigata GN=perlucin A2 PE=2 SV=1	14;12;9	3;3;2	1;1;0	>tr|F8J3D2|F8J3D2_HALLA Perlucin C protein OS=Haliotis laevigata GN=perlucin C PE=2 SV=1;>tr|F8J3D1|F8J3D1_HALLA Perlucin B protein OS=Haliotis laevigata GN=perlucin B PE=2 SV=1;>tr|F8J3D0|F8J3D0_HALLA Perlucin A2 protein OS=Haliotis laevigata GN=perlucin	3	14	3	1	49.6	12.5	8.3	27.79	240	240;210;149	66.065	8001800000	444540000	0.00127417	0.127417	242	885		173
																		348884683536	0.999833	99.9833	100
