# Supplementary material for: In-depth proteomic analyses of Haliotis laevigata (greenlip abalone) nacre and prismatic organic shell matrix
Source: Proteome Sci. 2018 Jun 15;16:11. doi: 10.1186/s12953-018-0139-3 (PMC6003135; doi:10.1186/s12953-018-0139-3)
Supplement: Supplementary file 13 — ProteinGroups, prismatic layer acid-soluble, protocol A. See legend to Additional file 6. (XLSX 58 kb) [file 12953_2018_139_MOESM13_ESM.xlsx]

## Sheet: Haliotis_prism_soluble_A_protei
Protein IDs	Majority protein IDs	Peptide counts (all)	Peptide counts (razor+unique)	Peptide counts (unique)	Fasta headers	Number of proteins	Peptides	Razor + unique peptides	Unique peptides	Sequence coverage [%]	Unique + razor sequence coverage [%]	Unique sequence coverage [%]	Mol. weight [kDa]	Sequence length	Sequence lengths	Q-value	Score	Intensity	iBAQ	iBAQ fraction	iBAQ %	MS/MS Count	id	Oxidation (M) site IDs	Phospho (STY) site IDs	Oxidation (M) site positions	Phospho (STY) site positions
comp100704_c0_seq2_6 len=2004 path=[2755:0-113 8065:114-127 2883:128-152 8097:153-169 2925:170-170 2926:171-302 3058:303-357 8178:358-362 3118:363-364 3120:365-424 3180:425-432 3188:433-500 4399:501-532 8304:533-546 3302:547-607 8330:608-631 3387:632-655 3411:656-743 3499:744-762 8376:763-776 3532:777-782 1557:783-783 1558:784-806 8412:807-808 1402:809-875 1469:876-878 1472:879-889 8497:890-902 8…	comp100704_c0_seq2_6 len=2004 path=[2755:0-113 8065:114-127 2883:128-152 8097:153-169 2925:170-170 2926:171-302 3058:303-357 8178:358-362 3118:363-364 3120:365-424 3180:425-432 3188:433-500 4399:501-532 8304:533-546 3302:547-607 8330:608-631 3387:632-655 3411:656-743 3499:744-762 8376:763-776 3532:777-782 1557:783-783 1558:784-806 8412:807-808 1402:809-875 1469:876-878 1472:879-889 8497:890-902 8…	1	1	1	>comp100704_c0_seq2_6 len=2004 path=[2755:0-113 8065:114-127 2883:128-152 8097:153-169 2925:170-170 2926:171-302 3058:303-357 8178:358-362 3118:363-364 3120:365-424 3180:425-432 3188:433-500 4399:501-532 8304:533-546 3302:547-607 8330:608-631 3387:632-655	1	1	1	1	1	1	1	73.648	668	668	0.0068966	6.2842	0	0	0	0	1	1
comp101050_c0_seq2_6 len=13566 path=[1:0-725 727:726-726 728:727-750 752:751-1356 1361:1357-1686 1691:1687-5268 5273:5269-5284 5289:5285-5848 5853:5849-5891 5896:5892-5896 30584:5897-5939 11824:5940-6389 12274:6390-6414 12299:6415-8178 14063:8179-8274 14159:8275-9608 15493:9609-9765 15650:9766-10813 16702:10814-11275 17164:11276-11478 30543:11479-12430 18319:12431-12437 18326:12438-12811 18700:12…	comp101050_c0_seq2_6 len=13566 path=[1:0-725 727:726-726 728:727-750 752:751-1356 1361:1357-1686 1691:1687-5268 5273:5269-5284 5289:5285-5848 5853:5849-5891 5896:5892-5896 30584:5897-5939 11824:5940-6389 12274:6390-6414 12299:6415-8178 14063:8179-8274 14159:8275-9608 15493:9609-9765 15650:9766-10813 16702:10814-11275 17164:11276-11478 30543:11479-12430 18319:12431-12437 18326:12438-12811 18700:12…	1	1	1	>comp101050_c0_seq2_6 len=13566 path=[1:0-725 727:726-726 728:727-750 752:751-1356 1361:1357-1686 1691:1687-5268 5273:5269-5284 5289:5285-5848 5853:5849-5891 5896:5892-5896 30584:5897-5939 11824:5940-6389 12274:6390-6414 12299:6415-8178 14063:8179-8274 141	1	1	1	1	0.4	0.4	0.4	499.62	4522	4522	0.0063291	6.0514	234700000	986120	5.81732e-05	0.00581732	1	2		1;2;26		1026;1027;1029
comp101218_c0_seq1_5 len=5771 path=[1:0-117 119:118-140 142:141-863 13410:864-1158 1160:1159-1171 1173:1172-2219 2221:2220-2511 2513:2512-3081 3083:3082-3082 3084:3083-3345 3347:3346-3370 13726:3371-3580 11524:3581-3599 3601:3600-3651 3653:3652-3765 3769:3766-5770]	comp101218_c0_seq1_5 len=5771 path=[1:0-117 119:118-140 142:141-863 13410:864-1158 1160:1159-1171 1173:1172-2219 2221:2220-2511 2513:2512-3081 3083:3082-3082 3084:3083-3345 3347:3346-3370 13726:3371-3580 11524:3581-3599 3601:3600-3651 3653:3652-3765 3769:3766-5770]	1	1	1	>comp101218_c0_seq1_5 len=5771 path=[1:0-117 119:118-140 142:141-863 13410:864-1158 1160:1159-1171 1173:1172-2219 2221:2220-2511 2513:2512-3081 3083:3082-3082 3084:3083-3345 3347:3346-3370 13726:3371-3580 11524:3581-3599 3601:3600-3651 3653:3652-3765 3769:	1	1	1	1	0.7	0.7	0.7	205.23	1924	1924	0.0072993	6.4787	3580600	42125	2.48504e-06	0.000248504	0	3		27		667
comp101644_c1_seq1_1 len=1326 path=[6320:0-664 6985:665-668 6989:669-1293 7614:1294-1325];Haliotis_sp_idb_12235_c0_g1_i1;Haliotis_sp_CLC_1485_c0_g1_i1	comp101644_c1_seq1_1 len=1326 path=[6320:0-664 6985:665-668 6989:669-1293 7614:1294-1325];Haliotis_sp_idb_12235_c0_g1_i1;Haliotis_sp_CLC_1485_c0_g1_i1	1;1;1	1;1;1	1;1;1	>comp101644_c1_seq1_1 len=1326 path=[6320:0-664 6985:665-668 6989:669-1293 7614:1294-1325];>Haliotis_sp_idb_12235_c0_g1_i1;>Haliotis_sp_CLC_1485_c0_g1_i1	3	1	1	1	3.6	3.6	3.6	49.256	442	442;969;1520	0	6.957	1201400	46208	2.7259e-06	0.00027259	1	5
comp102279_c0_seq1_2 len=753 path=[1:0-728 8994:729-752];comp102279_c0_seq3_2 len=2394 path=[1:0-728 730:729-889 891:890-2152 2154:2153-2183 2185:2184-2335 9792:2336-2350 2352:2351-2361 2363:2362-2393]	comp102279_c0_seq1_2 len=753 path=[1:0-728 8994:729-752];comp102279_c0_seq3_2 len=2394 path=[1:0-728 730:729-889 891:890-2152 2154:2153-2183 2185:2184-2335 9792:2336-2350 2352:2351-2361 2363:2362-2393]	1;1	1;1	1;1	>comp102279_c0_seq1_2 len=753 path=[1:0-728 8994:729-752];>comp102279_c0_seq3_2 len=2394 path=[1:0-728 730:729-889 891:890-2152 2154:2153-2183 2185:2184-2335 9792:2336-2350 2352:2351-2361 2363:2362-2393]	2	1	1	1	4.8	4.8	4.8	28.012	251	251;798	0.00625	6.0186	1651900	103240	6.09034e-06	0.000609034	1	6	0;1		170;172
comp102664_c0_seq8_1 len=517 path=[1:0-73 75:74-104 106:105-216 13068:217-217 219:218-226 228:227-252 13089:253-256 13093:257-259 261:260-317 319:318-451 13231:452-507 12396:508-516];comp102664_c0_seq6_1 len=786 path=[1:0-73 75:74-104 106:105-216 13068:217-217 219:218-226 228:227-252 13089:253-256 13093:257-259 261:260-317 319:318-451 13231:452-507 509:508-552 13321:553-602 604:603-640 642:641-67…	comp102664_c0_seq8_1 len=517 path=[1:0-73 75:74-104 106:105-216 13068:217-217 219:218-226 228:227-252 13089:253-256 13093:257-259 261:260-317 319:318-451 13231:452-507 12396:508-516];comp102664_c0_seq6_1 len=786 path=[1:0-73 75:74-104 106:105-216 13068:217-217 219:218-226 228:227-252 13089:253-256 13093:257-259 261:260-317 319:318-451 13231:452-507 509:508-552 13321:553-602 604:603-640 642:641-67…	1;1	1;1	1;1	>comp102664_c0_seq8_1 len=517 path=[1:0-73 75:74-104 106:105-216 13068:217-217 219:218-226 228:227-252 13089:253-256 13093:257-259 261:260-317 319:318-451 13231:452-507 12396:508-516];>comp102664_c0_seq6_1 len=786 path=[1:0-73 75:74-104 106:105-216 13068:2	2	1	1	1	6.4	6.4	6.4	19.008	173	173;262	0	6.8563	38248000	3824800	0.000225633	0.0225633	4	7		4		83
tr|Q5BQE5|Q5BQE5_9VEST Actin A1 OS=Haliotis iris PE=3 SV=1;tr|Q5BQE3|Q5BQE3_9VEST Actin A3 OS=Haliotis iris PE=3 SV=1;tr|B3TK83|B3TK83_HALDV Beta-actin 2 OS=Haliotis diversicolor PE=2 SV=1;tr|B2ZA76|B2ZA76_HALDV Actin OS=Haliotis diversicolor supertexta PE=3 SV=2;tr|Q6U1K1|Q6U1K1_HALDH Actin OS=Haliotis discus hannai PE=2 SV=1;tr|Q256S1|Q256S1_HALTU Actin OS=Haliotis tuberculata GN=actin PE=2 SV=…
25943:279-283 25948:284-287 25952:288-331 21354:332-362 1713:363-373 26024:374-391 1742:392-446 26090:447-450 26094:451-454 1805:455-473 26103:474-491 26121:492-497 26127:498-503 26133:504-511 1862:512-535 1886:536-578 1929:579-604 26207:605-621 26224:622-628 26231:629-633 26236:634-634 3334:635-637 3337:638-695 3395:696-698 2049:699-713 2064:714-737 26301:738-742 26306:743-760 26324:761-766 1671…	tr|Q5BQE5|Q5BQE5_9VEST Actin A1 OS=Haliotis iris PE=3 SV=1;tr|Q5BQE3|Q5BQE3_9VEST Actin A3 OS=Haliotis iris PE=3 SV=1;tr|B3TK83|B3TK83_HALDV Beta-actin 2 OS=Haliotis diversicolor PE=2 SV=1;tr|B2ZA76|B2ZA76_HALDV Actin OS=Haliotis diversicolor supertexta PE=3 SV=2;tr|Q6U1K1|Q6U1K1_HALDH Actin OS=Haliotis discus hannai PE=2 SV=1;tr|Q256S1|Q256S1_HALTU Actin OS=Haliotis tuberculata GN=actin PE=2 SV=…	4;4;4;4;4;4;4;4;4;4;4;4;4;4;4;4;4;4;4;4;4;4;4;4;4;4;4;4;3;3;3;3;3;3;3;3;3;3;3;3;2;2;2;2;2;2;2;2;2;2;2;2;2;2;2;2;2;2;2;2;1;1;1;1;1;1;1;1;1;1;1;1;1;1;1;1;1;1;1;1;1;1;1;1;1;1;1;1;1;1;1;1;1;1;1;1;1	4;4;4;4;4;4;4;4;4;4;4;4;4;4;4;4;4;4;4;4;4;4;4;4;4;4;4;4;3;3;3;3;3;3;3;3;3;3;3;3;2;2;2;2;2;2;2;2;2;2;2;2;2;2;2;2;2;2;2;2;1;1;1;1;1;1;1;1;1;1;1;1;1;1;1;1;1;1;1;1;1;1;1;1;1;1;1;1;1;1;1;1;1;1;1;1;1	2;2;2;2;2;2;2;2;2;2;2;2;2;2;2;2;2;2;2;2;2;2;2;2;2;2;2;2;2;1;1;2;1;1;1;1;1;1;1;1;2;2;2;2;2;2;2;0;1;1;1;1;0;0;0;0;0;0;0;0;0;1;0;1;1;1;0;1;1;1;1;1;1;0;1;0;0;0;1;0;0;0;0;1;0;0;1;0;0;1;1;1;1;1;1;1;1	>tr|Q5BQE5|Q5BQE5_9VEST Actin A1 OS=Haliotis iris PE=3 SV=1;>tr|Q5BQE3|Q5BQE3_9VEST Actin A3 OS=Haliotis iris PE=3 SV=1;>tr|B3TK83|B3TK83_HALDV Beta-actin 2 OS=Haliotis diversicolor PE=2 SV=1;>tr|B2ZA76|B2ZA76_HALDV Actin OS=Haliotis diversicolor supertext	97	4	4	2	15.5	15.5	7.7	41.712	375	375;375;375;375;376;376;376;376;376;376;420;423;437;438;440;455;455;458;465;468;472;475;483;500;503;531;568;582;320;335;375;410;846;849;864;881;884;912;949;963;159;194;194;194;194;216;233;241;248;248;248;259;260;266;281;298;301;329;366;380;69;69;82;83;87;90;90;93;94;101;102;122;141;146;165;166;171;183;194;198;201;228;232;232;260;295;301;334;375;847;850;865;882;885;913;950;964	0	29.602	19551000	977550	5.76677e-05	0.00576677	9	9
comp103470_c1_seq44_5 len=764 path=[21410:0-166 1578:167-175 25904:176-178 25907:179-181 1593:182-217 25943:218-222 16814:223-406 2814:407-412 17003:413-685 8329:686-740 26391:741-763];comp103470_c1_seq27_6 len=825 path=[18001:0-239 25907:240-242 1593:243-278 25943:279-283 16814:284-467 2814:468-473 17003:474-746 8329:747-801 26391:802-824];comp103470_c1_seq42_4 len=922 path=[13231:0-135 13367:13…	comp103470_c1_seq44_5 len=764 path=[21410:0-166 1578:167-175 25904:176-178 25907:179-181 1593:182-217 25943:218-222 16814:223-406 2814:407-412 17003:413-685 8329:686-740 26391:741-763];comp103470_c1_seq27_6 len=825 path=[18001:0-239 25907:240-242 1593:243-278 25943:279-283 16814:284-467 2814:468-473 17003:474-746 8329:747-801 26391:802-824];comp103470_c1_seq42_4 len=922 path=[13231:0-135 13367:13…	3;3;3;3;3;3;3;3;3	1;1;1;1;1;1;1;1;1	1;1;1;1;1;1;1;1;1	>comp103470_c1_seq44_5 len=764 path=[21410:0-166 1578:167-175 25904:176-178 25907:179-181 1593:182-217 25943:218-222 16814:223-406 2814:407-412 17003:413-685 8329:686-740 26391:741-763];>comp103470_c1_seq27_6 len=825 path=[18001:0-239 25907:240-242 1593:24	9	3	1	1	20.4	9	9	28.85	255	255;275;307;310;338;346;375;389;443	0	7.8673	958460	73728	4.34937e-06	0.000434937	1	10	2		59
Haliotis_sp_idb_26030_c0_g1_i1;comp104856_c0_seq3_5 len=2741 path=[1:0-84 13888:85-89 91:90-97 99:98-160 162:161-169 171:170-268 270:269-319 13967:320-337 4954:338-364 9307:365-381 4998:382-452 5069:453-462 5079:463-519 5136:520-525 5142:526-600 14188:601-718 7400:719-738 5355:739-764 5381:765-802 5419:803-855 5472:856-877 5494:878-903 5520:904-907 5524:908-1002 14760:1003-1009 14767:1010-1082 14…	Haliotis_sp_idb_26030_c0_g1_i1;comp104856_c0_seq3_5 len=2741 path=[1:0-84 13888:85-89 91:90-97 99:98-160 162:161-169 171:170-268 270:269-319 13967:320-337 4954:338-364 9307:365-381 4998:382-452 5069:453-462 5079:463-519 5136:520-525 5142:526-600 14188:601-718 7400:719-738 5355:739-764 5381:765-802 5419:803-855 5472:856-877 5494:878-903 5520:904-907 5524:908-1002 14760:1003-1009 14767:1010-1082 14…	2;2	2;2	2;2	>Haliotis_sp_idb_26030_c0_g1_i1;>comp104856_c0_seq3_5 len=2741 path=[1:0-84 13888:85-89 91:90-97 99:98-160 162:161-169 171:170-268 270:269-319 13967:320-337 4954:338-364 9307:365-381 4998:382-452 5069:453-462 5079:463-519 5136:520-525 5142:526-600 14188:60	2	2	2	2	2.9	2.9	2.9	76.031	695	695;914	0	12.138	1892100	99585	5.87472e-06	0.000587472	3	11
comp105830_c0_seq5_3 len=1687 path=[3022:0-346 3369:347-350 3373:351-557 3580:558-567 3590:568-573 3596:574-581 3604:582-625 13103:626-631 8207:632-645 8221:646-647 8223:648-655 3678:656-758 3781:759-810 3833:811-866 3889:867-877 3900:878-990 4013:991-1005 4028:1006-1182 4205:1183-1220 4243:1221-1361 4384:1362-1431 9264:1432-1452 13457:1453-1555 4578:1556-1595 13524:1596-1686];Haliotis_sp_Tri_368…	comp105830_c0_seq5_3 len=1687 path=[3022:0-346 3369:347-350 3373:351-557 3580:558-567 3590:568-573 3596:574-581 3604:582-625 13103:626-631 8207:632-645 8221:646-647 8223:648-655 3678:656-758 3781:759-810 3833:811-866 3889:867-877 3900:878-990 4013:991-1005 4028:1006-1182 4205:1183-1220 4243:1221-1361 4384:1362-1431 9264:1432-1452 13457:1453-1555 4578:1556-1595 13524:1596-1686];Haliotis_sp_Tri_368…	1;1	1;1	1;1	>comp105830_c0_seq5_3 len=1687 path=[3022:0-346 3369:347-350 3373:351-557 3580:558-567 3590:568-573 3596:574-581 3604:582-625 13103:626-631 8207:632-645 8221:646-647 8223:648-655 3678:656-758 3781:759-810 3833:811-866 3889:867-877 3900:878-990 4013:991-100	2	1	1	1	2.1	2.1	2.1	56.232	562	562;660	0	7.132	15134000	1164200	6.86785e-05	0.00686785	2	16
comp106348_c2_seq14_2 len=420 path=[1922:0-0 10499:1-18 10520:19-29 10531:30-62 10584:63-63 1987:64-66 6801:67-90 2014:91-105 2029:106-108 5355:109-109 5356:110-141 2063:142-143 2065:144-151 2073:152-175 2097:176-201 2123:202-210 2132:211-213 4939:214-239 2161:240-240 2162:241-241 2163:242-292 2214:293-314 2236:315-318 2240:319-322 2244:323-323 2245:324-328 3307:329-333 3312:334-362 3341:363-378 …	comp106348_c2_seq14_2 len=420 path=[1922:0-0 10499:1-18 10520:19-29 10531:30-62 10584:63-63 1987:64-66 6801:67-90 2014:91-105 2029:106-108 5355:109-109 5356:110-141 2063:142-143 2065:144-151 2073:152-175 2097:176-201 2123:202-210 2132:211-213 4939:214-239 2161:240-240 2162:241-241 2163:242-292 2214:293-314 2236:315-318 2240:319-322 2244:323-323 2245:324-328 3307:329-333 3312:334-362 3341:363-378 …	1;1;1;1;1;1;1;1;1;1;1;1;1	1;1;1;1;1;1;1;1;1;1;1;1;1	1;1;1;1;1;1;1;1;1;1;1;1;1	>comp106348_c2_seq14_2 len=420 path=[1922:0-0 10499:1-18 10520:19-29 10531:30-62 10584:63-63 1987:64-66 6801:67-90 2014:91-105 2029:106-108 5355:109-109 5356:110-141 2063:142-143 2065:144-151 2073:152-175 2097:176-201 2123:202-210 2132:211-213 4939:214-239	13	1	1	1	5	5	5	15.387	140	140;270;284;287;296;301;313;317;331;339;343;353;365	0.0070423	6.4189	3788600	541230	3.19283e-05	0.00319283	1	18
comp107085_c0_seq11_4 len=1823 path=[15960:0-18 6849:19-36 6867:37-57 16077:58-81 16101:82-83 6914:84-88 6919:89-130 6961:131-171 16159:172-179 16167:180-200 16188:201-214 16202:215-222 16210:223-226 16214:227-244 7075:245-254 7085:255-297 16269:298-311 7142:312-385 16320:386-394 7225:395-398 7229:399-588 7419:589-596 7427:597-700 7531:701-710 7541:711-761 7595:762-1093 7927:1094-1095 7929:1096-1…	comp107085_c0_seq11_4 len=1823 path=[15960:0-18 6849:19-36 6867:37-57 16077:58-81 16101:82-83 6914:84-88 6919:89-130 6961:131-171 16159:172-179 16167:180-200 16188:201-214 16202:215-222 16210:223-226 16214:227-244 7075:245-254 7085:255-297 16269:298-311 7142:312-385 16320:386-394 7225:395-398 7229:399-588 7419:589-596 7427:597-700 7531:701-710 7541:711-761 7595:762-1093 7927:1094-1095 7929:1096-1…	1;1;1;1;1;1	1;1;1;1;1;1	1;1;1;1;1;1	>comp107085_c0_seq11_4 len=1823 path=[15960:0-18 6849:19-36 6867:37-57 16077:58-81 16101:82-83 6914:84-88 6919:89-130 6961:131-171 16159:172-179 16167:180-200 16188:201-214 16202:215-222 16210:223-226 16214:227-244 7075:245-254 7085:255-297 16269:298-311 7	6	1	1	1	1.2	1.2	1.2	63.438	607	607;618;623;634;709;725	0.0065359	6.0884	0	0	0	0	1	20
comp85993_c0_seq3_1 len=269 path=[1:0-25 2598:26-29 1290:30-56 1317:57-133 3005:134-185 3038:186-199 2517:200-215 1475:216-235 3070:236-245 3080:246-268];comp64346_c0_seq4_6 len=435 path=[457:0-206 227:207-227 970:228-434];comp64346_c0_seq2_6 len=435 path=[974:0-206 973:207-227 970:228-434];comp64346_c0_seq1_6 len=435 path=[457:0-206 922:207-227 971:228-434];comp85993_c0_seq1_3 len=458 path=[2343…	comp85993_c0_seq3_1 len=269 path=[1:0-25 2598:26-29 1290:30-56 1317:57-133 3005:134-185 3038:186-199 2517:200-215 1475:216-235 3070:236-245 3080:246-268];comp64346_c0_seq4_6 len=435 path=[457:0-206 227:207-227 970:228-434];comp64346_c0_seq2_6 len=435 path=[974:0-206 973:207-227 970:228-434];comp64346_c0_seq1_6 len=435 path=[457:0-206 922:207-227 971:228-434];comp85993_c0_seq1_3 len=458 path=[2343…	2;2;2;2;2;2;2;2;2;2;1;1;1;1;1;1;1;1;1;1;1;1;1;1;1;1	2;2;2;2;2;2;2;2;2;2;1;1;1;1;1;1;1;1;1;1;1;1;1;1;1;1	2;2;2;2;2;2;2;2;2;2;1;1;1;1;1;1;1;1;1;1;1;1;1;1;1;1	>comp85993_c0_seq3_1 len=269 path=[1:0-25 2598:26-29 1290:30-56 1317:57-133 3005:134-185 3038:186-199 2517:200-215 1475:216-235 3070:236-245 3080:246-268];>comp64346_c0_seq4_6 len=435 path=[457:0-206 227:207-227 970:228-434];>comp64346_c0_seq2_6 len=435 pa	26	2	2	2	27.8	27.8	27.8	10.069	90	90;145;145;145;152;152;157;176;176;191;70;71;72;76;76;77;81;82;84;89;99;108;112;112;114;116	0	24.759	14561000	2426900	0.000143168	0.0143168	8	22
comp109254_c0_seq1_3 len=1231 path=[1209:0-1230]	comp109254_c0_seq1_3 len=1231 path=[1209:0-1230]	1	1	1	>comp109254_c0_seq1_3 len=1231 path=[1209:0-1230]	1	1	1	1	5.1	5.1	5.1	43.58	410	410	0	8.1723	8648800	480490	2.83451e-05	0.00283451	3	23	4;5		143;146
comp110183_c0_seq1_4 len=791 path=[1:0-790];Haliotis_sp_idb_23519_c0_g1_i1	comp110183_c0_seq1_4 len=791 path=[1:0-790];Haliotis_sp_idb_23519_c0_g1_i1	1;1	1;1	1;1	>comp110183_c0_seq1_4 len=791 path=[1:0-790];>Haliotis_sp_idb_23519_c0_g1_i1	2	1	1	1	5.7	5.7	5.7	26.362	263	263;1668	0.0075758	6.5705	925410	92541	5.45918e-06	0.000545918	0	24
comp111388_c0_seq1_4 len=1244 path=[1222:0-1243]	comp111388_c0_seq1_4 len=1244 path=[1222:0-1243]	1	1	1	>comp111388_c0_seq1_4 len=1244 path=[1222:0-1243]	1	1	1	1	2.4	2.4	2.4	44.556	414	414	0	8.3172	1538300	59165	3.49026e-06	0.000349026	1	25
comp128817_c0_seq1_3 len=906 path=[1:0-905];Haliotis_sp_idb_42198_c0_g1_i1	comp128817_c0_seq1_3 len=906 path=[1:0-905];Haliotis_sp_idb_42198_c0_g1_i1	2;2	2;2	2;2	>comp128817_c0_seq1_3 len=906 path=[1:0-905];>Haliotis_sp_idb_42198_c0_g1_i1	2	2	2	2	8.9	8.9	8.9	33.666	302	302;320	0	13.088	18138000	1066900	6.29386e-05	0.00629386	4	26
comp133740_c0_seq1_1 len=1438 path=[1416:0-1437]	comp133740_c0_seq1_1 len=1438 path=[1416:0-1437]	1	1	1	>comp133740_c0_seq1_1 len=1438 path=[1416:0-1437]	1	1	1	1	3.5	3.5	3.5	52.33	480	480	0	7.3093	0	0	0	0	1	27	6		418
comp179351_c0_seq1_2 len=752 path=[1:0-751]	comp179351_c0_seq1_2 len=752 path=[1:0-751]	1	1	1	>comp179351_c0_seq1_2 len=752 path=[1:0-751]	1	1	1	1	4.4	4.4	4.4	26.753	251	251	0.0068027	6.1587	4718800	393230	2.31974e-05	0.00231974	1	29		9		232
comp188351_c0_seq1_6 len=718 path=[1:0-717];Haliotis_sp_idb_42414_c0_g1_i1	comp188351_c0_seq1_6 len=718 path=[1:0-717];Haliotis_sp_idb_42414_c0_g1_i1	2;2	2;2	2;2	>comp188351_c0_seq1_6 len=718 path=[1:0-717];>Haliotis_sp_idb_42414_c0_g1_i1	2	2	2	2	16.7	16.7	16.7	25.528	239	239;391	0	39.291	113590000	11359000	0.000670091	0.0670091	6	30	8;9;10;11		97;100;109;123
comp191803_c0_seq1_2 len=480 path=[1:0-479]	comp191803_c0_seq1_2 len=480 path=[1:0-479]	2	2	2	>comp191803_c0_seq1_2 len=480 path=[1:0-479]	1	2	2	2	20.6	20.6	20.6	16.918	160	160	0	11.971	7171400	796830	4.70066e-05	0.00470066	2	31
comp201039_c0_seq1_6 len=359 path=[337:0-358]	comp201039_c0_seq1_6 len=359 path=[337:0-358]	1	1	1	>comp201039_c0_seq1_6 len=359 path=[337:0-358]	1	1	1	1	5.8	5.8	5.8	13.06	120	120	0.006993	6.4189	23410000	3344200	0.000197281	0.0197281	1	32
Haliotis_sp_Tri_31892_c0_g1_i1;comp22593_c0_seq1_3 len=735 path=[1:0-734];Haliotis_sp_CLC_1876_c0_g1_i1	Haliotis_sp_Tri_31892_c0_g1_i1;comp22593_c0_seq1_3 len=735 path=[1:0-734];Haliotis_sp_CLC_1876_c0_g1_i1	2;2;1	2;2;1	2;2;1	>Haliotis_sp_Tri_31892_c0_g1_i1;>comp22593_c0_seq1_3 len=735 path=[1:0-734];>Haliotis_sp_CLC_1876_c0_g1_i1	3	2	2	2	11.6	11.6	11.6	21.648	198	198;245;200	0	21.707	419940000	69990000	0.00412885	0.412885	22	35
comp2569_c0_seq1_5 len=210 path=[1:0-209]	comp2569_c0_seq1_5 len=210 path=[1:0-209]	1	1	1	>comp2569_c0_seq1_5 len=210 path=[1:0-209]	1	1	1	1	17.1	17.1	17.1	7.86	70	70	0.0065789	6.0923	2605800	651450	3.84304e-05	0.00384304	1	36
comp27674_c0_seq1_5 len=494 path=[1:0-228 230:229-493]	comp27674_c0_seq1_5 len=494 path=[1:0-228 230:229-493]	1	1	1	>comp27674_c0_seq1_5 len=494 path=[1:0-228 230:229-493]	1	1	1	1	6.7	6.7	6.7	18.155	165	165	0.0067568	6.1531	739100	67191	3.96373e-06	0.000396373	0	37
comp40287_c0_seq1_1 len=308 path=[1:0-307]	comp40287_c0_seq1_1 len=308 path=[1:0-307]	2	2	2	>comp40287_c0_seq1_1 len=308 path=[1:0-307]	1	2	2	2	28.2	28.2	28.2	11.109	103	103	0	13.992	135730000	16967000	0.00100092	0.100092	9	38
comp46614_c0_seq1_4 len=554 path=[1:0-553];Haliotis_sp_Tri_23502_c0_g1_i1	comp46614_c0_seq1_4 len=554 path=[1:0-553];Haliotis_sp_Tri_23502_c0_g1_i1	2;2	2;2	2;2	>comp46614_c0_seq1_4 len=554 path=[1:0-553];>Haliotis_sp_Tri_23502_c0_g1_i1	2	2	2	2	18.5	18.5	18.5	18.898	184	184;234	0	22.048	29432000	7357900	0.000434058	0.0434058	8	40
comp48128_c0_seq1_4 len=1730 path=[1:0-117 119:118-1729]	comp48128_c0_seq1_4 len=1730 path=[1:0-117 119:118-1729]	1	1	1	>comp48128_c0_seq1_4 len=1730 path=[1:0-117 119:118-1729]	1	1	1	1	5	5	5	62.743	576	576	0	27.233	1525100	54468	3.21318e-06	0.000321318	2	41	18		120
comp49273_c0_seq1_2 len=963 path=[941:0-578 1520:579-686 1628:687-914 1856:915-962];Haliotis_sp_Tri_105572_c0_g1_i1;Haliotis_sp_idb_46434_c0_g1_i1	comp49273_c0_seq1_2 len=963 path=[941:0-578 1520:579-686 1628:687-914 1856:915-962];Haliotis_sp_Tri_105572_c0_g1_i1;Haliotis_sp_idb_46434_c0_g1_i1	6;5;3	6;5;3	6;5;3	>comp49273_c0_seq1_2 len=963 path=[941:0-578 1520:579-686 1628:687-914 1856:915-962];>Haliotis_sp_Tri_105572_c0_g1_i1;>Haliotis_sp_idb_46434_c0_g1_i1	3	6	6	6	25.2	25.2	25.2	35.375	321	321;255;245	0	111.45	992750000	76366000	0.00450499	0.450499	31	42	19;20;21		51;52;207
comp52564_c0_seq2_5 len=1810 path=[1:0-283 285:284-1750 1752:1751-1809]	comp52564_c0_seq2_5 len=1810 path=[1:0-283 285:284-1750 1752:1751-1809]	1	1	1	>comp52564_c0_seq2_5 len=1810 path=[1:0-283 285:284-1750 1752:1751-1809]	1	1	1	1	3.1	3.1	3.1	68.783	604	604	0	21.022	5666500	138210	8.15329e-06	0.000815329	2	43
comp58283_c0_seq1_5 len=386 path=[1:0-117 124:118-385]	comp58283_c0_seq1_5 len=386 path=[1:0-117 124:118-385]	1	1	1	>comp58283_c0_seq1_5 len=386 path=[1:0-117 124:118-385]	1	1	1	1	9.3	9.3	9.3	13.465	129	129	0.0071429	6.4423	4041000	449000	2.64874e-05	0.00264874	1	45		11		2
comp63023_c0_seq1_1 len=509 path=[511:0-227 741:228-508]	comp63023_c0_seq1_1 len=509 path=[511:0-227 741:228-508]	1	1	1	>comp63023_c0_seq1_1 len=509 path=[511:0-227 741:228-508]	1	1	1	1	5.3	5.3	5.3	18.324	170	170	0.0064103	6.0607	9942200	994220	5.86511e-05	0.00586511	1	46	23		89
Haliotis_sp_Tri_111928_c0_g1_i1;comp64272_c0_seq1_3 len=1172 path=[1150:0-1147 2298:1148-1171]	Haliotis_sp_Tri_111928_c0_g1_i1;comp64272_c0_seq1_3 len=1172 path=[1150:0-1147 2298:1148-1171]	3;3	3;3	3;3	>Haliotis_sp_Tri_111928_c0_g1_i1;>comp64272_c0_seq1_3 len=1172 path=[1150:0-1147 2298:1148-1171]	2	3	3	3	13.5	13.5	13.5	30.948	275	275;390	0	19.077	77261000	6438400	0.000379814	0.0379814	5	47
comp68339_c0_seq2_2 len=249 path=[667:0-161 603:162-248]	comp68339_c0_seq2_2 len=249 path=[667:0-161 603:162-248]	1	1	1	>comp68339_c0_seq2_2 len=249 path=[667:0-161 603:162-248]	1	1	1	1	21.7	21.7	21.7	8.762	83	83	0	10.79	57779000	14445000	0.00085214	0.085214	8	50
comp70759_c0_seq1_2 len=449 path=[1:0-87 89:88-101 103:102-218 220:219-370 372:371-448]	comp70759_c0_seq1_2 len=449 path=[1:0-87 89:88-101 103:102-218 220:219-370 372:371-448]	5	5	5	>comp70759_c0_seq1_2 len=449 path=[1:0-87 89:88-101 103:102-218 220:219-370 372:371-448]	1	5	5	5	22.7	22.7	22.7	16.208	150	150	0	59.294	1195500000	199250000	0.0117542	1.17542	34	51
Haliotis_sp_idb_14514_c0_g1_i1;Haliotis_sp_Tri_65602_c0_g1_i1;comp71326_c0_seq1_2 len=987 path=[1:0-287 289:288-291 293:292-986]	Haliotis_sp_idb_14514_c0_g1_i1;Haliotis_sp_Tri_65602_c0_g1_i1;comp71326_c0_seq1_2 len=987 path=[1:0-287 289:288-291 293:292-986]	1;1;1	1;1;1	1;1;1	>Haliotis_sp_idb_14514_c0_g1_i1;>Haliotis_sp_Tri_65602_c0_g1_i1;>comp71326_c0_seq1_2 len=987 path=[1:0-287 289:288-291 293:292-986]	3	1	1	1	4.7	4.7	4.7	25.977	233	233;237;329	0.0073529	6.4881	9510200	1188800	7.01297e-05	0.00701297	1	52	25		43
comp80185_c0_seq1_5 len=1716 path=[1:0-517 519:518-558 3443:559-568 570:569-864 866:865-889 891:890-1715]	comp80185_c0_seq1_5 len=1716 path=[1:0-517 519:518-558 3443:559-568 570:569-864 866:865-889 891:890-1715]	1	1	1	>comp80185_c0_seq1_5 len=1716 path=[1:0-517 519:518-558 3443:559-568 570:569-864 866:865-889 891:890-1715]	1	1	1	1	3.1	3.1	3.1	61.381	572	572	0	9.8884	2063900	76442	4.50947e-06	0.000450947	1	54
comp83593_c0_seq1_3 len=365 path=[1345:0-33 1379:34-39 41:40-125 1440:126-134 136:135-195 197:196-297 299:298-305 307:306-332 334:333-340 342:341-364]	comp83593_c0_seq1_3 len=365 path=[1345:0-33 1379:34-39 41:40-125 1440:126-134 136:135-195 197:196-297 299:298-305 307:306-332 334:333-340 342:341-364]	1	1	1	>comp83593_c0_seq1_3 len=365 path=[1345:0-33 1379:34-39 41:40-125 1440:126-134 136:135-195 197:196-297 299:298-305 307:306-332 334:333-340 342:341-364]	1	1	1	1	6.6	6.6	6.6	13.346	121	121	0.0063694	6.054	30929000	3866100	0.000228069	0.0228069	0	56
comp84928_c0_seq1_4 len=593 path=[571:0-73 645:74-129 1852:130-130 1387:131-175 1872:176-361 933:362-413 985:414-445 1017:446-450 1022:451-592]	comp84928_c0_seq1_4 len=593 path=[571:0-73 645:74-129 1852:130-130 1387:131-175 1872:176-361 933:362-413 985:414-445 1017:446-450 1022:451-592]	1	1	1	>comp84928_c0_seq1_4 len=593 path=[571:0-73 645:74-129 1852:130-130 1387:131-175 1872:176-361 933:362-413 985:414-445 1017:446-450 1022:451-592]	1	1	1	1	6.1	6.1	6.1	21.873	197	197	0.0068493	6.164	8704700	1088100	6.41892e-05	0.00641892	1	57
Haliotis_sp_idb_14094_c0_g1_i1;Haliotis_sp_idb_14082_c0_g1_i1;Haliotis_sp_idb_14091_c0_g1_i1;comp85564_c0_seq1_5 len=727 path=[705:0-332 1640:333-341 1047:342-407 1113:408-408 1114:409-430 2057:431-624 1560:625-633 1339:634-726]	Haliotis_sp_idb_14094_c0_g1_i1;Haliotis_sp_idb_14082_c0_g1_i1;Haliotis_sp_idb_14091_c0_g1_i1;comp85564_c0_seq1_5 len=727 path=[705:0-332 1640:333-341 1047:342-407 1113:408-408 1114:409-430 2057:431-624 1560:625-633 1339:634-726]	1;1;1;1	1;1;1;1	1;1;1;1	>Haliotis_sp_idb_14094_c0_g1_i1;>Haliotis_sp_idb_14082_c0_g1_i1;>Haliotis_sp_idb_14091_c0_g1_i1;>comp85564_c0_seq1_5 len=727 path=[705:0-332 1640:333-341 1047:342-407 1113:408-408 1114:409-430 2057:431-624 1560:625-633 1339:634-726]	4	1	1	1	13.7	13.7	13.7	18.943	183	183;185;201;243	0	23.092	117720000	19620000	0.00115742	0.115742	9	59
Haliotis_sp_idb_7271_c0_g1_i1;Haliotis_sp_CLC_4146_c0_g1_i1;comp87152_c0_seq1_4 len=1152 path=[1:0-8 10:9-10 12:11-34 36:35-35 37:36-59 61:60-303 305:304-306 308:307-330 332:331-879 881:880-903 905:904-1151]	Haliotis_sp_idb_7271_c0_g1_i1;Haliotis_sp_CLC_4146_c0_g1_i1;comp87152_c0_seq1_4 len=1152 path=[1:0-8 10:9-10 12:11-34 36:35-35 37:36-59 61:60-303 305:304-306 308:307-330 332:331-879 881:880-903 905:904-1151]	2;2;2	2;2;2	2;2;2	>Haliotis_sp_idb_7271_c0_g1_i1;>Haliotis_sp_CLC_4146_c0_g1_i1;>comp87152_c0_seq1_4 len=1152 path=[1:0-8 10:9-10 12:11-34 36:35-35 37:36-59 61:60-303 305:304-306 308:307-330 332:331-879 881:880-903 905:904-1151]	3	2	2	2	15.8	15.8	15.8	23.635	221	221;347;384	0	26.581	7710400	771040	4.54852e-05	0.00454852	3	61	29		137
comp88250_c0_seq1_2 len=422 path=[427:0-23 451:24-62 490:63-69 497:70-80 508:81-101 556:102-239 694:240-263 718:264-267 722:268-398 1622:399-421];comp88250_c0_seq2_2 len=449 path=[427:0-23 451:24-62 490:63-69 497:70-80 508:81-101 1523:102-128 556:129-266 694:267-290 718:291-294 722:295-425 1622:426-448]	comp88250_c0_seq1_2 len=422 path=[427:0-23 451:24-62 490:63-69 497:70-80 508:81-101 556:102-239 694:240-263 718:264-267 722:268-398 1622:399-421];comp88250_c0_seq2_2 len=449 path=[427:0-23 451:24-62 490:63-69 497:70-80 508:81-101 1523:102-128 556:129-266 694:267-290 718:291-294 722:295-425 1622:426-448]	2;2	2;2	2;2	>comp88250_c0_seq1_2 len=422 path=[427:0-23 451:24-62 490:63-69 497:70-80 508:81-101 556:102-239 694:240-263 718:264-267 722:268-398 1622:399-421];>comp88250_c0_seq2_2 len=449 path=[427:0-23 451:24-62 490:63-69 497:70-80 508:81-101 1523:102-128 556:129-266	2	2	2	2	21.3	21.3	21.3	15.045	141	141;150	0	14.533	6118200	1223600	7.21827e-05	0.00721827	2	62
comp89283_c0_seq1_6 len=789 path=[767:0-111 879:112-113 2715:114-149 2751:150-150 2752:151-163 931:164-164 932:165-189 957:190-574 1342:575-788];comp89283_c0_seq2_5 len=518 path=[2123:0-303 1342:304-517]	comp89283_c0_seq1_6 len=789 path=[767:0-111 879:112-113 2715:114-149 2751:150-150 2752:151-163 931:164-164 932:165-189 957:190-574 1342:575-788];comp89283_c0_seq2_5 len=518 path=[2123:0-303 1342:304-517]	2;1	2;1	2;1	>comp89283_c0_seq1_6 len=789 path=[767:0-111 879:112-113 2715:114-149 2751:150-150 2752:151-163 931:164-164 932:165-189 957:190-574 1342:575-788];>comp89283_c0_seq2_5 len=518 path=[2123:0-303 1342:304-517]	2	2	2	2	10.6	10.6	10.6	28.42	263	263;173	0	15.388	9465700	860510	5.07632e-05	0.00507632	3	63
comp89625_c1_seq1_4 len=1272 path=[1:0-78 4266:79-97 99:98-348 350:349-373 375:374-400 402:401-425 427:426-648 650:649-650 652:651-676 678:677-704 706:705-743 745:744-780 782:781-812 3805:813-822 824:823-837 839:838-1271]	comp89625_c1_seq1_4 len=1272 path=[1:0-78 4266:79-97 99:98-348 350:349-373 375:374-400 402:401-425 427:426-648 650:649-650 652:651-676 678:677-704 706:705-743 745:744-780 782:781-812 3805:813-822 824:823-837 839:838-1271]	1	1	1	>comp89625_c1_seq1_4 len=1272 path=[1:0-78 4266:79-97 99:98-348 350:349-373 375:374-400 402:401-425 427:426-648 650:649-650 652:651-676 678:677-704 706:705-743 745:744-780 782:781-812 3805:813-822 824:823-837 839:838-1271]	1	1	1	1	3.1	3.1	3.1	44.962	424	424	0.0075188	6.5519	5536100	325650	1.92108e-05	0.00192108	1	64		15		314
comp90709_c0_seq1_5 len=1542 path=[1:0-21 23:22-53 5522:54-513 515:514-538 540:539-1103 5773:1104-1109 5779:1110-1110 5780:1111-1269 1272:1270-1541]	comp90709_c0_seq1_5 len=1542 path=[1:0-21 23:22-53 5522:54-513 515:514-538 540:539-1103 5773:1104-1109 5779:1110-1110 5780:1111-1269 1272:1270-1541]	1	1	1	>comp90709_c0_seq1_5 len=1542 path=[1:0-21 23:22-53 5522:54-513 515:514-538 540:539-1103 5773:1104-1109 5779:1110-1110 5780:1111-1269 1272:1270-1541]	1	1	1	1	2.5	2.5	2.5	55.158	514	514	0.0064935	6.081	4549800	252770	1.49114e-05	0.00149114	1	65		16;17;37		240;241;244
comp92088_c0_seq1_4 len=674 path=[1:0-31 33:32-76 2470:77-121 123:122-145 2497:146-154 2506:155-188 190:189-256 258:257-272 2583:273-294 296:295-328 2621:329-339 341:340-350 352:351-447 2654:448-448 450:449-468 470:469-525 2678:526-531 2684:532-673]	comp92088_c0_seq1_4 len=674 path=[1:0-31 33:32-76 2470:77-121 123:122-145 2497:146-154 2506:155-188 190:189-256 258:257-272 2583:273-294 296:295-328 2621:329-339 341:340-350 352:351-447 2654:448-448 450:449-468 470:469-525 2678:526-531 2684:532-673]	7	1	1	>comp92088_c0_seq1_4 len=674 path=[1:0-31 33:32-76 2470:77-121 123:122-145 2497:146-154 2506:155-188 190:189-256 258:257-272 2583:273-294 296:295-328 2621:329-339 341:340-350 352:351-447 2654:448-448 450:449-468 470:469-525 2678:526-531 2684:532-673]	1	7	1	1	32.6	12.5	12.5	23.843	224	224	0	12.735	40698000	2713200	0.000160057	0.0160057	2	67	30		200
comp96382_c0_seq3_6 len=798 path=[13297:0-14 14074:15-183 5588:184-535 10530:536-573 13629:574-622 10657:623-639 6044:640-700 11322:701-714 6119:715-797];comp96382_c0_seq1_6 len=813 path=[13297:0-14 14074:15-183 11432:184-198 5588:199-550 10530:551-588 13629:589-637 10657:638-654 6044:655-715 11322:716-729 6119:730-812];comp96382_c0_seq4_6 len=927 path=[5275:0-0 5276:1-68 5344:69-143 14074:144-31…	comp96382_c0_seq3_6 len=798 path=[13297:0-14 14074:15-183 5588:184-535 10530:536-573 13629:574-622 10657:623-639 6044:640-700 11322:701-714 6119:715-797];comp96382_c0_seq1_6 len=813 path=[13297:0-14 14074:15-183 11432:184-198 5588:199-550 10530:551-588 13629:589-637 10657:638-654 6044:655-715 11322:716-729 6119:730-812];comp96382_c0_seq4_6 len=927 path=[5275:0-0 5276:1-68 5344:69-143 14074:144-31…	1;1;1;1	1;1;1;1	1;1;1;1	>comp96382_c0_seq3_6 len=798 path=[13297:0-14 14074:15-183 5588:184-535 10530:536-573 13629:574-622 10657:623-639 6044:640-700 11322:701-714 6119:715-797];>comp96382_c0_seq1_6 len=813 path=[13297:0-14 14074:15-183 11432:184-198 5588:199-550 10530:551-588 1	4	1	1	1	5.6	5.6	5.6	27.88	266	266;271;309;314	0.0069444	6.4177	3324500	369390	2.17911e-05	0.00217911	1	69		18		253
comp97332_c1_seq8_3 len=1401 path=[13052:0-130 7160:131-439 7469:440-789 7819:790-1057 8773:1058-1400];comp97332_c1_seq5_1 len=1510 path=[13052:0-130 7160:131-439 7469:440-789 7819:790-1057 8664:1058-1166 8773:1167-1509];comp97332_c1_seq12_3 len=1527 path=[13052:0-130 7160:131-439 7469:440-789 7819:790-1057 8647:1058-1074 8664:1075-1183 8773:1184-1526];comp97332_c1_seq9_3 len=2061 path=[6369:0-64…	comp97332_c1_seq8_3 len=1401 path=[13052:0-130 7160:131-439 7469:440-789 7819:790-1057 8773:1058-1400];comp97332_c1_seq5_1 len=1510 path=[13052:0-130 7160:131-439 7469:440-789 7819:790-1057 8664:1058-1166 8773:1167-1509];comp97332_c1_seq12_3 len=1527 path=[13052:0-130 7160:131-439 7469:440-789 7819:790-1057 8647:1058-1074 8664:1075-1183 8773:1184-1526];comp97332_c1_seq9_3 len=2061 path=[6369:0-64…	1;1;1;1;1;1;1;1	1;1;1;1;1;1;1;1	1;1;1;1;1;1;1;1	>comp97332_c1_seq8_3 len=1401 path=[13052:0-130 7160:131-439 7469:440-789 7819:790-1057 8773:1058-1400];>comp97332_c1_seq5_1 len=1510 path=[13052:0-130 7160:131-439 7469:440-789 7819:790-1057 8664:1058-1166 8773:1167-1509];>comp97332_c1_seq12_3 len=1527 pa	8	1	1	1	3.4	3.4	3.4	50.209	467	467;504;509;687;696;724;729;916	0.0066225	6.1426	15432000	571550	3.37169e-05	0.00337169	1	70		19		425
Haliotis_sp_CLC_11155_c0_g1_i1	Haliotis_sp_CLC_11155_c0_g1_i1	1	1	1	>Haliotis_sp_CLC_11155_c0_g1_i1	1	1	1	1	7.9	7.9	7.9	31.707	365	365	0	21.009	119100000	119100000	0.00702595	0.702595	6	102
Haliotis_sp_CLC_1125_c0_g1_i1	Haliotis_sp_CLC_1125_c0_g1_i1	1	1	1	>Haliotis_sp_CLC_1125_c0_g1_i1	1	1	1	1	1.3	1.3	1.3	106.21	968	968	0.0072464	6.4784	1839000	45975	2.71216e-06	0.000271216	2	103	91		789
Haliotis_sp_CLC_12_c0_g1_i1	Haliotis_sp_CLC_12_c0_g1_i1	1	1	1	>Haliotis_sp_CLC_12_c0_g1_i1	1	1	1	1	2.6	2.6	2.6	51.019	463	463	0.0064516	6.0722	0	0	0	0	1	104
Haliotis_sp_CLC_12027_c0_g1_i1;Haliotis_sp_idb_54497_c0_g1_i1	Haliotis_sp_CLC_12027_c0_g1_i1;Haliotis_sp_idb_54497_c0_g1_i1	1;1	1;1	1;1	>Haliotis_sp_CLC_12027_c0_g1_i1;>Haliotis_sp_idb_54497_c0_g1_i1	2	1	1	1	7.2	7.2	7.2	18.644	180	180;209	0.0070922	6.4244	13191000	2198500	0.000129694	0.0129694	2	105	92;93		168;171
Haliotis_sp_CLC_123_c0_g1_i1;Haliotis_sp_idb_32947_c0_g1_i1	Haliotis_sp_CLC_123_c0_g1_i1;Haliotis_sp_idb_32947_c0_g1_i1	2;2	2;2	2;2	>Haliotis_sp_CLC_123_c0_g1_i1;>Haliotis_sp_idb_32947_c0_g1_i1	2	2	2	2	10.7	10.7	10.7	47.944	457	457;498	0	34.07	47700000	4336400	0.000255813	0.0255813	6	106
Haliotis_sp_CLC_1320_c0_g1_i1;Haliotis_sp_Tri_133893_c0_g1_i1;Haliotis_sp_Tri_133894_c0_g1_i1	Haliotis_sp_CLC_1320_c0_g1_i1;Haliotis_sp_Tri_133893_c0_g1_i1;Haliotis_sp_Tri_133894_c0_g1_i1	3;3;3	3;3;3	3;3;3	>Haliotis_sp_CLC_1320_c0_g1_i1;>Haliotis_sp_Tri_133893_c0_g1_i1;>Haliotis_sp_Tri_133894_c0_g1_i1	3	3	3	3	39.7	39.7	39.7	14.055	136	136;167;169	0	26.77	87391000	14565000	0.000859219	0.0859219	7	107
Haliotis_sp_CLC_1949_c0_g1_i1	Haliotis_sp_CLC_1949_c0_g1_i1	1	1	1	>Haliotis_sp_CLC_1949_c0_g1_i1	1	1	1	1	3.9	3.9	3.9	32.099	285	285	0.0062893	6.0288	698550	38808	2.28936e-06	0.000228936	0	108
Haliotis_sp_Tri_107535_c0_g1_i1;Haliotis_sp_CLC_21_c0_g1_i1;sp|P86732|GAAP_HALAI Glycine, alanine and asparagine-rich protein OS=Haliotis asinina PE=1 SV=1	Haliotis_sp_Tri_107535_c0_g1_i1;Haliotis_sp_CLC_21_c0_g1_i1	5;5;1	5;5;1	5;5;1	>Haliotis_sp_Tri_107535_c0_g1_i1;>Haliotis_sp_CLC_21_c0_g1_i1	3	5	5	5	13.5	13.5	13.5	33.176	371	371;411;507	0	67.482	1504000000	125340000	0.00739406	0.739406	31	109
Haliotis_sp_CLC_2527_c0_g1_i1	Haliotis_sp_CLC_2527_c0_g1_i1	13	1	1	>Haliotis_sp_CLC_2527_c0_g1_i1	1	13	1	1	37.1	2.4	2.4	63.064	579	579	0	6.9272	5583500	242760	1.43209e-05	0.00143209	2	110	94;95;96;97;98;99		247;275;332;388;558;568
Haliotis_sp_CLC_2860_c0_g1_i1;Haliotis_sp_idb_19681_c0_g1_i1	Haliotis_sp_CLC_2860_c0_g1_i1;Haliotis_sp_idb_19681_c0_g1_i1	2;2	2;2	2;2	>Haliotis_sp_CLC_2860_c0_g1_i1;>Haliotis_sp_idb_19681_c0_g1_i1	2	2	2	2	11.5	11.5	11.5	22.082	200	200;216	0	13.906	20966000	2620800	0.000154606	0.0154606	4	111
Haliotis_sp_CLC_303_c0_g1_i1;Haliotis_sp_Tri_125184_c0_g1_i1	Haliotis_sp_CLC_303_c0_g1_i1	5;1	5;1	5;1	>Haliotis_sp_CLC_303_c0_g1_i1	2	5	5	5	6.8	6.8	6.8	79.789	745	745;301	0	45.198	29630000	871480	5.14104e-05	0.00514104	10	112	100		561
Haliotis_sp_CLC_3466_c0_g1_i1	Haliotis_sp_CLC_3466_c0_g1_i1	2	2	2	>Haliotis_sp_CLC_3466_c0_g1_i1	1	2	2	2	7.2	7.2	7.2	75.511	679	679	0	36.663	44153000	1576900	9.30245e-05	0.00930245	4	113
Haliotis_sp_CLC_39_c0_g1_i1	Haliotis_sp_CLC_39_c0_g1_i1	5	5	5	>Haliotis_sp_CLC_39_c0_g1_i1	1	5	5	5	43.4	43.4	43.4	20.338	189	189	0	58.531	244800000	22254000	0.00131281	0.131281	19	114	101;102;103;104;105;106;107;108;109		74;77;80;95;118;121;123;136;143
Haliotis_sp_CLC_554_c0_g1_i1	Haliotis_sp_CLC_554_c0_g1_i1	3	3	3	>Haliotis_sp_CLC_554_c0_g1_i1	1	3	3	3	4.4	4.4	4.4	96.103	901	901	0	27.794	85930000	2527400	0.000149096	0.0149096	21	115
Haliotis_sp_CLC_608_c0_g1_i1;tr|O44341|O44341_HALRU Lustrin A OS=Haliotis rufescens PE=2 SV=1	Haliotis_sp_CLC_608_c0_g1_i1;tr|O44341|O44341_HALRU Lustrin A OS=Haliotis rufescens PE=2 SV=1	1;1	1;1	1;1	>Haliotis_sp_CLC_608_c0_g1_i1;>tr|O44341|O44341_HALRU Lustrin A OS=Haliotis rufescens PE=2 SV=1	2	1	1	1	6.7	6.7	6.7	17.445	180	180;1428	0.0067114	6.1527	14731000	2946300	0.000173808	0.0173808	1	116
Haliotis_sp_Tri_33510_c0_g1_i1;Haliotis_sp_CLC_62_c0_g1_i1;Haliotis_sp_Tri_64677_c0_g1_i1;Haliotis_sp_Tri_33508_c0_g1_i1	Haliotis_sp_Tri_33510_c0_g1_i1;Haliotis_sp_CLC_62_c0_g1_i1;Haliotis_sp_Tri_64677_c0_g1_i1;Haliotis_sp_Tri_33508_c0_g1_i1	6;6;3;3	6;6;3;3	6;6;3;3	>Haliotis_sp_Tri_33510_c0_g1_i1;>Haliotis_sp_CLC_62_c0_g1_i1;>Haliotis_sp_Tri_64677_c0_g1_i1;>Haliotis_sp_Tri_33508_c0_g1_i1	4	6	6	6	27.3	27.3	27.3	45.816	433	433;464;253;280	0	103.84	237500000	26389000	0.00155674	0.155674	28	117	110;111;112		412;425;433
Haliotis_sp_CLC_652_c0_g1_i1;Haliotis_sp_Tri_29101_c0_g1_i1	Haliotis_sp_CLC_652_c0_g1_i1;Haliotis_sp_Tri_29101_c0_g1_i1	1;1	1;1	1;1	>Haliotis_sp_CLC_652_c0_g1_i1;>Haliotis_sp_Tri_29101_c0_g1_i1	2	1	1	1	10.9	10.9	10.9	11.485	101	101;317	0.0074074	6.5179	778460	129740	7.65363e-06	0.000765363	1	118
Haliotis_sp_Tri_28544_c0_g1_i1;Haliotis_sp_CLC_729_c0_g1_i1	Haliotis_sp_Tri_28544_c0_g1_i1;Haliotis_sp_CLC_729_c0_g1_i1	1;1	1;1	1;1	>Haliotis_sp_Tri_28544_c0_g1_i1;>Haliotis_sp_CLC_729_c0_g1_i1	2	1	1	1	5.3	5.3	5.3	44.124	395	395;396	0	8.3871	4283600	267720	1.57933e-05	0.00157933	1	119
Haliotis_sp_CLC_73_c0_g1_i1	Haliotis_sp_CLC_73_c0_g1_i1	5	4	4	>Haliotis_sp_CLC_73_c0_g1_i1	1	5	4	4	13.4	10.1	10.1	64.694	655	655	0	32.419	72272000	1642500	9.68944e-05	0.00968944	11	120
Haliotis_sp_idb_10705_c0_g1_i1;Haliotis_sp_Tri_36495_c0_g1_i1	Haliotis_sp_idb_10705_c0_g1_i1;Haliotis_sp_Tri_36495_c0_g1_i1	1;1	1;1	1;1	>Haliotis_sp_idb_10705_c0_g1_i1;>Haliotis_sp_Tri_36495_c0_g1_i1	2	1	1	1	2	2	2	79.472	717	717;730	0.0071942	6.4658	8646500	270200	1.59396e-05	0.00159396	2	121
Haliotis_sp_idb_12174_c0_g1_i1;Haliotis_sp_CLC_8754_c0_g1_i1	Haliotis_sp_idb_12174_c0_g1_i1;Haliotis_sp_CLC_8754_c0_g1_i1	5;3	5;3	5;3	>Haliotis_sp_idb_12174_c0_g1_i1;>Haliotis_sp_CLC_8754_c0_g1_i1	2	5	5	5	13.4	13.4	13.4	99.93	898	898;444	0	78.347	322520000	8959000	0.00052851	0.052851	39	122	113;114;115;116;117		769;780;786;812;818
Haliotis_sp_idb_12176_c0_g1_i1;Haliotis_sp_Tri_16482_c0_g1_i1	Haliotis_sp_idb_12176_c0_g1_i1	4;1	1;1	1;1	>Haliotis_sp_idb_12176_c0_g1_i1	2	4	1	1	13.7	3.3	3.3	35.355	329	329;108	0.0062112	6.0181	7244700	804970	4.74868e-05	0.00474868	3	123	118;119;120;121		184;200;203;206
Haliotis_sp_Tri_31897_c0_g1_i1;Haliotis_sp_idb_16846_c0_g1_i1	Haliotis_sp_Tri_31897_c0_g1_i1;Haliotis_sp_idb_16846_c0_g1_i1	1;1	1;1	1;1	>Haliotis_sp_Tri_31897_c0_g1_i1;>Haliotis_sp_idb_16846_c0_g1_i1	2	1	1	1	8.6	8.6	8.6	21.955	198	198;198	0.0074627	6.5504	1906500	238320	1.4059e-05	0.0014059	1	124
Haliotis_sp_idb_17014_c0_g1_i1;Haliotis_sp_idb_17016_c0_g1_i1;Haliotis_sp_Tri_15512_c0_g1_i1	Haliotis_sp_idb_17014_c0_g1_i1;Haliotis_sp_idb_17016_c0_g1_i1;Haliotis_sp_Tri_15512_c0_g1_i1	11;10;9	11;10;9	11;10;9	>Haliotis_sp_idb_17014_c0_g1_i1;>Haliotis_sp_idb_17016_c0_g1_i1;>Haliotis_sp_Tri_15512_c0_g1_i1	3	11	11	11	29.9	29.9	29.9	67.405	642	642;451;531	0	168.61	3570200000	187910000	0.0110852	1.10852	67	125	122;123;124;125;126;127;128;129;130;131;132;133		274;284;285;543;550;554;558;561;599;623;627;638
Haliotis_sp_idb_17035_c0_g1_i1	Haliotis_sp_idb_17035_c0_g1_i1	8	8	4	>Haliotis_sp_idb_17035_c0_g1_i1	1	8	8	4	43.9	43.9	21.1	23.843	237	237	0	61.068	196360000	9817900	0.000579178	0.0579178	11	126
Haliotis_sp_idb_18575_c0_g1_i1;Haliotis_sp_CLC_3307_c0_g1_i1;Haliotis_sp_idb_18579_c0_g1_i1	Haliotis_sp_idb_18575_c0_g1_i1	3;1;1	3;1;1	3;1;1	>Haliotis_sp_idb_18575_c0_g1_i1	3	3	3	3	8.6	8.6	8.6	51.623	467	467;175;179	0	47.075	32140000	1607000	9.48002e-05	0.00948002	11	127
Haliotis_sp_idb_18725_c0_g1_i1	Haliotis_sp_idb_18725_c0_g1_i1	7	7	7	>Haliotis_sp_idb_18725_c0_g1_i1	1	7	7	7	16.7	16.7	16.7	61.847	600	600	0	115.89	3822300000	382230000	0.0225485	2.25485	63	128
Haliotis_sp_idb_19531_c0_g1_i1	Haliotis_sp_idb_19531_c0_g1_i1	4	4	4	>Haliotis_sp_idb_19531_c0_g1_i1	1	4	4	4	8.8	8.8	8.8	73.019	681	681	0	43.426	138620000	5331600	0.000314522	0.0314522	11	129	134;135		61;610
Haliotis_sp_idb_20008_c0_g1_i1;comp45250_c0_seq1_3 len=312 path=[1:0-311];Haliotis_sp_Tri_79915_c0_g1_i1;Haliotis_sp_CLC_363_c0_g1_i1;comp401928_c0_seq1_5 len=237 path=[1:0-236]	Haliotis_sp_idb_20008_c0_g1_i1	12;4;4;4;1	12;4;4;4;1	10;4;4;4;1	>Haliotis_sp_idb_20008_c0_g1_i1	5	12	12	10	30.1	30.1	24	68.469	638	638;104;170;559;79	0	131.04	2240300000	106680000	0.00629327	0.629327	52	130	136;137;138;139		35;111;227;601
Haliotis_sp_idb_20009_c0_g1_i1	Haliotis_sp_idb_20009_c0_g1_i1	3	1	1	>Haliotis_sp_idb_20009_c0_g1_i1	1	3	1	1	50.4	19.2	19.2	14.613	125	125	0	48.621	2802100	400300	2.36145e-05	0.00236145	2	131	136		35
Haliotis_sp_Tri_23060_c0_g1_i1;Haliotis_sp_Tri_23058_c0_g1_i1;Haliotis_sp_idb_22086_c0_g1_i1;Haliotis_sp_idb_22087_c0_g1_i1	Haliotis_sp_Tri_23060_c0_g1_i1;Haliotis_sp_Tri_23058_c0_g1_i1;Haliotis_sp_idb_22086_c0_g1_i1;Haliotis_sp_idb_22087_c0_g1_i1	2;2;2;1	2;2;2;1	2;2;2;1	>Haliotis_sp_Tri_23060_c0_g1_i1;>Haliotis_sp_Tri_23058_c0_g1_i1;>Haliotis_sp_idb_22086_c0_g1_i1;>Haliotis_sp_idb_22087_c0_g1_i1	4	2	2	2	13.2	13.2	13.2	28.264	258	258;302;581;784	0	15.665	5006400	1001300	5.90687e-05	0.00590687	2	132
Haliotis_sp_idb_23329_c0_g1_i1	Haliotis_sp_idb_23329_c0_g1_i1	7	5	5	>Haliotis_sp_idb_23329_c0_g1_i1	1	7	5	5	16.9	11.6	11.6	62.03	649	649	0	98.943	9045100000	753750000	0.0444652	4.44652	112	133	140;141	23	78;92	620
Haliotis_sp_Tri_31898_c0_g1_i1;Haliotis_sp_idb_24481_c0_g1_i1;Haliotis_sp_CLC_160_c0_g1_i1;Haliotis_sp_Tri_31894_c0_g1_i1	Haliotis_sp_Tri_31898_c0_g1_i1;Haliotis_sp_idb_24481_c0_g1_i1	7;7;3;2	7;7;3;2	7;7;3;2	>Haliotis_sp_Tri_31898_c0_g1_i1;>Haliotis_sp_idb_24481_c0_g1_i1	4	7	7	7	38.4	38.4	38.4	21.883	198	198;238;198;197	0	82.577	299970000	33330000	0.0019662	0.19662	29	134
Haliotis_sp_idb_25746_c0_g1_i1;Haliotis_sp_idb_25748_c0_g1_i1;Haliotis_sp_CLC_532_c0_g1_i1	Haliotis_sp_idb_25746_c0_g1_i1;Haliotis_sp_idb_25748_c0_g1_i1	12;10;5	12;10;5	12;10;5	>Haliotis_sp_idb_25746_c0_g1_i1;>Haliotis_sp_idb_25748_c0_g1_i1	3	12	12	12	27.2	27.2	27.2	75.211	668	668;567;355	0	101.2	111160000	2646600	0.000156128	0.0156128	23	135	142;143;144;145;146		300;319;324;328;329
Haliotis_sp_idb_26568_c0_g1_i1;Haliotis_sp_idb_26567_c0_g1_i1;comp3500_c0_seq1_5 len=399 path=[307:0-92 120:93-245 400:246-398]	Haliotis_sp_idb_26568_c0_g1_i1;Haliotis_sp_idb_26567_c0_g1_i1	18;18;1	18;18;1	6;6;0	>Haliotis_sp_idb_26568_c0_g1_i1;>Haliotis_sp_idb_26567_c0_g1_i1	3	18	18	6	30.3	30.3	10.9	114.47	1036	1036;1086;133	0	246.69	2308000000	74452000	0.00439208	0.439208	88	136	95;96;97;98;99;147;148;149;150;151;152;153		247;275;332;388;576;626;656;766;998;1001;1002;1018
Haliotis_sp_idb_26836_c0_g1_i1	Haliotis_sp_idb_26836_c0_g1_i1	3	3	1	>Haliotis_sp_idb_26836_c0_g1_i1	1	3	3	1	22.8	22.8	7.4	27.758	272	272	0	50.498	317340000	158670000	0.00936027	0.936027	19	137	154;155		229;237
Haliotis_sp_idb_27355_c0_g1_i1;comp30184_c0_seq1_4 len=604 path=[582:0-603]	Haliotis_sp_idb_27355_c0_g1_i1	17;6	17;6	17;6	>Haliotis_sp_idb_27355_c0_g1_i1	2	17	17	17	31.9	31.9	31.9	60.914	580	580;201	0	278.09	5884900000	326940000	0.0192869	1.92869	122	138	156;157;158;159;160		210;218;225;542;555
Haliotis_sp_idb_27788_c0_g1_i1;Haliotis_sp_idb_59441_c0_g1_i1	Haliotis_sp_idb_27788_c0_g1_i1;Haliotis_sp_idb_59441_c0_g1_i1	2;1	2;1	2;1	>Haliotis_sp_idb_27788_c0_g1_i1;>Haliotis_sp_idb_59441_c0_g1_i1	2	2	2	2	12.2	12.2	12.2	25.96	237	237;215	0	13.569	57735000	4811300	0.000283828	0.0283828	7	139
Haliotis_sp_idb_27864_c0_g1_i1;Haliotis_sp_CLC_2598_c0_g1_i1;Haliotis_sp_Tri_29187_c0_g1_i1	Haliotis_sp_idb_27864_c0_g1_i1;Haliotis_sp_CLC_2598_c0_g1_i1;Haliotis_sp_Tri_29187_c0_g1_i1	2;1;1	2;1;1	2;1;1	>Haliotis_sp_idb_27864_c0_g1_i1;>Haliotis_sp_CLC_2598_c0_g1_i1;>Haliotis_sp_Tri_29187_c0_g1_i1	3	2	2	2	8	8	8	46.377	476	476;169;223	0	44.494	4814100000	1604700000	0.0946645	9.46645	58	140
Haliotis_sp_idb_27866_c0_g1_i1	Haliotis_sp_idb_27866_c0_g1_i1	5	5	5	>Haliotis_sp_idb_27866_c0_g1_i1	1	5	5	5	32	32	32	35.012	363	363	0	153.17	13360000000	3340000000	0.197033	19.7033	60	141
Haliotis_sp_idb_2814_c0_g1_i1	Haliotis_sp_idb_2814_c0_g1_i1	4	4	4	>Haliotis_sp_idb_2814_c0_g1_i1	1	4	4	4	7.4	7.4	7.4	73.296	675	675	0	27.125	36517000	1352500	7.97867e-05	0.00797867	8	142	161;162		350;422
Haliotis_sp_idb_28907_c0_g1_i1;Haliotis_sp_idb_36084_c0_g1_i1;Haliotis_sp_CLC_13596_c0_g1_i1	Haliotis_sp_idb_28907_c0_g1_i1	3;1;1	3;1;1	3;1;1	>Haliotis_sp_idb_28907_c0_g1_i1	3	3	3	3	15.2	15.2	15.2	26.813	244	244;203;475	0	21.44	25213000	3601900	0.000212483	0.0212483	6	143	163		49
Haliotis_sp_idb_3074_c0_g1_i1	Haliotis_sp_idb_3074_c0_g1_i1	4	4	4	>Haliotis_sp_idb_3074_c0_g1_i1	1	4	4	4	5.1	5.1	5.1	131.55	1267	1267	0	42.234	44545000	781490	4.61017e-05	0.00461017	8	144	164		720
Haliotis_sp_idb_30843_c0_g1_i1	Haliotis_sp_idb_30843_c0_g1_i1	1	1	1	>Haliotis_sp_idb_30843_c0_g1_i1	1	1	1	1	1.4	1.4	1.4	72.965	705	705	0.0066667	6.1454	16046000	764110	4.50764e-05	0.00450764	2	145
Haliotis_sp_idb_32090_c0_g1_i1	Haliotis_sp_idb_32090_c0_g1_i1	4	4	4	>Haliotis_sp_idb_32090_c0_g1_i1	1	4	4	4	16.4	16.4	16.4	30.973	287	287	0	61.295	134980000	12271000	0.000723891	0.0723891	11	146
Haliotis_sp_idb_32602_c0_g1_i1;Haliotis_sp_idb_32603_c0_g1_i1;Haliotis_sp_CLC_1702_c0_g1_i1;Haliotis_sp_Tri_121152_c0_g1_i1;comp118790_c0_seq1_1 len=1114 path=[1:0-1113];Haliotis_sp_idb_32598_c0_g1_i1;comp186443_c0_seq1_3 len=345 path=[1:0-344];comp184680_c0_seq1_2 len=342 path=[1:0-341]	Haliotis_sp_idb_32602_c0_g1_i1;Haliotis_sp_idb_32603_c0_g1_i1;Haliotis_sp_CLC_1702_c0_g1_i1	18;16;9;8;6;4;3;2	18;16;9;8;6;4;3;2	14;12;5;4;6;4;3;2	>Haliotis_sp_idb_32602_c0_g1_i1;>Haliotis_sp_idb_32603_c0_g1_i1;>Haliotis_sp_CLC_1702_c0_g1_i1	8	18	18	14	24.8	24.8	22	98.144	937	937;835;412;384;372;307;115;114	0	303.49	17447000000	1026300000	0.0605435	6.05435	270	147	12;13;14;15;165;166;167;168;169;170;171;172;173;174;175;176;177;178;179		78;88;89;99;100;299;303;307;308;340;394;401;503;506;541;553;687;712;808
Haliotis_sp_idb_3591_c0_g1_i1	Haliotis_sp_idb_3591_c0_g1_i1	7	7	7	>Haliotis_sp_idb_3591_c0_g1_i1	1	7	7	7	6.8	6.8	6.8	152.31	1469	1469	0	77.028	121980000	2301500	0.00013577	0.013577	13	148	180;181		137;399
Haliotis_sp_idb_36583_c0_g1_i1	Haliotis_sp_idb_36583_c0_g1_i1	7	7	7	>Haliotis_sp_idb_36583_c0_g1_i1	1	7	7	7	15	15	15	67.097	714	714	0	118.13	5854100000	731760000	0.043168	4.3168	66	149	182		406
Haliotis_sp_idb_4071_c0_g1_i1;Haliotis_sp_idb_4065_c0_g1_i1	Haliotis_sp_idb_4071_c0_g1_i1;Haliotis_sp_idb_4065_c0_g1_i1	2;2	2;2	2;2	>Haliotis_sp_idb_4071_c0_g1_i1;>Haliotis_sp_idb_4065_c0_g1_i1	2	2	2	2	3.1	3.1	3.1	77.043	713	713;723	0	13.332	17945000	815680	4.81186e-05	0.00481186	4	150
Haliotis_sp_idb_43368_c0_g1_i1	Haliotis_sp_idb_43368_c0_g1_i1	2	2	2	>Haliotis_sp_idb_43368_c0_g1_i1	1	2	2	2	5.4	5.4	5.4	43.247	463	463	0	11.899	173350000	86674000	0.00511308	0.511308	4	151
Haliotis_sp_idb_44689_c0_g1_i1;Haliotis_sp_idb_44690_c0_g1_i1;Haliotis_sp_Tri_6755_c0_g1_i1;Haliotis_sp_Tri_29190_c0_g1_i1	Haliotis_sp_idb_44689_c0_g1_i1;Haliotis_sp_idb_44690_c0_g1_i1;Haliotis_sp_Tri_6755_c0_g1_i1	13;13;7;6	13;13;7;6	13;13;7;6	>Haliotis_sp_idb_44689_c0_g1_i1;>Haliotis_sp_idb_44690_c0_g1_i1;>Haliotis_sp_Tri_6755_c0_g1_i1	4	13	13	13	23.6	23.6	23.6	86.582	899	899;905;309;336	0	323.31	12835000000	1283500000	0.0757163	7.57163	192	152	183;184;185;186;187		234;245;259;260;606
Haliotis_sp_idb_47306_c0_g1_i1	Haliotis_sp_idb_47306_c0_g1_i1	2	2	2	>Haliotis_sp_idb_47306_c0_g1_i1	1	2	2	2	8.3	8.3	8.3	31.056	315	315	0	17.219	159170000	39792000	0.00234741	0.234741	14	153
Haliotis_sp_idb_50884_c0_g1_i1;Haliotis_sp_idb_18771_c0_g1_i1;Haliotis_sp_idb_18767_c0_g1_i1;sp|P86728|UP5_HALAI Uncharacterized protein 5 OS=Haliotis asinina PE=1 SV=1	Haliotis_sp_idb_50884_c0_g1_i1;Haliotis_sp_idb_18771_c0_g1_i1;Haliotis_sp_idb_18767_c0_g1_i1	3;2;2;1	3;2;2;1	3;2;2;1	>Haliotis_sp_idb_50884_c0_g1_i1;>Haliotis_sp_idb_18771_c0_g1_i1;>Haliotis_sp_idb_18767_c0_g1_i1	4	3	3	3	17.9	17.9	17.9	19.756	173	173;175;208;173	0	20.972	69685000	7742800	0.000456764	0.0456764	3	154
Haliotis_sp_idb_50948_c0_g1_i1	Haliotis_sp_idb_50948_c0_g1_i1	1	1	1	>Haliotis_sp_idb_50948_c0_g1_i1	1	1	1	1	5.6	5.6	5.6	16.855	143	143	0	10.777	0	0	0	0	2	155
Haliotis_sp_idb_51205_c0_g1_i1	Haliotis_sp_idb_51205_c0_g1_i1	1	1	1	>Haliotis_sp_idb_51205_c0_g1_i1	1	1	1	1	4.6	4.6	4.6	37.695	388	388	0	25.128	3001100000	3001100000	0.177041	17.7041	22	156
Haliotis_sp_idb_52687_c0_g1_i1	Haliotis_sp_idb_52687_c0_g1_i1	3	3	3	>Haliotis_sp_idb_52687_c0_g1_i1	1	3	3	3	14.4	14.4	14.4	25.346	229	229	0	20.704	106100000	8841500	0.000521578	0.0521578	8	157
Haliotis_sp_idb_54309_c0_g1_i1;comp22563_c0_seq1_3 len=1128 path=[1106:0-1127];Haliotis_sp_idb_57746_c0_g1_i1	Haliotis_sp_idb_54309_c0_g1_i1;comp22563_c0_seq1_3 len=1128 path=[1106:0-1127]	3;2;1	3;2;1	3;2;1	>Haliotis_sp_idb_54309_c0_g1_i1;>comp22563_c0_seq1_3 len=1128 path=[1106:0-1127]	3	3	3	3	11.8	11.8	11.8	38.781	373	373;376;226	0	21.041	43501000	4833500	0.000285138	0.0285138	9	158	188;189		34;346
Haliotis_sp_idb_55709_c0_g1_i1;Haliotis_sp_CLC_21655_c0_g1_i1;Haliotis_sp_idb_55710_c0_g1_i1;Haliotis_sp_Tri_52153_c0_g1_i1;REV__comp99717_c0_seq4_6 len=1293 path=[5817:0-201 6019:202-250 6068:251-256 6074:257-366 6184:367-367 6185:368-1207 7028:1208-1292];REV__comp99717_c0_seq2_6 len=1329 path=[12971:0-24 13383:25-292 6074:293-402 6184:403-403 6185:404-1243 7028:1244-1328]	Haliotis_sp_idb_55709_c0_g1_i1	3;1;1;1;1;1	2;1;1;1;1;1	2;1;1;1;1;1	>Haliotis_sp_idb_55709_c0_g1_i1	6	3	2	2	4.4	2.7	2.7	76.608	665	665;103;192;268;431;443	0	17.669	15250000	564830	3.33205e-05	0.00333205	2	159	190		335
Haliotis_sp_idb_6290_c0_g1_i1	Haliotis_sp_idb_6290_c0_g1_i1	2	2	2	>Haliotis_sp_idb_6290_c0_g1_i1	1	2	2	2	2.1	2.1	2.1	179.89	1602	1602	0	29.882	15435000	197890	1.16739e-05	0.00116739	4	162
Haliotis_sp_idb_7598_c0_g1_i1;Haliotis_sp_Tri_114598_c0_g1_i1;Haliotis_sp_CLC_9451_c0_g1_i1;Haliotis_sp_CLC_4024_c0_g1_i1	Haliotis_sp_idb_7598_c0_g1_i1;Haliotis_sp_Tri_114598_c0_g1_i1	16;14;2;2	16;14;2;2	16;14;2;2	>Haliotis_sp_idb_7598_c0_g1_i1;>Haliotis_sp_Tri_114598_c0_g1_i1	4	16	16	16	12.6	12.6	12.6	191.75	1943	1943;835;180;332	0	274.73	9080200000	336300000	0.019839	1.9839	111	163	191;192		724;1079
Haliotis_sp_idb_8012_c0_g1_i1	Haliotis_sp_idb_8012_c0_g1_i1	3	3	3	>Haliotis_sp_idb_8012_c0_g1_i1	1	3	3	3	3.2	3.2	3.2	176.65	1664	1664	0	44.947	155110000	2124800	0.000125346	0.0125346	13	164	193;194;195;196;197;198	25	1476;1477;1486;1494;1530;1532	1521
Haliotis_sp_Tri_108584_c0_g1_i1	Haliotis_sp_Tri_108584_c0_g1_i1	7	7	7	>Haliotis_sp_Tri_108584_c0_g1_i1	1	7	7	7	23.4	23.4	23.4	43.264	406	406	0	98.063	305260000	15263000	0.000900396	0.0900396	22	165	199		131
Haliotis_sp_Tri_116352_c0_g1_i1;Haliotis_sp_Tri_116349_c0_g1_i1;Haliotis_sp_idb_288_c0_g1_i1	Haliotis_sp_Tri_116352_c0_g1_i1;Haliotis_sp_Tri_116349_c0_g1_i1	5;4;2	5;4;2	5;4;2	>Haliotis_sp_Tri_116352_c0_g1_i1;>Haliotis_sp_Tri_116349_c0_g1_i1	3	5	5	5	12.3	12.3	12.3	67.495	653	653;452;207	0	41.106	80603000	3224100	0.000190196	0.0190196	11	166
Haliotis_sp_Tri_117880_c0_g1_i1;Haliotis_sp_idb_23862_c0_g1_i1	Haliotis_sp_Tri_117880_c0_g1_i1;Haliotis_sp_idb_23862_c0_g1_i1	11;10	11;10	9;9	>Haliotis_sp_Tri_117880_c0_g1_i1;>Haliotis_sp_idb_23862_c0_g1_i1	2	11	11	9	23.7	23.7	20.2	65.521	688	688;659	0	247.67	17210000000	1721000000	0.101525	10.1525	170	167	200	23	208	55
Haliotis_sp_Tri_119193_c0_g1_i1;sp|P86738|UP4_HALAI Uncharacterized protein 4 OS=Haliotis asinina PE=1 SV=1	Haliotis_sp_Tri_119193_c0_g1_i1	6;1	6;1	6;1	>Haliotis_sp_Tri_119193_c0_g1_i1	2	6	6	6	41.1	41.1	41.1	19.104	175	175;130	0	58.886	2747100000	274710000	0.0162057	1.62057	48	168	201;202;203;204;205;206;207;208;209;210		106;107;108;120;122;147;148;171;174;175
Haliotis_sp_Tri_12080_c0_g1_i1	Haliotis_sp_Tri_12080_c0_g1_i1	3	3	3	>Haliotis_sp_Tri_12080_c0_g1_i1	1	3	3	3	2.6	2.6	2.6	178.27	1602	1602	0	27.563	7649100	99338	5.86015e-06	0.000586015	5	169	211		41
Haliotis_sp_Tri_121458_c0_g1_i1	Haliotis_sp_Tri_121458_c0_g1_i1	3	1	1	>Haliotis_sp_Tri_121458_c0_g1_i1	1	3	1	1	27.8	8	8	21.035	212	212	0	9.1861	1006400	100640	5.93696e-06	0.000593696	1	170
Haliotis_sp_Tri_127820_c0_g1_i1	Haliotis_sp_Tri_127820_c0_g1_i1	4	4	4	>Haliotis_sp_Tri_127820_c0_g1_i1	1	4	4	4	27.7	27.7	27.7	19.529	184	184	0	75.564	1494900000	213560000	0.0125983	1.25983	20	171	212;213;214;215		88;90;97;108
Haliotis_sp_Tri_138845_c0_g1_i1;Haliotis_sp_CLC_25186_c0_g1_i1	Haliotis_sp_Tri_138845_c0_g1_i1;Haliotis_sp_CLC_25186_c0_g1_i1	4;3	4;3	3;3	>Haliotis_sp_Tri_138845_c0_g1_i1;>Haliotis_sp_CLC_25186_c0_g1_i1	2	4	4	3	10.7	10.7	8.3	50.684	448	448;154	0	29.544	209850000	16142000	0.00095225	0.095225	16	172	216		129
Haliotis_sp_Tri_14507_c0_g1_i1	Haliotis_sp_Tri_14507_c0_g1_i1	2	2	2	>Haliotis_sp_Tri_14507_c0_g1_i1	1	2	2	2	5.9	5.9	5.9	63.617	593	593	0	16.139	23516000	810880	4.78355e-05	0.00478355	4	173	217		325
Haliotis_sp_Tri_1743_c0_g1_i1;comp89145_c0_seq2_3 len=654 path=[1328:0-27 1356:28-167 1496:168-194 1523:195-206 1535:207-257 1586:258-313 1642:314-316 1645:317-321 1650:322-401 1730:402-455 1784:456-496 1825:497-511 1840:512-583 1912:584-595 1924:596-618 1947:619-653];comp89145_c0_seq1_3 len=993 path=[980:0-211 1192:212-291 1272:292-319 3404:320-320 1301:321-347 1328:348-375 1982:376-515 1496:516…	Haliotis_sp_Tri_1743_c0_g1_i1;comp89145_c0_seq2_3 len=654 path=[1328:0-27 1356:28-167 1496:168-194 1523:195-206 1535:207-257 1586:258-313 1642:314-316 1645:317-321 1650:322-401 1730:402-455 1784:456-496 1825:497-511 1840:512-583 1912:584-595 1924:596-618 1947:619-653]	9;5;1	9;5;1	9;5;1	>Haliotis_sp_Tri_1743_c0_g1_i1;>comp89145_c0_seq2_3 len=654 path=[1328:0-27 1356:28-167 1496:168-194 1523:195-206 1535:207-257 1586:258-313 1642:314-316 1645:317-321 1650:322-401 1730:402-455 1784:456-496 1825:497-511 1840:512-583 1912:584-595 1924:596-618	3	9	9	9	54.2	54.2	54.2	27.266	249	249;218;331	0	114.83	2078000000	173160000	0.0102151	1.02151	59	174	218;219;220;221;222;223		66;184;188;201;205;240
Haliotis_sp_Tri_2746_c0_g1_i1;tr|A0A0B4VCR4|A0A0B4VCR4_HALAI Glycine-rich boundary protein OS=Haliotis asinina GN=GRBP PE=2 SV=1;Haliotis_sp_Tri_17455_c0_g1_i1	Haliotis_sp_Tri_2746_c0_g1_i1;tr|A0A0B4VCR4|A0A0B4VCR4_HALAI Glycine-rich boundary protein OS=Haliotis asinina GN=GRBP PE=2 SV=1;Haliotis_sp_Tri_17455_c0_g1_i1	3;3;3	3;3;3	3;3;3	>Haliotis_sp_Tri_2746_c0_g1_i1;>tr|A0A0B4VCR4|A0A0B4VCR4_HALAI Glycine-rich boundary protein OS=Haliotis asinina GN=GRBP PE=2 SV=1;>Haliotis_sp_Tri_17455_c0_g1_i1	3	3	3	3	13.2	13.2	13.2	21.624	204	204;343;362	0	17.796	11771000	1681600	9.9201e-05	0.0099201	3	175	224;225		177;198
Haliotis_sp_Tri_18120_c0_g1_i1;Haliotis_sp_idb_12172_c0_g1_i1	Haliotis_sp_Tri_18120_c0_g1_i1;Haliotis_sp_idb_12172_c0_g1_i1	7;5	7;5	2;2	>Haliotis_sp_Tri_18120_c0_g1_i1;>Haliotis_sp_idb_12172_c0_g1_i1	2	7	7	2	16.3	16.3	5.8	59.926	584	584;883	0	71.85	664550000	41534000	0.00245018	0.245018	37	176	118;119;120;121;226;227		95;437;511;527;530;533
Haliotis_sp_Tri_18127_c0_g1_i1	Haliotis_sp_Tri_18127_c0_g1_i1	8	8	8	>Haliotis_sp_Tri_18127_c0_g1_i1	1	8	8	8	19.9	19.9	19.9	70.021	673	673	0	78.27	631380000	42092000	0.00248309	0.248309	25	177	228		218
Haliotis_sp_Tri_20350_c0_g1_i1;Haliotis_sp_Tri_20347_c0_g1_i1;Haliotis_sp_Tri_20348_c0_g1_i1	Haliotis_sp_Tri_20350_c0_g1_i1;Haliotis_sp_Tri_20347_c0_g1_i1;Haliotis_sp_Tri_20348_c0_g1_i1	2;2;2	2;2;2	2;2;2	>Haliotis_sp_Tri_20350_c0_g1_i1;>Haliotis_sp_Tri_20347_c0_g1_i1;>Haliotis_sp_Tri_20348_c0_g1_i1	3	2	2	2	23.9	23.9	23.9	24.803	226	226;255;332	0	11.643	6555900	345050	2.03552e-05	0.00203552	1	178
Haliotis_sp_Tri_24151_c0_g1_i1	Haliotis_sp_Tri_24151_c0_g1_i1	2	2	2	>Haliotis_sp_Tri_24151_c0_g1_i1	1	2	2	2	13.4	13.4	13.4	16.674	149	149	0	12.786	1447200	160800	9.48592e-06	0.000948592	1	179
Haliotis_sp_Tri_25106_c0_g1_i1	Haliotis_sp_Tri_25106_c0_g1_i1	7	7	7	>Haliotis_sp_Tri_25106_c0_g1_i1	1	7	7	7	17.1	17.1	17.1	61.796	538	538	0	47.251	94205000	3489100	0.000205829	0.0205829	15	180	229;230		79;97
Haliotis_sp_Tri_3731_c0_g1_i1	Haliotis_sp_Tri_3731_c0_g1_i1	8	8	2	>Haliotis_sp_Tri_3731_c0_g1_i1	1	8	8	2	59.6	59.6	27.7	15.116	141	141	0	63.516	234430000	23443000	0.00138295	0.138295	21	181	30		123
Haliotis_sp_Tri_45070_c0_g1_i1	Haliotis_sp_Tri_45070_c0_g1_i1	6	6	6	>Haliotis_sp_Tri_45070_c0_g1_i1	1	6	6	6	6	6	6	151.77	1409	1409	0	67.988	75389000	1125200	6.63778e-05	0.00663778	15	182	231		789
Haliotis_sp_Tri_57542_c0_g1_i1	Haliotis_sp_Tri_57542_c0_g1_i1	1	1	1	>Haliotis_sp_Tri_57542_c0_g1_i1	1	1	1	1	12.9	12.9	12.9	12.799	124	124	0	6.9306	5267400	1316900	7.76866e-05	0.00776866	2	183
Haliotis_sp_Tri_57798_c0_g1_i1;Haliotis_sp_CLC_5_c0_g1_i1;Haliotis_sp_Tri_57797_c0_g1_i1	Haliotis_sp_Tri_57798_c0_g1_i1;Haliotis_sp_CLC_5_c0_g1_i1;Haliotis_sp_Tri_57797_c0_g1_i1	2;1;1	2;1;1	1;1;1	>Haliotis_sp_Tri_57798_c0_g1_i1;>Haliotis_sp_CLC_5_c0_g1_i1;>Haliotis_sp_Tri_57797_c0_g1_i1	3	2	2	1	4.1	4.1	2.2	53.141	540	540;182;380	0	12.235	485210000	69316000	0.00408909	0.408909	2	184
Haliotis_sp_Tri_73035_c0_g1_i1	Haliotis_sp_Tri_73035_c0_g1_i1	2	2	2	>Haliotis_sp_Tri_73035_c0_g1_i1	1	2	2	2	6.8	6.8	6.8	70.367	679	679	0	24.91	40848000	3142200	0.000185365	0.0185365	5	185
sp|P82596|PLC_HALLA Perlucin OS=Haliotis laevigata PE=1 SV=3;Haliotis_sp_Tri_110681_c0_g1_i1;tr|F8J3C9|F8J3C9_HALLA Perlucin A protein OS=Haliotis laevigata GN=perlucin A PE=2 SV=1;tr|F8J3D0|F8J3D0_HALLA Perlucin A2 protein OS=Haliotis laevigata GN=perlucin A2 PE=2 SV=1;comp101672_c0_seq1_4 len=624 path=[602:0-117 720:118-202 805:203-209 13283:210-226 13300:227-227 830:228-247 13367:248-323 926:3…	sp|P82596|PLC_HALLA Perlucin OS=Haliotis laevigata PE=1 SV=3;Haliotis_sp_Tri_110681_c0_g1_i1;tr|F8J3C9|F8J3C9_HALLA Perlucin A protein OS=Haliotis laevigata GN=perlucin A PE=2 SV=1	7;5;4;3;1	7;5;4;3;1	2;0;1;0;0	>sp|P82596|PLC_HALLA Perlucin OS=Haliotis laevigata PE=1 SV=3;>Haliotis_sp_Tri_110681_c0_g1_i1;>tr|F8J3C9|F8J3C9_HALLA Perlucin A protein OS=Haliotis laevigata GN=perlucin A PE=2 SV=1	5	7	7	2	53.5	53.5	18.7	18.155	155	155;172;149;149;208	0	60.331	52747000	4395600	0.000259305	0.0259305	13	189
sp|P84811|PWAP_HALLA Perlwapin OS=Haliotis laevigata PE=1 SV=1;comp236269_c0_seq1_4 len=272 path=[250:0-271]	sp|P84811|PWAP_HALLA Perlwapin OS=Haliotis laevigata PE=1 SV=1;comp236269_c0_seq1_4 len=272 path=[250:0-271]	2;1	2;1	2;1	>sp|P84811|PWAP_HALLA Perlwapin OS=Haliotis laevigata PE=1 SV=1;>comp236269_c0_seq1_4 len=272 path=[250:0-271]	2	2	2	2	19.4	19.4	19.4	14.528	134	134;90	0	18.596	27406000	3915200	0.000230966	0.0230966	4	190
tr|F8J3D2|F8J3D2_HALLA Perlucin C protein OS=Haliotis laevigata GN=perlucin C PE=2 SV=1;tr|F8J3D1|F8J3D1_HALLA Perlucin B protein OS=Haliotis laevigata GN=perlucin B PE=2 SV=1	tr|F8J3D2|F8J3D2_HALLA Perlucin C protein OS=Haliotis laevigata GN=perlucin C PE=2 SV=1;tr|F8J3D1|F8J3D1_HALLA Perlucin B protein OS=Haliotis laevigata GN=perlucin B PE=2 SV=1	6;5	1;1	1;1	>tr|F8J3D2|F8J3D2_HALLA Perlucin C protein OS=Haliotis laevigata GN=perlucin C PE=2 SV=1;>tr|F8J3D1|F8J3D1_HALLA Perlucin B protein OS=Haliotis laevigata GN=perlucin B PE=2 SV=1	2	6	1	1	35	8.3	8.3	27.79	240	240;210	0	7.2807	3163200	175740	1.03673e-05	0.00103673	1	191	234		173
SUM																			16951439654	1	100	100
