# Supplementary material for: In-depth proteomic analyses of Haliotis laevigata (greenlip abalone) nacre and prismatic organic shell matrix
Source: Proteome Sci. 2018 Jun 15;16:11. doi: 10.1186/s12953-018-0139-3 (PMC6003135; doi:10.1186/s12953-018-0139-3)
Supplement: Supplementary file 14 — ProteinGroups, prismatic layer acid-insoluble, protocol B. See legend to Additional file 6. (XLSX 271 kb) [file 12953_2018_139_MOESM14_ESM.xlsx]

## Sheet: Haliotis_prism_ins_B_proteinGro
Protein IDs	Majority protein IDs	Peptide counts (all)	Peptide counts (razor+unique)	Peptide counts (unique)	Fasta headers	Number of proteins	Peptides	Razor + unique peptides	Unique peptides	Sequence coverage [%]	Unique + razor sequence coverage [%]	Unique sequence coverage [%]	Mol. weight [kDa]	Sequence length	Sequence lengths	Q-value	Score	Intensity	iBAQ	iBAQ fraction	iBAQ %	MS/MS Count	Oxidation (M) site IDs	Phospho (STY) site IDs	Oxidation (M) site positions	Phospho (STY) site positions
Haliotis_sp_Tri_99928_c0_g1_i1;comp100001_c0_seq2_1 len=4276 path=[1:0-167 169:168-182 184:183-477 479:478-674 676:675-2699 2701:2700-3395 3397:3396-3406 3408:3407-4049 10984:4050-4091 4093:4092-4275];comp100001_c0_seq3_3 len=4359 path=[1:0-167 8976:168-250 169:251-265 184:266-560 479:561-757 676:758-2782 2701:2783-3478 3397:3479-3489 3408:3490-4132 10984:4133-4174 4093:4175-4358]	Haliotis_sp_Tri_99928_c0_g1_i1;comp100001_c0_seq2_1 len=4276 path=[1:0-167 169:168-182 184:183-477 479:478-674 676:675-2699 2701:2700-3395 3397:3396-3406 3408:3407-4049 10984:4050-4091 4093:4092-4275];comp100001_c0_seq3_3 len=4359 path=[1:0-167 8976:168-250 169:251-265 184:266-560 479:561-757 676:758-2782 2701:2783-3478 3397:3479-3489 3408:3490-4132 10984:4133-4174 4093:4175-4358]	2;2;2	2;2;2	2;2;2	>Haliotis_sp_Tri_99928_c0_g1_i1;>comp100001_c0_seq2_1 len=4276 path=[1:0-167 169:168-182 184:183-477 479:478-674 676:675-2699 2701:2700-3395 3397:3396-3406 3408:3407-4049 10984:4050-4091 4093:4092-4275];>comp100001_c0_seq3_3 len=4359 path=[1:0-167 8976:168	3	2	2	2	2.5	2.5	2.5	90.726	812	812;1426;1453	0	11.635	23202000	527310	1.9008e-06	0.00019008	2
comp100163_c2_seq1_3 len=3661 path=[6689:0-1864 8554:1865-2809 11971:2810-2817 11979:2818-2821 9511:2822-3036 9726:3037-3044 9734:3045-3326 10016:3327-3660];Haliotis_sp_idb_3766_c0_g1_i1	comp100163_c2_seq1_3 len=3661 path=[6689:0-1864 8554:1865-2809 11971:2810-2817 11979:2818-2821 9511:2822-3036 9726:3037-3044 9734:3045-3326 10016:3327-3660];Haliotis_sp_idb_3766_c0_g1_i1	21;19	21;19	21;19	>comp100163_c2_seq1_3 len=3661 path=[6689:0-1864 8554:1865-2809 11971:2810-2817 11979:2818-2821 9511:2822-3036 9726:3037-3044 9734:3045-3326 10016:3327-3660];>Haliotis_sp_idb_3766_c0_g1_i1	2	21	21	21	20.7	20.7	20.7	137.19	1220	1220;1052	0	179.98	1542800000	22689000	8.17872e-05	0.00817872	104	0;1;2;3;4		151;387;454;555;822
comp100424_c4_seq2_5 len=2107 path=[9433:0-790 21894:791-934 22038:935-1683 22787:1684-2106];Haliotis_sp_Tri_71363_c0_g1_i1;Haliotis_sp_idb_20237_c0_g1_i1;comp100424_c4_seq3_6 len=1328 path=[38297:0-155 22038:156-904 22787:905-1327];comp100424_c4_seq5_4 len=1596 path=[35479:0-279 21894:280-423 22038:424-1172 22787:1173-1595]	comp100424_c4_seq2_5 len=2107 path=[9433:0-790 21894:791-934 22038:935-1683 22787:1684-2106];Haliotis_sp_Tri_71363_c0_g1_i1;Haliotis_sp_idb_20237_c0_g1_i1;comp100424_c4_seq3_6 len=1328 path=[38297:0-155 22038:156-904 22787:905-1327];comp100424_c4_seq5_4 len=1596 path=[35479:0-279 21894:280-423 22038:424-1172 22787:1173-1595]	3;2;2;2;2	3;2;2;2;2	3;2;2;2;2	>comp100424_c4_seq2_5 len=2107 path=[9433:0-790 21894:791-934 22038:935-1683 22787:1684-2106];>Haliotis_sp_Tri_71363_c0_g1_i1;>Haliotis_sp_idb_20237_c0_g1_i1;>comp100424_c4_seq3_6 len=1328 path=[38297:0-155 22038:156-904 22787:905-1327];>comp100424_c4_seq5	5	3	3	3	4.8	4.8	4.8	76.781	703	703;327;390;443;532	0	17.882	42055000	1025700	3.69735e-06	0.000369735	5
Haliotis_sp_idb_16732_c0_g1_i1;comp100491_c1_seq1_3 len=3164 path=[3142:0-339 8308:340-1041 4184:1042-1072 4215:1073-1257 4400:1258-1264 8450:1265-1464 4607:1465-1483 4626:1484-2115 5258:2116-2137 5280:2138-2163 5306:2164-3163]	Haliotis_sp_idb_16732_c0_g1_i1;comp100491_c1_seq1_3 len=3164 path=[3142:0-339 8308:340-1041 4184:1042-1072 4215:1073-1257 4400:1258-1264 8450:1265-1464 4607:1465-1483 4626:1484-2115 5258:2116-2137 5280:2138-2163 5306:2164-3163]	1;1	1;1	1;1	>Haliotis_sp_idb_16732_c0_g1_i1;>comp100491_c1_seq1_3 len=3164 path=[3142:0-339 8308:340-1041 4184:1042-1072 4215:1073-1257 4400:1258-1264 8450:1265-1464 4607:1465-1483 4626:1484-2115 5258:2116-2137 5280:2138-2163 5306:2164-3163]	2	1	1	1	4.6	4.6	4.6	30.73	283	283;1054	0	7.4598	2864100	159120	5.73581e-07	5.73581e-05	1
Haliotis_sp_Tri_2667_c0_g1_i1;comp100525_c0_seq1_6 len=2949 path=[1:0-36 38:37-701 703:702-714 716:715-794 796:795-842 844:843-873 875:874-897 7811:898-908 910:909-919 921:920-947 7832:948-960 962:961-979 981:980-1003 7866:1004-1008 7871:1009-1017 7880:1018-1034 1036:1035-1112 1114:1113-1145 1147:1146-1175 1177:1176-1522 7989:1523-2111 6008:2112-2135 2137:2136-2245 2247:2246-2261 2263:2262-2654 2…	Haliotis_sp_Tri_2667_c0_g1_i1;comp100525_c0_seq1_6 len=2949 path=[1:0-36 38:37-701 703:702-714 716:715-794 796:795-842 844:843-873 875:874-897 7811:898-908 910:909-919 921:920-947 7832:948-960 962:961-979 981:980-1003 7866:1004-1008 7871:1009-1017 7880:1018-1034 1036:1035-1112 1114:1113-1145 1147:1146-1175 1177:1176-1522 7989:1523-2111 6008:2112-2135 2137:2136-2245 2247:2246-2261 2263:2262-2654 2…	2;2;1;1	2;2;1;1	2;2;1;1	>Haliotis_sp_Tri_2667_c0_g1_i1;>comp100525_c0_seq1_6 len=2949 path=[1:0-36 38:37-701 703:702-714 716:715-794 796:795-842 844:843-873 875:874-897 7811:898-908 910:909-919 921:920-947 7832:948-960 962:961-979 981:980-1003 7866:1004-1008 7871:1009-1017 7880:1	4	2	2	2	4.9	4.9	4.9	50.89	466	466;983;202;208	0	13.427	40432000	2128000	7.67082e-06	0.000767082	5	5		379
comp128433_c0_seq1_5 len=539 path=[1:0-538];Haliotis_sp_idb_61126_c0_g1_i1;comp100535_c0_seq4_3 len=600 path=[2087:0-34 2122:35-533 4098:534-599];comp100535_c0_seq3_3 len=2077 path=[2087:0-34 2122:35-533 2621:534-710 2798:711-823 2911:824-1031 3119:1032-1037 3125:1038-1080 17591:1081-1082 3170:1083-1337 3425:1338-1358 24522:1359-1377 3465:1378-1393 3481:1394-1419 3507:1420-1421 3509:1422-1517 360…	comp128433_c0_seq1_5 len=539 path=[1:0-538];Haliotis_sp_idb_61126_c0_g1_i1;comp100535_c0_seq4_3 len=600 path=[2087:0-34 2122:35-533 4098:534-599];comp100535_c0_seq3_3 len=2077 path=[2087:0-34 2122:35-533 2621:534-710 2798:711-823 2911:824-1031 3119:1032-1037 3125:1038-1080 17591:1081-1082 3170:1083-1337 3425:1338-1358 24522:1359-1377 3465:1378-1393 3481:1394-1419 3507:1420-1421 3509:1422-1517 360…	1;1;1;1;1;1	1;1;1;1;1;1	1;1;1;1;1;1	>comp128433_c0_seq1_5 len=539 path=[1:0-538];>Haliotis_sp_idb_61126_c0_g1_i1;>comp100535_c0_seq4_3 len=600 path=[2087:0-34 2122:35-533 4098:534-599];>comp100535_c0_seq3_3 len=2077 path=[2087:0-34 2122:35-533 2621:534-710 2798:711-823 2911:824-1031 3119:103	6	1	1	1	7.8	7.8	7.8	20.402	180	180;191;200;692;1148;1152	0	9.6239	5791300	723910	2.60948e-06	0.000260948	1
comp148966_c0_seq1_4 len=408 path=[386:0-407];Haliotis_sp_Tri_53506_c0_g1_i1;comp45831_c0_seq1_1 len=497 path=[475:0-496];comp100582_c0_seq1_5 len=631 path=[18200:0-22 236:23-630]	comp148966_c0_seq1_4 len=408 path=[386:0-407];Haliotis_sp_Tri_53506_c0_g1_i1;comp45831_c0_seq1_1 len=497 path=[475:0-496];comp100582_c0_seq1_5 len=631 path=[18200:0-22 236:23-630]	2;2;2;2	2;2;2;2	2;2;2;2	>comp148966_c0_seq1_4 len=408 path=[386:0-407];>Haliotis_sp_Tri_53506_c0_g1_i1;>comp45831_c0_seq1_1 len=497 path=[475:0-496];>comp100582_c0_seq1_5 len=631 path=[18200:0-22 236:23-630]	4	2	2	2	7.4	7.4	7.4	16.082	136	136;164;166;211	0	14.233	27225000	5445100	1.9628e-05	0.0019628	4
comp100630_c0_seq1_5 len=1005 path=[2193:0-34 5440:35-214 5620:215-283 9813:284-330 8150:331-360 9875:361-366 2560:367-385 2579:386-419 9904:420-535 5984:536-559 9979:560-566 2760:567-567 2761:568-604 2798:605-657 10060:658-674 10077:675-756 10103:757-775 2969:776-831 6433:832-863 3057:864-1004];comp100630_c0_seq4_5 len=1019 path=[2193:0-34 5440:35-214 5620:215-283 9813:284-330 8150:331-360 9875:…	comp100630_c0_seq1_5 len=1005 path=[2193:0-34 5440:35-214 5620:215-283 9813:284-330 8150:331-360 9875:361-366 2560:367-385 2579:386-419 9904:420-535 5984:536-559 9979:560-566 2760:567-567 2761:568-604 2798:605-657 10060:658-674 10077:675-756 10103:757-775 2969:776-831 6433:832-863 3057:864-1004];comp100630_c0_seq4_5 len=1019 path=[2193:0-34 5440:35-214 5620:215-283 9813:284-330 8150:331-360 9875:…	1;1;1;1	1;1;1;1	1;1;1;1	>comp100630_c0_seq1_5 len=1005 path=[2193:0-34 5440:35-214 5620:215-283 9813:284-330 8150:331-360 9875:361-366 2560:367-385 2579:386-419 9904:420-535 5984:536-559 9979:560-566 2760:567-567 2761:568-604 2798:605-657 10060:658-674 10077:675-756 10103:757-775	4	1	1	1	5.1	5.1	5.1	38.266	335	335;340;532;542	0	10.596	7143000	446440	1.60929e-06	0.000160929	1
Haliotis_sp_idb_54921_c0_g1_i1;comp100900_c0_seq1_2 len=2358 path=[5609:0-237 5847:238-239 5849:240-269 5879:270-291 2387:292-767 2863:768-783 2879:784-1249 3345:1250-1270 3366:1271-1340 4514:1341-1365 3461:1366-1476 7270:1477-1477 3574:1478-1494 3591:1495-1644 3741:1645-1840 3937:1841-1849 3946:1850-2129 4694:2130-2149 4258:2150-2279 4388:2280-2285 4394:2286-2357];comp100900_c0_seq4_2 len=2370 p…	Haliotis_sp_idb_54921_c0_g1_i1;comp100900_c0_seq1_2 len=2358 path=[5609:0-237 5847:238-239 5849:240-269 5879:270-291 2387:292-767 2863:768-783 2879:784-1249 3345:1250-1270 3366:1271-1340 4514:1341-1365 3461:1366-1476 7270:1477-1477 3574:1478-1494 3591:1495-1644 3741:1645-1840 3937:1841-1849 3946:1850-2129 4694:2130-2149 4258:2150-2279 4388:2280-2285 4394:2286-2357];comp100900_c0_seq4_2 len=2370 p…	1;1;1;1;1	1;1;1;1;1	1;1;1;1;1	>Haliotis_sp_idb_54921_c0_g1_i1;>comp100900_c0_seq1_2 len=2358 path=[5609:0-237 5847:238-239 5849:240-269 5879:270-291 2387:292-767 2863:768-783 2879:784-1249 3345:1250-1270 3366:1271-1340 4514:1341-1365 3461:1366-1476 7270:1477-1477 3574:1478-1494 3591:14	5	1	1	1	3	3	3	40.515	365	365;786;790;809;813	0	9.5662	31692000	1218900	4.39378e-06	0.000439378	3
Haliotis_sp_idb_30235_c0_g1_i1;Haliotis_sp_idb_30234_c0_g1_i1;comp101142_c0_seq1_1 len=2799 path=[2777:0-207 2985:208-218 7751:219-362 3140:363-372 3150:373-648 3426:649-1106 3884:1107-1128 3906:1129-1158 3936:1159-1171 3949:1172-1385 4163:1386-1768 4546:1769-1826 4604:1827-2314 8265:2315-2334 5112:2335-2350 5128:2351-2357 5135:2358-2422 5730:2423-2440 5218:2441-2501 5869:2502-2535 5313:2536-2798…	Haliotis_sp_idb_30235_c0_g1_i1;Haliotis_sp_idb_30234_c0_g1_i1;comp101142_c0_seq1_1 len=2799 path=[2777:0-207 2985:208-218 7751:219-362 3140:363-372 3150:373-648 3426:649-1106 3884:1107-1128 3906:1129-1158 3936:1159-1171 3949:1172-1385 4163:1386-1768 4546:1769-1826 4604:1827-2314 8265:2315-2334 5112:2335-2350 5128:2351-2357 5135:2358-2422 5730:2423-2440 5218:2441-2501 5869:2502-2535 5313:2536-2798…	6;6;6;6	6;6;6;6	6;6;6;6	>Haliotis_sp_idb_30235_c0_g1_i1;>Haliotis_sp_idb_30234_c0_g1_i1;>comp101142_c0_seq1_1 len=2799 path=[2777:0-207 2985:208-218 7751:219-362 3140:363-372 3150:373-648 3426:649-1106 3884:1107-1128 3906:1129-1158 3936:1159-1171 3949:1172-1385 4163:1386-1768 454	4	6	6	6	10	10	10	71.468	651	651;714;933;939	0	48.1	377600000	14523000	5.23512e-05	0.00523512	49	6		516
Haliotis_sp_idb_14266_c0_g1_i1;comp101187_c0_seq1_6 len=2185 path=[44:0-71 116:72-118 163:119-148 193:149-151 196:152-835 880:836-845 890:846-968 6837:969-970 6839:971-1027 1072:1028-1049 1094:1050-1339 6963:1340-1341 6965:1342-1642 1687:1643-1703 1748:1704-1706 1751:1707-1727 1772:1728-1858 7142:1859-1885 4798:1886-1900 1945:1901-1962 7189:1963-2184]	Haliotis_sp_idb_14266_c0_g1_i1;comp101187_c0_seq1_6 len=2185 path=[44:0-71 116:72-118 163:119-148 193:149-151 196:152-835 880:836-845 890:846-968 6837:969-970 6839:971-1027 1072:1028-1049 1094:1050-1339 6963:1340-1341 6965:1342-1642 1687:1643-1703 1748:1704-1706 1751:1707-1727 1772:1728-1858 7142:1859-1885 4798:1886-1900 1945:1901-1962 7189:1963-2184]	1;1	1;1	1;1	>Haliotis_sp_idb_14266_c0_g1_i1;>comp101187_c0_seq1_6 len=2185 path=[44:0-71 116:72-118 163:119-148 193:149-151 196:152-835 880:836-845 890:846-968 6837:969-970 6839:971-1027 1072:1028-1049 1094:1050-1339 6963:1340-1341 6965:1342-1642 1687:1643-1703 1748:1	2	1	1	1	2.3	2.3	2.3	75.226	662	662;728	0	13.6	23097000	563350	2.03071e-06	0.000203071	2	7		466
comp101219_c1_seq3_6 len=1447 path=[1:0-74 76:75-99 19142:100-111 24781:112-151 19802:152-168 196:169-304 332:305-311 339:312-525 553:526-548 28233:549-554 28239:555-556 28241:557-610 638:611-626 28300:627-631 28305:632-633 28307:634-638 666:639-806 28434:807-807 835:808-1042 1070:1043-1427 28916:1428-1446];comp101219_c1_seq9_6 len=1450 path=[1:0-74 76:75-99 19142:100-111 24781:112-151 19802:152-…	comp101219_c1_seq3_6 len=1447 path=[1:0-74 76:75-99 19142:100-111 24781:112-151 19802:152-168 196:169-304 332:305-311 339:312-525 553:526-548 28233:549-554 28239:555-556 28241:557-610 638:611-626 28300:627-631 28305:632-633 28307:634-638 666:639-806 28434:807-807 835:808-1042 1070:1043-1427 28916:1428-1446];comp101219_c1_seq9_6 len=1450 path=[1:0-74 76:75-99 19142:100-111 24781:112-151 19802:152-…	2;2;2;2;2;1;1;1;1;1;1;1;1;1;1;1;1	2;2;2;2;2;1;1;1;1;1;1;1;1;1;1;1;1	2;2;2;2;2;1;1;1;1;1;1;1;1;1;1;1;1	>comp101219_c1_seq3_6 len=1447 path=[1:0-74 76:75-99 19142:100-111 24781:112-151 19802:152-168 196:169-304 332:305-311 339:312-525 553:526-548 28233:549-554 28239:555-556 28241:557-610 638:611-626 28300:627-631 28305:632-633 28307:634-638 666:639-806 28434	17	2	2	2	5.8	5.8	5.8	52.66	482	482;483;491;492;704;288;297;347;384;385;391;393;400;584;585;593;594	0	19.589	96573000	5365100	1.93396e-05	0.00193396	16
Haliotis_sp_idb_11270_c0_g1_i1;Haliotis_sp_idb_22145_c0_g1_i1;comp101254_c0_seq1_3 len=2326 path=[1:0-118 6771:119-257 6801:258-276 278:277-301 6835:302-1057 1059:1058-1060 1062:1061-2097 7204:2098-2118 2120:2119-2174 7242:2175-2177 7245:2178-2192 7260:2193-2296 7349:2297-2303 7337:2304-2315 4903:2316-2325];comp101254_c0_seq2_3 len=2417 path=[1:0-118 6771:119-257 6801:258-276 278:277-301 6835:302…	Haliotis_sp_idb_11270_c0_g1_i1;Haliotis_sp_idb_22145_c0_g1_i1;comp101254_c0_seq1_3 len=2326 path=[1:0-118 6771:119-257 6801:258-276 278:277-301 6835:302-1057 1059:1058-1060 1062:1061-2097 7204:2098-2118 2120:2119-2174 7242:2175-2177 7245:2178-2192 7260:2193-2296 7349:2297-2303 7337:2304-2315 4903:2316-2325];comp101254_c0_seq2_3 len=2417 path=[1:0-118 6771:119-257 6801:258-276 278:277-301 6835:302…	4;4;4;4;4;3;1;1	1;1;1;1;1;1;1;1	1;1;1;1;1;1;1;1	>Haliotis_sp_idb_11270_c0_g1_i1;>Haliotis_sp_idb_22145_c0_g1_i1;>comp101254_c0_seq1_3 len=2326 path=[1:0-118 6771:119-257 6801:258-276 278:277-301 6835:302-1057 1059:1058-1060 1062:1061-2097 7204:2098-2118 2120:2119-2174 7242:2175-2177 7245:2178-2192 7260:	8	4	1	1	8.8	2.5	2.5	69.563	633	633;635;775;805;1121;636;285;518	0	7.7702	36063000	1060700	3.82351e-06	0.000382351	4
comp101372_c1_seq27_5 len=1598 path=[21696:0-24 2331:25-46 2352:47-98 2404:99-264 25116:265-335 2641:336-803 3109:804-828 3134:829-869 3259:870-1597];comp101372_c1_seq49_5 len=1682 path=[21696:0-24 2331:25-46 2352:47-98 2404:99-264 25116:265-335 2641:336-803 3109:804-828 3134:829-869 3175:870-953 3259:954-1681];Haliotis_sp_Tri_61710_c0_g1_i1;comp101372_c1_seq20_5 len=1703 path=[21696:0-24 2331:25…	comp101372_c1_seq27_5 len=1598 path=[21696:0-24 2331:25-46 2352:47-98 2404:99-264 25116:265-335 2641:336-803 3109:804-828 3134:829-869 3259:870-1597];comp101372_c1_seq49_5 len=1682 path=[21696:0-24 2331:25-46 2352:47-98 2404:99-264 25116:265-335 2641:336-803 3109:804-828 3134:829-869 3175:870-953 3259:954-1681];Haliotis_sp_Tri_61710_c0_g1_i1;comp101372_c1_seq20_5 len=1703 path=[21696:0-24 2331:25…	3;3;3;3;3;3;3;3;3;3;3;3;3;3;3;3;3;3;3;3;3;3;3;3;3;3;3;3;3;3;3;3;3;3;3;3;3;3;3;3;3;3;3;3;3	3;3;3;3;3;3;3;3;3;3;3;3;3;3;3;3;3;3;3;3;3;3;3;3;3;3;3;3;3;3;3;3;3;3;3;3;3;3;3;3;3;3;3;3;3	3;3;3;3;3;3;3;3;3;3;3;3;3;3;3;3;3;3;3;3;3;3;3;3;3;3;3;3;3;3;3;3;3;3;3;3;3;3;3;3;3;3;3;3;3	>comp101372_c1_seq27_5 len=1598 path=[21696:0-24 2331:25-46 2352:47-98 2404:99-264 25116:265-335 2641:336-803 3109:804-828 3134:829-869 3259:870-1597];>comp101372_c1_seq49_5 len=1682 path=[21696:0-24 2331:25-46 2352:47-98 2404:99-264 25116:265-335 2641:336	45	3	3	3	7.5	7.5	7.5	57.523	533	533;561;565;568;594;606;622;629;634;641;742;775;779;783;807;814;1490;1518;1518;1561;1589;1640;1668;1698;1711;1711;1726;1733;1734;1739;1739;1746;1762;1769;1782;1797;1804;1810;1817;1884;1912;1919;1955;1983;1990	0	30.323	98205000	4091900	1.47501e-05	0.00147501	18	8		232
Haliotis_sp_CLC_351_c0_g1_i1;comp101468_c1_seq1_3 len=1576 path=[1554:0-1575]	Haliotis_sp_CLC_351_c0_g1_i1;comp101468_c1_seq1_3 len=1576 path=[1554:0-1575]	3;3	3;3	3;3	>Haliotis_sp_CLC_351_c0_g1_i1;>comp101468_c1_seq1_3 len=1576 path=[1554:0-1575]	2	3	3	3	20.5	20.5	20.5	20.247	176	176;525	0	24.917	249720000	22702000	8.18341e-05	0.00818341	26
Haliotis_sp_Tri_88331_c0_g1_i1;comp101550_c1_seq1_3 len=2684 path=[2888:0-1014 3903:1015-1703 15176:1704-1706 4595:1707-1802 4691:1803-1898 15270:1899-1899 4788:1900-1901 4790:1902-2034 4923:2035-2062 10588:2063-2111 5000:2112-2247 5136:2248-2262 5151:2263-2395 5284:2396-2405 5294:2406-2560 5449:2561-2590 5479:2591-2683]	Haliotis_sp_Tri_88331_c0_g1_i1;comp101550_c1_seq1_3 len=2684 path=[2888:0-1014 3903:1015-1703 15176:1704-1706 4595:1707-1802 4691:1803-1898 15270:1899-1899 4788:1900-1901 4790:1902-2034 4923:2035-2062 10588:2063-2111 5000:2112-2247 5136:2248-2262 5151:2263-2395 5284:2396-2405 5294:2406-2560 5449:2561-2590 5479:2591-2683]	10;10	10;10	10;10	>Haliotis_sp_Tri_88331_c0_g1_i1;>comp101550_c1_seq1_3 len=2684 path=[2888:0-1014 3903:1015-1703 15176:1704-1706 4595:1707-1802 4691:1803-1898 15270:1899-1899 4788:1900-1901 4790:1902-2034 4923:2035-2062 10588:2063-2111 5000:2112-2247 5136:2248-2262 5151:22	2	10	10	10	24.6	24.6	24.6	51.259	452	452;894	0	69.644	371220000	17677000	6.37204e-05	0.00637204	46	9		354
comp101638_c0_seq5_5 len=1626 path=[2732:0-74 10580:75-88 10594:89-96 2829:97-107 2840:108-110 2843:111-137 7690:138-156 2889:157-160 2893:161-208 8024:209-223 10658:224-253 10688:254-275 3004:276-354 9007:355-414 3142:415-524 3252:525-1187 3915:1188-1601 10991:1602-1602 10992:1603-1625];comp101638_c0_seq1_5 len=2332 path=[2732:0-74 10580:75-88 10594:89-96 2829:97-107 2840:108-110 2843:111-137 76…	comp101638_c0_seq5_5 len=1626 path=[2732:0-74 10580:75-88 10594:89-96 2829:97-107 2840:108-110 2843:111-137 7690:138-156 2889:157-160 2893:161-208 8024:209-223 10658:224-253 10688:254-275 3004:276-354 9007:355-414 3142:415-524 3252:525-1187 3915:1188-1601 10991:1602-1602 10992:1603-1625];comp101638_c0_seq1_5 len=2332 path=[2732:0-74 10580:75-88 10594:89-96 2829:97-107 2840:108-110 2843:111-137 76…	2;2;2;1	2;2;2;1	2;2;2;1	>comp101638_c0_seq5_5 len=1626 path=[2732:0-74 10580:75-88 10594:89-96 2829:97-107 2840:108-110 2843:111-137 7690:138-156 2889:157-160 2893:161-208 8024:209-223 10658:224-253 10688:254-275 3004:276-354 9007:355-414 3142:415-524 3252:525-1187 3915:1188-1601	4	2	2	2	4.8	4.8	4.8	59.192	542	542;778;920;329	0	15.263	122250000	4889900	1.76267e-05	0.00176267	11	10		35
comp101644_c0_seq2_4 len=5041 path=[1:0-618 620:619-713 715:714-1166 1168:1167-1220 1222:1221-2965 2967:2966-5040]	comp101644_c0_seq2_4 len=5041 path=[1:0-618 620:619-713 715:714-1166 1168:1167-1220 1222:1221-2965 2967:2966-5040]	40	40	1	>comp101644_c0_seq2_4 len=5041 path=[1:0-618 620:619-713 715:714-1166 1168:1167-1220 1222:1221-2965 2967:2966-5040]	1	40	40	1	32.5	32.5	1.2	186.38	1680	1680	0	323.31	17602000000	225660000	0.000813438	0.0813438	579	11;12;13;14;15;16;17;18;19;20		59;84;148;279;351;565;656;929;1051;1132
comp101644_c1_seq1_1 len=1326 path=[6320:0-664 6985:665-668 6989:669-1293 7614:1294-1325]	comp101644_c1_seq1_1 len=1326 path=[6320:0-664 6985:665-668 6989:669-1293 7614:1294-1325]	15	15	1	>comp101644_c1_seq1_1 len=1326 path=[6320:0-664 6985:665-668 6989:669-1293 7614:1294-1325]	1	15	15	1	44.3	44.3	2.5	49.256	442	442	0	230.19	8620400000	331550000	0.00119514	0.119514	232	21;22;23;24		204;235;258;357
Haliotis_sp_idb_39269_c0_g1_i1;comp101668_c0_seq7_2 len=1636 path=[5406:0-67 5663:68-68 5664:69-171 5767:172-681 836:682-720 7215:721-1201 7696:1202-1635];comp101668_c0_seq3_3 len=1667 path=[10817:0-99 5664:100-202 5767:203-712 836:713-751 7215:752-1232 7696:1233-1666];comp101668_c0_seq4_2 len=1825 path=[5406:0-67 5474:68-256 5663:257-257 5664:258-360 5767:361-870 836:871-909 7215:910-1390 7696:1…	Haliotis_sp_idb_39269_c0_g1_i1;comp101668_c0_seq7_2 len=1636 path=[5406:0-67 5663:68-68 5664:69-171 5767:172-681 836:682-720 7215:721-1201 7696:1202-1635];comp101668_c0_seq3_3 len=1667 path=[10817:0-99 5664:100-202 5767:203-712 836:713-751 7215:752-1232 7696:1233-1666];comp101668_c0_seq4_2 len=1825 path=[5406:0-67 5474:68-256 5663:257-257 5664:258-360 5767:361-870 836:871-909 7215:910-1390 7696:1…	5;5;4;4;3;3;3	5;5;4;4;3;3;3	5;5;4;4;3;3;3	>Haliotis_sp_idb_39269_c0_g1_i1;>comp101668_c0_seq7_2 len=1636 path=[5406:0-67 5663:68-68 5664:69-171 5767:172-681 836:682-720 7215:721-1201 7696:1202-1635];>comp101668_c0_seq3_3 len=1667 path=[10817:0-99 5664:100-202 5767:203-712 836:713-751 7215:752-1232	7	5	5	5	15.6	15.6	15.6	55.125	505	505;545;555;608;401;454;604	0	43.09	217650000	7505200	2.70541e-05	0.00270541	15	25;26		341;399
Haliotis_sp_Tri_21659_c0_g1_i1;comp101708_c1_seq7_3 len=2573 path=[30154:0-156 17798:157-290 17932:291-295 17937:296-683 18325:684-687 18329:688-1603 19245:1604-1642 19284:1643-2572];comp101708_c1_seq3_1 len=4164 path=[33231:0-45 34969:46-46 28741:47-154 16205:155-1583 17634:1584-1598 17649:1599-1747 17798:1748-1881 17932:1882-1886 17937:1887-2274 18325:2275-2278 18329:2279-3194 19245:3195-3233 1…	Haliotis_sp_Tri_21659_c0_g1_i1;comp101708_c1_seq7_3 len=2573 path=[30154:0-156 17798:157-290 17932:291-295 17937:296-683 18325:684-687 18329:688-1603 19245:1604-1642 19284:1643-2572];comp101708_c1_seq3_1 len=4164 path=[33231:0-45 34969:46-46 28741:47-154 16205:155-1583 17634:1584-1598 17649:1599-1747 17798:1748-1881 17932:1882-1886 17937:1887-2274 18325:2275-2278 18329:2279-3194 19245:3195-3233 1…	1;1;1;1;1;1;1;1;1;1;1	1;1;1;1;1;1;1;1;1;1;1	1;1;1;1;1;1;1;1;1;1;1	>Haliotis_sp_Tri_21659_c0_g1_i1;>comp101708_c1_seq7_3 len=2573 path=[30154:0-156 17798:157-290 17932:291-295 17937:296-683 18325:684-687 18329:688-1603 19245:1604-1642 19284:1643-2572];>comp101708_c1_seq3_1 len=4164 path=[33231:0-45 34969:46-46 28741:47-15	11	1	1	1	3.2	3.2	3.2	38.251	344	344;857;1388;2387;2399;2422;2423;2434;2435;2458;2470	0	7.57	5836800	448980	1.61844e-06	0.000161844	1
Haliotis_sp_idb_10046_c0_g1_i1;Haliotis_sp_Tri_130852_c0_g1_i1;comp101858_c3_seq10_6 len=2289 path=[23058:0-188 23247:189-606 23665:607-615 23674:616-720 29219:721-721 29220:722-796 369:797-827 400:828-1156 729:1157-1180 11218:1181-1819 11857:1820-1840 11878:1841-2217 22023:2218-2288];comp101858_c3_seq5_6 len=2371 path=[23058:0-188 23247:189-606 23665:607-615 23674:616-720 29219:721-721 29220:722…	Haliotis_sp_idb_10046_c0_g1_i1;Haliotis_sp_Tri_130852_c0_g1_i1;comp101858_c3_seq10_6 len=2289 path=[23058:0-188 23247:189-606 23665:607-615 23674:616-720 29219:721-721 29220:722-796 369:797-827 400:828-1156 729:1157-1180 11218:1181-1819 11857:1820-1840 11878:1841-2217 22023:2218-2288];comp101858_c3_seq5_6 len=2371 path=[23058:0-188 23247:189-606 23665:607-615 23674:616-720 29219:721-721 29220:722…	8;8;8;8;8;8;8;8;8;8;8;8;8;8	8;8;8;8;8;8;8;8;8;8;8;8;8;8	7;7;7;7;7;7;7;7;7;7;7;7;7;7	>Haliotis_sp_idb_10046_c0_g1_i1;>Haliotis_sp_Tri_130852_c0_g1_i1;>comp101858_c3_seq10_6 len=2289 path=[23058:0-188 23247:189-606 23665:607-615 23674:616-720 29219:721-721 29220:722-796 369:797-827 400:828-1156 729:1157-1180 11218:1181-1819 11857:1820-1840	14	8	8	7	17.1	17.1	15.2	62.846	572	572;594;763;790;1201;1207;1219;1225;1228;1234;1246;1252;1300;1327	0	54.809	574840000	17964000	6.4755e-05	0.0064755	37	27;28		262;314
comp101858_c3_seq18_4 len=2097 path=[10064:0-47 10112:48-189 10254:190-207 10272:208-1130 729:1131-1154 753:1155-1893 1492:1894-2096]	comp101858_c3_seq18_4 len=2097 path=[10064:0-47 10112:48-189 10254:190-207 10272:208-1130 729:1131-1154 753:1155-1893 1492:1894-2096]	3	2	2	>comp101858_c3_seq18_4 len=2097 path=[10064:0-47 10112:48-189 10254:190-207 10272:208-1130 729:1131-1154 753:1155-1893 1492:1894-2096]	1	3	2	2	6.2	4.6	4.6	75.776	699	699	0	16.771	58079000	1416600	5.10643e-06	0.000510643	3	29		231
Haliotis_sp_Tri_110769_c0_g1_i1;comp102102_c1_seq1_6 len=848 path=[4234:0-520 4755:521-544 4779:545-847]	Haliotis_sp_Tri_110769_c0_g1_i1;comp102102_c1_seq1_6 len=848 path=[4234:0-520 4755:521-544 4779:545-847]	3;3	3;3	3;3	>Haliotis_sp_Tri_110769_c0_g1_i1;>comp102102_c1_seq1_6 len=848 path=[4234:0-520 4755:521-544 4779:545-847]	2	3	3	3	36.8	36.8	36.8	13.581	125	125;283	0	40.8	34956000	4369600	1.57511e-05	0.00157511	6
comp102137_c1_seq2_2 len=1929 path=[6723:0-162 6886:163-313 7037:314-692 22440:693-698 7422:699-711 22452:712-1401 8125:1402-1531 23109:1532-1532 17850:1533-1928];comp102137_c1_seq18_3 len=1957 path=[22797:0-6 6566:7-38 6598:39-49 22851:50-60 22862:61-61 22863:62-71 12277:72-1072 13278:1073-1078 13284:1079-1429 8125:1430-1559 23109:1560-1560 17850:1561-1956];comp102137_c1_seq31_2 len=2556 path=[6…	comp102137_c1_seq2_2 len=1929 path=[6723:0-162 6886:163-313 7037:314-692 22440:693-698 7422:699-711 22452:712-1401 8125:1402-1531 23109:1532-1532 17850:1533-1928];comp102137_c1_seq18_3 len=1957 path=[22797:0-6 6566:7-38 6598:39-49 22851:50-60 22862:61-61 22863:62-71 12277:72-1072 13278:1073-1078 13284:1079-1429 8125:1430-1559 23109:1560-1560 17850:1561-1956];comp102137_c1_seq31_2 len=2556 path=[6…	1;1;1;1;1;1;1;1;1;1;1;1;1;1;1;1;1;1;1;1;1;1;1;1;1;1;1;1;1;1;1;1;1;1;1;1;1	1;1;1;1;1;1;1;1;1;1;1;1;1;1;1;1;1;1;1;1;1;1;1;1;1;1;1;1;1;1;1;1;1;1;1;1;1	1;1;1;1;1;1;1;1;1;1;1;1;1;1;1;1;1;1;1;1;1;1;1;1;1;1;1;1;1;1;1;1;1;1;1;1;1	>comp102137_c1_seq2_2 len=1929 path=[6723:0-162 6886:163-313 7037:314-692 22440:693-698 7422:699-711 22452:712-1401 8125:1402-1531 23109:1532-1532 17850:1533-1928];>comp102137_c1_seq18_3 len=1957 path=[22797:0-6 6566:7-38 6598:39-49 22851:50-60 22862:61-61	37	1	1	1	2.2	2.2	2.2	69.237	643	643;652;852;1246;1251;1251;1255;1260;1270;1310;1315;1319;1324;1334;1429;1434;1438;1443;1453;1536;1622;1627;1631;1636;1646;2139;2144;2154;2203;2208;2218;2327;2337;2510;2515;2520;2530	0.0032626	6.8304	201090000	8378900	3.02035e-05	0.00302035	1	32	1;30	488	496;498
Haliotis_sp_CLC_2877_c0_g1_i1;Haliotis_sp_idb_3129_c0_g1_i1;comp102281_c0_seq4_1 len=4840 path=[11773:0-133 5565:134-134 5566:135-785 6217:786-1212 6644:1213-2728 8160:2729-2746 8178:2747-3403 8835:3404-3917 15131:3918-3922 15136:3923-3927 15141:3928-3940 9372:3941-4640 10072:4641-4838 14334:4839-4839];comp102281_c0_seq5_3 len=4854 path=[13235:0-148 5566:149-799 6217:800-1226 6644:1227-2742 8160:…	Haliotis_sp_CLC_2877_c0_g1_i1;Haliotis_sp_idb_3129_c0_g1_i1;comp102281_c0_seq4_1 len=4840 path=[11773:0-133 5565:134-134 5566:135-785 6217:786-1212 6644:1213-2728 8160:2729-2746 8178:2747-3403 8835:3404-3917 15131:3918-3922 15136:3923-3927 15141:3928-3940 9372:3941-4640 10072:4641-4838 14334:4839-4839];comp102281_c0_seq5_3 len=4854 path=[13235:0-148 5566:149-799 6217:800-1226 6644:1227-2742 8160:…	2;2;2;2;2;2;2	2;2;2;2;2;2;2	2;2;2;2;2;2;2	>Haliotis_sp_CLC_2877_c0_g1_i1;>Haliotis_sp_idb_3129_c0_g1_i1;>comp102281_c0_seq4_1 len=4840 path=[11773:0-133 5565:134-134 5566:135-785 6217:786-1212 6644:1213-2728 8160:2729-2746 8178:2747-3403 8835:3404-3917 15131:3918-3922 15136:3923-3927 15141:3928-39	7	2	2	2	4.2	4.2	4.2	91.93	850	850;871;1614;1618;1643;1668;1719	0	43.28	158760000	4290700	1.54667e-05	0.00154667	11	35		224
Haliotis_sp_Tri_133681_c0_g1_i1;comp102412_c0_seq2_5 len=3172 path=[1:0-264 8741:265-271 273:272-360 6912:361-380 382:381-417 419:418-476 478:477-481 483:482-505 507:506-857 8892:858-952 956:953-1061 8985:1062-1083 1087:1084-1154 9026:1155-1156 9028:1157-1273 1277:1274-1286 1290:1287-1339 1343:1340-1342 1346:1343-1445 9140:1446-1461 1465:1462-1863 1867:1864-1927 1931:1928-2162 2166:2163-2283 2287…	Haliotis_sp_Tri_133681_c0_g1_i1;comp102412_c0_seq2_5 len=3172 path=[1:0-264 8741:265-271 273:272-360 6912:361-380 382:381-417 419:418-476 478:477-481 483:482-505 507:506-857 8892:858-952 956:953-1061 8985:1062-1083 1087:1084-1154 9026:1155-1156 9028:1157-1273 1277:1274-1286 1290:1287-1339 1343:1340-1342 1346:1343-1445 9140:1446-1461 1465:1462-1863 1867:1864-1927 1931:1928-2162 2166:2163-2283 2287…	5;5;5;2	5;5;5;2	5;5;5;2	>Haliotis_sp_Tri_133681_c0_g1_i1;>comp102412_c0_seq2_5 len=3172 path=[1:0-264 8741:265-271 273:272-360 6912:361-380 382:381-417 419:418-476 478:477-481 483:482-505 507:506-857 8892:858-952 956:953-1061 8985:1062-1083 1087:1084-1154 9026:1155-1156 9028:1157	4	5	5	5	12.9	12.9	12.9	47.181	419	419;1058;1065;182	0	30.881	212340000	7322000	2.63937e-05	0.00263937	17
Haliotis_sp_idb_12496_c0_g1_i1;Haliotis_sp_Tri_81475_c0_g1_i1;comp102420_c1_seq9_2 len=1935 path=[1893:0-234 16789:235-278 16886:279-299 13813:300-303 2197:304-377 2271:378-378 2272:379-408 2302:409-432 2326:433-440 2334:441-464 2358:465-507 2401:508-537 2431:538-540 2434:541-585 2479:586-588 2482:589-691 2585:692-714 2608:715-744 2638:745-762 2656:763-777 2671:778-786 2680:787-797 2691:798-798 8…	Haliotis_sp_idb_12496_c0_g1_i1;Haliotis_sp_Tri_81475_c0_g1_i1;comp102420_c1_seq9_2 len=1935 path=[1893:0-234 16789:235-278 16886:279-299 13813:300-303 2197:304-377 2271:378-378 2272:379-408 2302:409-432 2326:433-440 2334:441-464 2358:465-507 2401:508-537 2431:538-540 2434:541-585 2479:586-588 2482:589-691 2585:692-714 2608:715-744 2638:745-762 2656:763-777 2671:778-786 2680:787-797 2691:798-798 8…	2;2;2;2;1;1;1;1;1;1;1;1;1;1;1;1;1;1;1;1;1	2;2;2;2;1;1;1;1;1;1;1;1;1;1;1;1;1;1;1;1;1	2;2;2;2;1;1;1;1;1;1;1;1;1;1;1;1;1;1;1;1;1	>Haliotis_sp_idb_12496_c0_g1_i1;>Haliotis_sp_Tri_81475_c0_g1_i1;>comp102420_c1_seq9_2 len=1935 path=[1893:0-234 16789:235-278 16886:279-299 13813:300-303 2197:304-377 2271:378-378 2272:379-408 2302:409-432 2326:433-440 2334:441-464 2358:465-507 2401:508-53	21	2	2	2	6.2	6.2	6.2	49.682	452	452;455;645;657;112;274;282;286;294;403;410;451;452;533;533;542;542;545;545;554;554	0	13.948	60760000	2430400	8.76088e-06	0.000876088	6
Haliotis_sp_Tri_79232_c0_g1_i1;Haliotis_sp_Tri_79231_c0_g1_i1;comp102550_c0_seq3_1 len=1733 path=[3383:0-197 3581:198-209 3593:210-268 3652:269-284 3668:285-355 3739:356-365 3749:366-458 3842:459-653 4037:654-694 4078:695-934 4318:935-1004 4388:1005-1317 4701:1318-1318 4702:1319-1415 13361:1416-1416 4800:1417-1418 4802:1419-1514 13416:1515-1521 4907:1522-1536 4922:1537-1580 4967:1581-1683 11574:1…	Haliotis_sp_Tri_79232_c0_g1_i1;Haliotis_sp_Tri_79231_c0_g1_i1;comp102550_c0_seq3_1 len=1733 path=[3383:0-197 3581:198-209 3593:210-268 3652:269-284 3668:285-355 3739:356-365 3749:366-458 3842:459-653 4037:654-694 4078:695-934 4318:935-1004 4388:1005-1317 4701:1318-1318 4702:1319-1415 13361:1416-1416 4800:1417-1418 4802:1419-1514 13416:1515-1521 4907:1522-1536 4922:1537-1580 4967:1581-1683 11574:1…	1;1;1;1	1;1;1;1	1;1;1;1	>Haliotis_sp_Tri_79232_c0_g1_i1;>Haliotis_sp_Tri_79231_c0_g1_i1;>comp102550_c0_seq3_1 len=1733 path=[3383:0-197 3581:198-209 3593:210-268 3652:269-284 3668:285-355 3739:356-365 3749:366-458 3842:459-653 4037:654-694 4078:695-934 4318:935-1004 4388:1005-131	4	1	1	1	4.7	4.7	4.7	40.749	361	361;362;578;784	0.0016694	7.0483	13697000	856090	3.08595e-06	0.000308595	1	36		259
comp102688_c0_seq2_4 len=5931 path=[1:0-2248 2250:2249-2261 2263:2262-3239 3241:3240-3246 3248:3247-4693 12302:4694-4784 4798:4785-5107 5148:5108-5153 5194:5154-5171 5212:5172-5210 12862:5211-5251 5292:5252-5377 15093:5378-5594 5635:5595-5930];comp102688_c0_seq5_4 len=5943 path=[1:0-2248 2250:2249-2261 2263:2262-3239 3241:3240-3246 3248:3247-4693 14807:4694-4796 4798:4797-5119 5148:5120-5165 5194…	comp102688_c0_seq2_4 len=5931 path=[1:0-2248 2250:2249-2261 2263:2262-3239 3241:3240-3246 3248:3247-4693 12302:4694-4784 4798:4785-5107 5148:5108-5153 5194:5154-5171 5212:5172-5210 12862:5211-5251 5292:5252-5377 15093:5378-5594 5635:5595-5930];comp102688_c0_seq5_4 len=5943 path=[1:0-2248 2250:2249-2261 2263:2262-3239 3241:3240-3246 3248:3247-4693 14807:4694-4796 4798:4797-5119 5148:5120-5165 5194…	1;1;1;1	1;1;1;1	1;1;1;1	>comp102688_c0_seq2_4 len=5931 path=[1:0-2248 2250:2249-2261 2263:2262-3239 3241:3240-3246 3248:3247-4693 12302:4694-4784 4798:4785-5107 5148:5108-5153 5194:5154-5171 5212:5172-5210 12862:5211-5251 5292:5252-5377 15093:5378-5594 5635:5595-5930];>comp102688	4	1	1	1	0.8	0.8	0.8	210.55	1977	1977;1981;1986;1990	0.001692	7.2448	23791000	297390	1.072e-06	0.0001072	1		3;4		578;581
Haliotis_sp_idb_8870_c0_g1_i1;comp102820_c2_seq56_4 len=5503 path=[47:0-7 55:8-354 403:355-489 551:490-610 672:611-650 712:651-1103 1165:1104-1105 1167:1106-1248 1310:1249-1516 1578:1517-1525 1587:1526-2963 3025:2964-2970 3032:2971-3033 3095:3034-3349 3411:3350-3644 27196:3645-3645 27197:3646-3649 27201:3650-3651 3713:3652-3780 27261:3781-3785 3847:3786-4286 4348:4287-4293 4355:4294-4663 4725:466…	Haliotis_sp_idb_8870_c0_g1_i1;comp102820_c2_seq56_4 len=5503 path=[47:0-7 55:8-354 403:355-489 551:490-610 672:611-650 712:651-1103 1165:1104-1105 1167:1106-1248 1310:1249-1516 1578:1517-1525 1587:1526-2963 3025:2964-2970 3032:2971-3033 3095:3034-3349 3411:3350-3644 27196:3645-3645 27197:3646-3649 27201:3650-3651 3713:3652-3780 27261:3781-3785 3847:3786-4286 4348:4287-4293 4355:4294-4663 4725:466…	5;5;5;5;5;5;5;5;5;5;5;5;3;3;3;3;3;3;3;3;3;3;3;3;3;3;3;3;3;3;3;3;3;3;3;3;3;3;3;3;3;3;3;3;3;3;3;3;3;3;3;3;3;3;3;3;2;1	5;5;5;5;5;5;5;5;5;5;5;5;3;3;3;3;3;3;3;3;3;3;3;3;3;3;3;3;3;3;3;3;3;3;3;3;3;3;3;3;3;3;3;3;3;3;3;3;3;3;3;3;3;3;3;3;2;1	5;5;5;5;5;5;5;5;5;5;5;5;3;3;3;3;3;3;3;3;3;3;3;3;3;3;3;3;3;3;3;3;3;3;3;3;3;3;3;3;3;3;3;3;3;3;3;3;3;3;3;3;3;3;3;3;2;1	>Haliotis_sp_idb_8870_c0_g1_i1;>comp102820_c2_seq56_4 len=5503 path=[47:0-7 55:8-354 403:355-489 551:490-610 672:611-650 712:651-1103 1165:1104-1105 1167:1106-1248 1310:1249-1516 1578:1517-1525 1587:1526-2963 3025:2964-2970 3032:2971-3033 3095:3034-3349 34	58	5	5	5	5.3	5.3	5.3	136.97	1203	1203;1834;1838;1839;1840;1843;1844;1845;1846;1847;1849;1852;1109;1111;1113;1114;1118;1149;1153;1154;1259;1263;1264;1269;1273;1278;1280;1284;1285;1320;1324;1325;1372;1376;1377;1379;1381;1383;1384;1388;1393;1397;1398;1400;1402;1404;1405;1409;1433;1437;1438;1440;1442;1444;1445;1449;653;260	0	32.737	96768000	1382400	4.98315e-06	0.000498315	7	37		248
Haliotis_sp_Tri_129753_c0_g1_i1;comp102930_c0_seq1_5 len=2482 path=[1:0-245 247:246-278 280:279-294 296:295-442 444:443-462 8038:463-516 521:517-619 8120:620-636 5253:637-652 8145:653-741 5172:742-760 764:761-1008 8270:1009-1029 1033:1030-1105 1109:1106-1125 8321:1126-1152 1156:1153-1341 1345:1342-1358 1362:1359-1441 5058:1442-1490 1494:1491-1514 8477:1515-1535 1539:1536-1645 5572:1646-1649 1653:…	Haliotis_sp_Tri_129753_c0_g1_i1;comp102930_c0_seq1_5 len=2482 path=[1:0-245 247:246-278 280:279-294 296:295-442 444:443-462 8038:463-516 521:517-619 8120:620-636 5253:637-652 8145:653-741 5172:742-760 764:761-1008 8270:1009-1029 1033:1030-1105 1109:1106-1125 8321:1126-1152 1156:1153-1341 1345:1342-1358 1362:1359-1441 5058:1442-1490 1494:1491-1514 8477:1515-1535 1539:1536-1645 5572:1646-1649 1653:…	7;7	7;7	7;7	>Haliotis_sp_Tri_129753_c0_g1_i1;>comp102930_c0_seq1_5 len=2482 path=[1:0-245 247:246-278 280:279-294 296:295-442 444:443-462 8038:463-516 521:517-619 8120:620-636 5253:637-652 8145:653-741 5172:742-760 764:761-1008 8270:1009-1029 1033:1030-1105 1109:1106-	2	7	7	7	64.2	64.2	64.2	15.724	148	148;828	0	200.78	6211100000	887300000	0.00319846	0.319846	126	38		113
comp103075_c0_seq2_6 len=2972 path=[1:0-14 16:15-785 3460:786-893 3568:894-906 3581:907-1049 10947:1050-1077 15404:1078-1100 1102:1101-1136 10084:1137-1171 15502:1172-1188 15519:1189-1194 15525:1195-1208 7920:1209-1262 1263:1263-1286 15621:1287-1296 1297:1297-1356 15714:1357-1414 10209:1415-1458 1459:1459-1536 1537:1537-1559 15857:1560-1572 15870:1573-1615 15896:1616-1622 1623:1623-1642 15921:164…	comp103075_c0_seq2_6 len=2972 path=[1:0-14 16:15-785 3460:786-893 3568:894-906 3581:907-1049 10947:1050-1077 15404:1078-1100 1102:1101-1136 10084:1137-1171 15502:1172-1188 15519:1189-1194 15525:1195-1208 7920:1209-1262 1263:1263-1286 15621:1287-1296 1297:1297-1356 15714:1357-1414 10209:1415-1458 1459:1459-1536 1537:1537-1559 15857:1560-1572 15870:1573-1615 15896:1616-1622 1623:1623-1642 15921:164…	1	1	1	>comp103075_c0_seq2_6 len=2972 path=[1:0-14 16:15-785 3460:786-893 3568:894-906 3581:907-1049 10947:1050-1077 15404:1078-1100 1102:1101-1136 10084:1137-1171 15502:1172-1188 15519:1189-1194 15525:1195-1208 7920:1209-1262 1263:1263-1286 15621:1287-1296 1297:	1	1	1	1	1.5	1.5	1.5	107.35	991	991	0.0064725	6.7556	11867000	242190	8.73024e-07	8.73024e-05	2
comp103103_c0_seq1_2 len=2248 path=[1:0-105 6828:106-677 679:678-699 7040:700-704 706:705-720 722:721-872 7102:873-873 4587:874-888 890:889-1082 1084:1083-1095 1097:1096-1695 1697:1696-1696 1698:1697-1758 7372:1759-1759 7373:1760-1827 7582:1828-1884 1886:1885-1897 1899:1898-1944 4664:1945-1961 1963:1962-2010 2012:2011-2043 7517:2044-2247];Haliotis_sp_Tri_74375_c0_g1_i1	comp103103_c0_seq1_2 len=2248 path=[1:0-105 6828:106-677 679:678-699 7040:700-704 706:705-720 722:721-872 7102:873-873 4587:874-888 890:889-1082 1084:1083-1095 1097:1096-1695 1697:1696-1696 1698:1697-1758 7372:1759-1759 7373:1760-1827 7582:1828-1884 1886:1885-1897 1899:1898-1944 4664:1945-1961 1963:1962-2010 2012:2011-2043 7517:2044-2247];Haliotis_sp_Tri_74375_c0_g1_i1	6;4	6;4	6;4	>comp103103_c0_seq1_2 len=2248 path=[1:0-105 6828:106-677 679:678-699 7040:700-704 706:705-720 722:721-872 7102:873-873 4587:874-888 890:889-1082 1084:1083-1095 1097:1096-1695 1697:1696-1696 1698:1697-1758 7372:1759-1759 7373:1760-1827 7582:1828-1884 1886:	2	6	6	6	7.9	7.9	7.9	82.934	749	749;525	0	44.842	491330000	18197000	6.55949e-05	0.00655949	52	40;41		171;383
comp103248_c0_seq6_5 len=3269 path=[1:0-530 533:531-620 623:621-622 625:623-680 683:681-682 685:683-827 830:828-1784 1814:1785-1918 1948:1919-1935 1965:1936-2023 2053:2024-2108 14197:2109-2185 2215:2186-2241 2271:2242-2247 2277:2248-2329 2359:2330-2421 2451:2422-2427 2457:2428-3008 3038:3009-3115 3145:3116-3235 14602:3236-3236 3266:3237-3268];comp103248_c0_seq2_5 len=3296 path=[1:0-530 533:531-62…	comp103248_c0_seq6_5 len=3269 path=[1:0-530 533:531-620 623:621-622 625:623-680 683:681-682 685:683-827 830:828-1784 1814:1785-1918 1948:1919-1935 1965:1936-2023 2053:2024-2108 14197:2109-2185 2215:2186-2241 2271:2242-2247 2277:2248-2329 2359:2330-2421 2451:2422-2427 2457:2428-3008 3038:3009-3115 3145:3116-3235 14602:3236-3236 3266:3237-3268];comp103248_c0_seq2_5 len=3296 path=[1:0-530 533:531-62…	2;2;1;1;1;1;1;1;1	2;2;1;1;1;1;1;1;1	2;2;1;1;1;1;1;1;1	>comp103248_c0_seq6_5 len=3269 path=[1:0-530 533:531-620 623:621-622 625:623-680 683:681-682 685:683-827 830:828-1784 1814:1785-1918 1948:1919-1935 1965:1936-2023 2053:2024-2108 14197:2109-2185 2215:2186-2241 2271:2242-2247 2277:2248-2329 2359:2330-2421 24	9	2	2	2	2.7	2.7	2.7	119.28	1090	1090;1099;117;1209;1218;1358;1367;1484;1493	0	12.891	13455000	328160	1.18292e-06	0.000118292	2
Haliotis_sp_Tri_70670_c0_g1_i1;comp103341_c2_seq1_1 len=2910 path=[9071:0-58 9130:59-181 9253:182-218 9290:219-302 13969:303-314 9386:315-402 9474:403-418 9490:419-461 2744:462-641 2924:642-745 18774:746-760 3043:761-761 3044:762-767 3050:768-791 3074:792-861 18826:862-943 3226:944-968 3251:969-969 3252:970-974 3257:975-981 18887:982-1023 3306:1024-1052 3335:1053-1061 3344:1062-1129 10110:1130-11…	Haliotis_sp_Tri_70670_c0_g1_i1;comp103341_c2_seq1_1 len=2910 path=[9071:0-58 9130:59-181 9253:182-218 9290:219-302 13969:303-314 9386:315-402 9474:403-418 9490:419-461 2744:462-641 2924:642-745 18774:746-760 3043:761-761 3044:762-767 3050:768-791 3074:792-861 18826:862-943 3226:944-968 3251:969-969 3252:970-974 3257:975-981 18887:982-1023 3306:1024-1052 3335:1053-1061 3344:1062-1129 10110:1130-11…	1;1;1	1;1;1	1;1;1	>Haliotis_sp_Tri_70670_c0_g1_i1;>comp103341_c2_seq1_1 len=2910 path=[9071:0-58 9130:59-181 9253:182-218 9290:219-302 13969:303-314 9386:315-402 9474:403-418 9490:419-461 2744:462-641 2924:642-745 18774:746-760 3043:761-761 3044:762-767 3050:768-791 3074:79	3	1	1	1	8.1	8.1	8.1	19.76	172	172;970;1065	0	8.1073	35853000	4481600	1.61549e-05	0.00161549	3
Haliotis_sp_idb_8137_c0_g1_i1;comp103344_c0_seq1_6 len=1781 path=[1:0-39 41:40-80 82:81-81 83:82-84 6157:85-105 6178:106-107 6180:108-120 122:121-122 6195:123-125 127:126-126 128:127-232 6243:233-233 6244:234-260 6268:261-436 438:437-461 463:462-491 493:492-531 533:532-569 6429:570-570 6430:571-578 580:579-601 6450:602-659 3612:660-708 710:709-1749 1751:1750-1755 1757:1756-1780]	Haliotis_sp_idb_8137_c0_g1_i1;comp103344_c0_seq1_6 len=1781 path=[1:0-39 41:40-80 82:81-81 83:82-84 6157:85-105 6178:106-107 6180:108-120 122:121-122 6195:123-125 127:126-126 128:127-232 6243:233-233 6244:234-260 6268:261-436 438:437-461 463:462-491 493:492-531 533:532-569 6429:570-570 6430:571-578 580:579-601 6450:602-659 3612:660-708 710:709-1749 1751:1750-1755 1757:1756-1780]	3;3	3;3	3;3	>Haliotis_sp_idb_8137_c0_g1_i1;>comp103344_c0_seq1_6 len=1781 path=[1:0-39 41:40-80 82:81-81 83:82-84 6157:85-105 6178:106-107 6180:108-120 122:121-122 6195:123-125 127:126-126 128:127-232 6243:233-233 6244:234-260 6268:261-436 438:437-461 463:462-491 493:	2	3	3	3	10.7	10.7	10.7	43.716	383	383;594	0	26.588	85108000	4479400	1.61469e-05	0.00161469	6
Haliotis_sp_CLC_8815_c0_g1_i1;Haliotis_sp_idb_19915_c0_g1_i1;comp103351_c1_seq6_2 len=2894 path=[10370:0-316 2498:317-382 17439:383-385 17442:386-391 2573:392-462 2644:463-466 2648:467-1046 3228:1047-1058 17673:1059-1073 3255:1074-1088 3270:1089-1701 3883:1702-1729 3911:1730-1803 3985:1804-1817 3999:1818-2176 4358:2177-2190 18090:2191-2525 4707:2526-2528 4710:2529-2636 4818:2637-2644 4826:2645-26…	Haliotis_sp_CLC_8815_c0_g1_i1;Haliotis_sp_idb_19915_c0_g1_i1;comp103351_c1_seq6_2 len=2894 path=[10370:0-316 2498:317-382 17439:383-385 17442:386-391 2573:392-462 2644:463-466 2648:467-1046 3228:1047-1058 17673:1059-1073 3255:1074-1088 3270:1089-1701 3883:1702-1729 3911:1730-1803 3985:1804-1817 3999:1818-2176 4358:2177-2190 18090:2191-2525 4707:2526-2528 4710:2529-2636 4818:2637-2644 4826:2645-26…	2;2;2;2;2;2	2;2;2;2;2;2	2;2;2;2;2;2	>Haliotis_sp_CLC_8815_c0_g1_i1;>Haliotis_sp_idb_19915_c0_g1_i1;>comp103351_c1_seq6_2 len=2894 path=[10370:0-316 2498:317-382 17439:383-385 17442:386-391 2573:392-462 2644:463-466 2648:467-1046 3228:1047-1058 17673:1059-1073 3255:1074-1088 3270:1089-1701 38	6	2	2	2	6.7	6.7	6.7	39.237	374	374;400;965;973;1102;1110	0	12.868	35500000	3227200	1.16331e-05	0.00116331	2
comp103384_c0_seq2_4 len=1187 path=[1163:0-170 5826:171-172 5828:173-203 1367:204-205 1369:206-224 5878:225-251 5905:252-305 1469:306-345 5962:346-377 2887:378-401 6002:402-403 6004:404-411 6012:412-414 1576:415-415 1577:416-440 1602:441-475 6038:476-481 6044:482-488 1650:489-521 1683:522-525 6072:526-539 6086:540-575 6105:576-589 6119:590-596 1758:597-605 6131:606-615 6141:616-623 2504:624-660 1…	comp103384_c0_seq2_4 len=1187 path=[1163:0-170 5826:171-172 5828:173-203 1367:204-205 1369:206-224 5878:225-251 5905:252-305 1469:306-345 5962:346-377 2887:378-401 6002:402-403 6004:404-411 6012:412-414 1576:415-415 1577:416-440 1602:441-475 6038:476-481 6044:482-488 1650:489-521 1683:522-525 6072:526-539 6086:540-575 6105:576-589 6119:590-596 1758:597-605 6131:606-615 6141:616-623 2504:624-660 1…	7	7	2	>comp103384_c0_seq2_4 len=1187 path=[1163:0-170 5826:171-172 5828:173-203 1367:204-205 1369:206-224 5878:225-251 5905:252-305 1469:306-345 5962:346-377 2887:378-401 6002:402-403 6004:404-411 6012:412-414 1576:415-415 1577:416-440 1602:441-475 6038:476-481	1	7	7	2	24.1	24.1	6.3	42.723	395	395	0	80.467	215390000	11336000	4.0863e-05	0.0040863	26	45;46;47;48		118;152;206;208
Haliotis_sp_Tri_23898_c0_g1_i1;comp103559_c0_seq2_2 len=646 path=[1:0-329 331:330-330 332:331-369 371:370-413 3748:414-417 7106:418-473 7147:474-479 7153:480-494 496:495-495 497:496-531 533:532-563 7191:564-573 7201:574-576 578:577-577 579:578-607 7835:608-612 7844:613-621 623:622-645];comp103559_c0_seq1_2 len=928 path=[1:0-329 331:330-330 332:331-369 371:370-413 3748:414-417 7106:418-473 7147:47…	Haliotis_sp_Tri_23898_c0_g1_i1;comp103559_c0_seq2_2 len=646 path=[1:0-329 331:330-330 332:331-369 371:370-413 3748:414-417 7106:418-473 7147:474-479 7153:480-494 496:495-495 497:496-531 533:532-563 7191:564-573 7201:574-576 578:577-577 579:578-607 7835:608-612 7844:613-621 623:622-645];comp103559_c0_seq1_2 len=928 path=[1:0-329 331:330-330 332:331-369 371:370-413 3748:414-417 7106:418-473 7147:47…	6;6;6;6;6;5	6;6;6;6;6;5	6;6;6;6;6;5	>Haliotis_sp_Tri_23898_c0_g1_i1;>comp103559_c0_seq2_2 len=646 path=[1:0-329 331:330-330 332:331-369 371:370-413 3748:414-417 7106:418-473 7147:474-479 7153:480-494 496:495-495 497:496-531 533:532-563 7191:564-573 7201:574-576 578:577-577 579:578-607 7835:6	6	6	6	6	37.4	37.4	37.4	23.428	211	211;215;309;412;448;166	0	56.869	550890000	42376000	0.000152753	0.0152753	33	49		57
Haliotis_sp_CLC_9241_c0_g1_i1;comp103563_c0_seq8_1 len=2699 path=[4547:0-732 5280:733-1338 5886:1339-1473 6021:1474-1583 6131:1584-1607 6155:1608-1710 6258:1711-2698];comp103563_c0_seq7_1 len=3092 path=[4547:0-732 5280:733-1338 15900:1339-1731 5886:1732-1866 6021:1867-1976 6131:1977-2000 6155:2001-2103 6258:2104-3091];comp103563_c0_seq3_1 len=1292 path=[18185:0-303 6258:304-1291];comp103563_c0_se…	Haliotis_sp_CLC_9241_c0_g1_i1;comp103563_c0_seq8_1 len=2699 path=[4547:0-732 5280:733-1338 5886:1339-1473 6021:1474-1583 6131:1584-1607 6155:1608-1710 6258:1711-2698];comp103563_c0_seq7_1 len=3092 path=[4547:0-732 5280:733-1338 15900:1339-1731 5886:1732-1866 6021:1867-1976 6131:1977-2000 6155:2001-2103 6258:2104-3091]	3;3;3;1;1;1	3;3;3;1;1;1	3;3;3;1;1;1	>Haliotis_sp_CLC_9241_c0_g1_i1;>comp103563_c0_seq8_1 len=2699 path=[4547:0-732 5280:733-1338 5886:1339-1473 6021:1474-1583 6131:1584-1607 6155:1608-1710 6258:1711-2698];>comp103563_c0_seq7_1 len=3092 path=[4547:0-732 5280:733-1338 15900:1339-1731 5886:1732	6	3	3	3	5.1	5.1	5.1	74.272	661	661;900;1031;431;463;653	0	20.403	90254000	3112200	1.12186e-05	0.00112186	16
Haliotis_sp_Tri_107222_c0_g1_i1;comp103663_c0_seq1_3 len=4523 path=[4546:0-1935 11582:1936-1960 6507:1961-2037 6584:2038-2248 9114:2249-2280 6827:2281-2326 6873:2327-2330 6877:2331-2546 7093:2547-2552 7099:2553-2706 7253:2707-3014 7604:3015-3474 8064:3475-3482 8072:3483-3727 8317:3728-3748 8338:3749-4002 8592:4003-4007 8597:4008-4116 12201:4117-4133 8725:4134-4162 8754:4163-4522];comp103663_c0_se…	Haliotis_sp_Tri_107222_c0_g1_i1;comp103663_c0_seq1_3 len=4523 path=[4546:0-1935 11582:1936-1960 6507:1961-2037 6584:2038-2248 9114:2249-2280 6827:2281-2326 6873:2327-2330 6877:2331-2546 7093:2547-2552 7099:2553-2706 7253:2707-3014 7604:3015-3474 8064:3475-3482 8072:3483-3727 8317:3728-3748 8338:3749-4002 8592:4003-4007 8597:4008-4116 12201:4117-4133 8725:4134-4162 8754:4163-4522];comp103663_c0_se…	6;6;6	6;6;6	6;6;6	>Haliotis_sp_Tri_107222_c0_g1_i1;>comp103663_c0_seq1_3 len=4523 path=[4546:0-1935 11582:1936-1960 6507:1961-2037 6584:2038-2248 9114:2249-2280 6827:2281-2326 6873:2327-2330 6877:2331-2546 7093:2547-2552 7099:2553-2706 7253:2707-3014 7604:3015-3474 8064:347	3	6	6	6	12.6	12.6	12.6	70.878	633	633;1507;1522	0	51.812	263700000	7127100	2.56911e-05	0.00256911	37
Haliotis_sp_idb_43226_c0_g1_i1;comp103717_c1_seq2_5 len=1575 path=[17181:0-94 3209:95-106 3221:107-112 3227:113-118 3233:119-121 12056:122-129 6840:130-130 6841:131-145 6856:146-151 6862:152-166 6877:167-193 3452:194-223 15079:224-226 15082:227-259 310:260-280 331:281-283 10631:284-322 373:323-385 436:386-511 562:512-538 589:539-544 595:545-553 14119:554-577 628:578-583 634:584-590 641:591-619 67…	Haliotis_sp_idb_43226_c0_g1_i1;comp103717_c1_seq2_5 len=1575 path=[17181:0-94 3209:95-106 3221:107-112 3227:113-118 3233:119-121 12056:122-129 6840:130-130 6841:131-145 6856:146-151 6862:152-166 6877:167-193 3452:194-223 15079:224-226 15082:227-259 310:260-280 331:281-283 10631:284-322 373:323-385 436:386-511 562:512-538 589:539-544 595:545-553 14119:554-577 628:578-583 634:584-590 641:591-619 67…	9;9;9;7;7;5;5;5;5;5;5;4;4;4;3;3;3;2;2;2;2;1;1;1;1;1;1;1;1;1;1;1;1;1	2;2;2;2;2;0;0;0;0;0;0;1;2;0;1;0;1;1;0;0;0;0;0;0;0;0;0;0;0;0;0;0;0;0	1;1;1;1;1;0;0;0;0;0;0;0;1;0;0;0;0;0;0;0;0;0;0;0;0;0;0;0;0;0;0;0;0;0	>Haliotis_sp_idb_43226_c0_g1_i1;>comp103717_c1_seq2_5 len=1575 path=[17181:0-94 3209:95-106 3221:107-112 3227:113-118 3233:119-121 12056:122-129 6840:130-130 6841:131-145 6856:146-151 6862:152-166 6877:167-193 3452:194-223 15079:224-226 15082:227-259 310:2	34	9	2	1	29.1	5.9	2.3	43.705	392	392;525;541;498;514;246;262;317;337;477;479;212;249;478;159;196;246;79;86;173;240;67;67;86;90;97;106;113;122;147;158;194;202;358	0	13.257	241590000	12079000	4.35413e-05	0.00435413	14	52		354
Haliotis_sp_Tri_44659_c0_g1_i1;comp103749_c0_seq2_5 len=3899 path=[17359:0-130 5928:131-172 5970:173-197 5995:198-264 6062:265-467 6265:468-1172 6970:1173-1240 7038:1241-1283 7081:1284-1340 18323:1341-1404 12794:1405-1426 7224:1427-1451 12884:1452-1472 7270:1473-1523 7321:1524-2382 8180:2383-2424 8222:2425-2510 8308:2511-2537 8337:2538-2549 18527:2550-2631 8431:2632-2635 8435:2636-3414 9214:3415-…	Haliotis_sp_Tri_44659_c0_g1_i1;comp103749_c0_seq2_5 len=3899 path=[17359:0-130 5928:131-172 5970:173-197 5995:198-264 6062:265-467 6265:468-1172 6970:1173-1240 7038:1241-1283 7081:1284-1340 18323:1341-1404 12794:1405-1426 7224:1427-1451 12884:1452-1472 7270:1473-1523 7321:1524-2382 8180:2383-2424 8222:2425-2510 8308:2511-2537 8337:2538-2549 18527:2550-2631 8431:2632-2635 8435:2636-3414 9214:3415-…	1;1;1;1;1	1;1;1;1;1	1;1;1;1;1	>Haliotis_sp_Tri_44659_c0_g1_i1;>comp103749_c0_seq2_5 len=3899 path=[17359:0-130 5928:131-172 5970:173-197 5995:198-264 6062:265-467 6265:468-1172 6970:1173-1240 7038:1241-1283 7081:1284-1340 18323:1341-1404 12794:1405-1426 7224:1427-1451 12884:1452-1472 7	5	1	1	1	3.8	3.8	3.8	38.171	341	341;1300;1362;1619;1681	0.0016584	6.9954	12677000	576210	2.07707e-06	0.000207707	1
Haliotis_sp_Tri_8762_c0_g1_i1;comp103866_c0_seq6_3 len=1832 path=[1904:0-43 1948:44-142 19460:143-169 2074:170-201 2106:202-232 19568:233-248 19615:249-255 19629:256-291 2196:292-307 2212:308-368 2273:369-373 2278:374-399 2304:400-452 2357:453-489 2394:490-538 2443:539-550 19865:551-570 19885:571-578 2483:579-600 20386:601-648 12236:649-701 20440:702-725 2630:726-780 2685:781-790 2695:791-811 205…	Haliotis_sp_Tri_8762_c0_g1_i1;comp103866_c0_seq6_3 len=1832 path=[1904:0-43 1948:44-142 19460:143-169 2074:170-201 2106:202-232 19568:233-248 19615:249-255 19629:256-291 2196:292-307 2212:308-368 2273:369-373 2278:374-399 2304:400-452 2357:453-489 2394:490-538 2443:539-550 19865:551-570 19885:571-578 2483:579-600 20386:601-648 12236:649-701 20440:702-725 2630:726-780 2685:781-790 2695:791-811 205…	5;5;5;5;5;5;5;4;4;4;4;4;4;4;2;1;1;1;1;1;1;1;1;1	5;5;5;5;5;5;5;4;4;4;4;4;4;4;2;1;1;1;1;1;1;1;1;1	5;5;5;5;5;5;5;4;4;4;4;4;4;4;2;1;1;1;1;1;1;1;1;1	>Haliotis_sp_Tri_8762_c0_g1_i1;>comp103866_c0_seq6_3 len=1832 path=[1904:0-43 1948:44-142 19460:143-169 2074:170-201 2106:202-232 19568:233-248 19615:249-255 19629:256-291 2196:292-307 2212:308-368 2273:369-373 2278:374-399 2304:400-452 2357:453-489 2394:4	24	5	5	5	9.9	9.9	9.9	66.591	606	606;610;611;668;669;708;709;265;920;921;978;979;1018;1019;595;229;316;317;921;921;979;979;1018;1018	0	35.465	385820000	15433000	5.56315e-05	0.00556315	29
comp103936_c0_seq2_3 len=3060 path=[1:0-115 119:116-139 143:140-484 8891:485-504 508:505-514 518:515-520 524:521-687 691:688-695 699:696-1358 9049:1359-1722 6570:1723-1741 1745:1742-2145 9191:2146-2166 2170:2167-2206 6155:2207-2228 2232:2229-2230 2234:2231-2340 9273:2341-2348 9281:2349-2352 9285:2353-2374 9325:2375-2375 9308:2376-2390 9323:2391-2394 2402:2395-2491 9424:2492-2498 9431:2499-2520 25…	comp103936_c0_seq2_3 len=3060 path=[1:0-115 119:116-139 143:140-484 8891:485-504 508:505-514 518:515-520 524:521-687 691:688-695 699:696-1358 9049:1359-1722 6570:1723-1741 1745:1742-2145 9191:2146-2166 2170:2167-2206 6155:2207-2228 2232:2229-2230 2234:2231-2340 9273:2341-2348 9281:2349-2352 9285:2353-2374 9325:2375-2375 9308:2376-2390 9323:2391-2394 2402:2395-2491 9424:2492-2498 9431:2499-2520 25…	8;8;7	8;8;7	8;8;7	>comp103936_c0_seq2_3 len=3060 path=[1:0-115 119:116-139 143:140-484 8891:485-504 508:505-514 518:515-520 524:521-687 691:688-695 699:696-1358 9049:1359-1722 6570:1723-1741 1745:1742-2145 9191:2146-2166 2170:2167-2206 6155:2207-2228 2232:2229-2230 2234:223	3	8	8	8	9.2	9.2	9.2	116.09	1020	1020;1025;683	0	56.946	240880000	4082700	1.47169e-05	0.00147169	27
Haliotis_sp_idb_7892_c0_g1_i1;comp104004_c0_seq4_5 len=1737 path=[4425:0-35 18479:36-51 4424:52-458 4883:459-461 4886:462-1736];comp104004_c0_seq2_5 len=2658 path=[1926:0-369 17363:370-373 2300:374-383 17370:384-391 17378:392-422 17431:423-439 3891:440-950 4402:951-958 4410:959-972 4424:973-1379 4883:1380-1382 4886:1383-2657]	Haliotis_sp_idb_7892_c0_g1_i1;comp104004_c0_seq4_5 len=1737 path=[4425:0-35 18479:36-51 4424:52-458 4883:459-461 4886:462-1736];comp104004_c0_seq2_5 len=2658 path=[1926:0-369 17363:370-373 2300:374-383 17370:384-391 17378:392-422 17431:423-439 3891:440-950 4402:951-958 4410:959-972 4424:973-1379 4883:1380-1382 4886:1383-2657]	2;2;2	2;2;2	2;2;2	>Haliotis_sp_idb_7892_c0_g1_i1;>comp104004_c0_seq4_5 len=1737 path=[4425:0-35 18479:36-51 4424:52-458 4883:459-461 4886:462-1736];>comp104004_c0_seq2_5 len=2658 path=[1926:0-369 17363:370-373 2300:374-383 17370:384-391 17378:392-422 17431:423-439 3891:440-	3	2	2	2	6.6	6.6	6.6	40.953	365	365;579;886	0	14.193	18418000	1534900	5.53287e-06	0.000553287	3	54		253
Haliotis_sp_Tri_5640_c0_g1_i1;comp104079_c1_seq12_5 len=884 path=[16491:0-121 10636:122-163 10678:164-196 10711:197-216 5380:217-219 6940:220-500 7221:501-883];comp104079_c1_seq15_5 len=902 path=[5145:0-234 5380:235-237 6940:238-518 7221:519-901]	Haliotis_sp_Tri_5640_c0_g1_i1;comp104079_c1_seq12_5 len=884 path=[16491:0-121 10636:122-163 10678:164-196 10711:197-216 5380:217-219 6940:220-500 7221:501-883];comp104079_c1_seq15_5 len=902 path=[5145:0-234 5380:235-237 6940:238-518 7221:519-901]	1;1;1	1;1;1	1;1;1	>Haliotis_sp_Tri_5640_c0_g1_i1;>comp104079_c1_seq12_5 len=884 path=[16491:0-121 10636:122-163 10678:164-196 10711:197-216 5380:217-219 6940:220-500 7221:501-883];>comp104079_c1_seq15_5 len=902 path=[5145:0-234 5380:235-237 6940:238-518 7221:519-901]	3	1	1	1	15.7	15.7	15.7	12.084	108	108;295;301	0	7.9282	3005400	500900	1.8056e-06	0.00018056	2
Haliotis_sp_idb_5674_c0_g1_i1;comp104092_c0_seq1_6 len=3885 path=[1:0-41 43:42-242 244:243-569 11294:570-584 8268:585-585 10817:586-609 616:610-894 901:895-942 949:943-973 980:974-998 1005:999-1044 1051:1045-1069 1076:1070-1143 1150:1144-1167 1174:1168-1345 1352:1346-1667 1674:1668-1691 1698:1692-1712 1719:1713-1736 1743:1737-1760 1767:1761-1784 1791:1785-1847 8269:1848-1871 1878:1872-1997 2004:1…	Haliotis_sp_idb_5674_c0_g1_i1;comp104092_c0_seq1_6 len=3885 path=[1:0-41 43:42-242 244:243-569 11294:570-584 8268:585-585 10817:586-609 616:610-894 901:895-942 949:943-973 980:974-998 1005:999-1044 1051:1045-1069 1076:1070-1143 1150:1144-1167 1174:1168-1345 1352:1346-1667 1674:1668-1691 1698:1692-1712 1719:1713-1736 1743:1737-1760 1767:1761-1784 1791:1785-1847 8269:1848-1871 1878:1872-1997 2004:1…	14;14	14;14	14;14	>Haliotis_sp_idb_5674_c0_g1_i1;>comp104092_c0_seq1_6 len=3885 path=[1:0-41 43:42-242 244:243-569 11294:570-584 8268:585-585 10817:586-609 616:610-894 901:895-942 949:943-973 980:974-998 1005:999-1044 1051:1045-1069 1076:1070-1143 1150:1144-1167 1174:1168-1	2	14	14	14	26.3	26.3	26.3	73.015	636	636;1295	0	114.63	1325600000	40170000	0.000144801	0.0144801	100	55;56;57;58		168;237;368;450
Haliotis_sp_idb_7864_c0_g1_i1;comp104220_c0_seq2_1 len=2270 path=[2472:0-45 2518:46-145 8356:146-147 8358:148-227 8383:228-239 2712:240-261 8404:262-661 8601:662-730 3203:731-734 3207:735-886 3359:887-900 3373:901-910 3383:911-917 3390:918-924 3397:925-940 3413:941-962 3435:963-964 3437:965-1010 3483:1011-1034 3507:1035-1049 3522:1050-1092 3565:1093-1106 3579:1107-1126 3599:1127-1130 3603:1131-11…	Haliotis_sp_idb_7864_c0_g1_i1;comp104220_c0_seq2_1 len=2270 path=[2472:0-45 2518:46-145 8356:146-147 8358:148-227 8383:228-239 2712:240-261 8404:262-661 8601:662-730 3203:731-734 3207:735-886 3359:887-900 3373:901-910 3383:911-917 3390:918-924 3397:925-940 3413:941-962 3435:963-964 3437:965-1010 3483:1011-1034 3507:1035-1049 3522:1050-1092 3565:1093-1106 3579:1107-1126 3599:1127-1130 3603:1131-11…	4;4;4	4;4;4	4;4;4	>Haliotis_sp_idb_7864_c0_g1_i1;>comp104220_c0_seq2_1 len=2270 path=[2472:0-45 2518:46-145 8356:146-147 8358:148-227 8383:228-239 2712:240-261 8404:262-661 8601:662-730 3203:731-734 3207:735-886 3359:887-900 3373:901-910 3383:911-917 3390:918-924 3397:925-9	3	4	4	4	7.8	7.8	7.8	78.719	701	701;757;831	0	39.463	160520000	4864300	1.75344e-05	0.00175344	24
Haliotis_sp_idb_25135_c0_g1_i1;comp104222_c2_seq1_2 len=2062 path=[1:0-128 11134:129-136 11142:137-428 430:429-438 440:439-524 526:525-526 528:527-1102 11701:1103-1103 1105:1104-1125 1127:1126-1160 1162:1161-1486 1488:1487-1497 1499:1498-1689 1691:1690-1714 11877:1715-1720 1722:1721-1737 1739:1738-1768 1770:1769-1784 11910:1785-1901 1903:1902-1927 11971:1928-1928 1930:1929-1952 1954:1953-2008 201…	Haliotis_sp_idb_25135_c0_g1_i1;comp104222_c2_seq1_2 len=2062 path=[1:0-128 11134:129-136 11142:137-428 430:429-438 440:439-524 526:525-526 528:527-1102 11701:1103-1103 1105:1104-1125 1127:1126-1160 1162:1161-1486 1488:1487-1497 1499:1498-1689 1691:1690-1714 11877:1715-1720 1722:1721-1737 1739:1738-1768 1770:1769-1784 11910:1785-1901 1903:1902-1927 11971:1928-1928 1930:1929-1952 1954:1953-2008 201…	1;1	1;1	1;1	>Haliotis_sp_idb_25135_c0_g1_i1;>comp104222_c2_seq1_2 len=2062 path=[1:0-128 11134:129-136 11142:137-428 430:429-438 440:439-524 526:525-526 528:527-1102 11701:1103-1103 1105:1104-1125 1127:1126-1160 1162:1161-1486 1488:1487-1497 1499:1498-1689 1691:1690-1	2	1	1	1	4.4	4.4	4.4	28.134	252	252;687	0	8.6659	77384000	11055000	3.985e-05	0.003985	5
comp104253_c0_seq4_4 len=1117 path=[18587:0-325 18913:326-676 19264:677-821 19409:822-894 19482:895-995 19583:996-1116];comp104253_c0_seq2_6 len=1026 path=[29131:0-21 21917:22-402 22298:403-430 22326:431-585 19264:586-730 19409:731-803 19482:804-904 19583:905-1025];comp104253_c0_seq1_4 len=1054 path=[21869:0-23 27926:24-27 21895:28-49 21917:50-430 22298:431-458 22326:459-613 19264:614-758 19409:7…	comp104253_c0_seq4_4 len=1117 path=[18587:0-325 18913:326-676 19264:677-821 19409:822-894 19482:895-995 19583:996-1116];comp104253_c0_seq2_6 len=1026 path=[29131:0-21 21917:22-402 22298:403-430 22326:431-585 19264:586-730 19409:731-803 19482:804-904 19583:905-1025];comp104253_c0_seq1_4 len=1054 path=[21869:0-23 27926:24-27 21895:28-49 21917:50-430 22298:431-458 22326:459-613 19264:614-758 19409:7…	6;3;3;3;2	6;3;3;3;2	6;3;3;3;2	>comp104253_c0_seq4_4 len=1117 path=[18587:0-325 18913:326-676 19264:677-821 19409:822-894 19482:895-995 19583:996-1116];>comp104253_c0_seq2_6 len=1026 path=[29131:0-21 21917:22-402 22298:403-430 22326:431-585 19264:586-730 19409:731-803 19482:804-904 1958	5	6	6	6	17.2	17.2	17.2	41.227	372	372;342;351;368;133	0	59.501	2449700000	136100000	0.000490601	0.0490601	72	59;60		71;141
Haliotis_sp_Tri_52461_c0_g1_i1;Haliotis_sp_Tri_52453_c0_g1_i1;comp104257_c0_seq2_5 len=1992 path=[12055:0-248 12304:249-272 12328:273-429 12485:430-453 12509:454-480 12536:481-489 16043:490-509 12566:510-677 12734:678-701 12758:702-816 12873:817-840 12897:841-863 12920:864-866 12923:867-887 12944:888-891 12948:892-934 12991:935-958 13015:959-985 13042:986-1009 13066:1010-1027 13084:1028-1051 1310…	Haliotis_sp_Tri_52461_c0_g1_i1;Haliotis_sp_Tri_52453_c0_g1_i1;comp104257_c0_seq2_5 len=1992 path=[12055:0-248 12304:249-272 12328:273-429 12485:430-453 12509:454-480 12536:481-489 16043:490-509 12566:510-677 12734:678-701 12758:702-816 12873:817-840 12897:841-863 12920:864-866 12923:867-887 12944:888-891 12948:892-934 12991:935-958 13015:959-985 13042:986-1009 13066:1010-1027 13084:1028-1051 1310…	3;3;3;3;3;3;3;1	3;3;3;3;3;3;3;1	3;3;3;3;3;3;3;1	>Haliotis_sp_Tri_52461_c0_g1_i1;>Haliotis_sp_Tri_52453_c0_g1_i1;>comp104257_c0_seq2_5 len=1992 path=[12055:0-248 12304:249-272 12328:273-429 12485:430-453 12509:454-480 12536:481-489 16043:490-509 12566:510-677 12734:678-701 12758:702-816 12873:817-840 128	8	3	3	3	7.9	7.9	7.9	41.683	393	393;428;664;774;1052;1162;1431;829	0	18.907	39998000	4444200	1.602e-05	0.001602	4	61;62		336;380
comp104383_c0_seq1_2 len=2832 path=[1:0-9 11:10-58 60:59-85 87:86-137 139:138-202 204:203-407 5642:408-433 435:434-797 8779:798-809 811:810-816 818:817-984 5968:985-990 992:991-1018 8870:1019-1193 5836:1194-1212 1214:1213-1310 8980:1311-1380 1382:1381-1402 1404:1403-1499 1501:1500-1521 1523:1522-1537 1539:1538-1738 6918:1739-1751 1753:1752-1760 1762:1761-1947 1949:1948-2009 2011:2010-2317 2319:23…	comp104383_c0_seq1_2 len=2832 path=[1:0-9 11:10-58 60:59-85 87:86-137 139:138-202 204:203-407 5642:408-433 435:434-797 8779:798-809 811:810-816 818:817-984 5968:985-990 992:991-1018 8870:1019-1193 5836:1194-1212 1214:1213-1310 8980:1311-1380 1382:1381-1402 1404:1403-1499 1501:1500-1521 1523:1522-1537 1539:1538-1738 6918:1739-1751 1753:1752-1760 1762:1761-1947 1949:1948-2009 2011:2010-2317 2319:23…	9	3	3	>comp104383_c0_seq1_2 len=2832 path=[1:0-9 11:10-58 60:59-85 87:86-137 139:138-202 204:203-407 5642:408-433 435:434-797 8779:798-809 811:810-816 818:817-984 5968:985-990 992:991-1018 8870:1019-1193 5836:1194-1212 1214:1213-1310 8980:1311-1380 1382:1381-140	1	9	3	3	15.6	6.4	6.4	101.97	944	944	0	48.865	190120000	4224900	1.52295e-05	0.00152295	16	63		541
comp267468_c0_seq1_1 len=246 path=[224:0-245];comp97374_c1_seq1_5 len=324 path=[8423:0-323];comp257534_c0_seq1_4 len=407 path=[1:0-406];Haliotis_sp_idb_68343_c0_g1_i1;comp59460_c1_seq1_5 len=527 path=[1:0-432 434:433-526];Haliotis_sp_idb_8594_c0_g1_i1;Haliotis_sp_idb_19321_c0_g1_i1;Haliotis_sp_CLC_1128_c0_g1_i1;tr|B6RB72|B6RB72_HALDI ADP-ribosylation factor 2 OS=Haliotis discus discus PE=2 SV=1;c…	comp267468_c0_seq1_1 len=246 path=[224:0-245];comp97374_c1_seq1_5 len=324 path=[8423:0-323];comp257534_c0_seq1_4 len=407 path=[1:0-406];Haliotis_sp_idb_68343_c0_g1_i1;comp59460_c1_seq1_5 len=527 path=[1:0-432 434:433-526];Haliotis_sp_idb_8594_c0_g1_i1;Haliotis_sp_idb_19321_c0_g1_i1;Haliotis_sp_CLC_1128_c0_g1_i1;tr|B6RB72|B6RB72_HALDI ADP-ribosylation factor 2 OS=Haliotis discus discus PE=2 SV=1;c…	1;1;1;1;1;1;1;1;1;1;1;1;1;1;1;1	1;1;1;1;1;1;1;1;1;1;1;1;1;1;1;1	1;1;1;1;1;1;1;1;1;1;1;1;1;1;1;1	>comp267468_c0_seq1_1 len=246 path=[224:0-245];>comp97374_c1_seq1_5 len=324 path=[8423:0-323];>comp257534_c0_seq1_4 len=407 path=[1:0-406];>Haliotis_sp_idb_68343_c0_g1_i1;>comp59460_c1_seq1_5 len=527 path=[1:0-432 434:433-526];>Haliotis_sp_idb_8594_c0_g1_i	16	1	1	1	13.4	13.4	13.4	9.438	82	82;108;135;170;176;178;179;181;182;226;334;395;653;902;1008;1192	0.0048622	6.7821	65017000	16254000	5.85909e-05	0.00585909	7	64		12
Haliotis_sp_idb_6309_c0_g1_i1;comp104422_c0_seq2_4 len=3842 path=[3820:0-112 3933:113-123 3944:124-156 3977:157-157 3978:158-1701 5522:1702-1703 5524:1704-1915 5736:1916-2336 10745:2337-2337 10746:2338-2340 10749:2341-2484 6305:2485-2555 6376:2556-2565 6386:2566-3428 7249:3429-3429 7250:3430-3605 7426:3606-3652 11076:3653-3841];comp104422_c0_seq1_6 len=3871 path=[3820:0-112 10231:113-117 10012:11…	Haliotis_sp_idb_6309_c0_g1_i1;comp104422_c0_seq2_4 len=3842 path=[3820:0-112 3933:113-123 3944:124-156 3977:157-157 3978:158-1701 5522:1702-1703 5524:1704-1915 5736:1916-2336 10745:2337-2337 10746:2338-2340 10749:2341-2484 6305:2485-2555 6376:2556-2565 6386:2566-3428 7249:3429-3429 7250:3430-3605 7426:3606-3652 11076:3653-3841];comp104422_c0_seq1_6 len=3871 path=[3820:0-112 10231:113-117 10012:11…	8;8;8	8;8;8	8;8;8	>Haliotis_sp_idb_6309_c0_g1_i1;>comp104422_c0_seq2_4 len=3842 path=[3820:0-112 3933:113-123 3944:124-156 3977:157-157 3978:158-1701 5522:1702-1703 5524:1704-1915 5736:1916-2336 10745:2337-2337 10746:2338-2340 10749:2341-2484 6305:2485-2555 6376:2556-2565 6	3	8	8	8	12	12	12	92.234	820	820;1280;1290	0	61.892	335510000	7802600	2.81261e-05	0.00281261	34	65;66		27;466
Haliotis_sp_Tri_65487_c0_g1_i1;comp104443_c1_seq4_5 len=1584 path=[1774:0-254 19784:255-302 19840:303-304 6695:305-305 6696:306-320 2307:321-341 2328:342-365 2352:366-387 2374:388-421 20394:422-437 2424:438-438 2425:439-444 2431:445-581 20616:582-593 2580:594-668 2655:669-688 20661:689-756 2743:757-836 16670:837-838 2825:839-1128 3115:1129-1147 3134:1148-1287 3274:1288-1306 3293:1307-1344 3331:13…	Haliotis_sp_Tri_65487_c0_g1_i1;comp104443_c1_seq4_5 len=1584 path=[1774:0-254 19784:255-302 19840:303-304 6695:305-305 6696:306-320 2307:321-341 2328:342-365 2352:366-387 2374:388-421 20394:422-437 2424:438-438 2425:439-444 2431:445-581 20616:582-593 2580:594-668 2655:669-688 20661:689-756 2743:757-836 16670:837-838 2825:839-1128 3115:1129-1147 3134:1148-1287 3274:1288-1306 3293:1307-1344 3331:13…	1;1	1;1	1;1	>Haliotis_sp_Tri_65487_c0_g1_i1;>comp104443_c1_seq4_5 len=1584 path=[1774:0-254 19784:255-302 19840:303-304 6695:305-305 6696:306-320 2307:321-341 2328:342-365 2352:366-387 2374:388-421 20394:422-437 2424:438-438 2425:439-444 2431:445-581 20616:582-593 258	2	1	1	1	6.4	6.4	6.4	31.699	280	280;528	0	28.274	36880000	2305000	8.30885e-06	0.000830885	6
comp104585_c0_seq4_2 len=1566 path=[201:0-43 8100:44-63 265:64-73 8128:74-88 290:89-91 293:92-112 8159:113-151 353:152-188 8225:189-199 401:200-200 402:201-202 404:203-276 8301:277-278 8303:279-302 8327:303-304 506:305-308 510:309-349 8365:350-362 8378:363-374 576:375-395 597:396-539 741:540-544 746:545-593 8496:594-636 838:637-644 846:645-727 929:728-770 8622:771-833 8675:834-845 1054:846-861 87…	comp104585_c0_seq4_2 len=1566 path=[201:0-43 8100:44-63 265:64-73 8128:74-88 290:89-91 293:92-112 8159:113-151 353:152-188 8225:189-199 401:200-200 402:201-202 404:203-276 8301:277-278 8303:279-302 8327:303-304 506:305-308 510:309-349 8365:350-362 8378:363-374 576:375-395 597:396-539 741:540-544 746:545-593 8496:594-636 838:637-644 846:645-727 929:728-770 8622:771-833 8675:834-845 1054:846-861 87…	1;1	1;1	1;1	>comp104585_c0_seq4_2 len=1566 path=[201:0-43 8100:44-63 265:64-73 8128:74-88 290:89-91 293:92-112 8159:113-151 353:152-188 8225:189-199 401:200-200 402:201-202 404:203-276 8301:277-278 8303:279-302 8327:303-304 506:305-308 510:309-349 8365:350-362 8378:36	2	1	1	1	1.9	1.9	1.9	56.722	522	522;528	0.0064412	6.7038	221660000	8866400	3.19608e-05	0.00319608	6
Haliotis_sp_Tri_72320_c0_g1_i1;comp104590_c1_seq3_1 len=2346 path=[1:0-67 15193:68-177 180:178-271 9746:272-299 15513:300-304 9779:305-320 323:321-553 556:554-583 15710:584-897 900:898-920 15933:921-925 15938:926-979 982:980-986 989:987-1051 9641:1052-1133 1136:1134-1325 1328:1326-1339 16074:1340-1353 1356:1354-1441 1444:1442-1543 1546:1544-1561 16516:1562-1607 1610:1608-1631 16218:1632-1639 1695…	Haliotis_sp_Tri_72320_c0_g1_i1;comp104590_c1_seq3_1 len=2346 path=[1:0-67 15193:68-177 180:178-271 9746:272-299 15513:300-304 9779:305-320 323:321-553 556:554-583 15710:584-897 900:898-920 15933:921-925 15938:926-979 982:980-986 989:987-1051 9641:1052-1133 1136:1134-1325 1328:1326-1339 16074:1340-1353 1356:1354-1441 1444:1442-1543 1546:1544-1561 16516:1562-1607 1610:1608-1631 16218:1632-1639 1695…	1;1	1;1	1;1	>Haliotis_sp_Tri_72320_c0_g1_i1;>comp104590_c1_seq3_1 len=2346 path=[1:0-67 15193:68-177 180:178-271 9746:272-299 15513:300-304 9779:305-320 323:321-553 556:554-583 15710:584-897 900:898-920 15933:921-925 15938:926-979 982:980-986 989:987-1051 9641:1052-11	2	1	1	1	2.9	2.9	2.9	55.053	491	491;782	0.003268	6.8436	7500300	441190	1.59036e-06	0.000159036	1	67		212
comp104605_c0_seq2_6 len=2335 path=[2313:0-312 2626:313-332 2646:333-432 2746:433-450 9175:451-481 2795:482-488 2802:489-638 9252:639-644 2958:645-660 2974:661-703 9278:704-706 4648:707-762 4704:763-779 3093:780-804 9350:805-805 3119:806-811 3125:812-818 9364:819-828 3142:829-875 3189:876-955 9397:956-977 9419:978-986 9428:987-990 3304:991-991 3305:992-1060 3374:1061-1062 9457:1063-1064 3378:1065…	comp104605_c0_seq2_6 len=2335 path=[2313:0-312 2626:313-332 2646:333-432 2746:433-450 9175:451-481 2795:482-488 2802:489-638 9252:639-644 2958:645-660 2974:661-703 9278:704-706 4648:707-762 4704:763-779 3093:780-804 9350:805-805 3119:806-811 3125:812-818 9364:819-828 3142:829-875 3189:876-955 9397:956-977 9419:978-986 9428:987-990 3304:991-991 3305:992-1060 3374:1061-1062 9457:1063-1064 3378:1065…	8;8	2;2	2;2	>comp104605_c0_seq2_6 len=2335 path=[2313:0-312 2626:313-332 2646:333-432 2746:433-450 9175:451-481 2795:482-488 2802:489-638 9252:639-644 2958:645-660 2974:661-703 9278:704-706 4648:707-762 4704:763-779 3093:780-804 9350:805-805 3119:806-811 3125:812-818	2	8	2	2	14.3	4.1	4.1	86.407	778	778;809	0	15.308	37281000	828470	2.98639e-06	0.000298639	3
comp104647_c2_seq1_1 len=632 path=[7475:0-218 7694:219-291 7767:292-333 21592:334-336 21595:337-343 21602:344-357 7832:358-631];comp104647_c2_seq9_1 len=2183 path=[7475:0-218 7694:219-291 7767:292-333 21592:334-336 21595:337-343 21602:344-357 5673:358-646 5962:647-688 6004:689-801 6117:802-820 6136:821-1175 6491:1176-2182]	comp104647_c2_seq1_1 len=632 path=[7475:0-218 7694:219-291 7767:292-333 21592:334-336 21595:337-343 21602:344-357 7832:358-631];comp104647_c2_seq9_1 len=2183 path=[7475:0-218 7694:219-291 7767:292-333 21592:334-336 21595:337-343 21602:344-357 5673:358-646 5962:647-688 6004:689-801 6117:802-820 6136:821-1175 6491:1176-2182]	1;1	1;1	1;1	>comp104647_c2_seq1_1 len=632 path=[7475:0-218 7694:219-291 7767:292-333 21592:334-336 21595:337-343 21602:344-357 7832:358-631];>comp104647_c2_seq9_1 len=2183 path=[7475:0-218 7694:219-291 7767:292-333 21592:334-336 21595:337-343 21602:344-357 5673:358-64	2	1	1	1	5.2	5.2	5.2	22.614	211	211;728	0.0032733	6.8529	1402300	280460	1.01098e-06	0.000101098	0		50		10
Haliotis_sp_CLC_14282_c0_g1_i1;comp104776_c0_seq5_3 len=5123 path=[1:0-165 167:166-324 326:325-340 342:341-1126 1128:1127-1384 1386:1385-1403 1405:1404-2168 2173:2169-2455 2460:2456-2459 2464:2460-2601 20113:2602-2602 2619:2603-2613 2630:2614-4268 13324:4269-4529 20368:4530-4533 13589:4534-4535 13591:4536-4542 13598:4543-4640 13696:4641-4646 13702:4647-5049 14105:5050-5122];comp104776_c0_seq4_3 l…	Haliotis_sp_CLC_14282_c0_g1_i1;comp104776_c0_seq5_3 len=5123 path=[1:0-165 167:166-324 326:325-340 342:341-1126 1128:1127-1384 1386:1385-1403 1405:1404-2168 2173:2169-2455 2460:2456-2459 2464:2460-2601 20113:2602-2602 2619:2603-2613 2630:2614-4268 13324:4269-4529 20368:4530-4533 13589:4534-4535 13591:4536-4542 13598:4543-4640 13696:4641-4646 13702:4647-5049 14105:5050-5122];comp104776_c0_seq4_3 l…	2;2;2;2;2;1	2;2;2;2;2;1	2;2;2;2;2;1	>Haliotis_sp_CLC_14282_c0_g1_i1;>comp104776_c0_seq5_3 len=5123 path=[1:0-165 167:166-324 326:325-340 342:341-1126 1128:1127-1384 1386:1385-1403 1405:1404-2168 2173:2169-2455 2460:2456-2459 2464:2460-2601 20113:2602-2602 2619:2603-2613 2630:2614-4268 13324:	6	2	2	2	3.5	3.5	3.5	75.931	657	657;1707;1711;1824;1828;627	0	13.347	134530000	4339800	1.56437e-05	0.00156437	11	68;69		391;462
comp104779_c0_seq1_6 len=7839 path=[24261:0-153 4384:154-1484 5715:1485-1493 5724:1494-2789 7020:2790-2797 7028:2798-3118 7349:3119-3122 7353:3123-4102 8333:4103-4106 8337:4107-4189 8420:4190-4217 8448:4218-6932 11163:6933-7716 11947:7717-7808 12039:7809-7823 12054:7824-7826 12057:7827-7838];comp104779_c0_seq2_4 len=9346 path=[2723:0-1 2725:2-31 2755:32-1660 4384:1661-2991 5715:2992-3000 5724:300…	comp104779_c0_seq1_6 len=7839 path=[24261:0-153 4384:154-1484 5715:1485-1493 5724:1494-2789 7020:2790-2797 7028:2798-3118 7349:3119-3122 7353:3123-4102 8333:4103-4106 8337:4107-4189 8420:4190-4217 8448:4218-6932 11163:6933-7716 11947:7717-7808 12039:7809-7823 12054:7824-7826 12057:7827-7838];comp104779_c0_seq2_4 len=9346 path=[2723:0-1 2725:2-31 2755:32-1660 4384:1661-2991 5715:2992-3000 5724:300…	7;7	7;7	1;1	>comp104779_c0_seq1_6 len=7839 path=[24261:0-153 4384:154-1484 5715:1485-1493 5724:1494-2789 7020:2790-2797 7028:2798-3118 7349:3119-3122 7353:3123-4102 8333:4103-4106 8337:4107-4189 8420:4190-4217 8448:4218-6932 11163:6933-7716 11947:7717-7808 12039:7809-	2	7	7	1	3.5	3.5	0.5	283.6	2613	2613;3115	0	46.694	153940000	2052500	7.39866e-06	0.000739866	14	70		715
Haliotis_sp_CLC_1538_c0_g1_i1;comp104852_c0_seq2_1 len=1931 path=[15348:0-14 83:15-1147 1216:1148-1593 1662:1594-1617 1686:1618-1762 1831:1763-1847 1916:1848-1849 1918:1850-1886 18108:1887-1889 18977:1890-1930];comp104852_c0_seq4_1 len=2258 path=[15348:0-14 83:15-1147 1216:1148-1593 1662:1594-1617 1686:1618-1762 1831:1763-1847 1916:1848-1849 1918:1850-1886 18097:1887-1989 18148:1990-1998 2067:199…	Haliotis_sp_CLC_1538_c0_g1_i1;comp104852_c0_seq2_1 len=1931 path=[15348:0-14 83:15-1147 1216:1148-1593 1662:1594-1617 1686:1618-1762 1831:1763-1847 1916:1848-1849 1918:1850-1886 18108:1887-1889 18977:1890-1930];comp104852_c0_seq4_1 len=2258 path=[15348:0-14 83:15-1147 1216:1148-1593 1662:1594-1617 1686:1618-1762 1831:1763-1847 1916:1848-1849 1918:1850-1886 18097:1887-1989 18148:1990-1998 2067:199…	1;1;1;1	1;1;1;1	1;1;1;1	>Haliotis_sp_CLC_1538_c0_g1_i1;>comp104852_c0_seq2_1 len=1931 path=[15348:0-14 83:15-1147 1216:1148-1593 1662:1594-1617 1686:1618-1762 1831:1763-1847 1916:1848-1849 1918:1850-1886 18108:1887-1889 18977:1890-1930];>comp104852_c0_seq4_1 len=2258 path=[15348:	4	1	1	1	4.1	4.1	4.1	40.744	369	369;644;753;809	0.001675	7.0925	10737000	447360	1.6126e-06	0.00016126	1
Haliotis_sp_Tri_106055_c0_g1_i1;Haliotis_sp_idb_20621_c0_g1_i1;Haliotis_sp_Tri_106057_c0_g1_i1;Haliotis_sp_Tri_106056_c0_g1_i1;comp104887_c0_seq13_4 len=4001 path=[875:0-42 918:43-43 919:44-61 937:62-83 959:84-554 1430:555-976 1852:977-1000 1876:1001-1746 2622:1747-1770 2646:1771-2158 3034:2159-2182 3058:2183-2463 3339:2464-2487 3363:2488-3286 4162:3287-3310 4186:3311-3480 4356:3481-3504 4380:350…	Haliotis_sp_Tri_106055_c0_g1_i1;Haliotis_sp_idb_20621_c0_g1_i1;Haliotis_sp_Tri_106057_c0_g1_i1;Haliotis_sp_Tri_106056_c0_g1_i1;comp104887_c0_seq13_4 len=4001 path=[875:0-42 918:43-43 919:44-61 937:62-83 959:84-554 1430:555-976 1852:977-1000 1876:1001-1746 2622:1747-1770 2646:1771-2158 3034:2159-2182 3058:2183-2463 3339:2464-2487 3363:2488-3286 4162:3287-3310 4186:3311-3480 4356:3481-3504 4380:350…	2;2;2;2;2;1	2;2;2;2;2;1	2;2;2;2;2;1	>Haliotis_sp_Tri_106055_c0_g1_i1;>Haliotis_sp_idb_20621_c0_g1_i1;>Haliotis_sp_Tri_106057_c0_g1_i1;>Haliotis_sp_Tri_106056_c0_g1_i1;>comp104887_c0_seq13_4 len=4001 path=[875:0-42 918:43-43 919:44-61 937:62-83 959:84-554 1430:555-976 1852:977-1000 1876:1001-	6	2	2	2	4.3	4.3	4.3	50.885	460	460;506;507;518;1333;677	0	12.498	66109000	2754500	9.92917e-06	0.000992917	9
Haliotis_sp_idb_10194_c0_g1_i1;comp104917_c0_seq4_4 len=6533 path=[6530:0-385 6916:386-388 6919:389-568 7099:569-573 7104:574-631 7162:632-752 7283:753-793 16447:794-827 16476:828-828 7359:829-841 16480:842-895 7426:896-897 7428:898-944 7475:945-958 7489:959-1199 13344:1200-1224 16591:1225-1232 16599:1233-1233 7768:1234-1593 8128:1594-1633 8168:1634-2365 13137:2366-2397 8932:2398-2562 16900:2563-…	Haliotis_sp_idb_10194_c0_g1_i1;comp104917_c0_seq4_4 len=6533 path=[6530:0-385 6916:386-388 6919:389-568 7099:569-573 7104:574-631 7162:632-752 7283:753-793 16447:794-827 16476:828-828 7359:829-841 16480:842-895 7426:896-897 7428:898-944 7475:945-958 7489:959-1199 13344:1200-1224 16591:1225-1232 16599:1233-1233 7768:1234-1593 8128:1594-1633 8168:1634-2365 13137:2366-2397 8932:2398-2562 16900:2563-…	2;2;2	2;2;2	2;2;2	>Haliotis_sp_idb_10194_c0_g1_i1;>comp104917_c0_seq4_4 len=6533 path=[6530:0-385 6916:386-388 6919:389-568 7099:569-573 7104:574-631 7162:632-752 7283:753-793 16447:794-827 16476:828-828 7359:829-841 16480:842-895 7426:896-897 7428:898-944 7475:945-958 7489	3	2	2	2	11.7	11.7	11.7	22.641	196	196;2177;2182	0	12.71	44440000	3418500	1.23227e-05	0.00123227	7	71		82
comp104997_c1_seq12_1 len=2269 path=[13643:0-13 13989:14-14 266:15-194 446:195-214 466:215-319 571:320-583 835:584-596 848:597-671 923:672-695 947:696-937 1189:938-957 14455:958-1023 14487:1024-1036 14500:1037-1066 1318:1067-1076 1328:1077-1116 1368:1117-1121 1373:1122-1179 1431:1180-1209 1461:1210-1220 1472:1221-1433 1685:1434-1436 1688:1437-1475 1727:1476-1540 1792:1541-1615 8001:1616-1647 1896…	comp104997_c1_seq12_1 len=2269 path=[13643:0-13 13989:14-14 266:15-194 446:195-214 466:215-319 571:320-583 835:584-596 848:597-671 923:672-695 947:696-937 1189:938-957 14455:958-1023 14487:1024-1036 14500:1037-1066 1318:1067-1076 1328:1077-1116 1368:1117-1121 1373:1122-1179 1431:1180-1209 1461:1210-1220 1472:1221-1433 1685:1434-1436 1688:1437-1475 1727:1476-1540 1792:1541-1615 8001:1616-1647 1896…	2;2;2;2;2;2;2;2;2;2;2	2;2;2;2;2;2;2;2;2;2;2	2;2;2;2;2;2;2;2;2;2;2	>comp104997_c1_seq12_1 len=2269 path=[13643:0-13 13989:14-14 266:15-194 446:195-214 466:215-319 571:320-583 835:584-596 848:597-671 923:672-695 947:696-937 1189:938-957 14455:958-1023 14487:1024-1036 14500:1037-1066 1318:1067-1076 1328:1077-1116 1368:1117-	11	2	2	2	3.6	3.6	3.6	83.663	757	757;817;818;839;881;897;927;957;979;1021;1067	0	12.375	23622000	814550	2.93622e-06	0.000293622	2
comp105236_c0_seq17_4 len=1566 path=[24558:0-100 24659:101-176 22823:177-235 22882:236-254 12399:255-1565];Haliotis_sp_idb_6341_c0_g1_i1;Haliotis_sp_Tri_21556_c0_g1_i1;comp105236_c0_seq30_5 len=4036 path=[16173:0-807 16987:808-1892 18072:1893-2037 18217:2038-2039 18219:2040-2180 30069:2181-2181 18361:2182-2213 30091:2214-2215 10580:2216-2491 12244:2492-2551 12304:2552-2646 22823:2647-2705 22882:2…	comp105236_c0_seq17_4 len=1566 path=[24558:0-100 24659:101-176 22823:177-235 22882:236-254 12399:255-1565];Haliotis_sp_idb_6341_c0_g1_i1;Haliotis_sp_Tri_21556_c0_g1_i1;comp105236_c0_seq30_5 len=4036 path=[16173:0-807 16987:808-1892 18072:1893-2037 18217:2038-2039 18219:2040-2180 30069:2181-2181 18361:2182-2213 30091:2214-2215 10580:2216-2491 12244:2492-2551 12304:2552-2646 22823:2647-2705 22882:2…	1;1;1;1;1;1;1;1;1;1;1;1;1;1;1;1;1;1;1;1;1;1;1;1;1;1;1;1;1;1;1	1;1;1;1;1;1;1;1;1;1;1;1;1;1;1;1;1;1;1;1;1;1;1;1;1;1;1;1;1;1;1	1;1;1;1;1;1;1;1;1;1;1;1;1;1;1;1;1;1;1;1;1;1;1;1;1;1;1;1;1;1;1	>comp105236_c0_seq17_4 len=1566 path=[24558:0-100 24659:101-176 22823:177-235 22882:236-254 12399:255-1565];>Haliotis_sp_idb_6341_c0_g1_i1;>Haliotis_sp_Tri_21556_c0_g1_i1;>comp105236_c0_seq30_5 len=4036 path=[16173:0-807 16987:808-1892 18072:1893-2037 1821	31	1	1	1	2.7	2.7	2.7	59.839	522	522;572;645;1346;1408;1630;1642;1868;1880;1894;1906;2090;2091;2102;2102;2103;2114;2116;2117;2128;2128;2129;2140;2552;2563;2564;2575;2578;2589;2590;2601	0	7.7752	12574000	465700	1.67871e-06	0.000167871	5
comp105353_c0_seq8_3 len=3029 path=[3578:0-81 3660:82-84 3663:85-527 4106:528-528 4107:529-552 4131:553-560 4139:561-996 4575:997-1019 4598:1020-1233 4812:1234-1237 4816:1238-1661 5240:1662-1695 5274:1696-1714 5293:1715-1788 5367:1789-1793 5372:1794-2007 5586:2008-2019 5598:2020-2122 5701:2123-2149 5728:2150-2193 5772:2194-2250 11258:2251-2252 11260:2253-2272 5851:2273-2304 7320:2305-2329 5946:23…	comp105353_c0_seq8_3 len=3029 path=[3578:0-81 3660:82-84 3663:85-527 4106:528-528 4107:529-552 4131:553-560 4139:561-996 4575:997-1019 4598:1020-1233 4812:1234-1237 4816:1238-1661 5240:1662-1695 5274:1696-1714 5293:1715-1788 5367:1789-1793 5372:1794-2007 5586:2008-2019 5598:2020-2122 5701:2123-2149 5728:2150-2193 5772:2194-2250 11258:2251-2252 11260:2253-2272 5851:2273-2304 7320:2305-2329 5946:23…	8;8;8;8;8;8;8;8;2;2	8;8;8;8;8;8;8;8;2;2	7;7;7;7;7;7;7;7;2;2	>comp105353_c0_seq8_3 len=3029 path=[3578:0-81 3660:82-84 3663:85-527 4106:528-528 4107:529-552 4131:553-560 4139:561-996 4575:997-1019 4598:1020-1233 4812:1234-1237 4816:1238-1661 5240:1662-1695 5274:1696-1714 5293:1715-1788 5367:1789-1793 5372:1794-2007	10	8	8	7	7.8	7.8	6.3	112.55	1009	1009;1010;1022;1023;1045;1046;1058;1059;557;686	0	65.438	333190000	8126700	2.92944e-05	0.00292944	28	72;73		429;465
comp105382_c2_seq1_1 len=772 path=[11460:0-346 20047:347-352 11813:353-361 11822:362-507 11968:508-771];Haliotis_sp_idb_35987_c0_g1_i1	comp105382_c2_seq1_1 len=772 path=[11460:0-346 20047:347-352 11813:353-361 11822:362-507 11968:508-771];Haliotis_sp_idb_35987_c0_g1_i1	3;3	3;3	3;3	>comp105382_c2_seq1_1 len=772 path=[11460:0-346 20047:347-352 11813:353-361 11822:362-507 11968:508-771];>Haliotis_sp_idb_35987_c0_g1_i1	2	3	3	3	8.9	8.9	8.9	27.026	258	258;259	0	21.925	1611500000	115110000	0.000414938	0.0414938	9	74;75		142;154
comp105805_c2_seq17_3 len=1072 path=[21153:0-105 139:106-1047 23380:1048-1048 23381:1049-1071];comp105805_c2_seq15_2 len=1104 path=[1:0-31 33:32-90 92:91-137 139:138-1079 23380:1080-1080 23381:1081-1103];Haliotis_sp_Tri_10477_c0_g1_i1;Haliotis_sp_Tri_10476_c0_g1_i1;comp105805_c2_seq1_3 len=2117 path=[21153:0-105 139:106-1047 1081:1048-1953 1987:1954-1983 23666:1984-1998 23681:1999-1999 23682:2000…	comp105805_c2_seq17_3 len=1072 path=[21153:0-105 139:106-1047 23380:1048-1048 23381:1049-1071];comp105805_c2_seq15_2 len=1104 path=[1:0-31 33:32-90 92:91-137 139:138-1079 23380:1080-1080 23381:1081-1103];Haliotis_sp_Tri_10477_c0_g1_i1;Haliotis_sp_Tri_10476_c0_g1_i1;comp105805_c2_seq1_3 len=2117 path=[21153:0-105 139:106-1047 1081:1048-1953 1987:1954-1983 23666:1984-1998 23681:1999-1999 23682:2000…	5;5;5;5;5;5;5;5;5;5;5;5	5;5;5;5;5;5;5;5;5;5;5;5	5;5;5;5;5;5;5;5;5;5;5;5	>comp105805_c2_seq17_3 len=1072 path=[21153:0-105 139:106-1047 23380:1048-1048 23381:1049-1071];>comp105805_c2_seq15_2 len=1104 path=[1:0-31 33:32-90 92:91-137 139:138-1079 23380:1080-1080 23381:1081-1103];>Haliotis_sp_Tri_10477_c0_g1_i1;>Haliotis_sp_Tri_1	12	5	5	5	17.6	17.6	17.6	38.8	357	357;368;386;387;705;716;724;735;992;1003;1010;1021	0	37.459	212360000	11798000	4.25283e-05	0.00425283	30
comp105830_c0_seq5_3 len=1687 path=[3022:0-346 3369:347-350 3373:351-557 3580:558-567 3590:568-573 3596:574-581 3604:582-625 13103:626-631 8207:632-645 8221:646-647 8223:648-655 3678:656-758 3781:759-810 3833:811-866 3889:867-877 3900:878-990 4013:991-1005 4028:1006-1182 4205:1183-1220 4243:1221-1361 4384:1362-1431 9264:1432-1452 13457:1453-1555 4578:1556-1595 13524:1596-1686];Haliotis_sp_Tri_368…	comp105830_c0_seq5_3 len=1687 path=[3022:0-346 3369:347-350 3373:351-557 3580:558-567 3590:568-573 3596:574-581 3604:582-625 13103:626-631 8207:632-645 8221:646-647 8223:648-655 3678:656-758 3781:759-810 3833:811-866 3889:867-877 3900:878-990 4013:991-1005 4028:1006-1182 4205:1183-1220 4243:1221-1361 4384:1362-1431 9264:1432-1452 13457:1453-1555 4578:1556-1595 13524:1596-1686];Haliotis_sp_Tri_368…	1;1	1;1	1;1	>comp105830_c0_seq5_3 len=1687 path=[3022:0-346 3369:347-350 3373:351-557 3580:558-567 3590:568-573 3596:574-581 3604:582-625 13103:626-631 8207:632-645 8221:646-647 8223:648-655 3678:656-758 3781:759-810 3833:811-866 3889:867-877 3900:878-990 4013:991-100	2	1	1	1	2.1	2.1	2.1	56.232	562	562;660	0	12.536	61750000	4750000	1.71224e-05	0.00171224	7
comp105893_c0_seq20_6 len=3250 path=[14483:0-32 16318:33-35 16321:36-54 301:55-94 341:95-133 16455:134-136 383:137-184 431:185-234 16521:235-241 488:242-384 16628:385-405 652:406-426 16670:427-428 675:429-436 683:437-565 812:566-567 814:568-649 896:650-711 958:712-822 16780:823-832 16790:833-916 1163:917-925 1172:926-1447 16947:1448-1458 1705:1459-1459 1706:1460-1469 1716:1470-1483 1730:1484-1621…	comp105893_c0_seq20_6 len=3250 path=[14483:0-32 16318:33-35 16321:36-54 301:55-94 341:95-133 16455:134-136 383:137-184 431:185-234 16521:235-241 488:242-384 16628:385-405 652:406-426 16670:427-428 675:429-436 683:437-565 812:566-567 814:568-649 896:650-711 958:712-822 16780:823-832 16790:833-916 1163:917-925 1172:926-1447 16947:1448-1458 1705:1459-1459 1706:1460-1469 1716:1470-1483 1730:1484-1621…	4;4;4;4;4;4;4;4;4;4;4;4;4;4;4;4;4;4;4;4;4;4;3;3	4;4;4;4;4;4;4;4;4;4;4;4;4;4;4;4;4;4;4;4;4;4;3;3	4;4;4;4;4;4;4;4;4;4;4;4;4;4;4;4;4;4;4;4;4;4;3;3	>comp105893_c0_seq20_6 len=3250 path=[14483:0-32 16318:33-35 16321:36-54 301:55-94 341:95-133 16455:134-136 383:137-184 431:185-234 16521:235-241 488:242-384 16628:385-405 652:406-426 16670:427-428 675:429-436 683:437-565 812:566-567 814:568-649 896:650-71	24	4	4	4	5.4	5.4	5.4	121.09	1083	1083;1090;1093;1104;1111;1114;1134;1137;1141;1144;1152;1155;1155;1158;1159;1162;1162;1165;1173;1176;1180;1183;805;805	0	35.648	216520000	4009700	1.44538e-05	0.00144538	15
Haliotis_sp_idb_10274_c0_g1_i1;comp105913_c1_seq27_5 len=3282 path=[13671:0-6 13678:7-243 13915:244-745 3386:746-970 3611:971-986 3627:987-1033 3674:1034-1050 3691:1051-1075 3716:1076-1152 24572:1153-1156 3797:1157-1359 4000:1360-1433 24680:1434-1761 4402:1762-2294 4935:2295-2385 5026:2386-3116 18203:3117-3281];comp105913_c1_seq19_5 len=3300 path=[13646:0-24 13678:25-261 13915:262-763 3386:764-98…	Haliotis_sp_idb_10274_c0_g1_i1;comp105913_c1_seq27_5 len=3282 path=[13671:0-6 13678:7-243 13915:244-745 3386:746-970 3611:971-986 3627:987-1033 3674:1034-1050 3691:1051-1075 3716:1076-1152 24572:1153-1156 3797:1157-1359 4000:1360-1433 24680:1434-1761 4402:1762-2294 4935:2295-2385 5026:2386-3116 18203:3117-3281];comp105913_c1_seq19_5 len=3300 path=[13646:0-24 13678:25-261 13915:262-763 3386:764-98…	1;1;1;1;1;1;1;1;1;1;1;1;1;1;1;1;1;1;1;1;1	1;1;1;1;1;1;1;1;1;1;1;1;1;1;1;1;1;1;1;1;1	1;1;1;1;1;1;1;1;1;1;1;1;1;1;1;1;1;1;1;1;1	>Haliotis_sp_idb_10274_c0_g1_i1;>comp105913_c1_seq27_5 len=3282 path=[13671:0-6 13678:7-243 13915:244-745 3386:746-970 3611:971-986 3627:987-1033 3674:1034-1050 3691:1051-1075 3716:1076-1152 24572:1153-1156 3797:1157-1359 4000:1360-1433 24680:1434-1761 440	21	1	1	1	4.3	4.3	4.3	42.358	369	369;1094;1100;1103;1109;1120;1126;1165;1171;1203;1209;1882;1891;1908;1915;1924;1941;1953;1986;1991;2024	0	28.073	49151000	2234100	8.05328e-06	0.000805328	10
Haliotis_sp_idb_1770_c0_g1_i1;comp105920_c0_seq2_5 len=7217 path=[12041:0-2087 31292:2088-2101 14143:2102-2102 14144:2103-2105 14147:2106-2862 14904:2863-3283 15325:3284-3434 15476:3435-3556 15598:3557-6067 4895:6068-6098 4926:6099-7216]	Haliotis_sp_idb_1770_c0_g1_i1;comp105920_c0_seq2_5 len=7217 path=[12041:0-2087 31292:2088-2101 14143:2102-2102 14144:2103-2105 14147:2106-2862 14904:2863-3283 15325:3284-3434 15476:3435-3556 15598:3557-6067 4895:6068-6098 4926:6099-7216]	2;2	2;2	2;2	>Haliotis_sp_idb_1770_c0_g1_i1;>comp105920_c0_seq2_5 len=7217 path=[12041:0-2087 31292:2088-2101 14143:2102-2102 14144:2103-2105 14147:2106-2862 14904:2863-3283 15325:3284-3434 15476:3435-3556 15598:3557-6067 4895:6068-6098 4926:6099-7216]	2	2	2	2	7.3	7.3	7.3	41.84	357	357;2406	0	12.783	34550000	1818400	6.5548e-06	0.00065548	4
Haliotis_sp_idb_1669_c0_g1_i1;comp106058_c0_seq2_6 len=6042 path=[1:0-319 321:320-323 325:324-383 386:384-583 586:584-1031 1034:1032-1111 1114:1112-1161 1164:1162-1185 1188:1186-1277 1280:1278-1280 1283:1281-1452 1455:1453-1459 1462:1460-1670 20769:1671-1696 20780:1697-1712 20796:1713-1724 16836:1725-1740 1743:1741-1759 1762:1760-1942 1945:1943-1949 1952:1950-2030 2033:2031-2033 2036:2034-2161 21…	Haliotis_sp_idb_1669_c0_g1_i1;comp106058_c0_seq2_6 len=6042 path=[1:0-319 321:320-323 325:324-383 386:384-583 586:584-1031 1034:1032-1111 1114:1112-1161 1164:1162-1185 1188:1186-1277 1280:1278-1280 1283:1281-1452 1455:1453-1459 1462:1460-1670 20769:1671-1696 20780:1697-1712 20796:1713-1724 16836:1725-1740 1743:1741-1759 1762:1760-1942 1945:1943-1949 1952:1950-2030 2033:2031-2033 2036:2034-2161 21…	4;4;4;3	4;4;4;3	4;4;4;3	>Haliotis_sp_idb_1669_c0_g1_i1;>comp106058_c0_seq2_6 len=6042 path=[1:0-319 321:320-323 325:324-383 386:384-583 586:584-1031 1034:1032-1111 1114:1112-1161 1164:1162-1185 1188:1186-1277 1280:1278-1280 1283:1281-1452 1455:1453-1459 1462:1460-1670 20769:1671-	4	4	4	4	4.8	4.8	4.8	109.98	970	970;2014;2779;952	0	24.868	34312000	779810	2.81099e-06	0.000281099	4
Haliotis_sp_idb_30241_c0_g1_i1;comp106275_c0_seq2_4 len=629 path=[8109:0-3 8113:4-49 5497:50-107 5555:108-140 15358:141-145 5593:146-156 5604:157-169 5617:170-235 7834:236-252 5700:253-254 5702:255-307 9732:308-326 15422:327-351 15452:352-352 15448:353-375 5823:376-413 5861:414-414 5862:415-472 5920:473-477 15528:478-498 15549:499-503 15555:504-507 7973:508-511 5959:512-517 15563:518-528 15574:52…	Haliotis_sp_idb_30241_c0_g1_i1;comp106275_c0_seq2_4 len=629 path=[8109:0-3 8113:4-49 5497:50-107 5555:108-140 15358:141-145 5593:146-156 5604:157-169 5617:170-235 7834:236-252 5700:253-254 5702:255-307 9732:308-326 15422:327-351 15452:352-352 15448:353-375 5823:376-413 5861:414-414 5862:415-472 5920:473-477 15528:478-498 15549:499-503 15555:504-507 7973:508-511 5959:512-517 15563:518-528 15574:52…	2;2;1;1;1;1;1;1;1;1	2;2;1;1;1;1;1;1;1;1	2;2;1;1;1;1;1;1;1;1	>Haliotis_sp_idb_30241_c0_g1_i1;>comp106275_c0_seq2_4 len=629 path=[8109:0-3 8113:4-49 5497:50-107 5555:108-140 15358:141-145 5593:146-156 5604:157-169 5617:170-235 7834:236-252 5700:253-254 5702:255-307 9732:308-326 15422:327-351 15452:352-352 15448:353-3	10	2	2	2	12.7	12.7	12.7	17.524	158	158;209;105;130;158;174;261;305;889;1020	0	11.42	37306000	4663200	1.68095e-05	0.00168095	5
Haliotis_sp_Tri_103881_c0_g1_i1;comp106447_c0_seq14_3 len=668 path=[428:0-15 3717:16-16 3718:17-39 3741:40-75 3777:76-105 3807:106-129 558:130-140 569:141-144 573:145-159 588:160-162 591:163-163 592:164-176 3524:177-184 3532:185-237 3585:238-255 684:256-259 688:260-260 689:261-261 690:262-300 729:301-302 731:303-310 739:311-334 763:335-352 781:353-378 807:379-379 808:380-382 811:383-391 820:392-3…	Haliotis_sp_Tri_103881_c0_g1_i1;comp106447_c0_seq14_3 len=668 path=[428:0-15 3717:16-16 3718:17-39 3741:40-75 3777:76-105 3807:106-129 558:130-140 569:141-144 573:145-159 588:160-162 591:163-163 592:164-176 3524:177-184 3532:185-237 3585:238-255 684:256-259 688:260-260 689:261-261 690:262-300 729:301-302 731:303-310 739:311-334 763:335-352 781:353-378 807:379-379 808:380-382 811:383-391 820:392-3…	1;1;1;1;1	1;1;1;1;1	1;1;1;1;1	>Haliotis_sp_Tri_103881_c0_g1_i1;>comp106447_c0_seq14_3 len=668 path=[428:0-15 3717:16-16 3718:17-39 3741:40-75 3777:76-105 3807:106-129 558:130-140 569:141-144 573:145-159 588:160-162 591:163-163 592:164-176 3524:177-184 3532:185-237 3585:238-255 684:256-	5	1	1	1	5.5	5.5	5.5	22.178	200	200;222;286;303;748	0	15.274	883030000	147170000	0.000530505	0.0530505	36
Haliotis_sp_idb_14366_c0_g1_i1;Haliotis_sp_idb_14368_c0_g1_i1;comp106461_c0_seq3_2 len=3255 path=[22586:0-70 158:71-836 27518:837-838 27520:839-851 939:852-855 943:856-956 1044:957-963 1051:964-1375 1463:1376-1395 1483:1396-1448 1536:1449-1467 27822:1468-1674 27928:1675-1679 1767:1680-1680 1768:1681-1692 27945:1693-1703 1791:1704-1727 27975:1728-1758 22240:1759-1767 28011:1768-1769 1857:1770-1770…	Haliotis_sp_idb_14366_c0_g1_i1;Haliotis_sp_idb_14368_c0_g1_i1;comp106461_c0_seq3_2 len=3255 path=[22586:0-70 158:71-836 27518:837-838 27520:839-851 939:852-855 943:856-956 1044:957-963 1051:964-1375 1463:1376-1395 1483:1396-1448 1536:1449-1467 27822:1468-1674 27928:1675-1679 1767:1680-1680 1768:1681-1692 27945:1693-1703 1791:1704-1727 27975:1728-1758 22240:1759-1767 28011:1768-1769 1857:1770-1770…	2;2;2;2;2;2;2;2;2;2;2	2;2;2;2;2;2;2;2;2;2;2	2;2;2;2;2;2;2;2;2;2;2	>Haliotis_sp_idb_14366_c0_g1_i1;>Haliotis_sp_idb_14368_c0_g1_i1;>comp106461_c0_seq3_2 len=3255 path=[22586:0-70 158:71-836 27518:837-838 27520:839-851 939:852-855 943:856-956 1044:957-963 1051:964-1375 1463:1376-1395 1483:1396-1448 1536:1449-1467 27822:146	11	2	2	2	2.6	2.6	2.6	102.92	972	972;976;1085;1095;1114;1895;1905;1922;1923;1932;1951	0	18.716	57154000	1360800	4.90529e-06	0.000490529	3
comp106499_c0_seq7_3 len=1147 path=[5605:0-45 8881:46-47 2649:48-52 12654:53-94 12683:95-99 6296:100-124 12713:125-130 2732:131-154 12747:155-165 2767:166-210 5928:211-227 4731:228-255 12823:256-276 2878:277-348 2950:349-372 12901:373-381 12910:382-395 12924:396-396 12959:397-406 8693:407-408 12937:409-531 13021:532-762 5136:763-854 5228:855-859 13205:860-880 3482:881-913 3515:914-968 13249:969-9…	comp106499_c0_seq7_3 len=1147 path=[5605:0-45 8881:46-47 2649:48-52 12654:53-94 12683:95-99 6296:100-124 12713:125-130 2732:131-154 12747:155-165 2767:166-210 5928:211-227 4731:228-255 12823:256-276 2878:277-348 2950:349-372 12901:373-381 12910:382-395 12924:396-396 12959:397-406 8693:407-408 12937:409-531 13021:532-762 5136:763-854 5228:855-859 13205:860-880 3482:881-913 3515:914-968 13249:969-9…	2;1;1	1;1;1	1;1;1	>comp106499_c0_seq7_3 len=1147 path=[5605:0-45 8881:46-47 2649:48-52 12654:53-94 12683:95-99 6296:100-124 12713:125-130 2732:131-154 12747:155-165 2767:166-210 5928:211-227 4731:228-255 12823:256-276 2878:277-348 2950:349-372 12901:373-381 12910:382-395 12	3	2	1	1	5.8	3.1	3.1	43.23	382	382;175;257	0.0017123	7.3924	6742700	293160	1.05676e-06	0.000105676	4
Haliotis_sp_idb_2214_c0_g1_i1;comp106543_c0_seq12_5 len=1411 path=[3449:0-30 12683:31-58 3508:59-337 3787:338-349 17373:350-528 3978:529-529 3979:530-553 4003:554-889 4339:890-913 4363:914-1410];comp106543_c0_seq11_6 len=1451 path=[3409:0-23 14576:24-25 3435:26-39 3449:40-70 3480:71-98 3508:99-377 3787:378-389 17373:390-568 3978:569-569 3979:570-593 4003:594-929 4339:930-953 4363:954-1450];comp10…	Haliotis_sp_idb_2214_c0_g1_i1;comp106543_c0_seq12_5 len=1411 path=[3449:0-30 12683:31-58 3508:59-337 3787:338-349 17373:350-528 3978:529-529 3979:530-553 4003:554-889 4339:890-913 4363:914-1410];comp106543_c0_seq11_6 len=1451 path=[3409:0-23 14576:24-25 3435:26-39 3449:40-70 3480:71-98 3508:99-377 3787:378-389 17373:390-568 3978:569-569 3979:570-593 4003:594-929 4339:930-953 4363:954-1450];comp10…	10;10;10;10;10;10;10;10;10	10;10;10;10;10;10;10;10;10	10;10;10;10;10;10;10;10;10	>Haliotis_sp_idb_2214_c0_g1_i1;>comp106543_c0_seq12_5 len=1411 path=[3449:0-30 12683:31-58 3508:59-337 3787:338-349 17373:350-528 3978:529-529 3979:530-553 4003:554-889 4339:890-913 4363:914-1410];>comp106543_c0_seq11_6 len=1451 path=[3409:0-23 14576:24-25	9	10	10	10	28.8	28.8	28.8	47.226	431	431;471;484;569;654;691;753;848;921	0	78.698	473910000	26329000	9.49084e-05	0.00949084	47	76;77		85;183
Haliotis_sp_idb_12369_c0_g1_i1;comp106697_c0_seq9_4 len=2070 path=[15235:0-9 7263:10-41 15268:42-52 7306:53-351 7606:352-499 7754:500-553 7808:554-584 15490:585-619 7874:620-620 7875:621-644 7899:645-677 7932:678-697 7952:698-743 7998:744-773 8028:774-852 8107:853-885 8140:886-976 8231:977-1075 15740:1076-1086 8341:1087-1093 8348:1094-1098 8353:1099-1168 8423:1169-1176 8431:1177-1327 8582:1328-15…	Haliotis_sp_idb_12369_c0_g1_i1;comp106697_c0_seq9_4 len=2070 path=[15235:0-9 7263:10-41 15268:42-52 7306:53-351 7606:352-499 7754:500-553 7808:554-584 15490:585-619 7874:620-620 7875:621-644 7899:645-677 7932:678-697 7952:698-743 7998:744-773 8028:774-852 8107:853-885 8140:886-976 8231:977-1075 15740:1076-1086 8341:1087-1093 8348:1094-1098 8353:1099-1168 8423:1169-1176 8431:1177-1327 8582:1328-15…	2;2	2;2	2;2	>Haliotis_sp_idb_12369_c0_g1_i1;>comp106697_c0_seq9_4 len=2070 path=[15235:0-9 7263:10-41 15268:42-52 7306:53-351 7606:352-499 7754:500-553 7808:554-584 15490:585-619 7874:620-620 7875:621-644 7899:645-677 7932:678-697 7952:698-743 7998:744-773 8028:774-85	2	2	2	2	11.8	11.8	11.8	24.178	212	212;690	0	14.834	17450000	1454200	5.24197e-06	0.000524197	1
comp106832_c0_seq1_1 len=13721 path=[13699:0-1807 15507:1808-1811 15511:1812-2199 15899:2200-2202 15902:2203-2228 15928:2229-2245 15945:2246-3199 16899:3200-4277 32933:4278-5358 27456:5359-5371 19071:5372-6317 33164:6318-6341 20041:6342-6350 20050:6351-6419 20119:6420-6489 20189:6490-6496 20196:6497-6564 20264:6565-6674 20374:6675-6676 20376:6677-6758 20458:6759-6763 20463:6764-7955 21655:7956-79…	comp106832_c0_seq1_1 len=13721 path=[13699:0-1807 15507:1808-1811 15511:1812-2199 15899:2200-2202 15902:2203-2228 15928:2229-2245 15945:2246-3199 16899:3200-4277 32933:4278-5358 27456:5359-5371 19071:5372-6317 33164:6318-6341 20041:6342-6350 20050:6351-6419 20119:6420-6489 20189:6490-6496 20196:6497-6564 20264:6565-6674 20374:6675-6676 20376:6677-6758 20458:6759-6763 20463:6764-7955 21655:7956-79…	2;1	2;1	2;1	>comp106832_c0_seq1_1 len=13721 path=[13699:0-1807 15507:1808-1811 15511:1812-2199 15899:2200-2202 15902:2203-2228 15928:2229-2245 15945:2246-3199 16899:3200-4277 32933:4278-5358 27456:5359-5371 19071:5372-6317 33164:6318-6341 20041:6342-6350 20050:6351-64	2	2	2	2	0.4	0.4	0.4	495.98	4574	4574;2597	0	12.754	49263000	253940	9.1538e-07	9.1538e-05	4
comp106862_c0_seq1_3 len=6977 path=[6962:0-1296 20050:1297-1621 8584:1622-1642 8605:1643-1701 8664:1702-1730 8693:1731-1872 8835:1873-1882 8845:1883-1992 8955:1993-2052 9015:2053-2092 9055:2093-2112 9075:2113-2419 9382:2420-2431 9394:2432-2457 9420:2458-2477 9440:2478-3169 10132:3170-3184 10147:3185-3666 20548:3667-3716 10679:3717-3856 10819:3857-4580 20725:4581-4581 20726:4582-4593 14279:4594-45…	comp106862_c0_seq1_3 len=6977 path=[6962:0-1296 20050:1297-1621 8584:1622-1642 8605:1643-1701 8664:1702-1730 8693:1731-1872 8835:1873-1882 8845:1883-1992 8955:1993-2052 9015:2053-2092 9055:2093-2112 9075:2113-2419 9382:2420-2431 9394:2432-2457 9420:2458-2477 9440:2478-3169 10132:3170-3184 10147:3185-3666 20548:3667-3716 10679:3717-3856 10819:3857-4580 20725:4581-4581 20726:4582-4593 14279:4594-45…	11;11;9;5	11;11;9;5	5;5;5;5	>comp106862_c0_seq1_3 len=6977 path=[6962:0-1296 20050:1297-1621 8584:1622-1642 8605:1643-1701 8664:1702-1730 8693:1731-1872 8835:1873-1882 8845:1883-1992 8955:1993-2052 9015:2053-2092 9055:2093-2112 9075:2113-2419 9382:2420-2431 9394:2432-2457 9420:2458-2	4	11	11	5	6.1	6.1	2.8	254.9	2325	2325;2333;1294;662	0	80.793	367310000	3907500	1.40854e-05	0.00140854	39	78		1076
Haliotis_sp_Tri_91665_c0_g1_i1;comp106928_c1_seq2_5 len=3259 path=[7621:0-102 7724:103-123 7745:124-232 17172:233-239 17179:240-309 7931:310-470 17305:471-473 17308:474-476 8098:477-481 8103:482-484 8106:485-545 8167:546-580 11398:581-587 8209:588-593 17412:594-612 17431:613-621 8243:622-626 8248:627-634 17453:635-688 17528:689-690 17530:691-772 8394:773-893 8515:894-998 8620:999-1044 17780:1045-…	Haliotis_sp_Tri_91665_c0_g1_i1;comp106928_c1_seq2_5 len=3259 path=[7621:0-102 7724:103-123 7745:124-232 17172:233-239 17179:240-309 7931:310-470 17305:471-473 17308:474-476 8098:477-481 8103:482-484 8106:485-545 8167:546-580 11398:581-587 8209:588-593 17412:594-612 17431:613-621 8243:622-626 8248:627-634 17453:635-688 17528:689-690 17530:691-772 8394:773-893 8515:894-998 8620:999-1044 17780:1045-…	2;2	2;2	2;2	>Haliotis_sp_Tri_91665_c0_g1_i1;>comp106928_c1_seq2_5 len=3259 path=[7621:0-102 7724:103-123 7745:124-232 17172:233-239 17179:240-309 7931:310-470 17305:471-473 17308:474-476 8098:477-481 8103:482-484 8106:485-545 8167:546-580 11398:581-587 8209:588-593 17	2	2	2	2	7.1	7.1	7.1	36.174	324	324;1087	0	14.239	117890000	5125500	1.84759e-05	0.00184759	11
comp106997_c0_seq1_2 len=4332 path=[9723:0-82 4463:83-220 4601:221-411 4792:412-463 15133:464-519 4900:520-521 4902:522-566 4947:567-670 5051:671-738 5119:739-839 5220:840-1190 15436:1191-1203 15449:1204-1270 15505:1271-1351 5732:1352-1356 5737:1357-1369 5750:1370-1499 8781:1500-1536 15653:1537-1630 6011:1631-1647 6028:1648-2220 6601:2221-2440 15894:2441-2472 6853:2473-2730 16006:2731-2733 16009:…	comp106997_c0_seq1_2 len=4332 path=[9723:0-82 4463:83-220 4601:221-411 4792:412-463 15133:464-519 4900:520-521 4902:522-566 4947:567-670 5051:671-738 5119:739-839 5220:840-1190 15436:1191-1203 15449:1204-1270 15505:1271-1351 5732:1352-1356 5737:1357-1369 5750:1370-1499 8781:1500-1536 15653:1537-1630 6011:1631-1647 6028:1648-2220 6601:2221-2440 15894:2441-2472 6853:2473-2730 16006:2731-2733 16009:…	8;8	8;8	3;3	>comp106997_c0_seq1_2 len=4332 path=[9723:0-82 4463:83-220 4601:221-411 4792:412-463 15133:464-519 4900:520-521 4902:522-566 4947:567-670 5051:671-738 5119:739-839 5220:840-1190 15436:1191-1203 15449:1204-1270 15505:1271-1351 5732:1352-1356 5737:1357-1369	2	8	8	3	6.9	6.9	2.4	156.78	1444	1444;1456	0	59.709	330770000	6014000	2.16787e-05	0.00216787	41
Haliotis_sp_idb_7016_c0_g1_i1;comp107084_c0_seq5_1 len=2361 path=[3718:0-107 3826:108-140 15493:141-183 14611:184-188 14621:189-584 4308:585-590 4314:591-2006 5730:2007-2075 5799:2076-2093 5817:2094-2255 5979:2256-2258 5982:2259-2314 7504:2315-2360]	Haliotis_sp_idb_7016_c0_g1_i1;comp107084_c0_seq5_1 len=2361 path=[3718:0-107 3826:108-140 15493:141-183 14611:184-188 14621:189-584 4308:585-590 4314:591-2006 5730:2007-2075 5799:2076-2093 5817:2094-2255 5979:2256-2258 5982:2259-2314 7504:2315-2360]	9;9	9;9	9;9	>Haliotis_sp_idb_7016_c0_g1_i1;>comp107084_c0_seq5_1 len=2361 path=[3718:0-107 3826:108-140 15493:141-183 14611:184-188 14621:189-584 4308:585-590 4314:591-2006 5730:2007-2075 5799:2076-2093 5817:2094-2255 5979:2256-2258 5982:2259-2314 7504:2315-2360]	2	9	9	9	21.7	21.7	21.7	55.714	512	512;787	0	101.96	479390000	15980000	5.76032e-05	0.00576032	75	79;80;81		37;39;208
comp107134_c0_seq1_6 len=18397 path=[18394:0-271 41822:272-289 18685:290-733 19129:734-1246 19642:1247-1905 20319:1906-5752 24166:5753-5759 24173:5760-8137 26551:8138-8156 26570:8157-11611 42906:11612-11627 30041:11628-12118 30532:12119-12149 30563:12150-13025 31439:13026-13105 43150:13106-13110 31524:13111-13111 31525:13112-13121 31535:13122-13351 31765:13352-13366 31780:13367-14416 32830:14417-…	comp107134_c0_seq1_6 len=18397 path=[18394:0-271 41822:272-289 18685:290-733 19129:734-1246 19642:1247-1905 20319:1906-5752 24166:5753-5759 24173:5760-8137 26551:8138-8156 26570:8157-11611 42906:11612-11627 30041:11628-12118 30532:12119-12149 30563:12150-13025 31439:13026-13105 43150:13106-13110 31524:13111-13111 31525:13112-13121 31535:13122-13351 31765:13352-13366 31780:13367-14416 32830:14417-…	11;11;10	11;11;10	11;11;10	>comp107134_c0_seq1_6 len=18397 path=[18394:0-271 41822:272-289 18685:290-733 19129:734-1246 19642:1247-1905 20319:1906-5752 24166:5753-5759 24173:5760-8137 26551:8138-8156 26570:8157-11611 42906:11612-11627 30041:11628-12118 30532:12119-12149 30563:12150-	3	11	11	11	2	2	2	682.57	6132	6132;6138;5601	0	75.91	162810000	678370	2.44533e-06	0.000244533	29	82;83;84		991;1845;1850
Haliotis_sp_idb_11640_c0_g1_i1;comp107184_c2_seq4_5 len=2441 path=[18680:0-7 12584:8-106 3417:107-185 14896:186-208 3519:209-263 15635:264-281 18947:282-449 19083:450-467 19101:468-571 3882:572-572 3883:573-624 3948:625-838 4162:839-1358 4682:1359-1625 4949:1626-1716 5040:1717-1729 5053:1730-2140 5464:2141-2160 5484:2161-2285 5609:2286-2440];comp107184_c2_seq2_6 len=2454 path=[18680:0-7 12584:8-1…	Haliotis_sp_idb_11640_c0_g1_i1;comp107184_c2_seq4_5 len=2441 path=[18680:0-7 12584:8-106 3417:107-185 14896:186-208 3519:209-263 15635:264-281 18947:282-449 19083:450-467 19101:468-571 3882:572-572 3883:573-624 3948:625-838 4162:839-1358 4682:1359-1625 4949:1626-1716 5040:1717-1729 5053:1730-2140 5464:2141-2160 5484:2161-2285 5609:2286-2440];comp107184_c2_seq2_6 len=2454 path=[18680:0-7 12584:8-1…	2;2;2;2;2	2;2;2;2;2	2;2;2;2;2	>Haliotis_sp_idb_11640_c0_g1_i1;>comp107184_c2_seq4_5 len=2441 path=[18680:0-7 12584:8-106 3417:107-185 14896:186-208 3519:209-263 15635:264-281 18947:282-449 19083:450-467 19101:468-571 3882:572-572 3883:573-624 3948:625-838 4162:839-1358 4682:1359-1625 4	5	2	2	2	4.3	4.3	4.3	51.586	469	469;814;818;1257;1262	0	12.333	98732000	4701500	1.69475e-05	0.00169475	15
Haliotis_sp_idb_11781_c0_g1_i1;Haliotis_sp_Tri_8814_c0_g1_i1;comp107191_c0_seq1_3 len=3038 path=[1:0-74 76:75-232 234:233-580 582:581-595 597:596-674 676:675-1745 1747:1746-1760 1762:1761-1798 1800:1799-1803 1805:1804-2165 2168:2166-2376 2379:2377-2528 2531:2529-2551 2554:2552-2606 2609:2607-2646 2649:2647-2865 2868:2866-2873 2876:2874-3037]	Haliotis_sp_idb_11781_c0_g1_i1;Haliotis_sp_Tri_8814_c0_g1_i1;comp107191_c0_seq1_3 len=3038 path=[1:0-74 76:75-232 234:233-580 582:581-595 597:596-674 676:675-1745 1747:1746-1760 1762:1761-1798 1800:1799-1803 1805:1804-2165 2168:2166-2376 2379:2377-2528 2531:2529-2551 2554:2552-2606 2609:2607-2646 2649:2647-2865 2868:2866-2873 2876:2874-3037]	1;1;1	1;1;1	1;1;1	>Haliotis_sp_idb_11781_c0_g1_i1;>Haliotis_sp_Tri_8814_c0_g1_i1;>comp107191_c0_seq1_3 len=3038 path=[1:0-74 76:75-232 234:233-580 582:581-595 597:596-674 676:675-1745 1747:1746-1760 1762:1761-1798 1800:1799-1803 1805:1804-2165 2168:2166-2376 2379:2377-2528	3	1	1	1	9	9	9	14.862	134	134;395;1012	0.0032895	6.9024	26531000	3790200	1.36626e-05	0.00136626	1	85		34
comp107245_c0_seq1_5 len=10256 path=[26608:0-0 12199:1-605 12804:606-1785 28185:1786-1789 28189:1790-1846 14045:1847-1870 14069:1871-2058 14257:2059-2082 14281:2083-2132 14331:2133-2140 14339:2141-3214 15413:3215-3432 15631:3433-3445 15644:3446-5546 17745:5547-6331 22719:6332-6335 18534:6336-6491 18690:6492-6495 18694:6496-7126 19325:7127-7703 29084:7704-7721 19920:7722-7740 19939:7741-8125 20324…	comp107245_c0_seq1_5 len=10256 path=[26608:0-0 12199:1-605 12804:606-1785 28185:1786-1789 28189:1790-1846 14045:1847-1870 14069:1871-2058 14257:2059-2082 14281:2083-2132 14331:2133-2140 14339:2141-3214 15413:3215-3432 15631:3433-3445 15644:3446-5546 17745:5547-6331 22719:6332-6335 18534:6336-6491 18690:6492-6495 18694:6496-7126 19325:7127-7703 29084:7704-7721 19920:7722-7740 19939:7741-8125 20324…	11;11;10;10;9	11;11;10;10;9	11;11;10;10;9	>comp107245_c0_seq1_5 len=10256 path=[26608:0-0 12199:1-605 12804:606-1785 28185:1786-1789 28189:1790-1846 14045:1847-1870 14069:1871-2058 14257:2059-2082 14281:2083-2132 14331:2133-2140 14339:2141-3214 15413:3215-3432 15631:3433-3445 15644:3446-5546 17745	5	11	11	11	3.9	3.9	3.9	375.41	3419	3419;3558;3280;3541;2822	0	74.588	289930000	1746600	6.29598e-06	0.000629598	26	86;87;88;89;90;91		1818;2172;2174;2370;2371;3159
comp107313_c0_seq1_3 len=23161 path=[1:0-25 27:26-687 689:688-1040 51643:1041-1124 47524:1125-1126 1128:1127-2114 2116:2115-2116 2118:2117-3775 3777:3776-4372 4374:4373-4408 4410:4409-4576 4578:4577-4644 4646:4645-4716 4718:4717-6321 6323:6322-6329 6331:6330-6457 6459:6458-7628 7630:7629-8470 8472:8471-10786 52568:10787-10788 52570:10789-10866 52600:10867-11006 52667:11007-11015 11017:11016-11017…	comp107313_c0_seq1_3 len=23161 path=[1:0-25 27:26-687 689:688-1040 51643:1041-1124 47524:1125-1126 1128:1127-2114 2116:2115-2116 2118:2117-3775 3777:3776-4372 4374:4373-4408 4410:4409-4576 4578:4577-4644 4646:4645-4716 4718:4717-6321 6323:6322-6329 6331:6330-6457 6459:6458-7628 7630:7629-8470 8472:8471-10786 52568:10787-10788 52570:10789-10866 52600:10867-11006 52667:11007-11015 11017:11016-11017…	59;36;3	59;36;3	43;35;3	>comp107313_c0_seq1_3 len=23161 path=[1:0-25 27:26-687 689:688-1040 51643:1041-1124 47524:1125-1126 1128:1127-2114 2116:2115-2116 2118:2117-3775 3777:3776-4372 4374:4373-4408 4410:4409-4576 4578:4577-4644 4646:4645-4716 4718:4717-6321 6323:6322-6329 6331:6	3	59	59	43	9.8	9.8	7.3	844.22	7720	7720;3423;172	0	323.31	2163200000	6180500	2.22789e-05	0.00222789	238	92;93;94;95		4739;4938;5827;6372
comp107325_c0_seq2_5 len=23389 path=[1:0-1580 1582:1581-5577 5579:5578-5617 5619:5618-5929 5931:5930-6112 52603:6113-6270 52633:6271-7110 52723:7111-7121 7123:7122-8290 8292:8291-8665 8667:8666-8898 8900:8899-9708 9710:9709-9952 52965:9953-9996 9998:9997-10275 10277:10276-10312 10314:10313-10317 10319:10318-10351 53062:10352-10415 10417:10416-10440 10442:10441-10507 10509:10508-10531 10533:10532-…	comp107325_c0_seq2_5 len=23389 path=[1:0-1580 1582:1581-5577 5579:5578-5617 5619:5618-5929 5931:5930-6112 52603:6113-6270 52633:6271-7110 52723:7111-7121 7123:7122-8290 8292:8291-8665 8667:8666-8898 8900:8899-9708 9710:9709-9952 52965:9953-9996 9998:9997-10275 10277:10276-10312 10314:10313-10317 10319:10318-10351 53062:10352-10415 10417:10416-10440 10442:10441-10507 10509:10508-10531 10533:10532-…	41;33;3;1;1	12;12;0;1;1	5;5;0;1;0	>comp107325_c0_seq2_5 len=23389 path=[1:0-1580 1582:1581-5577 5579:5578-5617 5619:5618-5929 5931:5930-6112 52603:6113-6270 52633:6271-7110 52723:7111-7121 7123:7122-8290 8292:8291-8665 8667:8666-8898 8900:8899-9708 9710:9709-9952 52965:9953-9996 9998:9997-	5	41	12	5	6.9	2.1	0.9	865.51	7797	7797;4848;295;168;987	0	113.95	438910000	1222600	4.40712e-06	0.000440712	61	96;97;98;99;100;101;102;103;104;105;106		809;812;901;1105;1316;1328;2366;2555;3072;6189;6190
comp85993_c0_seq3_1 len=269 path=[1:0-25 2598:26-29 1290:30-56 1317:57-133 3005:134-185 3038:186-199 2517:200-215 1475:216-235 3070:236-245 3080:246-268];comp64346_c0_seq4_6 len=435 path=[457:0-206 227:207-227 970:228-434];comp64346_c0_seq2_6 len=435 path=[974:0-206 973:207-227 970:228-434];comp64346_c0_seq1_6 len=435 path=[457:0-206 922:207-227 971:228-434];comp85993_c0_seq1_3 len=458 path=[2343…	comp85993_c0_seq3_1 len=269 path=[1:0-25 2598:26-29 1290:30-56 1317:57-133 3005:134-185 3038:186-199 2517:200-215 1475:216-235 3070:236-245 3080:246-268];comp64346_c0_seq4_6 len=435 path=[457:0-206 227:207-227 970:228-434];comp64346_c0_seq2_6 len=435 path=[974:0-206 973:207-227 970:228-434];comp64346_c0_seq1_6 len=435 path=[457:0-206 922:207-227 971:228-434];comp85993_c0_seq1_3 len=458 path=[2343…	4;4;4;4;4;4;4;4;4;4;3;3;3;3;3;3;3;3;2;2;2;2;2;1;1;1	4;4;4;4;4;4;4;4;4;4;3;3;3;3;3;3;3;3;2;2;2;2;2;1;1;1	4;4;4;4;4;4;4;4;4;4;3;3;3;3;3;3;3;3;2;2;2;2;2;1;1;1	>comp85993_c0_seq3_1 len=269 path=[1:0-25 2598:26-29 1290:30-56 1317:57-133 3005:134-185 3038:186-199 2517:200-215 1475:216-235 3070:236-245 3080:246-268];>comp64346_c0_seq4_6 len=435 path=[457:0-206 227:207-227 970:228-434];>comp64346_c0_seq2_6 len=435 pa	26	4	4	4	51.1	51.1	51.1	10.069	90	90;145;145;145;152;152;157;176;176;191;70;71;76;76;82;112;114;116;81;84;89;99;112;72;77;108	0	59.582	1456400000	242740000	0.000875007	0.0875007	53
Haliotis_sp_Tri_90773_c0_g1_i1;comp108743_c0_seq1_4 len=1812 path=[1790:0-1811]	Haliotis_sp_Tri_90773_c0_g1_i1;comp108743_c0_seq1_4 len=1812 path=[1790:0-1811]	4;4	4;4	4;4	>Haliotis_sp_Tri_90773_c0_g1_i1;>comp108743_c0_seq1_4 len=1812 path=[1790:0-1811]	2	4	4	4	19.3	19.3	19.3	28.754	249	249;604	0	30.491	65496000	4678300	1.68639e-05	0.00168639	10	107;108		70;224
comp108991_c0_seq1_4 len=714 path=[692:0-713]	comp108991_c0_seq1_4 len=714 path=[692:0-713]	2	2	2	>comp108991_c0_seq1_4 len=714 path=[692:0-713]	1	2	2	2	9.7	9.7	9.7	25.941	238	238	0	12.032	17305000	1573100	5.67057e-06	0.000567057	3
comp109153_c0_seq1_5 len=543 path=[1:0-542];Haliotis_sp_idb_67061_c0_g1_i1;Haliotis_sp_idb_67060_c0_g1_i1;comp72685_c0_seq2_1 len=643 path=[1:0-71 73:72-619 1875:620-642];comp72685_c0_seq1_1 len=828 path=[1:0-71 1570:72-256 73:257-804 1875:805-827]	comp109153_c0_seq1_5 len=543 path=[1:0-542];Haliotis_sp_idb_67061_c0_g1_i1;Haliotis_sp_idb_67060_c0_g1_i1;comp72685_c0_seq2_1 len=643 path=[1:0-71 73:72-619 1875:620-642];comp72685_c0_seq1_1 len=828 path=[1:0-71 1570:72-256 73:257-804 1875:805-827]	2;1;1;1;1	2;1;1;1;1	2;1;1;1;1	>comp109153_c0_seq1_5 len=543 path=[1:0-542];>Haliotis_sp_idb_67061_c0_g1_i1;>Haliotis_sp_idb_67060_c0_g1_i1;>comp72685_c0_seq2_1 len=643 path=[1:0-71 73:72-619 1875:620-642];>comp72685_c0_seq1_1 len=828 path=[1:0-71 1570:72-256 73:257-804 1875:805-827]	5	2	2	2	11.6	11.6	11.6	19.63	181	181;110;159;215;276	0	11.006	429880	30706	1.10686e-07	1.10686e-05	2
comp109254_c0_seq1_3 len=1231 path=[1209:0-1230]	comp109254_c0_seq1_3 len=1231 path=[1209:0-1230]	3	3	3	>comp109254_c0_seq1_3 len=1231 path=[1209:0-1230]	1	3	3	3	12.9	12.9	12.9	43.58	410	410	0	42.134	157430000	8745900	3.15264e-05	0.00315264	10	109;110;111		143;146;188
comp155767_c0_seq1_6 len=447 path=[425:0-446];comp109403_c0_seq1_5 len=485 path=[463:0-484];comp78781_c0_seq2_2 len=495 path=[473:0-8 482:9-114 588:115-494];Haliotis_sp_Tri_41483_c0_g1_i1;comp78781_c0_seq1_1 len=1193 path=[1758:0-812 588:813-1192]	comp155767_c0_seq1_6 len=447 path=[425:0-446];comp109403_c0_seq1_5 len=485 path=[463:0-484];comp78781_c0_seq2_2 len=495 path=[473:0-8 482:9-114 588:115-494];Haliotis_sp_Tri_41483_c0_g1_i1;comp78781_c0_seq1_1 len=1193 path=[1758:0-812 588:813-1192]	1;1;1;1;1	1;1;1;1;1	1;1;1;1;1	>comp155767_c0_seq1_6 len=447 path=[425:0-446];>comp109403_c0_seq1_5 len=485 path=[463:0-484];>comp78781_c0_seq2_2 len=495 path=[473:0-8 482:9-114 588:115-494];>Haliotis_sp_Tri_41483_c0_g1_i1;>comp78781_c0_seq1_1 len=1193 path=[1758:0-812 588:813-1192]	5	1	1	1	8.7	8.7	8.7	17.028	149	149;162;165;168;398	0.0033058	6.9377	51990000	7427200	2.67729e-05	0.00267729	3
Haliotis_sp_CLC_597_c0_g1_i1;comp109446_c0_seq1_5 len=447 path=[425:0-446]	Haliotis_sp_CLC_597_c0_g1_i1;comp109446_c0_seq1_5 len=447 path=[425:0-446]	3;3	3;3	3;3	>Haliotis_sp_CLC_597_c0_g1_i1;>comp109446_c0_seq1_5 len=447 path=[425:0-446]	2	3	3	3	57.3	57.3	57.3	13.477	117	117;149	0	84.479	170700000	42675000	0.000153831	0.0153831	15	112		76
comp1834_c0_seq1_6 len=249 path=[1:0-248];Haliotis_sp_CLC_233_c0_g1_i1;Haliotis_sp_idb_54192_c0_g1_i1;comp91334_c0_seq2_3 len=748 path=[2011:0-389 2401:390-656 6002:657-747];comp109573_c0_seq1_2 len=817 path=[795:0-816];comp91334_c0_seq4_3 len=1034 path=[2011:0-389 2401:390-656 2668:657-924 6364:925-930 2941:931-1033]	comp1834_c0_seq1_6 len=249 path=[1:0-248];Haliotis_sp_CLC_233_c0_g1_i1;Haliotis_sp_idb_54192_c0_g1_i1;comp91334_c0_seq2_3 len=748 path=[2011:0-389 2401:390-656 6002:657-747];comp109573_c0_seq1_2 len=817 path=[795:0-816];comp91334_c0_seq4_3 len=1034 path=[2011:0-389 2401:390-656 2668:657-924 6364:925-930 2941:931-1033]	1;1;1;1;1;1	1;1;1;1;1;1	1;1;1;1;1;1	>comp1834_c0_seq1_6 len=249 path=[1:0-248];>Haliotis_sp_CLC_233_c0_g1_i1;>Haliotis_sp_idb_54192_c0_g1_i1;>comp91334_c0_seq2_3 len=748 path=[2011:0-389 2401:390-656 6002:657-747];>comp109573_c0_seq1_2 len=817 path=[795:0-816];>comp91334_c0_seq4_3 len=1034 p	6	1	1	1	16.9	16.9	16.9	9.1851	83	83;186;223;249;272;344	0	17.664	8273100	2757700	9.9407e-06	0.00099407	2
comp109641_c0_seq1_1 len=607 path=[585:0-606]	comp109641_c0_seq1_1 len=607 path=[585:0-606]	1	1	1	>comp109641_c0_seq1_1 len=607 path=[585:0-606]	1	1	1	1	4.4	4.4	4.4	22.956	203	203	0.0017094	7.3906	9908100	762160	2.74736e-06	0.000274736	2
comp111388_c0_seq1_4 len=1244 path=[1222:0-1243]	comp111388_c0_seq1_4 len=1244 path=[1222:0-1243]	1	1	1	>comp111388_c0_seq1_4 len=1244 path=[1222:0-1243]	1	1	1	1	2.4	2.4	2.4	44.556	414	414	0	12.438	162850000	6263400	2.25777e-05	0.00225777	19
Haliotis_sp_idb_10969_c0_g1_i1;Haliotis_sp_idb_10968_c0_g1_i1;comp112534_c0_seq1_2 len=422 path=[400:0-421]	Haliotis_sp_idb_10969_c0_g1_i1;Haliotis_sp_idb_10968_c0_g1_i1;comp112534_c0_seq1_2 len=422 path=[400:0-421]	3;3;3	3;3;3	3;3;3	>Haliotis_sp_idb_10969_c0_g1_i1;>Haliotis_sp_idb_10968_c0_g1_i1;>comp112534_c0_seq1_2 len=422 path=[400:0-421]	3	3	3	3	31.9	31.9	31.9	12.79	116	116;127;141	0	23.347	61412000	6823600	2.45971e-05	0.00245971	9	113		52
comp114698_c0_seq1_3 len=444 path=[1:0-443]	comp114698_c0_seq1_3 len=444 path=[1:0-443]	3	3	3	>comp114698_c0_seq1_3 len=444 path=[1:0-443]	1	3	3	3	23.6	23.6	23.6	16.085	148	148	0	25.329	256870000	28541000	0.000102882	0.0102882	16	114;115		55;58
comp118163_c0_seq1_4 len=717 path=[1:0-716];Haliotis_sp_idb_26847_c0_g1_i1;comp93676_c0_seq1_3 len=1937 path=[1:0-268 5120:269-810 812:811-842 844:843-1081 1083:1082-1095 1097:1096-1431 1433:1432-1452 1454:1453-1519 1521:1520-1602 1604:1603-1733 1735:1734-1828 1830:1829-1847 1849:1848-1936]	comp118163_c0_seq1_4 len=717 path=[1:0-716];Haliotis_sp_idb_26847_c0_g1_i1;comp93676_c0_seq1_3 len=1937 path=[1:0-268 5120:269-810 812:811-842 844:843-1081 1083:1082-1095 1097:1096-1431 1433:1432-1452 1454:1453-1519 1521:1520-1602 1604:1603-1733 1735:1734-1828 1830:1829-1847 1849:1848-1936]	2;1;1	2;1;1	2;1;1	>comp118163_c0_seq1_4 len=717 path=[1:0-716];>Haliotis_sp_idb_26847_c0_g1_i1;>comp93676_c0_seq1_3 len=1937 path=[1:0-268 5120:269-810 812:811-842 844:843-1081 1083:1082-1095 1097:1096-1431 1433:1432-1452 1454:1453-1519 1521:1520-1602 1604:1603-1733 1735:17	3	2	2	2	13.4	13.4	13.4	25.866	239	239;416;645	0	17.527	10200000	637490	2.29797e-06	0.000229797	3
comp127724_c0_seq1_1 len=861 path=[839:0-860]	comp127724_c0_seq1_1 len=861 path=[839:0-860]	1	1	1	>comp127724_c0_seq1_1 len=861 path=[839:0-860]	1	1	1	1	4.2	4.2	4.2	32.663	287	287	0.0017065	7.3834	8493400	471850	1.70088e-06	0.000170088	4
comp128817_c0_seq1_3 len=906 path=[1:0-905];Haliotis_sp_idb_42198_c0_g1_i1	comp128817_c0_seq1_3 len=906 path=[1:0-905];Haliotis_sp_idb_42198_c0_g1_i1	13;13	13;13	13;13	>comp128817_c0_seq1_3 len=906 path=[1:0-905];>Haliotis_sp_idb_42198_c0_g1_i1	2	13	13	13	49	49	49	33.666	302	302;320	0	266.77	14276000000	839750000	0.00302705	0.302705	256	116;117;118		199;203;236
comp133740_c0_seq1_1 len=1438 path=[1416:0-1437];tr|A7L6B1|A7L6B1_HALAI Beta-catenin (Fragment) OS=Haliotis asinina PE=2 SV=1;Haliotis_sp_CLC_1079_c0_g1_i1;comp87734_c0_seq2_1 len=3625 path=[1:0-462 464:463-2415 2417:2416-2809 2811:2810-3206 3211:3207-3624]	comp133740_c0_seq1_1 len=1438 path=[1416:0-1437]	3;1;1;1	3;1;1;1	3;1;1;1	>comp133740_c0_seq1_1 len=1438 path=[1416:0-1437]	4	3	3	3	8.3	8.3	8.3	52.33	480	480;357;830;1209	0	30.435	92635000	2894800	1.04349e-05	0.00104349	12	119		418
comp135434_c0_seq1_4 len=334 path=[312:0-333];comp173339_c0_seq1_2 len=332 path=[310:0-331];comp222514_c0_seq1_3 len=364 path=[342:0-363]	comp135434_c0_seq1_4 len=334 path=[312:0-333]	5;1;1	5;1;1	4;0;0	>comp135434_c0_seq1_4 len=334 path=[312:0-333]	3	5	5	4	46.8	46.8	36	12.18	111	111;111;121	0	37.361	2675900000	445980000	0.00160763	0.160763	94	120		87
comp145295_c0_seq1_5 len=1086 path=[1064:0-1085]	comp145295_c0_seq1_5 len=1086 path=[1064:0-1085]	1	1	1	>comp145295_c0_seq1_5 len=1086 path=[1064:0-1085]	1	1	1	1	4.1	4.1	4.1	39.902	362	362	0	7.4664	2830600	188700	6.80208e-07	6.80208e-05	1
comp146963_c0_seq1_4 len=1497 path=[1:0-1496]	comp146963_c0_seq1_4 len=1497 path=[1:0-1496]	6	6	6	>comp146963_c0_seq1_4 len=1497 path=[1:0-1496]	1	6	6	6	12.4	12.4	12.4	53.949	499	499	0	38.63	228520000	8463700	3.05092e-05	0.00305092	18
comp1528_c0_seq1_1 len=423 path=[401:0-422]	comp1528_c0_seq1_1 len=423 path=[401:0-422]	1	1	1	>comp1528_c0_seq1_1 len=423 path=[401:0-422]	1	1	1	1	13.5	13.5	13.5	15.656	141	141	0	7.9931	10584000	1176000	4.23914e-06	0.000423914	2
Haliotis_sp_Tri_808_c0_g1_i1;comp157484_c0_seq1_1 len=611 path=[1:0-610]	Haliotis_sp_Tri_808_c0_g1_i1;comp157484_c0_seq1_1 len=611 path=[1:0-610]	2;2	2;2	2;2	>Haliotis_sp_Tri_808_c0_g1_i1;>comp157484_c0_seq1_1 len=611 path=[1:0-610]	2	2	2	2	21.9	21.9	21.9	15.484	137	137;204	0	16.404	13456000	1495100	5.3894e-06	0.00053894	2	121		75
comp172842_c0_seq1_2 len=250 path=[228:0-249];comp85311_c0_seq2_6 len=311 path=[1860:0-76 472:77-310];comp85311_c0_seq1_4 len=705 path=[1:0-107 1954:108-113 115:114-118 120:119-202 1416:203-207 209:208-293 295:294-314 316:315-470 472:471-704]	comp172842_c0_seq1_2 len=250 path=[228:0-249];comp85311_c0_seq2_6 len=311 path=[1860:0-76 472:77-310];comp85311_c0_seq1_4 len=705 path=[1:0-107 1954:108-113 115:114-118 120:119-202 1416:203-207 209:208-293 295:294-314 316:315-470 472:471-704]	1;1;1	1;1;1	1;1;1	>comp172842_c0_seq1_2 len=250 path=[228:0-249];>comp85311_c0_seq2_6 len=311 path=[1860:0-76 472:77-310];>comp85311_c0_seq1_4 len=705 path=[1:0-107 1954:108-113 115:114-118 120:119-202 1416:203-207 209:208-293 295:294-314 316:315-470 472:471-704]	3	1	1	1	14.5	14.5	14.5	9.2969	83	83;104;235	0.0080257	6.6749	16797000	4199200	1.51369e-05	0.00151369	3
comp186485_c0_seq1_2 len=291 path=[1:0-290]	comp186485_c0_seq1_2 len=291 path=[1:0-290]	1	1	1	>comp186485_c0_seq1_2 len=291 path=[1:0-290]	1	1	1	1	23.7	23.7	23.7	10.043	97	97	0	22.717	81425000	13571000	4.89195e-05	0.00489195	2
comp191803_c0_seq1_2 len=480 path=[1:0-479]	comp191803_c0_seq1_2 len=480 path=[1:0-479]	6	6	6	>comp191803_c0_seq1_2 len=480 path=[1:0-479]	1	6	6	6	46.2	46.2	46.2	16.918	160	160	0	63.664	243940000	27104000	9.7702e-05	0.0097702	14
comp201298_c0_seq1_2 len=291 path=[1:0-290]	comp201298_c0_seq1_2 len=291 path=[1:0-290]	1	1	1	>comp201298_c0_seq1_2 len=291 path=[1:0-290]	1	1	1	1	16.5	16.5	16.5	10.621	97	97	0	10.831	6553000	1638200	5.90523e-06	0.000590523	2	122		31
comp205463_c0_seq1_5 len=574 path=[552:0-573];Haliotis_sp_idb_35864_c0_g1_i1;comp88207_c0_seq1_4 len=1165 path=[1:0-60 62:61-839 841:840-852 854:853-1037 1039:1038-1093 1095:1094-1164]	comp205463_c0_seq1_5 len=574 path=[552:0-573];Haliotis_sp_idb_35864_c0_g1_i1;comp88207_c0_seq1_4 len=1165 path=[1:0-60 62:61-839 841:840-852 854:853-1037 1039:1038-1093 1095:1094-1164]	2;1;1	2;1;1	2;1;1	>comp205463_c0_seq1_5 len=574 path=[552:0-573];>Haliotis_sp_idb_35864_c0_g1_i1;>comp88207_c0_seq1_4 len=1165 path=[1:0-60 62:61-839 841:840-852 854:853-1037 1039:1038-1093 1095:1094-1164]	3	2	2	2	13	13	13	20.818	192	192;285;388	0	12.912	10787000	719130	2.59225e-06	0.000259225	2
comp22563_c0_seq1_3 len=1128 path=[1106:0-1127]	comp22563_c0_seq1_3 len=1128 path=[1106:0-1127]	4	4	1	>comp22563_c0_seq1_3 len=1128 path=[1106:0-1127]	1	4	4	1	16	16	5.9	39.153	376	376	0	50.033	229090000	20827000	7.50753e-05	0.00750753	13	129;130		131;217
comp23247_c0_seq1_2 len=1455 path=[1433:0-1210 2644:1211-1454]	comp23247_c0_seq1_2 len=1455 path=[1433:0-1210 2644:1211-1454]	3	3	3	>comp23247_c0_seq1_2 len=1455 path=[1433:0-1210 2644:1211-1454]	1	3	3	3	5.8	5.8	5.8	51.566	485	485	0	29.448	151580000	5830000	2.10154e-05	0.00210154	8
comp236269_c0_seq1_4 len=272 path=[250:0-271]	comp236269_c0_seq1_4 len=272 path=[250:0-271]	4	3	3	>comp236269_c0_seq1_4 len=272 path=[250:0-271]	1	4	3	3	55.6	41.1	41.1	9.4749	90	90	0	78.557	200070000	40013000	0.000144235	0.0144235	11
comp23692_c0_seq1_3 len=1292 path=[1:0-1291]	comp23692_c0_seq1_3 len=1292 path=[1:0-1291]	5	5	4	>comp23692_c0_seq1_3 len=1292 path=[1:0-1291]	1	5	5	4	19.3	19.3	15.8	45.689	430	430	0	43.666	52153000	2483500	8.95229e-06	0.000895229	7
comp241021_c0_seq1_1 len=240 path=[218:0-239]	comp241021_c0_seq1_1 len=240 path=[218:0-239]	2	2	2	>comp241021_c0_seq1_1 len=240 path=[218:0-239]	1	2	2	2	18.8	18.8	18.8	7.1212	80	80	0	36.875	58345000	14586000	5.25783e-05	0.00525783	14
Haliotis_sp_Tri_78397_c0_g1_i1;comp24679_c0_seq1_5 len=1229 path=[1207:0-1228]	Haliotis_sp_Tri_78397_c0_g1_i1;comp24679_c0_seq1_5 len=1229 path=[1207:0-1228]	9;9	9;9	9;9	>Haliotis_sp_Tri_78397_c0_g1_i1;>comp24679_c0_seq1_5 len=1229 path=[1207:0-1228]	2	9	9	9	48.6	48.6	48.6	33.348	319	319;410	0	142.26	1324600000	94615000	0.000341059	0.0341059	69	131		170
comp24760_c0_seq1_4 len=902 path=[1:0-696 698:697-901]	comp24760_c0_seq1_4 len=902 path=[1:0-696 698:697-901]	1	1	1	>comp24760_c0_seq1_4 len=902 path=[1:0-696 698:697-901]	1	1	1	1	4.3	4.3	4.3	33.309	300	300	0.004878	6.7844	17135000	856740	3.0883e-06	0.00030883	1
tr|B6RB17|B6RB17_HALDI 40S ribosomal protein SA OS=Haliotis discus discus PE=2 SV=1;Haliotis_sp_CLC_41_c0_g1_i1;comp24944_c0_seq1_5 len=1291 path=[1269:0-704 1974:705-1290];comp24944_c0_seq2_6 len=1382 path=[2537:0-795 1974:796-1381];comp51703_c0_seq1_4 len=972 path=[950:0-971]	tr|B6RB17|B6RB17_HALDI 40S ribosomal protein SA OS=Haliotis discus discus PE=2 SV=1;Haliotis_sp_CLC_41_c0_g1_i1;comp24944_c0_seq1_5 len=1291 path=[1269:0-704 1974:705-1290];comp24944_c0_seq2_6 len=1382 path=[2537:0-795 1974:796-1381];comp51703_c0_seq1_4 len=972 path=[950:0-971]	2;2;2;2;1	2;2;2;2;1	1;1;1;1;1	>tr|B6RB17|B6RB17_HALDI 40S ribosomal protein SA OS=Haliotis discus discus PE=2 SV=1;>Haliotis_sp_CLC_41_c0_g1_i1;>comp24944_c0_seq1_5 len=1291 path=[1269:0-704 1974:705-1290];>comp24944_c0_seq2_6 len=1382 path=[2537:0-795 1974:796-1381];>comp51703_c0_seq1	5	2	2	1	8.6	8.6	4	35.224	324	324;325;431;461;324	0	18.932	39725000	3055800	1.10153e-05	0.00110153	8
comp25997_c0_seq1_1 len=264 path=[242:0-96 339:97-263]	comp25997_c0_seq1_1 len=264 path=[242:0-96 339:97-263]	1	1	1	>comp25997_c0_seq1_1 len=264 path=[242:0-96 339:97-263]	1	1	1	1	12.5	12.5	12.5	10.486	88	88	0.0016807	7.1462	50405000	8400900	3.02828e-05	0.00302828	3
comp264773_c0_seq1_1 len=248 path=[1:0-247]	comp264773_c0_seq1_1 len=248 path=[1:0-247]	1	1	1	>comp264773_c0_seq1_1 len=248 path=[1:0-247]	1	1	1	1	18.1	18.1	18.1	8.9621	83	83	0	15.711	4065900	813190	2.93131e-06	0.000293131	1
comp325898_c0_seq1_3 len=230 path=[1:0-229]	comp325898_c0_seq1_3 len=230 path=[1:0-229]	1	1	1	>comp325898_c0_seq1_3 len=230 path=[1:0-229]	1	1	1	1	31.6	31.6	31.6	8.8602	76	76	0	17.115	304760000	101590000	0.000366202	0.0366202	7	132;133;134		49;59;61
comp34940_c1_seq1_4 len=272 path=[925:0-271]	comp34940_c1_seq1_4 len=272 path=[925:0-271]	1	1	1	>comp34940_c1_seq1_4 len=272 path=[925:0-271]	1	1	1	1	13.3	13.3	13.3	9.6141	90	90	0.0016779	7.1108	21527000	5381900	1.94002e-05	0.00194002	3
comp36515_c0_seq1_6 len=425 path=[403:0-378 782:379-424];comp269223_c0_seq1_1 len=305 path=[1:0-304];comp182383_c0_seq1_1 len=374 path=[352:0-373];tr|B6VEZ2|B6VEZ2_HALDI Histone H2A OS=Haliotis discus discus PE=2 SV=1;Haliotis_sp_Tri_52307_c0_g1_i1;tr|B6RB38|B6RB38_HALDI Histone H2A OS=Haliotis discus discus PE=2 SV=1;Haliotis_sp_Tri_108347_c0_g1_i1;comp81268_c0_seq2_1 len=671 path=[649:0-389 103…	comp36515_c0_seq1_6 len=425 path=[403:0-378 782:379-424];comp269223_c0_seq1_1 len=305 path=[1:0-304];comp182383_c0_seq1_1 len=374 path=[352:0-373];tr|B6VEZ2|B6VEZ2_HALDI Histone H2A OS=Haliotis discus discus PE=2 SV=1;Haliotis_sp_Tri_52307_c0_g1_i1;tr|B6RB38|B6RB38_HALDI Histone H2A OS=Haliotis discus discus PE=2 SV=1;Haliotis_sp_Tri_108347_c0_g1_i1;comp81268_c0_seq2_1 len=671 path=[649:0-389 103…	2;1;1;1;1;1;1;1;1;1	2;1;1;1;1;1;1;1;1;1	2;1;1;1;1;1;1;1;1;1	>comp36515_c0_seq1_6 len=425 path=[403:0-378 782:379-424];>comp269223_c0_seq1_1 len=305 path=[1:0-304];>comp182383_c0_seq1_1 len=374 path=[352:0-373];>tr|B6VEZ2|B6VEZ2_HALDI Histone H2A OS=Haliotis discus discus PE=2 SV=1;>Haliotis_sp_Tri_52307_c0_g1_i1;>t	10	2	2	2	19.7	19.7	19.7	15.241	142	142;102;125;128;128;136;159;224;315;483	0	13.702	819980000	136660000	0.000492619	0.0492619	32
comp40287_c0_seq1_1 len=308 path=[1:0-307]	comp40287_c0_seq1_1 len=308 path=[1:0-307]	4	4	4	>comp40287_c0_seq1_1 len=308 path=[1:0-307]	1	4	4	4	49.5	49.5	49.5	11.109	103	103	0	34.732	582340000	72792000	0.000262394	0.0262394	23
comp41851_c0_seq2_2 len=628 path=[1:0-450 452:451-627];comp41851_c0_seq1_2 len=673 path=[1:0-450 1300:451-495 452:496-672]	comp41851_c0_seq2_2 len=628 path=[1:0-450 452:451-627];comp41851_c0_seq1_2 len=673 path=[1:0-450 1300:451-495 452:496-672]	2;2	2;2	2;2	>comp41851_c0_seq2_2 len=628 path=[1:0-450 452:451-627];>comp41851_c0_seq1_2 len=673 path=[1:0-450 1300:451-495 452:496-672]	2	2	2	2	12	12	12	23.318	209	209;224	0	13.235	1663900	110930	3.9987e-07	3.9987e-05	2	135		81
comp44977_c0_seq1_2 len=894 path=[872:0-893]	comp44977_c0_seq1_2 len=894 path=[872:0-893]	6	6	6	>comp44977_c0_seq1_2 len=894 path=[872:0-893]	1	6	6	6	27.2	27.2	27.2	32.032	298	298	0	74.578	241260000	12698000	4.57726e-05	0.00457726	23
comp44977_c1_seq1_1 len=283 path=[1743:0-282]	comp44977_c1_seq1_1 len=283 path=[1743:0-282]	1	1	1	>comp44977_c1_seq1_1 len=283 path=[1743:0-282]	1	1	1	1	15.8	15.8	15.8	10.156	95	95	0	8.4293	11829000	2957200	1.06598e-05	0.00106598	1
Haliotis_sp_Tri_131384_c0_g1_i1;comp45737_c0_seq1_4 len=580 path=[1:0-168 170:169-187 189:188-579]	Haliotis_sp_Tri_131384_c0_g1_i1;comp45737_c0_seq1_4 len=580 path=[1:0-168 170:169-187 189:188-579]	2;2	2;2	2;2	>Haliotis_sp_Tri_131384_c0_g1_i1;>comp45737_c0_seq1_4 len=580 path=[1:0-168 170:169-187 189:188-579]	2	2	2	2	6.6	6.6	6.6	17.01	152	152;193	0	13.126	51598000	12900000	4.65007e-05	0.00465007	8
comp46614_c0_seq1_4 len=554 path=[1:0-553];Haliotis_sp_Tri_23502_c0_g1_i1	comp46614_c0_seq1_4 len=554 path=[1:0-553];Haliotis_sp_Tri_23502_c0_g1_i1	4;4	4;4	4;4	>comp46614_c0_seq1_4 len=554 path=[1:0-553];>Haliotis_sp_Tri_23502_c0_g1_i1	2	4	4	4	27.2	27.2	27.2	18.898	184	184;234	0	96.465	340970000	85243000	0.000307276	0.0307276	32
comp46746_c0_seq1_2 len=1743 path=[1:0-1742]	comp46746_c0_seq1_2 len=1743 path=[1:0-1742]	4	4	4	>comp46746_c0_seq1_2 len=1743 path=[1:0-1742]	1	4	4	4	8.8	8.8	8.8	62.734	581	581	0	33.961	168600000	5813800	2.09571e-05	0.00209571	11	136		509
comp48002_c0_seq1_3 len=658 path=[636:0-657]	comp48002_c0_seq1_3 len=658 path=[636:0-657]	1	1	1	>comp48002_c0_seq1_3 len=658 path=[636:0-657]	1	1	1	1	5	5	5	25.462	219	219	0.0032949	6.9117	8399000	933220	3.36399e-06	0.000336399	1
comp48021_c0_seq1_2 len=1014 path=[1:0-822 824:823-1013];Haliotis_sp_idb_46813_c0_g1_i1	comp48021_c0_seq1_2 len=1014 path=[1:0-822 824:823-1013];Haliotis_sp_idb_46813_c0_g1_i1	2;1	1;0	1;0	>comp48021_c0_seq1_2 len=1014 path=[1:0-822 824:823-1013];>Haliotis_sp_idb_46813_c0_g1_i1	2	2	1	1	9.5	5	5	37.471	338	338;297	0	10.345	2447500	174820	6.30175e-07	6.30175e-05	2
comp48128_c0_seq1_4 len=1730 path=[1:0-117 119:118-1729]	comp48128_c0_seq1_4 len=1730 path=[1:0-117 119:118-1729]	4	2	2	>comp48128_c0_seq1_4 len=1730 path=[1:0-117 119:118-1729]	1	4	2	2	10.2	6.2	6.2	62.743	576	576	0	39.84	60876000	2174100	7.837e-06	0.0007837	6	137		294
Haliotis_sp_Tri_2952_c0_g1_i1;comp48289_c0_seq1_1 len=667 path=[921:0-507 1864:508-666];comp48289_c0_seq2_1 len=943 path=[921:0-507 1429:508-942];Haliotis_sp_idb_54202_c0_g1_i1	Haliotis_sp_Tri_2952_c0_g1_i1;comp48289_c0_seq1_1 len=667 path=[921:0-507 1864:508-666];comp48289_c0_seq2_1 len=943 path=[921:0-507 1429:508-942];Haliotis_sp_idb_54202_c0_g1_i1	5;5;5;5	5;5;5;5	5;5;5;5	>Haliotis_sp_Tri_2952_c0_g1_i1;>comp48289_c0_seq1_1 len=667 path=[921:0-507 1864:508-666];>comp48289_c0_seq2_1 len=943 path=[921:0-507 1429:508-942];>Haliotis_sp_idb_54202_c0_g1_i1	4	5	5	5	38.5	38.5	38.5	20.661	187	187;223;315;354	0	101.11	299020000	24918000	8.98221e-05	0.00898221	23
comp49086_c0_seq1_6 len=655 path=[653:0-32 686:33-654];Haliotis_sp_idb_68755_c0_g1_i1	comp49086_c0_seq1_6 len=655 path=[653:0-32 686:33-654];Haliotis_sp_idb_68755_c0_g1_i1	7;5	7;5	7;5	>comp49086_c0_seq1_6 len=655 path=[653:0-32 686:33-654];>Haliotis_sp_idb_68755_c0_g1_i1	2	7	7	7	54.6	54.6	54.6	22.239	218	218;169	0	69.382	237210000	26357000	9.50093e-05	0.00950093	25	138		63
comp49273_c0_seq1_2 len=963 path=[941:0-578 1520:579-686 1628:687-914 1856:915-962];Haliotis_sp_Tri_105572_c0_g1_i1	comp49273_c0_seq1_2 len=963 path=[941:0-578 1520:579-686 1628:687-914 1856:915-962];Haliotis_sp_Tri_105572_c0_g1_i1	7;6	7;6	4;3	>comp49273_c0_seq1_2 len=963 path=[941:0-578 1520:579-686 1628:687-914 1856:915-962];>Haliotis_sp_Tri_105572_c0_g1_i1	2	7	7	4	33.6	33.6	22.4	35.375	321	321;255	0	323.31	17554000000	1350300000	0.00486744	0.486744	207	139		207
comp49884_c0_seq1_4 len=375 path=[1:0-374]	comp49884_c0_seq1_4 len=375 path=[1:0-374]	2	2	1	>comp49884_c0_seq1_4 len=375 path=[1:0-374]	1	2	2	1	19.2	19.2	9.6	13.636	125	125	0	17.002	39257000	4361900	1.57234e-05	0.00157234	3
comp50924_c0_seq1_4 len=686 path=[664:0-685]	comp50924_c0_seq1_4 len=686 path=[664:0-685]	2	2	2	>comp50924_c0_seq1_4 len=686 path=[664:0-685]	1	2	2	2	8.3	8.3	8.3	26.414	228	228	0	13.623	31836000	2653000	9.56329e-06	0.000956329	7
Haliotis_sp_CLC_1047_c0_g1_i1;comp51373_c0_seq1_3 len=516 path=[494:0-83 578:84-515]	Haliotis_sp_CLC_1047_c0_g1_i1;comp51373_c0_seq1_3 len=516 path=[494:0-83 578:84-515]	5;5	5;5	5;5	>Haliotis_sp_CLC_1047_c0_g1_i1;>comp51373_c0_seq1_3 len=516 path=[494:0-83 578:84-515]	2	5	5	5	39.3	39.3	39.3	15.208	135	135;172	0	51.807	4832800000	604100000	0.0021776	0.21776	90
comp51700_c0_seq3_3 len=645 path=[1:0-572 574:573-644];tr|B1N694|B1N694_HALDI Thioredoxin peroxidase 2 OS=Haliotis discus discus PE=2 SV=1;Haliotis_sp_idb_57414_c0_g1_i1;comp81198_c0_seq1_2 len=1114 path=[3705:0-153 196:154-1113];comp81198_c0_seq4_1 len=1155 path=[1:0-173 175:174-192 194:193-193 195:194-194 196:195-1154];comp81198_c0_seq3_2 len=1228 path=[3189:0-265 194:266-266 195:267-267 196:26…	comp51700_c0_seq3_3 len=645 path=[1:0-572 574:573-644];tr|B1N694|B1N694_HALDI Thioredoxin peroxidase 2 OS=Haliotis discus discus PE=2 SV=1;Haliotis_sp_idb_57414_c0_g1_i1;comp81198_c0_seq1_2 len=1114 path=[3705:0-153 196:154-1113];comp81198_c0_seq4_1 len=1155 path=[1:0-173 175:174-192 194:193-193 195:194-194 196:195-1154];comp81198_c0_seq3_2 len=1228 path=[3189:0-265 194:266-266 195:267-267 196:26…	2;1;1;1;1;1;1	2;1;1;1;1;1;1	2;1;1;1;1;1;1	>comp51700_c0_seq3_3 len=645 path=[1:0-572 574:573-644];>tr|B1N694|B1N694_HALDI Thioredoxin peroxidase 2 OS=Haliotis discus discus PE=2 SV=1;>Haliotis_sp_idb_57414_c0_g1_i1;>comp81198_c0_seq1_2 len=1114 path=[3705:0-153 196:154-1113];>comp81198_c0_seq4_1 l	7	2	2	2	9.8	9.8	9.8	23.697	215	215;199;227;371;385;409;430	0	12.585	92007000	5750400	2.07285e-05	0.00207285	13	140		37
comp51969_c0_seq1_2 len=816 path=[794:0-371 1166:372-667 1462:668-815]	comp51969_c0_seq1_2 len=816 path=[794:0-371 1166:372-667 1462:668-815]	2	2	2	>comp51969_c0_seq1_2 len=816 path=[794:0-371 1166:372-667 1462:668-815]	1	2	2	2	8.5	8.5	8.5	29.482	272	272	0	12.114	1913100	147160	5.30469e-07	5.30469e-05	2
Haliotis_sp_CLC_18921_c0_g1_i1;comp52213_c0_seq1_3 len=2417 path=[2395:0-1708 4104:1709-1900 4296:1901-2416]	Haliotis_sp_CLC_18921_c0_g1_i1;comp52213_c0_seq1_3 len=2417 path=[2395:0-1708 4104:1709-1900 4296:1901-2416]	10;10	10;10	10;10	>Haliotis_sp_CLC_18921_c0_g1_i1;>comp52213_c0_seq1_3 len=2417 path=[2395:0-1708 4104:1709-1900 4296:1901-2416]	2	10	10	10	24.9	24.9	24.9	67.69	603	603;805	0	164.62	845090000	42255000	0.000152317	0.0152317	96	141;142		388;530
comp52297_c0_seq1_2 len=813 path=[791:0-812];Haliotis_sp_idb_10314_c0_g1_i1	comp52297_c0_seq1_2 len=813 path=[791:0-812];Haliotis_sp_idb_10314_c0_g1_i1	6;6	6;6	6;6	>comp52297_c0_seq1_2 len=813 path=[791:0-812];>Haliotis_sp_idb_10314_c0_g1_i1	2	6	6	6	39.9	39.9	39.9	29.391	271	271;373	0	135.42	3325300000	277110000	0.000998901	0.0998901	103
comp54951_c0_seq1_3 len=757 path=[1:0-121 1001:122-535 533:536-561 559:562-589 587:590-756];comp174518_c0_seq1_1 len=270 path=[248:0-269]	comp54951_c0_seq1_3 len=757 path=[1:0-121 1001:122-535 533:536-561 559:562-589 587:590-756];comp174518_c0_seq1_1 len=270 path=[248:0-269]	2;1	1;1	1;1	>comp54951_c0_seq1_3 len=757 path=[1:0-121 1001:122-535 533:536-561 559:562-589 587:590-756];>comp174518_c0_seq1_1 len=270 path=[248:0-269]	2	2	1	1	8.3	4.4	4.4	27.949	252	252;90	0.0016978	7.3047	3013700000	188360000	0.000678983	0.0678983	31	143		155
comp62063_c0_seq1_1 len=3033 path=[1:0-911 913:912-1644 1646:1645-2400 2402:2401-3032]	comp62063_c0_seq1_1 len=3033 path=[1:0-911 913:912-1644 1646:1645-2400 2402:2401-3032]	4	2	2	>comp62063_c0_seq1_1 len=3033 path=[1:0-911 913:912-1644 1646:1645-2400 2402:2401-3032]	1	4	2	2	5	3.3	3.3	111.75	1011	1011	0	19.808	1589400	32437	1.16926e-07	1.16926e-05	1	144		516
comp62064_c0_seq1_4 len=1568 path=[1:0-1348 1350:1349-1567]	comp62064_c0_seq1_4 len=1568 path=[1:0-1348 1350:1349-1567]	2	2	2	>comp62064_c0_seq1_4 len=1568 path=[1:0-1348 1350:1349-1567]	1	2	2	2	4	4	4	56.166	521	521	0	13.544	33870000	1354800	4.88366e-06	0.000488366	3
comp62359_c0_seq1_4 len=1019 path=[2118:0-31 1085:32-354 1408:355-851 1905:852-1018]	comp62359_c0_seq1_4 len=1019 path=[2118:0-31 1085:32-354 1408:355-851 1905:852-1018]	1	1	1	>comp62359_c0_seq1_4 len=1019 path=[2118:0-31 1085:32-354 1408:355-851 1905:852-1018]	1	1	1	1	4.1	4.1	4.1	37.882	339	339	0.0016556	6.9856	42099000	2215700	7.98695e-06	0.000798695	4		13;56		112;116
Haliotis_sp_idb_38227_c0_g1_i1;comp63434_c0_seq1_2 len=1168 path=[1:0-940 942:941-941 943:942-965 967:966-1167]	Haliotis_sp_idb_38227_c0_g1_i1;comp63434_c0_seq1_2 len=1168 path=[1:0-940 942:941-941 943:942-965 967:966-1167]	2;2	2;2	2;2	>Haliotis_sp_idb_38227_c0_g1_i1;>comp63434_c0_seq1_2 len=1168 path=[1:0-940 942:941-941 943:942-965 967:966-1167]	2	2	2	2	10	10	10	20.564	190	190;389	0	11.552	60769000	8681300	3.12936e-05	0.00312936	3
comp63526_c0_seq4_3 len=1096 path=[1:0-862 984:863-1072 3475:1073-1095];comp63526_c0_seq1_3 len=1216 path=[1:0-862 864:863-982 984:983-1192 3475:1193-1215];comp63526_c0_seq2_3 len=1573 path=[1:0-862 984:863-1072 1194:1073-1413 1535:1414-1572];comp63526_c0_seq3_3 len=1693 path=[1:0-862 864:863-982 984:983-1192 1194:1193-1533 1535:1534-1692]	comp63526_c0_seq4_3 len=1096 path=[1:0-862 984:863-1072 3475:1073-1095];comp63526_c0_seq1_3 len=1216 path=[1:0-862 864:863-982 984:983-1192 3475:1193-1215];comp63526_c0_seq2_3 len=1573 path=[1:0-862 984:863-1072 1194:1073-1413 1535:1414-1572];comp63526_c0_seq3_3 len=1693 path=[1:0-862 864:863-982 984:983-1192 1194:1193-1533 1535:1534-1692]	2;2;2;2	2;2;2;2	2;2;2;2	>comp63526_c0_seq4_3 len=1096 path=[1:0-862 984:863-1072 3475:1073-1095];>comp63526_c0_seq1_3 len=1216 path=[1:0-862 864:863-982 984:983-1192 3475:1193-1215];>comp63526_c0_seq2_3 len=1573 path=[1:0-862 984:863-1072 1194:1073-1413 1535:1414-1572];>comp63526	4	2	2	2	7.4	7.4	7.4	39.095	365	365;405;524;564	0	15.187	26447000	1259400	4.53977e-06	0.000453977	5
Haliotis_sp_idb_84384_c0_g1_i1;comp64150_c0_seq2_1 len=699 path=[1:0-281 283:282-443 445:444-478 480:479-698]	Haliotis_sp_idb_84384_c0_g1_i1;comp64150_c0_seq2_1 len=699 path=[1:0-281 283:282-443 445:444-478 480:479-698]	2;2	2;2	2;2	>Haliotis_sp_idb_84384_c0_g1_i1;>comp64150_c0_seq2_1 len=699 path=[1:0-281 283:282-443 445:444-478 480:479-698]	2	2	2	2	17.6	17.6	17.6	16.459	148	148;233	0	25.27	24445000	2444500	8.81171e-06	0.000881171	7	145		52
Haliotis_sp_Tri_111928_c0_g1_i1;comp64272_c0_seq1_3 len=1172 path=[1150:0-1147 2298:1148-1171]	Haliotis_sp_Tri_111928_c0_g1_i1;comp64272_c0_seq1_3 len=1172 path=[1150:0-1147 2298:1148-1171]	19;19	19;19	19;19	>Haliotis_sp_Tri_111928_c0_g1_i1;>comp64272_c0_seq1_3 len=1172 path=[1150:0-1147 2298:1148-1171]	2	19	19	19	50.2	50.2	50.2	30.948	275	275;390	0	323.31	147300000000	12275000000	0.0442478	4.42478	671	146;147;148;149		49;80;135;191
comp64297_c0_seq2_6 len=650 path=[1:0-380 382:381-407 409:408-462 1361:463-464 466:465-649];comp64297_c0_seq1_6 len=677 path=[1:0-380 382:381-407 1523:408-434 409:435-489 1361:490-491 466:492-676]	comp64297_c0_seq2_6 len=650 path=[1:0-380 382:381-407 409:408-462 1361:463-464 466:465-649];comp64297_c0_seq1_6 len=677 path=[1:0-380 382:381-407 1523:408-434 409:435-489 1361:490-491 466:492-676]	3;3	3;3	3;3	>comp64297_c0_seq2_6 len=650 path=[1:0-380 382:381-407 409:408-462 1361:463-464 466:465-649];>comp64297_c0_seq1_6 len=677 path=[1:0-380 382:381-407 1523:408-434 409:435-489 1361:490-491 466:492-676]	2	3	3	3	12.9	12.9	12.9	23.152	217	217;226	0	21.249	116020000	14503000	5.22791e-05	0.00522791	5
comp64368_c0_seq1_4 len=1757 path=[1:0-287 289:288-1653 1655:1654-1756]	comp64368_c0_seq1_4 len=1757 path=[1:0-287 289:288-1653 1655:1654-1756]	2	1	1	>comp64368_c0_seq1_4 len=1757 path=[1:0-287 289:288-1653 1655:1654-1756]	1	2	1	1	4.6	2.9	2.9	64.561	585	585	0	7.5268	9628800	320960	1.15697e-06	0.000115697	1
comp64477_c0_seq1_5 len=264 path=[482:0-72 901:73-198 687:199-263]	comp64477_c0_seq1_5 len=264 path=[482:0-72 901:73-198 687:199-263]	1	1	1	>comp64477_c0_seq1_5 len=264 path=[482:0-72 901:73-198 687:199-263]	1	1	1	1	13.6	13.6	13.6	9.5861	88	88	0.0079872	6.6475	12282000	12282000	4.4273e-05	0.0044273	4
comp64599_c0_seq2_6 len=1464 path=[3017:0-1301 2878:1302-1463]	comp64599_c0_seq2_6 len=1464 path=[3017:0-1301 2878:1302-1463]	6	5	5	>comp64599_c0_seq2_6 len=1464 path=[3017:0-1301 2878:1302-1463]	1	6	5	5	17.4	15.4	15.4	53.637	488	488	0	100.33	39912000	1900600	6.85111e-06	0.000685111	10	150		256
tr|B6RB90|B6RB90_HALDI Malate dehydrogenase (Fragment) OS=Haliotis discus discus PE=2 SV=1;comp65094_c0_seq1_4 len=893 path=[872:0-80 954:81-678 1552:679-892];Haliotis_sp_idb_31192_c0_g1_i1;comp92777_c0_seq2_2 len=1524 path=[1506:0-76 1583:77-764 3034:765-786 2293:787-912 2419:913-1107 2618:1108-1127 2638:1128-1129 2640:1130-1152 2663:1153-1153 2664:1154-1458 5035:1459-1523]	tr|B6RB90|B6RB90_HALDI Malate dehydrogenase (Fragment) OS=Haliotis discus discus PE=2 SV=1;comp65094_c0_seq1_4 len=893 path=[872:0-80 954:81-678 1552:679-892];Haliotis_sp_idb_31192_c0_g1_i1;comp92777_c0_seq2_2 len=1524 path=[1506:0-76 1583:77-764 3034:765-786 2293:787-912 2419:913-1107 2618:1108-1127 2638:1128-1129 2640:1130-1152 2663:1153-1153 2664:1154-1458 5035:1459-1523]	1;1;1;1	1;1;1;1	1;1;1;1	>tr|B6RB90|B6RB90_HALDI Malate dehydrogenase (Fragment) OS=Haliotis discus discus PE=2 SV=1;>comp65094_c0_seq1_4 len=893 path=[872:0-80 954:81-678 1552:679-892];>Haliotis_sp_idb_31192_c0_g1_i1;>comp92777_c0_seq2_2 len=1524 path=[1506:0-76 1583:77-764 3034:	4	1	1	1	4.9	4.9	4.9	25.804	247	247;297;352;508	0	9.5857	23084000	1775700	6.40088e-06	0.000640088	1
comp65289_c0_seq2_1 len=2735 path=[1880:0-81 1962:82-114 6403:115-966 7256:967-2734];comp319327_c0_seq1_4 len=271 path=[249:0-270];Haliotis_sp_Tri_81073_c0_g1_i1;tr|Q17UC2|Q17UC2_HALTU 84kDa heat shock protein OS=Haliotis tuberculata GN=hsp84 PE=2 SV=1;tr|M1JNK7|M1JNK7_HALDV Heat shock protein 90 OS=Haliotis diversicolor PE=2 SV=1;tr|D0V3X9|D0V3X9_HALDH Heat shock protein 90 OS=Haliotis discus ha…	comp65289_c0_seq2_1 len=2735 path=[1880:0-81 1962:82-114 6403:115-966 7256:967-2734]	3;1;1;1;1;1;1;1;1;1;1	3;1;1;1;1;1;1;1;1;1;1	2;0;0;0;0;0;0;0;0;0;0	>comp65289_c0_seq2_1 len=2735 path=[1880:0-81 1962:82-114 6403:115-966 7256:967-2734]	11	3	3	2	4.4	4.4	2.9	100.74	912	912;90;479;728;728;728;728;730;730;843;860	0	25.368	56015000	1273100	4.58915e-06	0.000458915	7
comp68174_c0_seq1_5 len=483 path=[1:0-315 317:316-328 330:329-482];comp201817_c0_seq1_1 len=205 path=[183:0-204];comp174986_c0_seq1_2 len=262 path=[240:0-261];comp31935_c0_seq2_5 len=377 path=[1127:0-94 868:95-376];comp97214_c1_seq13_2 len=390 path=[2855:0-215 3071:216-288 16718:289-309 863:310-389];Haliotis_sp_CLC_2355_c0_g1_i1;comp31935_c0_seq1_4 len=586 path=[564:0-303 868:304-585];comp97214_c…	comp68174_c0_seq1_5 len=483 path=[1:0-315 317:316-328 330:329-482];comp201817_c0_seq1_1 len=205 path=[183:0-204];comp174986_c0_seq1_2 len=262 path=[240:0-261];comp31935_c0_seq2_5 len=377 path=[1127:0-94 868:95-376];comp97214_c1_seq13_2 len=390 path=[2855:0-215 3071:216-288 16718:289-309 863:310-389];Haliotis_sp_CLC_2355_c0_g1_i1;comp31935_c0_seq1_4 len=586 path=[564:0-303 868:304-585];comp97214_c…	2;1;1;1;1;1;1;1;1;1;1;1;1;1;1;1;1;1;1;1;1;1;1;1;1;1	2;1;1;1;1;1;1;1;1;1;1;1;1;1;1;1;1;1;1;1;1;1;1;1;1;1	1;0;0;0;0;0;0;0;0;0;0;0;0;0;0;0;0;0;0;0;0;0;0;0;0;0	>comp68174_c0_seq1_5 len=483 path=[1:0-315 317:316-328 330:329-482];>comp201817_c0_seq1_1 len=205 path=[183:0-204];>comp174986_c0_seq1_2 len=262 path=[240:0-261];>comp31935_c0_seq2_5 len=377 path=[1127:0-94 868:95-376];>comp97214_c1_seq13_2 len=390 path=[2	26	2	2	1	17.4	17.4	6.8	17.881	161	161;69;87;126;130;152;195;483;492;534;544;595;646;656;946;950;997;1001;1007;1011;1058;1062;1109;1113;1119;1123	0	15.83	56478000	5647800	2.03587e-05	0.00203587	5	151		131
comp68339_c0_seq1_1 len=356 path=[334:0-28 363:29-103 438:104-268 603:269-355]	comp68339_c0_seq1_1 len=356 path=[334:0-28 363:29-103 438:104-268 603:269-355]	1	1	1	>comp68339_c0_seq1_1 len=356 path=[334:0-28 363:29-103 438:104-268 603:269-355]	1	1	1	1	16.8	16.8	16.8	13.095	119	119	0	9.1569	1937700	484420	1.74619e-06	0.000174619	1
comp68339_c0_seq2_2 len=249 path=[667:0-161 603:162-248]	comp68339_c0_seq2_2 len=249 path=[667:0-161 603:162-248]	2	2	2	>comp68339_c0_seq2_2 len=249 path=[667:0-161 603:162-248]	1	2	2	2	39.8	39.8	39.8	8.762	83	83	0	50.799	31510000	7877500	2.83961e-05	0.00283961	6
Haliotis_sp_Tri_107617_c0_g1_i1;comp69531_c0_seq1_3 len=3005 path=[1:0-2300 2302:2301-2513 2516:2514-3004]	Haliotis_sp_Tri_107617_c0_g1_i1;comp69531_c0_seq1_3 len=3005 path=[1:0-2300 2302:2301-2513 2516:2514-3004]	1;1	1;1	1;1	>Haliotis_sp_Tri_107617_c0_g1_i1;>comp69531_c0_seq1_3 len=3005 path=[1:0-2300 2302:2301-2513 2516:2514-3004]	2	1	1	1	2.8	2.8	2.8	72.145	645	645;1001	0	14.954	0	0	0	0	1
comp70759_c0_seq1_2 len=449 path=[1:0-87 89:88-101 103:102-218 220:219-370 372:371-448]	comp70759_c0_seq1_2 len=449 path=[1:0-87 89:88-101 103:102-218 220:219-370 372:371-448]	7	7	7	>comp70759_c0_seq1_2 len=449 path=[1:0-87 89:88-101 103:102-218 220:219-370 372:371-448]	1	7	7	7	28.7	28.7	28.7	16.208	150	150	0	105.84	144970000000	24161000000	0.0870934	8.70934	256
Haliotis_sp_idb_14514_c0_g1_i1;Haliotis_sp_Tri_65602_c0_g1_i1;comp71326_c0_seq1_2 len=987 path=[1:0-287 289:288-291 293:292-986]	Haliotis_sp_idb_14514_c0_g1_i1;Haliotis_sp_Tri_65602_c0_g1_i1;comp71326_c0_seq1_2 len=987 path=[1:0-287 289:288-291 293:292-986]	3;3;3	3;3;3	3;3;3	>Haliotis_sp_idb_14514_c0_g1_i1;>Haliotis_sp_Tri_65602_c0_g1_i1;>comp71326_c0_seq1_2 len=987 path=[1:0-287 289:288-291 293:292-986]	3	3	3	3	15.5	15.5	15.5	25.977	233	233;237;329	0	21.892	209760000	26220000	9.45154e-05	0.00945154	21	152		43
Haliotis_sp_idb_41213_c0_g1_i1;comp72472_c0_seq1_4 len=918 path=[1:0-917]	Haliotis_sp_idb_41213_c0_g1_i1;comp72472_c0_seq1_4 len=918 path=[1:0-917]	1;1	1;1	1;1	>Haliotis_sp_idb_41213_c0_g1_i1;>comp72472_c0_seq1_4 len=918 path=[1:0-917]	2	1	1	1	5.5	5.5	5.5	20.386	181	181;306	0	7.4629	215190000	30741000	0.000110812	0.0110812	19
comp72553_c0_seq1_3 len=1761 path=[2261:0-199 2461:200-225 6082:226-933 6792:934-1314 7173:1315-1673 7533:1674-1760]	comp72553_c0_seq1_3 len=1761 path=[2261:0-199 2461:200-225 6082:226-933 6792:934-1314 7173:1315-1673 7533:1674-1760]	2	2	2	>comp72553_c0_seq1_3 len=1761 path=[2261:0-199 2461:200-225 6082:226-933 6792:934-1314 7173:1315-1673 7533:1674-1760]	1	2	2	2	4.3	4.3	4.3	64.015	587	587	0	22.602	14004000	424360	1.52969e-06	0.000152969	8
comp73608_c1_seq1_6 len=644 path=[622:0-643]	comp73608_c1_seq1_6 len=644 path=[622:0-643]	2	2	2	>comp73608_c1_seq1_6 len=644 path=[622:0-643]	1	2	2	2	9.8	9.8	9.8	24.603	215	215	0	11.627	54940000	4578300	1.65034e-05	0.00165034	6
Haliotis_sp_Tri_135616_c0_g1_i1;comp75441_c0_seq1_1 len=683 path=[1:0-682]	Haliotis_sp_Tri_135616_c0_g1_i1;comp75441_c0_seq1_1 len=683 path=[1:0-682]	1;1	1;1	1;1	>Haliotis_sp_Tri_135616_c0_g1_i1;>comp75441_c0_seq1_1 len=683 path=[1:0-682]	2	1	1	1	11	11	11	16.808	146	146;228	0	12.582	13376000	1672000	6.02707e-06	0.000602707	2
Haliotis_sp_Tri_21905_c0_g1_i1;comp76913_c0_seq1_2 len=734 path=[1:0-203 205:204-733];tr|B6RB47|B6RB47_HALDI Nucleoside diphosphate kinase OS=Haliotis discus discus PE=2 SV=1	Haliotis_sp_Tri_21905_c0_g1_i1;comp76913_c0_seq1_2 len=734 path=[1:0-203 205:204-733]	3;3;1	3;3;1	3;3;1	>Haliotis_sp_Tri_21905_c0_g1_i1;>comp76913_c0_seq1_2 len=734 path=[1:0-203 205:204-733]	3	3	3	3	26.2	26.2	26.2	18.584	168	168;245;168	0	22.699	160750000	17861000	6.43837e-05	0.00643837	5	153		106
Haliotis_sp_Tri_26397_c0_g1_i1;comp78504_c0_seq3_1 len=1908 path=[1886:0-39 1926:40-689 2576:690-1360 3247:1361-1907];comp78504_c0_seq2_2 len=2215 path=[3771:0-346 1926:347-996 2576:997-1667 3247:1668-2214];comp185143_c0_seq1_3 len=478 path=[456:0-477];comp61175_c0_seq1_4 len=743 path=[1369:0-393 649:394-432 688:433-742];comp78504_c0_seq4_3 len=1460 path=[4714:0-241 2576:242-912 3247:913-1459]	Haliotis_sp_Tri_26397_c0_g1_i1;comp78504_c0_seq3_1 len=1908 path=[1886:0-39 1926:40-689 2576:690-1360 3247:1361-1907];comp78504_c0_seq2_2 len=2215 path=[3771:0-346 1926:347-996 2576:997-1667 3247:1668-2214];comp185143_c0_seq1_3 len=478 path=[456:0-477];comp61175_c0_seq1_4 len=743 path=[1369:0-393 649:394-432 688:433-742];comp78504_c0_seq4_3 len=1460 path=[4714:0-241 2576:242-912 3247:913-1459]	2;2;2;1;1;1	2;2;2;1;1;1	1;1;1;0;0;0	>Haliotis_sp_Tri_26397_c0_g1_i1;>comp78504_c0_seq3_1 len=1908 path=[1886:0-39 1926:40-689 2576:690-1360 3247:1361-1907];>comp78504_c0_seq2_2 len=2215 path=[3771:0-346 1926:347-996 2576:997-1667 3247:1668-2214];>comp185143_c0_seq1_3 len=478 path=[456:0-477]	6	2	2	1	5	5	2.7	50.69	443	443;636;738;159;247;486	0	11.429	89448000	3577900	1.28973e-05	0.00128973	6
Haliotis_sp_CLC_1391_c0_g1_i1;Haliotis_sp_idb_68664_c0_g1_i1;Haliotis_sp_Tri_79257_c0_g1_i1;comp84331_c0_seq1_3 len=799 path=[1:0-72 74:73-79 81:80-597 599:598-619 621:620-798];comp78671_c0_seq1_1 len=812 path=[790:0-691 1898:692-698 1905:699-771 1562:772-811]	Haliotis_sp_CLC_1391_c0_g1_i1;Haliotis_sp_idb_68664_c0_g1_i1;Haliotis_sp_Tri_79257_c0_g1_i1;comp84331_c0_seq1_3 len=799 path=[1:0-72 74:73-79 81:80-597 599:598-619 621:620-798];comp78671_c0_seq1_1 len=812 path=[790:0-691 1898:692-698 1905:699-771 1562:772-811]	2;2;2;2;2	2;2;2;2;2	2;2;2;2;2	>Haliotis_sp_CLC_1391_c0_g1_i1;>Haliotis_sp_idb_68664_c0_g1_i1;>Haliotis_sp_Tri_79257_c0_g1_i1;>comp84331_c0_seq1_3 len=799 path=[1:0-72 74:73-79 81:80-597 599:598-619 621:620-798];>comp78671_c0_seq1_1 len=812 path=[790:0-691 1898:692-698 1905:699-771 1562	5	2	2	2	9.5	9.5	9.5	23.761	232	232;250;251;266;271	0	12.556	4582100	269530	9.71577e-07	9.71577e-05	2
comp79549_c0_seq1_2 len=2081 path=[4331:0-15 2061:16-1969 4016:1970-2008 4058:2009-2080];comp145818_c0_seq1_2 len=1024 path=[1002:0-1023];Haliotis_sp_idb_37000_c0_g1_i1;comp106854_c0_seq4_3 len=3390 path=[3371:0-258 3630:259-359 3731:360-403 13182:404-411 13190:412-412 13191:413-430 3802:431-482 3854:483-515 3887:516-539 13252:540-556 13269:557-579 3951:580-581 3953:582-606 13312:607-655 13362:65…	comp79549_c0_seq1_2 len=2081 path=[4331:0-15 2061:16-1969 4016:1970-2008 4058:2009-2080];comp145818_c0_seq1_2 len=1024 path=[1002:0-1023]	8;6;1;1;1	8;6;1;1;1	2;1;1;1;1	>comp79549_c0_seq1_2 len=2081 path=[4331:0-15 2061:16-1969 4016:1970-2008 4058:2009-2080];>comp145818_c0_seq1_2 len=1024 path=[1002:0-1023]	5	8	8	2	12.1	12.1	3.3	76.484	694	694;341;423;1130;1136	0	54.725	335840000	9329000	3.36283e-05	0.00336283	26
Haliotis_sp_Tri_8863_c0_g1_i1;comp79566_c0_seq2_2 len=823 path=[1:0-345 347:346-438 440:439-822]	Haliotis_sp_Tri_8863_c0_g1_i1;comp79566_c0_seq2_2 len=823 path=[1:0-345 347:346-438 440:439-822]	1;1	1;1	1;1	>Haliotis_sp_Tri_8863_c0_g1_i1;>comp79566_c0_seq2_2 len=823 path=[1:0-345 347:346-438 440:439-822]	2	1	1	1	8.8	8.8	8.8	16.957	160	160;274	0.0032573	6.8016	3744500	534920	1.92823e-06	0.000192823	1
comp79626_c0_seq1_4 len=1656 path=[1634:0-1091 2726:1092-1132 2767:1133-1655]	comp79626_c0_seq1_4 len=1656 path=[1634:0-1091 2726:1092-1132 2767:1133-1655]	14	1	1	>comp79626_c0_seq1_4 len=1656 path=[1634:0-1091 2726:1092-1132 2767:1133-1655]	1	14	1	1	30.8	2.2	2.2	62.437	552	552	0	16.217	163620000	5278000	1.90256e-05	0.00190256	22
Haliotis_sp_idb_7902_c0_g1_i1;Haliotis_sp_idb_7904_c0_g1_i1;comp80057_c0_seq1_3 len=2191 path=[1:0-1876 1878:1877-2190]	Haliotis_sp_idb_7902_c0_g1_i1;Haliotis_sp_idb_7904_c0_g1_i1;comp80057_c0_seq1_3 len=2191 path=[1:0-1876 1878:1877-2190]	2;2;2	2;2;2	2;2;2	>Haliotis_sp_idb_7902_c0_g1_i1;>Haliotis_sp_idb_7904_c0_g1_i1;>comp80057_c0_seq1_3 len=2191 path=[1:0-1876 1878:1877-2190]	3	2	2	2	10	10	10	22.871	211	211;235;730	0	12.544	80070000	10009000	3.60795e-05	0.00360795	4
comp80185_c0_seq1_5 len=1716 path=[1:0-517 519:518-558 3443:559-568 570:569-864 866:865-889 891:890-1715]	comp80185_c0_seq1_5 len=1716 path=[1:0-517 519:518-558 3443:559-568 570:569-864 866:865-889 891:890-1715]	6	6	6	>comp80185_c0_seq1_5 len=1716 path=[1:0-517 519:518-558 3443:559-568 570:569-864 866:865-889 891:890-1715]	1	6	6	6	16.3	16.3	16.3	61.381	572	572	0	84.082	134930000	4997300	1.80138e-05	0.00180138	27	154;155		127;130
Haliotis_sp_idb_55376_c0_g1_i1;comp80927_c0_seq4_4 len=1305 path=[1:0-282 284:283-843 845:844-863 865:864-875 877:876-895 897:896-1119 3568:1120-1304];comp80927_c0_seq1_4 len=1421 path=[1:0-282 284:283-843 845:844-863 865:864-875 877:876-895 897:896-1119 1121:1120-1420]	Haliotis_sp_idb_55376_c0_g1_i1;comp80927_c0_seq4_4 len=1305 path=[1:0-282 284:283-843 845:844-863 865:864-875 877:876-895 897:896-1119 3568:1120-1304];comp80927_c0_seq1_4 len=1421 path=[1:0-282 284:283-843 845:844-863 865:864-875 877:876-895 897:896-1119 1121:1120-1420]	1;1;1	1;1;1	1;1;1	>Haliotis_sp_idb_55376_c0_g1_i1;>comp80927_c0_seq4_4 len=1305 path=[1:0-282 284:283-843 845:844-863 865:864-875 877:876-895 897:896-1119 3568:1120-1304];>comp80927_c0_seq1_4 len=1421 path=[1:0-282 284:283-843 845:844-863 865:864-875 877:876-895 897:896-111	3	1	1	1	10.9	10.9	10.9	14.928	137	137;435;473	0	13.202	8382200	838220	3.02154e-06	0.000302154	1	156		37
Haliotis_sp_idb_21028_c0_g1_i1;Haliotis_sp_Tri_128703_c0_g1_i1;comp81189_c0_seq1_4 len=2849 path=[2827:0-1522 4350:1523-2848]	Haliotis_sp_idb_21028_c0_g1_i1;Haliotis_sp_Tri_128703_c0_g1_i1;comp81189_c0_seq1_4 len=2849 path=[2827:0-1522 4350:1523-2848]	7;7;7	7;7;7	7;7;7	>Haliotis_sp_idb_21028_c0_g1_i1;>Haliotis_sp_Tri_128703_c0_g1_i1;>comp81189_c0_seq1_4 len=2849 path=[2827:0-1522 4350:1523-2848]	3	7	7	7	11.2	11.2	11.2	91.054	795	795;882;949	0	72.812	393510000	11574000	4.17209e-05	0.00417209	35	157;158;159		270;446;703
comp81210_c0_seq1_1 len=907 path=[885:0-224 1110:225-266 1152:267-293 1179:294-700 1586:701-906];Haliotis_sp_Tri_86153_c0_g1_i1	comp81210_c0_seq1_1 len=907 path=[885:0-224 1110:225-266 1152:267-293 1179:294-700 1586:701-906];Haliotis_sp_Tri_86153_c0_g1_i1	2;1	2;1	2;1	>comp81210_c0_seq1_1 len=907 path=[885:0-224 1110:225-266 1152:267-293 1179:294-700 1586:701-906];>Haliotis_sp_Tri_86153_c0_g1_i1	2	2	2	2	11.2	11.2	11.2	32.362	303	303;164	0	14.751	15000000	937490	3.37938e-06	0.000337938	2	160		125
Haliotis_sp_idb_33584_c0_g1_i1;comp81221_c0_seq1_1 len=1356 path=[61:0-1332 3508:1333-1355]	Haliotis_sp_idb_33584_c0_g1_i1;comp81221_c0_seq1_1 len=1356 path=[61:0-1332 3508:1333-1355]	3;3	3;3	3;3	>Haliotis_sp_idb_33584_c0_g1_i1;>comp81221_c0_seq1_1 len=1356 path=[61:0-1332 3508:1333-1355]	2	3	3	3	14.2	14.2	14.2	15.808	141	141;452	0	18.725	110370000	12263000	4.42045e-05	0.00442045	9
comp81444_c0_seq1_6 len=312 path=[1:0-45 47:46-50 52:51-98 100:99-139 1200:140-144 1205:145-173 602:174-213 215:214-245 247:246-256 258:257-311]	comp81444_c0_seq1_6 len=312 path=[1:0-45 47:46-50 52:51-98 100:99-139 1200:140-144 1205:145-173 602:174-213 215:214-245 247:246-256 258:257-311]	2	2	2	>comp81444_c0_seq1_6 len=312 path=[1:0-45 47:46-50 52:51-98 100:99-139 1200:140-144 1205:145-173 602:174-213 215:214-245 247:246-256 258:257-311]	1	2	2	2	28.8	28.8	28.8	11.082	104	104	0	23.793	604790000	120960000	0.000436025	0.0436025	20	161		22
Haliotis_sp_idb_26064_c0_g1_i1;comp81814_c0_seq1_2 len=1018 path=[996:0-317 1314:318-418 1415:419-467 1464:468-622 1619:623-631 1628:632-754 1751:755-775 1772:776-1017];comp81814_c0_seq3_2 len=1327 path=[996:0-317 2344:318-626 1314:627-727 1415:728-776 1464:777-931 1619:932-940 1628:941-1063 1751:1064-1084 1772:1085-1326]	Haliotis_sp_idb_26064_c0_g1_i1;comp81814_c0_seq1_2 len=1018 path=[996:0-317 1314:318-418 1415:419-467 1464:468-622 1619:623-631 1628:632-754 1751:755-775 1772:776-1017];comp81814_c0_seq3_2 len=1327 path=[996:0-317 2344:318-626 1314:627-727 1415:728-776 1464:777-931 1619:932-940 1628:941-1063 1751:1064-1084 1772:1085-1326]	2;2;2	2;2;2	2;2;2	>Haliotis_sp_idb_26064_c0_g1_i1;>comp81814_c0_seq1_2 len=1018 path=[996:0-317 1314:318-418 1415:419-467 1464:468-622 1619:623-631 1628:632-754 1751:755-775 1772:776-1017];>comp81814_c0_seq3_2 len=1327 path=[996:0-317 2344:318-626 1314:627-727 1415:728-776	3	2	2	2	9.7	9.7	9.7	24.561	226	226;339;442	0	22.125	293770000	26707000	9.62709e-05	0.00962709	18
Haliotis_sp_idb_24554_c0_g1_i1;comp82066_c1_seq1_4 len=1285 path=[1316:0-668 1985:669-669 1986:670-693 2010:694-784 2101:785-1284];comp82066_c1_seq2_5 len=911 path=[2636:0-167 2813:168-410 2101:411-910]	Haliotis_sp_idb_24554_c0_g1_i1;comp82066_c1_seq1_4 len=1285 path=[1316:0-668 1985:669-669 1986:670-693 2010:694-784 2101:785-1284];comp82066_c1_seq2_5 len=911 path=[2636:0-167 2813:168-410 2101:411-910]	2;2;1	2;2;1	2;2;1	>Haliotis_sp_idb_24554_c0_g1_i1;>comp82066_c1_seq1_4 len=1285 path=[1316:0-668 1985:669-669 1986:670-693 2010:694-784 2101:785-1284];>comp82066_c1_seq2_5 len=911 path=[2636:0-167 2813:168-410 2101:411-910]	3	2	2	2	13.4	13.4	13.4	24.564	217	217;428;304	0	22.478	43193000	5399100	1.94622e-05	0.00194622	6	162		167
comp82114_c0_seq2_1 len=438 path=[26:0-13 82:14-40 109:41-437];Haliotis_sp_Tri_102931_c0_g1_i1;comp82114_c0_seq1_1 len=978 path=[1546:0-580 109:581-977]	comp82114_c0_seq2_1 len=438 path=[26:0-13 82:14-40 109:41-437];Haliotis_sp_Tri_102931_c0_g1_i1;comp82114_c0_seq1_1 len=978 path=[1546:0-580 109:581-977]	1;1;1	1;1;1	1;1;1	>comp82114_c0_seq2_1 len=438 path=[26:0-13 82:14-40 109:41-437];>Haliotis_sp_Tri_102931_c0_g1_i1;>comp82114_c0_seq1_1 len=978 path=[1546:0-580 109:581-977]	3	1	1	1	7.5	7.5	7.5	16.789	146	146;297;326	0.0017007	7.3542	6517800	1086300	3.91579e-06	0.000391579	1
Haliotis_sp_CLC_227_c0_g1_i1;comp82154_c1_seq3_3 len=1594 path=[1:0-26 28:27-28 30:29-1120 1122:1121-1593];comp82154_c1_seq4_3 len=1789 path=[3677:0-11 3689:12-221 28:222-223 30:224-1315 1122:1316-1788];comp82154_c1_seq2_2 len=1821 path=[1:0-26 4872:27-43 3689:44-253 28:254-255 30:256-1347 1122:1348-1820]	Haliotis_sp_CLC_227_c0_g1_i1;comp82154_c1_seq3_3 len=1594 path=[1:0-26 28:27-28 30:29-1120 1122:1121-1593];comp82154_c1_seq4_3 len=1789 path=[3677:0-11 3689:12-221 28:222-223 30:224-1315 1122:1316-1788];comp82154_c1_seq2_2 len=1821 path=[1:0-26 4872:27-43 3689:44-253 28:254-255 30:256-1347 1122:1348-1820]	1;1;1;1	1;1;1;1	1;1;1;1	>Haliotis_sp_CLC_227_c0_g1_i1;>comp82154_c1_seq3_3 len=1594 path=[1:0-26 28:27-28 30:29-1120 1122:1121-1593];>comp82154_c1_seq4_3 len=1789 path=[3677:0-11 3689:12-221 28:222-223 30:224-1315 1122:1316-1788];>comp82154_c1_seq2_2 len=1821 path=[1:0-26 4872:27	4	1	1	1	4.2	4.2	4.2	40.592	359	359;531;596;607	0	9.9107	41561000	3463400	1.24845e-05	0.00124845	3
Haliotis_sp_idb_12724_c0_g1_i1;comp82638_c0_seq1_6 len=2489 path=[2469:0-1041 3511:1042-1521 3991:1522-2488];Haliotis_sp_Tri_98279_c0_g1_i1;comp92329_c0_seq1_3 len=1563 path=[1541:0-299 1841:300-301 1843:302-856 2398:857-903 2445:904-1058 2600:1059-1064 2606:1065-1353 2895:1354-1562];Haliotis_sp_Tri_98277_c0_g1_i1	Haliotis_sp_idb_12724_c0_g1_i1;comp82638_c0_seq1_6 len=2489 path=[2469:0-1041 3511:1042-1521 3991:1522-2488]	6;6;2;2;1	6;6;2;2;1	6;6;2;2;1	>Haliotis_sp_idb_12724_c0_g1_i1;>comp82638_c0_seq1_6 len=2489 path=[2469:0-1041 3511:1042-1521 3991:1522-2488]	5	6	6	6	22.7	22.7	22.7	34.845	308	308;830;297;521;303	0	50.614	1093800000	57567000	0.000207512	0.0207512	63	163		148
Haliotis_sp_idb_54086_c0_g1_i1;Haliotis_sp_Tri_14923_c0_g1_i1;Haliotis_sp_Tri_14924_c0_g1_i1;comp82828_c0_seq1_3 len=1320 path=[3184:0-142 367:143-1247 1472:1248-1319];comp82828_c0_seq2_1 len=1543 path=[1:0-212 214:213-242 244:243-365 367:366-1470 1472:1471-1542]	Haliotis_sp_idb_54086_c0_g1_i1;Haliotis_sp_Tri_14923_c0_g1_i1;Haliotis_sp_Tri_14924_c0_g1_i1;comp82828_c0_seq1_3 len=1320 path=[3184:0-142 367:143-1247 1472:1248-1319];comp82828_c0_seq2_1 len=1543 path=[1:0-212 214:213-242 244:243-365 367:366-1470 1472:1471-1542]	3;3;3;3;3	3;3;3;3;3	3;3;3;3;3	>Haliotis_sp_idb_54086_c0_g1_i1;>Haliotis_sp_Tri_14923_c0_g1_i1;>Haliotis_sp_Tri_14924_c0_g1_i1;>comp82828_c0_seq1_3 len=1320 path=[3184:0-142 367:143-1247 1472:1248-1319];>comp82828_c0_seq2_1 len=1543 path=[1:0-212 214:213-242 244:243-365 367:366-1470 147	5	3	3	3	25.7	25.7	25.7	17.059	152	152;189;193;440;515	0	20.038	39199000	4899800	1.76623e-05	0.00176623	3	164		88
Haliotis_sp_idb_73893_c0_g1_i1;comp83133_c0_seq1_3 len=545 path=[1373:0-75 1609:76-124 1141:125-134 77:135-271 1659:272-283 226:284-285 1673:286-298 1687:299-312 950:313-343 286:344-390 1223:391-416 1731:417-429 1745:430-544]	Haliotis_sp_idb_73893_c0_g1_i1;comp83133_c0_seq1_3 len=545 path=[1373:0-75 1609:76-124 1141:125-134 77:135-271 1659:272-283 226:284-285 1673:286-298 1687:299-312 950:313-343 286:344-390 1223:391-416 1731:417-429 1745:430-544]	1;1	1;1	1;1	>Haliotis_sp_idb_73893_c0_g1_i1;>comp83133_c0_seq1_3 len=545 path=[1373:0-75 1609:76-124 1141:125-134 77:135-271 1659:272-283 226:284-285 1673:286-298 1687:299-312 950:313-343 286:344-390 1223:391-416 1731:417-429 1745:430-544]	2	1	1	1	10.2	10.2	10.2	18.729	177	177;181	0	12.557	46111000	7685100	2.77025e-05	0.00277025	4
Haliotis_sp_idb_7453_c0_g1_i1;comp83798_c0_seq2_2 len=2287 path=[6633:0-39 4063:40-1536 5562:1537-2270 6296:2271-2286];comp83798_c0_seq3_3 len=3146 path=[3164:0-898 4063:899-2395 5562:2396-3129 6296:3130-3145]	Haliotis_sp_idb_7453_c0_g1_i1;comp83798_c0_seq2_2 len=2287 path=[6633:0-39 4063:40-1536 5562:1537-2270 6296:2271-2286];comp83798_c0_seq3_3 len=3146 path=[3164:0-898 4063:899-2395 5562:2396-3129 6296:3130-3145]	1;1;1	1;1;1	1;1;1	>Haliotis_sp_idb_7453_c0_g1_i1;>comp83798_c0_seq2_2 len=2287 path=[6633:0-39 4063:40-1536 5562:1537-2270 6296:2271-2286];>comp83798_c0_seq3_3 len=3146 path=[3164:0-898 4063:899-2395 5562:2396-3129 6296:3130-3145]	3	1	1	1	2.8	2.8	2.8	68.667	602	602;762;1048	0	24.019	8729300	281590	1.01505e-06	0.000101505	5
comp83799_c2_seq1_1 len=820 path=[3192:0-768 3961:769-819];Haliotis_sp_idb_22374_c0_g1_i1;Haliotis_sp_CLC_8420_c0_g1_i1	comp83799_c2_seq1_1 len=820 path=[3192:0-768 3961:769-819];Haliotis_sp_idb_22374_c0_g1_i1;Haliotis_sp_CLC_8420_c0_g1_i1	2;2;1	2;2;1	2;2;1	>comp83799_c2_seq1_1 len=820 path=[3192:0-768 3961:769-819];>Haliotis_sp_idb_22374_c0_g1_i1;>Haliotis_sp_CLC_8420_c0_g1_i1	3	2	2	2	9.1	9.1	9.1	31.146	274	274;287;200	0	24.138	196850000	21872000	7.88422e-05	0.00788422	23	165;166		98;153
comp84033_c0_seq1_3 len=391 path=[1:0-390]	comp84033_c0_seq1_3 len=391 path=[1:0-390]	1	1	1	>comp84033_c0_seq1_3 len=391 path=[1:0-390]	1	1	1	1	9.2	9.2	9.2	14.469	130	130	0	7.6951	47255000	5906900	2.12927e-05	0.00212927	2
comp84033_c1_seq1_4 len=807 path=[1656:0-737 2646:738-806];comp84033_c1_seq2_4 len=942 path=[1656:0-737 3186:738-941]	comp84033_c1_seq1_4 len=807 path=[1656:0-737 2646:738-806];comp84033_c1_seq2_4 len=942 path=[1656:0-737 3186:738-941]	2;2	2;2	2;2	>comp84033_c1_seq1_4 len=807 path=[1656:0-737 2646:738-806];>comp84033_c1_seq2_4 len=942 path=[1656:0-737 3186:738-941]	2	2	2	2	14.5	14.5	14.5	30.038	269	269;314	0	21.029	24298000	1735600	6.25633e-06	0.000625633	2	167		244
Haliotis_sp_Tri_9274_c0_g1_i1;comp84429_c0_seq1_1 len=1376 path=[1354:0-61 1416:62-65 1420:66-406 1761:407-413 1768:414-1375]	Haliotis_sp_Tri_9274_c0_g1_i1;comp84429_c0_seq1_1 len=1376 path=[1354:0-61 1416:62-65 1420:66-406 1761:407-413 1768:414-1375]	2;2	2;2	2;2	>Haliotis_sp_Tri_9274_c0_g1_i1;>comp84429_c0_seq1_1 len=1376 path=[1354:0-61 1416:62-65 1420:66-406 1761:407-413 1768:414-1375]	2	2	2	2	7.8	7.8	7.8	33.689	293	293;459	0	12.41	9010100	530010	1.91053e-06	0.000191053	2
comp84564_c0_seq1_4 len=210 path=[1617:0-11 190:12-39 218:40-126 305:127-209]	comp84564_c0_seq1_4 len=210 path=[1617:0-11 190:12-39 218:40-126 305:127-209]	1	1	1	>comp84564_c0_seq1_4 len=210 path=[1617:0-11 190:12-39 218:40-126 305:127-209]	1	1	1	1	22.9	22.9	22.9	8.2803	70	70	0.0017036	7.3582	51279000	25640000	9.24247e-05	0.00924247	2
comp84928_c0_seq1_4 len=593 path=[571:0-73 645:74-129 1852:130-130 1387:131-175 1872:176-361 933:362-413 985:414-445 1017:446-450 1022:451-592]	comp84928_c0_seq1_4 len=593 path=[571:0-73 645:74-129 1852:130-130 1387:131-175 1872:176-361 933:362-413 985:414-445 1017:446-450 1022:451-592]	8	8	6	>comp84928_c0_seq1_4 len=593 path=[571:0-73 645:74-129 1852:130-130 1387:131-175 1872:176-361 933:362-413 985:414-445 1017:446-450 1022:451-592]	1	8	8	6	32.5	32.5	26.4	21.873	197	197	0	66.89	13265000000	1658100000	0.00597697	0.597697	103
Haliotis_sp_Tri_41297_c0_g1_i1;comp85374_c0_seq1_2 len=2398 path=[2376:0-114 2491:115-316 5523:317-323 5530:324-457 2834:458-1083 3460:1084-2397];Haliotis_sp_idb_32275_c0_g1_i1;comp85374_c0_seq2_2 len=2116 path=[5023:0-175 2834:176-801 3460:802-2115]	Haliotis_sp_Tri_41297_c0_g1_i1;comp85374_c0_seq1_2 len=2398 path=[2376:0-114 2491:115-316 5523:317-323 5530:324-457 2834:458-1083 3460:1084-2397];Haliotis_sp_idb_32275_c0_g1_i1;comp85374_c0_seq2_2 len=2116 path=[5023:0-175 2834:176-801 3460:802-2115]	4;4;2;2	4;4;2;2	4;4;2;2	>Haliotis_sp_Tri_41297_c0_g1_i1;>comp85374_c0_seq1_2 len=2398 path=[2376:0-114 2491:115-316 5523:317-323 5530:324-457 2834:458-1083 3460:1084-2397];>Haliotis_sp_idb_32275_c0_g1_i1;>comp85374_c0_seq2_2 len=2116 path=[5023:0-175 2834:176-801 3460:802-2115]	4	4	4	4	10.7	10.7	10.7	50.797	466	466;799;177;705	0	26.424	344460000	13249000	4.77588e-05	0.00477588	26
Haliotis_sp_idb_58309_c0_g1_i1;Haliotis_sp_idb_68617_c0_g1_i1;Haliotis_sp_idb_68613_c0_g1_i1;comp85491_c0_seq1_6 len=790 path=[2047:0-179 1021:180-205 1047:206-230 1072:231-326 1168:327-439 1281:440-479 2760:480-484 1326:485-497 1339:498-613 1455:614-623 1465:624-659 1501:660-662 1504:663-703 1810:704-789];comp85491_c0_seq2_5 len=828 path=[803:0-217 1021:218-243 1676:244-268 1072:269-364 1168:365…	Haliotis_sp_idb_58309_c0_g1_i1;Haliotis_sp_idb_68617_c0_g1_i1;Haliotis_sp_idb_68613_c0_g1_i1;comp85491_c0_seq1_6 len=790 path=[2047:0-179 1021:180-205 1047:206-230 1072:231-326 1168:327-439 1281:440-479 2760:480-484 1326:485-497 1339:498-613 1455:614-623 1465:624-659 1501:660-662 1504:663-703 1810:704-789];comp85491_c0_seq2_5 len=828 path=[803:0-217 1021:218-243 1676:244-268 1072:269-364 1168:365…	1;1;1;1;1	1;1;1;1;1	1;1;1;1;1	>Haliotis_sp_idb_58309_c0_g1_i1;>Haliotis_sp_idb_68617_c0_g1_i1;>Haliotis_sp_idb_68613_c0_g1_i1;>comp85491_c0_seq1_6 len=790 path=[2047:0-179 1021:180-205 1047:206-230 1072:231-326 1168:327-439 1281:440-479 2760:480-484 1326:485-497 1339:498-613 1455:614-6	5	1	1	1	7.8	7.8	7.8	16.634	153	153;207;226;263;276	0	7.9581	51300000	10260000	3.69843e-05	0.00369843	5
Haliotis_sp_idb_14094_c0_g1_i1;Haliotis_sp_idb_14082_c0_g1_i1;Haliotis_sp_idb_14091_c0_g1_i1;comp85564_c0_seq1_5 len=727 path=[705:0-332 1640:333-341 1047:342-407 1113:408-408 1114:409-430 2057:431-624 1560:625-633 1339:634-726]	Haliotis_sp_idb_14094_c0_g1_i1;Haliotis_sp_idb_14082_c0_g1_i1;Haliotis_sp_idb_14091_c0_g1_i1;comp85564_c0_seq1_5 len=727 path=[705:0-332 1640:333-341 1047:342-407 1113:408-408 1114:409-430 2057:431-624 1560:625-633 1339:634-726]	4;4;4;4	4;4;4;4	4;4;4;4	>Haliotis_sp_idb_14094_c0_g1_i1;>Haliotis_sp_idb_14082_c0_g1_i1;>Haliotis_sp_idb_14091_c0_g1_i1;>comp85564_c0_seq1_5 len=727 path=[705:0-332 1640:333-341 1047:342-407 1113:408-408 1114:409-430 2057:431-624 1560:625-633 1339:634-726]	4	4	4	4	29.5	29.5	29.5	18.943	183	183;185;201;243	0	303.93	4432700000	738780000	0.00266309	0.266309	96
Haliotis_sp_CLC_1642_c0_g1_i1;comp85674_c0_seq1_1 len=1364 path=[2827:0-66 1553:67-628 2115:629-650 2137:651-998 2485:999-1296 2783:1297-1363];comp85674_c0_seq2_1 len=1436 path=[1414:0-138 1553:139-700 2115:701-722 2137:723-1070 2485:1071-1368 2783:1369-1435];tr|Q9BP38|Q9BP38_HALRU Aragonite protein AP24 OS=Haliotis rufescens PE=2 SV=1	Haliotis_sp_CLC_1642_c0_g1_i1;comp85674_c0_seq1_1 len=1364 path=[2827:0-66 1553:67-628 2115:629-650 2137:651-998 2485:999-1296 2783:1297-1363];comp85674_c0_seq2_1 len=1436 path=[1414:0-138 1553:139-700 2115:701-722 2137:723-1070 2485:1071-1368 2783:1369-1435]	7;7;7;2	7;7;7;2	7;7;7;2	>Haliotis_sp_CLC_1642_c0_g1_i1;>comp85674_c0_seq1_1 len=1364 path=[2827:0-66 1553:67-628 2115:629-650 2137:651-998 2485:999-1296 2783:1297-1363];>comp85674_c0_seq2_1 len=1436 path=[1414:0-138 1553:139-700 2115:701-722 2137:723-1070 2485:1071-1368 2783:1369	4	7	7	7	28.9	28.9	28.9	23.689	201	201;455;479;171	0	105.63	3387200000	282270000	0.0010175	0.10175	104	168		166
Haliotis_sp_Tri_119612_c0_g1_i1;comp85967_c0_seq6_6 len=620 path=[1:0-477 479:478-619];comp85967_c0_seq5_6 len=1162 path=[1:0-477 1216:478-756 1495:757-823 4831:824-829 1568:830-834 1573:835-1138 4886:1139-1161];comp85967_c0_seq2_6 len=1708 path=[1:0-477 1216:478-756 1495:757-823 4831:824-829 1568:830-834 1573:835-1138 1877:1139-1467 2206:1468-1624 2363:1625-1707]	Haliotis_sp_Tri_119612_c0_g1_i1;comp85967_c0_seq6_6 len=620 path=[1:0-477 479:478-619];comp85967_c0_seq5_6 len=1162 path=[1:0-477 1216:478-756 1495:757-823 4831:824-829 1568:830-834 1573:835-1138 4886:1139-1161];comp85967_c0_seq2_6 len=1708 path=[1:0-477 1216:478-756 1495:757-823 4831:824-829 1568:830-834 1573:835-1138 1877:1139-1467 2206:1468-1624 2363:1625-1707]	2;2;2;2	2;2;2;2	2;2;2;2	>Haliotis_sp_Tri_119612_c0_g1_i1;>comp85967_c0_seq6_6 len=620 path=[1:0-477 479:478-619];>comp85967_c0_seq5_6 len=1162 path=[1:0-477 1216:478-756 1495:757-823 4831:824-829 1568:830-834 1573:835-1138 4886:1139-1161];>comp85967_c0_seq2_6 len=1708 path=[1:0-4	4	2	2	2	17	17	17	17.981	165	165;207;387;569	0	12.993	55292000	5529200	1.99312e-05	0.00199312	2
comp86258_c0_seq3_4 len=1642 path=[1:0-745 747:746-1147 1149:1148-1463 1465:1464-1641];comp86258_c0_seq2_4 len=1752 path=[1:0-745 747:746-1147 1149:1148-1463 5052:1464-1573 1465:1574-1751];tr|Q45Y88|Q45Y88_HALRU Elongation factor 1-alpha (Fragment) OS=Haliotis rufescens PE=2 SV=1;Haliotis_sp_CLC_84_c0_g1_i1;Haliotis_sp_idb_34797_c0_g1_i1;tr|D1H0L8|D1H0L8_HALTU Elongation factor 1-alpha OS=Halioti…	comp86258_c0_seq3_4 len=1642 path=[1:0-745 747:746-1147 1149:1148-1463 1465:1464-1641];comp86258_c0_seq2_4 len=1752 path=[1:0-745 747:746-1147 1149:1148-1463 5052:1464-1573 1465:1574-1751];tr|Q45Y88|Q45Y88_HALRU Elongation factor 1-alpha (Fragment) OS=Haliotis rufescens PE=2 SV=1;Haliotis_sp_CLC_84_c0_g1_i1;Haliotis_sp_idb_34797_c0_g1_i1;tr|D1H0L8|D1H0L8_HALTU Elongation factor 1-alpha OS=Halioti…	6;6;4;4;3;3;2;2;2;2;2;2;1;1;1	6;6;4;4;3;3;2;2;2;2;2;2;1;1;1	4;4;2;3;1;1;1;1;1;0;0;0;0;0;0	>comp86258_c0_seq3_4 len=1642 path=[1:0-745 747:746-1147 1149:1148-1463 1465:1464-1641];>comp86258_c0_seq2_4 len=1752 path=[1:0-745 747:746-1147 1149:1148-1463 5052:1464-1573 1465:1574-1751];>tr|Q45Y88|Q45Y88_HALRU Elongation factor 1-alpha (Fragment) OS=H	15	6	6	4	16.8	16.8	12.6	60.045	547	547;584;411;434;440;458;158;191;275;463;556;559;120;369;715	0	56.136	358470000	13277000	4.78597e-05	0.00478597	44	170;171		166;287
Haliotis_sp_idb_47982_c0_g1_i1;comp86516_c0_seq2_3 len=1210 path=[1901:0-187 2094:188-331 96:332-424 189:425-439 204:440-591 3781:592-645 410:646-719 484:720-775 540:776-800 565:801-816 581:817-875 640:876-889 654:890-901 666:902-963 728:964-995 760:996-1023 788:1024-1156 921:1157-1209];comp86516_c0_seq1_2 len=279 path=[410:0-73 3163:74-129 540:130-154 3045:155-170 581:171-229 2958:230-243 654:24…	Haliotis_sp_idb_47982_c0_g1_i1;comp86516_c0_seq2_3 len=1210 path=[1901:0-187 2094:188-331 96:332-424 189:425-439 204:440-591 3781:592-645 410:646-719 484:720-775 540:776-800 565:801-816 581:817-875 640:876-889 654:890-901 666:902-963 728:964-995 760:996-1023 788:1024-1156 921:1157-1209]	5;5;1	5;5;1	5;5;1	>Haliotis_sp_idb_47982_c0_g1_i1;>comp86516_c0_seq2_3 len=1210 path=[1901:0-187 2094:188-331 96:332-424 189:425-439 204:440-591 3781:592-645 410:646-719 484:720-775 540:776-800 565:801-816 581:817-875 640:876-889 654:890-901 666:902-963 728:964-995 760:996-	3	5	5	5	25.1	25.1	25.1	32.663	303	303;403;93	0	113.68	274450000	24950000	8.99375e-05	0.00899375	25	172;173		90;125
Haliotis_sp_Tri_28217_c0_g1_i1;comp86610_c0_seq1_5 len=1042 path=[1020:0-44 1065:45-720 1741:721-734 1755:735-1041]	Haliotis_sp_Tri_28217_c0_g1_i1;comp86610_c0_seq1_5 len=1042 path=[1020:0-44 1065:45-720 1741:721-734 1755:735-1041]	2;2	2;2	2;2	>Haliotis_sp_Tri_28217_c0_g1_i1;>comp86610_c0_seq1_5 len=1042 path=[1020:0-44 1065:45-720 1741:721-734 1755:735-1041]	2	2	2	2	9.9	9.9	9.9	24.789	223	223;348	0	13.144	110610000	6912900	2.4919e-05	0.0024919	6
comp86835_c0_seq2_1 len=367 path=[439:0-290 3039:291-366]	comp86835_c0_seq2_1 len=367 path=[439:0-290 3039:291-366]	1	1	1	>comp86835_c0_seq2_1 len=367 path=[439:0-290 3039:291-366]	1	1	1	1	14.6	14.6	14.6	13.133	123	123	0	8.9088	4274400	534290	1.92596e-06	0.000192596	1		15;16;17		9;11;15
Haliotis_sp_Tri_53798_c0_g1_i1;Haliotis_sp_idb_13782_c0_g1_i1;comp87007_c0_seq1_6 len=892 path=[870:0-172 1762:173-187 1058:188-259 2040:260-266 1137:267-334 1838:335-340 1211:341-464 1335:465-527 1398:528-891]	Haliotis_sp_Tri_53798_c0_g1_i1;Haliotis_sp_idb_13782_c0_g1_i1;comp87007_c0_seq1_6 len=892 path=[870:0-172 1762:173-187 1058:188-259 2040:260-266 1137:267-334 1838:335-340 1211:341-464 1335:465-527 1398:528-891]	4;4;4	4;4;4	4;4;4	>Haliotis_sp_Tri_53798_c0_g1_i1;>Haliotis_sp_idb_13782_c0_g1_i1;>comp87007_c0_seq1_6 len=892 path=[870:0-172 1762:173-187 1058:188-259 2040:260-266 1137:267-334 1838:335-340 1211:341-464 1335:465-527 1398:528-891]	3	4	4	4	21.6	21.6	21.6	23.424	208	208;208;297	0	33.634	177400000	14783000	5.32884e-05	0.00532884	14
comp87087_c0_seq1_3 len=678 path=[656:0-151 808:152-181 838:182-231 888:232-241 898:242-280 2569:281-285 942:286-309 966:310-358 1334:359-407 1064:408-470 1598:471-560 2623:561-577 2640:578-578 2641:579-580 2643:581-582 2645:583-585 1541:586-595 1252:596-677];comp87087_c0_seq2_3 len=270 path=[1064:0-62 1127:63-152 2623:153-169 2641:170-171 2643:172-173 2645:174-176 1241:177-187 1252:188-269]	comp87087_c0_seq1_3 len=678 path=[656:0-151 808:152-181 838:182-231 888:232-241 898:242-280 2569:281-285 942:286-309 966:310-358 1334:359-407 1064:408-470 1598:471-560 2623:561-577 2640:578-578 2641:579-580 2643:581-582 2645:583-585 1541:586-595 1252:596-677];comp87087_c0_seq2_3 len=270 path=[1064:0-62 1127:63-152 2623:153-169 2641:170-171 2643:172-173 2645:174-176 1241:177-187 1252:188-269]	4;2	4;2	4;2	>comp87087_c0_seq1_3 len=678 path=[656:0-151 808:152-181 838:182-231 888:232-241 898:242-280 2569:281-285 942:286-309 966:310-358 1334:359-407 1064:408-470 1598:471-560 2623:561-577 2640:578-578 2641:579-580 2643:581-582 2645:583-585 1541:586-595 1252:596-	2	4	4	4	14.6	14.6	14.6	23.483	226	226;90	0	49.38	100410000	10041000	3.61949e-05	0.00361949	13
comp87110_c0_seq1_1 len=316 path=[1126:0-51 3231:52-62 1189:63-150 3358:151-162 3370:163-164 3372:165-170 3378:171-174 583:175-315];comp87110_c0_seq2_1 len=355 path=[1126:0-51 2516:52-62 432:63-63 433:64-86 456:87-147 517:148-157 527:158-189 3358:190-201 3370:202-203 3372:204-209 3378:210-213 583:214-354]	comp87110_c0_seq1_1 len=316 path=[1126:0-51 3231:52-62 1189:63-150 3358:151-162 3370:163-164 3372:165-170 3378:171-174 583:175-315];comp87110_c0_seq2_1 len=355 path=[1126:0-51 2516:52-62 432:63-63 433:64-86 456:87-147 517:148-157 527:158-189 3358:190-201 3370:202-203 3372:204-209 3378:210-213 583:214-354]	2;2	2;2	2;2	>comp87110_c0_seq1_1 len=316 path=[1126:0-51 3231:52-62 1189:63-150 3358:151-162 3370:163-164 3372:165-170 3378:171-174 583:175-315];>comp87110_c0_seq2_1 len=355 path=[1126:0-51 2516:52-62 432:63-63 433:64-86 456:87-147 517:148-157 527:158-189 3358:190-201	2	2	2	2	9.4	9.4	9.4	11.863	106	106;119	0	14.667	1552600000	310510000	0.0011193	0.11193	36
comp87110_c0_seq3_3 len=392 path=[376:0-3 380:4-27 2885:28-37 414:38-55 432:56-56 433:57-79 456:80-140 517:141-150 527:151-182 3358:183-194 3370:195-196 3372:197-202 3378:203-206 1300:207-230 3409:231-251 1545:252-263 1557:264-292 2114:293-347 730:348-368 3523:369-391]	comp87110_c0_seq3_3 len=392 path=[376:0-3 380:4-27 2885:28-37 414:38-55 432:56-56 433:57-79 456:80-140 517:141-150 527:151-182 3358:183-194 3370:195-196 3372:197-202 3378:203-206 1300:207-230 3409:231-251 1545:252-263 1557:264-292 2114:293-347 730:348-368 3523:369-391]	1	1	1	>comp87110_c0_seq3_3 len=392 path=[376:0-3 380:4-27 2885:28-37 414:38-55 432:56-56 433:57-79 456:80-140 517:141-150 527:151-182 3358:183-194 3370:195-196 3372:197-202 3378:203-206 1300:207-230 3409:231-251 1545:252-263 1557:264-292 2114:293-347 730:348-368	1	1	1	1	6.9	6.9	6.9	14.311	130	130	0.0080128	6.6533	546000000	136500000	0.000492043	0.0492043	29
comp87110_c0_seq4_2 len=388 path=[1771:0-159 3378:160-163 1300:164-187 3405:188-191 1328:192-197 1334:198-387]	comp87110_c0_seq4_2 len=388 path=[1771:0-159 3378:160-163 1300:164-187 3405:188-191 1328:192-197 1334:198-387]	2	2	2	>comp87110_c0_seq4_2 len=388 path=[1771:0-159 3378:160-163 1300:164-187 3405:188-191 1328:192-197 1334:198-387]	1	2	2	2	17.8	17.8	17.8	14.243	129	129	0	18.309	290640000	58128000	0.000209534	0.0209534	33
Haliotis_sp_CLC_4146_c0_g1_i1;comp87152_c0_seq1_4 len=1152 path=[1:0-8 10:9-10 12:11-34 36:35-35 37:36-59 61:60-303 305:304-306 308:307-330 332:331-879 881:880-903 905:904-1151];Haliotis_sp_idb_7271_c0_g1_i1	Haliotis_sp_CLC_4146_c0_g1_i1;comp87152_c0_seq1_4 len=1152 path=[1:0-8 10:9-10 12:11-34 36:35-35 37:36-59 61:60-303 305:304-306 308:307-330 332:331-879 881:880-903 905:904-1151];Haliotis_sp_idb_7271_c0_g1_i1	16;16;12	16;16;12	16;16;12	>Haliotis_sp_CLC_4146_c0_g1_i1;>comp87152_c0_seq1_4 len=1152 path=[1:0-8 10:9-10 12:11-34 36:35-35 37:36-59 61:60-303 305:304-306 308:307-330 332:331-879 881:880-903 905:904-1151];>Haliotis_sp_idb_7271_c0_g1_i1	3	16	16	16	51.6	51.6	51.6	37.344	347	347;384;221	0	323.31	56400000000	4028600000	0.0145219	1.45219	472	174;175		137;267
tr|Q17UC1|Q17UC1_HALTU 71kDa heat shock protein OS=Haliotis tuberculata GN=hsp71 PE=2 SV=1;tr|C1KC83|C1KC83_HALDV Heat shock cognate protein 70 OS=Haliotis diversicolor PE=2 SV=1;Haliotis_sp_idb_28957_c0_g1_i1;tr|Q2MJK5|Q2MJK5_HALDH Heat shock protein 70 OS=Haliotis discus hannai PE=2 SV=1;comp87346_c0_seq3_4 len=2350 path=[2328:0-663 2992:664-723 3052:724-923 3252:924-1631 4726:1632-1656 3985:16…	tr|Q17UC1|Q17UC1_HALTU 71kDa heat shock protein OS=Haliotis tuberculata GN=hsp71 PE=2 SV=1;tr|C1KC83|C1KC83_HALDV Heat shock cognate protein 70 OS=Haliotis diversicolor PE=2 SV=1;Haliotis_sp_idb_28957_c0_g1_i1;tr|Q2MJK5|Q2MJK5_HALDH Heat shock protein 70 OS=Haliotis discus hannai PE=2 SV=1;comp87346_c0_seq3_4 len=2350 path=[2328:0-663 2992:664-723 3052:724-923 3252:924-1631 4726:1632-1656 3985:16…	7;7;7;7;7;5;4	1;1;1;1;1;1;0	1;1;1;1;1;1;0	>tr|Q17UC1|Q17UC1_HALTU 71kDa heat shock protein OS=Haliotis tuberculata GN=hsp71 PE=2 SV=1;>tr|C1KC83|C1KC83_HALDV Heat shock cognate protein 70 OS=Haliotis diversicolor PE=2 SV=1;>Haliotis_sp_idb_28957_c0_g1_i1;>tr|Q2MJK5|Q2MJK5_HALDH Heat shock protein	7	7	1	1	11.2	1.8	1.8	71.356	651	651;651;651;655;783;492;472	0	7.6367	40794000	1274800	4.59528e-06	0.000459528	5
Haliotis_sp_Tri_60505_c0_g1_i1;comp87374_c0_seq2_6 len=4270 path=[1:0-132 9647:133-138 181:139-3245 3288:3246-3855 3898:3856-3871 3914:3872-4269];comp87374_c0_seq4_5 len=4311 path=[1:0-132 134:133-179 181:180-3286 3288:3287-3896 3898:3897-3912 3914:3913-4310];tr|W8E7M6|W8E7M6_HALDV 14-3-3 zeta OS=Haliotis diversicolor PE=2 SV=1	Haliotis_sp_Tri_60505_c0_g1_i1;comp87374_c0_seq2_6 len=4270 path=[1:0-132 9647:133-138 181:139-3245 3288:3246-3855 3898:3856-3871 3914:3872-4269];comp87374_c0_seq4_5 len=4311 path=[1:0-132 134:133-179 181:180-3286 3288:3287-3896 3898:3897-3912 3914:3913-4310];tr|W8E7M6|W8E7M6_HALDV 14-3-3 zeta OS=Haliotis diversicolor PE=2 SV=1	4;4;4;2	3;3;3;1	3;3;3;1	>Haliotis_sp_Tri_60505_c0_g1_i1;>comp87374_c0_seq2_6 len=4270 path=[1:0-132 9647:133-138 181:139-3245 3288:3246-3855 3898:3856-3871 3914:3872-4269];>comp87374_c0_seq4_5 len=4311 path=[1:0-132 134:133-179 181:180-3286 3288:3287-3896 3898:3897-3912 3914:3913	4	4	3	3	14.7	11	11	30.619	272	272;1423;1437;272	0	32.206	161390000	10087000	3.63607e-05	0.00363607	31	150		244
Haliotis_sp_idb_24105_c0_g1_i1;comp87569_c0_seq1_5 len=979 path=[957:0-95 1053:96-131 1089:132-155 2553:156-214 1172:215-222 1180:223-291 1249:292-311 1269:312-978]	Haliotis_sp_idb_24105_c0_g1_i1;comp87569_c0_seq1_5 len=979 path=[957:0-95 1053:96-131 1089:132-155 2553:156-214 1172:215-222 1180:223-291 1249:292-311 1269:312-978]	1;1	1;1	1;1	>Haliotis_sp_idb_24105_c0_g1_i1;>comp87569_c0_seq1_5 len=979 path=[957:0-95 1053:96-131 1089:132-155 2553:156-214 1172:215-222 1180:223-291 1249:292-311 1269:312-978]	2	1	1	1	7.8	7.8	7.8	24.591	218	218;327	0	7.5769	2117900	192530	6.94014e-07	6.94014e-05	1
comp88085_c0_seq2_2 len=1291 path=[2880:0-86 1366:87-326 1606:327-351 1631:352-761 2041:762-786 2066:787-1103 2383:1104-1119 2399:1120-1290];comp88085_c0_seq1_1 len=1296 path=[1274:0-91 1366:92-331 1606:332-356 1631:357-766 2041:767-791 2066:792-1108 2383:1109-1124 2399:1125-1295];comp78924_c0_seq1_4 len=724 path=[1870:0-723]	comp88085_c0_seq2_2 len=1291 path=[2880:0-86 1366:87-326 1606:327-351 1631:352-761 2041:762-786 2066:787-1103 2383:1104-1119 2399:1120-1290];comp88085_c0_seq1_1 len=1296 path=[1274:0-91 1366:92-331 1606:332-356 1631:357-766 2041:767-791 2066:792-1108 2383:1109-1124 2399:1125-1295]	7;7;1	2;2;1	2;2;1	>comp88085_c0_seq2_2 len=1291 path=[2880:0-86 1366:87-326 1606:327-351 1631:352-761 2041:762-786 2066:787-1103 2383:1104-1119 2399:1120-1290];>comp88085_c0_seq1_1 len=1296 path=[1274:0-91 1366:92-331 1606:332-356 1631:357-766 2041:767-791 2066:792-1108 238	3	7	2	2	21.4	6.7	6.7	47.586	430	430;432;241	0	28.192	23969000	1261500	4.54734e-06	0.000454734	6	52		427
comp88250_c0_seq2_2 len=449 path=[427:0-23 451:24-62 490:63-69 497:70-80 508:81-101 1523:102-128 556:129-266 694:267-290 718:291-294 722:295-425 1622:426-448];comp88250_c0_seq1_2 len=422 path=[427:0-23 451:24-62 490:63-69 497:70-80 508:81-101 556:102-239 694:240-263 718:264-267 722:268-398 1622:399-421]	comp88250_c0_seq2_2 len=449 path=[427:0-23 451:24-62 490:63-69 497:70-80 508:81-101 1523:102-128 556:129-266 694:267-290 718:291-294 722:295-425 1622:426-448];comp88250_c0_seq1_2 len=422 path=[427:0-23 451:24-62 490:63-69 497:70-80 508:81-101 556:102-239 694:240-263 718:264-267 722:268-398 1622:399-421]	2;1	2;1	2;1	>comp88250_c0_seq2_2 len=449 path=[427:0-23 451:24-62 490:63-69 497:70-80 508:81-101 1523:102-128 556:129-266 694:267-290 718:291-294 722:295-425 1622:426-448];>comp88250_c0_seq1_2 len=422 path=[427:0-23 451:24-62 490:63-69 497:70-80 508:81-101 556:102-239	2	2	2	2	20.7	20.7	20.7	15.949	150	150;141	0	59.909	464530000	66361000	0.000239212	0.0239212	20
Haliotis_sp_Tri_97777_c0_g1_i1;comp88441_c0_seq3_1 len=1542 path=[1563:0-601 2165:602-827 4392:828-847 3856:848-849 2456:850-877 2484:878-1541];comp88441_c0_seq2_1 len=1583 path=[1563:0-601 2165:602-827 4392:828-847 4412:848-890 2456:891-918 2484:919-1582];comp59451_c0_seq1_4 len=672 path=[650:0-671]	Haliotis_sp_Tri_97777_c0_g1_i1;comp88441_c0_seq3_1 len=1542 path=[1563:0-601 2165:602-827 4392:828-847 3856:848-849 2456:850-877 2484:878-1541];comp88441_c0_seq2_1 len=1583 path=[1563:0-601 2165:602-827 4392:828-847 4412:848-890 2456:891-918 2484:919-1582]	3;3;3;1	3;3;3;1	3;3;3;1	>Haliotis_sp_Tri_97777_c0_g1_i1;>comp88441_c0_seq3_1 len=1542 path=[1563:0-601 2165:602-827 4392:828-847 3856:848-849 2456:850-877 2484:878-1541];>comp88441_c0_seq2_1 len=1583 path=[1563:0-601 2165:602-827 4392:828-847 4412:848-890 2456:891-918 2484:919-15	4	3	3	3	14.9	14.9	14.9	22.658	208	208;514;528;224	0	18.56	93970000	7830800	2.82277e-05	0.00282277	9	176		90
Haliotis_sp_Tri_115237_c0_g1_i1;comp88846_c0_seq1_3 len=1434 path=[1:0-49 51:50-393 395:394-397 399:398-523 525:524-1433]	Haliotis_sp_Tri_115237_c0_g1_i1;comp88846_c0_seq1_3 len=1434 path=[1:0-49 51:50-393 395:394-397 399:398-523 525:524-1433]	2;2	2;2	2;2	>Haliotis_sp_Tri_115237_c0_g1_i1;>comp88846_c0_seq1_3 len=1434 path=[1:0-49 51:50-393 395:394-397 399:398-523 525:524-1433]	2	2	2	2	7.6	7.6	7.6	40.915	384	384;478	0	13.882	66300000	4143700	1.49368e-05	0.00149368	4
Haliotis_sp_Tri_89680_c0_g1_i1;comp89207_c0_seq1_6 len=3491 path=[2495:0-356 2852:357-364 2860:365-1395 3891:1396-1397 3893:1398-1636 7012:1637-1670 4166:1671-2488 5008:2489-3490]	Haliotis_sp_Tri_89680_c0_g1_i1;comp89207_c0_seq1_6 len=3491 path=[2495:0-356 2852:357-364 2860:365-1395 3891:1396-1397 3893:1398-1636 7012:1637-1670 4166:1671-2488 5008:2489-3490]	1;1	1;1	1;1	>Haliotis_sp_Tri_89680_c0_g1_i1;>comp89207_c0_seq1_6 len=3491 path=[2495:0-356 2852:357-364 2860:365-1395 3891:1396-1397 3893:1398-1636 7012:1637-1670 4166:1671-2488 5008:2489-3490]	2	1	1	1	1.6	1.6	1.6	83.152	747	747;1164	0.0017153	7.4219	15668000	559580	2.01712e-06	0.000201712	4
Haliotis_sp_idb_40380_c0_g1_i1;comp89520_c0_seq1_4 len=1098 path=[1:0-97 99:98-99 101:100-141 143:142-154 156:155-551 553:552-920 922:921-921 2187:922-945 4135:946-1010 1012:1011-1097]	Haliotis_sp_idb_40380_c0_g1_i1;comp89520_c0_seq1_4 len=1098 path=[1:0-97 99:98-99 101:100-141 143:142-154 156:155-551 553:552-920 922:921-921 2187:922-945 4135:946-1010 1012:1011-1097]	3;3	3;3	2;2	>Haliotis_sp_idb_40380_c0_g1_i1;>comp89520_c0_seq1_4 len=1098 path=[1:0-97 99:98-99 101:100-141 143:142-154 156:155-551 553:552-920 922:921-921 2187:922-945 4135:946-1010 1012:1011-1097]	2	3	3	2	18.5	18.5	12.2	22.33	205	205;366	0	39.24	269830000	29981000	0.000108073	0.0108073	16	178		139
Haliotis_sp_idb_46791_c0_g1_i1;Haliotis_sp_Tri_89477_c0_g1_i1;comp89520_c0_seq2_4 len=1113 path=[1:0-97 99:98-99 101:100-141 143:142-154 156:155-551 2743:552-719 2911:720-746 2938:747-1025 1012:1026-1112]	Haliotis_sp_idb_46791_c0_g1_i1;Haliotis_sp_Tri_89477_c0_g1_i1;comp89520_c0_seq2_4 len=1113 path=[1:0-97 99:98-99 101:100-141 143:142-154 156:155-551 2743:552-719 2911:720-746 2938:747-1025 1012:1026-1112]	2;2;2	1;1;1	1;1;1	>Haliotis_sp_idb_46791_c0_g1_i1;>Haliotis_sp_Tri_89477_c0_g1_i1;>comp89520_c0_seq2_4 len=1113 path=[1:0-97 99:98-99 101:100-141 143:142-154 156:155-551 2743:552-719 2911:720-746 2938:747-1025 1012:1026-1112]	3	2	1	1	11.6	5.8	5.8	24.511	224	224;227;371	0.0032841	6.9014	11018000	918140	3.30963e-06	0.000330963	1
Haliotis_sp_idb_35832_c0_g1_i1;comp89562_c0_seq3_6 len=1172 path=[1290:0-366 1657:367-509 1800:510-534 3572:535-1075 2848:1076-1171];comp89562_c0_seq1_6 len=1312 path=[1290:0-366 1657:367-509 1800:510-534 3572:535-1075 2366:1076-1311]	Haliotis_sp_idb_35832_c0_g1_i1;comp89562_c0_seq3_6 len=1172 path=[1290:0-366 1657:367-509 1800:510-534 3572:535-1075 2848:1076-1171];comp89562_c0_seq1_6 len=1312 path=[1290:0-366 1657:367-509 1800:510-534 3572:535-1075 2366:1076-1311]	3;3;3	3;3;3	3;3;3	>Haliotis_sp_idb_35832_c0_g1_i1;>comp89562_c0_seq3_6 len=1172 path=[1290:0-366 1657:367-509 1800:510-534 3572:535-1075 2848:1076-1171];>comp89562_c0_seq1_6 len=1312 path=[1290:0-366 1657:367-509 1800:510-534 3572:535-1075 2366:1076-1311]	3	3	3	3	21.7	21.7	21.7	16.958	152	152;391;437	0	19.77	205930000	18721000	6.74837e-05	0.00674837	12	180		88
tr|B6RB23|B6RB23_HALDI Ras-related protein Rab-1A OS=Haliotis discus discus PE=2 SV=1;Haliotis_sp_idb_18614_c0_g1_i1;comp89654_c0_seq1_3 len=2295 path=[2273:0-448 2722:449-538 2812:539-1907 4181:1908-2294];tr|A7L3I9|A7L3I9_HALCR RAB1 (Fragment) OS=Haliotis cracherodii PE=2 SV=1;Haliotis_sp_Tri_137255_c0_g1_i1;Haliotis_sp_idb_10095_c0_g1_i1;comp99790_c0_seq4_2 len=1421 path=[1:0-135 137:136-416 41…	tr|B6RB23|B6RB23_HALDI Ras-related protein Rab-1A OS=Haliotis discus discus PE=2 SV=1;Haliotis_sp_idb_18614_c0_g1_i1;comp89654_c0_seq1_3 len=2295 path=[2273:0-448 2722:449-538 2812:539-1907 4181:1908-2294];tr|A7L3I9|A7L3I9_HALCR RAB1 (Fragment) OS=Haliotis cracherodii PE=2 SV=1;Haliotis_sp_Tri_137255_c0_g1_i1;Haliotis_sp_idb_10095_c0_g1_i1;comp99790_c0_seq4_2 len=1421 path=[1:0-135 137:136-416 41…	2;2;2;1;1;1;1;1;1;1;1;1;1;1;1;1;1;1	2;2;2;1;1;1;1;1;1;1;1;1;1;1;1;1;1;1	2;2;2;1;1;1;1;1;1;1;1;1;1;1;1;1;1;1	>tr|B6RB23|B6RB23_HALDI Ras-related protein Rab-1A OS=Haliotis discus discus PE=2 SV=1;>Haliotis_sp_idb_18614_c0_g1_i1;>comp89654_c0_seq1_3 len=2295 path=[2273:0-448 2722:449-538 2812:539-1907 4181:1908-2294];>tr|A7L3I9|A7L3I9_HALCR RAB1 (Fragment) OS=Hali	18	2	2	2	12.7	12.7	12.7	22.803	205	205;205;765;140;197;214;474;734;1238;1242;1245;1247;1250;1258;1262;1266;1267;1271	0	13.573	9311900	620790	2.23777e-06	0.000223777	2	181		176
tr|D0EP83|D0EP83_HALDV Prohormone convertase 1 OS=Haliotis diversicolor supertexta PE=2 SV=1;comp89682_c0_seq2_1 len=2363 path=[3029:0-350 3380:351-366 3396:367-1172 1214:1173-1376 1418:1377-2160 6648:2161-2161 2203:2162-2169 2211:2170-2362];comp89682_c0_seq1_1 len=2378 path=[3029:0-350 3380:351-366 3396:367-1172 1214:1173-1376 1418:1377-2160 6648:2161-2161 6649:2162-2162 6059:2163-2176 2203:2177…	tr|D0EP83|D0EP83_HALDV Prohormone convertase 1 OS=Haliotis diversicolor supertexta PE=2 SV=1;comp89682_c0_seq2_1 len=2363 path=[3029:0-350 3380:351-366 3396:367-1172 1214:1173-1376 1418:1377-2160 6648:2161-2161 2203:2162-2169 2211:2170-2362];comp89682_c0_seq1_1 len=2378 path=[3029:0-350 3380:351-366 3396:367-1172 1214:1173-1376 1418:1377-2160 6648:2161-2161 6649:2162-2162 6059:2163-2176 2203:2177…	1;1;1	1;1;1	1;1;1	>tr|D0EP83|D0EP83_HALDV Prohormone convertase 1 OS=Haliotis diversicolor supertexta PE=2 SV=1;>comp89682_c0_seq2_1 len=2363 path=[3029:0-350 3380:351-366 3396:367-1172 1214:1173-1376 1418:1377-2160 6648:2161-2161 2203:2162-2169 2211:2170-2362];>comp89682_c	3	1	1	1	1.6	1.6	1.6	74.47	670	670;788;793	0	8.5843	58170000	1939000	6.98953e-06	0.000698953	7
Haliotis_sp_idb_16122_c0_g1_i1;comp90174_c0_seq4_3 len=3377 path=[1:0-592 594:593-672 674:673-712 714:713-2863 2865:2864-3094 3096:3095-3095 3097:3096-3376]	Haliotis_sp_idb_16122_c0_g1_i1;comp90174_c0_seq4_3 len=3377 path=[1:0-592 594:593-672 674:673-712 714:713-2863 2865:2864-3094 3096:3095-3095 3097:3096-3376]	7;7	7;7	7;7	>Haliotis_sp_idb_16122_c0_g1_i1;>comp90174_c0_seq4_3 len=3377 path=[1:0-592 594:593-672 674:673-712 714:713-2863 2865:2864-3094 3096:3095-3095 3097:3096-3376]	2	7	7	7	9.6	9.6	9.6	115.39	1025	1025;1125	0	78.648	211560000	4701400	1.69472e-05	0.00169472	29	182		814
Haliotis_sp_Tri_27460_c0_g1_i1;comp90459_c0_seq3_3 len=2526 path=[11279:0-122 11402:123-474 17935:475-477 11757:478-496 11776:497-539 11819:540-951 12231:952-979 12262:980-1800 13083:1801-2476 8499:2477-2505 18115:2506-2512 8536:2513-2513 8537:2514-2521 18127:2522-2524 18130:2525-2525];comp90459_c0_seq8_3 len=2562 path=[11279:0-122 11402:123-474 17935:475-477 11757:478-496 11776:497-539 11819:540…	Haliotis_sp_Tri_27460_c0_g1_i1;comp90459_c0_seq3_3 len=2526 path=[11279:0-122 11402:123-474 17935:475-477 11757:478-496 11776:497-539 11819:540-951 12231:952-979 12262:980-1800 13083:1801-2476 8499:2477-2505 18115:2506-2512 8536:2513-2513 8537:2514-2521 18127:2522-2524 18130:2525-2525];comp90459_c0_seq8_3 len=2562 path=[11279:0-122 11402:123-474 17935:475-477 11757:478-496 11776:497-539 11819:540…	1;1;1;1;1;1;1	1;1;1;1;1;1;1	1;1;1;1;1;1;1	>Haliotis_sp_Tri_27460_c0_g1_i1;>comp90459_c0_seq3_3 len=2526 path=[11279:0-122 11402:123-474 17935:475-477 11757:478-496 11776:497-539 11819:540-951 12231:952-979 12262:980-1800 13083:1801-2476 8499:2477-2505 18115:2506-2512 8536:2513-2513 8537:2514-2521	7	1	1	1	5.9	5.9	5.9	37.174	340	340;842;854;898;910;1522;1578	0	15.03	4705300	361950	1.30472e-06	0.000130472	2
comp90611_c0_seq1_2 len=3646 path=[8397:0-3645]	comp90611_c0_seq1_2 len=3646 path=[8397:0-3645]	15	1	1	>comp90611_c0_seq1_2 len=3646 path=[8397:0-3645]	1	15	1	1	17.7	1.7	1.7	133.99	1215	1215	0	22.204	90072000	1637700	5.90343e-06	0.000590343	3	183		1026
Haliotis_sp_Tri_27896_c0_g1_i1;comp90883_c0_seq1_3 len=1777 path=[1756:0-886 2643:887-888 2645:889-960 2717:961-1284 3041:1285-1288 3045:1289-1443 3201:1444-1543 4477:1544-1544 3302:1545-1554 3312:1555-1621 4524:1622-1626 3589:1627-1648 3406:1649-1649 3407:1650-1776]	Haliotis_sp_Tri_27896_c0_g1_i1;comp90883_c0_seq1_3 len=1777 path=[1756:0-886 2643:887-888 2645:889-960 2717:961-1284 3041:1285-1288 3045:1289-1443 3201:1444-1543 4477:1544-1544 3302:1545-1554 3312:1555-1621 4524:1622-1626 3589:1627-1648 3406:1649-1649 3407:1650-1776]	4;4	4;4	3;3	>Haliotis_sp_Tri_27896_c0_g1_i1;>comp90883_c0_seq1_3 len=1777 path=[1756:0-886 2643:887-888 2645:889-960 2717:961-1284 3041:1285-1288 3045:1289-1443 3201:1444-1543 4477:1544-1544 3302:1545-1554 3312:1555-1621 4524:1622-1626 3589:1627-1648 3406:1649-1649 34	2	4	4	3	18.4	18.4	13.6	29.172	272	272;592	0	36.95	212370000	14158000	5.10355e-05	0.00510355	17
Haliotis_sp_Tri_85863_c0_g1_i1;comp90993_c0_seq1_2 len=1150 path=[4879:0-30 49:31-625 644:626-631 650:632-845 864:846-870 889:871-911 5272:912-917 5278:918-921 940:922-1149];comp90993_c0_seq2_3 len=557 path=[2458:0-64 5374:65-115 3217:116-138 3240:139-212 3314:213-233 3335:234-328 940:329-556];Haliotis_sp_idb_52010_c0_g1_i1	Haliotis_sp_Tri_85863_c0_g1_i1;comp90993_c0_seq1_2 len=1150 path=[4879:0-30 49:31-625 644:626-631 650:632-845 864:846-870 889:871-911 5272:912-917 5278:918-921 940:922-1149];comp90993_c0_seq2_3 len=557 path=[2458:0-64 5374:65-115 3217:116-138 3240:139-212 3314:213-233 3335:234-328 940:329-556]	4;4;2;1	4;4;2;1	4;4;2;1	>Haliotis_sp_Tri_85863_c0_g1_i1;>comp90993_c0_seq1_2 len=1150 path=[4879:0-30 49:31-625 644:626-631 650:632-845 864:846-870 889:871-911 5272:912-917 5278:918-921 940:922-1149];>comp90993_c0_seq2_3 len=557 path=[2458:0-64 5374:65-115 3217:116-138 3240:139-2	4	4	4	4	13	13	13	38.634	345	345;383;185;290	0	26.302	90776000	6982800	2.5171e-05	0.0025171	10	184		331
Haliotis_sp_idb_41226_c0_g1_i1;Haliotis_sp_Tri_45803_c0_g1_i1;comp91259_c0_seq1_5 len=1694 path=[14300:0-403 14704:404-1693]	Haliotis_sp_idb_41226_c0_g1_i1;Haliotis_sp_Tri_45803_c0_g1_i1;comp91259_c0_seq1_5 len=1694 path=[14300:0-403 14704:404-1693]	1;1;1	1;1;1	1;1;1	>Haliotis_sp_idb_41226_c0_g1_i1;>Haliotis_sp_Tri_45803_c0_g1_i1;>comp91259_c0_seq1_5 len=1694 path=[14300:0-403 14704:404-1693]	3	1	1	1	2.4	2.4	2.4	41.826	369	369;390;565	0.0016639	7.012	0	0	0	0	1
Haliotis_sp_CLC_5354_c0_g1_i1;comp91372_c0_seq1_1 len=2171 path=[2149:0-1207 3357:1208-1276 3426:1277-1856 4006:1857-1938 4088:1939-1945 4095:1946-2170]	Haliotis_sp_CLC_5354_c0_g1_i1;comp91372_c0_seq1_1 len=2171 path=[2149:0-1207 3357:1208-1276 3426:1277-1856 4006:1857-1938 4088:1939-1945 4095:1946-2170]	3;3	3;3	3;3	>Haliotis_sp_CLC_5354_c0_g1_i1;>comp91372_c0_seq1_1 len=2171 path=[2149:0-1207 3357:1208-1276 3426:1277-1856 4006:1857-1938 4088:1939-1945 4095:1946-2170]	2	3	3	3	27.4	27.4	27.4	16.167	146	146;724	0	23.355	120530000	20089000	7.2415e-05	0.0072415	12	185		114
Haliotis_sp_Tri_102529_c0_g1_i1;Haliotis_sp_idb_15781_c0_g1_i1;comp91382_c0_seq3_6 len=2048 path=[2094:0-775 2870:776-1120 3215:1121-1135 3230:1136-1214 3309:1215-1457 3552:1458-1473 3568:1474-1511 3606:1512-1903 5632:1904-2047];comp91382_c0_seq1_6 len=2116 path=[2094:0-775 2870:776-1120 3215:1121-1135 3230:1136-1214 3309:1215-1457 3552:1458-1473 3568:1474-1511 3606:1512-1903 3998:1904-2115]	Haliotis_sp_Tri_102529_c0_g1_i1;Haliotis_sp_idb_15781_c0_g1_i1;comp91382_c0_seq3_6 len=2048 path=[2094:0-775 2870:776-1120 3215:1121-1135 3230:1136-1214 3309:1215-1457 3552:1458-1473 3568:1474-1511 3606:1512-1903 5632:1904-2047];comp91382_c0_seq1_6 len=2116 path=[2094:0-775 2870:776-1120 3215:1121-1135 3230:1136-1214 3309:1215-1457 3552:1458-1473 3568:1474-1511 3606:1512-1903 3998:1904-2115]	2;2;2;2	2;2;2;2	2;2;2;2	>Haliotis_sp_Tri_102529_c0_g1_i1;>Haliotis_sp_idb_15781_c0_g1_i1;>comp91382_c0_seq3_6 len=2048 path=[2094:0-775 2870:776-1120 3215:1121-1135 3230:1136-1214 3309:1215-1457 3552:1458-1473 3568:1474-1511 3606:1512-1903 5632:1904-2047];>comp91382_c0_seq1_6 len	4	2	2	2	17.6	17.6	17.6	13.178	119	119;167;683;705	0	11.837	5026000	718000	2.58818e-06	0.000258818	3
Haliotis_sp_Tri_122828_c0_g1_i1;comp91393_c0_seq1_5 len=3152 path=[3130:0-1533 4664:1534-1692 4823:1693-2939 6070:2940-3151];Haliotis_sp_idb_17966_c0_g1_i1	Haliotis_sp_Tri_122828_c0_g1_i1;comp91393_c0_seq1_5 len=3152 path=[3130:0-1533 4664:1534-1692 4823:1693-2939 6070:2940-3151];Haliotis_sp_idb_17966_c0_g1_i1	6;6;4	6;6;4	6;6;4	>Haliotis_sp_Tri_122828_c0_g1_i1;>comp91393_c0_seq1_5 len=3152 path=[3130:0-1533 4664:1534-1692 4823:1693-2939 6070:2940-3151];>Haliotis_sp_idb_17966_c0_g1_i1	3	6	6	6	20.7	20.7	20.7	37.938	329	329;1051;271	0	52.317	1142200000	71388000	0.000257333	0.0257333	83	186;187;188		121;126;300
Haliotis_sp_Tri_79866_c0_g1_i1;comp91514_c0_seq2_1 len=2884 path=[6764:0-254 582:255-589 917:590-721 1049:722-743 1071:744-1809 2137:1810-1813 2141:1814-2368 6489:2369-2388 2716:2389-2883];comp91514_c0_seq1_3 len=3210 path=[1:0-579 581:580-580 582:581-915 917:916-1047 1049:1048-1069 1071:1070-2135 2137:2136-2139 2141:2140-2694 6489:2695-2714 2716:2715-3209]	Haliotis_sp_Tri_79866_c0_g1_i1;comp91514_c0_seq2_1 len=2884 path=[6764:0-254 582:255-589 917:590-721 1049:722-743 1071:744-1809 2137:1810-1813 2141:1814-2368 6489:2369-2388 2716:2389-2883];comp91514_c0_seq1_3 len=3210 path=[1:0-579 581:580-580 582:581-915 917:916-1047 1049:1048-1069 1071:1070-2135 2137:2136-2139 2141:2140-2694 6489:2695-2714 2716:2715-3209]	2;2;2	2;2;2	2;2;2	>Haliotis_sp_Tri_79866_c0_g1_i1;>comp91514_c0_seq2_1 len=2884 path=[6764:0-254 582:255-589 917:590-721 1049:722-743 1071:744-1809 2137:1810-1813 2141:1814-2368 6489:2369-2388 2716:2389-2883];>comp91514_c0_seq1_3 len=3210 path=[1:0-579 581:580-580 582:581-9	3	2	2	2	5.1	5.1	5.1	57.953	512	512;962;1070	0	13.808	16092000	894010	3.22265e-06	0.000322265	2
Haliotis_sp_idb_39359_c0_g1_i1;comp91520_c0_seq1_2 len=1858 path=[1836:0-405 2242:406-408 2245:409-483 2320:484-503 2340:504-533 2370:534-552 2389:553-1375 3212:1376-1409 3246:1410-1766 3603:1767-1857]	Haliotis_sp_idb_39359_c0_g1_i1;comp91520_c0_seq1_2 len=1858 path=[1836:0-405 2242:406-408 2245:409-483 2320:484-503 2340:504-533 2370:534-552 2389:553-1375 3212:1376-1409 3246:1410-1766 3603:1767-1857]	3;3	3;3	3;3	>Haliotis_sp_idb_39359_c0_g1_i1;>comp91520_c0_seq1_2 len=1858 path=[1836:0-405 2242:406-408 2245:409-483 2320:484-503 2340:504-533 2370:534-552 2389:553-1375 3212:1376-1409 3246:1410-1766 3603:1767-1857]	2	3	3	3	8.3	8.3	8.3	38.002	350	350;619	0	18.076	85577000	5033900	1.81457e-05	0.00181457	12
Haliotis_sp_idb_8826_c0_g1_i1;Haliotis_sp_idb_8825_c0_g1_i1;comp91733_c0_seq12_2 len=3750 path=[3874:0-17 3892:18-92 3967:93-279 4154:280-1503 13339:1504-1833 8048:1834-2683 8898:2684-3524 12168:3525-3526 9741:3527-3705 7869:3706-3720 7840:3721-3737 13741:3738-3742 7862:3743-3748 7868:3749-3749];comp91733_c0_seq10_2 len=3762 path=[3874:0-17 3892:18-92 3967:93-279 12615:280-291 4154:292-1515 13339…	Haliotis_sp_idb_8826_c0_g1_i1;Haliotis_sp_idb_8825_c0_g1_i1;comp91733_c0_seq12_2 len=3750 path=[3874:0-17 3892:18-92 3967:93-279 4154:280-1503 13339:1504-1833 8048:1834-2683 8898:2684-3524 12168:3525-3526 9741:3527-3705 7869:3706-3720 7840:3721-3737 13741:3738-3742 7862:3743-3748 7868:3749-3749];comp91733_c0_seq10_2 len=3762 path=[3874:0-17 3892:18-92 3967:93-279 12615:280-291 4154:292-1515 13339…	2;2;2;2;2;2;2;2;2;2;2;2;2;2;1;1	2;2;2;2;2;2;2;2;2;2;2;2;2;2;1;1	2;2;2;2;2;2;2;2;2;2;2;2;2;2;1;1	>Haliotis_sp_idb_8826_c0_g1_i1;>Haliotis_sp_idb_8825_c0_g1_i1;>comp91733_c0_seq12_2 len=3750 path=[3874:0-17 3892:18-92 3967:93-279 4154:280-1503 13339:1504-1833 8048:1834-2683 8898:2684-3524 12168:3525-3526 9741:3527-3705 7869:3706-3720 7840:3721-3737 137	16	2	2	2	3.2	3.2	3.2	76.174	665	665;670;1250;1254;1262;1266;1275;1279;1280;1284;1302;1306;1307;1311;515;519	0	15.008	117590000	3563200	1.28443e-05	0.00128443	19
comp92030_c0_seq1_6 len=991 path=[1752:0-76 1829:77-132 3297:133-188 1941:189-303 3382:304-360 928:361-504 3444:505-544 1112:545-546 1114:547-597 1165:598-715 1283:716-717 1285:718-737 1305:738-761 1329:762-789 1357:790-791 1359:792-841 1409:842-843 1411:844-990]	comp92030_c0_seq1_6 len=991 path=[1752:0-76 1829:77-132 3297:133-188 1941:189-303 3382:304-360 928:361-504 3444:505-544 1112:545-546 1114:547-597 1165:598-715 1283:716-717 1285:718-737 1305:738-761 1329:762-789 1357:790-791 1359:792-841 1409:842-843 1411:844-990]	2	2	2	>comp92030_c0_seq1_6 len=991 path=[1752:0-76 1829:77-132 3297:133-188 1941:189-303 3382:304-360 928:361-504 3444:505-544 1112:545-546 1114:547-597 1165:598-715 1283:716-717 1285:718-737 1305:738-761 1329:762-789 1357:790-791 1359:792-841 1409:842-843 1411:	1	2	2	2	5.8	5.8	5.8	35.806	330	330	0	12.16	70976000	4175100	1.505e-05	0.001505	4
Haliotis_sp_Tri_129647_c0_g1_i1;comp92139_c0_seq1_6 len=4232 path=[4311:0-46 4358:47-49 4361:50-618 4930:619-1740 6052:1741-2273 6585:2274-3976 8288:3977-3984 8296:3985-4201 36:4202-4219 54:4220-4220 26:4221-4231];comp92139_c0_seq2_6 len=4253 path=[4311:0-46 4358:47-49 4361:50-618 8678:619-639 4930:640-1761 6052:1762-2294 6585:2295-3997 8288:3998-4005 8296:4006-4222 36:4223-4240 54:4241-4241 26:4…	Haliotis_sp_Tri_129647_c0_g1_i1;comp92139_c0_seq1_6 len=4232 path=[4311:0-46 4358:47-49 4361:50-618 4930:619-1740 6052:1741-2273 6585:2274-3976 8288:3977-3984 8296:3985-4201 36:4202-4219 54:4220-4220 26:4221-4231];comp92139_c0_seq2_6 len=4253 path=[4311:0-46 4358:47-49 4361:50-618 8678:619-639 4930:640-1761 6052:1762-2294 6585:2295-3997 8288:3998-4005 8296:4006-4222 36:4223-4240 54:4241-4241 26:4…	4;4;4	4;4;4	4;4;4	>Haliotis_sp_Tri_129647_c0_g1_i1;>comp92139_c0_seq1_6 len=4232 path=[4311:0-46 4358:47-49 4361:50-618 4930:619-1740 6052:1741-2273 6585:2274-3976 8288:3977-3984 8296:3985-4201 36:4202-4219 54:4220-4220 26:4221-4231];>comp92139_c0_seq2_6 len=4253 path=[4311	3	4	4	4	4.8	4.8	4.8	92.791	841	841;1411;1418	0	29.75	119820000	2922400	1.05344e-05	0.00105344	10
comp92223_c1_seq1_1 len=1422 path=[5715:0-199 5915:200-218 5934:219-467 17974:468-468 6184:469-484 6200:485-1421];Haliotis_sp_idb_2286_c0_g1_i1;comp92223_c1_seq2_1 len=1458 path=[5715:0-199 5915:200-218 5934:219-467 17951:468-470 15696:471-503 17974:504-504 6184:505-520 6200:521-1457];Haliotis_sp_Tri_135246_c0_g1_i1;comp92223_c1_seq3_1 len=528 path=[5715:0-199 5915:200-218 5934:219-467 17951:468-…	comp92223_c1_seq1_1 len=1422 path=[5715:0-199 5915:200-218 5934:219-467 17974:468-468 6184:469-484 6200:485-1421];Haliotis_sp_idb_2286_c0_g1_i1;comp92223_c1_seq2_1 len=1458 path=[5715:0-199 5915:200-218 5934:219-467 17951:468-470 15696:471-503 17974:504-504 6184:505-520 6200:521-1457];Haliotis_sp_Tri_135246_c0_g1_i1	16;16;15;15;5	16;16;15;15;5	16;16;15;15;5	>comp92223_c1_seq1_1 len=1422 path=[5715:0-199 5915:200-218 5934:219-467 17974:468-468 6184:469-484 6200:485-1421];>Haliotis_sp_idb_2286_c0_g1_i1;>comp92223_c1_seq2_1 len=1458 path=[5715:0-199 5915:200-218 5934:219-467 17951:468-470 15696:471-503 17974:504	5	16	16	16	37.6	37.6	37.6	55.656	474	474;575;486;567;176	0	239.05	1226900000	64571000	0.00023276	0.023276	107	189;190;191;192;193;194		93;155;177;207;313;330
Haliotis_sp_Tri_91048_c0_g1_i1;comp92274_c0_seq1_1 len=1763 path=[1:0-14 16:15-23 25:24-783 785:784-785 787:786-934 936:935-968 970:969-1509 1511:1510-1602 1604:1603-1682 4386:1683-1762]	Haliotis_sp_Tri_91048_c0_g1_i1;comp92274_c0_seq1_1 len=1763 path=[1:0-14 16:15-23 25:24-783 785:784-785 787:786-934 936:935-968 970:969-1509 1511:1510-1602 1604:1603-1682 4386:1683-1762]	3;3	3;3	3;3	>Haliotis_sp_Tri_91048_c0_g1_i1;>comp92274_c0_seq1_1 len=1763 path=[1:0-14 16:15-23 25:24-783 785:784-785 787:786-934 936:935-968 970:969-1509 1511:1510-1602 1604:1603-1682 4386:1683-1762]	2	3	3	3	27.3	27.3	27.3	17.603	165	165;588	0	29.167	27938000	3492300	1.25887e-05	0.00125887	4	195		91
Haliotis_sp_Tri_51263_c0_g1_i1;comp92344_c0_seq1_6 len=4517 path=[1:0-1584 1586:1585-1586 1588:1587-2191 2193:2192-3504 3506:3505-4516]	Haliotis_sp_Tri_51263_c0_g1_i1;comp92344_c0_seq1_6 len=4517 path=[1:0-1584 1586:1585-1586 1588:1587-2191 2193:2192-3504 3506:3505-4516]	1;1	1;1	1;1	>Haliotis_sp_Tri_51263_c0_g1_i1;>comp92344_c0_seq1_6 len=4517 path=[1:0-1584 1586:1585-1586 1588:1587-2191 2193:2192-3504 3506:3505-4516]	2	1	1	1	1.3	1.3	1.3	107.36	941	941;1506	0.0080386	6.6819	22134000	442690	1.59577e-06	0.000159577	3
Haliotis_sp_idb_14124_c0_g1_i1;comp92385_c0_seq9_2 len=1818 path=[1888:0-182 2079:183-1063 2960:1064-1153 14336:1154-1154 14337:1155-1156 3053:1157-1327 3224:1328-1817];comp92385_c0_seq6_2 len=1827 path=[1888:0-182 2079:183-1063 13813:1064-1068 8062:1069-1163 14337:1164-1165 3053:1166-1336 3224:1337-1826];Haliotis_sp_idb_14126_c0_g1_i1;comp92385_c0_seq4_2 len=1131 path=[1888:0-182 2079:183-1063 1…	Haliotis_sp_idb_14124_c0_g1_i1;comp92385_c0_seq9_2 len=1818 path=[1888:0-182 2079:183-1063 2960:1064-1153 14336:1154-1154 14337:1155-1156 3053:1157-1327 3224:1328-1817];comp92385_c0_seq6_2 len=1827 path=[1888:0-182 2079:183-1063 13813:1064-1068 8062:1069-1163 14337:1164-1165 3053:1166-1336 3224:1337-1826];Haliotis_sp_idb_14126_c0_g1_i1;comp92385_c0_seq4_2 len=1131 path=[1888:0-182 2079:183-1063 1…	5;5;5;3;3;3;3;3;2;2	5;5;5;3;3;3;3;3;2;2	5;5;5;3;3;3;3;3;2;2	>Haliotis_sp_idb_14124_c0_g1_i1;>comp92385_c0_seq9_2 len=1818 path=[1888:0-182 2079:183-1063 2960:1064-1153 14336:1154-1154 14337:1155-1156 3053:1157-1327 3224:1328-1817];>comp92385_c0_seq6_2 len=1827 path=[1888:0-182 2079:183-1063 13813:1064-1068 8062:106	10	5	5	5	13.1	13.1	13.1	52.851	465	465;606;609;336;377;389;421;597;193;330	0	34.426	577590000	28879000	0.0001041	0.01041	76	196		61
Haliotis_sp_Tri_61154_c0_g1_i1;comp92600_c0_seq1_6 len=1641 path=[1:0-64 4356:65-74 76:75-100 102:101-118 120:119-164 166:165-170 4408:171-259 261:260-281 283:282-322 4476:323-331 3347:332-347 3363:348-395 397:396-523 525:524-542 544:543-685 687:686-705 707:706-1640]	Haliotis_sp_Tri_61154_c0_g1_i1;comp92600_c0_seq1_6 len=1641 path=[1:0-64 4356:65-74 76:75-100 102:101-118 120:119-164 166:165-170 4408:171-259 261:260-281 283:282-322 4476:323-331 3347:332-347 3363:348-395 397:396-523 525:524-542 544:543-685 687:686-705 707:706-1640]	2;2	2;2	2;2	>Haliotis_sp_Tri_61154_c0_g1_i1;>comp92600_c0_seq1_6 len=1641 path=[1:0-64 4356:65-74 76:75-100 102:101-118 120:119-164 166:165-170 4408:171-259 261:260-281 283:282-322 4476:323-331 3347:332-347 3363:348-395 397:396-523 525:524-542 544:543-685 687:686-705	2	2	2	2	4.7	4.7	4.7	47.542	426	426;547	0	12.48	143340000	7166900	2.58346e-05	0.00258346	13
Haliotis_sp_idb_18822_c0_g1_i1;comp92750_c0_seq3_1 len=4082 path=[4060:0-91 4152:92-814 4875:815-836 4897:837-1812 10530:1813-1814 5875:1815-2017 6078:2018-2985 7046:2986-3256 10594:3257-3259 10597:3260-3658 7719:3659-4081];comp92750_c0_seq5_1 len=4247 path=[4060:0-91 8326:92-256 4152:257-979 4875:980-1001 4897:1002-1977 10530:1978-1979 5875:1980-2182 6078:2183-3150 7046:3151-3421 10594:3422-3424…	Haliotis_sp_idb_18822_c0_g1_i1;comp92750_c0_seq3_1 len=4082 path=[4060:0-91 4152:92-814 4875:815-836 4897:837-1812 10530:1813-1814 5875:1815-2017 6078:2018-2985 7046:2986-3256 10594:3257-3259 10597:3260-3658 7719:3659-4081];comp92750_c0_seq5_1 len=4247 path=[4060:0-91 8326:92-256 4152:257-979 4875:980-1001 4897:1002-1977 10530:1978-1979 5875:1980-2182 6078:2183-3150 7046:3151-3421 10594:3422-3424…	18;18;18;17;17;17;11;5	18;18;18;17;17;17;11;5	18;18;18;17;17;17;11;5	>Haliotis_sp_idb_18822_c0_g1_i1;>comp92750_c0_seq3_1 len=4082 path=[4060:0-91 4152:92-814 4875:815-836 4897:837-1812 10530:1813-1814 5875:1815-2017 6078:2018-2985 7046:2986-3256 10594:3257-3259 10597:3260-3658 7719:3659-4081];>comp92750_c0_seq5_1 len=4247	8	18	18	18	29.6	29.6	29.6	71.62	601	601;1361;1416;555;677;732;381;177	0	134.84	1328500000	41515000	0.000149649	0.0149649	100	197;198;199;200;201;202;203		200;285;292;305;354;372;403
comp92770_c0_seq1_5 len=4375 path=[4354:0-39 4395:40-188 4544:189-4374];Haliotis_sp_Tri_21823_c0_g1_i1	comp92770_c0_seq1_5 len=4375 path=[4354:0-39 4395:40-188 4544:189-4374];Haliotis_sp_Tri_21823_c0_g1_i1	5;4	5;4	5;4	>comp92770_c0_seq1_5 len=4375 path=[4354:0-39 4395:40-188 4544:189-4374];>Haliotis_sp_Tri_21823_c0_g1_i1	2	5	5	5	3.6	3.6	3.6	164.38	1459	1459;957	0	31.18	168290000	2243900	8.0886e-06	0.00080886	20
Haliotis_sp_Tri_47901_c0_g1_i1;comp92949_c2_seq16_6 len=2805 path=[10669:0-168 25616:169-326 10996:327-505 11175:506-523 11193:524-749 11419:750-1339 12009:1340-1367 3329:1368-1370 3332:1371-1405 26308:1406-1409 3371:1410-1419 3381:1420-1443 3405:1444-1676 3638:1677-1724 3686:1725-2454 4416:2455-2473 4435:2474-2613 4589:2614-2804];comp92949_c2_seq3_6 len=2819 path=[10669:0-168 25616:169-326 10996…	Haliotis_sp_Tri_47901_c0_g1_i1;comp92949_c2_seq16_6 len=2805 path=[10669:0-168 25616:169-326 10996:327-505 11175:506-523 11193:524-749 11419:750-1339 12009:1340-1367 3329:1368-1370 3332:1371-1405 26308:1406-1409 3371:1410-1419 3381:1420-1443 3405:1444-1676 3638:1677-1724 3686:1725-2454 4416:2455-2473 4435:2474-2613 4589:2614-2804];comp92949_c2_seq3_6 len=2819 path=[10669:0-168 25616:169-326 10996…	3;3;3;3;3	3;3;3;3;3	3;3;3;3;3	>Haliotis_sp_Tri_47901_c0_g1_i1;>comp92949_c2_seq16_6 len=2805 path=[10669:0-168 25616:169-326 10996:327-505 11175:506-523 11193:524-749 11419:750-1339 12009:1340-1367 3329:1368-1370 3332:1371-1405 26308:1406-1409 3371:1410-1419 3381:1420-1443 3405:1444-16	5	3	3	3	8	8	8	45.174	398	398;935;940;940;944	0	18.522	158110000	7186700	2.5906e-05	0.0025906	11
Haliotis_sp_idb_48873_c0_g1_i1;comp92958_c0_seq2_5 len=1533 path=[3447:0-11 3459:12-86 4376:87-105 4395:106-108 3739:109-109 1520:110-133 4444:134-137 4448:138-157 3983:158-171 1573:172-422 3192:423-439 1841:440-796 4609:797-817 4630:818-818 2922:819-910 2300:911-1532];comp92958_c0_seq1_6 len=1558 path=[3447:0-11 3459:12-86 4376:87-105 4395:106-108 1481:109-147 1520:148-171 4448:172-191 1568:192-…	Haliotis_sp_idb_48873_c0_g1_i1;comp92958_c0_seq2_5 len=1533 path=[3447:0-11 3459:12-86 4376:87-105 4395:106-108 3739:109-109 1520:110-133 4444:134-137 4448:138-157 3983:158-171 1573:172-422 3192:423-439 1841:440-796 4609:797-817 4630:818-818 2922:819-910 2300:911-1532];comp92958_c0_seq1_6 len=1558 path=[3447:0-11 3459:12-86 4376:87-105 4395:106-108 1481:109-147 1520:148-171 4448:172-191 1568:192-…	3;3;3;3;3;2	3;3;3;3;3;2	3;3;3;3;3;2	>Haliotis_sp_idb_48873_c0_g1_i1;>comp92958_c0_seq2_5 len=1533 path=[3447:0-11 3459:12-86 4376:87-105 4395:106-108 3739:109-109 1520:110-133 4444:134-137 4448:138-157 3983:158-171 1573:172-422 3192:423-439 1841:440-796 4609:797-817 4630:818-818 2922:819-910	6	3	3	3	10.1	10.1	10.1	45.136	404	404;511;519;525;532;197	0	42.133	148200000	6736400	2.42828e-05	0.00242828	36
comp92993_c0_seq1_6 len=1148 path=[1:0-46 48:47-65 4306:66-84 3010:85-125 101:126-158 2567:159-205 2614:206-404 418:405-527 4470:528-529 4472:530-544 2899:545-584 598:585-631 3720:632-635 4514:636-770 784:771-842 4136:843-850 864:851-991 1005:992-1061 1075:1062-1108 1122:1109-1147];comp92993_c0_seq2_6 len=1160 path=[1:0-46 48:47-65 4306:66-84 86:85-99 101:100-132 4371:133-289 291:290-304 306:305-…	comp92993_c0_seq1_6 len=1148 path=[1:0-46 48:47-65 4306:66-84 3010:85-125 101:126-158 2567:159-205 2614:206-404 418:405-527 4470:528-529 4472:530-544 2899:545-584 598:585-631 3720:632-635 4514:636-770 784:771-842 4136:843-850 864:851-991 1005:992-1061 1075:1062-1108 1122:1109-1147];comp92993_c0_seq2_6 len=1160 path=[1:0-46 48:47-65 4306:66-84 86:85-99 101:100-132 4371:133-289 291:290-304 306:305-…	2;2	1;1	1;1	>comp92993_c0_seq1_6 len=1148 path=[1:0-46 48:47-65 4306:66-84 3010:85-125 101:126-158 2567:159-205 2614:206-404 418:405-527 4470:528-529 4472:530-544 2899:545-584 598:585-631 3720:632-635 4514:636-770 784:771-842 4136:843-850 864:851-991 1005:992-1061 107	2	2	1	1	8.9	6.5	6.5	42.933	383	383;387	0	12.265	863190	35966	1.29647e-07	1.29647e-05	1
Haliotis_sp_Tri_3904_c0_g1_i1;comp93346_c0_seq1_3 len=2246 path=[2427:0-86 4933:87-120 2548:121-145 5716:146-146 2777:147-1197 3828:1198-1347 3978:1348-1348 3979:1349-1349 3980:1350-1481 5820:1482-1753 5873:1754-2245];comp93346_c0_seq2_2 len=2299 path=[5716:0-0 2578:1-199 2777:200-1250 3828:1251-1400 3978:1401-1401 3979:1402-1402 3980:1403-1534 5820:1535-1806 5873:1807-2298]	Haliotis_sp_Tri_3904_c0_g1_i1;comp93346_c0_seq1_3 len=2246 path=[2427:0-86 4933:87-120 2548:121-145 5716:146-146 2777:147-1197 3828:1198-1347 3978:1348-1348 3979:1349-1349 3980:1350-1481 5820:1482-1753 5873:1754-2245];comp93346_c0_seq2_2 len=2299 path=[5716:0-0 2578:1-199 2777:200-1250 3828:1251-1400 3978:1401-1401 3979:1402-1402 3980:1403-1534 5820:1535-1806 5873:1807-2298]	2;2;2	2;2;2	2;2;2	>Haliotis_sp_Tri_3904_c0_g1_i1;>comp93346_c0_seq1_3 len=2246 path=[2427:0-86 4933:87-120 2548:121-145 5716:146-146 2777:147-1197 3828:1198-1347 3978:1348-1348 3979:1349-1349 3980:1350-1481 5820:1482-1753 5873:1754-2245];>comp93346_c0_seq2_2 len=2299 path=[	3	2	2	2	4	4	4	76.048	656	656;748;766	0	12.873	23056000	720500	2.59719e-06	0.000259719	2
comp93489_c0_seq5_6 len=1766 path=[9351:0-270 9622:271-306 9658:307-469 3755:470-526 3812:527-620 3906:621-696 3982:697-996 4282:997-1143 4429:1144-1200 4486:1201-1320 10291:1321-1422 18596:1423-1424 12238:1425-1705 12519:1706-1765];comp93489_c0_seq14_6 len=1768 path=[9351:0-270 9622:271-306 9658:307-469 3755:470-526 3812:527-620 3906:621-696 3982:697-996 4282:997-1143 4429:1144-1200 4486:1201-13…	comp93489_c0_seq5_6 len=1766 path=[9351:0-270 9622:271-306 9658:307-469 3755:470-526 3812:527-620 3906:621-696 3982:697-996 4282:997-1143 4429:1144-1200 4486:1201-1320 10291:1321-1422 18596:1423-1424 12238:1425-1705 12519:1706-1765];comp93489_c0_seq14_6 len=1768 path=[9351:0-270 9622:271-306 9658:307-469 3755:470-526 3812:527-620 3906:621-696 3982:697-996 4282:997-1143 4429:1144-1200 4486:1201-13…	2;2;2;2;2;2;2;2;2;2;2;2;2;2;2;2;1	2;2;2;2;2;2;2;2;2;2;2;2;2;2;2;2;1	2;2;2;2;2;2;2;2;2;2;2;2;2;2;2;2;1	>comp93489_c0_seq5_6 len=1766 path=[9351:0-270 9622:271-306 9658:307-469 3755:470-526 3812:527-620 3906:621-696 3982:697-996 4282:997-1143 4429:1144-1200 4486:1201-1320 10291:1321-1422 18596:1423-1424 12238:1425-1705 12519:1706-1765];>comp93489_c0_seq14_6	17	2	2	2	4.4	4.4	4.4	62.125	589	589;589;648;649;650;709;709;710;768;769;770;830;889;948;1009;1068;438	0	18.09	306420000	11785000	4.24815e-05	0.00424815	17
comp93747_c0_seq2_4 len=2566 path=[1:0-650 7687:651-666 668:667-671 673:672-740 742:741-762 7770:763-779 781:780-801 803:802-805 807:806-1133 7854:1134-1134 1136:1135-1150 1152:1151-1185 1187:1186-1209 1211:1210-2464 2466:2465-2565];comp93747_c0_seq1_4 len=2572 path=[5760:0-558 6319:559-560 6321:561-672 668:673-677 673:678-746 742:747-768 7770:769-785 781:786-807 803:808-811 807:812-1139 7854:114…	comp93747_c0_seq2_4 len=2566 path=[1:0-650 7687:651-666 668:667-671 673:672-740 742:741-762 7770:763-779 781:780-801 803:802-805 807:806-1133 7854:1134-1134 1136:1135-1150 1152:1151-1185 1187:1186-1209 1211:1210-2464 2466:2465-2565];comp93747_c0_seq1_4 len=2572 path=[5760:0-558 6319:559-560 6321:561-672 668:673-677 673:678-746 742:747-768 7770:769-785 781:786-807 803:808-811 807:812-1139 7854:114…	4;4;2	4;4;2	4;4;2	>comp93747_c0_seq2_4 len=2566 path=[1:0-650 7687:651-666 668:667-671 673:672-740 742:741-762 7770:763-779 781:780-801 803:802-805 807:806-1133 7854:1134-1134 1136:1135-1150 1152:1151-1185 1187:1186-1209 1211:1210-2464 2466:2465-2565];>comp93747_c0_seq1_4 l	3	4	4	4	6.3	6.3	6.3	95.404	855	855;857;489	0	29.249	132690000	3902700	1.40681e-05	0.00140681	13	206		297
Haliotis_sp_Tri_8133_c0_g1_i1;comp93947_c0_seq8_1 len=3375 path=[1671:0-592 2264:593-779 2451:780-1160 9128:1161-1247 9215:1248-1301 9269:1302-1378 9346:1379-1497 13015:1498-1753 13271:1754-1880 13398:1881-3374];comp93947_c0_seq11_1 len=6924 path=[1671:0-592 2264:593-779 2451:780-1160 9128:1161-1247 9215:1248-1301 9269:1302-1378 9346:1379-1497 9465:1498-1834 9802:1835-2936 10904:2937-3166 11134:3…	Haliotis_sp_Tri_8133_c0_g1_i1;comp93947_c0_seq8_1 len=3375 path=[1671:0-592 2264:593-779 2451:780-1160 9128:1161-1247 9215:1248-1301 9269:1302-1378 9346:1379-1497 13015:1498-1753 13271:1754-1880 13398:1881-3374];comp93947_c0_seq11_1 len=6924 path=[1671:0-592 2264:593-779 2451:780-1160 9128:1161-1247 9215:1248-1301 9269:1302-1378 9346:1379-1497 9465:1498-1834 9802:1835-2936 10904:2937-3166 11134:3…	20;20;20;15;15;14;11;11;10;9;5;3;3	20;20;20;15;15;14;11;11;10;9;5;3;3	20;20;20;15;15;14;11;11;10;9;5;3;3	>Haliotis_sp_Tri_8133_c0_g1_i1;>comp93947_c0_seq8_1 len=3375 path=[1671:0-592 2264:593-779 2451:780-1160 9128:1161-1247 9215:1248-1301 9269:1302-1378 9346:1379-1497 13015:1498-1753 13271:1754-1880 13398:1881-3374];>comp93947_c0_seq11_1 len=6924 path=[1671:	13	20	20	20	42.2	42.2	42.2	66.938	599	599;1125;2308;986;2169;596;990;2173;467;457;461;773;1956	0	233.86	2583400000	69823000	0.000251692	0.0251692	164	207;208		300;404
Haliotis_sp_Tri_91049_c0_g1_i1;comp93951_c0_seq1_3 len=2511 path=[2491:0-1214 3706:1215-1216 3708:1217-1250 3742:1251-1261 3753:1262-1597 4091:1598-1691 4185:1692-1748 6236:1749-1764 4258:1765-2365 4859:2366-2405 4899:2406-2510];tr|B6RB97|B6RB97_HALDI Gelsolin OS=Haliotis discus discus PE=2 SV=1	Haliotis_sp_Tri_91049_c0_g1_i1;comp93951_c0_seq1_3 len=2511 path=[2491:0-1214 3706:1215-1216 3708:1217-1250 3742:1251-1261 3753:1262-1597 4091:1598-1691 4185:1692-1748 6236:1749-1764 4258:1765-2365 4859:2366-2405 4899:2406-2510]	9;9;2	9;9;2	8;8;1	>Haliotis_sp_Tri_91049_c0_g1_i1;>comp93951_c0_seq1_3 len=2511 path=[2491:0-1214 3706:1215-1216 3708:1217-1250 3742:1251-1261 3753:1262-1597 4091:1598-1691 4185:1692-1748 6236:1749-1764 4258:1765-2365 4859:2366-2405 4899:2406-2510]	3	9	9	8	30	30	27	40.675	363	363;837;204	0	78.578	663470000	33173000	0.000119579	0.0119579	67	209;210;211		17;147;149
Haliotis_sp_CLC_4517_c0_g1_i1;comp94020_c0_seq1_3 len=1732 path=[1710:0-267 1978:268-280 1991:281-304 3478:305-310 2021:311-390 2101:391-394 2105:395-1286 2997:1287-1394 3105:1395-1462 5000:1463-1468 5006:1469-1542 3253:1543-1583 3294:1584-1706 5099:1707-1731]	Haliotis_sp_CLC_4517_c0_g1_i1;comp94020_c0_seq1_3 len=1732 path=[1710:0-267 1978:268-280 1991:281-304 3478:305-310 2021:311-390 2101:391-394 2105:395-1286 2997:1287-1394 3105:1395-1462 5000:1463-1468 5006:1469-1542 3253:1543-1583 3294:1584-1706 5099:1707-1731]	2;2	2;2	2;2	>Haliotis_sp_CLC_4517_c0_g1_i1;>comp94020_c0_seq1_3 len=1732 path=[1710:0-267 1978:268-280 1991:281-304 3478:305-310 2021:311-390 2101:391-394 2105:395-1286 2997:1287-1394 3105:1395-1462 5000:1463-1468 5006:1469-1542 3253:1543-1583 3294:1584-1706 5099:1707	2	2	2	2	13.8	13.8	13.8	23.349	210	210;577	0	16.07	150440000	10746000	3.87362e-05	0.00387362	17	212		105
Haliotis_sp_CLC_3370_c0_g1_i1;comp94150_c0_seq1_3 len=1358 path=[1:0-114 116:115-142 144:143-181 6497:182-749 751:750-1263 3896:1264-1269 1269:1270-1357]	Haliotis_sp_CLC_3370_c0_g1_i1;comp94150_c0_seq1_3 len=1358 path=[1:0-114 116:115-142 144:143-181 6497:182-749 751:750-1263 3896:1264-1269 1269:1270-1357]	1;1	1;1	1;1	>Haliotis_sp_CLC_3370_c0_g1_i1;>comp94150_c0_seq1_3 len=1358 path=[1:0-114 116:115-142 144:143-181 6497:182-749 751:750-1263 3896:1264-1269 1269:1270-1357]	2	1	1	1	4.3	4.3	4.3	34.921	324	324;452	0.0064516	6.727	22758000	1264400	4.55779e-06	0.000455779	1	213		217
Haliotis_sp_Tri_61464_c0_g1_i1;comp94177_c0_seq2_3 len=2876 path=[2854:0-234 3089:235-782 3637:783-1871 4726:1872-2040 4895:2041-2052 4907:2053-2298 5153:2299-2546 5401:2547-2590 5445:2591-2840 5695:2841-2875];comp94177_c0_seq1_3 len=2891 path=[2854:0-234 3089:235-782 3637:783-1871 5994:1872-1886 4726:1887-2055 4895:2056-2067 4907:2068-2313 5153:2314-2561 5401:2562-2605 5445:2606-2855 5695:2856-2…	Haliotis_sp_Tri_61464_c0_g1_i1;comp94177_c0_seq2_3 len=2876 path=[2854:0-234 3089:235-782 3637:783-1871 4726:1872-2040 4895:2041-2052 4907:2053-2298 5153:2299-2546 5401:2547-2590 5445:2591-2840 5695:2841-2875];comp94177_c0_seq1_3 len=2891 path=[2854:0-234 3089:235-782 3637:783-1871 5994:1872-1886 4726:1887-2055 4895:2056-2067 4907:2068-2313 5153:2314-2561 5401:2562-2605 5445:2606-2855 5695:2856-2…	4;4;4	4;4;4	4;4;4	>Haliotis_sp_Tri_61464_c0_g1_i1;>comp94177_c0_seq2_3 len=2876 path=[2854:0-234 3089:235-782 3637:783-1871 4726:1872-2040 4895:2041-2052 4907:2053-2298 5153:2299-2546 5401:2547-2590 5445:2591-2840 5695:2841-2875];>comp94177_c0_seq1_3 len=2891 path=[2854:0-2	3	4	4	4	7.6	7.6	7.6	56.789	515	515;958;963	0	22.74	141270000	5433600	1.95865e-05	0.00195865	11	214		389
comp94219_c0_seq16_4 len=775 path=[6877:0-451 12503:452-471 12523:472-474 12563:475-476 2962:477-529 3015:530-530 424:531-628 522:629-632 526:633-682 12796:683-683 577:684-774];comp94219_c0_seq15_4 len=827 path=[6877:0-451 12503:452-471 12523:472-474 12563:475-476 2962:477-529 3015:530-530 424:531-628 522:629-632 526:633-682 8350:683-826]	comp94219_c0_seq16_4 len=775 path=[6877:0-451 12503:452-471 12523:472-474 12563:475-476 2962:477-529 3015:530-530 424:531-628 522:629-632 526:633-682 12796:683-683 577:684-774];comp94219_c0_seq15_4 len=827 path=[6877:0-451 12503:452-471 12523:472-474 12563:475-476 2962:477-529 3015:530-530 424:531-628 522:629-632 526:633-682 8350:683-826]	2;2	2;2	2;2	>comp94219_c0_seq16_4 len=775 path=[6877:0-451 12503:452-471 12523:472-474 12563:475-476 2962:477-529 3015:530-530 424:531-628 522:629-632 526:633-682 12796:683-683 577:684-774];>comp94219_c0_seq15_4 len=827 path=[6877:0-451 12503:452-471 12523:472-474 125	2	2	2	2	12	12	12	28.807	258	258;275	0	28.626	221740000	15839000	5.7095e-05	0.0057095	6
Haliotis_sp_Tri_127650_c0_g1_i1;comp94247_c1_seq1_6 len=1133 path=[1:0-356 358:357-439 441:440-471 2680:472-483 485:484-515 2833:516-575 4698:576-618 2348:619-761 763:762-787 789:788-799 801:800-821 4793:822-833 3190:834-853 4808:854-885 2244:886-899 2258:900-914 916:915-960 3418:961-980 982:981-1083 1085:1084-1085 1087:1086-1132];tr|D1M8P3|D1M8P3_HALRU Superoxide dismutase [Cu-Zn] (Fragment) OS=…	Haliotis_sp_Tri_127650_c0_g1_i1;comp94247_c1_seq1_6 len=1133 path=[1:0-356 358:357-439 441:440-471 2680:472-483 485:484-515 2833:516-575 4698:576-618 2348:619-761 763:762-787 789:788-799 801:800-821 4793:822-833 3190:834-853 4808:854-885 2244:886-899 2258:900-914 916:915-960 3418:961-980 982:981-1083 1085:1084-1085 1087:1086-1132]	3;3;1;1;1	3;3;1;1;1	3;3;1;1;1	>Haliotis_sp_Tri_127650_c0_g1_i1;>comp94247_c1_seq1_6 len=1133 path=[1:0-356 358:357-439 441:440-471 2680:472-483 485:484-515 2833:516-575 4698:576-618 2348:619-761 763:762-787 789:788-799 801:800-821 4793:822-833 3190:834-853 4808:854-885 2244:886-899 225	5	3	3	3	28.6	28.6	28.6	15.509	154	154;378;138;154;154	0	26.228	93683000	13383000	4.82418e-05	0.00482418	9
comp94326_c0_seq1_4 len=1416 path=[8056:0-52 8446:53-64 6790:65-219 5594:220-260 5635:261-1415];Haliotis_sp_Tri_111044_c0_g1_i1;comp94326_c0_seq2_5 len=3406 path=[3384:0-787 4172:788-1190 8429:1191-1953 5338:1954-2042 8446:2043-2054 5439:2055-2209 5594:2210-2250 5635:2251-3405]	comp94326_c0_seq1_4 len=1416 path=[8056:0-52 8446:53-64 6790:65-219 5594:220-260 5635:261-1415];Haliotis_sp_Tri_111044_c0_g1_i1;comp94326_c0_seq2_5 len=3406 path=[3384:0-787 4172:788-1190 8429:1191-1953 5338:1954-2042 8446:2043-2054 5439:2055-2209 5594:2210-2250 5635:2251-3405]	3;3;3	3;3;3	3;3;3	>comp94326_c0_seq1_4 len=1416 path=[8056:0-52 8446:53-64 6790:65-219 5594:220-260 5635:261-1415];>Haliotis_sp_Tri_111044_c0_g1_i1;>comp94326_c0_seq2_5 len=3406 path=[3384:0-787 4172:788-1190 8429:1191-1953 5338:1954-2042 8446:2043-2054 5439:2055-2209 5594:	3	3	3	3	8.7	8.7	8.7	53.235	472	472;542;1136	0	26.233	117410000	6179400	2.22749e-05	0.00222749	9	215		208
comp94588_c0_seq14_3 len=213 path=[1956:0-39 12276:40-58 14602:59-79 14623:80-84 2041:85-108 8276:109-212]	comp94588_c0_seq14_3 len=213 path=[1956:0-39 12276:40-58 14602:59-79 14623:80-84 2041:85-108 8276:109-212]	1	1	1	>comp94588_c0_seq14_3 len=213 path=[1956:0-39 12276:40-58 14602:59-79 14623:80-84 2041:85-108 8276:109-212]	1	1	1	1	22.5	22.5	22.5	7.6329	71	71	0	7.5659	100130000	25032000	9.02331e-05	0.00902331	0		23		22
comp94706_c0_seq1_3 len=1255 path=[529:0-183 713:184-211 741:212-327 4367:328-343 873:344-367 897:368-432 962:433-527 1057:528-532 1062:533-619 4462:620-702 1232:703-706 1236:707-794 1324:795-878 1408:879-892 1422:893-954 1484:955-988 2730:989-1005 281:1006-1029 305:1030-1034 310:1035-1051 327:1052-1087 363:1088-1093 369:1094-1127 403:1128-1186 2674:1187-1199 475:1200-1231 4685:1232-1254];Halioti…	comp94706_c0_seq1_3 len=1255 path=[529:0-183 713:184-211 741:212-327 4367:328-343 873:344-367 897:368-432 962:433-527 1057:528-532 1062:533-619 4462:620-702 1232:703-706 1236:707-794 1324:795-878 1408:879-892 1422:893-954 1484:955-988 2730:989-1005 281:1006-1029 305:1030-1034 310:1035-1051 327:1052-1087 363:1088-1093 369:1094-1127 403:1128-1186 2674:1187-1199 475:1200-1231 4685:1232-1254];Halioti…	5;4;4;1	5;4;4;1	5;4;4;1	>comp94706_c0_seq1_3 len=1255 path=[529:0-183 713:184-211 741:212-327 4367:328-343 873:344-367 897:368-432 962:433-527 1057:528-532 1062:533-619 4462:620-702 1232:703-706 1236:707-794 1324:795-878 1408:879-892 1422:893-954 1484:955-988 2730:989-1005 281:10	4	5	5	5	9.1	9.1	9.1	46.827	418	418;199;244;193	0	68.126	1763500000	73478000	0.000264867	0.0264867	108
Haliotis_sp_CLC_3369_c0_g1_i1;comp94743_c0_seq3_1 len=3288 path=[1:0-118 120:119-135 137:136-359 361:360-789 791:790-808 810:809-1376 1379:1377-2507 2510:2508-2527 2530:2528-3000 3003:3001-3016 9096:3017-3287];comp111239_c0_seq1_1 len=1999 path=[1977:0-1998];comp299622_c0_seq1_6 len=453 path=[431:0-452];comp160034_c0_seq1_5 len=290 path=[268:0-289];comp94743_c0_seq1_1 len=532 path=[1:0-118 120:11…	Haliotis_sp_CLC_3369_c0_g1_i1;comp94743_c0_seq3_1 len=3288 path=[1:0-118 120:119-135 137:136-359 361:360-789 791:790-808 810:809-1376 1379:1377-2507 2510:2508-2527 2530:2528-3000 3003:3001-3016 9096:3017-3287];comp111239_c0_seq1_1 len=1999 path=[1977:0-1998]	7;7;5;2;1;1	7;7;5;2;1;1	6;6;4;1;0;1	>Haliotis_sp_CLC_3369_c0_g1_i1;>comp94743_c0_seq3_1 len=3288 path=[1:0-118 120:119-135 137:136-359 361:360-789 791:790-808 810:809-1376 1379:1377-2507 2510:2508-2527 2530:2528-3000 3003:3001-3016 9096:3017-3287];>comp111239_c0_seq1_1 len=1999 path=[1977:0-	6	7	7	6	27.1	27.1	23.7	32.947	291	291;1096;667;151;97;178	0	70.12	876740000	46144000	0.000166336	0.0166336	89	150;216;217		66;195;256
comp95150_c0_seq8_1 len=1884 path=[18147:0-41 4736:42-199 4894:200-209 4904:210-236 4931:237-403 5098:404-416 5111:417-440 5135:441-491 5186:492-509 5204:510-517 5212:518-521 5216:522-1263 5958:1264-1267 5962:1268-1349 18907:1350-1350 18908:1351-1357 6052:1358-1359 6054:1360-1692 6387:1693-1713 19027:1714-1883]	comp95150_c0_seq8_1 len=1884 path=[18147:0-41 4736:42-199 4894:200-209 4904:210-236 4931:237-403 5098:404-416 5111:417-440 5135:441-491 5186:492-509 5204:510-517 5212:518-521 5216:522-1263 5958:1264-1267 5962:1268-1349 18907:1350-1350 18908:1351-1357 6052:1358-1359 6054:1360-1692 6387:1693-1713 19027:1714-1883]	5	3	3	>comp95150_c0_seq8_1 len=1884 path=[18147:0-41 4736:42-199 4894:200-209 4904:210-236 4931:237-403 5098:404-416 5111:417-440 5135:441-491 5186:492-509 5204:510-517 5212:518-521 5216:522-1263 5958:1264-1267 5962:1268-1349 18907:1350-1350 18908:1351-1357 6052	1	5	3	3	7	3	3	69.4	628	628	0	61.32	603360000	19463000	7.01584e-05	0.00701584	39
comp95370_c0_seq8_3 len=1155 path=[4571:0-525 6542:526-534 6551:535-789 8442:790-834 6851:835-1066 639:1067-1154];Haliotis_sp_idb_48075_c0_g1_i1;Haliotis_sp_idb_48074_c0_g1_i1;Haliotis_sp_idb_48069_c0_g1_i1;Haliotis_sp_Tri_56123_c0_g1_i1	comp95370_c0_seq8_3 len=1155 path=[4571:0-525 6542:526-534 6551:535-789 8442:790-834 6851:835-1066 639:1067-1154];Haliotis_sp_idb_48075_c0_g1_i1;Haliotis_sp_idb_48074_c0_g1_i1;Haliotis_sp_idb_48069_c0_g1_i1;Haliotis_sp_Tri_56123_c0_g1_i1	1;1;1;1;1	1;1;1;1;1	1;1;1;1;1	>comp95370_c0_seq8_3 len=1155 path=[4571:0-525 6542:526-534 6551:535-789 8442:790-834 6851:835-1066 639:1067-1154];>Haliotis_sp_idb_48075_c0_g1_i1;>Haliotis_sp_idb_48074_c0_g1_i1;>Haliotis_sp_idb_48069_c0_g1_i1;>Haliotis_sp_Tri_56123_c0_g1_i1	5	1	1	1	2.9	2.9	2.9	42.606	385	385;407;493;656;742	0.0016611	7.0058	27767000	1735400	6.25561e-06	0.000625561	2	218		308
Haliotis_sp_idb_35093_c0_g1_i1;comp95608_c0_seq1_6 len=2002 path=[5207:0-14 77:15-206 269:207-215 278:216-424 487:425-440 503:441-502 565:503-536 599:537-585 5333:586-622 685:623-629 692:630-1091 5413:1092-1099 4341:1100-1109 1172:1110-1153 4249:1154-1173 1236:1174-2001]	Haliotis_sp_idb_35093_c0_g1_i1;comp95608_c0_seq1_6 len=2002 path=[5207:0-14 77:15-206 269:207-215 278:216-424 487:425-440 503:441-502 565:503-536 599:537-585 5333:586-622 685:623-629 692:630-1091 5413:1092-1099 4341:1100-1109 1172:1110-1153 4249:1154-1173 1236:1174-2001]	1;1	1;1	1;1	>Haliotis_sp_idb_35093_c0_g1_i1;>comp95608_c0_seq1_6 len=2002 path=[5207:0-14 77:15-206 269:207-215 278:216-424 487:425-440 503:441-502 565:503-536 599:537-585 5333:586-622 685:623-629 692:630-1091 5413:1092-1099 4341:1100-1109 1172:1110-1153 4249:1154-117	2	1	1	1	3.8	3.8	3.8	37.497	343	343;667	0	7.5707	0	0	0	0	1
Haliotis_sp_Tri_91277_c0_g1_i1;comp95743_c0_seq1_6 len=5098 path=[5078:0-84 5164:85-530 5610:531-550 5630:551-778 5858:779-851 5931:852-866 5946:867-921 6002:922-3952 9033:3953-3968 9049:3969-5097];tr|Q5XPR3|Q5XPR3_HALTU NaK-ATPase alpha subunit (Fragment) OS=Haliotis tuberculata PE=2 SV=1;comp219411_c0_seq1_2 len=512 path=[490:0-511];comp334863_c0_seq1_5 len=306 path=[1:0-305]	Haliotis_sp_Tri_91277_c0_g1_i1;comp95743_c0_seq1_6 len=5098 path=[5078:0-84 5164:85-530 5610:531-550 5630:551-778 5858:779-851 5931:852-866 5946:867-921 6002:922-3952 9033:3953-3968 9049:3969-5097]	27;27;5;2;1	27;27;5;2;1	26;26;5;2;1	>Haliotis_sp_Tri_91277_c0_g1_i1;>comp95743_c0_seq1_6 len=5098 path=[5078:0-84 5164:85-530 5610:531-550 5630:551-778 5858:779-851 5931:852-866 5946:867-921 6002:922-3952 9033:3953-3968 9049:3969-5097]	5	27	27	26	33	33	32.1	114.43	1032	1032;1699;197;171;102	0	309.92	2690800000	56057000	0.000202069	0.0202069	210	219;220;221;222;223;224;225;226;227		70;173;598;600;624;682;743;757;958
comp95780_c0_seq2_4 len=1153 path=[1151:0-87 1239:88-94 1246:95-227 1379:228-261 1413:262-298 4581:299-405 4649:406-435 3988:436-472 1620:473-475 1623:476-577 1725:578-611 1759:612-649 1797:650-695 1843:696-715 4790:716-768 2726:769-830 3266:831-845 1993:846-859 2007:860-917 2065:918-941 2089:942-967 2846:968-996 2168:997-1033 2205:1034-1057 2229:1058-1152]	comp95780_c0_seq2_4 len=1153 path=[1151:0-87 1239:88-94 1246:95-227 1379:228-261 1413:262-298 4581:299-405 4649:406-435 3988:436-472 1620:473-475 1623:476-577 1725:578-611 1759:612-649 1797:650-695 1843:696-715 4790:716-768 2726:769-830 3266:831-845 1993:846-859 2007:860-917 2065:918-941 2089:942-967 2846:968-996 2168:997-1033 2205:1034-1057 2229:1058-1152]	2	2	2	>comp95780_c0_seq2_4 len=1153 path=[1151:0-87 1239:88-94 1246:95-227 1379:228-261 1413:262-298 4581:299-405 4649:406-435 3988:436-472 1620:473-475 1623:476-577 1725:578-611 1759:612-649 1797:650-695 1843:696-715 4790:716-768 2726:769-830 3266:831-845 1993:	1	2	2	2	5.7	5.7	5.7	42.368	384	384	0	18.439	57710000	3606900	1.30018e-05	0.00130018	5	228;229		147;157
Haliotis_sp_CLC_3294_c0_g1_i1;comp95784_c0_seq3_3 len=3920 path=[1:0-33 11837:34-34 36:35-245 247:246-1613 1615:1614-1633 1635:1634-1648 1650:1649-1782 1784:1783-2946 2948:2947-3077 3079:3078-3099 3101:3100-3124 3126:3125-3126 3128:3127-3687 3689:3688-3693 3695:3694-3919];comp95784_c0_seq1_2 len=4009 path=[9525:0-123 36:124-334 247:335-1702 1615:1703-1722 1635:1723-1737 1650:1738-1871 1784:1872-3…	Haliotis_sp_CLC_3294_c0_g1_i1;comp95784_c0_seq3_3 len=3920 path=[1:0-33 11837:34-34 36:35-245 247:246-1613 1615:1614-1633 1635:1634-1648 1650:1649-1782 1784:1783-2946 2948:2947-3077 3079:3078-3099 3101:3100-3124 3126:3125-3126 3128:3127-3687 3689:3688-3693 3695:3694-3919];comp95784_c0_seq1_2 len=4009 path=[9525:0-123 36:124-334 247:335-1702 1615:1703-1722 1635:1723-1737 1650:1738-1871 1784:1872-3…	11;11;11;11;5;1;1;1;1	11;11;11;11;5;1;1;1;1	11;11;11;11;5;1;1;1;1	>Haliotis_sp_CLC_3294_c0_g1_i1;>comp95784_c0_seq3_3 len=3920 path=[1:0-33 11837:34-34 36:35-245 247:246-1613 1615:1614-1633 1635:1634-1648 1650:1649-1782 1784:1783-2946 2948:2947-3077 3079:3078-3099 3101:3100-3124 3126:3125-3126 3128:3127-3687 3689:3688-36	9	11	11	11	12.8	12.8	12.8	137.1	1260	1260;1306;1336;1456;359;196;753;783;903	0	109.23	694990000	13365000	4.81769e-05	0.00481769	28	230;231		1197;1213
Haliotis_sp_idb_33556_c0_g1_i1;Haliotis_sp_idb_46261_c0_g1_i1;comp95930_c0_seq1_6 len=1578 path=[1:0-123 125:124-149 151:150-171 4451:172-175 177:176-177 179:178-547 549:548-558 560:559-1020 1022:1021-1514 1516:1515-1535 4815:1536-1556 4816:1557-1577];comp95930_c0_seq4_6 len=1740 path=[1:0-123 125:124-149 151:150-171 4451:172-175 177:176-177 179:178-547 549:548-558 560:559-1020 1022:1021-1514 151…	Haliotis_sp_idb_33556_c0_g1_i1;Haliotis_sp_idb_46261_c0_g1_i1;comp95930_c0_seq1_6 len=1578 path=[1:0-123 125:124-149 151:150-171 4451:172-175 177:176-177 179:178-547 549:548-558 560:559-1020 1022:1021-1514 1516:1515-1535 4815:1536-1556 4816:1557-1577];comp95930_c0_seq4_6 len=1740 path=[1:0-123 125:124-149 151:150-171 4451:172-175 177:176-177 179:178-547 549:548-558 560:559-1020 1022:1021-1514 151…	1;1;1;1;1;1	1;1;1;1;1;1	1;1;1;1;1;1	>Haliotis_sp_idb_33556_c0_g1_i1;>Haliotis_sp_idb_46261_c0_g1_i1;>comp95930_c0_seq1_6 len=1578 path=[1:0-123 125:124-149 151:150-171 4451:172-175 177:176-177 179:178-547 549:548-558 560:559-1020 1022:1021-1514 1516:1515-1535 4815:1536-1556 4816:1557-1577];>	6	1	1	1	9.6	9.6	9.6	17.819	167	167;168;526;580;580;587	0	25.709	35189000	8797300	3.17117e-05	0.00317117	4
comp96038_c1_seq3_1 len=652 path=[2212:0-24 2237:25-106 2319:107-155 2368:156-188 9644:189-297 2510:298-322 2535:323-344 2557:345-368 2581:369-395 17637:396-404 17646:405-422 2635:423-519 2732:520-651]	comp96038_c1_seq3_1 len=652 path=[2212:0-24 2237:25-106 2319:107-155 2368:156-188 9644:189-297 2510:298-322 2535:323-344 2557:345-368 2581:369-395 17637:396-404 17646:405-422 2635:423-519 2732:520-651]	3	3	3	>comp96038_c1_seq3_1 len=652 path=[2212:0-24 2237:25-106 2319:107-155 2368:156-188 9644:189-297 2510:298-322 2535:323-344 2557:345-368 2581:369-395 17637:396-404 17646:405-422 2635:423-519 2732:520-651]	1	3	3	3	14.7	14.7	14.7	24.293	218	218	0	23.812	108120000	9010200	3.24791e-05	0.00324791	5	232		115
Haliotis_sp_idb_26277_c0_g1_i1;comp96136_c0_seq5_5 len=3090 path=[1:0-417 419:418-420 422:421-1744 1746:1745-2463 2465:2464-2631 10180:2632-2772 12595:2773-2790 8923:2791-2814 12621:2815-3089];comp96136_c0_seq3_5 len=3248 path=[1:0-417 419:418-420 422:421-1744 1746:1745-2463 2465:2464-2631 2633:2632-3247]	Haliotis_sp_idb_26277_c0_g1_i1;comp96136_c0_seq5_5 len=3090 path=[1:0-417 419:418-420 422:421-1744 1746:1745-2463 2465:2464-2631 10180:2632-2772 12595:2773-2790 8923:2791-2814 12621:2815-3089];comp96136_c0_seq3_5 len=3248 path=[1:0-417 419:418-420 422:421-1744 1746:1745-2463 2465:2464-2631 2633:2632-3247]	1;1;1	1;1;1	1;1;1	>Haliotis_sp_idb_26277_c0_g1_i1;>comp96136_c0_seq5_5 len=3090 path=[1:0-417 419:418-420 422:421-1744 1746:1745-2463 2465:2464-2631 10180:2632-2772 12595:2773-2790 8923:2791-2814 12621:2815-3089];>comp96136_c0_seq3_5 len=3248 path=[1:0-417 419:418-420 422:4	3	1	1	1	12.2	12.2	12.2	15.572	131	131;1030;1083	0	7.9834	2961900	423130	1.52526e-06	0.000152526	1
Haliotis_sp_Tri_94377_c0_g1_i1;comp96439_c0_seq1_1 len=4274 path=[4252:0-16 4269:17-143 8639:144-185 4438:186-680 4933:681-704 4957:705-767 5020:768-769 5022:770-1899 6152:1900-2456 6709:2457-3844 8097:3845-3851 8104:3852-4273]	Haliotis_sp_Tri_94377_c0_g1_i1;comp96439_c0_seq1_1 len=4274 path=[4252:0-16 4269:17-143 8639:144-185 4438:186-680 4933:681-704 4957:705-767 5020:768-769 5022:770-1899 6152:1900-2456 6709:2457-3844 8097:3845-3851 8104:3852-4273]	1;1	1;1	1;1	>Haliotis_sp_Tri_94377_c0_g1_i1;>comp96439_c0_seq1_1 len=4274 path=[4252:0-16 4269:17-143 8639:144-185 4438:186-680 4933:681-704 4957:705-767 5020:768-769 5022:770-1899 6152:1900-2456 6709:2457-3844 8097:3845-3851 8104:3852-4273]	2	1	1	1	2.7	2.7	2.7	50.494	451	451;1425	0	7.9581	11678000	614620	2.21553e-06	0.000221553	3
Haliotis_sp_idb_16409_c0_g1_i1;comp96503_c0_seq1_3 len=2333 path=[1:0-529 531:530-1323 1325:1324-1336 1338:1337-1398 4686:1399-1417 1419:1418-1476 1478:1477-1619 1621:1620-1625 1627:1626-1756 1758:1757-1757 1759:1758-1781 6179:1782-2010 2012:2011-2011 2013:2012-2062 2064:2063-2077 2079:2078-2164 2166:2165-2260 2262:2261-2332]	Haliotis_sp_idb_16409_c0_g1_i1;comp96503_c0_seq1_3 len=2333 path=[1:0-529 531:530-1323 1325:1324-1336 1338:1337-1398 4686:1399-1417 1419:1418-1476 1478:1477-1619 1621:1620-1625 1627:1626-1756 1758:1757-1757 1759:1758-1781 6179:1782-2010 2012:2011-2011 2013:2012-2062 2064:2063-2077 2079:2078-2164 2166:2165-2260 2262:2261-2332]	1;1	1;1	1;1	>Haliotis_sp_idb_16409_c0_g1_i1;>comp96503_c0_seq1_3 len=2333 path=[1:0-529 531:530-1323 1325:1324-1336 1338:1337-1398 4686:1399-1417 1419:1418-1476 1478:1477-1619 1621:1620-1625 1627:1626-1756 1758:1757-1757 1759:1758-1781 6179:1782-2010 2012:2011-2011 20	2	1	1	1	3.4	3.4	3.4	49.904	436	436;777	0.0032787	6.8874	22058000	882310	3.18047e-06	0.000318047	1
Haliotis_sp_Tri_81596_c0_g1_i1;comp96576_c0_seq1_4 len=2097 path=[1:0-136 138:137-141 143:142-266 5509:267-273 5516:274-421 423:422-506 5620:507-528 530:529-715 5687:716-729 731:730-732 734:733-964 966:965-1002 5754:1003-1066 1068:1067-1070 1072:1071-1421 1423:1422-1485 1487:1486-2096]	Haliotis_sp_Tri_81596_c0_g1_i1;comp96576_c0_seq1_4 len=2097 path=[1:0-136 138:137-141 143:142-266 5509:267-273 5516:274-421 423:422-506 5620:507-528 530:529-715 5687:716-729 731:730-732 734:733-964 966:965-1002 5754:1003-1066 1068:1067-1070 1072:1071-1421 1423:1422-1485 1487:1486-2096]	4;4	4;4	4;4	>Haliotis_sp_Tri_81596_c0_g1_i1;>comp96576_c0_seq1_4 len=2097 path=[1:0-136 138:137-141 143:142-266 5509:267-273 5516:274-421 423:422-506 5620:507-528 530:529-715 5687:716-729 731:730-732 734:733-964 966:965-1002 5754:1003-1066 1068:1067-1070 1072:1071-142	2	4	4	4	36.4	36.4	36.4	17.99	162	162;699	0	40.401	389700000	48713000	0.000175596	0.0175596	17
Haliotis_sp_Tri_60513_c0_g1_i1;tr|B3TK25|B3TK25_HALDV Ferritin OS=Haliotis diversicolor PE=2 SV=1;comp96621_c0_seq2_1 len=873 path=[851:0-146 998:147-236 1088:237-385 1237:386-407 1259:408-466 1318:467-479 1331:480-506 1358:507-872];comp96621_c0_seq4_3 len=1841 path=[3806:0-62 3869:63-83 3890:84-270 4077:271-297 4104:298-335 4142:336-359 4166:360-360 4167:361-592 4399:593-605 4412:606-1204 1088:1…	Haliotis_sp_Tri_60513_c0_g1_i1;tr|B3TK25|B3TK25_HALDV Ferritin OS=Haliotis diversicolor PE=2 SV=1;comp96621_c0_seq2_1 len=873 path=[851:0-146 998:147-236 1088:237-385 1237:386-407 1259:408-466 1318:467-479 1331:480-506 1358:507-872];comp96621_c0_seq4_3 len=1841 path=[3806:0-62 3869:63-83 3890:84-270 4077:271-297 4104:298-335 4142:336-359 4166:360-360 4167:361-592 4399:593-605 4412:606-1204 1088:1…	1;1;1;1	1;1;1;1	1;1;1;1	>Haliotis_sp_Tri_60513_c0_g1_i1;>tr|B3TK25|B3TK25_HALDV Ferritin OS=Haliotis diversicolor PE=2 SV=1;>comp96621_c0_seq2_1 len=873 path=[851:0-146 998:147-236 1088:237-385 1237:386-407 1259:408-466 1318:467-479 1331:480-506 1358:507-872];>comp96621_c0_seq4_3	4	1	1	1	10	10	10	17.273	150	150;171;291;613	0	8.2656	69391000	8673800	3.12665e-05	0.00312665	3
Haliotis_sp_Tri_73887_c0_g1_i1;comp96622_c0_seq1_3 len=2801 path=[1:0-237 239:238-261 263:262-778 780:779-783 785:784-1063 1065:1064-1258 1260:1259-1259 1261:1260-1283 1285:1284-1380 1382:1381-2253 2255:2254-2800]	Haliotis_sp_Tri_73887_c0_g1_i1;comp96622_c0_seq1_3 len=2801 path=[1:0-237 239:238-261 263:262-778 780:779-783 785:784-1063 1065:1064-1258 1260:1259-1259 1261:1260-1283 1285:1284-1380 1382:1381-2253 2255:2254-2800]	2;2	2;2	2;2	>Haliotis_sp_Tri_73887_c0_g1_i1;>comp96622_c0_seq1_3 len=2801 path=[1:0-237 239:238-261 263:262-778 780:779-783 785:784-1063 1065:1064-1258 1260:1259-1259 1261:1260-1283 1285:1284-1380 1382:1381-2253 2255:2254-2800]	2	2	2	2	22.1	22.1	22.1	15.261	136	136;932	0	15.158	159110000	79557000	0.00028678	0.028678	4
comp96813_c0_seq1_5 len=1118 path=[1108:0-120 1229:121-127 1236:128-160 1269:161-303 2442:304-331 1440:332-567 3927:568-586 3943:587-696 1805:697-718 1827:719-822 1931:823-826 1935:827-903 4073:904-925 2034:926-940 4085:941-957 2066:958-981 4116:982-1025 2134:1026-1041 2150:1042-1071 2670:1072-1117];Haliotis_sp_CLC_6293_c0_g1_i1	comp96813_c0_seq1_5 len=1118 path=[1108:0-120 1229:121-127 1236:128-160 1269:161-303 2442:304-331 1440:332-567 3927:568-586 3943:587-696 1805:697-718 1827:719-822 1931:823-826 1935:827-903 4073:904-925 2034:926-940 4085:941-957 2066:958-981 4116:982-1025 2134:1026-1041 2150:1042-1071 2670:1072-1117];Haliotis_sp_CLC_6293_c0_g1_i1	9;6	1;1	1;1	>comp96813_c0_seq1_5 len=1118 path=[1108:0-120 1229:121-127 1236:128-160 1269:161-303 2442:304-331 1440:332-567 3927:568-586 3943:587-696 1805:697-718 1827:719-822 1931:823-826 1935:827-903 4073:904-925 2034:926-940 4085:941-957 2066:958-981 4116:982-1025	2	9	1	1	30.6	3.8	3.8	41.274	373	373;206	0	8.3425	6528400	283840	1.02316e-06	0.000102316	1	234;235		57;75
comp96833_c0_seq1_1 len=4779 path=[1:0-1769 1771:1770-3466 9665:3467-3572 3574:3573-3618 3620:3619-3641 3643:3642-3960 3962:3961-4015 4017:4016-4031 11456:4032-4312 4314:4313-4331 4333:4332-4778]	comp96833_c0_seq1_1 len=4779 path=[1:0-1769 1771:1770-3466 9665:3467-3572 3574:3573-3618 3620:3619-3641 3643:3642-3960 3962:3961-4015 4017:4016-4031 11456:4032-4312 4314:4313-4331 4333:4332-4778]	6	6	1	>comp96833_c0_seq1_1 len=4779 path=[1:0-1769 1771:1770-3466 9665:3467-3572 3574:3573-3618 3620:3619-3641 3643:3642-3960 3962:3961-4015 4017:4016-4031 11456:4032-4312 4314:4313-4331 4333:4332-4778]	1	6	6	1	4.8	4.8	0.8	172.98	1593	1593	0	44.7	202670000	3377900	1.21763e-05	0.00121763	18
Haliotis_sp_CLC_17798_c0_g1_i1;Haliotis_sp_idb_6762_c0_g1_i1;comp97289_c0_seq1_2 len=3277 path=[3290:0-686 3977:687-838 4129:839-2183 5474:2184-2204 5495:2205-2458 5749:2459-3220 6522:3221-3276];comp97289_c0_seq2_2 len=3288 path=[3290:0-686 3977:687-838 4129:839-2183 5474:2184-2204 5495:2205-2458 5749:2459-3220 6511:3221-3231 6522:3232-3287]	Haliotis_sp_CLC_17798_c0_g1_i1;Haliotis_sp_idb_6762_c0_g1_i1;comp97289_c0_seq1_2 len=3277 path=[3290:0-686 3977:687-838 4129:839-2183 5474:2184-2204 5495:2205-2458 5749:2459-3220 6522:3221-3276];comp97289_c0_seq2_2 len=3288 path=[3290:0-686 3977:687-838 4129:839-2183 5474:2184-2204 5495:2205-2458 5749:2459-3220 6511:3221-3231 6522:3232-3287]	3;3;3;3	3;3;3;3	3;3;3;3	>Haliotis_sp_CLC_17798_c0_g1_i1;>Haliotis_sp_idb_6762_c0_g1_i1;>comp97289_c0_seq1_2 len=3277 path=[3290:0-686 3977:687-838 4129:839-2183 5474:2184-2204 5495:2205-2458 5749:2459-3220 6522:3221-3276];>comp97289_c0_seq2_2 len=3288 path=[3290:0-686 3977:687-83	4	3	3	3	5.8	5.8	5.8	80.73	725	725;732;1092;1096	0	29.777	87246000	2814400	1.01451e-05	0.00101451	9
Haliotis_sp_idb_19028_c0_g1_i1;comp97297_c0_seq2_4 len=3335 path=[1:0-69 71:70-93 95:94-461 8007:462-685 687:686-695 697:696-843 8128:844-991 993:992-1009 1011:1010-1085 1087:1086-1271 1273:1272-1281 1283:1282-2153 2155:2154-2852 2854:2853-2877 2879:2878-3334]	Haliotis_sp_idb_19028_c0_g1_i1;comp97297_c0_seq2_4 len=3335 path=[1:0-69 71:70-93 95:94-461 8007:462-685 687:686-695 697:696-843 8128:844-991 993:992-1009 1011:1010-1085 1087:1086-1271 1273:1272-1281 1283:1282-2153 2155:2154-2852 2854:2853-2877 2879:2878-3334]	6;6	6;6	6;6	>Haliotis_sp_idb_19028_c0_g1_i1;>comp97297_c0_seq2_4 len=3335 path=[1:0-69 71:70-93 95:94-461 8007:462-685 687:686-695 697:696-843 8128:844-991 993:992-1009 1011:1010-1085 1087:1086-1271 1273:1272-1281 1283:1282-2153 2155:2154-2852 2854:2853-2877 2879:2878	2	6	6	6	11.9	11.9	11.9	77.533	689	689;1111	0	62.109	326290000	9322700	3.36056e-05	0.00336056	16	236;237		170;274
Haliotis_sp_Tri_137490_c0_g1_i1;comp97298_c0_seq1_5 len=1379 path=[1862:0-140 2003:141-276 2139:277-300 4970:301-352 6696:353-353 5023:354-418 8496:419-525 5195:526-580 5250:581-738 5408:739-749 5419:750-766 5436:767-972 5642:973-1378];comp97298_c0_seq3_5 len=689 path=[7054:0-76 5436:77-282 5642:283-688];Haliotis_sp_idb_48292_c0_g1_i1	Haliotis_sp_Tri_137490_c0_g1_i1;comp97298_c0_seq1_5 len=1379 path=[1862:0-140 2003:141-276 2139:277-300 4970:301-352 6696:353-353 5023:354-418 8496:419-525 5195:526-580 5250:581-738 5408:739-749 5419:750-766 5436:767-972 5642:973-1378];comp97298_c0_seq3_5 len=689 path=[7054:0-76 5436:77-282 5642:283-688]	4;4;3;1	4;4;3;1	4;4;3;1	>Haliotis_sp_Tri_137490_c0_g1_i1;>comp97298_c0_seq1_5 len=1379 path=[1862:0-140 2003:141-276 2139:277-300 4970:301-352 6696:353-353 5023:354-418 8496:419-525 5195:526-580 5250:581-738 5408:739-749 5419:750-766 5436:767-972 5642:973-1378];>comp97298_c0_seq3	4	4	4	4	35.6	35.6	35.6	16.632	146	146;460;230;101	0	33.599	627200000	104530000	0.0003768	0.03768	47	238		21
Haliotis_sp_idb_35506_c0_g1_i1;comp97330_c0_seq1_5 len=1499 path=[5244:0-5 736:6-29 760:30-93 824:94-113 844:114-179 910:180-219 950:220-446 1177:447-470 1201:471-564 1295:565-588 1319:589-602 1333:603-626 1357:627-688 1419:689-725 1456:726-928 1659:929-945 1676:946-1117 1848:1118-1141 1872:1142-1351 2082:1352-1425 2156:1426-1449 2180:1450-1498];comp97330_c0_seq2_5 len=2228 path=[1:0-265 267:266-…	Haliotis_sp_idb_35506_c0_g1_i1;comp97330_c0_seq1_5 len=1499 path=[5244:0-5 736:6-29 760:30-93 824:94-113 844:114-179 910:180-219 950:220-446 1177:447-470 1201:471-564 1295:565-588 1319:589-602 1333:603-626 1357:627-688 1419:689-725 1456:726-928 1659:929-945 1676:946-1117 1848:1118-1141 1872:1142-1351 2082:1352-1425 2156:1426-1449 2180:1450-1498];comp97330_c0_seq2_5 len=2228 path=[1:0-265 267:266-…	6;6;6;2	6;6;6;2	6;6;6;2	>Haliotis_sp_idb_35506_c0_g1_i1;>comp97330_c0_seq1_5 len=1499 path=[5244:0-5 736:6-29 760:30-93 824:94-113 844:114-179 910:180-219 950:220-446 1177:447-470 1201:471-564 1295:565-588 1319:589-602 1333:603-626 1357:627-688 1419:689-725 1456:726-928 1659:929-	4	6	6	6	35.8	35.8	35.8	24.503	215	215;500;743;215	0	51.746	1331800000	83236000	0.000300041	0.0300041	79	239;240		159;169
Haliotis_sp_idb_15018_c0_g1_i1;comp97336_c1_seq3_4 len=1306 path=[41:0-116 158:117-170 212:171-208 250:209-229 271:230-255 297:256-526 6777:527-531 573:532-549 591:550-596 638:597-600 642:601-803 845:804-830 6876:831-1039 1081:1040-1267 1309:1268-1305];comp97336_c1_seq1_6 len=1311 path=[41:0-116 3464:117-181 212:182-219 6660:220-220 6661:221-222 4607:223-260 297:261-531 6777:532-536 573:537-554 5…	Haliotis_sp_idb_15018_c0_g1_i1;comp97336_c1_seq3_4 len=1306 path=[41:0-116 158:117-170 212:171-208 250:209-229 271:230-255 297:256-526 6777:527-531 573:532-549 591:550-596 638:597-600 642:601-803 845:804-830 6876:831-1039 1081:1040-1267 1309:1268-1305];comp97336_c1_seq1_6 len=1311 path=[41:0-116 3464:117-181 212:182-219 6660:220-220 6661:221-222 4607:223-260 297:261-531 6777:532-536 573:537-554 5…	2;2;2;2;2	2;2;2;2;2	2;2;2;2;2	>Haliotis_sp_idb_15018_c0_g1_i1;>comp97336_c1_seq3_4 len=1306 path=[41:0-116 158:117-170 212:171-208 250:209-229 271:230-255 297:256-526 6777:527-531 573:532-549 591:550-596 638:597-600 642:601-803 845:804-830 6876:831-1039 1081:1040-1267 1309:1268-1305];>	5	2	2	2	7.6	7.6	7.6	40.727	383	383;435;437;498;500	0	13.294	10223000	486790	1.75474e-06	0.000175474	2
Haliotis_sp_idb_26594_c0_g1_i1;comp97362_c0_seq6_5 len=2670 path=[2648:0-275 2924:276-288 2937:289-685 18235:686-1160 18339:1161-1166 3815:1167-1550 4199:1551-1828 4477:1829-2197 4846:2198-2213 4862:2214-2245 4894:2246-2263 18635:2264-2270 18642:2271-2272 4921:2273-2669];comp97362_c0_seq3_5 len=2826 path=[2648:0-275 2924:276-288 2937:289-685 18235:686-1160 18339:1161-1166 15825:1167-1322 3815:132…	Haliotis_sp_idb_26594_c0_g1_i1;comp97362_c0_seq6_5 len=2670 path=[2648:0-275 2924:276-288 2937:289-685 18235:686-1160 18339:1161-1166 3815:1167-1550 4199:1551-1828 4477:1829-2197 4846:2198-2213 4862:2214-2245 4894:2246-2263 18635:2264-2270 18642:2271-2272 4921:2273-2669];comp97362_c0_seq3_5 len=2826 path=[2648:0-275 2924:276-288 2937:289-685 18235:686-1160 18339:1161-1166 15825:1167-1322 3815:132…	5;5;5;3;3;2;2;2;2	5;5;5;3;3;2;2;2;2	5;5;5;3;3;2;2;2;2	>Haliotis_sp_idb_26594_c0_g1_i1;>comp97362_c0_seq6_5 len=2670 path=[2648:0-275 2924:276-288 2937:289-685 18235:686-1160 18339:1161-1166 3815:1167-1550 4199:1551-1828 4477:1829-2197 4846:2198-2213 4862:2214-2245 4894:2246-2263 18635:2264-2270 18642:2271-227	9	5	5	5	20	20	20	44.62	410	410;890;942;1161;1213;217;499;1162;1214	0	90.981	221160000	9615600	3.46614e-05	0.00346614	26	241;242		315;317
comp97413_c0_seq7_1 len=1615 path=[3307:0-33 3341:34-86 6794:87-139 3447:140-227 225:228-308 306:309-310 308:311-660 658:661-752 750:753-794 792:795-979 977:980-1442 7178:1443-1614];comp97413_c0_seq1_3 len=1647 path=[4921:0-257 223:258-258 224:259-259 225:260-340 306:341-342 308:343-692 658:693-784 750:785-826 792:827-1011 977:1012-1474 7178:1475-1646];comp97413_c0_seq5_2 len=1745 path=[4120:0-14…	comp97413_c0_seq7_1 len=1615 path=[3307:0-33 3341:34-86 6794:87-139 3447:140-227 225:228-308 306:309-310 308:311-660 658:661-752 750:753-794 792:795-979 977:980-1442 7178:1443-1614];comp97413_c0_seq1_3 len=1647 path=[4921:0-257 223:258-258 224:259-259 225:260-340 306:341-342 308:343-692 658:693-784 750:785-826 792:827-1011 977:1012-1474 7178:1475-1646];comp97413_c0_seq5_2 len=1745 path=[4120:0-14…	2;2;2;1;1;1;1;1;1	2;2;2;1;1;1;1;1;1	2;2;2;1;1;1;1;1;1	>comp97413_c0_seq7_1 len=1615 path=[3307:0-33 3341:34-86 6794:87-139 3447:140-227 225:228-308 306:309-310 308:311-660 658:661-752 750:753-794 792:795-979 977:980-1442 7178:1443-1614];>comp97413_c0_seq1_3 len=1647 path=[4921:0-257 223:258-258 224:259-259 22	9	2	2	2	3.7	3.7	3.7	59.355	539	539;549;582;232;259;335;345;378;378	0	12.045	213750000	7633900	2.7518e-05	0.0027518	6	243		322
comp97441_c0_seq3_2 len=2275 path=[2459:0-674 3134:675-690 3150:691-1269 3729:1270-1736 4196:1737-1739 4199:1740-1741 4201:1742-1860 4321:1861-1907 7025:1908-1912 4373:1913-2021 7055:2022-2038 4499:2039-2061 4522:2062-2085 5142:2086-2274];comp97441_c0_seq1_2 len=2361 path=[2459:0-674 3134:675-690 3150:691-1269 3729:1270-1736 4196:1737-1739 4199:1740-1741 4201:1742-1860 4321:1861-1907 7025:1908-19…	comp97441_c0_seq3_2 len=2275 path=[2459:0-674 3134:675-690 3150:691-1269 3729:1270-1736 4196:1737-1739 4199:1740-1741 4201:1742-1860 4321:1861-1907 7025:1908-1912 4373:1913-2021 7055:2022-2038 4499:2039-2061 4522:2062-2085 5142:2086-2274];comp97441_c0_seq1_2 len=2361 path=[2459:0-674 3134:675-690 3150:691-1269 3729:1270-1736 4196:1737-1739 4199:1740-1741 4201:1742-1860 4321:1861-1907 7025:1908-19…	5;5	5;5	1;1	>comp97441_c0_seq3_2 len=2275 path=[2459:0-674 3134:675-690 3150:691-1269 3729:1270-1736 4196:1737-1739 4199:1740-1741 4201:1742-1860 4321:1861-1907 7025:1908-1912 4373:1913-2021 7055:2022-2038 4499:2039-2061 4522:2062-2085 5142:2086-2274];>comp97441_c0_se	2	5	5	1	10.8	10.8	1.7	84.629	758	758;787	0	71.852	278550000	8704700	3.13779e-05	0.00313779	22	244		153
Haliotis_sp_Tri_20279_c0_g1_i1;comp97485_c0_seq4_6 len=1903 path=[3867:0-77 6162:78-82 3975:83-308 4201:309-345 4238:346-548 24:549-733 209:734-746 222:747-1001 477:1002-1039 515:1040-1040 516:1041-1042 518:1043-1099 575:1100-1100 576:1101-1384 7713:1385-1406 882:1407-1764 4464:1765-1902];comp97485_c0_seq1_6 len=1910 path=[3867:0-77 6162:78-82 3975:83-308 4201:309-345 4238:346-548 24:549-733 209:…	Haliotis_sp_Tri_20279_c0_g1_i1;comp97485_c0_seq4_6 len=1903 path=[3867:0-77 6162:78-82 3975:83-308 4201:309-345 4238:346-548 24:549-733 209:734-746 222:747-1001 477:1002-1039 515:1040-1040 516:1041-1042 518:1043-1099 575:1100-1100 576:1101-1384 7713:1385-1406 882:1407-1764 4464:1765-1902];comp97485_c0_seq1_6 len=1910 path=[3867:0-77 6162:78-82 3975:83-308 4201:309-345 4238:346-548 24:549-733 209:…	1;1;1;1;1	1;1;1;1;1	1;1;1;1;1	>Haliotis_sp_Tri_20279_c0_g1_i1;>comp97485_c0_seq4_6 len=1903 path=[3867:0-77 6162:78-82 3975:83-308 4201:309-345 4238:346-548 24:549-733 209:734-746 222:747-1001 477:1002-1039 515:1040-1040 516:1041-1042 518:1043-1099 575:1100-1100 576:1101-1384 7713:1385	5	1	1	1	3.1	3.1	3.1	46.106	413	413;634;637;732;735	0.0048701	6.7836	7783700	518920	1.87056e-06	0.000187056	2	245		84
Haliotis_sp_Tri_86314_c0_g1_i1;comp97759_c0_seq1_3 len=2686 path=[4815:0-617 5433:618-850 5666:851-864 5680:865-942 5758:943-946 5762:947-2243 7059:2244-2563 11870:2564-2621 2432:2622-2627 12393:2628-2685]	Haliotis_sp_Tri_86314_c0_g1_i1;comp97759_c0_seq1_3 len=2686 path=[4815:0-617 5433:618-850 5666:851-864 5680:865-942 5758:943-946 5762:947-2243 7059:2244-2563 11870:2564-2621 2432:2622-2627 12393:2628-2685]	1;1	1;1	1;1	>Haliotis_sp_Tri_86314_c0_g1_i1;>comp97759_c0_seq1_3 len=2686 path=[4815:0-617 5433:618-850 5666:851-864 5680:865-942 5758:943-946 5762:947-2243 7059:2244-2563 11870:2564-2621 2432:2622-2627 12393:2628-2685]	2	1	1	1	2.3	2.3	2.3	69.072	620	620;895	0	9.5764	6284500	179560	6.47261e-07	6.47261e-05	1
Haliotis_sp_CLC_5447_c0_g1_i1;Haliotis_sp_idb_15505_c0_g1_i1;comp97886_c0_seq1_6 len=2035 path=[1:0-28 30:29-83 85:84-100 102:101-206 7478:207-230 232:231-348 350:349-749 751:750-772 774:773-909 911:910-933 935:934-934 936:935-1866 1868:1867-1868 1870:1869-2034]	Haliotis_sp_CLC_5447_c0_g1_i1;Haliotis_sp_idb_15505_c0_g1_i1;comp97886_c0_seq1_6 len=2035 path=[1:0-28 30:29-83 85:84-100 102:101-206 7478:207-230 232:231-348 350:349-749 751:750-772 774:773-909 911:910-933 935:934-934 936:935-1866 1868:1867-1868 1870:1869-2034]	4;4;4	3;3;3	3;3;3	>Haliotis_sp_CLC_5447_c0_g1_i1;>Haliotis_sp_idb_15505_c0_g1_i1;>comp97886_c0_seq1_6 len=2035 path=[1:0-28 30:29-83 85:84-100 102:101-206 7478:207-230 232:231-348 350:349-749 751:750-772 774:773-909 911:910-933 935:934-934 936:935-1866 1868:1867-1868 1870:1	3	4	3	3	14.1	10.9	10.9	37.392	340	340;365;678	0	24.98	140790000	7410200	2.67116e-05	0.00267116	15
comp98044_c0_seq5_2 len=630 path=[1516:0-58 1575:59-108 1625:109-129 1646:130-263 1780:264-270 1787:271-569 6139:570-574 6144:575-586 5788:587-629];Haliotis_sp_Tri_52786_c0_g1_i1;comp98044_c0_seq2_2 len=1470 path=[1516:0-58 1575:59-108 1625:109-129 1646:130-263 1780:264-270 1787:271-569 6139:570-574 6144:575-586 2103:587-594 2111:595-1113 2630:1114-1130 2647:1131-1259 2776:1260-1391 2908:1392-141…	comp98044_c0_seq5_2 len=630 path=[1516:0-58 1575:59-108 1625:109-129 1646:130-263 1780:264-270 1787:271-569 6139:570-574 6144:575-586 5788:587-629];Haliotis_sp_Tri_52786_c0_g1_i1;comp98044_c0_seq2_2 len=1470 path=[1516:0-58 1575:59-108 1625:109-129 1646:130-263 1780:264-270 1787:271-569 6139:570-574 6144:575-586 2103:587-594 2111:595-1113 2630:1114-1130 2647:1131-1259 2776:1260-1391 2908:1392-141…	5;5;5;3;3	5;5;5;3;3	5;5;5;3;3	>comp98044_c0_seq5_2 len=630 path=[1516:0-58 1575:59-108 1625:109-129 1646:130-263 1780:264-270 1787:271-569 6139:570-574 6144:575-586 5788:587-629];>Haliotis_sp_Tri_52786_c0_g1_i1;>comp98044_c0_seq2_2 len=1470 path=[1516:0-58 1575:59-108 1625:109-129 1646	5	5	5	5	24.3	24.3	24.3	23.592	210	210;240;490;262;542	0	32.884	536660000	38333000	0.000138179	0.0138179	34
Haliotis_sp_idb_2169_c0_g1_i1;comp98123_c0_seq1_3 len=5655 path=[12132:0-140 12273:141-153 12286:154-250 556:251-299 606:300-343 650:344-1291 1598:1292-1312 1619:1313-1883 2190:1884-3257 3567:3258-4782 5092:4783-4802 5112:4803-5570 5880:5571-5575 5885:5576-5654];comp98123_c0_seq2_1 len=5959 path=[1:0-554 556:555-603 606:604-647 650:648-1595 1598:1596-1616 1619:1617-2187 2190:2188-3561 3567:3562-5…	Haliotis_sp_idb_2169_c0_g1_i1;comp98123_c0_seq1_3 len=5655 path=[12132:0-140 12273:141-153 12286:154-250 556:251-299 606:300-343 650:344-1291 1598:1292-1312 1619:1313-1883 2190:1884-3257 3567:3258-4782 5092:4783-4802 5112:4803-5570 5880:5571-5575 5885:5576-5654];comp98123_c0_seq2_1 len=5959 path=[1:0-554 556:555-603 606:604-647 650:648-1595 1598:1596-1616 1619:1617-2187 2190:2188-3561 3567:3562-5…	6;6;6	6;6;6	6;6;6	>Haliotis_sp_idb_2169_c0_g1_i1;>comp98123_c0_seq1_3 len=5655 path=[12132:0-140 12273:141-153 12286:154-250 556:251-299 606:300-343 650:344-1291 1598:1292-1312 1619:1313-1883 2190:1884-3257 3567:3258-4782 5092:4783-4802 5112:4803-5570 5880:5571-5575 5885:55	3	6	6	6	6.2	6.2	6.2	120.48	1064	1064;1885;1987	0	46.796	293080000	7326900	2.64113e-05	0.00264113	28
comp98263_c0_seq9_4 len=1076 path=[7801:0-47 1604:48-511 2068:512-540 2097:541-547 2104:548-549 2106:550-692 2249:693-716 2273:717-1055 8362:1056-1056 8363:1057-1059 119:1060-1075];comp98263_c0_seq6_4 len=1095 path=[7801:0-47 1604:48-511 2068:512-540 2097:541-547 2104:548-549 2106:550-692 2249:693-716 2273:717-1055 2612:1056-1062 2619:1063-1075 8343:1076-1082 8350:1083-1094];comp98263_c0_seq5_4 l…	comp98263_c0_seq9_4 len=1076 path=[7801:0-47 1604:48-511 2068:512-540 2097:541-547 2104:548-549 2106:550-692 2249:693-716 2273:717-1055 8362:1056-1056 8363:1057-1059 119:1060-1075];comp98263_c0_seq6_4 len=1095 path=[7801:0-47 1604:48-511 2068:512-540 2097:541-547 2104:548-549 2106:550-692 2249:693-716 2273:717-1055 2612:1056-1062 2619:1063-1075 8343:1076-1082 8350:1083-1094];comp98263_c0_seq5_4 l…	1;1;1;1;1;1	1;1;1;1;1;1	1;1;1;1;1;1	>comp98263_c0_seq9_4 len=1076 path=[7801:0-47 1604:48-511 2068:512-540 2097:541-547 2104:548-549 2106:550-692 2249:693-716 2273:717-1055 8362:1056-1056 8363:1057-1059 119:1060-1075];>comp98263_c0_seq6_4 len=1095 path=[7801:0-47 1604:48-511 2068:512-540 209	6	1	1	1	3.9	3.9	3.9	37.539	358	358;365;787;794;973;980	0.0017182	7.4229	225440000	18786000	6.7718e-05	0.0067718	1	246	61	92	87
Haliotis_sp_idb_45022_c0_g1_i1;comp98351_c4_seq1_5 len=1352 path=[4561:0-133 4695:134-143 4705:144-399 4961:400-402 4964:403-636 5198:637-677 5239:678-709 5271:710-765 5327:766-792 5354:793-928 5490:929-1351];comp98351_c4_seq2_5 len=1658 path=[4561:0-133 4695:134-143 4705:144-399 4961:400-402 4964:403-636 5198:637-677 5239:678-709 5271:710-765 5327:766-792 5354:793-928 15081:929-1176 15329:1177-1…	Haliotis_sp_idb_45022_c0_g1_i1;comp98351_c4_seq1_5 len=1352 path=[4561:0-133 4695:134-143 4705:144-399 4961:400-402 4964:403-636 5198:637-677 5239:678-709 5271:710-765 5327:766-792 5354:793-928 5490:929-1351];comp98351_c4_seq2_5 len=1658 path=[4561:0-133 4695:134-143 4705:144-399 4961:400-402 4964:403-636 5198:637-677 5239:678-709 5271:710-765 5327:766-792 5354:793-928 15081:929-1176 15329:1177-1…	4;4;3;2	4;4;3;2	4;4;3;2	>Haliotis_sp_idb_45022_c0_g1_i1;>comp98351_c4_seq1_5 len=1352 path=[4561:0-133 4695:134-143 4705:144-399 4961:400-402 4964:403-636 5198:637-677 5239:678-709 5271:710-765 5327:766-792 5354:793-928 5490:929-1351];>comp98351_c4_seq2_5 len=1658 path=[4561:0-13	4	4	4	4	19.3	19.3	19.3	31.933	290	290;451;553;104	0	34.219	2247700000	187310000	0.000675198	0.0675198	26	247;248		79;102
Haliotis_sp_Tri_20583_c0_g1_i1;comp98537_c2_seq3_2 len=3453 path=[9865:0-705 10571:706-974 10840:975-975 10841:976-1353 21765:1354-1354 11220:1355-1356 11222:1357-1419 11285:1420-2832 12698:2833-2855 12721:2856-3200 13066:3201-3452];comp98537_c2_seq2_2 len=3480 path=[9865:0-705 10571:706-974 10840:975-975 10841:976-1353 21765:1354-1354 16452:1355-1383 11222:1384-1446 11285:1447-2859 12698:2860-28…	Haliotis_sp_Tri_20583_c0_g1_i1;comp98537_c2_seq3_2 len=3453 path=[9865:0-705 10571:706-974 10840:975-975 10841:976-1353 21765:1354-1354 11220:1355-1356 11222:1357-1419 11285:1420-2832 12698:2833-2855 12721:2856-3200 13066:3201-3452];comp98537_c2_seq2_2 len=3480 path=[9865:0-705 10571:706-974 10840:975-975 10841:976-1353 21765:1354-1354 16452:1355-1383 11222:1384-1446 11285:1447-2859 12698:2860-28…	2;2;2;2;1;1	2;2;2;2;1;1	2;2;2;2;1;1	>Haliotis_sp_Tri_20583_c0_g1_i1;>comp98537_c2_seq3_2 len=3453 path=[9865:0-705 10571:706-974 10840:975-975 10841:976-1353 21765:1354-1354 11220:1355-1356 11222:1357-1419 11285:1420-2832 12698:2833-2855 12721:2856-3200 13066:3201-3452];>comp98537_c2_seq2_2	6	2	2	2	3.1	3.1	3.1	95.141	871	871;1151;1160;1164;532;849	0	13.281	40855000	1134900	4.09098e-06	0.000409098	2
Haliotis_sp_Tri_123348_c0_g1_i1;comp98866_c0_seq1_1 len=3558 path=[1:0-163 165:164-165 167:166-323 325:324-2413 2415:2414-2430 2432:2431-2654 2658:2655-2725 2729:2726-2749 2753:2750-2843 2847:2844-2867 2871:2868-3005 3009:3006-3029 3033:3030-3057 3061:3058-3081 3085:3082-3089 3093:3090-3113 3117:3114-3133 3137:3134-3157 3161:3158-3177 3181:3178-3201 3205:3202-3392 3396:3393-3393 3397:3394-3417 34…	Haliotis_sp_Tri_123348_c0_g1_i1;comp98866_c0_seq1_1 len=3558 path=[1:0-163 165:164-165 167:166-323 325:324-2413 2415:2414-2430 2432:2431-2654 2658:2655-2725 2729:2726-2749 2753:2750-2843 2847:2844-2867 2871:2868-3005 3009:3006-3029 3033:3030-3057 3061:3058-3081 3085:3082-3089 3093:3090-3113 3117:3114-3133 3137:3134-3157 3161:3158-3177 3181:3178-3201 3205:3202-3392 3396:3393-3393 3397:3394-3417 34…	1;1;1	1;1;1	1;1;1	>Haliotis_sp_Tri_123348_c0_g1_i1;>comp98866_c0_seq1_1 len=3558 path=[1:0-163 165:164-165 167:166-323 325:324-2413 2415:2414-2430 2432:2431-2654 2658:2655-2725 2729:2726-2749 2753:2750-2843 2847:2844-2867 2871:2868-3005 3009:3006-3029 3033:3030-3057 3061:30	3	1	1	1	2.5	2.5	2.5	50.465	440	440;1186;1235	0	7.7916	7266500	363330	1.3097e-06	0.00013097	4
Haliotis_sp_idb_4984_c0_g1_i1;comp99132_c0_seq3_2 len=5293 path=[15736:0-656 4934:657-692 19469:693-782 5039:783-793 19532:794-808 10615:809-1487 11294:1488-2342 12152:2343-4421 16642:4422-4434 20067:4435-4532 14342:4533-4668 20146:4669-4695 14505:4696-4759 14569:4760-4777 14587:4778-4799 14609:4800-5099 14909:5100-5122 14932:5123-5174 14984:5175-5184 14994:5185-5238 15048:5239-5253 15063:5254-52…	Haliotis_sp_idb_4984_c0_g1_i1;comp99132_c0_seq3_2 len=5293 path=[15736:0-656 4934:657-692 19469:693-782 5039:783-793 19532:794-808 10615:809-1487 11294:1488-2342 12152:2343-4421 16642:4422-4434 20067:4435-4532 14342:4533-4668 20146:4669-4695 14505:4696-4759 14569:4760-4777 14587:4778-4799 14609:4800-5099 14909:5100-5122 14932:5123-5174 14984:5175-5184 14994:5185-5238 15048:5239-5253 15063:5254-52…	4;4;4	4;4;4	4;4;4	>Haliotis_sp_idb_4984_c0_g1_i1;>comp99132_c0_seq3_2 len=5293 path=[15736:0-656 4934:657-692 19469:693-782 5039:783-793 19532:794-808 10615:809-1487 11294:1488-2342 12152:2343-4421 16642:4422-4434 20067:4435-4532 14342:4533-4668 20146:4669-4695 14505:4696-4	3	4	4	4	4	4	4	111.77	974	974;1764;2165	0	23.045	71280000	1397600	5.03794e-06	0.000503794	8
Haliotis_sp_idb_16059_c0_g1_i1;comp99141_c3_seq2_1 len=1387 path=[5631:0-140 5772:141-142 5774:143-611 18717:612-616 18723:617-618 6251:619-628 6261:629-957 6590:958-1044 6677:1045-1142 6775:1143-1158 19002:1159-1241 6874:1242-1351 3241:1352-1375 19104:1376-1380 19109:1381-1386]	Haliotis_sp_idb_16059_c0_g1_i1;comp99141_c3_seq2_1 len=1387 path=[5631:0-140 5772:141-142 5774:143-611 18717:612-616 18723:617-618 6251:619-628 6261:629-957 6590:958-1044 6677:1045-1142 6775:1143-1158 19002:1159-1241 6874:1242-1351 3241:1352-1375 19104:1376-1380 19109:1381-1386]	2;2	2;2	2;2	>Haliotis_sp_idb_16059_c0_g1_i1;>comp99141_c3_seq2_1 len=1387 path=[5631:0-140 5772:141-142 5774:143-611 18717:612-616 18723:617-618 6251:619-628 6261:629-957 6590:958-1044 6677:1045-1142 6775:1143-1158 19002:1159-1241 6874:1242-1351 3241:1352-1375 19104:1	2	2	2	2	16.5	16.5	16.5	21.237	182	182;463	0	14.561	28496000	2374700	8.5601e-06	0.00085601	2
Haliotis_sp_idb_9026_c0_g1_i1;comp99181_c0_seq1_4 len=2094 path=[5612:0-33 92:34-57 116:58-89 148:90-208 267:209-228 287:229-292 6861:293-316 4243:317-349 6895:350-350 6896:351-352 6902:353-357 6907:358-358 6908:359-359 6909:360-360 6910:361-475 524:476-1171 1220:1172-1177 1226:1178-1204 1253:1205-1250 7055:1251-1855 1907:1856-2093];Haliotis_sp_idb_9027_c0_g1_i1	Haliotis_sp_idb_9026_c0_g1_i1;comp99181_c0_seq1_4 len=2094 path=[5612:0-33 92:34-57 116:58-89 148:90-208 267:209-228 287:229-292 6861:293-316 4243:317-349 6895:350-350 6896:351-352 6902:353-357 6907:358-358 6908:359-359 6909:360-360 6910:361-475 524:476-1171 1220:1172-1177 1226:1178-1204 1253:1205-1250 7055:1251-1855 1907:1856-2093];Haliotis_sp_idb_9027_c0_g1_i1	4;4;4	4;4;4	4;4;4	>Haliotis_sp_idb_9026_c0_g1_i1;>comp99181_c0_seq1_4 len=2094 path=[5612:0-33 92:34-57 116:58-89 148:90-208 267:209-228 287:229-292 6861:293-316 4243:317-349 6895:350-350 6896:351-352 6902:353-357 6907:358-358 6908:359-359 6909:360-360 6910:361-475 524:476-	3	4	4	4	8.5	8.5	8.5	57.355	503	503;698;703	0	24.543	146080000	4869500	1.75531e-05	0.00175531	6	249		122
Haliotis_sp_idb_48979_c0_g1_i1;comp99198_c0_seq6_2 len=844 path=[3677:0-59 3737:60-416 12752:417-441 4119:442-697 18786:698-699 4377:700-843];comp99198_c0_seq2_2 len=1589 path=[3677:0-59 3737:60-416 12752:417-441 4119:442-697 18786:698-699 14010:700-908 14219:909-978 14289:979-1031 9537:1032-1067 12029:1068-1140 16987:1141-1156 12121:1157-1186 12151:1187-1285 12250:1286-1351 15911:1352-1375 12341…	Haliotis_sp_idb_48979_c0_g1_i1;comp99198_c0_seq6_2 len=844 path=[3677:0-59 3737:60-416 12752:417-441 4119:442-697 18786:698-699 4377:700-843];comp99198_c0_seq2_2 len=1589 path=[3677:0-59 3737:60-416 12752:417-441 4119:442-697 18786:698-699 14010:700-908 14219:909-978 14289:979-1031 9537:1032-1067 12029:1068-1140 16987:1141-1156 12121:1157-1186 12151:1187-1285 12250:1286-1351 15911:1352-1375 12341…	1;1;1	1;1;1	1;1;1	>Haliotis_sp_idb_48979_c0_g1_i1;>comp99198_c0_seq6_2 len=844 path=[3677:0-59 3737:60-416 12752:417-441 4119:442-697 18786:698-699 4377:700-843];>comp99198_c0_seq2_2 len=1589 path=[3677:0-59 3737:60-416 12752:417-441 4119:442-697 18786:698-699 14010:700-908	3	1	1	1	4.7	4.7	4.7	31.427	278	278;281;530	0.0016667	7.0332	6103900	554900	2.00025e-06	0.000200025	2
Haliotis_sp_Tri_90950_c0_g1_i1;Haliotis_sp_Tri_90949_c0_g1_i1;comp99268_c0_seq8_1 len=1807 path=[8718:0-91 8810:92-137 8856:138-231 8950:232-272 8991:273-532 4708:533-920 5096:921-944 5120:945-971 5147:972-995 5171:996-1114 5290:1115-1115 5291:1116-1139 5315:1140-1217 5393:1218-1241 5417:1242-1397 5573:1398-1421 5597:1422-1433 5609:1434-1457 5633:1458-1542 5718:1543-1558 5734:1559-1584 5760:1585-…	Haliotis_sp_Tri_90950_c0_g1_i1;Haliotis_sp_Tri_90949_c0_g1_i1;comp99268_c0_seq8_1 len=1807 path=[8718:0-91 8810:92-137 8856:138-231 8950:232-272 8991:273-532 4708:533-920 5096:921-944 5120:945-971 5147:972-995 5171:996-1114 5290:1115-1115 5291:1116-1139 5315:1140-1217 5393:1218-1241 5417:1242-1397 5573:1398-1421 5597:1422-1433 5609:1434-1457 5633:1458-1542 5718:1543-1558 5734:1559-1584 5760:1585-…	2;2;2;2;2;2;2;2;2	2;2;2;2;2;2;2;2;2	2;2;2;2;2;2;2;2;2	>Haliotis_sp_Tri_90950_c0_g1_i1;>Haliotis_sp_Tri_90949_c0_g1_i1;>comp99268_c0_seq8_1 len=1807 path=[8718:0-91 8810:92-137 8856:138-231 8950:232-272 8991:273-532 4708:533-920 5096:921-944 5120:945-971 5147:972-995 5171:996-1114 5290:1115-1115 5291:1116-1139	9	2	2	2	6.3	6.3	6.3	39.765	349	349;446;603;613;636;654;908;914;1001	0	12.766	77347000	3867400	1.39408e-05	0.00139408	9	250		144
Haliotis_sp_idb_22405_c0_g1_i1;comp99282_c0_seq1_3 len=1955 path=[1:0-70 72:71-123 125:124-130 132:131-624 5781:625-632 634:633-738 740:739-761 763:762-851 853:852-871 873:872-925 927:926-927 929:928-1007 1009:1008-1029 1031:1030-1300 6026:1301-1321 1325:1322-1333 1337:1334-1578 1582:1579-1608 1613:1609-1763 1768:1764-1806 1811:1807-1831 6183:1832-1891 1896:1892-1954];tr|I1SY93|I1SY93_HALDH Serpi…	Haliotis_sp_idb_22405_c0_g1_i1;comp99282_c0_seq1_3 len=1955 path=[1:0-70 72:71-123 125:124-130 132:131-624 5781:625-632 634:633-738 740:739-761 763:762-851 853:852-871 873:872-925 927:926-927 929:928-1007 1009:1008-1029 1031:1030-1300 6026:1301-1321 1325:1322-1333 1337:1334-1578 1582:1579-1608 1613:1609-1763 1768:1764-1806 1811:1807-1831 6183:1832-1891 1896:1892-1954]	6;6;1	6;6;1	6;6;1	>Haliotis_sp_idb_22405_c0_g1_i1;>comp99282_c0_seq1_3 len=1955 path=[1:0-70 72:71-123 125:124-130 132:131-624 5781:625-632 634:633-738 740:739-761 763:762-851 853:852-871 873:872-925 927:926-927 929:928-1007 1009:1008-1029 1031:1030-1300 6026:1301-1321 1325	3	6	6	6	13.9	13.9	13.9	54.441	476	476;651;410	0	37.633	204230000	8509400	3.06739e-05	0.00306739	20	251;252;253		329;377;383
Haliotis_sp_Tri_102514_c0_g1_i1;comp99331_c0_seq3_6 len=3387 path=[9150:0-1432 10583:1433-1454 10605:1455-1487 17726:1488-1488 1917:1489-2687 3116:2688-2763 18437:2764-3345 3774:3346-3386];comp99331_c0_seq1_6 len=3387 path=[9150:0-1432 10583:1433-1454 10605:1455-1487 17726:1488-1488 1917:1489-2687 3116:2688-2763 18437:2764-3345 3855:3346-3386];comp99331_c0_seq7_6 len=3795 path=[1:0-45 47:46-121 1…	Haliotis_sp_Tri_102514_c0_g1_i1;comp99331_c0_seq3_6 len=3387 path=[9150:0-1432 10583:1433-1454 10605:1455-1487 17726:1488-1488 1917:1489-2687 3116:2688-2763 18437:2764-3345 3774:3346-3386];comp99331_c0_seq1_6 len=3387 path=[9150:0-1432 10583:1433-1454 10605:1455-1487 17726:1488-1488 1917:1489-2687 3116:2688-2763 18437:2764-3345 3855:3346-3386];comp99331_c0_seq7_6 len=3795 path=[1:0-45 47:46-121 1…	2;2;2;2;2;1;1	2;2;2;2;2;1;1	2;2;2;2;2;1;1	>Haliotis_sp_Tri_102514_c0_g1_i1;>comp99331_c0_seq3_6 len=3387 path=[9150:0-1432 10583:1433-1454 10605:1455-1487 17726:1488-1488 1917:1489-2687 3116:2688-2763 18437:2764-3345 3774:3346-3386];>comp99331_c0_seq1_6 len=3387 path=[9150:0-1432 10583:1433-1454 1	7	2	2	2	2.5	2.5	2.5	103.37	890	890;1129;1129;1265;1265;630;729	0	11.936	9427800	168350	6.06853e-07	6.06853e-05	2
Haliotis_sp_CLC_2482_c0_g1_i1;comp99376_c0_seq37_5 len=3557 path=[1:0-542 544:543-639 32268:640-643 32272:644-654 32422:655-657 659:658-834 836:835-1514 1516:1515-1911 1913:1912-1945 1947:1946-1981 1983:1982-2074 32839:2075-2106 13104:2107-2286 13284:2287-2477 2461:2478-2490 32946:2491-2501 2485:2502-2518 2502:2519-2544 2528:2545-2709 2693:2710-2905 2889:2906-2945 2929:2946-2956 2940:2957-3174 33…	Haliotis_sp_CLC_2482_c0_g1_i1;comp99376_c0_seq37_5 len=3557 path=[1:0-542 544:543-639 32268:640-643 32272:644-654 32422:655-657 659:658-834 836:835-1514 1516:1515-1911 1913:1912-1945 1947:1946-1981 1983:1982-2074 32839:2075-2106 13104:2107-2286 13284:2287-2477 2461:2478-2490 32946:2491-2501 2485:2502-2518 2502:2519-2544 2528:2545-2709 2693:2710-2905 2889:2906-2945 2929:2946-2956 2940:2957-3174 33…	2;2;2;2;2;2;2;1;1;1;1;1;1;1;1;1;1;1;1;1;1;1;1;1;1;1;1;1;1;1;1;1;1;1;1;1;1;1;1;1;1	2;2;2;2;2;2;2;1;1;1;1;1;1;1;1;1;1;1;1;1;1;1;1;1;1;1;1;1;1;1;1;1;1;1;1;1;1;1;1;1;1	2;2;2;2;2;2;2;1;1;1;1;1;1;1;1;1;1;1;1;1;1;1;1;1;1;1;1;1;1;1;1;1;1;1;1;1;1;1;1;1;1	>Haliotis_sp_CLC_2482_c0_g1_i1;>comp99376_c0_seq37_5 len=3557 path=[1:0-542 544:543-639 32268:640-643 32272:644-654 32422:655-657 659:658-834 836:835-1514 1516:1515-1911 1913:1912-1945 1947:1946-1981 1983:1982-2074 32839:2075-2106 13104:2107-2286 13284:228	41	2	2	2	1.8	1.8	1.8	114.39	1021	1021;1186;1269;1377;1460;1551;1634;649;840;1014;1116;1264;1347;1363;1369;1370;1447;1453;1453;1455;1481;1531;1538;1554;1560;1560;1629;1638;1643;1644;1672;1712;1722;1728;1734;1735;1812;1818;1818;1846;1896	0	11.719	29547000	557500	2.00962e-06	0.000200962	4
comp99505_c0_seq1_5 len=2162 path=[2140:0-311 6103:312-326 2467:327-333 2474:334-390 2531:391-431 2572:432-476 2617:477-516 2657:517-535 2676:536-559 2700:560-569 2710:570-635 6210:636-645 2786:646-1182 3323:1183-1192 3333:1193-1315 3456:1316-1363 3504:1364-1382 6284:1383-1701 3842:1702-1726 3867:1727-1782 5164:1783-1783 3924:1784-1823 3964:1824-1856 3997:1857-1911 4052:1912-1936 4077:1937-2003 4…	comp99505_c0_seq1_5 len=2162 path=[2140:0-311 6103:312-326 2467:327-333 2474:334-390 2531:391-431 2572:432-476 2617:477-516 2657:517-535 2676:536-559 2700:560-569 2710:570-635 6210:636-645 2786:646-1182 3323:1183-1192 3333:1193-1315 3456:1316-1363 3504:1364-1382 6284:1383-1701 3842:1702-1726 3867:1727-1782 5164:1783-1783 3924:1784-1823 3964:1824-1856 3997:1857-1911 4052:1912-1936 4077:1937-2003 4…	5;4	5;4	5;4	>comp99505_c0_seq1_5 len=2162 path=[2140:0-311 6103:312-326 2467:327-333 2474:334-390 2531:391-431 2572:432-476 2617:477-516 2657:517-535 2676:536-559 2700:560-569 2710:570-635 6210:636-645 2786:646-1182 3323:1183-1192 3333:1193-1315 3456:1316-1363 3504:13	2	5	5	5	7.4	7.4	7.4	78.856	721	721;435	0	32.945	147560000	5675200	2.04574e-05	0.00204574	15	254		290
comp99683_c0_seq7_1 len=1621 path=[2309:0-43 2353:44-57 2252:58-287 2596:288-374 13796:375-377 2686:378-381 2690:382-478 12398:479-497 13176:498-517 2826:518-635 2944:636-641 2950:642-889 3198:890-914 3223:915-1535 3844:1536-1620];comp99683_c0_seq12_1 len=1621 path=[2194:0-57 2252:58-287 2596:288-374 13796:375-377 2686:378-381 2690:382-478 12398:479-497 13176:498-517 2826:518-635 2944:636-641 295…	comp99683_c0_seq7_1 len=1621 path=[2309:0-43 2353:44-57 2252:58-287 2596:288-374 13796:375-377 2686:378-381 2690:382-478 12398:479-497 13176:498-517 2826:518-635 2944:636-641 2950:642-889 3198:890-914 3223:915-1535 3844:1536-1620];comp99683_c0_seq12_1 len=1621 path=[2194:0-57 2252:58-287 2596:288-374 13796:375-377 2686:378-381 2690:382-478 12398:479-497 13176:498-517 2826:518-635 2944:636-641 295…	1;1;1;1;1;1;1	1;1;1;1;1;1;1	1;1;1;1;1;1;1	>comp99683_c0_seq7_1 len=1621 path=[2309:0-43 2353:44-57 2252:58-287 2596:288-374 13796:375-377 2686:378-381 2690:382-478 12398:479-497 13176:498-517 2826:518-635 2944:636-641 2950:642-889 3198:890-914 3223:915-1535 3844:1536-1620];>comp99683_c0_seq12_1 le	7	1	1	1	2.4	2.4	2.4	59.355	541	541;541;553;553;606;618;701	0.0016949	7.2788	205460000	6627700	2.38909e-05	0.00238909	3
Haliotis_sp_Tri_2770_c0_g1_i1;comp99703_c0_seq1_2 len=2817 path=[2795:0-1060 3856:1061-1739 4535:1740-1764 4560:1765-1802 4598:1803-1812 4608:1813-1836 4632:1837-2307 5103:2308-2429 5225:2430-2816];comp136401_c0_seq1_5 len=2422 path=[2400:0-2421]	Haliotis_sp_Tri_2770_c0_g1_i1;comp99703_c0_seq1_2 len=2817 path=[2795:0-1060 3856:1061-1739 4535:1740-1764 4560:1765-1802 4598:1803-1812 4608:1813-1836 4632:1837-2307 5103:2308-2429 5225:2430-2816];comp136401_c0_seq1_5 len=2422 path=[2400:0-2421]	5;5;4	4;4;3	4;4;3	>Haliotis_sp_Tri_2770_c0_g1_i1;>comp99703_c0_seq1_2 len=2817 path=[2795:0-1060 3856:1061-1739 4535:1740-1764 4560:1765-1802 4598:1803-1812 4608:1813-1836 4632:1837-2307 5103:2308-2429 5225:2430-2816];>comp136401_c0_seq1_5 len=2422 path=[2400:0-2421]	3	5	4	4	9.4	7.8	7.8	73.612	670	670;939;808	0	29.612	58012000	1757900	6.33672e-06	0.000633672	10	255;256		343;642
Haliotis_sp_Tri_9550_c0_g1_i1;comp99722_c0_seq2_1 len=6928 path=[1:0-3200 3202:3201-3674 3676:3675-3690 3692:3691-4174 4176:4175-4188 4190:4189-5917 5919:5918-6274 16180:6275-6277 16183:6278-6309 6311:6310-6782 6784:6783-6927]	Haliotis_sp_Tri_9550_c0_g1_i1;comp99722_c0_seq2_1 len=6928 path=[1:0-3200 3202:3201-3674 3676:3675-3690 3692:3691-4174 4176:4175-4188 4190:4189-5917 5919:5918-6274 16180:6275-6277 16183:6278-6309 6311:6310-6782 6784:6783-6927]	1;1	1;1	1;1	>Haliotis_sp_Tri_9550_c0_g1_i1;>comp99722_c0_seq2_1 len=6928 path=[1:0-3200 3202:3201-3674 3676:3675-3690 3692:3691-4174 4176:4175-4188 4190:4189-5917 5919:5918-6274 16180:6275-6277 16183:6278-6309 6311:6310-6782 6784:6783-6927]	2	1	1	1	0.7	0.7	0.7	219.27	1993	1993;2310	0	7.7753	9399400	127020	4.5787e-07	4.5787e-05	0
comp99731_c0_seq1_5 len=1368 path=[2:0-76 79:77-79 82:80-153 2785:154-177 2809:178-199 202:200-315 318:316-343 346:344-559 562:560-561 564:562-628 631:629-630 5570:631-639 642:640-656 5595:657-704 707:705-810 813:811-833 836:834-885 5741:886-886 3402:887-887 3403:888-914 917:915-955 958:956-990 993:991-1003 1006:1004-1082 1085:1083-1102 1105:1103-1187 1190:1188-1190 1193:1191-1367];Haliotis_sp_id…	comp99731_c0_seq1_5 len=1368 path=[2:0-76 79:77-79 82:80-153 2785:154-177 2809:178-199 202:200-315 318:316-343 346:344-559 562:560-561 564:562-628 631:629-630 5570:631-639 642:640-656 5595:657-704 707:705-810 813:811-833 836:834-885 5741:886-886 3402:887-887 3403:888-914 917:915-955 958:956-990 993:991-1003 1006:1004-1082 1085:1083-1102 1105:1103-1187 1190:1188-1190 1193:1191-1367];Haliotis_sp_id…	2;1	2;1	2;1	>comp99731_c0_seq1_5 len=1368 path=[2:0-76 79:77-79 82:80-153 2785:154-177 2809:178-199 202:200-315 318:316-343 346:344-559 562:560-561 564:562-628 631:629-630 5570:631-639 642:640-656 5595:657-704 707:705-810 813:811-833 836:834-885 5741:886-886 3402:887-	2	2	2	2	7.2	7.2	7.2	49.428	456	456;225	0	23.638	78211000	3724300	1.3425e-05	0.0013425	5
Haliotis_sp_CLC_11155_c0_g1_i1	Haliotis_sp_CLC_11155_c0_g1_i1	1	1	1	>Haliotis_sp_CLC_11155_c0_g1_i1	1	1	1	1	7.9	7.9	7.9	31.707	365	365	0	85.539	18856000	18856000	6.79704e-05	0.00679704	4
Haliotis_sp_CLC_1125_c0_g1_i1	Haliotis_sp_CLC_1125_c0_g1_i1	7	7	7	>Haliotis_sp_CLC_1125_c0_g1_i1	1	7	7	7	9.1	9.1	9.1	106.21	968	968	0	63.152	253710000	6342600	2.28632e-05	0.00228632	26	360		789
Haliotis_sp_CLC_12_c0_g1_i1	Haliotis_sp_CLC_12_c0_g1_i1	8	8	8	>Haliotis_sp_CLC_12_c0_g1_i1	1	8	8	8	22.7	22.7	22.7	51.019	463	463	0	88.536	1986400000	94588000	0.000340962	0.0340962	74	361		122
Haliotis_sp_CLC_12027_c0_g1_i1;Haliotis_sp_idb_54497_c0_g1_i1;Haliotis_sp_idb_41452_c0_g1_i1	Haliotis_sp_CLC_12027_c0_g1_i1;Haliotis_sp_idb_54497_c0_g1_i1;Haliotis_sp_idb_41452_c0_g1_i1	6;6;3	6;6;3	6;6;3	>Haliotis_sp_CLC_12027_c0_g1_i1;>Haliotis_sp_idb_54497_c0_g1_i1;>Haliotis_sp_idb_41452_c0_g1_i1	3	6	6	6	30.6	30.6	30.6	18.644	180	180;209;114	0	65.068	1456100000	242690000	0.000874827	0.0874827	47	362;363;364;365;366		115;118;151;168;171
Haliotis_sp_CLC_123_c0_g1_i1;Haliotis_sp_idb_32947_c0_g1_i1	Haliotis_sp_CLC_123_c0_g1_i1;Haliotis_sp_idb_32947_c0_g1_i1	6;6	6;6	6;6	>Haliotis_sp_CLC_123_c0_g1_i1;>Haliotis_sp_idb_32947_c0_g1_i1	2	6	6	6	15.8	15.8	15.8	47.944	457	457;498	0	124.19	4025900000	365990000	0.00131929	0.131929	163	367		43
Haliotis_sp_CLC_1320_c0_g1_i1;Haliotis_sp_Tri_133893_c0_g1_i1;Haliotis_sp_Tri_133894_c0_g1_i1	Haliotis_sp_CLC_1320_c0_g1_i1;Haliotis_sp_Tri_133893_c0_g1_i1;Haliotis_sp_Tri_133894_c0_g1_i1	3;3;3	3;3;3	3;3;3	>Haliotis_sp_CLC_1320_c0_g1_i1;>Haliotis_sp_Tri_133893_c0_g1_i1;>Haliotis_sp_Tri_133894_c0_g1_i1	3	3	3	3	34.6	34.6	34.6	14.055	136	136;167;169	0	65.866	386040000	64339000	0.000231923	0.0231923	23	368		67
Haliotis_sp_CLC_1340_c0_g1_i1;Haliotis_sp_Tri_23367_c0_g1_i1	Haliotis_sp_CLC_1340_c0_g1_i1	7;1	7;1	7;1	>Haliotis_sp_CLC_1340_c0_g1_i1	2	7	7	7	10.4	10.4	10.4	94.041	849	849;200	0	53.16	280290000	11212000	4.0416e-05	0.0040416	21	369		791
Haliotis_sp_CLC_146_c0_g1_i1;Haliotis_sp_idb_13068_c0_g1_i1;Haliotis_sp_Tri_105374_c0_g1_i1;Haliotis_sp_idb_13069_c0_g1_i1	Haliotis_sp_CLC_146_c0_g1_i1;Haliotis_sp_idb_13068_c0_g1_i1;Haliotis_sp_Tri_105374_c0_g1_i1	18;16;11;7	18;16;11;7	18;16;11;7	>Haliotis_sp_CLC_146_c0_g1_i1;>Haliotis_sp_idb_13068_c0_g1_i1;>Haliotis_sp_Tri_105374_c0_g1_i1	4	18	18	18	23.6	23.6	23.6	95.006	890	890;837;262;637	0	234.23	4452700000	114170000	0.00041155	0.041155	206	370;371;372		87;464;827
Haliotis_sp_CLC_148_c0_g1_i1	Haliotis_sp_CLC_148_c0_g1_i1	6	6	3	>Haliotis_sp_CLC_148_c0_g1_i1	1	6	6	3	49.3	49.3	23.2	15.796	138	138	0	126.01	6505900000	929410000	0.00335025	0.335025	127
Haliotis_sp_CLC_15249_c0_g1_i1;comp82445_c0_seq1_6 len=1140 path=[1118:0-286 1405:287-323 1442:324-368 1487:369-383 1502:384-1139]	Haliotis_sp_CLC_15249_c0_g1_i1;comp82445_c0_seq1_6 len=1140 path=[1118:0-286 1405:287-323 1442:324-368 1487:369-383 1502:384-1139]	8;7	8;7	8;7	>Haliotis_sp_CLC_15249_c0_g1_i1;>comp82445_c0_seq1_6 len=1140 path=[1118:0-286 1405:287-323 1442:324-368 1487:369-383 1502:384-1139]	2	8	8	8	31.7	31.7	31.7	37.904	338	338;380	0	103.39	238360000	14897000	5.36993e-05	0.00536993	28	373;374		149;298
Haliotis_sp_CLC_1545_c0_g1_i1;Haliotis_sp_Tri_35761_c0_g1_i1;comp98763_c0_seq3_3 len=4694 path=[1:0-2312 2317:2313-2630 2635:2631-2638 2643:2639-3453 11360:3454-3485 3490:3486-3971 3976:3972-4028 4033:4029-4066 4071:4067-4099 4104:4100-4241 4246:4242-4257 4262:4258-4323 4328:4324-4324 4329:4325-4343 15062:4344-4361 15080:4362-4363 15082:4364-4420 15148:4421-4425 15153:4426-4427 15155:4428-4454 15…	Haliotis_sp_CLC_1545_c0_g1_i1;Haliotis_sp_Tri_35761_c0_g1_i1	53;29;22;8;8;4;3;2;1;1;1	53;29;22;8;8;4;3;2;1;1;1	40;24;18;6;2;4;3;1;1;1;0	>Haliotis_sp_CLC_1545_c0_g1_i1;>Haliotis_sp_Tri_35761_c0_g1_i1	11	53	53	40	18.4	18.4	13.6	394.11	3429	3429;1348;1564;1348;3335;265;356;220;104;190;2160	0	323.31	8082600000	53884000	0.000194236	0.0194236	489	375;376;377;378;379		259;1295;1936;2660;3371
Haliotis_sp_CLC_160_c0_g1_i1;sp|P86734|EPDR1_HALAI Ependymin-related protein 1 OS=Haliotis asinina GN=Sometsuke PE=1 SV=1	Haliotis_sp_CLC_160_c0_g1_i1	18;1	18;1	2;0	>Haliotis_sp_CLC_160_c0_g1_i1	2	18	18	2	80.8	80.8	7.1	21.906	198	198;200	0	323.31	78225000000	8691700000	0.031331	3.1331	609
Haliotis_sp_CLC_18633_c0_g1_i1	Haliotis_sp_CLC_18633_c0_g1_i1	6	6	6	>Haliotis_sp_CLC_18633_c0_g1_i1	1	6	6	6	14.8	14.8	14.8	51.972	467	467	0	41.889	513890000	22343000	8.054e-05	0.008054	36
Haliotis_sp_CLC_1876_c0_g1_i1	Haliotis_sp_CLC_1876_c0_g1_i1	11	6	2	>Haliotis_sp_CLC_1876_c0_g1_i1	1	11	6	2	64	42.5	23	22.344	200	200	0	84.748	17620000000	1601800000	0.00577402	0.577402	165
Haliotis_sp_CLC_1949_c0_g1_i1	Haliotis_sp_CLC_1949_c0_g1_i1	8	3	3	>Haliotis_sp_CLC_1949_c0_g1_i1	1	8	3	3	33.7	13.3	13.3	32.099	285	285	0	52.881	2602800000	144600000	0.000521241	0.0521241	73	380;381;382;383;384		180;216;218;228;262
Haliotis_sp_Tri_107535_c0_g1_i1;Haliotis_sp_CLC_21_c0_g1_i1;sp|P86732|GAAP_HALAI Glycine, alanine and asparagine-rich protein OS=Haliotis asinina PE=1 SV=1	Haliotis_sp_Tri_107535_c0_g1_i1;Haliotis_sp_CLC_21_c0_g1_i1	18;18;6	18;18;6	18;18;6	>Haliotis_sp_Tri_107535_c0_g1_i1;>Haliotis_sp_CLC_21_c0_g1_i1	3	18	18	18	34.8	34.8	34.8	33.176	371	371;411;507	0	202.44	16993000000	1416000000	0.00510427	0.510427	458
Haliotis_sp_CLC_2126_c0_g1_i1;comp106756_c0_seq2_6 len=1159 path=[1838:0-82 1937:83-146 10103:147-148 2003:149-157 2012:158-191 9913:192-229 15787:230-335 10742:336-384 2261:385-456 2333:457-494 2371:495-514 15870:515-549 15906:550-697 2574:698-909 16033:910-917 11271:918-927 2804:928-1078 13772:1079-1158];comp106756_c0_seq4_4 len=1181 path=[1838:0-82 1937:83-146 10103:147-148 2003:149-157 2012:1…	Haliotis_sp_CLC_2126_c0_g1_i1;comp106756_c0_seq2_6 len=1159 path=[1838:0-82 1937:83-146 10103:147-148 2003:149-157 2012:158-191 9913:192-229 15787:230-335 10742:336-384 2261:385-456 2333:457-494 2371:495-514 15870:515-549 15906:550-697 2574:698-909 16033:910-917 11271:918-927 2804:928-1078 13772:1079-1158];comp106756_c0_seq4_4 len=1181 path=[1838:0-82 1937:83-146 10103:147-148 2003:149-157 2012:1…	2;1;1;1;1;1;1;1;1;1;1;1;1	2;1;1;1;1;1;1;1;1;1;1;1;1	2;1;1;1;1;1;1;1;1;1;1;1;1	>Haliotis_sp_CLC_2126_c0_g1_i1;>comp106756_c0_seq2_6 len=1159 path=[1838:0-82 1937:83-146 10103:147-148 2003:149-157 2012:158-191 9913:192-229 15787:230-335 10742:336-384 2261:385-456 2333:457-494 2371:495-514 15870:515-549 15906:550-697 2574:698-909 16033	13	2	2	2	23	23	23	11.027	100	100;386;393;734;741;993;1000;1005;1013;1341;1348;1353;1361	0	14.394	424200000	106050000	0.000382279	0.0382279	11
Haliotis_sp_CLC_2296_c0_g1_i1	Haliotis_sp_CLC_2296_c0_g1_i1	12	12	12	>Haliotis_sp_CLC_2296_c0_g1_i1	1	12	12	12	21.9	21.9	21.9	75.967	675	675	0	166.84	776280000	21563000	7.77283e-05	0.00777283	65	385;386;387		176;662;664
tr|B3SND3|B3SND3_HALDV Calmodulin OS=Haliotis diversicolor GN=CaM PE=2 SV=1;Haliotis_sp_Tri_60708_c0_g1_i1;Haliotis_sp_Tri_60705_c0_g1_i1;Haliotis_sp_CLC_2357_c0_g1_i1;Haliotis_sp_CLC_2356_c0_g1_i1	tr|B3SND3|B3SND3_HALDV Calmodulin OS=Haliotis diversicolor GN=CaM PE=2 SV=1;Haliotis_sp_Tri_60708_c0_g1_i1;Haliotis_sp_Tri_60705_c0_g1_i1;Haliotis_sp_CLC_2357_c0_g1_i1;Haliotis_sp_CLC_2356_c0_g1_i1	2;2;2;2;1	1;1;1;1;1	1;1;1;1;1	>tr|B3SND3|B3SND3_HALDV Calmodulin OS=Haliotis diversicolor GN=CaM PE=2 SV=1;>Haliotis_sp_Tri_60708_c0_g1_i1;>Haliotis_sp_Tri_60705_c0_g1_i1;>Haliotis_sp_CLC_2357_c0_g1_i1;>Haliotis_sp_CLC_2356_c0_g1_i1	5	2	1	1	20.1	8.7	8.7	16.837	149	149;149;149;149;125	0.008	6.6487	21241000	2360200	8.50783e-06	0.000850783	2
Haliotis_sp_CLC_253_c0_g1_i1	Haliotis_sp_CLC_253_c0_g1_i1	2	2	2	>Haliotis_sp_CLC_253_c0_g1_i1	1	2	2	2	10.6	10.6	10.6	22.871	218	218	0	13.166	16983000	1887000	6.80208e-06	0.000680208	3	388;389		209;216
Haliotis_sp_idb_2023_c0_g1_i1;Haliotis_sp_CLC_2607_c0_g1_i1;Haliotis_sp_idb_2021_c0_g1_i1	Haliotis_sp_idb_2023_c0_g1_i1;Haliotis_sp_CLC_2607_c0_g1_i1;Haliotis_sp_idb_2021_c0_g1_i1	3;3;3	3;3;3	3;3;3	>Haliotis_sp_idb_2023_c0_g1_i1;>Haliotis_sp_CLC_2607_c0_g1_i1;>Haliotis_sp_idb_2021_c0_g1_i1	3	3	3	3	12.6	12.6	12.6	43.97	404	404;495;517	0	43.284	113730000	9477900	3.41651e-05	0.00341651	7
Haliotis_sp_CLC_271_c0_g1_i1;Haliotis_sp_idb_24636_c0_g1_i1;comp65479_c1_seq1_1 len=695 path=[673:0-694]	Haliotis_sp_CLC_271_c0_g1_i1;Haliotis_sp_idb_24636_c0_g1_i1	13;12;4	1;1;1	1;1;1	>Haliotis_sp_CLC_271_c0_g1_i1;>Haliotis_sp_idb_24636_c0_g1_i1	3	13	1	1	43.6	5.9	5.9	41.825	376	376;376;232	0	9.5611	11301000	565030	2.03677e-06	0.000203677	1	390;391;392;393		45;48;177;306
Haliotis_sp_CLC_303_c0_g1_i1;Haliotis_sp_Tri_125184_c0_g1_i1	Haliotis_sp_CLC_303_c0_g1_i1	20;5	20;5	20;5	>Haliotis_sp_CLC_303_c0_g1_i1	2	20	20	20	28.3	28.3	28.3	79.789	745	745;301	0	203.94	7505700000	220760000	0.000795775	0.0795775	271	394;395;396;397;398;399;400		235;347;375;402;548;554;561
Haliotis_sp_CLC_3466_c0_g1_i1;comp16849_c0_seq2_2 len=1627 path=[1605:0-1454 3060:1455-1626];Haliotis_sp_idb_22395_c0_g1_i1	Haliotis_sp_CLC_3466_c0_g1_i1;comp16849_c0_seq2_2 len=1627 path=[1605:0-1454 3060:1455-1626]	9;7;2	9;7;2	9;7;2	>Haliotis_sp_CLC_3466_c0_g1_i1;>comp16849_c0_seq2_2 len=1627 path=[1605:0-1454 3060:1455-1626]	3	9	9	9	21.5	21.5	21.5	75.511	679	679;542;678	0	143.63	510320000	18226000	6.56994e-05	0.00656994	51	401		462
Haliotis_sp_CLC_3878_c0_g1_i1;Haliotis_sp_idb_55101_c0_g1_i1	Haliotis_sp_CLC_3878_c0_g1_i1	27;1	7;1	7;1	>Haliotis_sp_CLC_3878_c0_g1_i1	2	27	7	7	25.7	6.9	6.9	146.24	1328	1328;115	0	71.143	1265500000	21091000	7.60269e-05	0.00760269	64	402;403;404;405;406;407;408		91;115;1023;1037;1137;1241;1246
Haliotis_sp_CLC_39_c0_g1_i1	Haliotis_sp_CLC_39_c0_g1_i1	12	12	12	>Haliotis_sp_CLC_39_c0_g1_i1	1	12	12	12	66.7	66.7	66.7	20.338	189	189	0	214.83	22845000000	2076800000	0.00748626	0.748626	234	409;410;411;412;413;414;415;416;417		74;77;80;95;118;121;123;136;143
Haliotis_sp_CLC_4_c0_g1_i1;Haliotis_sp_Tri_11338_c0_g1_i1	Haliotis_sp_CLC_4_c0_g1_i1;Haliotis_sp_Tri_11338_c0_g1_i1	3;3	3;3	3;3	>Haliotis_sp_CLC_4_c0_g1_i1;>Haliotis_sp_Tri_11338_c0_g1_i1	2	3	3	3	20	20	20	18.036	170	170;244	0	82.049	6180800000	2060300000	0.0103318	1.03318	82	418		48
Haliotis_sp_CLC_413_c0_g1_i1;comp104237_c0_seq2_2 len=1215 path=[16513:0-1019 17533:1020-1021 17535:1022-1045 17559:1046-1214];comp104237_c0_seq3_2 len=1223 path=[16513:0-1019 17533:1020-1021 17535:1022-1045 22578:1046-1098 20526:1099-1106 18868:1107-1222];comp104237_c0_seq1_2 len=1251 path=[16513:0-1019 17533:1020-1021 17535:1022-1045 22578:1046-1098 18832:1099-1134 18868:1135-1250];comp19203_c0…	Haliotis_sp_CLC_413_c0_g1_i1;comp104237_c0_seq2_2 len=1215 path=[16513:0-1019 17533:1020-1021 17535:1022-1045 17559:1046-1214];comp104237_c0_seq3_2 len=1223 path=[16513:0-1019 17533:1020-1021 17535:1022-1045 22578:1046-1098 20526:1099-1106 18868:1107-1222];comp104237_c0_seq1_2 len=1251 path=[16513:0-1019 17533:1020-1021 17535:1022-1045 22578:1046-1098 18832:1099-1134 18868:1135-1250]	7;4;4;4;2	7;4;4;4;2	7;4;4;4;2	>Haliotis_sp_CLC_413_c0_g1_i1;>comp104237_c0_seq2_2 len=1215 path=[16513:0-1019 17533:1020-1021 17535:1022-1045 17559:1046-1214];>comp104237_c0_seq3_2 len=1223 path=[16513:0-1019 17533:1020-1021 17535:1022-1045 22578:1046-1098 20526:1099-1106 18868:1107-12	5	7	7	7	17.6	17.6	17.6	53.162	476	476;405;408;417;213	0	71.644	383320000	17423000	6.28048e-05	0.00628048	31
Haliotis_sp_CLC_5_c0_g1_i1;Haliotis_sp_Tri_57797_c0_g1_i1;Haliotis_sp_Tri_57798_c0_g1_i1	Haliotis_sp_CLC_5_c0_g1_i1;Haliotis_sp_Tri_57797_c0_g1_i1;Haliotis_sp_Tri_57798_c0_g1_i1	4;3;3	4;3;3	4;3;3	>Haliotis_sp_CLC_5_c0_g1_i1;>Haliotis_sp_Tri_57797_c0_g1_i1;>Haliotis_sp_Tri_57798_c0_g1_i1	3	4	4	4	45.1	45.1	45.1	16.268	182	182;380;540	0	115.29	17178000000	4294400000	0.0154801	1.54801	56
Haliotis_sp_CLC_554_c0_g1_i1	Haliotis_sp_CLC_554_c0_g1_i1	11	11	11	>Haliotis_sp_CLC_554_c0_g1_i1	1	11	11	11	16.3	16.3	16.3	96.103	901	901	0	117.57	1162100000	34180000	0.000123209	0.0123209	67	419		734
Haliotis_sp_CLC_577_c0_g1_i1	Haliotis_sp_CLC_577_c0_g1_i1	2	2	2	>Haliotis_sp_CLC_577_c0_g1_i1	1	2	2	2	8.9	8.9	8.9	31.86	291	291	0	15.053	116130000	10557000	3.80549e-05	0.00380549	10
Haliotis_sp_CLC_608_c0_g1_i1;tr|O44341|O44341_HALRU Lustrin A OS=Haliotis rufescens PE=2 SV=1	Haliotis_sp_CLC_608_c0_g1_i1;tr|O44341|O44341_HALRU Lustrin A OS=Haliotis rufescens PE=2 SV=1	1;1	1;1	1;1	>Haliotis_sp_CLC_608_c0_g1_i1;>tr|O44341|O44341_HALRU Lustrin A OS=Haliotis rufescens PE=2 SV=1	2	1	1	1	6.7	6.7	6.7	17.445	180	180;1428	0	19.449	256640000	51327000	0.000185019	0.0185019	27
Haliotis_sp_Tri_33510_c0_g1_i1;Haliotis_sp_CLC_62_c0_g1_i1;Haliotis_sp_Tri_64677_c0_g1_i1;Haliotis_sp_Tri_33508_c0_g1_i1	Haliotis_sp_Tri_33510_c0_g1_i1;Haliotis_sp_CLC_62_c0_g1_i1;Haliotis_sp_Tri_64677_c0_g1_i1;Haliotis_sp_Tri_33508_c0_g1_i1	4;4;3;3	4;4;3;3	4;4;3;3	>Haliotis_sp_Tri_33510_c0_g1_i1;>Haliotis_sp_CLC_62_c0_g1_i1;>Haliotis_sp_Tri_64677_c0_g1_i1;>Haliotis_sp_Tri_33508_c0_g1_i1	4	4	4	4	14.5	14.5	14.5	45.816	433	433;464;253;280	0	77.992	510110000	56679000	0.000204311	0.0204311	29
Haliotis_sp_CLC_620_c0_g1_i1;Haliotis_sp_idb_44242_c0_g1_i1;comp427051_c0_seq1_4 len=209 path=[1:0-208]	Haliotis_sp_CLC_620_c0_g1_i1;Haliotis_sp_idb_44242_c0_g1_i1;comp427051_c0_seq1_4 len=209 path=[1:0-208]	5;5;4	5;5;4	5;5;4	>Haliotis_sp_CLC_620_c0_g1_i1;>Haliotis_sp_idb_44242_c0_g1_i1;>comp427051_c0_seq1_4 len=209 path=[1:0-208]	3	5	5	5	8.8	8.8	8.8	54.593	520	520;549;69	0	31.427	1618300000	89905000	0.000324081	0.0324081	39
Haliotis_sp_CLC_699_c0_g1_i1;Haliotis_sp_idb_17813_c0_g1_i1;Haliotis_sp_idb_17815_c0_g1_i1;comp89781_c0_seq1_3 len=1771 path=[1:0-592 594:593-1161 4712:1162-1166 1168:1167-1172 1174:1173-1306 1308:1307-1308 1310:1309-1770];tr|B6RB70|B6RB70_HALDI Fructose-bisphosphate aldolase (Fragment) OS=Haliotis discus discus PE=2 SV=1;tr|A0A059XNP6|A0A059XNP6_9VEST Fructose-bisphosphate aldolase (Fragment) OS…	Haliotis_sp_CLC_699_c0_g1_i1;Haliotis_sp_idb_17813_c0_g1_i1;Haliotis_sp_idb_17815_c0_g1_i1;comp89781_c0_seq1_3 len=1771 path=[1:0-592 594:593-1161 4712:1162-1166 1168:1167-1172 1174:1173-1306 1308:1307-1308 1310:1309-1770];tr|B6RB70|B6RB70_HALDI Fructose-bisphosphate aldolase (Fragment) OS=Haliotis discus discus PE=2 SV=1;tr|A0A059XNP6|A0A059XNP6_9VEST Fructose-bisphosphate aldolase (Fragment) OS…	4;4;3;3;2;2;2;1;1;1	4;4;3;3;2;2;2;1;1;1	4;4;3;3;2;2;2;1;1;1	>Haliotis_sp_CLC_699_c0_g1_i1;>Haliotis_sp_idb_17813_c0_g1_i1;>Haliotis_sp_idb_17815_c0_g1_i1;>comp89781_c0_seq1_3 len=1771 path=[1:0-592 594:593-1161 4712:1162-1166 1168:1167-1172 1174:1173-1306 1308:1307-1308 1310:1309-1770];>tr|B6RB70|B6RB70_HALDI Fruct	10	4	4	4	14.6	14.6	14.6	38.915	363	363;390;202;590;241;256;363;196;226;487	0	31.65	105740000	4806400	1.73257e-05	0.00173257	19	420		40
Haliotis_sp_CLC_73_c0_g1_i1	Haliotis_sp_CLC_73_c0_g1_i1	24	24	21	>Haliotis_sp_CLC_73_c0_g1_i1	1	24	24	21	39.5	39.5	35	64.694	655	655	0	323.31	6284100000	142820000	0.000514824	0.0514824	284	421		270
Haliotis_sp_CLC_77_c0_g1_i1	Haliotis_sp_CLC_77_c0_g1_i1	6	6	4	>Haliotis_sp_CLC_77_c0_g1_i1	1	6	6	4	47.1	47.1	30.4	15.633	138	138	0	97.133	1811200000	258750000	0.000932718	0.0932718	18
Haliotis_sp_CLC_8052_c0_g1_i1;Haliotis_sp_Tri_81962_c0_g1_i1;comp105092_c0_seq2_6 len=1729 path=[15173:0-13 1159:14-26 1172:27-50 1196:51-52 1198:53-72 1218:73-142 1288:143-206 1352:207-230 1376:231-260 1406:261-311 1457:312-335 1481:336-356 1502:357-380 1526:381-492 1638:493-539 1685:540-587 1733:588-611 1757:612-674 1820:675-683 1829:684-707 1853:708-764 1910:765-788 1934:789-848 1994:849-886 2…	Haliotis_sp_CLC_8052_c0_g1_i1;Haliotis_sp_Tri_81962_c0_g1_i1;comp105092_c0_seq2_6 len=1729 path=[15173:0-13 1159:14-26 1172:27-50 1196:51-52 1198:53-72 1218:73-142 1288:143-206 1352:207-230 1376:231-260 1406:261-311 1457:312-335 1481:336-356 1502:357-380 1526:381-492 1638:493-539 1685:540-587 1733:588-611 1757:612-674 1820:675-683 1829:684-707 1853:708-764 1910:765-788 1934:789-848 1994:849-886 2…	2;1;1;1;1;1	2;1;1;1;1;1	2;1;1;1;1;1	>Haliotis_sp_CLC_8052_c0_g1_i1;>Haliotis_sp_Tri_81962_c0_g1_i1;>comp105092_c0_seq2_6 len=1729 path=[15173:0-13 1159:14-26 1172:27-50 1196:51-52 1198:53-72 1218:73-142 1288:143-206 1352:207-230 1376:231-260 1406:261-311 1457:312-335 1481:336-356 1502:357-38	6	2	2	2	3.6	3.6	3.6	84.199	760	760;226;576;700;957;1081	0	15.413	25027000	736080	2.65335e-06	0.000265335	3
Haliotis_sp_CLC_8154_c0_g1_i1	Haliotis_sp_CLC_8154_c0_g1_i1	2	2	2	>Haliotis_sp_CLC_8154_c0_g1_i1	1	2	2	2	18.5	18.5	18.5	14.969	146	146	0	16.107	92582000	15430000	5.56206e-05	0.00556206	7
Haliotis_sp_CLC_8292_c0_g1_i1	Haliotis_sp_CLC_8292_c0_g1_i1	1	1	1	>Haliotis_sp_CLC_8292_c0_g1_i1	1	1	1	1	3.9	3.9	3.9	45.18	440	440	0.0016863	7.1583	3059700	278150	1.00265e-06	0.000100265	1
Haliotis_sp_CLC_866_c0_g1_i1;Haliotis_sp_Tri_74171_c0_g1_i1	Haliotis_sp_CLC_866_c0_g1_i1;Haliotis_sp_Tri_74171_c0_g1_i1	2;1	2;1	2;1	>Haliotis_sp_CLC_866_c0_g1_i1;>Haliotis_sp_Tri_74171_c0_g1_i1	2	2	2	2	9.9	9.9	9.9	31.307	303	303;247	0	59.402	68854000	5737800	2.06831e-05	0.00206831	11
Haliotis_sp_CLC_8754_c0_g1_i1	Haliotis_sp_CLC_8754_c0_g1_i1	12	1	1	>Haliotis_sp_CLC_8754_c0_g1_i1	1	12	1	1	39.6	3.8	3.8	46.703	444	444	0	25.461	656360000	38609000	0.000139174	0.0139174	28	422;423;424;425		65;84;87;408
Haliotis_sp_idb_10164_c0_g1_i1;comp101565_c0_seq1_5 len=4906 path=[4884:0-315 5200:316-677 5562:678-679 5564:680-934 5819:935-1335 6220:1336-1351 6236:1352-1360 6245:1361-1686 6571:1687-2756 11796:2757-2778 7663:2779-2791 7676:2792-2983 11874:2984-2994 11976:2995-3219 11911:3220-3226 8111:3227-3524 8409:3525-3541 8426:3542-3808 8693:3809-3841 8726:3842-4905]	Haliotis_sp_idb_10164_c0_g1_i1;comp101565_c0_seq1_5 len=4906 path=[4884:0-315 5200:316-677 5562:678-679 5564:680-934 5819:935-1335 6220:1336-1351 6236:1352-1360 6245:1361-1686 6571:1687-2756 11796:2757-2778 7663:2779-2791 7676:2792-2983 11874:2984-2994 11976:2995-3219 11911:3220-3226 8111:3227-3524 8409:3525-3541 8426:3542-3808 8693:3809-3841 8726:3842-4905]	21;20	21;20	21;20	>Haliotis_sp_idb_10164_c0_g1_i1;>comp101565_c0_seq1_5 len=4906 path=[4884:0-315 5200:316-677 5562:678-679 5564:680-934 5819:935-1335 6220:1336-1351 6236:1352-1360 6245:1361-1686 6571:1687-2756 11796:2757-2778 7663:2779-2791 7676:2792-2983 11874:2984-2994 1	2	21	21	21	27.5	27.5	27.5	120.24	1073	1073;1636	0	323.31	2959900000	58038000	0.00020921	0.020921	206	426;427;428;429;430;431		121;323;428;547;625;671
Haliotis_sp_idb_1052_c0_g1_i1;comp90611_c2_seq1_4 len=4221 path=[4199:0-140 4340:141-165 4365:166-221 4421:222-231 4431:232-544 4744:545-3216 7416:3217-3473 17178:3474-4220]	Haliotis_sp_idb_1052_c0_g1_i1	57;13	57;13	13;13	>Haliotis_sp_idb_1052_c0_g1_i1	2	57	57	13	12.5	12.5	3.1	678.69	6144	6144;1407	0	323.31	2198300000	8487500	3.0595e-05	0.0030595	199	96;97;98;99;102;183;432;433;434		966;1155;1672;2886;3335;3492;3895;4779;4780
Haliotis_sp_idb_10555_c0_g1_i1;comp94035_c1_seq3_6 len=3615 path=[11239:0-99 13280:100-626 1894:627-651 1919:652-690 2458:691-1155 2923:1156-1381 3149:1382-3550 5318:3551-3569 20316:3570-3575 20322:3576-3583 5351:3584-3614];comp94035_c1_seq7_6 len=5556 path=[11239:0-99 11339:100-1321 12561:1322-2040 13280:2041-2567 1894:2568-2592 1919:2593-2631 2458:2632-3096 2923:3097-3322 3149:3323-5491 5318:54…	Haliotis_sp_idb_10555_c0_g1_i1;comp94035_c1_seq3_6 len=3615 path=[11239:0-99 13280:100-626 1894:627-651 1919:652-690 2458:691-1155 2923:1156-1381 3149:1382-3550 5318:3551-3569 20316:3570-3575 20322:3576-3583 5351:3584-3614];comp94035_c1_seq7_6 len=5556 path=[11239:0-99 11339:100-1321 12561:1322-2040 13280:2041-2567 1894:2568-2592 1919:2593-2631 2458:2632-3096 2923:3097-3322 3149:3323-5491 5318:54…	10;9;9;2;2;2;1;1;1;1;1;1;1;1;1	10;9;9;2;2;2;1;1;1;1;1;1;1;1;1	8;7;7;1;2;1;1;1;1;1;0;0;0;0;0	>Haliotis_sp_idb_10555_c0_g1_i1;>comp94035_c1_seq3_6 len=3615 path=[11239:0-99 13280:100-626 1894:627-651 1919:652-690 2458:691-1155 2923:1156-1381 3149:1382-3550 5318:3551-3569 20316:3570-3575 20322:3576-3583 5351:3584-3614];>comp94035_c1_seq7_6 len=5556	15	10	10	8	12.7	12.7	10.7	98.622	881	881;1205;1852;185;242;719;70;73;74;130;328;843;973;1151;1252	0	63.145	477800000	9368600	3.37711e-05	0.00337711	26	435		453
Haliotis_sp_idb_10705_c0_g1_i1;Haliotis_sp_Tri_36495_c0_g1_i1	Haliotis_sp_idb_10705_c0_g1_i1;Haliotis_sp_Tri_36495_c0_g1_i1	26;26	26;26	26;26	>Haliotis_sp_idb_10705_c0_g1_i1;>Haliotis_sp_Tri_36495_c0_g1_i1	2	26	26	26	43.5	43.5	43.5	79.472	717	717;730	0	323.31	16860000000	526880000	0.00189925	0.189925	380	436;437;438;439;440;441		49;83;477;551;599;658
Haliotis_sp_idb_10731_c0_g1_i1;comp101219_c0_seq2_6 len=2292 path=[7651:0-502 8154:503-515 8167:516-818 8470:819-999 8651:1000-1211 8863:1212-1476 18212:1477-1790 18527:1791-1917 1931:1918-1977 17898:1978-2291];comp101219_c0_seq1_6 len=2304 path=[7651:0-502 8154:503-515 8167:516-818 8470:819-999 8651:1000-1211 8863:1212-1476 28940:1477-1483 1493:1484-1921 1931:1922-1981 1991:1982-2203 2213:2204-2…	Haliotis_sp_idb_10731_c0_g1_i1;comp101219_c0_seq2_6 len=2292 path=[7651:0-502 8154:503-515 8167:516-818 8470:819-999 8651:1000-1211 8863:1212-1476 18212:1477-1790 18527:1791-1917 1931:1918-1977 17898:1978-2291]	5;4;2;1	5;4;2;1	5;4;2;1	>Haliotis_sp_idb_10731_c0_g1_i1;>comp101219_c0_seq2_6 len=2292 path=[7651:0-502 8154:503-515 8167:516-818 8470:819-999 8651:1000-1211 8863:1212-1476 18212:1477-1790 18527:1791-1917 1931:1918-1977 17898:1978-2291]	4	5	5	5	8	8	8	79.196	712	712;764;768;764	0	47.014	437240000	16817000	6.06204e-05	0.00606204	38
Haliotis_sp_idb_12126_c0_g1_i1	Haliotis_sp_idb_12126_c0_g1_i1	1	1	1	>Haliotis_sp_idb_12126_c0_g1_i1	1	1	1	1	3.7	3.7	3.7	37.658	324	324	0	8.2985	8070200	733650	2.64459e-06	0.000264459	1	442		216
Haliotis_sp_idb_12172_c0_g1_i1	Haliotis_sp_idb_12172_c0_g1_i1	6	6	1	>Haliotis_sp_idb_12172_c0_g1_i1	1	6	6	1	9.4	9.4	2.2	89.651	883	883	0	103.42	2691600000	192260000	0.000693041	0.0693041	73	443;444;445;446;447;448;449;450;451;452		207;210;213;216;220;223;288;750;753;756
Haliotis_sp_idb_12174_c0_g1_i1	Haliotis_sp_idb_12174_c0_g1_i1	20	20	4	>Haliotis_sp_idb_12174_c0_g1_i1	1	20	20	4	35.6	35.6	11.5	99.93	898	898	0	323.31	9246600000	256850000	0.000925869	0.0925869	301	380;381;384;422;423;425;453;454;455;456;457		206;254;288;357;376;379;769;780;786;812;818
Haliotis_sp_idb_12176_c0_g1_i1;Haliotis_sp_Tri_16482_c0_g1_i1	Haliotis_sp_idb_12176_c0_g1_i1	5;1	3;1	1;1	>Haliotis_sp_idb_12176_c0_g1_i1	2	5	3	1	17.9	12.2	3.3	35.355	329	329;108	0	40.701	1034800000	114980000	0.000414469	0.0414469	33	443;444;445;458;459		110;184;200;203;206
Haliotis_sp_idb_1321_c0_g1_i1;comp107313_c0_seq1_1 len=23161 path=[1:0-25 27:26-687 689:688-1040 51643:1041-1124 47524:1125-1126 1128:1127-2114 2116:2115-2116 2118:2117-3775 3777:3776-4372 4374:4373-4408 4410:4409-4576 4578:4577-4644 4646:4645-4716 4718:4717-6321 6323:6322-6329 6331:6330-6457 6459:6458-7628 7630:7629-8470 8472:8471-10786 52568:10787-10788 52570:10789-10866 52600:10867-11006 52667…	Haliotis_sp_idb_1321_c0_g1_i1;comp107313_c0_seq1_1 len=23161 path=[1:0-25 27:26-687 689:688-1040 51643:1041-1124 47524:1125-1126 1128:1127-2114 2116:2115-2116 2118:2117-3775 3777:3776-4372 4374:4373-4408 4410:4409-4576 4578:4577-4644 4646:4645-4716 4718:4717-6321 6323:6322-6329 6331:6330-6457 6459:6458-7628 7630:7629-8470 8472:8471-10786 52568:10787-10788 52570:10789-10866 52600:10867-11006 52667…	30;21;6;6;2	30;21;6;6;2	29;21;6;6;1	>Haliotis_sp_idb_1321_c0_g1_i1;>comp107313_c0_seq1_1 len=23161 path=[1:0-25 27:26-687 689:688-1040 51643:1041-1124 47524:1125-1126 1128:1127-2114 2116:2115-2116 2118:2117-3775 3777:3776-4372 4374:4373-4408 4410:4409-4576 4578:4577-4644 4646:4645-4716 4718:	5	30	30	29	13	13	12.7	329.03	3019	3019;7721;434;442;360	0	323.31	1170300000	10089000	3.63679e-05	0.00363679	106	460		1585
Haliotis_sp_idb_13357_c0_g1_i1;Haliotis_sp_idb_13358_c0_g1_i1	Haliotis_sp_idb_13357_c0_g1_i1;Haliotis_sp_idb_13358_c0_g1_i1	3;3	3;3	3;3	>Haliotis_sp_idb_13357_c0_g1_i1;>Haliotis_sp_idb_13358_c0_g1_i1	2	3	3	3	4.2	4.2	4.2	84.659	783	783;991	0	27.765	338040000	18780000	6.76964e-05	0.00676964	21
Haliotis_sp_idb_13824_c0_g1_i1	Haliotis_sp_idb_13824_c0_g1_i1	12	12	10	>Haliotis_sp_idb_13824_c0_g1_i1	1	12	12	10	16.3	16.3	13.1	110.14	1001	1001	0	127.2	699000000	13980000	5.03938e-05	0.00503938	75	461;462;463;464;465		149;229;694;922;967
Haliotis_sp_idb_1397_c0_g1_i1;comp106765_c0_seq2_5 len=4279 path=[10295:0-107 10403:108-367 1003:368-389 20795:390-390 20796:391-412 1048:413-1337 1973:1338-1339 1975:1340-1964 2600:1965-1985 21402:1986-2406 3042:2407-2451 3087:2452-2460 3096:2461-2558 3194:2559-2593 3229:2594-2598 3234:2599-2644 3280:2645-2675 3311:2676-2841 21552:2842-2842 3478:2843-2962 21596:2963-3020 21623:3021-3023 21626:30…	Haliotis_sp_idb_1397_c0_g1_i1	41;4;3;3;3;3;3;1;1;1;1;1;1;1;1;1;1	41;4;3;3;3;3;3;1;1;1;1;1;1;1;1;1;1	13;4;3;3;0;0;0;1;0;1;0;0;0;0;0;0;0	>Haliotis_sp_idb_1397_c0_g1_i1	17	41	41	13	17.6	17.6	6.4	370.6	3394	3394;1427;417;530;2767;5614;5627;108;176;271;274;406;1176;2493;2519;2669;2695	0	323.31	3030000000	19548000	7.04648e-05	0.00704648	190	466;467		900;1242
Haliotis_sp_idb_16142_c0_g1_i1;Haliotis_sp_idb_16143_c0_g1_i1;comp94779_c0_seq1_5 len=2069 path=[7555:0-14 7570:15-20 6986:21-23 3495:24-37 3509:38-236 7621:237-237 3709:238-1198 4670:1199-1200 4672:1201-1732 5204:1733-1837 5309:1838-2068];comp94779_c0_seq2_4 len=2290 path=[5517:0-137 5655:138-457 7621:458-458 3709:459-1419 4670:1420-1421 4672:1422-1953 5204:1954-2058 5309:2059-2289];comp94779_c0…	Haliotis_sp_idb_16142_c0_g1_i1;Haliotis_sp_idb_16143_c0_g1_i1;comp94779_c0_seq1_5 len=2069 path=[7555:0-14 7570:15-20 6986:21-23 3495:24-37 3509:38-236 7621:237-237 3709:238-1198 4670:1199-1200 4672:1201-1732 5204:1733-1837 5309:1838-2068];comp94779_c0_seq2_4 len=2290 path=[5517:0-137 5655:138-457 7621:458-458 3709:459-1419 4670:1420-1421 4672:1422-1953 5204:1954-2058 5309:2059-2289];comp94779_c0…	4;3;3;3;3	4;3;3;3;3	4;3;3;3;3	>Haliotis_sp_idb_16142_c0_g1_i1;>Haliotis_sp_idb_16143_c0_g1_i1;>comp94779_c0_seq1_5 len=2069 path=[7555:0-14 7570:15-20 6986:21-23 3495:24-37 3509:38-236 7621:237-237 3709:238-1198 4670:1199-1200 4672:1201-1732 5204:1733-1837 5309:1838-2068];>comp94779_c0	5	4	4	4	7.5	7.5	7.5	59.839	550	550;410;690;763;927	0	26.078	370860000	14834000	5.34722e-05	0.00534722	17	470		4
Haliotis_sp_idb_16155_c0_g1_i1	Haliotis_sp_idb_16155_c0_g1_i1	3	3	3	>Haliotis_sp_idb_16155_c0_g1_i1	1	3	3	3	16.2	16.2	16.2	24.687	222	222	0	23.683	118450000	14806000	5.33713e-05	0.00533713	13
Haliotis_sp_idb_16318_c0_g1_i1	Haliotis_sp_idb_16318_c0_g1_i1	3	3	3	>Haliotis_sp_idb_16318_c0_g1_i1	1	3	3	3	14.7	14.7	14.7	28.444	259	259	0	19.713	97074000	12134000	4.37395e-05	0.00437395	11	471		143
Haliotis_sp_idb_16846_c0_g1_i1	Haliotis_sp_idb_16846_c0_g1_i1	7	2	2	>Haliotis_sp_idb_16846_c0_g1_i1	1	7	2	2	40.4	17.2	17.2	21.895	198	198	0	34.302	810150000	101270000	0.000365049	0.0365049	20
Haliotis_sp_idb_17014_c0_g1_i1;Haliotis_sp_idb_17016_c0_g1_i1;Haliotis_sp_Tri_15512_c0_g1_i1	Haliotis_sp_idb_17014_c0_g1_i1;Haliotis_sp_idb_17016_c0_g1_i1;Haliotis_sp_Tri_15512_c0_g1_i1	13;12;11	13;12;11	13;12;11	>Haliotis_sp_idb_17014_c0_g1_i1;>Haliotis_sp_idb_17016_c0_g1_i1;>Haliotis_sp_Tri_15512_c0_g1_i1	3	13	13	13	31.9	31.9	31.9	67.405	642	642;451;531	0	323.31	9363900000	492840000	0.00177654	0.177654	204	472;473;474;475;476;477;478;479;480;481;482;483		274;284;285;543;550;554;558;561;599;623;627;638
Haliotis_sp_idb_17035_c0_g1_i1	Haliotis_sp_idb_17035_c0_g1_i1	21	18	12	>Haliotis_sp_idb_17035_c0_g1_i1	1	21	18	12	88.6	73	49.4	23.843	237	237	0	323.31	20996000000	1049800000	0.00378422	0.378422	363
Haliotis_sp_idb_17053_c0_g1_i1;Haliotis_sp_Tri_48536_c0_g1_i1	Haliotis_sp_idb_17053_c0_g1_i1;Haliotis_sp_Tri_48536_c0_g1_i1	2;2	2;2	2;2	>Haliotis_sp_idb_17053_c0_g1_i1;>Haliotis_sp_Tri_48536_c0_g1_i1	2	2	2	2	7.5	7.5	7.5	48.902	452	452;499	0	39.54	333570000	30325000	0.000109313	0.0109313	30
Haliotis_sp_idb_1745_c0_g1_i1;Haliotis_sp_CLC_2232_c0_g1_i1;comp170175_c0_seq1_6 len=323 path=[1:0-322];comp189149_c0_seq1_5 len=485 path=[1:0-484]	Haliotis_sp_idb_1745_c0_g1_i1;Haliotis_sp_CLC_2232_c0_g1_i1	66;56;1;1	66;56;1;1	66;56;1;1	>Haliotis_sp_idb_1745_c0_g1_i1;>Haliotis_sp_CLC_2232_c0_g1_i1	4	66	66	66	46.1	46.1	46.1	214.48	1932	1932;1728;108;162	0	323.31	12226000000	137370000	0.000495179	0.0495179	561	484;485;486;487;488;489;490;491;492;493;494;495;496		360;383;443;759;875;956;959;978;1014;1042;1294;1338;1560
Haliotis_sp_idb_18243_c0_g1_i1	Haliotis_sp_idb_18243_c0_g1_i1	3	3	3	>Haliotis_sp_idb_18243_c0_g1_i1	1	3	3	3	12.2	12.2	12.2	36.726	344	344	0	20.335	27293000	1819600	6.55913e-06	0.000655913	6
Haliotis_sp_idb_18575_c0_g1_i1;Haliotis_sp_CLC_3307_c0_g1_i1;Haliotis_sp_idb_18579_c0_g1_i1	Haliotis_sp_idb_18575_c0_g1_i1	13;3;2	13;3;2	13;3;2	>Haliotis_sp_idb_18575_c0_g1_i1	3	13	13	13	33.8	33.8	33.8	51.623	467	467;175;179	0	240.02	5007600000	250380000	0.000902547	0.0902547	176	497		274
Haliotis_sp_idb_18707_c0_g1_i1;Haliotis_sp_Tri_133115_c0_g1_i1	Haliotis_sp_idb_18707_c0_g1_i1;Haliotis_sp_Tri_133115_c0_g1_i1	13;11	13;11	13;11	>Haliotis_sp_idb_18707_c0_g1_i1;>Haliotis_sp_Tri_133115_c0_g1_i1	2	13	13	13	14.7	14.7	14.7	96.845	839	839;798	0	116.44	5559500000	158840000	0.000572572	0.0572572	269	498		370
Haliotis_sp_idb_18725_c0_g1_i1	Haliotis_sp_idb_18725_c0_g1_i1	7	7	7	>Haliotis_sp_idb_18725_c0_g1_i1	1	7	7	7	16.7	16.7	16.7	61.847	600	600	0	147.17	38245000000	3824500000	0.0137862	1.37862	211
Haliotis_sp_idb_18972_c0_g1_i1;Haliotis_sp_idb_18973_c0_g1_i1;Haliotis_sp_idb_48006_c0_g1_i1;Haliotis_sp_idb_48002_c0_g1_i1;Haliotis_sp_Tri_117175_c0_g1_i1;Haliotis_sp_Tri_117172_c0_g1_i1;Haliotis_sp_CLC_1910_c0_g1_i1;Haliotis_sp_idb_47999_c0_g1_i1;Haliotis_sp_idb_20855_c0_g1_i1;Haliotis_sp_Tri_117173_c0_g1_i1;comp103717_c1_seq19_6 len=633 path=[6188:0-86 595:87-95 604:96-116 625:117-119 628:120-…	Haliotis_sp_idb_18972_c0_g1_i1;Haliotis_sp_idb_18973_c0_g1_i1;Haliotis_sp_idb_48006_c0_g1_i1;Haliotis_sp_idb_48002_c0_g1_i1;Haliotis_sp_Tri_117175_c0_g1_i1;Haliotis_sp_Tri_117172_c0_g1_i1;Haliotis_sp_CLC_1910_c0_g1_i1;Haliotis_sp_idb_47999_c0_g1_i1;Haliotis_sp_idb_20855_c0_g1_i1;Haliotis_sp_Tri_117173_c0_g1_i1	9;8;7;7;7;7;6;6;6;5;4;3;1	9;8;7;7;7;7;6;6;6;5;4;3;1	1;1;1;1;1;1;1;1;1;1;1;0;0	>Haliotis_sp_idb_18972_c0_g1_i1;>Haliotis_sp_idb_18973_c0_g1_i1;>Haliotis_sp_idb_48006_c0_g1_i1;>Haliotis_sp_idb_48002_c0_g1_i1;>Haliotis_sp_Tri_117175_c0_g1_i1;>Haliotis_sp_Tri_117172_c0_g1_i1;>Haliotis_sp_CLC_1910_c0_g1_i1;>Haliotis_sp_idb_47999_c0_g1_i1	13	9	9	1	25.3	25.3	3.1	50.131	451	451;450;450;450;451;452;433;451;481;218;211;227;151	0	72.927	584470000	27832000	3.60795e-05	0.00360795	49	52		398
Haliotis_sp_idb_19016_c0_g1_i1;comp328175_c0_seq1_1 len=225 path=[203:0-224];comp42014_c1_seq1_2 len=281 path=[1713:0-280];comp94669_c0_seq3_4 len=864 path=[2629:0-597 3227:598-612 6686:613-722 6185:723-863];Haliotis_sp_idb_25320_c0_g1_i1;comp94669_c0_seq2_4 len=2651 path=[2629:0-597 3227:598-612 6686:613-722 3352:723-1678 4308:1679-1695 4325:1696-1821 4451:1822-2233 4863:2234-2255 4885:2256-2580…	Haliotis_sp_idb_19016_c0_g1_i1	7;3;3;1;1;1;1	7;3;3;1;1;1;1	6;3;3;1;1;1;1	>Haliotis_sp_idb_19016_c0_g1_i1	7	7	7	6	16.2	16.2	14.2	57.429	507	507;75;94;288;782;883;889	0	57.957	1012000000	36144000	0.000130289	0.0130289	82	499		417
Haliotis_sp_idb_19448_c0_g1_i1	Haliotis_sp_idb_19448_c0_g1_i1	2	2	2	>Haliotis_sp_idb_19448_c0_g1_i1	1	2	2	2	3.4	3.4	3.4	64.144	587	587	0	14.518	14224000	677350	2.44165e-06	0.000244165	4
Haliotis_sp_idb_19531_c0_g1_i1	Haliotis_sp_idb_19531_c0_g1_i1	2	2	2	>Haliotis_sp_idb_19531_c0_g1_i1	1	2	2	2	2.9	2.9	2.9	73.019	681	681	0	13.676	120110000	4619700	1.66527e-05	0.00166527	12	500		610
Haliotis_sp_idb_19681_c0_g1_i1;Haliotis_sp_CLC_2860_c0_g1_i1	Haliotis_sp_idb_19681_c0_g1_i1	12;4	12;4	12;4	>Haliotis_sp_idb_19681_c0_g1_i1	2	12	12	12	52.3	52.3	52.3	23.922	216	216;200	0	172.62	108430000000	13553000000	0.0488546	4.88546	275
Haliotis_sp_idb_19812_c0_g1_i1;Haliotis_sp_idb_19814_c0_g1_i1;Haliotis_sp_CLC_9568_c0_g1_i1;Haliotis_sp_idb_19811_c0_g1_i1;Haliotis_sp_Tri_18754_c0_g1_i1;comp87710_c0_seq1_1 len=729 path=[707:0-40 748:41-59 767:60-166 3060:167-198 906:199-228 936:229-230 938:231-316 3800:317-333 3817:334-453 1161:454-512 1220:513-653 1361:654-728];comp103815_c0_seq4_6 len=965 path=[1278:0-28 13473:29-64 1343:65-1…	Haliotis_sp_idb_19812_c0_g1_i1;Haliotis_sp_idb_19814_c0_g1_i1;Haliotis_sp_CLC_9568_c0_g1_i1;Haliotis_sp_idb_19811_c0_g1_i1	9;7;6;5;4;3;3;3;2;2;2;2;2;1	9;7;6;5;4;3;3;3;2;2;2;2;2;1	9;7;6;5;4;3;3;3;2;2;2;2;2;1	>Haliotis_sp_idb_19812_c0_g1_i1;>Haliotis_sp_idb_19814_c0_g1_i1;>Haliotis_sp_CLC_9568_c0_g1_i1;>Haliotis_sp_idb_19811_c0_g1_i1	14	9	9	9	14.1	14.1	14.1	98.919	895	895;884;587;870;633;243;322;859;279;739;877;996;1135;299	0	85.274	540600000	12871000	4.63962e-05	0.00463962	61
Haliotis_sp_idb_20008_c0_g1_i1;Haliotis_sp_CLC_363_c0_g1_i1;comp45250_c0_seq1_3 len=312 path=[1:0-311];Haliotis_sp_Tri_79915_c0_g1_i1;comp401928_c0_seq1_5 len=237 path=[1:0-236]	Haliotis_sp_idb_20008_c0_g1_i1;Haliotis_sp_CLC_363_c0_g1_i1	19;10;4;4;3	19;10;4;4;3	16;10;4;4;3	>Haliotis_sp_idb_20008_c0_g1_i1;>Haliotis_sp_CLC_363_c0_g1_i1	5	19	19	16	41.7	41.7	32.8	68.469	638	638;559;104;170;79	0	323.31	68874000000	3279700000	0.0118224	1.18224	498	501;502;503;504;505;506;507		35;111;156;158;208;227;601
Haliotis_sp_idb_20009_c0_g1_i1	Haliotis_sp_idb_20009_c0_g1_i1	4	1	1	>Haliotis_sp_idb_20009_c0_g1_i1	1	4	1	1	64.8	19.2	19.2	14.613	125	125	0	147.68	770570000	110080000	0.000396806	0.0396806	60	501		35
Haliotis_sp_idb_20328_c0_g1_i1;comp4971_c0_seq1_1 len=399 path=[1:0-398];comp315929_c0_seq1_5 len=245 path=[223:0-244]	Haliotis_sp_idb_20328_c0_g1_i1	10;3;2	10;3;2	10;3;2	>Haliotis_sp_idb_20328_c0_g1_i1	3	10	10	10	16	16	16	77.183	702	702;133;82	0	90.887	1948100000	67176000	0.00024215	0.024215	125	508		178
Haliotis_sp_idb_20544_c0_g1_i1;comp102123_c2_seq1_1 len=1621 path=[16345:0-12 16358:13-167 1839:168-170 1842:171-197 1869:198-295 1967:296-302 1974:303-1010 2682:1011-1269 2941:1270-1273 2945:1274-1323 21645:1324-1328 3000:1329-1343 3015:1344-1353 3025:1354-1503 3175:1504-1504 3176:1505-1620];comp102123_c2_seq2_2 len=1652 path=[1635:0-201 1842:202-228 1869:229-326 1967:327-333 1974:334-1041 2682:…	Haliotis_sp_idb_20544_c0_g1_i1	3;1;1	3;1;1	3;1;1	>Haliotis_sp_idb_20544_c0_g1_i1	3	3	3	3	8.5	8.5	8.5	48.73	436	436;541;551	0	36.936	394490000	20762000	7.4841e-05	0.0074841	40
Haliotis_sp_idb_20754_c0_g1_i1;comp105195_c0_seq12_2 len=3169 path=[15574:0-232 20956:233-689 4190:690-712 21235:713-716 4217:717-718 4219:719-1155 9049:1156-1796 9690:1797-1806 9700:1807-2415 10309:2416-2439 10333:2440-2444 10338:2445-2468 10362:2469-2657 10551:2658-2681 10575:2682-2733 10627:2734-2772 10666:2773-2877 10771:2878-2901 10795:2902-2922 10816:2923-2962 10856:2963-2986 10880:2987-298…	Haliotis_sp_idb_20754_c0_g1_i1;comp105195_c0_seq12_2 len=3169 path=[15574:0-232 20956:233-689 4190:690-712 21235:713-716 4217:717-718 4219:719-1155 9049:1156-1796 9690:1797-1806 9700:1807-2415 10309:2416-2439 10333:2440-2444 10338:2445-2468 10362:2469-2657 10551:2658-2681 10575:2682-2733 10627:2734-2772 10666:2773-2877 10771:2878-2901 10795:2902-2922 10816:2923-2962 10856:2963-2986 10880:2987-298…	12;11;11;11;1	12;11;11;11;1	6;5;5;5;1	>Haliotis_sp_idb_20754_c0_g1_i1;>comp105195_c0_seq12_2 len=3169 path=[15574:0-232 20956:233-689 4190:690-712 21235:713-716 4217:717-718 4219:719-1155 9049:1156-1796 9690:1797-1806 9700:1807-2415 10309:2416-2439 10333:2440-2444 10338:2445-2468 10362:2469-26	5	12	12	6	14.3	14.3	7	116.58	1029	1029;1056;1085;1124;579	0	118.48	1353700000	24174000	8.71402e-05	0.00871402	67	509;510		308;421
Haliotis_sp_idb_20988_c0_g1_i1;Haliotis_sp_idb_20996_c0_g1_i1;comp406429_c0_seq1_3 len=209 path=[187:0-208]	Haliotis_sp_idb_20988_c0_g1_i1	31;15;2	31;15;2	31;15;2	>Haliotis_sp_idb_20988_c0_g1_i1	3	31	31	31	72	72	72	54.596	471	471;322;69	0	323.31	56959000000	1964100000	0.00708001	0.708001	773	511;512;513;514;515;516;517;518;519		1;14;32;138;194;366;403;424;431
Haliotis_sp_idb_22001_c0_g1_i1;Haliotis_sp_idb_22004_c0_g1_i1	Haliotis_sp_idb_22001_c0_g1_i1;Haliotis_sp_idb_22004_c0_g1_i1	13;12	13;12	6;5	>Haliotis_sp_idb_22001_c0_g1_i1;>Haliotis_sp_idb_22004_c0_g1_i1	2	13	13	6	57.4	57.4	29.1	25.538	230	230;230	0	196.96	93078000000	7756500000	0.0279599	2.79599	519
Haliotis_sp_idb_22086_c0_g1_i1;Haliotis_sp_idb_22087_c0_g1_i1;Haliotis_sp_Tri_23060_c0_g1_i1;Haliotis_sp_Tri_23058_c0_g1_i1	Haliotis_sp_idb_22086_c0_g1_i1;Haliotis_sp_idb_22087_c0_g1_i1	5;3;2;2	5;3;2;2	3;3;2;2	>Haliotis_sp_idb_22086_c0_g1_i1;>Haliotis_sp_idb_22087_c0_g1_i1	4	5	5	3	12.9	12.9	8.1	63.103	581	581;784;258;302	0	96.361	1700600000	154600000	0.000557288	0.0557288	63
Haliotis_sp_idb_23118_c0_g1_i1;comp109271_c0_seq1_3 len=1300 path=[1:0-1299];tr|B6RB84|B6RB84_HALDI Beta-tubulin (Fragment) OS=Haliotis discus discus PE=2 SV=1	Haliotis_sp_idb_23118_c0_g1_i1;comp109271_c0_seq1_3 len=1300 path=[1:0-1299];tr|B6RB84|B6RB84_HALDI Beta-tubulin (Fragment) OS=Haliotis discus discus PE=2 SV=1	9;6;5	9;6;5	1;1;1	>Haliotis_sp_idb_23118_c0_g1_i1;>comp109271_c0_seq1_3 len=1300 path=[1:0-1299];>tr|B6RB84|B6RB84_HALDI Beta-tubulin (Fragment) OS=Haliotis discus discus PE=2 SV=1	3	9	9	1	24.7	24.7	3.4	49.818	445	445;433;254	0	69.663	661650000	33083000	0.000119255	0.0119255	70	520;521;522;523;524		73;164;257;267;388
Haliotis_sp_idb_23329_c0_g1_i1	Haliotis_sp_idb_23329_c0_g1_i1	7	6	5	>Haliotis_sp_idb_23329_c0_g1_i1	1	7	6	5	16.5	13.1	11.1	62.03	649	649	0	130.03	3083000000	256920000	0.000926122	0.0926122	46	525		78
Haliotis_sp_idb_23519_c0_g1_i1;comp53351_c0_seq1_6 len=718 path=[679:0-329 1009:330-674 1358:675-694 1530:695-717];comp53351_c0_seq2_6 len=725 path=[679:0-329 1009:330-674 1358:675-694 1445:695-704 1531:705-724];comp110183_c0_seq1_4 len=791 path=[1:0-790];Haliotis_sp_Tri_4113_c0_g1_i1;Haliotis_sp_Tri_4117_c0_g1_i1	Haliotis_sp_idb_23519_c0_g1_i1	15;3;3;3;2;2	15;3;3;3;2;2	7;3;3;3;1;1	>Haliotis_sp_idb_23519_c0_g1_i1	6	15	15	7	12	12	6.4	163.13	1668	1668;239;242;263;265;281	0	162.23	1063800000	32235000	0.000116198	0.0116198	48	526		924
Haliotis_sp_idb_23862_c0_g1_i1	Haliotis_sp_idb_23862_c0_g1_i1	12	12	1	>Haliotis_sp_idb_23862_c0_g1_i1	1	12	12	1	27	27	1.4	62.743	659	659	0	323.31	33023000000	3302300000	0.0119038	1.19038	177	527		155
Haliotis_sp_idb_24162_c0_g1_i1;Haliotis_sp_Tri_26354_c0_g1_i1;Haliotis_sp_idb_24163_c0_g1_i1	Haliotis_sp_idb_24162_c0_g1_i1;Haliotis_sp_Tri_26354_c0_g1_i1;Haliotis_sp_idb_24163_c0_g1_i1	2;1;1	2;1;1	2;1;1	>Haliotis_sp_idb_24162_c0_g1_i1;>Haliotis_sp_Tri_26354_c0_g1_i1;>Haliotis_sp_idb_24163_c0_g1_i1	3	2	2	2	3.7	3.7	3.7	87.256	786	786;400;588	0	14.667	16800000	430760	1.55276e-06	0.000155276	3
Haliotis_sp_Tri_6626_c0_g1_i1;Haliotis_sp_idb_24399_c0_g1_i1;Haliotis_sp_Tri_6625_c0_g1_i1;Haliotis_sp_Tri_6623_c0_g1_i1;comp101634_c0_seq7_3 len=245 path=[821:0-12 834:13-14 836:15-36 858:37-38 860:39-52 874:53-58 880:59-94 916:95-106 928:107-125 6205:126-152 6232:153-154 6234:155-193 1015:194-211 1033:212-220 1042:221-235 1057:236-244];comp101634_c0_seq8_3 len=1283 path=[2891:0-100 2992:101-129…	Haliotis_sp_Tri_6626_c0_g1_i1;Haliotis_sp_idb_24399_c0_g1_i1;Haliotis_sp_Tri_6625_c0_g1_i1;Haliotis_sp_Tri_6623_c0_g1_i1	10;10;9;6;2;2;2;1;1	10;10;9;6;2;2;2;1;1	10;10;9;6;2;2;2;1;1	>Haliotis_sp_Tri_6626_c0_g1_i1;>Haliotis_sp_idb_24399_c0_g1_i1;>Haliotis_sp_Tri_6625_c0_g1_i1;>Haliotis_sp_Tri_6623_c0_g1_i1	9	10	10	10	14.8	14.8	14.8	99.791	910	910;1123;878;483;81;427;442;67;324	0	79.086	459880000	8676900	3.12777e-05	0.00312777	44	528;529;530		285;368;524
Haliotis_sp_Tri_31898_c0_g1_i1;Haliotis_sp_idb_24481_c0_g1_i1	Haliotis_sp_Tri_31898_c0_g1_i1;Haliotis_sp_idb_24481_c0_g1_i1	17;17	9;9	5;5	>Haliotis_sp_Tri_31898_c0_g1_i1;>Haliotis_sp_idb_24481_c0_g1_i1	2	17	9	5	76.3	24.2	12.1	21.883	198	198;238	0	95.088	78212000000	8690200000	0.0313256	3.13256	537
Haliotis_sp_idb_25730_c0_g1_i1;Haliotis_sp_idb_25731_c0_g1_i1	Haliotis_sp_idb_25730_c0_g1_i1;Haliotis_sp_idb_25731_c0_g1_i1	10;9	10;9	9;9	>Haliotis_sp_idb_25730_c0_g1_i1;>Haliotis_sp_idb_25731_c0_g1_i1	2	10	10	9	15.1	15.1	13.7	81.534	773	773;714	0	70.699	573940000	17936000	6.4654e-05	0.0064654	58	531;532		28;723
Haliotis_sp_idb_25746_c0_g1_i1;Haliotis_sp_idb_25748_c0_g1_i1;Haliotis_sp_CLC_532_c0_g1_i1;comp44198_c0_seq1_4 len=232 path=[210:0-231];comp39177_c0_seq1_3 len=251 path=[229:0-142 372:143-250]	Haliotis_sp_idb_25746_c0_g1_i1;Haliotis_sp_idb_25748_c0_g1_i1;Haliotis_sp_CLC_532_c0_g1_i1	57;46;33;5;1	57;46;33;5;1	57;46;33;5;1	>Haliotis_sp_idb_25746_c0_g1_i1;>Haliotis_sp_idb_25748_c0_g1_i1;>Haliotis_sp_CLC_532_c0_g1_i1	5	57	57	57	81	81	81	75.211	668	668;567;355;77;83	0	323.31	341240000000	8124800000	0.0292875	2.92875	2141	533;534;535;536;537;538;539;540;541		67;163;165;300;319;324;328;329;362
Haliotis_sp_idb_26030_c0_g1_i1;comp104856_c0_seq3_5 len=2741 path=[1:0-84 13888:85-89 91:90-97 99:98-160 162:161-169 171:170-268 270:269-319 13967:320-337 4954:338-364 9307:365-381 4998:382-452 5069:453-462 5079:463-519 5136:520-525 5142:526-600 14188:601-718 7400:719-738 5355:739-764 5381:765-802 5419:803-855 5472:856-877 5494:878-903 5520:904-907 5524:908-1002 14760:1003-1009 14767:1010-1082 14…	Haliotis_sp_idb_26030_c0_g1_i1;comp104856_c0_seq3_5 len=2741 path=[1:0-84 13888:85-89 91:90-97 99:98-160 162:161-169 171:170-268 270:269-319 13967:320-337 4954:338-364 9307:365-381 4998:382-452 5069:453-462 5079:463-519 5136:520-525 5142:526-600 14188:601-718 7400:719-738 5355:739-764 5381:765-802 5419:803-855 5472:856-877 5494:878-903 5520:904-907 5524:908-1002 14760:1003-1009 14767:1010-1082 14…	4;3	4;3	4;3	>Haliotis_sp_idb_26030_c0_g1_i1;>comp104856_c0_seq3_5 len=2741 path=[1:0-84 13888:85-89 91:90-97 99:98-160 162:161-169 171:170-268 270:269-319 13967:320-337 4954:338-364 9307:365-381 4998:382-452 5069:453-462 5079:463-519 5136:520-525 5142:526-600 14188:60	2	4	4	4	7.6	7.6	7.6	76.031	695	695;914	0	47.323	219360000	11545000	4.16164e-05	0.00416164	30
Haliotis_sp_idb_26322_c0_g1_i1	Haliotis_sp_idb_26322_c0_g1_i1	6	6	6	>Haliotis_sp_idb_26322_c0_g1_i1	1	6	6	6	7.7	7.7	7.7	91.316	823	823	0	38.799	877120000	18662000	6.72711e-05	0.00672711	63
Haliotis_sp_idb_26484_c0_g1_i1;comp85406_c1_seq2_1 len=792 path=[1:0-591 593:592-791];comp85406_c0_seq1_2 len=1209 path=[1539:0-369 1909:370-430 4142:431-434 1974:435-450 1990:451-508 2048:509-513 2053:514-1208]	Haliotis_sp_idb_26484_c0_g1_i1;comp85406_c1_seq2_1 len=792 path=[1:0-591 593:592-791]	5;3;2	5;3;2	5;3;2	>Haliotis_sp_idb_26484_c0_g1_i1;>comp85406_c1_seq2_1 len=792 path=[1:0-591 593:592-791]	3	5	5	5	37	37	37	21.444	200	200;264;403	0	96.032	805830000	89536000	0.000322751	0.0322751	64	542		159
Haliotis_sp_idb_26567_c0_g1_i1;Haliotis_sp_idb_26568_c0_g1_i1;Haliotis_sp_CLC_2527_c0_g1_i1;comp3500_c0_seq1_5 len=399 path=[307:0-92 120:93-245 400:246-398]	Haliotis_sp_idb_26567_c0_g1_i1;Haliotis_sp_idb_26568_c0_g1_i1;Haliotis_sp_CLC_2527_c0_g1_i1	37;36;29;2	37;36;29;2	37;36;29;2	>Haliotis_sp_idb_26567_c0_g1_i1;>Haliotis_sp_idb_26568_c0_g1_i1;>Haliotis_sp_CLC_2527_c0_g1_i1	4	37	37	37	43.8	43.8	43.8	119.98	1086	1086;1036;579;133	0	323.31	23752000000	698590000	0.00251821	0.251821	604	543;544;545;546;547;548;549;550;551;552;553;554;555;556;557;558;559;560;561		188;190;191;247;275;285;332;388;576;626;676;706;711;716;816;1048;1051;1052;1068
Haliotis_sp_idb_26836_c0_g1_i1	Haliotis_sp_idb_26836_c0_g1_i1	3	3	1	>Haliotis_sp_idb_26836_c0_g1_i1	1	3	3	1	22.8	22.8	7.4	27.758	272	272	0	101.06	1849700000	924870000	0.00333389	0.333389	51	562;563		229;237
Haliotis_sp_idb_27355_c0_g1_i1;comp30184_c0_seq1_4 len=604 path=[582:0-603]	Haliotis_sp_idb_27355_c0_g1_i1	23;8	23;8	23;8	>Haliotis_sp_idb_27355_c0_g1_i1	2	23	23	23	39	39	39	60.914	580	580;201	0	323.31	276680000000	15371000000	0.055408	5.5408	612	564;565;566;567;568;569;570		200;210;218;221;269;542;555
Haliotis_sp_idb_2768_c0_g1_i1	Haliotis_sp_idb_2768_c0_g1_i1	11	4	4	>Haliotis_sp_idb_2768_c0_g1_i1	1	11	4	4	9.6	3.1	3.1	142.33	1286	1286	0	35.043	233700000	4673900	1.6848e-05	0.0016848	34
Haliotis_sp_idb_2772_c0_g1_i1;Haliotis_sp_Tri_120375_c0_g1_i1	Haliotis_sp_idb_2772_c0_g1_i1	45;3	45;3	6;3	>Haliotis_sp_idb_2772_c0_g1_i1	2	45	45	6	24.2	24.2	3.1	248.17	2247	2247;235	0	323.31	8070200000	85853000	0.000309475	0.0309475	355	404;405;406;407;408;571;572;573;574;575;576;577;578		1023;1037;1137;1241;1246;1619;1733;1838;1855;1949;1967;2062;2075
Haliotis_sp_idb_27788_c0_g1_i1;sp|P86725|UP6_HALAI Uncharacterized protein 6 OS=Haliotis asinina PE=1 SV=1	Haliotis_sp_idb_27788_c0_g1_i1	5;1	5;1	5;1	>Haliotis_sp_idb_27788_c0_g1_i1	2	5	5	5	30	30	30	25.96	237	237;209	0	163.84	3181700000	265140000	0.000955752	0.0955752	69	579		161
Haliotis_sp_idb_27864_c0_g1_i1;Haliotis_sp_CLC_2598_c0_g1_i1;Haliotis_sp_Tri_29187_c0_g1_i1	Haliotis_sp_idb_27864_c0_g1_i1;Haliotis_sp_CLC_2598_c0_g1_i1;Haliotis_sp_Tri_29187_c0_g1_i1	2;1;1	2;1;1	2;1;1	>Haliotis_sp_idb_27864_c0_g1_i1;>Haliotis_sp_CLC_2598_c0_g1_i1;>Haliotis_sp_Tri_29187_c0_g1_i1	3	2	2	2	8	8	8	46.377	476	476;169;223	0	93.885	2195400000	731790000	0.00263789	0.263789	19
Haliotis_sp_idb_27866_c0_g1_i1	Haliotis_sp_idb_27866_c0_g1_i1	5	5	5	>Haliotis_sp_idb_27866_c0_g1_i1	1	5	5	5	24.2	24.2	24.2	35.012	363	363	0	183.27	9370400000	2342600000	0.00844439	0.844439	54
Haliotis_sp_idb_2814_c0_g1_i1	Haliotis_sp_idb_2814_c0_g1_i1	12	12	12	>Haliotis_sp_idb_2814_c0_g1_i1	1	12	12	12	23.9	23.9	23.9	73.296	675	675	0	198.77	10960000000	405940000	0.0014633	0.14633	228	580;581;582		350;422;455
Haliotis_sp_idb_36084_c0_g1_i1;Haliotis_sp_idb_28907_c0_g1_i1	Haliotis_sp_idb_36084_c0_g1_i1;Haliotis_sp_idb_28907_c0_g1_i1	1;1	1;1	1;1	>Haliotis_sp_idb_36084_c0_g1_i1;>Haliotis_sp_idb_28907_c0_g1_i1	2	1	1	1	9.4	9.4	9.4	22.375	203	203;244	0	12.109	26645000	4440800	1.60078e-05	0.00160078	6
Haliotis_sp_idb_28997_c0_g1_i1;Haliotis_sp_idb_28998_c0_g1_i1;Haliotis_sp_idb_28994_c0_g1_i1;comp80952_c0_seq1_1 len=744 path=[722:0-275 998:276-341 2142:342-374 1097:375-743];comp80952_c0_seq3_3 len=806 path=[1443:0-114 1558:115-125 1569:126-199 1643:200-216 1660:217-241 1685:242-245 1689:246-259 1703:260-337 998:338-403 2142:404-436 1097:437-805];comp80952_c0_seq2_3 len=848 path=[722:0-275 2617…	Haliotis_sp_idb_28997_c0_g1_i1;Haliotis_sp_idb_28998_c0_g1_i1	16;15;4;4;4;4;3;1;1;1;1;1	16;15;4;4;4;4;3;1;1;1;1;1	8;7;4;4;4;4;3;0;0;0;0;0	>Haliotis_sp_idb_28997_c0_g1_i1;>Haliotis_sp_idb_28998_c0_g1_i1	12	16	16	8	44.4	44.4	25.5	42.007	376	376;320;221;248;268;282;165;264;275;354;722;853	0	206.35	2778800000	132320000	0.000476975	0.0476975	178	583;584		268;357
Haliotis_sp_idb_29361_c0_g1_i1;comp103134_c0_seq6_1 len=1824 path=[5760:0-44 5805:45-140 8523:141-144 7983:145-154 206:155-592 4054:593-593 4055:594-617 669:618-835 887:836-1006 8807:1007-1075 1127:1076-1086 1138:1087-1192 8868:1193-1217 1269:1218-1373 1425:1374-1429 1481:1430-1463 1515:1464-1466 1518:1467-1789 1841:1790-1797 1849:1798-1799 1851:1800-1823];comp103134_c0_seq3_1 len=1840 path=[5760…	Haliotis_sp_idb_29361_c0_g1_i1;comp103134_c0_seq6_1 len=1824 path=[5760:0-44 5805:45-140 8523:141-144 7983:145-154 206:155-592 4054:593-593 4055:594-617 669:618-835 887:836-1006 8807:1007-1075 1127:1076-1086 1138:1087-1192 8868:1193-1217 1269:1218-1373 1425:1374-1429 1481:1430-1463 1515:1464-1466 1518:1467-1789 1841:1790-1797 1849:1798-1799 1851:1800-1823];comp103134_c0_seq3_1 len=1840 path=[5760…	3;2;2;2;2;2;2;1	3;2;2;2;2;2;2;1	3;2;2;2;2;2;2;1	>Haliotis_sp_idb_29361_c0_g1_i1;>comp103134_c0_seq6_1 len=1824 path=[5760:0-44 5805:45-140 8523:141-144 7983:145-154 206:155-592 4054:593-593 4055:594-617 669:618-835 887:836-1006 8807:1007-1075 1127:1076-1086 1138:1087-1192 8868:1193-1217 1269:1218-1373 1	8	3	3	3	8.8	8.8	8.8	49.886	443	443;608;614;616;622;822;828;322	0	37.392	256820000	11166000	4.02502e-05	0.00402502	22
Haliotis_sp_idb_3074_c0_g1_i1	Haliotis_sp_idb_3074_c0_g1_i1	7	7	7	>Haliotis_sp_idb_3074_c0_g1_i1	1	7	7	7	6.6	6.6	6.6	131.55	1267	1267	0	78.393	451400000	7919300	2.85468e-05	0.00285468	52	585		720
Haliotis_sp_idb_30843_c0_g1_i1	Haliotis_sp_idb_30843_c0_g1_i1	10	10	10	>Haliotis_sp_idb_30843_c0_g1_i1	1	10	10	10	21.6	21.6	21.6	72.965	705	705	0	188	784960000	37379000	0.00013474	0.013474	80	586;587		84;221
Haliotis_sp_idb_32090_c0_g1_i1	Haliotis_sp_idb_32090_c0_g1_i1	2	2	2	>Haliotis_sp_idb_32090_c0_g1_i1	1	2	2	2	8	8	8	30.973	287	287	0	17.739	66020000	6001800	2.16347e-05	0.00216347	8	588;589		170;171
Haliotis_sp_idb_32310_c0_g1_i1;comp56242_c1_seq1_1 len=419 path=[865:0-418];comp56242_c0_seq1_1 len=455 path=[1:0-454]	Haliotis_sp_idb_32310_c0_g1_i1	11;3;3	11;3;3	11;3;3	>Haliotis_sp_idb_32310_c0_g1_i1	3	11	11	11	13.1	13.1	13.1	102.89	941	941;140;152	0	113.05	846460000	19238000	6.93474e-05	0.00693474	98	590		526
Haliotis_sp_idb_32603_c0_g1_i1;Haliotis_sp_idb_32602_c0_g1_i1;Haliotis_sp_idb_32598_c0_g1_i1;comp118790_c0_seq1_1 len=1114 path=[1:0-1113];Haliotis_sp_CLC_1702_c0_g1_i1;Haliotis_sp_Tri_121152_c0_g1_i1;comp186443_c0_seq1_3 len=345 path=[1:0-344];comp184680_c0_seq1_2 len=342 path=[1:0-341]	Haliotis_sp_idb_32603_c0_g1_i1;Haliotis_sp_idb_32602_c0_g1_i1	17;17;8;7;7;6;3;2	17;17;8;7;7;6;3;2	15;15;8;7;5;4;3;2	>Haliotis_sp_idb_32603_c0_g1_i1;>Haliotis_sp_idb_32602_c0_g1_i1	8	17	17	15	27.8	27.8	25	88.145	835	835;937;307;372;412;384;115;114	0	323.31	102300000000	5683100000	0.0204859	2.04859	426	125;126;127;128;591;592;593;594;595;596;597;598;599;600;601;602;603;604;605		78;88;89;99;100;299;303;307;308;340;394;401;503;506;541;553;687;712;808
Haliotis_sp_idb_33826_c0_g1_i1;comp93193_c0_seq1_1 len=1303 path=[1480:0-38 1519:39-871 3263:872-887 2368:888-1005 2486:1006-1063 4483:1064-1069 2550:1070-1078 2559:1079-1175 2656:1176-1187 2668:1188-1240 3030:1241-1259 2753:1260-1302];comp93193_c0_seq2_1 len=1502 path=[1480:0-38 1519:39-871 3263:872-887 2368:888-1005 2486:1006-1063 4483:1064-1069 2550:1070-1078 2559:1079-1175 2656:1176-1187 2668…	Haliotis_sp_idb_33826_c0_g1_i1;comp93193_c0_seq1_1 len=1303 path=[1480:0-38 1519:39-871 3263:872-887 2368:888-1005 2486:1006-1063 4483:1064-1069 2550:1070-1078 2559:1079-1175 2656:1176-1187 2668:1188-1240 3030:1241-1259 2753:1260-1302];comp93193_c0_seq2_1 len=1502 path=[1480:0-38 1519:39-871 3263:872-887 2368:888-1005 2486:1006-1063 4483:1064-1069 2550:1070-1078 2559:1079-1175 2656:1176-1187 2668…	10;9;9;8;2	10;9;9;8;2	10;9;9;8;2	>Haliotis_sp_idb_33826_c0_g1_i1;>comp93193_c0_seq1_1 len=1303 path=[1480:0-38 1519:39-871 3263:872-887 2368:888-1005 2486:1006-1063 4483:1064-1069 2550:1070-1078 2559:1079-1175 2656:1176-1187 2668:1188-1240 3030:1241-1259 2753:1260-1302];>comp93193_c0_seq2	5	10	10	10	44.7	44.7	44.7	35.717	333	333;435;501;292;48	0	127.74	2312000000	115600000	0.000416704	0.0416704	115	606;607;608;609		129;132;174;330
Haliotis_sp_idb_3423_c0_g1_i1	Haliotis_sp_idb_3423_c0_g1_i1	18	18	18	>Haliotis_sp_idb_3423_c0_g1_i1	1	18	18	18	17.4	17.4	17.4	122.7	1166	1166	0	218.86	3364700000	98961000	0.000356726	0.0356726	108	610;611;612;613;614		404;511;622;1069;1090
Haliotis_sp_idb_34528_c0_g1_i1	Haliotis_sp_idb_34528_c0_g1_i1	7	7	7	>Haliotis_sp_idb_34528_c0_g1_i1	1	7	7	7	36	36	36	40.33	386	386	0	105.16	1628400000	108560000	0.000391327	0.0391327	34	615;616		163;307
Haliotis_sp_idb_34907_c0_g1_i1;comp96713_c3_seq4_2 len=1246 path=[18995:0-132 19128:133-225 1019:226-251 25:252-295 69:296-306 80:307-875 22586:876-878 652:879-1245];Haliotis_sp_Tri_46701_c0_g1_i1;tr|B6RB63|B6RB63_HALDI Protein disulfide-isomerase OS=Haliotis discus discus PE=2 SV=1;comp96713_c3_seq1_1 len=575 path=[1019:0-25 1044:26-279 19513:280-525 23939:526-541 16555:542-574];comp96713_c3_seq…	Haliotis_sp_idb_34907_c0_g1_i1;comp96713_c3_seq4_2 len=1246 path=[18995:0-132 19128:133-225 1019:226-251 25:252-295 69:296-306 80:307-875 22586:876-878 652:879-1245];Haliotis_sp_Tri_46701_c0_g1_i1;tr|B6RB63|B6RB63_HALDI Protein disulfide-isomerase OS=Haliotis discus discus PE=2 SV=1	10;9;9;5;1;1	10;9;9;5;1;1	10;9;9;5;1;1	>Haliotis_sp_idb_34907_c0_g1_i1;>comp96713_c3_seq4_2 len=1246 path=[18995:0-132 19128:133-225 1019:226-251 25:252-295 69:296-306 80:307-875 22586:876-878 652:879-1245];>Haliotis_sp_Tri_46701_c0_g1_i1;>tr|B6RB63|B6RB63_HALDI Protein disulfide-isomerase OS=H	6	10	10	10	20.9	20.9	20.9	60.409	546	546;415;450;499;192;344	0	74.74	2667000000	76200000	0.000274679	0.0274679	61	617		468
Haliotis_sp_idb_35012_c0_g1_i1	Haliotis_sp_idb_35012_c0_g1_i1	1	1	1	>Haliotis_sp_idb_35012_c0_g1_i1	1	1	1	1	10.7	10.7	10.7	12.589	112	112	0	7.7992	4254700	472750	1.70413e-06	0.000170413	2
Haliotis_sp_idb_35737_c0_g1_i1	Haliotis_sp_idb_35737_c0_g1_i1	4	2	1	>Haliotis_sp_idb_35737_c0_g1_i1	1	4	2	1	46.2	31	13.5	19.099	171	171	0	90.41	527310000	75330000	0.000271543	0.0271543	31	618		108
Haliotis_sp_idb_3591_c0_g1_i1	Haliotis_sp_idb_3591_c0_g1_i1	17	17	17	>Haliotis_sp_idb_3591_c0_g1_i1	1	17	17	17	16.4	16.4	16.4	152.31	1469	1469	0	160.5	2378100000	44870000	0.000161743	0.0161743	156	619;620;621;622;623;624;625;626;627		137;399;428;643;647;654;675;676;771
Haliotis_sp_idb_36583_c0_g1_i1	Haliotis_sp_idb_36583_c0_g1_i1	7	7	7	>Haliotis_sp_idb_36583_c0_g1_i1	1	7	7	7	14.1	14.1	14.1	67.097	714	714	0	323.31	22930000000	2866200000	0.00742678	0.742678	157	628		406
Haliotis_sp_idb_36895_c0_g1_i1;Haliotis_sp_idb_25721_c0_g1_i1;Haliotis_sp_idb_25720_c0_g1_i1;Haliotis_sp_idb_47174_c0_g1_i1	Haliotis_sp_idb_36895_c0_g1_i1;Haliotis_sp_idb_25721_c0_g1_i1;Haliotis_sp_idb_25720_c0_g1_i1;Haliotis_sp_idb_47174_c0_g1_i1	5;4;4;3	5;4;4;3	5;4;4;3	>Haliotis_sp_idb_36895_c0_g1_i1;>Haliotis_sp_idb_25721_c0_g1_i1;>Haliotis_sp_idb_25720_c0_g1_i1;>Haliotis_sp_idb_47174_c0_g1_i1	4	5	5	5	43.3	43.3	43.3	49.699	434	434;387;508;255	0	32.696	42714000	1154400	4.16128e-06	0.000416128	10
Haliotis_sp_idb_38838_c0_g1_i1	Haliotis_sp_idb_38838_c0_g1_i1	3	3	3	>Haliotis_sp_idb_38838_c0_g1_i1	1	3	3	3	16.1	16.1	16.1	25.052	224	224	0	24.692	346640000	26664000	9.61159e-05	0.00961159	14	629		105
Haliotis_sp_idb_39194_c0_g1_i1	Haliotis_sp_idb_39194_c0_g1_i1	1	1	1	>Haliotis_sp_idb_39194_c0_g1_i1	1	1	1	1	10.1	10.1	10.1	20.945	189	189	0	9.2531	13223000	1469300	5.2964e-06	0.00052964	2	630		63
Haliotis_sp_idb_39663_c0_g1_i1	Haliotis_sp_idb_39663_c0_g1_i1	4	4	4	>Haliotis_sp_idb_39663_c0_g1_i1	1	4	4	4	10.6	10.6	10.6	40.894	397	397	0	34.607	206680000	41335000	0.000149001	0.0149001	13
Haliotis_sp_idb_40080_c0_g1_i1	Haliotis_sp_idb_40080_c0_g1_i1	9	4	4	>Haliotis_sp_idb_40080_c0_g1_i1	1	9	4	4	62.5	36.9	36.9	17.863	160	160	0	103.75	18065000000	1642300000	0.00592001	0.592001	137
Haliotis_sp_idb_4071_c0_g1_i1;Haliotis_sp_idb_4065_c0_g1_i1	Haliotis_sp_idb_4071_c0_g1_i1;Haliotis_sp_idb_4065_c0_g1_i1	13;8	13;8	13;8	>Haliotis_sp_idb_4071_c0_g1_i1;>Haliotis_sp_idb_4065_c0_g1_i1	2	13	13	13	18.2	18.2	18.2	77.043	713	713;723	0	119.73	8097500000	368070000	0.00132678	0.132678	149	631;632		620;672
Haliotis_sp_idb_41551_c0_g1_i1	Haliotis_sp_idb_41551_c0_g1_i1	1	1	1	>Haliotis_sp_idb_41551_c0_g1_i1	1	1	1	1	4	4	4	33.957	303	303	0	7.6367	31462000	2420100	8.72375e-06	0.000872375	5
Haliotis_sp_idb_41781_c0_g1_i1;Haliotis_sp_idb_41783_c0_g1_i1;Haliotis_sp_Tri_34409_c0_g1_i1	Haliotis_sp_idb_41781_c0_g1_i1;Haliotis_sp_idb_41783_c0_g1_i1	6;6;2	6;6;2	6;6;2	>Haliotis_sp_idb_41781_c0_g1_i1;>Haliotis_sp_idb_41783_c0_g1_i1	3	6	6	6	10.5	10.5	10.5	71.848	608	608;648;172	0	40.635	163980000	5654400	2.03825e-05	0.00203825	14
Haliotis_sp_idb_42414_c0_g1_i1;comp188351_c0_seq1_6 len=718 path=[1:0-717];comp34113_c0_seq1_5 len=860 path=[838:0-859]	Haliotis_sp_idb_42414_c0_g1_i1;comp188351_c0_seq1_6 len=718 path=[1:0-717]	11;8;2	11;8;2	11;8;2	>Haliotis_sp_idb_42414_c0_g1_i1;>comp188351_c0_seq1_6 len=718 path=[1:0-717]	3	11	11	11	35.5	35.5	35.5	42.24	391	391;239;287	0	157.65	3806000000	253730000	0.000914623	0.0914623	92	633;634;635;636;637		133;136;145;159;365
Haliotis_sp_idb_42421_c0_g1_i1	Haliotis_sp_idb_42421_c0_g1_i1	5	3	3	>Haliotis_sp_idb_42421_c0_g1_i1	1	5	3	3	37.7	31.6	31.6	25.186	231	231	0	53.797	33621000	5603500	2.0199e-05	4.0398e-05	2	638;639		84;159
Haliotis_sp_idb_43266_c0_g1_i1;Haliotis_sp_CLC_4454_c0_g1_i1;Haliotis_sp_CLC_4455_c0_g1_i1	Haliotis_sp_idb_43266_c0_g1_i1	16;2;2	16;2;2	3;0;0	>Haliotis_sp_idb_43266_c0_g1_i1	3	16	16	3	35	35	4.6	59.013	520	520;114;177	0	234.09	3788300000	122200000	0.000440495	0.0440495	197
Haliotis_sp_idb_43368_c0_g1_i1	Haliotis_sp_idb_43368_c0_g1_i1	1	1	1	>Haliotis_sp_idb_43368_c0_g1_i1	1	1	1	1	2.6	2.6	2.6	43.247	463	463	0	9.8045	261280000	130640000	0.000470919	0.0470919	18
Haliotis_sp_idb_4412_c0_g1_i1	Haliotis_sp_idb_4412_c0_g1_i1	3	3	3	>Haliotis_sp_idb_4412_c0_g1_i1	1	3	3	3	10.3	10.3	10.3	25.419	233	233	0	22.733	180070000	13852000	4.99324e-05	0.00499324	13	640		101
Haliotis_sp_idb_44191_c0_g1_i1;comp105290_c0_seq2_6 len=2532 path=[1:0-47 8877:48-178 196:179-199 9012:200-202 9051:203-260 9056:261-265 9061:266-286 299:287-319 5190:320-332 345:333-358 5444:359-371 384:372-412 425:413-456 469:457-457 470:458-481 494:482-636 649:637-693 9257:694-711 724:712-731 744:732-765 9295:766-805 9327:806-905 918:906-1014 9478:1015-1043 1056:1044-1063 1076:1064-1064 1077:1…	Haliotis_sp_idb_44191_c0_g1_i1	17;3;3	17;3;3	9;3;3	>Haliotis_sp_idb_44191_c0_g1_i1	3	17	17	9	32.2	32.2	18.1	78.627	712	712;844;848	0	202.41	3104200000	75713000	0.000272923	0.0272923	148	234;641;642;643		41;59;250;253
Haliotis_sp_Tri_113162_c0_g1_i1;Haliotis_sp_idb_44566_c0_g1_i1;Haliotis_sp_CLC_5142_c0_g1_i1	Haliotis_sp_Tri_113162_c0_g1_i1;Haliotis_sp_idb_44566_c0_g1_i1;Haliotis_sp_CLC_5142_c0_g1_i1	8;8;4	8;8;4	2;2;1	>Haliotis_sp_Tri_113162_c0_g1_i1;>Haliotis_sp_idb_44566_c0_g1_i1;>Haliotis_sp_CLC_5142_c0_g1_i1	3	8	8	2	21.1	21.1	6.1	59.791	526	526;589;262	0	93.875	915170000	28599000	0.000103091	0.0103091	67
Haliotis_sp_idb_44572_c0_g1_i1;Haliotis_sp_idb_44571_c0_g1_i1	Haliotis_sp_idb_44572_c0_g1_i1;Haliotis_sp_idb_44571_c0_g1_i1	2;2	2;2	2;2	>Haliotis_sp_idb_44572_c0_g1_i1;>Haliotis_sp_idb_44571_c0_g1_i1	2	2	2	2	3.4	3.4	3.4	62.41	564	564;840	0	12.282	42593000	1183100	4.26473e-06	0.000426473	4
Haliotis_sp_idb_44689_c0_g1_i1;Haliotis_sp_idb_44690_c0_g1_i1;Haliotis_sp_Tri_6755_c0_g1_i1;Haliotis_sp_Tri_29190_c0_g1_i1	Haliotis_sp_idb_44689_c0_g1_i1;Haliotis_sp_idb_44690_c0_g1_i1;Haliotis_sp_Tri_6755_c0_g1_i1	11;11;6;5	11;11;6;5	11;11;6;5	>Haliotis_sp_idb_44689_c0_g1_i1;>Haliotis_sp_idb_44690_c0_g1_i1;>Haliotis_sp_Tri_6755_c0_g1_i1	4	11	11	11	22.5	22.5	22.5	86.582	899	899;905;309;336	0	323.31	37828000000	3782800000	0.0136359	1.36359	285	644;645;646;647;648		234;245;259;260;606
Haliotis_sp_idb_44738_c0_g1_i1;Haliotis_sp_CLC_11961_c0_g1_i1;comp86117_c0_seq5_2 len=748 path=[4074:0-40 903:41-127 990:128-282 1145:283-300 704:301-499 1163:500-581 1245:582-683 1347:684-747];Haliotis_sp_Tri_132752_c0_g1_i1;comp86117_c0_seq3_2 len=963 path=[4074:0-40 903:41-127 990:128-282 2064:283-410 4892:411-431 2405:432-497 1145:498-515 704:516-714 1163:715-796 1245:797-898 1347:899-962];co…	Haliotis_sp_idb_44738_c0_g1_i1;Haliotis_sp_CLC_11961_c0_g1_i1;comp86117_c0_seq5_2 len=748 path=[4074:0-40 903:41-127 990:128-282 1145:283-300 704:301-499 1163:500-581 1245:582-683 1347:684-747];Haliotis_sp_Tri_132752_c0_g1_i1;comp86117_c0_seq3_2 len=963 path=[4074:0-40 903:41-127 990:128-282 2064:283-410 4892:411-431 2405:432-497 1145:498-515 704:516-714 1163:715-796 1245:797-898 1347:899-962];co…	2;1;1;1;1;1;1	2;1;1;1;1;1;1	2;1;1;1;1;1;1	>Haliotis_sp_idb_44738_c0_g1_i1;>Haliotis_sp_CLC_11961_c0_g1_i1;>comp86117_c0_seq5_2 len=748 path=[4074:0-40 903:41-127 990:128-282 1145:283-300 704:301-499 1163:500-581 1245:582-683 1347:684-747];>Haliotis_sp_Tri_132752_c0_g1_i1;>comp86117_c0_seq3_2 len=9	7	2	2	2	11.6	11.6	11.6	32.982	303	303;160;249;253;321;385;497	0	17.115	27064000	1503600	5.42004e-06	0.000542004	4
Haliotis_sp_idb_45304_c0_g1_i1;Haliotis_sp_idb_45305_c0_g1_i1	Haliotis_sp_idb_45304_c0_g1_i1;Haliotis_sp_idb_45305_c0_g1_i1	6;5	6;5	6;5	>Haliotis_sp_idb_45304_c0_g1_i1;>Haliotis_sp_idb_45305_c0_g1_i1	2	6	6	6	17.1	17.1	17.1	44.616	414	414;320	0	73.946	361540000	20086000	7.24042e-05	0.00724042	49
Haliotis_sp_idb_46434_c0_g1_i1	Haliotis_sp_idb_46434_c0_g1_i1	4	1	1	>Haliotis_sp_idb_46434_c0_g1_i1	1	4	1	1	19.2	4.5	4.5	27.122	245	245	0	8.8879	197950000	19795000	7.13552e-05	0.00014271	19	139		188
Haliotis_sp_idb_47306_c0_g1_i1	Haliotis_sp_idb_47306_c0_g1_i1	2	2	2	>Haliotis_sp_idb_47306_c0_g1_i1	1	2	2	2	8.3	8.3	8.3	31.056	315	315	0	31.093	1380800000	345200000	0.00124435	0.124435	84
Haliotis_sp_idb_50884_c0_g1_i1;Haliotis_sp_idb_18771_c0_g1_i1;Haliotis_sp_idb_18767_c0_g1_i1;sp|P86728|UP5_HALAI Uncharacterized protein 5 OS=Haliotis asinina PE=1 SV=1	Haliotis_sp_idb_50884_c0_g1_i1;Haliotis_sp_idb_18771_c0_g1_i1;Haliotis_sp_idb_18767_c0_g1_i1	6;4;4;1	6;4;4;1	6;4;4;1	>Haliotis_sp_idb_50884_c0_g1_i1;>Haliotis_sp_idb_18771_c0_g1_i1;>Haliotis_sp_idb_18767_c0_g1_i1	4	6	6	6	36.4	36.4	36.4	19.756	173	173;175;208;173	0	89.037	8544200000	949360000	0.00342217	0.342217	120	649		93
Haliotis_sp_idb_51205_c0_g1_i1	Haliotis_sp_idb_51205_c0_g1_i1	1	1	1	>Haliotis_sp_idb_51205_c0_g1_i1	1	1	1	1	4.6	4.6	4.6	37.695	388	388	0	136.94	1353600000	1353600000	0.00487933	0.487933	19
Haliotis_sp_idb_51603_c0_g1_i1;comp83604_c0_seq2_1 len=951 path=[1875:0-100 92:101-107 99:108-269 280:270-789 800:790-950];comp83604_c0_seq1_1 len=970 path=[1875:0-100 92:101-107 99:108-269 261:270-288 280:289-808 800:809-969]	Haliotis_sp_idb_51603_c0_g1_i1	4;1;1	4;1;1	4;1;1	>Haliotis_sp_idb_51603_c0_g1_i1	3	4	4	4	30.3	30.3	30.3	13.359	119	119;317;324	0	56.576	2064400000	344060000	0.00124024	0.124024	54
Haliotis_sp_idb_5218_c0_g1_i1;Haliotis_sp_idb_5212_c0_g1_i1	Haliotis_sp_idb_5218_c0_g1_i1;Haliotis_sp_idb_5212_c0_g1_i1	7;4	7;4	7;4	>Haliotis_sp_idb_5218_c0_g1_i1;>Haliotis_sp_idb_5212_c0_g1_i1	2	7	7	7	36.1	36.1	36.1	30.225	266	266;212	0	53.688	454830000	30322000	0.000109302	0.0109302	43	650;651;652		101;139;244
Haliotis_sp_idb_52687_c0_g1_i1	Haliotis_sp_idb_52687_c0_g1_i1	14	14	14	>Haliotis_sp_idb_52687_c0_g1_i1	1	14	14	14	54.6	54.6	54.6	25.346	229	229	0	169.06	131180000000	10931000000	0.0394031	3.94031	291
Haliotis_sp_idb_53451_c0_g1_i1	Haliotis_sp_idb_53451_c0_g1_i1	2	2	2	>Haliotis_sp_idb_53451_c0_g1_i1	1	2	2	2	10.5	10.5	10.5	25.969	238	238	0	13.492	103520000	12941000	4.66485e-05	0.00466485	4
Haliotis_sp_idb_53898_c0_g1_i1;Haliotis_sp_Tri_60125_c0_g1_i1;Haliotis_sp_Tri_60130_c0_g1_i1;Haliotis_sp_Tri_60129_c0_g1_i1;Haliotis_sp_Tri_60127_c0_g1_i1;comp93348_c0_seq1_4 len=1186 path=[4062:0-158 2800:159-227 5257:228-279 1581:280-306 1608:307-372 1674:373-410 1712:411-620 1922:621-636 6309:637-646 1948:647-650 1952:651-651 1953:652-676 4244:677-677 4245:678-747 3019:748-802 5471:803-822 309…	Haliotis_sp_idb_53898_c0_g1_i1;Haliotis_sp_Tri_60125_c0_g1_i1;Haliotis_sp_Tri_60130_c0_g1_i1;Haliotis_sp_Tri_60129_c0_g1_i1	3;2;2;2;1;1;1;1;1	3;2;2;2;1;1;1;1;1	3;2;2;2;1;1;1;1;1	>Haliotis_sp_idb_53898_c0_g1_i1;>Haliotis_sp_Tri_60125_c0_g1_i1;>Haliotis_sp_Tri_60130_c0_g1_i1;>Haliotis_sp_Tri_60129_c0_g1_i1	9	3	3	3	11.4	11.4	11.4	37.973	341	341;484;489;489;213;395;414;414;414	0	40.72	103130000	6066500	2.1868e-05	0.0021868	13
Haliotis_sp_idb_54301_c0_g1_i1	Haliotis_sp_idb_54301_c0_g1_i1	4	4	4	>Haliotis_sp_idb_54301_c0_g1_i1	1	4	4	4	42.2	42.2	42.2	13.249	116	116	0	27.562	399130000	49891000	0.000179842	0.0179842	15
Haliotis_sp_idb_54309_c0_g1_i1	Haliotis_sp_idb_54309_c0_g1_i1	4	1	1	>Haliotis_sp_idb_54309_c0_g1_i1	1	4	1	1	16.1	5.9	5.9	38.781	373	373	0	11.59	13613000	1512600	5.45248e-06	0.000545248	1	129;653		260;346
Haliotis_sp_idb_55709_c0_g1_i1;Haliotis_sp_Tri_52153_c0_g1_i1;Haliotis_sp_CLC_21655_c0_g1_i1;Haliotis_sp_idb_55710_c0_g1_i1	Haliotis_sp_idb_55709_c0_g1_i1	17;7;3;3	17;7;3;3	14;7;3;3	>Haliotis_sp_idb_55709_c0_g1_i1	4	17	17	14	35.5	35.5	29.9	76.608	665	665;268;103;192	0	323.31	7716600000	285800000	0.00103023	0.103023	212	654;655;656;657		289;315;335;345
Haliotis_sp_idb_57746_c0_g1_i1	Haliotis_sp_idb_57746_c0_g1_i1	1	1	1	>Haliotis_sp_idb_57746_c0_g1_i1	1	1	1	1	7.1	7.1	7.1	23.428	226	226	0	8.6729	87365000	17473000	6.29851e-05	0.00629851	2
Haliotis_sp_idb_5844_c0_g1_i1;Haliotis_sp_idb_5845_c0_g1_i1;Haliotis_sp_CLC_7374_c0_g1_i1;comp286881_c0_seq1_1 len=266 path=[244:0-265]	Haliotis_sp_idb_5844_c0_g1_i1;Haliotis_sp_idb_5845_c0_g1_i1	5;4;2;1	5;4;2;1	5;4;2;1	>Haliotis_sp_idb_5844_c0_g1_i1;>Haliotis_sp_idb_5845_c0_g1_i1	4	5	5	5	6	6	6	126.11	1146	1146;811;630;89	0	38.962	106840000	2225900	8.02372e-06	0.000802372	12
Haliotis_sp_idb_5896_c0_g1_i1	Haliotis_sp_idb_5896_c0_g1_i1	28	28	28	>Haliotis_sp_idb_5896_c0_g1_i1	1	28	28	28	28.2	28.2	28.2	139.19	1251	1251	0	316.24	5685500000	98025000	0.000353352	0.0353352	219	658;659;660;661;662;663;664;665;666;667;668		110;322;603;673;697;715;783;786;805;839;879
Haliotis_sp_idb_59441_c0_g1_i1;Haliotis_sp_CLC_28060_c0_g1_i1	Haliotis_sp_idb_59441_c0_g1_i1;Haliotis_sp_CLC_28060_c0_g1_i1	6;5	6;5	6;5	>Haliotis_sp_idb_59441_c0_g1_i1;>Haliotis_sp_CLC_28060_c0_g1_i1	2	6	6	6	30.7	30.7	30.7	23.514	215	215;188	0	113.58	7426700000	742670000	0.00267711	0.267711	85
Haliotis_sp_idb_6290_c0_g1_i1	Haliotis_sp_idb_6290_c0_g1_i1	27	27	27	>Haliotis_sp_idb_6290_c0_g1_i1	1	27	27	27	24.5	24.5	24.5	179.89	1602	1602	0	271.6	1413100000	18117000	6.53065e-05	0.00653065	153	669;670;671		278;292;1364
Haliotis_sp_idb_66004_c0_g1_i1	Haliotis_sp_idb_66004_c0_g1_i1	1	1	1	>Haliotis_sp_idb_66004_c0_g1_i1	1	1	1	1	7.7	7.7	7.7	19.246	182	182	0	9.2405	56703000	9450400	3.40659e-05	0.00340659	8
Haliotis_sp_idb_66139_c0_g1_i1	Haliotis_sp_idb_66139_c0_g1_i1	2	2	2	>Haliotis_sp_idb_66139_c0_g1_i1	1	2	2	2	11.6	11.6	11.6	18.947	164	164	0	12.596	975060000	162510000	0.000585801	0.0585801	14
Haliotis_sp_idb_666_c0_g1_i1	Haliotis_sp_idb_666_c0_g1_i1	7	7	7	>Haliotis_sp_idb_666_c0_g1_i1	1	7	7	7	2	2	2	463.34	4159	4159	0	47.551	111960000	540890	1.94975e-06	0.000194975	9
Haliotis_sp_idb_67370_c0_g1_i1	Haliotis_sp_idb_67370_c0_g1_i1	2	2	2	>Haliotis_sp_idb_67370_c0_g1_i1	1	2	2	2	33	33	33	12.245	112	112	0	50.7	64032000	8004000	2.88521e-05	0.00288521	11
Haliotis_sp_Tri_121805_c0_g1_i1;Haliotis_sp_idb_7323_c0_g1_i1	Haliotis_sp_Tri_121805_c0_g1_i1;Haliotis_sp_idb_7323_c0_g1_i1	2;2	2;2	2;2	>Haliotis_sp_Tri_121805_c0_g1_i1;>Haliotis_sp_idb_7323_c0_g1_i1	2	2	2	2	23	23	23	17.848	165	165;203	0	19.394	87085000	7257100	2.61597e-05	0.00261597	7
Haliotis_sp_idb_7598_c0_g1_i1;Haliotis_sp_Tri_114598_c0_g1_i1;Haliotis_sp_CLC_9451_c0_g1_i1;Haliotis_sp_CLC_4024_c0_g1_i1	Haliotis_sp_idb_7598_c0_g1_i1;Haliotis_sp_Tri_114598_c0_g1_i1	16;14;2;1	16;14;2;1	16;14;2;1	>Haliotis_sp_idb_7598_c0_g1_i1;>Haliotis_sp_Tri_114598_c0_g1_i1	4	16	16	16	13	13	13	191.75	1943	1943;835;180;332	0	323.31	11124000000	411990000	0.0014851	0.14851	132	672		1079
Haliotis_sp_idb_791_c0_g1_i1;comp97082_c0_seq1_2 len=1380 path=[1358:0-6 1365:7-26 1385:27-244 1603:245-315 4206:316-321 4212:322-906 2265:907-935 2294:936-1145 2504:1146-1148 2507:1149-1177 2536:1178-1186 2545:1187-1340 2699:1341-1379];Haliotis_sp_idb_3472_c0_g1_i1;Haliotis_sp_Tri_83782_c0_g1_i1;comp106406_c0_seq3_4 len=6399 path=[7211:0-340 7552:341-356 7568:357-480 7692:481-530 7742:531-553 77…	Haliotis_sp_idb_791_c0_g1_i1;comp97082_c0_seq1_2 len=1380 path=[1358:0-6 1365:7-26 1385:27-244 1603:245-315 4206:316-321 4212:322-906 2265:907-935 2294:936-1145 2504:1146-1148 2507:1149-1177 2536:1178-1186 2545:1187-1340 2699:1341-1379];Haliotis_sp_idb_3472_c0_g1_i1;Haliotis_sp_Tri_83782_c0_g1_i1;comp106406_c0_seq3_4 len=6399 path=[7211:0-340 7552:341-356 7568:357-480 7692:481-530 7742:531-553 77…	2;1;1;1;1;1;1;1	2;1;1;1;1;1;1;1	2;1;1;1;1;1;1;1	>Haliotis_sp_idb_791_c0_g1_i1;>comp97082_c0_seq1_2 len=1380 path=[1358:0-6 1365:7-26 1385:27-244 1603:245-315 4206:316-321 4212:322-906 2265:907-935 2294:936-1145 2504:1146-1148 2507:1149-1177 2536:1178-1186 2545:1187-1340 2699:1341-1379];>Haliotis_sp_idb_	8	2	2	2	2.2	2.2	2.2	110.52	978	978;460;867;978;2133;2138;2411;2416	0	11.424	11704000	220830	7.96028e-07	7.96028e-05	2
Haliotis_sp_idb_8012_c0_g1_i1	Haliotis_sp_idb_8012_c0_g1_i1	5	5	5	>Haliotis_sp_idb_8012_c0_g1_i1	1	5	5	5	4.2	4.2	4.2	176.65	1664	1664	0	49.159	154780000	2120300	7.64306e-06	0.000764306	21
Haliotis_sp_Tri_130845_c0_g1_i1;Haliotis_sp_idb_813_c0_g1_i1	Haliotis_sp_Tri_130845_c0_g1_i1;Haliotis_sp_idb_813_c0_g1_i1	16;16	16;16	16;16	>Haliotis_sp_Tri_130845_c0_g1_i1;>Haliotis_sp_idb_813_c0_g1_i1	2	16	16	16	27.1	27.1	27.1	63.649	584	584;642	0	227.36	24800000000	1377800000	0.00496657	0.496657	405	673;674;675		143;159;295
Haliotis_sp_idb_8921_c0_g1_i1;Haliotis_sp_CLC_34674_c0_g1_i1	Haliotis_sp_idb_8921_c0_g1_i1	3;1	3;1	3;1	>Haliotis_sp_idb_8921_c0_g1_i1	2	3	3	3	1.6	1.6	1.6	234.46	2139	2139;1013	0	17.516	27873000	302960	1.09208e-06	0.000109208	3
Haliotis_sp_idb_982_c0_g1_i1	Haliotis_sp_idb_982_c0_g1_i1	50	50	50	>Haliotis_sp_idb_982_c0_g1_i1	1	50	50	50	22.5	22.5	22.5	341.95	3093	3093	0	323.31	5081200000	41311000	0.000148914	0.0148914	349	676;677;678;679;680;681;682;683;684;685;686;687		839;877;1463;2269;2420;2529;2538;2548;2648;2839;2985;2994
Haliotis_sp_Tri_100026_c0_g1_i1;comp90707_c0_seq1_2 len=3314 path=[3292:0-2269 5562:2270-2411 5704:2412-2719 6012:2720-3313]	Haliotis_sp_Tri_100026_c0_g1_i1;comp90707_c0_seq1_2 len=3314 path=[3292:0-2269 5562:2270-2411 5704:2412-2719 6012:2720-3313]	8;7	8;7	8;7	>Haliotis_sp_Tri_100026_c0_g1_i1;>comp90707_c0_seq1_2 len=3314 path=[3292:0-2269 5562:2270-2411 5704:2412-2719 6012:2720-3313]	2	8	8	8	27.1	27.1	27.1	49.378	442	442;1105	0	76.655	254200000	10168000	3.66527e-05	0.00366527	37	688;689		1;133
Haliotis_sp_Tri_100581_c0_g1_i1;Haliotis_sp_idb_41627_c0_g1_i1	Haliotis_sp_Tri_100581_c0_g1_i1;Haliotis_sp_idb_41627_c0_g1_i1	2;1	2;1	1;1	>Haliotis_sp_Tri_100581_c0_g1_i1;>Haliotis_sp_idb_41627_c0_g1_i1	2	2	2	1	14	14	10.3	27.764	242	242;254	0	22.624	137830000	11486000	4.14037e-05	0.00414037	7
Haliotis_sp_Tri_10153_c0_g1_i1;comp95009_c0_seq1_4 len=1905 path=[181:0-75 5348:76-151 333:152-174 356:175-318 500:319-326 508:327-438 4253:439-446 628:447-518 700:519-560 742:561-1904]	Haliotis_sp_Tri_10153_c0_g1_i1;comp95009_c0_seq1_4 len=1905 path=[181:0-75 5348:76-151 333:152-174 356:175-318 500:319-326 508:327-438 4253:439-446 628:447-518 700:519-560 742:561-1904]	5;4	5;4	5;4	>Haliotis_sp_Tri_10153_c0_g1_i1;>comp95009_c0_seq1_4 len=1905 path=[181:0-75 5348:76-151 333:152-174 356:175-318 500:319-326 508:327-438 4253:439-446 628:447-518 700:519-560 742:561-1904]	2	5	5	5	39.1	39.1	39.1	17.7	151	151;635	0	35	259730000	28859000	0.000104028	0.0104028	24	690		107
Haliotis_sp_Tri_105613_c0_g1_i1;comp59338_c0_seq1_5 len=1104 path=[1:0-1103];comp32926_c1_seq1_1 len=528 path=[3185:0-527];comp32926_c0_seq1_5 len=1615 path=[1593:0-1614];comp508308_c0_seq1_2 len=217 path=[195:0-216];comp278816_c0_seq1_1 len=218 path=[196:0-217];Haliotis_sp_idb_2395_c0_g1_i1;comp45059_c0_seq1_1 len=474 path=[1:0-129 131:130-473]	Haliotis_sp_Tri_105613_c0_g1_i1	37;13;8;7;2;1;1;1	37;13;8;7;2;1;1;1	37;13;8;7;2;1;1;1	>Haliotis_sp_Tri_105613_c0_g1_i1	8	37	37	37	35.4	35.4	35.4	157.42	1448	1448;368;176;539;72;73;127;158	0	323.31	5576000000	78535000	0.000283096	0.0283096	307	692;693;694;695;696;697;698;699;700;701		57;113;123;137;141;197;289;656;934;1206
Haliotis_sp_Tri_107502_c0_g1_i1	Haliotis_sp_Tri_107502_c0_g1_i1	23	23	23	>Haliotis_sp_Tri_107502_c0_g1_i1	1	23	23	23	37.5	37.5	37.5	90.797	805	805	0	272.38	9690400000	230720000	0.000831678	0.0831678	230	702;703;704;705		44;65;573;582
Haliotis_sp_Tri_108434_c0_g1_i1;comp97057_c2_seq2_1 len=506 path=[966:0-42 1009:43-48 1015:49-189 7173:190-217 1184:218-266 1233:267-288 1255:289-372 7638:373-375 1342:376-384 1351:385-385 1352:386-441 7682:442-443 1410:444-453 7676:454-463 1430:464-505];Haliotis_sp_idb_8482_c0_g1_i1	Haliotis_sp_Tri_108434_c0_g1_i1;comp97057_c2_seq2_1 len=506 path=[966:0-42 1009:43-48 1015:49-189 7173:190-217 1184:218-266 1233:267-288 1255:289-372 7638:373-375 1342:376-384 1351:385-385 1352:386-441 7682:442-443 1410:444-453 7676:454-463 1430:464-505];Haliotis_sp_idb_8482_c0_g1_i1	2;1;1	2;1;1	2;1;1	>Haliotis_sp_Tri_108434_c0_g1_i1;>comp97057_c2_seq2_1 len=506 path=[966:0-42 1009:43-48 1015:49-189 7173:190-217 1184:218-266 1233:267-288 1255:289-372 7638:373-375 1342:376-384 1351:385-385 1352:386-441 7682:442-443 1410:444-453 7676:454-463 1430:464-505]	3	2	2	2	13.8	13.8	13.8	25.784	232	232;169;194	0	19.736	163610000	16361000	5.89766e-05	0.00589766	9
Haliotis_sp_Tri_108584_c0_g1_i1	Haliotis_sp_Tri_108584_c0_g1_i1	20	20	20	>Haliotis_sp_Tri_108584_c0_g1_i1	1	20	20	20	50	50	50	43.264	406	406	0	321.36	25164000000	1258200000	0.00453544	0.453544	445	706;707;708;709		131;228;233;254
Haliotis_sp_Tri_109450_c0_g1_i1;comp101252_c0_seq3_2 len=1445 path=[12575:0-38 12614:39-47 12623:48-159 12735:160-162 12738:163-166 12742:167-571 13147:572-810 13386:811-817 13393:818-863 13439:864-947 13523:948-949 13525:950-1444];Haliotis_sp_Tri_109451_c0_g1_i1;comp101252_c0_seq1_2 len=1553 path=[18161:0-28 18190:29-80 10039:81-104 10063:105-130 10089:131-245 10204:246-361 10320:362-385 17735:3…	Haliotis_sp_Tri_109450_c0_g1_i1;comp101252_c0_seq3_2 len=1445 path=[12575:0-38 12614:39-47 12623:48-159 12735:160-162 12738:163-166 12742:167-571 13147:572-810 13386:811-817 13393:818-863 13439:864-947 13523:948-949 13525:950-1444]	9;8;4;3	9;8;4;3	9;8;4;3	>Haliotis_sp_Tri_109450_c0_g1_i1;>comp101252_c0_seq3_2 len=1445 path=[12575:0-38 12614:39-47 12623:48-159 12735:160-162 12738:163-166 12742:167-571 13147:572-810 13386:811-817 13393:818-863 13439:864-947 13523:948-949 13525:950-1444]	4	9	9	9	40.9	40.9	40.9	26.035	232	232;482;184;518	0	76.939	1092800000	78060000	0.000281384	0.0281384	70	710		143
Haliotis_sp_Tri_111351_c0_g1_i1;comp314509_c0_seq1_3 len=285 path=[1:0-284]	Haliotis_sp_Tri_111351_c0_g1_i1	3;1	3;1	3;1	>Haliotis_sp_Tri_111351_c0_g1_i1	2	3	3	3	9.1	9.1	9.1	53.231	486	486;95	0	24.424	22389000	861100	3.10401e-06	0.000310401	3
Haliotis_sp_Tri_113648_c0_g1_i1;Haliotis_sp_idb_20862_c0_g1_i1	Haliotis_sp_Tri_113648_c0_g1_i1;Haliotis_sp_idb_20862_c0_g1_i1	2;1	2;1	2;1	>Haliotis_sp_Tri_113648_c0_g1_i1;>Haliotis_sp_idb_20862_c0_g1_i1	2	2	2	2	2.4	2.4	2.4	143.72	1290	1290;846	0	16.914	40265000	629150	2.2679e-06	0.00022679	7
Haliotis_sp_Tri_119193_c0_g1_i1;sp|P86738|UP4_HALAI Uncharacterized protein 4 OS=Haliotis asinina PE=1 SV=1	Haliotis_sp_Tri_119193_c0_g1_i1	5;1	5;1	5;1	>Haliotis_sp_Tri_119193_c0_g1_i1	2	5	5	5	41.1	41.1	41.1	19.104	175	175;130	0	70.118	5338300000	533830000	0.0019243	0.19243	104	711;712;713;714;715;716;717;718;719;720		106;107;108;120;122;147;148;171;174;175
Haliotis_sp_Tri_119238_c0_g1_i1;comp16504_c0_seq1_3 len=408 path=[386:0-407];comp127495_c0_seq1_5 len=723 path=[701:0-722]	Haliotis_sp_Tri_119238_c0_g1_i1;comp16504_c0_seq1_3 len=408 path=[386:0-407]	9;5;2	9;5;2	9;5;2	>Haliotis_sp_Tri_119238_c0_g1_i1;>comp16504_c0_seq1_3 len=408 path=[386:0-407]	3	9	9	9	39.1	39.1	39.1	34.496	304	304;136;241	0	139.46	1522400000	126870000	0.000457329	0.0457329	121	721;722;723		118;196;272
Haliotis_sp_Tri_120377_c0_g1_i1;Haliotis_sp_Tri_120381_c0_g1_i1	Haliotis_sp_Tri_120377_c0_g1_i1	9;2	2;0	2;0	>Haliotis_sp_Tri_120377_c0_g1_i1	2	9	2	2	19.5	4.4	4.4	66.715	609	609;279	0	13.488	19137000	956850	3.44916e-06	0.000344916	2	461;462;571;578		127;207;424;437
Haliotis_sp_Tri_120379_c0_g1_i1	Haliotis_sp_Tri_120379_c0_g1_i1	35	7	1	>Haliotis_sp_Tri_120379_c0_g1_i1	1	35	7	1	17.2	3.5	0.5	263.91	2404	2404	0	70.781	231730000	2518800	9.07954e-06	0.000907954	22	404;405;406;407;408;571;572;573;574;576;577;578		1180;1194;1294;1398;1403;1890;1995;2012;2106;2124;2219;2232
Haliotis_sp_Tri_12080_c0_g1_i1;Haliotis_sp_idb_12590_c0_g1_i1	Haliotis_sp_Tri_12080_c0_g1_i1	6;1	6;1	6;1	>Haliotis_sp_Tri_12080_c0_g1_i1	2	6	6	6	3.9	3.9	3.9	178.27	1602	1602;411	0	41.073	134480000	1746500	6.29562e-06	0.000629562	20	724		41
Haliotis_sp_Tri_121458_c0_g1_i1	Haliotis_sp_Tri_121458_c0_g1_i1	11	5	5	>Haliotis_sp_Tri_121458_c0_g1_i1	1	11	5	5	61.3	19.3	19.3	21.035	212	212	0	60.895	7199100000	719910000	0.00259507	0.259507	73
Haliotis_sp_Tri_123584_c0_g1_i1;comp89084_c0_seq1_5 len=1819 path=[1797:0-9 1807:10-76 4247:77-89 4259:90-321 2119:322-831 2629:832-847 2645:848-1818]	Haliotis_sp_Tri_123584_c0_g1_i1;comp89084_c0_seq1_5 len=1819 path=[1797:0-9 1807:10-76 4247:77-89 4259:90-321 2119:322-831 2629:832-847 2645:848-1818]	4;3	4;3	4;3	>Haliotis_sp_Tri_123584_c0_g1_i1;>comp89084_c0_seq1_5 len=1819 path=[1797:0-9 1807:10-76 4247:77-89 4259:90-321 2119:322-831 2629:832-847 2645:848-1818]	2	4	4	4	15.6	15.6	15.6	36.365	333	333;607	0	32.491	373630000	19665000	7.08866e-05	0.00708866	45	725		90
Haliotis_sp_Tri_123826_c0_g1_i1	Haliotis_sp_Tri_123826_c0_g1_i1	5	5	5	>Haliotis_sp_Tri_123826_c0_g1_i1	1	5	5	5	6.2	6.2	6.2	107.68	969	969	0	32.542	226680000	4927700	1.77629e-05	0.00177629	27	726		56
Haliotis_sp_Tri_12500_c0_g1_i1	Haliotis_sp_Tri_12500_c0_g1_i1	1	1	1	>Haliotis_sp_Tri_12500_c0_g1_i1	1	1	1	1	1.9	1.9	1.9	64.064	568	568	0.0016722	7.0508	73124000	3046800	1.09828e-05	0.00109828	7	727		324
Haliotis_sp_Tri_125905_c0_g1_i1	Haliotis_sp_Tri_125905_c0_g1_i1	5	5	5	>Haliotis_sp_Tri_125905_c0_g1_i1	1	5	5	5	12.1	12.1	12.1	68.729	621	621	0	64.894	54796000	1957000	7.05441e-06	0.000705441	9
Haliotis_sp_Tri_127820_c0_g1_i1	Haliotis_sp_Tri_127820_c0_g1_i1	1	1	1	>Haliotis_sp_Tri_127820_c0_g1_i1	1	1	1	1	9.8	9.8	9.8	19.529	184	184	0	10.83	11659000	1665600	6.004e-06	0.0006004	4	728;729		88;90
Haliotis_sp_Tri_129603_c0_g1_i1;comp105495_c0_seq9_4 len=2286 path=[9783:0-21 1946:22-1210 3135:1211-1564 19827:1565-1565 3490:1566-1729 3654:1730-2285];comp105495_c0_seq23_4 len=2970 path=[19402:0-22 1262:23-58 19462:59-65 1305:66-160 1400:161-295 1535:296-322 19538:323-324 1565:325-335 1576:336-374 1615:375-416 1657:417-426 1667:427-437 1678:438-503 19643:504-507 1748:508-513 1754:514-548 19668…	Haliotis_sp_Tri_129603_c0_g1_i1;comp105495_c0_seq9_4 len=2286 path=[9783:0-21 1946:22-1210 3135:1211-1564 19827:1565-1565 3490:1566-1729 3654:1730-2285];comp105495_c0_seq23_4 len=2970 path=[19402:0-22 1262:23-58 19462:59-65 1305:66-160 1400:161-295 1535:296-322 19538:323-324 1565:325-335 1576:336-374 1615:375-416 1657:417-426 1667:427-437 1678:438-503 19643:504-507 1748:508-513 1754:514-548 19668…	16;14;14;14;14;11;11;11;11;11;11;11;11;9;9;9;9;9;9;9;9;9;9;9;9;5;5;5;5;5;3;2;2;2;2;2;2;2;2;2	16;14;14;14;14;11;11;11;11;11;11;11;11;9;9;9;9;9;9;9;9;9;9;9;9;5;5;5;5;5;3;2;2;2;2;2;2;2;2;2	16;14;14;14;14;11;11;11;11;11;11;11;11;9;9;9;9;9;9;9;9;9;9;9;9;5;5;5;5;5;3;2;2;2;2;2;2;2;2;2	>Haliotis_sp_Tri_129603_c0_g1_i1;>comp105495_c0_seq9_4 len=2286 path=[9783:0-21 1946:22-1210 3135:1211-1564 19827:1565-1565 3490:1566-1729 3654:1730-2285];>comp105495_c0_seq23_4 len=2970 path=[19402:0-22 1262:23-58 19462:59-65 1305:66-160 1400:161-295 1535	40	16	16	16	24.9	24.9	24.9	106.3	945	945;762;990;998;1005;598;611;826;834;839;841;847;854;725;739;889;953;961;967;968;975;982;1117;1125;1132;346;890;1118;1125;1132;279;573;726;739;954;961;967;968;974;981	0	178.01	1106400000	25730000	9.27491e-05	0.00927491	90	730;731;732;733;734;735		67;72;416;581;858;910
Haliotis_sp_Tri_131427_c0_g1_i1;tr|B3TK83|B3TK83_HALDV Beta-actin 2 OS=Haliotis diversicolor PE=2 SV=1;tr|Q6U1K1|Q6U1K1_HALDH Actin OS=Haliotis discus hannai PE=2 SV=1;tr|Q256S1|Q256S1_HALTU Actin OS=Haliotis tuberculata GN=actin PE=2 SV=1;tr|B3SNT2|B3SNT2_HALDV Actin OS=Haliotis diversicolor PE=2 SV=1;comp103470_c1_seq20_6 len=1319 path=[18001:0-239 25907:240-242 1593:243-278 25943:279-283 25948…
[7401:0-54 3368:55-177 1104:178-290 8094:291-291 1218:292-448 1375:449-486 1413:487-522];comp93790_c0_seq4_5 len=634 path=[7401:0-54 3368:55-177 1104:178-290 8094:291-291 1218:292-448 6525:449-566 1375:567-604 6743:605-633];comp93790_c0_seq9_5 len=676 path=[8015:0-33 807:34-330 1104:331-443 8094:444-444 1218:445-601 1375:602-639 1413:640-675];comp84083_c0_seq2_1 len=684 path=[794:0-371 2609:372-3…	Haliotis_sp_Tri_131427_c0_g1_i1;tr|B3TK83|B3TK83_HALDV Beta-actin 2 OS=Haliotis diversicolor PE=2 SV=1;tr|Q6U1K1|Q6U1K1_HALDH Actin OS=Haliotis discus hannai PE=2 SV=1;tr|Q256S1|Q256S1_HALTU Actin OS=Haliotis tuberculata GN=actin PE=2 SV=1;tr|B3SNT2|B3SNT2_HALDV Actin OS=Haliotis diversicolor PE=2 SV=1;comp103470_c1_seq20_6 len=1319 path=[18001:0-239 25907:240-242 1593:243-278 25943:279-283 25948…	15;14;14;14;14;14;14;14;14;14;14;14;14;14;13;13;13;9;9;9;9;9;9;9;9;9;9;8;8;7;7;6;6;6;6;6;6;6;5;5;5;5;5;5;5;5;5;5;5;5;5;5;3;3;3;3;3;3;3;3;3;3;3;3;3;3;3;3;3;3;2;2;2;2;2;1;1;1;1;1;1;1;1;1;1;1;1;1;1;1;1;1;1;1;1;1;1;1;1;1;1;1	15;14;14;14;14;14;14;14;14;14;14;14;14;14;13;13;13;9;9;9;9;9;9;9;9;9;9;8;8;7;7;6;6;6;6;6;6;6;5;5;5;5;5;5;5;5;5;5;5;5;5;5;3;3;3;3;3;3;3;3;3;3;3;3;3;3;3;3;3;3;2;2;2;2;2;1;1;1;1;1;1;1;1;1;1;1;1;1;1;1;1;1;1;1;1;1;1;1;1;1;1;1	2;2;2;2;2;2;2;2;2;2;2;2;2;2;2;2;2;0;0;0;0;2;2;2;2;2;2;0;0;0;0;0;0;0;0;0;0;0;2;2;2;2;2;2;2;2;2;2;2;2;2;2;0;0;0;2;2;2;2;0;2;0;0;0;0;0;0;0;0;0;2;0;0;0;0;0;0;0;0;0;0;0;0;0;0;0;0;0;0;0;0;0;0;0;0;0;0;0;0;0;0;0	>Haliotis_sp_Tri_131427_c0_g1_i1;>tr|B3TK83|B3TK83_HALDV Beta-actin 2 OS=Haliotis diversicolor PE=2 SV=1;>tr|Q6U1K1|Q6U1K1_HALDH Actin OS=Haliotis discus hannai PE=2 SV=1;>tr|Q256S1|Q256S1_HALTU Actin OS=Haliotis tuberculata GN=actin PE=2 SV=1;>tr|B3SNT2|B	102	15	15	2	50.3	50.3	5.9	41.821	376	376;375;376;376;376;440;468;472;475;500;503;531;568;582;423;455;458;194;194;194;194;849;881;884;912;949;963;159;410;194;335;83;87;101;102;122;165;194;255;266;275;298;301;307;310;329;338;366;375;380;389;443;69;93;141;146;166;198;201;232;334;377;847;850;865;882;885;913;950;964;50;90;94;301;532;67;69;77;82;84;90;99;105;125;175;212;226;228;241;260;263;278;295;375;375;375;376;377;459;483;496;520	0	297.47	17505000000	875240000	0.00315498	0.315498	320	390;391;393;736;737		45;48;177;228;306
Haliotis_sp_Tri_137628_c0_g1_i1	Haliotis_sp_Tri_137628_c0_g1_i1	3	3	3	>Haliotis_sp_Tri_137628_c0_g1_i1	1	3	3	3	25.6	25.6	25.6	19.645	180	180	0	37.823	1339700000	148860000	0.000536597	0.0536597	45
Haliotis_sp_Tri_138845_c0_g1_i1;Haliotis_sp_CLC_25186_c0_g1_i1	Haliotis_sp_Tri_138845_c0_g1_i1;Haliotis_sp_CLC_25186_c0_g1_i1	7;4	4;4	4;4	>Haliotis_sp_Tri_138845_c0_g1_i1;>Haliotis_sp_CLC_25186_c0_g1_i1	2	7	4	4	17	8.7	8.7	50.684	448	448;154	0	48.189	3284100000	252620000	0.000910621	0.0910621	52	738		129
Haliotis_sp_Tri_14507_c0_g1_i1	Haliotis_sp_Tri_14507_c0_g1_i1	13	13	13	>Haliotis_sp_Tri_14507_c0_g1_i1	1	13	13	13	34.9	34.9	34.9	63.617	593	593	0	200.58	3876900000	133690000	0.000481913	0.0481913	151	739;740;741		130;188;325
Haliotis_sp_Tri_14867_c0_g1_i1	Haliotis_sp_Tri_14867_c0_g1_i1	2	2	2	>Haliotis_sp_Tri_14867_c0_g1_i1	1	2	2	2	5.1	5.1	5.1	44.923	447	447	0	13.498	27527000	2117500	7.63297e-06	0.000763297	4
Haliotis_sp_Tri_1743_c0_g1_i1;comp89145_c0_seq2_3 len=654 path=[1328:0-27 1356:28-167 1496:168-194 1523:195-206 1535:207-257 1586:258-313 1642:314-316 1645:317-321 1650:322-401 1730:402-455 1784:456-496 1825:497-511 1840:512-583 1912:584-595 1924:596-618 1947:619-653];comp89145_c0_seq1_3 len=993 path=[980:0-211 1192:212-291 1272:292-319 3404:320-320 1301:321-347 1328:348-375 1982:376-515 1496:516…	Haliotis_sp_Tri_1743_c0_g1_i1;comp89145_c0_seq2_3 len=654 path=[1328:0-27 1356:28-167 1496:168-194 1523:195-206 1535:207-257 1586:258-313 1642:314-316 1645:317-321 1650:322-401 1730:402-455 1784:456-496 1825:497-511 1840:512-583 1912:584-595 1924:596-618 1947:619-653]	26;20;4	26;20;4	26;20;4	>Haliotis_sp_Tri_1743_c0_g1_i1;>comp89145_c0_seq2_3 len=654 path=[1328:0-27 1356:28-167 1496:168-194 1523:195-206 1535:207-257 1586:258-313 1642:314-316 1645:317-321 1650:322-401 1730:402-455 1784:456-496 1825:497-511 1840:512-583 1912:584-595 1924:596-618	3	26	26	26	72.3	72.3	72.3	27.266	249	249;218;331	0	323.31	555240000000	46270000000	0.16679	16.679	1236	742;743;744;745;746;747;748;749;750		66;119;155;184;188;201;205;217;240
Haliotis_sp_Tri_2746_c0_g1_i1;Haliotis_sp_Tri_17455_c0_g1_i1;tr|A0A0B4VCR4|A0A0B4VCR4_HALAI Glycine-rich boundary protein OS=Haliotis asinina GN=GRBP PE=2 SV=1	Haliotis_sp_Tri_2746_c0_g1_i1;Haliotis_sp_Tri_17455_c0_g1_i1;tr|A0A0B4VCR4|A0A0B4VCR4_HALAI Glycine-rich boundary protein OS=Haliotis asinina GN=GRBP PE=2 SV=1	2;2;1	2;2;1	2;2;1	>Haliotis_sp_Tri_2746_c0_g1_i1;>Haliotis_sp_Tri_17455_c0_g1_i1;>tr|A0A0B4VCR4|A0A0B4VCR4_HALAI Glycine-rich boundary protein OS=Haliotis asinina GN=GRBP PE=2 SV=1	3	2	2	2	9.3	9.3	9.3	21.624	204	204;362;343	0	12.561	3504300000	500610000	0.00180455	0.180455	38
Haliotis_sp_Tri_18127_c0_g1_i1	Haliotis_sp_Tri_18127_c0_g1_i1	10	10	10	>Haliotis_sp_Tri_18127_c0_g1_i1	1	10	10	10	27.5	27.5	27.5	70.021	673	673	0	266.25	4262600000	284170000	0.00102435	0.102435	94	751;752;753		218;225;232
Haliotis_sp_Tri_20350_c0_g1_i1;Haliotis_sp_Tri_20347_c0_g1_i1;Haliotis_sp_Tri_20348_c0_g1_i1	Haliotis_sp_Tri_20350_c0_g1_i1;Haliotis_sp_Tri_20347_c0_g1_i1;Haliotis_sp_Tri_20348_c0_g1_i1	2;2;2	2;2;2	2;2;2	>Haliotis_sp_Tri_20350_c0_g1_i1;>Haliotis_sp_Tri_20347_c0_g1_i1;>Haliotis_sp_Tri_20348_c0_g1_i1	3	2	2	2	25.7	25.7	25.7	24.803	226	226;255;332	0	14.556	34168000	1798300	6.48235e-06	0.000648235	3
Haliotis_sp_Tri_21565_c0_g1_i1	Haliotis_sp_Tri_21565_c0_g1_i1	5	5	5	>Haliotis_sp_Tri_21565_c0_g1_i1	1	5	5	5	22.7	22.7	22.7	31.563	282	282	0	65.123	696510000	46434000	0.000167381	0.0167381	49	754;755;756		34;46;252
Haliotis_sp_Tri_24151_c0_g1_i1	Haliotis_sp_Tri_24151_c0_g1_i1	3	3	3	>Haliotis_sp_Tri_24151_c0_g1_i1	1	3	3	3	18.8	18.8	18.8	16.674	149	149	0	22.581	5001200000	555680000	0.00200306	0.200306	64
Haliotis_sp_Tri_25106_c0_g1_i1;comp246916_c0_seq1_3 len=215 path=[193:0-214]	Haliotis_sp_Tri_25106_c0_g1_i1	27;2	27;2	27;2	>Haliotis_sp_Tri_25106_c0_g1_i1	2	27	27	27	53.2	53.2	53.2	61.796	538	538;71	0	323.31	127770000000	4732200000	0.0170582	1.70582	799	757;758;759;760;761		79;97;260;289;470
Haliotis_sp_Tri_26245_c0_g1_i1	Haliotis_sp_Tri_26245_c0_g1_i1	2	2	2	>Haliotis_sp_Tri_26245_c0_g1_i1	1	2	2	2	3.8	3.8	3.8	63.144	557	557	0	12.105	36008000	1286000	4.63565e-06	0.000463565	2
Haliotis_sp_Tri_28544_c0_g1_i1;Haliotis_sp_CLC_729_c0_g1_i1;comp59223_c0_seq1_2 len=530 path=[1:0-47 49:48-413 415:414-471 1077:472-529]	Haliotis_sp_Tri_28544_c0_g1_i1;Haliotis_sp_CLC_729_c0_g1_i1;comp59223_c0_seq1_2 len=530 path=[1:0-47 49:48-413 415:414-471 1077:472-529]	10;8;5	10;8;5	10;8;5	>Haliotis_sp_Tri_28544_c0_g1_i1;>Haliotis_sp_CLC_729_c0_g1_i1;>comp59223_c0_seq1_2 len=530 path=[1:0-47 49:48-413 415:414-471 1077:472-529]	3	10	10	10	25.6	25.6	25.6	44.124	395	395;396;177	0	106.41	662950000	41435000	0.000149361	0.0149361	35
Haliotis_sp_Tri_28744_c0_g1_i1;comp64512_c0_seq1_1 len=973 path=[1:0-376 378:377-715 717:716-972];comp228173_c0_seq1_5 len=485 path=[463:0-484]	Haliotis_sp_Tri_28744_c0_g1_i1;comp64512_c0_seq1_1 len=973 path=[1:0-376 378:377-715 717:716-972]	5;4;1	5;4;1	5;4;1	>Haliotis_sp_Tri_28744_c0_g1_i1;>comp64512_c0_seq1_1 len=973 path=[1:0-376 378:377-715 717:716-972]	3	5	5	5	17.3	17.3	17.3	41.418	376	376;325;162	0	41.697	304480000	21748000	7.83952e-05	0.00783952	40	762;763		244;247
Haliotis_sp_Tri_29101_c0_g1_i1;Haliotis_sp_CLC_652_c0_g1_i1	Haliotis_sp_Tri_29101_c0_g1_i1;Haliotis_sp_CLC_652_c0_g1_i1	7;4	7;4	7;4	>Haliotis_sp_Tri_29101_c0_g1_i1;>Haliotis_sp_CLC_652_c0_g1_i1	2	7	7	7	29.7	29.7	29.7	32.79	317	317;101	0	73.747	662280000	66228000	0.000238733	0.0238733	67
Haliotis_sp_Tri_31892_c0_g1_i1;comp22593_c0_seq1_3 len=735 path=[1:0-734]	Haliotis_sp_Tri_31892_c0_g1_i1;comp22593_c0_seq1_3 len=735 path=[1:0-734]	16;15	7;7	6;6	>Haliotis_sp_Tri_31892_c0_g1_i1;>comp22593_c0_seq1_3 len=735 path=[1:0-734]	2	16	7	6	57.6	31.3	24.7	21.648	198	198;245	0	144.59	161690000000	26948000000	0.0971397	9.71397	1700		62		83
Haliotis_sp_Tri_31897_c0_g1_i1	Haliotis_sp_Tri_31897_c0_g1_i1	12	11	5	>Haliotis_sp_Tri_31897_c0_g1_i1	1	12	11	5	71.2	65.7	56.6	21.955	198	198	0	223.33	34901000000	4362700000	0.0157263	1.57263	318
Haliotis_sp_Tri_33373_c0_g1_i1;Haliotis_sp_idb_42906_c0_g1_i1;comp106499_c0_seq6_2 len=870 path=[2878:0-71 9071:72-95 12901:96-104 12910:105-118 12924:119-119 12959:120-129 8693:130-131 12937:132-254 13021:255-485 5136:486-577 5228:578-582 13205:583-603 3482:604-636 3515:637-691 13249:692-699 13257:700-706 13264:707-708 13266:709-761 13319:762-762 13320:763-770 13328:771-782 3661:783-783 3662:784…	Haliotis_sp_Tri_33373_c0_g1_i1	3;1;1;1;1;1	3;1;1;1;1;1	2;1;0;1;0;0	>Haliotis_sp_Tri_33373_c0_g1_i1	6	3	3	2	4.3	4.3	3.1	88.932	785	785;185;290;322;339;344	0	19.319	88978000	2341500	8.44042e-06	0.000844042	6
Haliotis_sp_Tri_34683_c0_g1_i1;comp97911_c1_seq1_4 len=1696 path=[1:0-71 73:72-102 104:103-278 280:279-320 322:321-324 326:325-345 347:346-455 4378:456-490 492:491-663 665:664-681 683:682-842 844:843-862 864:863-1274 6916:1275-1394 1396:1395-1418 1420:1419-1486 1488:1487-1498 1500:1499-1561 1563:1562-1593 1595:1594-1695]	Haliotis_sp_Tri_34683_c0_g1_i1;comp97911_c1_seq1_4 len=1696 path=[1:0-71 73:72-102 104:103-278 280:279-320 322:321-324 326:325-345 347:346-455 4378:456-490 492:491-663 665:664-681 683:682-842 844:843-862 864:863-1274 6916:1275-1394 1396:1395-1418 1420:1419-1486 1488:1487-1498 1500:1499-1561 1563:1562-1593 1595:1594-1695]	23;14	1;1	1;1	>Haliotis_sp_Tri_34683_c0_g1_i1;>comp97911_c1_seq1_4 len=1696 path=[1:0-71 73:72-102 104:103-278 280:279-320 322:321-324 326:325-345 347:346-455 4378:456-490 492:491-663 665:664-681 683:682-842 844:843-862 864:863-1274 6916:1275-1394 1396:1395-1418 1420:14	2	23	1	1	11.3	0.4	0.4	293.92	2688	2688;565	0.006462	6.7515	97470000	878110	3.16533e-06	3.16533e-08	2	466		538
Haliotis_sp_Tri_35519_c0_g1_i1;Haliotis_sp_idb_43536_c0_g1_i1	Haliotis_sp_Tri_35519_c0_g1_i1;Haliotis_sp_idb_43536_c0_g1_i1	12;11	12;11	12;11	>Haliotis_sp_Tri_35519_c0_g1_i1;>Haliotis_sp_idb_43536_c0_g1_i1	2	12	12	12	37.6	37.6	37.6	42.363	383	383;345	0	220.58	24089000000	1338300000	0.00482418	0.482418	373	764		157
Haliotis_sp_Tri_3731_c0_g1_i1;comp92088_c0_seq1_4 len=674 path=[1:0-31 33:32-76 2470:77-121 123:122-145 2497:146-154 2506:155-188 190:189-256 258:257-272 2583:273-294 296:295-328 2621:329-339 341:340-350 352:351-447 2654:448-448 450:449-468 470:469-525 2678:526-531 2684:532-673]	Haliotis_sp_Tri_3731_c0_g1_i1;comp92088_c0_seq1_4 len=674 path=[1:0-31 33:32-76 2470:77-121 123:122-145 2497:146-154 2506:155-188 190:189-256 258:257-272 2583:273-294 296:295-328 2621:329-339 341:340-350 352:351-447 2654:448-448 450:449-468 470:469-525 2678:526-531 2684:532-673]	6;5	6;5	6;5	>Haliotis_sp_Tri_3731_c0_g1_i1;>comp92088_c0_seq1_4 len=674 path=[1:0-31 33:32-76 2470:77-121 123:122-145 2497:146-154 2506:155-188 190:189-256 258:257-272 2583:273-294 296:295-328 2621:329-339 341:340-350 352:351-447 2654:448-448 450:449-468 470:469-525 2	2	6	6	6	39	39	39	15.116	141	141;224	0	59.401	219540000	21954000	7.91378e-05	0.00791378	13	765		123
Haliotis_sp_Tri_37898_c0_g1_i1;Haliotis_sp_Tri_37900_c0_g1_i1;comp100651_c0_seq8_6 len=4069 path=[10844:0-565 11410:566-602 11447:603-678 11523:679-681 11526:682-892 11737:893-911 11756:912-964 11809:965-1187 12032:1188-1189 12034:1190-1268 19436:1269-1269 12114:1270-1280 12125:1281-1392 15669:1393-1478 12357:1479-1632 6764:1633-1730 6862:1731-1731 6863:1732-3012 8144:3013-4068];comp100651_c0_seq…	Haliotis_sp_Tri_37898_c0_g1_i1;Haliotis_sp_Tri_37900_c0_g1_i1;comp100651_c0_seq8_6 len=4069 path=[10844:0-565 11410:566-602 11447:603-678 11523:679-681 11526:682-892 11737:893-911 11756:912-964 11809:965-1187 12032:1188-1189 12034:1190-1268 19436:1269-1269 12114:1270-1280 12125:1281-1392 15669:1393-1478 12357:1479-1632 6764:1633-1730 6862:1731-1731 6863:1732-3012 8144:3013-4068];comp100651_c0_seq…	2;2;1;1;1;1;1;1;1;1;1;1	2;2;1;1;1;1;1;1;1;1;1;1	2;2;1;1;1;1;1;1;1;1;1;1	>Haliotis_sp_Tri_37898_c0_g1_i1;>Haliotis_sp_Tri_37900_c0_g1_i1;>comp100651_c0_seq8_6 len=4069 path=[10844:0-565 11410:566-602 11447:603-678 11523:679-681 11526:682-892 11737:893-911 11756:912-964 11809:965-1187 12032:1188-1189 12034:1190-1268 19436:1269-1	12	2	2	2	2.6	2.6	2.6	89.728	812	812;911;1356;1367;1503;1536;1763;1775;1782;1793;1943;1962	0	12.046	37859000	860440	3.10164e-06	0.000310164	7
Haliotis_sp_Tri_38314_c0_g1_i1;comp24992_c0_seq1_5 len=261 path=[239:0-260];comp24992_c1_seq1_1 len=263 path=[477:0-262]	Haliotis_sp_Tri_38314_c0_g1_i1;comp24992_c0_seq1_5 len=261 path=[239:0-260]	3;2;1	3;2;1	3;2;1	>Haliotis_sp_Tri_38314_c0_g1_i1;>comp24992_c0_seq1_5 len=261 path=[239:0-260]	3	3	3	3	23.8	23.8	23.8	17.409	164	164;87;88	0	22.291	714570000	59547000	0.00021465	0.021465	25
Haliotis_sp_Tri_4114_c0_g1_i1;comp94729_c0_seq3_2 len=685 path=[159:0-29 189:30-30 2532:31-54 5414:55-55 5415:56-684];Haliotis_sp_CLC_21451_c0_g1_i1;Haliotis_sp_Tri_4118_c0_g1_i1;Haliotis_sp_idb_51916_c0_g1_i1;comp94729_c0_seq1_2 len=306 path=[4010:0-30 5414:31-31 4042:32-103 4114:104-124 329:125-136 5488:137-141 5493:142-149 354:150-174 5513:175-185 3222:186-305];comp94729_c0_seq6_1 len=320 path…	Haliotis_sp_Tri_4114_c0_g1_i1;comp94729_c0_seq3_2 len=685 path=[159:0-29 189:30-30 2532:31-54 5414:55-55 5415:56-684];Haliotis_sp_CLC_21451_c0_g1_i1	10;7;7;3;2;1;1;1	2;0;0;2;2;1;1;0	2;0;0;2;2;1;1;0	>Haliotis_sp_Tri_4114_c0_g1_i1;>comp94729_c0_seq3_2 len=685 path=[159:0-29 189:30-30 2532:31-54 5414:55-55 5415:56-684];>Haliotis_sp_CLC_21451_c0_g1_i1	8	10	2	2	23.8	6.5	6.5	56.303	541	541;228;294;418;270;102;107;155	0	31.333	34247000	1902600	6.85832e-06	0.000685832	4
Haliotis_sp_Tri_4200_c0_g1_i1;comp33684_c0_seq1_1 len=1185 path=[1:0-1184];comp38651_c0_seq2_1 len=1000 path=[1:0-105 339:106-999];comp38651_c0_seq1_2 len=1232 path=[1:0-105 107:106-337 339:338-1231]	Haliotis_sp_Tri_4200_c0_g1_i1;comp33684_c0_seq1_1 len=1185 path=[1:0-1184]	9;5;3;3	9;5;3;3	9;5;3;3	>Haliotis_sp_Tri_4200_c0_g1_i1;>comp33684_c0_seq1_1 len=1185 path=[1:0-1184]	4	9	9	9	14.4	14.4	14.4	83.201	722	722;395;334;411	0	75.565	427800000	10186000	3.67176e-05	0.00367176	36
Haliotis_sp_Tri_45070_c0_g1_i1;Haliotis_sp_CLC_1969_c0_g1_i1;Haliotis_sp_idb_19360_c0_g1_i1	Haliotis_sp_Tri_45070_c0_g1_i1	18;2;1	18;2;1	18;2;1	>Haliotis_sp_Tri_45070_c0_g1_i1	3	18	18	18	15.1	15.1	15.1	151.77	1409	1409;138;288	0	176.34	2067500000	30858000	0.000111234	0.0111234	159	766;767		789;1002
Haliotis_sp_Tri_45832_c0_g1_i1	Haliotis_sp_Tri_45832_c0_g1_i1	2	2	2	>Haliotis_sp_Tri_45832_c0_g1_i1	1	2	2	2	9.7	9.7	9.7	26.854	238	238	0	14.243	41528000	3194400	1.15149e-05	0.00115149	6
Haliotis_sp_Tri_49233_c0_g1_i1	Haliotis_sp_Tri_49233_c0_g1_i1	2	2	2	>Haliotis_sp_Tri_49233_c0_g1_i1	1	2	2	2	12	12	12	27.92	250	250	0	14.298	16665000	1190400	4.29104e-06	0.000429104	2
Haliotis_sp_Tri_50040_c0_g1_i1	Haliotis_sp_Tri_50040_c0_g1_i1	6	6	6	>Haliotis_sp_Tri_50040_c0_g1_i1	1	6	6	6	19.6	19.6	19.6	47.909	418	418	0	64.931	430720000	21536000	7.7631e-05	0.0077631	37
Haliotis_sp_Tri_50970_c0_g1_i1;Haliotis_sp_Tri_50969_c0_g1_i1;comp96030_c1_seq6_5 len=360 path=[4289:0-35 4325:36-92 10110:93-112 4485:113-132 4505:133-202 277:203-212 9943:213-220 9951:221-232 9963:233-248 9979:249-270 10051:271-271 10003:272-276 10008:277-294 10026:295-300 10032:301-319 394:320-359];Haliotis_sp_idb_8457_c0_g1_i1;comp107112_c0_seq8_6 len=817 path=[10453:0-20 14486:21-26 1332:27-…	Haliotis_sp_Tri_50970_c0_g1_i1;Haliotis_sp_Tri_50969_c0_g1_i1;comp96030_c1_seq6_5 len=360 path=[4289:0-35 4325:36-92 10110:93-112 4485:113-132 4505:133-202 277:203-212 9943:213-220 9951:221-232 9963:233-248 9979:249-270 10051:271-271 10003:272-276 10008:277-294 10026:295-300 10032:301-319 394:320-359];Haliotis_sp_idb_8457_c0_g1_i1;comp107112_c0_seq8_6 len=817 path=[10453:0-20 14486:21-26 1332:27-…	2;2;1;1;1;1	2;2;1;1;1;1	2;2;1;1;1;1	>Haliotis_sp_Tri_50970_c0_g1_i1;>Haliotis_sp_Tri_50969_c0_g1_i1;>comp96030_c1_seq6_5 len=360 path=[4289:0-35 4325:36-92 10110:93-112 4485:113-132 4505:133-202 277:203-212 9943:213-220 9951:221-232 9963:233-248 9979:249-270 10051:271-271 10003:272-276 10008	6	2	2	2	14	14	14	18.179	171	171;431;120;211;272;330	0	12.969	35847000	3983000	1.43576e-05	0.00143576	4
Haliotis_sp_Tri_57542_c0_g1_i1	Haliotis_sp_Tri_57542_c0_g1_i1	1	1	1	>Haliotis_sp_Tri_57542_c0_g1_i1	1	1	1	1	12.9	12.9	12.9	12.799	124	124	0	12.32	133990000	33497000	0.000120747	0.0120747	6
Haliotis_sp_Tri_58705_c0_g1_i1	Haliotis_sp_Tri_58705_c0_g1_i1	5	5	5	>Haliotis_sp_Tri_58705_c0_g1_i1	1	5	5	5	12.7	12.7	12.7	59.743	537	537	0	72.873	404950000	17607000	6.34681e-05	0.00634681	34	768		104
Haliotis_sp_Tri_61496_c0_g1_i1	Haliotis_sp_Tri_61496_c0_g1_i1	6	6	6	>Haliotis_sp_Tri_61496_c0_g1_i1	1	6	6	6	21.4	21.4	21.4	29.536	266	266	0	68.595	3593200000	326660000	0.00117751	0.117751	164
Haliotis_sp_Tri_62946_c0_g1_i1;Haliotis_sp_idb_29553_c0_g1_i1;comp99065_c0_seq1_4 len=2210 path=[1:0-324 326:325-450 452:451-460 462:461-530 532:531-594 596:595-630 632:631-644 646:645-679 4616:680-720 722:721-755 4398:756-841 843:842-891 893:892-1008 1010:1009-1027 1029:1028-2068 6394:2069-2078 6405:2079-2209];Haliotis_sp_idb_29552_c0_g1_i1	Haliotis_sp_Tri_62946_c0_g1_i1;Haliotis_sp_idb_29553_c0_g1_i1;comp99065_c0_seq1_4 len=2210 path=[1:0-324 326:325-450 452:451-460 462:461-530 532:531-594 596:595-630 632:631-644 646:645-679 4616:680-720 722:721-755 4398:756-841 843:842-891 893:892-1008 1010:1009-1027 1029:1028-2068 6394:2069-2078 6405:2079-2209];Haliotis_sp_idb_29552_c0_g1_i1	13;12;12;9	13;12;12;9	10;10;9;9	>Haliotis_sp_Tri_62946_c0_g1_i1;>Haliotis_sp_idb_29553_c0_g1_i1;>comp99065_c0_seq1_4 len=2210 path=[1:0-324 326:325-450 452:451-460 462:461-530 532:531-594 596:595-630 632:631-644 646:645-679 4616:680-720 722:721-755 4398:756-841 843:842-891 893:892-1008 1	4	13	13	10	20.1	20.1	15.2	80.024	738	738;639;736;463	0	112.72	2129900000	81919000	0.000295294	0.0295294	114	769;770;771;772		76;81;88;729
Haliotis_sp_Tri_63049_c0_g1_i1	Haliotis_sp_Tri_63049_c0_g1_i1	5	5	5	>Haliotis_sp_Tri_63049_c0_g1_i1	1	5	5	5	20.9	20.9	20.9	34.801	311	311	0	50.628	881990000	41999000	0.000151394	0.0151394	103
Haliotis_sp_Tri_63304_c0_g1_i1	Haliotis_sp_Tri_63304_c0_g1_i1	1	1	1	>Haliotis_sp_Tri_63304_c0_g1_i1	1	1	1	1	3	3	3	65.262	592	592	0	7.895	9994000	344620	1.24225e-06	0.000124225	1
Haliotis_sp_Tri_63812_c0_g1_i1	Haliotis_sp_Tri_63812_c0_g1_i1	4	3	3	>Haliotis_sp_Tri_63812_c0_g1_i1	1	4	3	3	6.6	4.8	4.8	61.413	587	587	0	41.222	105300000	13162000	4.74452e-05	0.00474452	10	532;773		323;404
Haliotis_sp_Tri_64952_c0_g1_i1	Haliotis_sp_Tri_64952_c0_g1_i1	2	2	2	>Haliotis_sp_Tri_64952_c0_g1_i1	1	2	2	2	13.1	13.1	13.1	24.648	213	213	0	14.742	10579000	1057900	3.81342e-06	0.000381342	4
Haliotis_sp_Tri_6552_c0_g1_i1	Haliotis_sp_Tri_6552_c0_g1_i1	10	10	10	>Haliotis_sp_Tri_6552_c0_g1_i1	1	10	10	10	22.8	22.8	22.8	71.254	641	641	0	86.009	646940000	20217000	7.28764e-05	0.00728764	51	774;775;776;777;778		152;195;282;288;463
Haliotis_sp_Tri_67951_c0_g1_i1	Haliotis_sp_Tri_67951_c0_g1_i1	1	1	1	>Haliotis_sp_Tri_67951_c0_g1_i1	1	1	1	1	0.7	0.7	0.7	168.9	1499	1499	0	7.6711	129400000	1680600	6.05807e-06	0.000605807	15
Haliotis_sp_Tri_68552_c0_g1_i1	Haliotis_sp_Tri_68552_c0_g1_i1	2	2	2	>Haliotis_sp_Tri_68552_c0_g1_i1	1	2	2	2	8.8	8.8	8.8	28.859	272	272	0	15.079	52868000	5874200	2.11748e-05	0.00211748	4
Haliotis_sp_Tri_72839_c0_g1_i1	Haliotis_sp_Tri_72839_c0_g1_i1	6	6	6	>Haliotis_sp_Tri_72839_c0_g1_i1	1	6	6	6	22.1	22.1	22.1	39.671	357	357	0	49.789	371740000	26553000	9.57158e-05	0.00957158	26	779;780;781		147;151;177
Haliotis_sp_Tri_73035_c0_g1_i1	Haliotis_sp_Tri_73035_c0_g1_i1	7	7	7	>Haliotis_sp_Tri_73035_c0_g1_i1	1	7	7	7	18	18	18	70.367	679	679	0	89.021	1467200000	112860000	0.000406827	0.0406827	67	782		669
Haliotis_sp_Tri_77019_c0_g1_i1;Haliotis_sp_idb_31368_c0_g1_i1;comp106561_c0_seq3_3 len=4856 path=[4832:0-118 4952:119-251 15106:252-487 5321:488-488 5322:489-512 5346:513-513 5347:514-514 5348:515-591 15215:592-639 5473:640-693 15270:694-694 5528:695-705 15282:706-853 5687:854-855 5689:856-958 15340:959-978 15360:979-980 5814:981-999 5833:1000-1048 5882:1049-1056 5890:1057-1158 5992:1159-1168 600…	Haliotis_sp_Tri_77019_c0_g1_i1;Haliotis_sp_idb_31368_c0_g1_i1;comp106561_c0_seq3_3 len=4856 path=[4832:0-118 4952:119-251 15106:252-487 5321:488-488 5322:489-512 5346:513-513 5347:514-514 5348:515-591 15215:592-639 5473:640-693 15270:694-694 5528:695-705 15282:706-853 5687:854-855 5689:856-958 15340:959-978 15360:979-980 5814:981-999 5833:1000-1048 5882:1049-1056 5890:1057-1158 5992:1159-1168 600…	2;1;1	2;1;1	2;1;1	>Haliotis_sp_Tri_77019_c0_g1_i1;>Haliotis_sp_idb_31368_c0_g1_i1;>comp106561_c0_seq3_3 len=4856 path=[4832:0-118 4952:119-251 15106:252-487 5321:488-488 5322:489-512 5346:513-513 5347:514-514 5348:515-591 15215:592-639 5473:640-693 15270:694-694 5528:695-70	3	2	2	2	1.8	1.8	1.8	158.55	1442	1442;1191;1618	0	12.895	11991000	181680	6.54903e-07	6.54903e-05	4
Haliotis_sp_Tri_7902_c0_g1_i1	Haliotis_sp_Tri_7902_c0_g1_i1	5	5	5	>Haliotis_sp_Tri_7902_c0_g1_i1	1	5	5	5	30.4	30.4	30.4	29.754	263	263	0	77.613	510520000	36466000	0.000131449	0.0131449	44	783;784;785		156;184;197
Haliotis_sp_Tri_7956_c0_g1_i1;comp106992_c0_seq1_5 len=5273 path=[5251:0-138 5390:139-141 5393:142-238 5490:239-262 16755:263-310 5562:311-315 5567:316-367 5619:368-409 5661:410-504 5756:505-527 5779:528-1032 6284:1033-1075 6327:1076-1178 6430:1179-1201 6453:1202-1418 11360:1419-1435 6687:1436-1482 6734:1483-1507 17201:1508-1789 7041:1790-1837 7089:1838-1879 7131:1880-1987 7239:1988-2081 17436:20…	Haliotis_sp_Tri_7956_c0_g1_i1;comp106992_c0_seq1_5 len=5273 path=[5251:0-138 5390:139-141 5393:142-238 5490:239-262 16755:263-310 5562:311-315 5567:316-367 5619:368-409 5661:410-504 5756:505-527 5779:528-1032 6284:1033-1075 6327:1076-1178 6430:1179-1201 6453:1202-1418 11360:1419-1435 6687:1436-1482 6734:1483-1507 17201:1508-1789 7041:1790-1837 7089:1838-1879 7131:1880-1987 7239:1988-2081 17436:20…	6;3;1;1;1	4;3;1;1;1	4;3;1;1;1	>Haliotis_sp_Tri_7956_c0_g1_i1;>comp106992_c0_seq1_5 len=5273 path=[5251:0-138 5390:139-141 5393:142-238 5490:239-262 16755:263-310 5562:311-315 5567:316-367 5619:368-409 5661:410-504 5756:505-527 5779:528-1032 6284:1033-1075 6327:1076-1178 6430:1179-1201	5	6	4	4	1.1	0.7	0.7	718.24	6468	6468;1758;177;556;1729	0	29.094	45087000	152320	5.49069e-07	5.49069e-05	7
Haliotis_sp_Tri_79843_c0_g1_i1	Haliotis_sp_Tri_79843_c0_g1_i1	7	7	7	>Haliotis_sp_Tri_79843_c0_g1_i1	1	7	7	7	27.4	27.4	27.4	35.664	314	314	0	97.628	267420000	33428000	0.000120498	0.0120498	39	786;787;788;789;790		149;152;159;186;189
Haliotis_sp_Tri_81308_c0_g1_i1	Haliotis_sp_Tri_81308_c0_g1_i1	2	2	2	>Haliotis_sp_Tri_81308_c0_g1_i1	1	2	2	2	13.2	13.2	13.2	19.922	182	182	0	14.203	247660000	41277000	0.000148792	0.0148792	15	791;792;793		159;166;176
Haliotis_sp_Tri_83476_c0_g1_i1	Haliotis_sp_Tri_83476_c0_g1_i1	11	11	11	>Haliotis_sp_Tri_83476_c0_g1_i1	1	11	11	11	30.9	30.9	30.9	60.579	554	554	0	214.68	1889700000	78737000	0.000283824	0.0283824	85	794;795;796;797		183;297;325;474
Haliotis_sp_Tri_90659_c0_g1_i1	Haliotis_sp_Tri_90659_c0_g1_i1	2	2	2	>Haliotis_sp_Tri_90659_c0_g1_i1	1	2	2	2	15.6	15.6	15.6	18.122	160	160	0	12.752	57403000	6378100	2.29912e-05	0.00229912	3
Haliotis_sp_Tri_93282_c0_g1_i1	Haliotis_sp_Tri_93282_c0_g1_i1	1	1	1	>Haliotis_sp_Tri_93282_c0_g1_i1	1	1	1	1	9.8	9.8	9.8	33.032	325	325	0	47.409	69213000	34607000	0.000124748	0.0124748	2	798;799		37;48
Haliotis_sp_Tri_95672_c0_g1_i1;Haliotis_sp_idb_34627_c0_g1_i1;comp165648_c0_seq1_2 len=428 path=[406:0-427];comp58675_c0_seq1_4 len=401 path=[379:0-227 607:228-249 629:250-400]	Haliotis_sp_Tri_95672_c0_g1_i1;Haliotis_sp_idb_34627_c0_g1_i1	15;12;5;3	15;12;5;3	15;12;5;3	>Haliotis_sp_Tri_95672_c0_g1_i1;>Haliotis_sp_idb_34627_c0_g1_i1	4	15	15	15	40.6	40.6	40.6	44.885	401	401;334;143;133	0	236.15	6745000000	293260000	0.00105712	0.105712	257	800;801;802;803;804;805		177;184;278;366;377;396
Haliotis_sp_Tri_95893_c0_g1_i1;comp90789_c0_seq3_3 len=707 path=[1:0-43 45:44-249 251:250-276 4598:277-277 4599:278-288 1964:289-379 4647:380-388 4656:389-430 4685:431-431 4686:432-439 441:440-470 472:471-507 509:508-555 557:556-706];Haliotis_sp_Tri_95894_c0_g1_i1;comp90789_c0_seq1_3 len=717 path=[1:0-43 45:44-249 251:250-276 4598:277-277 4599:278-288 1964:289-379 4647:380-388 4656:389-430 4685:4…	Haliotis_sp_Tri_95893_c0_g1_i1;comp90789_c0_seq3_3 len=707 path=[1:0-43 45:44-249 251:250-276 4598:277-277 4599:278-288 1964:289-379 4647:380-388 4656:389-430 4685:431-431 4686:432-439 441:440-470 472:471-507 509:508-555 557:556-706]	3;2;1;1;1	3;2;1;1;1	3;2;1;1;1	>Haliotis_sp_Tri_95893_c0_g1_i1;>comp90789_c0_seq3_3 len=707 path=[1:0-43 45:44-249 251:250-276 4598:277-277 4599:278-288 1964:289-379 4647:380-388 4656:389-430 4685:431-431 4686:432-439 441:440-470 472:471-507 509:508-555 557:556-706]	5	3	3	3	15.3	15.3	15.3	23.435	216	216;235;216;239;241	0	20.623	310280000	51713000	0.00018641	0.018641	13	806		149
Haliotis_sp_Tri_97599_c0_g1_i1;Haliotis_sp_Tri_97597_c0_g1_i1	Haliotis_sp_Tri_97599_c0_g1_i1;Haliotis_sp_Tri_97597_c0_g1_i1	2;2	2;2	2;2	>Haliotis_sp_Tri_97599_c0_g1_i1;>Haliotis_sp_Tri_97597_c0_g1_i1	2	2	2	2	10.2	10.2	10.2	38.1	342	342;387	0	15.761	48096000	3699700	1.33363e-05	0.00133363	4
Haliotis_sp_Tri_98999_c0_g1_i1	Haliotis_sp_Tri_98999_c0_g1_i1	1	1	1	>Haliotis_sp_Tri_98999_c0_g1_i1	1	1	1	1	10.1	10.1	10.1	23.209	208	208	0	11.489	10017000	910600	3.28245e-06	0.000328245	2
sp|P82596|PLC_HALLA Perlucin OS=Haliotis laevigata PE=1 SV=3	sp|P82596|PLC_HALLA Perlucin OS=Haliotis laevigata PE=1 SV=3	8	2	1	>sp|P82596|PLC_HALLA Perlucin OS=Haliotis laevigata PE=1 SV=3	1	8	2	1	58.7	18.7	6.5	18.155	155	155	0	19.282	108690000	9057700	3.26504e-05	0.00326504	7
sp|P84811|PWAP_HALLA Perlwapin OS=Haliotis laevigata PE=1 SV=1	sp|P84811|PWAP_HALLA Perlwapin OS=Haliotis laevigata PE=1 SV=1	7	7	6	>sp|P84811|PWAP_HALLA Perlwapin OS=Haliotis laevigata PE=1 SV=1	1	7	7	6	33.6	33.6	23.9	14.528	134	134	0	62.734	4481900000	640270000	0.00230799	0.230799	72
sp|P86737|UP3_HALAI Uncharacterized protein 3 (Fragment) OS=Haliotis asinina PE=1 SV=1	sp|P86737|UP3_HALAI Uncharacterized protein 3 (Fragment) OS=Haliotis asinina PE=1 SV=1	2	2	2	>sp|P86737|UP3_HALAI Uncharacterized protein 3 (Fragment) OS=Haliotis asinina PE=1 SV=1	1	2	2	2	8.9	8.9	8.9	18.323	169	169	0	33.086	484120000	53791000	0.000193901	0.0193901	28	815		63
tr|E0YDV8|E0YDV8_9GAMM Heat shock protein 70 (Fragment) OS=Shewanella haliotis GN=Hsp70 PE=3 SV=1	tr|E0YDV8|E0YDV8_9GAMM Heat shock protein 70 (Fragment) OS=Shewanella haliotis GN=Hsp70 PE=3 SV=1	1	1	1	>tr|E0YDV8|E0YDV8_9GAMM Heat shock protein 70 (Fragment) OS=Shewanella haliotis GN=Hsp70 PE=3 SV=1	1	1	1	1	9	9	9	20.576	189	189	0	9.4148	4665500	583190	2.10223e-06	0.000210223	1
tr|F8J3D2|F8J3D2_HALLA Perlucin C protein OS=Haliotis laevigata GN=perlucin C PE=2 SV=1;tr|F8J3D1|F8J3D1_HALLA Perlucin B protein OS=Haliotis laevigata GN=perlucin B PE=2 SV=1;Haliotis_sp_Tri_110681_c0_g1_i1;tr|F8J3D0|F8J3D0_HALLA Perlucin A2 protein OS=Haliotis laevigata GN=perlucin A2 PE=2 SV=1;comp101672_c0_seq1_4 len=624 path=[602:0-117 720:118-202 805:203-209 13283:210-226 13300:227-227 830:…	tr|F8J3D2|F8J3D2_HALLA Perlucin C protein OS=Haliotis laevigata GN=perlucin C PE=2 SV=1;tr|F8J3D1|F8J3D1_HALLA Perlucin B protein OS=Haliotis laevigata GN=perlucin B PE=2 SV=1;Haliotis_sp_Tri_110681_c0_g1_i1;tr|F8J3D0|F8J3D0_HALLA Perlucin A2 protein OS=Haliotis laevigata GN=perlucin A2 PE=2 SV=1	8;7;6;5;1	8;7;6;5;1	1;1;0;0;0	>tr|F8J3D2|F8J3D2_HALLA Perlucin C protein OS=Haliotis laevigata GN=perlucin C PE=2 SV=1;>tr|F8J3D1|F8J3D1_HALLA Perlucin B protein OS=Haliotis laevigata GN=perlucin B PE=2 SV=1;>Haliotis_sp_Tri_110681_c0_g1_i1;>tr|F8J3D0|F8J3D0_HALLA Perlucin A2 protein O	5	8	8	1	42.1	42.1	8.3	27.79	240	240;210;172;149;208	0	133.6	6934000000	385220000	0.00138861	0.138861	212	816		173
SUM																			277414970219	0.999936	99.9843	100
