# Supplementary material for: In-depth proteomic analyses of Haliotis laevigata (greenlip abalone) nacre and prismatic organic shell matrix
Source: Proteome Sci. 2018 Jun 15;16:11. doi: 10.1186/s12953-018-0139-3 (PMC6003135; doi:10.1186/s12953-018-0139-3)
Supplement: Supplementary file 15 — ProteinGroups, prismatic layer acid-soluble, protocol B. See legend to Additional file 6. (XLSX 53 kb) [file 12953_2018_139_MOESM15_ESM.xlsx]

## Sheet: Haliotis_prism_soluble_B_protei
Protein IDs	Majority protein IDs	Peptide counts (all)	Peptide counts (razor+unique)	Peptide counts (unique)	Fasta headers	Number of proteins	Peptides	Razor + unique peptides	Unique peptides	Sequence coverage [%]	Unique + razor sequence coverage [%]	Unique sequence coverage [%]	Mol. weight [kDa]	Sequence length	Sequence lengths	Q-value	Score	Intensity	iBAQ	iBAQ fraction	iBAQ %	MS/MS Count	id	Oxidation (M) site IDs	Phospho (STY) site IDs	Oxidation (M) site positions	Phospho (STY) site positions
Haliotis_sp_idb_12577_c0_g1_i1;Haliotis_sp_idb_12578_c0_g1_i1;comp100484_c0_seq2_5 len=3933 path=[3911:0-1786 5698:1787-2868 6780:2869-3400 7312:3401-3453 10308:3454-3460 10315:3461-3756 7668:3757-3932];comp100484_c0_seq1_5 len=4200 path=[3911:0-1786 5698:1787-2868 8134:2869-3135 6780:3136-3667 7312:3668-3720 10308:3721-3727 10315:3728-4023 7668:4024-4199]	Haliotis_sp_idb_12577_c0_g1_i1;Haliotis_sp_idb_12578_c0_g1_i1;comp100484_c0_seq2_5 len=3933 path=[3911:0-1786 5698:1787-2868 6780:2869-3400 7312:3401-3453 10308:3454-3460 10315:3461-3756 7668:3757-3932];comp100484_c0_seq1_5 len=4200 path=[3911:0-1786 5698:1787-2868 8134:2869-3135 6780:3136-3667 7312:3668-3720 10308:3721-3727 10315:3728-4023 7668:4024-4199]	1;1;1;1	1;1;1;1	1;1;1;1	>Haliotis_sp_idb_12577_c0_g1_i1;>Haliotis_sp_idb_12578_c0_g1_i1;>comp100484_c0_seq2_5 len=3933 path=[3911:0-1786 5698:1787-2868 6780:2869-3400 7312:3401-3453 10308:3454-3460 10315:3461-3756 7668:3757-3932];>comp100484_c0_seq1_5 len=4200 path=[3911:0-1786 5	4	1	1	1	0.8	0.8	0.8	131.86	1172	1172;1261;1311;1400	0	6.758	7019900	135000	1.73548e-05	0.00173548	0	0
comp101501_c1_seq8_1 len=3383 path=[52:0-33 31927:34-259 312:260-263 316:264-774 32240:775-779 28312:780-788 841:789-1252 32483:1253-1258 32489:1259-1268 30717:1269-1286 5802:1287-1321 5837:1322-1619 6372:1620-3382];comp101501_c1_seq7_1 len=3383 path=[52:0-33 31927:34-259 312:260-263 316:264-774 32240:775-779 28312:780-788 841:789-1252 1305:1253-1255 33478:1256-1261 32474:1262-1270 32483:1271-127…	comp101501_c1_seq8_1 len=3383 path=[52:0-33 31927:34-259 312:260-263 316:264-774 32240:775-779 28312:780-788 841:789-1252 32483:1253-1258 32489:1259-1268 30717:1269-1286 5802:1287-1321 5837:1322-1619 6372:1620-3382];comp101501_c1_seq7_1 len=3383 path=[52:0-33 31927:34-259 312:260-263 316:264-774 32240:775-779 28312:780-788 841:789-1252 1305:1253-1255 33478:1256-1261 32474:1262-1270 32483:1271-127…	1;1;1;1	1;1;1;1	1;1;1;1	>comp101501_c1_seq8_1 len=3383 path=[52:0-33 31927:34-259 312:260-263 316:264-774 32240:775-779 28312:780-788 841:789-1252 32483:1253-1258 32489:1259-1268 30717:1269-1286 5802:1287-1321 5837:1322-1619 6372:1620-3382];>comp101501_c1_seq7_1 len=3383 path=[52	4	1	1	1	0.6	0.6	0.6	119.48	1128	1128;1128;1207;1207	0	9.3229	34230000	728300	9.3626e-05	0.0093626	4	1
comp101644_c1_seq1_1 len=1326 path=[6320:0-664 6985:665-668 6989:669-1293 7614:1294-1325]	comp101644_c1_seq1_1 len=1326 path=[6320:0-664 6985:665-668 6989:669-1293 7614:1294-1325]	1	1	1	>comp101644_c1_seq1_1 len=1326 path=[6320:0-664 6985:665-668 6989:669-1293 7614:1294-1325]	1	1	1	1	2.5	2.5	2.5	49.256	442	442	0	10.974	9594500	369020	4.74391e-05	0.00474391	3	2
comp101858_c3_seq18_4 len=2097 path=[10064:0-47 10112:48-189 10254:190-207 10272:208-1130 729:1131-1154 753:1155-1893 1492:1894-2096]	comp101858_c3_seq18_4 len=2097 path=[10064:0-47 10112:48-189 10254:190-207 10272:208-1130 729:1131-1154 753:1155-1893 1492:1894-2096]	1	1	1	>comp101858_c3_seq18_4 len=2097 path=[10064:0-47 10112:48-189 10254:190-207 10272:208-1130 729:1131-1154 753:1155-1893 1492:1894-2096]	1	1	1	1	2.6	2.6	2.6	75.776	699	699	0	8.2212	1356700	33090	4.25386e-06	0.000425386	1	4
comp102664_c0_seq8_1 len=517 path=[1:0-73 75:74-104 106:105-216 13068:217-217 219:218-226 228:227-252 13089:253-256 13093:257-259 261:260-317 319:318-451 13231:452-507 12396:508-516];comp102664_c0_seq6_1 len=786 path=[1:0-73 75:74-104 106:105-216 13068:217-217 219:218-226 228:227-252 13089:253-256 13093:257-259 261:260-317 319:318-451 13231:452-507 509:508-552 13321:553-602 604:603-640 642:641-67…	comp102664_c0_seq8_1 len=517 path=[1:0-73 75:74-104 106:105-216 13068:217-217 219:218-226 228:227-252 13089:253-256 13093:257-259 261:260-317 319:318-451 13231:452-507 12396:508-516];comp102664_c0_seq6_1 len=786 path=[1:0-73 75:74-104 106:105-216 13068:217-217 219:218-226 228:227-252 13089:253-256 13093:257-259 261:260-317 319:318-451 13231:452-507 509:508-552 13321:553-602 604:603-640 642:641-67…	1;1	1;1	1;1	>comp102664_c0_seq8_1 len=517 path=[1:0-73 75:74-104 106:105-216 13068:217-217 219:218-226 228:227-252 13089:253-256 13093:257-259 261:260-317 319:318-451 13231:452-507 12396:508-516];>comp102664_c0_seq6_1 len=786 path=[1:0-73 75:74-104 106:105-216 13068:2	2	1	1	1	6.4	6.4	6.4	19.008	173	173;262	0	7.0633	20806000	2080600	0.00026747	0.026747	5	8		2		83
tr|B3TK83|B3TK83_HALDV Beta-actin 2 OS=Haliotis diversicolor PE=2 SV=1;tr|Q6U1K1|Q6U1K1_HALDH Actin OS=Haliotis discus hannai PE=2 SV=1;tr|Q256S1|Q256S1_HALTU Actin OS=Haliotis tuberculata GN=actin PE=2 SV=1;tr|B3SNT2|B3SNT2_HALDV Actin OS=Haliotis diversicolor PE=2 SV=1;Haliotis_sp_Tri_131427_c0_g1_i1;comp103470_c1_seq20_6 len=1319 path=[18001:0-239 25907:240-242 1593:243-278 25943:279-283 25948…
:220-228 25904:229-231 25907:232-234 3619:235-270 25943:271-275 25948:276-279 25952:280-323 1682:324-350 1709:351-354 1713:355-365 26024:366-383 26042:384-389 2744:390-408 26060:409-419 2774:420-426 2781:427-438 26090:439-442 26094:443-446 2801:447-459 2814:460-465 26103:466-483 26121:484-489 26127:490-495 26133:496-503 3212:504-560 3269:561-584 3293:585-596 26207:597-613 26224:614-620 1979:621-6…	tr|B3TK83|B3TK83_HALDV Beta-actin 2 OS=Haliotis diversicolor PE=2 SV=1;tr|Q6U1K1|Q6U1K1_HALDH Actin OS=Haliotis discus hannai PE=2 SV=1;tr|Q256S1|Q256S1_HALTU Actin OS=Haliotis tuberculata GN=actin PE=2 SV=1;tr|B3SNT2|B3SNT2_HALDV Actin OS=Haliotis diversicolor PE=2 SV=1;Haliotis_sp_Tri_131427_c0_g1_i1;comp103470_c1_seq20_6 len=1319 path=[18001:0-239 25907:240-242 1593:243-278 25943:279-283 25948…	8;8;8;8;8;8;8;8;8;8;8;8;8;8;7;7;7;6;6;6;6;6;6;6;6;6;6;6;6;6;6;6;5;5;5;5;5;5;5;5;5;5;5;5;5;5;5;5;5;5;4;4;4;4;4;3;3;3;3;3;3;3;3;3;3;3;3;3;3;3;3;3;3;3;2;2;2;2;2;2;2;2;2;2;2;2;2;2;2;2;2;2;2;2;2;2;2;1;1;1;1;1;1;1;1;1;1;1;1;1;1;1;1;1;1;1;1;1;1;1;1;1;1;1;1;1;1;1;1	8;8;8;8;8;8;8;8;8;8;8;8;8;8;7;7;7;6;6;6;6;6;6;6;6;6;6;6;6;6;6;6;5;5;5;5;5;5;5;5;5;5;5;5;5;5;5;5;5;5;4;4;4;4;4;3;3;3;3;3;3;3;3;3;3;3;3;3;3;3;3;3;3;3;2;2;2;2;2;2;2;2;2;2;2;2;2;2;2;2;2;2;2;2;2;2;2;1;1;1;1;1;1;1;1;1;1;1;1;1;1;1;1;1;1;1;1;1;1;1;1;1;1;1;1;1;1;1;1	7;7;7;7;7;7;7;7;7;7;7;7;7;7;6;6;6;5;5;5;5;5;5;5;5;5;5;5;5;5;5;5;4;4;4;4;4;4;4;4;4;4;4;4;4;4;4;4;4;4;3;3;3;3;3;3;3;3;2;2;2;2;3;3;2;2;2;2;2;2;2;2;3;2;2;2;2;2;2;2;2;2;2;1;1;1;2;1;1;2;2;2;2;2;2;2;2;1;1;1;1;0;1;1;1;1;0;1;1;0;1;1;1;1;1;1;1;1;1;1;1;1;1;1;1;1;1;1;0	>tr|B3TK83|B3TK83_HALDV Beta-actin 2 OS=Haliotis diversicolor PE=2 SV=1;>tr|Q6U1K1|Q6U1K1_HALDH Actin OS=Haliotis discus hannai PE=2 SV=1;>tr|Q256S1|Q256S1_HALTU Actin OS=Haliotis tuberculata GN=actin PE=2 SV=1;>tr|B3SNT2|B3SNT2_HALDV Actin OS=Haliotis div	129	8	8	7	26.7	26.7	24	41.691	375	375;376;376;376;376;440;468;472;475;500;503;531;568;582;423;455;458;375;375;375;376;376;437;455;465;483;849;881;884;912;949;963;255;266;275;298;301;307;310;320;329;338;366;375;380;389;410;420;438;443;233;335;375;846;864;146;159;166;194;194;194;194;198;201;216;241;248;248;248;259;260;281;334;346;50;69;83;87;93;101;102;122;165;171;183;194;232;232;377;847;850;865;882;885;913;950;964;67;69;77;82;84;9…	0	74.731	93855000	4692700	0.000603266	0.0603266	30	9	1		305
comp103528_c2_seq5_2 len=2048 path=[23559:0-62 8709:63-97 8744:98-646 9293:647-656 9303:657-1659 10306:1660-1661 10308:1662-1881 10528:1882-1987 25344:1988-2047];comp103528_c2_seq6_2 len=2152 path=[23559:0-62 8709:63-97 8744:98-646 9293:647-656 9303:657-1659 10306:1660-1661 10308:1662-1881 10528:1882-1987 10634:1988-2151]	comp103528_c2_seq5_2 len=2048 path=[23559:0-62 8709:63-97 8744:98-646 9293:647-656 9303:657-1659 10306:1660-1661 10308:1662-1881 10528:1882-1987 25344:1988-2047];comp103528_c2_seq6_2 len=2152 path=[23559:0-62 8709:63-97 8744:98-646 9293:647-656 9303:657-1659 10306:1660-1661 10308:1662-1881 10528:1882-1987 10634:1988-2151]	1;1	1;1	1;1	>comp103528_c2_seq5_2 len=2048 path=[23559:0-62 8709:63-97 8744:98-646 9293:647-656 9303:657-1659 10306:1660-1661 10308:1662-1881 10528:1882-1987 25344:1988-2047];>comp103528_c2_seq6_2 len=2152 path=[23559:0-62 8709:63-97 8744:98-646 9293:647-656 9303:657-	2	1	1	1	1.3	1.3	1.3	72.079	683	683;717	0	6.9466	5695200	162720	2.09183e-05	0.00209183	0	11
comp107085_c0_seq11_4 len=1823 path=[15960:0-18 6849:19-36 6867:37-57 16077:58-81 16101:82-83 6914:84-88 6919:89-130 6961:131-171 16159:172-179 16167:180-200 16188:201-214 16202:215-222 16210:223-226 16214:227-244 7075:245-254 7085:255-297 16269:298-311 7142:312-385 16320:386-394 7225:395-398 7229:399-588 7419:589-596 7427:597-700 7531:701-710 7541:711-761 7595:762-1093 7927:1094-1095 7929:1096-1…	comp107085_c0_seq11_4 len=1823 path=[15960:0-18 6849:19-36 6867:37-57 16077:58-81 16101:82-83 6914:84-88 6919:89-130 6961:131-171 16159:172-179 16167:180-200 16188:201-214 16202:215-222 16210:223-226 16214:227-244 7075:245-254 7085:255-297 16269:298-311 7142:312-385 16320:386-394 7225:395-398 7229:399-588 7419:589-596 7427:597-700 7531:701-710 7541:711-761 7595:762-1093 7927:1094-1095 7929:1096-1…	1;1;1;1;1;1	1;1;1;1;1;1	1;1;1;1;1;1	>comp107085_c0_seq11_4 len=1823 path=[15960:0-18 6849:19-36 6867:37-57 16077:58-81 16101:82-83 6914:84-88 6919:89-130 6961:131-171 16159:172-179 16167:180-200 16188:201-214 16202:215-222 16210:223-226 16214:227-244 7075:245-254 7085:255-297 16269:298-311 7	6	1	1	1	1.2	1.2	1.2	63.438	607	607;618;623;634;709;725	0	7.515	10772000	262720	3.37738e-05	0.00337738	3	12
comp85993_c0_seq3_1 len=269 path=[1:0-25 2598:26-29 1290:30-56 1317:57-133 3005:134-185 3038:186-199 2517:200-215 1475:216-235 3070:236-245 3080:246-268];comp64346_c0_seq4_6 len=435 path=[457:0-206 227:207-227 970:228-434];comp64346_c0_seq2_6 len=435 path=[974:0-206 973:207-227 970:228-434];comp64346_c0_seq1_6 len=435 path=[457:0-206 922:207-227 971:228-434];comp85993_c0_seq1_3 len=458 path=[2343…	comp85993_c0_seq3_1 len=269 path=[1:0-25 2598:26-29 1290:30-56 1317:57-133 3005:134-185 3038:186-199 2517:200-215 1475:216-235 3070:236-245 3080:246-268];comp64346_c0_seq4_6 len=435 path=[457:0-206 227:207-227 970:228-434];comp64346_c0_seq2_6 len=435 path=[974:0-206 973:207-227 970:228-434];comp64346_c0_seq1_6 len=435 path=[457:0-206 922:207-227 971:228-434];comp85993_c0_seq1_3 len=458 path=[2343…	2;2;2;2;2;2;2;2;2;2;1;1;1;1;1;1;1;1;1;1;1;1;1;1;1;1	2;2;2;2;2;2;2;2;2;2;1;1;1;1;1;1;1;1;1;1;1;1;1;1;1;1	2;2;2;2;2;2;2;2;2;2;1;1;1;1;1;1;1;1;1;1;1;1;1;1;1;1	>comp85993_c0_seq3_1 len=269 path=[1:0-25 2598:26-29 1290:30-56 1317:57-133 3005:134-185 3038:186-199 2517:200-215 1475:216-235 3070:236-245 3080:246-268];>comp64346_c0_seq4_6 len=435 path=[457:0-206 227:207-227 970:228-434];>comp64346_c0_seq2_6 len=435 pa	26	2	2	2	27.8	27.8	27.8	10.069	90	90;145;145;145;152;152;157;176;176;191;70;71;72;76;76;77;81;82;84;89;99;108;112;112;114;116	0	26.028	71943000	11991000	0.00154149	0.154149	14	13
comp109254_c0_seq1_3 len=1231 path=[1209:0-1230]	comp109254_c0_seq1_3 len=1231 path=[1209:0-1230]	3	3	3	>comp109254_c0_seq1_3 len=1231 path=[1209:0-1230]	1	3	3	3	12.9	12.9	12.9	43.58	410	410	0	27.892	46092000	2560600	0.000329176	0.0329176	10	14	2;3;4		143;146;188
comp133740_c0_seq1_1 len=1438 path=[1416:0-1437];tr|A7L6B1|A7L6B1_HALAI Beta-catenin (Fragment) OS=Haliotis asinina PE=2 SV=1;Haliotis_sp_CLC_1079_c0_g1_i1;comp87734_c0_seq2_1 len=3625 path=[1:0-462 464:463-2415 2417:2416-2809 2811:2810-3206 3211:3207-3624]	comp133740_c0_seq1_1 len=1438 path=[1416:0-1437]	3;1;1;1	3;1;1;1	3;1;1;1	>comp133740_c0_seq1_1 len=1438 path=[1416:0-1437]	4	3	3	3	8.3	8.3	8.3	52.33	480	480;357;830;1209	0	25.393	10999000	343710	4.41854e-05	0.00441854	9	15	5		418
comp31935_c0_seq1_4 len=586 path=[564:0-303 868:304-585];comp144616_c0_seq1_6 len=1476 path=[1454:0-1475];comp201817_c0_seq1_1 len=205 path=[183:0-204];comp174986_c0_seq1_2 len=262 path=[240:0-261];comp31935_c0_seq2_5 len=377 path=[1127:0-94 868:95-376];comp97214_c1_seq13_2 len=390 path=[2855:0-215 3071:216-288 16718:289-309 863:310-389];Haliotis_sp_CLC_2355_c0_g1_i1;comp68174_c0_seq1_5 len=483 p…	comp31935_c0_seq1_4 len=586 path=[564:0-303 868:304-585];comp144616_c0_seq1_6 len=1476 path=[1454:0-1475];comp201817_c0_seq1_1 len=205 path=[183:0-204];comp174986_c0_seq1_2 len=262 path=[240:0-261];comp31935_c0_seq2_5 len=377 path=[1127:0-94 868:95-376];comp97214_c1_seq13_2 len=390 path=[2855:0-215 3071:216-288 16718:289-309 863:310-389];Haliotis_sp_CLC_2355_c0_g1_i1;comp68174_c0_seq1_5 len=483 p…	2;2;1;1;1;1;1;1;1;1;1;1;1;1;1;1;1;1;1;1;1;1;1;1;1;1;1	1;1;0;0;0;0;0;0;1;0;0;0;0;0;0;0;0;0;0;0;0;0;0;0;0;0;0	1;1;0;0;0;0;0;0;1;0;0;0;0;0;0;0;0;0;0;0;0;0;0;0;0;0;0	>comp31935_c0_seq1_4 len=586 path=[564:0-303 868:304-585];>comp144616_c0_seq1_6 len=1476 path=[1454:0-1475];>comp201817_c0_seq1_1 len=205 path=[183:0-204];>comp174986_c0_seq1_2 len=262 path=[240:0-261];>comp31935_c0_seq2_5 len=377 path=[1127:0-94 868:95-37	27	2	1	1	16.9	8.2	8.2	21.995	195	195;492;69;87;126;130;152;161;170;483;534;544;595;646;656;946;950;997;1001;1007;1011;1058;1062;1109;1113;1119;1123	0	8.9896	4645000	387080	4.97608e-05	0.00497608	4	16
comp188351_c0_seq1_6 len=718 path=[1:0-717];Haliotis_sp_idb_42414_c0_g1_i1	comp188351_c0_seq1_6 len=718 path=[1:0-717];Haliotis_sp_idb_42414_c0_g1_i1	2;2	2;2	2;2	>comp188351_c0_seq1_6 len=718 path=[1:0-717];>Haliotis_sp_idb_42414_c0_g1_i1	2	2	2	2	16.7	16.7	16.7	25.528	239	239;391	0	22.582	6808600	680860	8.75274e-05	0.00875274	2	18	6;7;8;9		97;100;109;123
comp22563_c0_seq1_3 len=1128 path=[1106:0-1127]	comp22563_c0_seq1_3 len=1128 path=[1106:0-1127]	2	1	1	>comp22563_c0_seq1_3 len=1128 path=[1106:0-1127]	1	2	1	1	9.3	5.9	5.9	39.153	376	376	0	16.411	2708700	246250	3.16565e-05	0.00316565	1	22	14		131
comp23692_c0_seq1_3 len=1292 path=[1:0-1291];tr|Q45Y86|Q45Y86_HALRU Triosephosphate isomerase (Fragment) OS=Haliotis rufescens PE=2 SV=1	comp23692_c0_seq1_3 len=1292 path=[1:0-1291];tr|Q45Y86|Q45Y86_HALRU Triosephosphate isomerase (Fragment) OS=Haliotis rufescens PE=2 SV=1	2;1	2;1	2;1	>comp23692_c0_seq1_3 len=1292 path=[1:0-1291];>tr|Q45Y86|Q45Y86_HALRU Triosephosphate isomerase (Fragment) OS=Haliotis rufescens PE=2 SV=1	2	2	2	2	6.5	6.5	6.5	45.689	430	430;210	0	14.002	2939700	139980	1.7995e-05	0.0017995	2	23
comp33049_c0_seq1_1 len=588 path=[1:0-587]	comp33049_c0_seq1_1 len=588 path=[1:0-587]	1	1	1	>comp33049_c0_seq1_1 len=588 path=[1:0-587]	1	1	1	1	3.6	3.6	3.6	21.956	196	196	0	18.282	277540	21349	2.7445e-06	0.00027445	0	24
comp40287_c0_seq1_1 len=308 path=[1:0-307]	comp40287_c0_seq1_1 len=308 path=[1:0-307]	1	1	1	>comp40287_c0_seq1_1 len=308 path=[1:0-307]	1	1	1	1	10.7	10.7	10.7	11.109	103	103	0.0076336	6.3845	6362900	795360	0.000102247	0.0102247	2	25
comp46614_c0_seq1_4 len=554 path=[1:0-553];Haliotis_sp_Tri_23502_c0_g1_i1	comp46614_c0_seq1_4 len=554 path=[1:0-553];Haliotis_sp_Tri_23502_c0_g1_i1	3;3	3;3	3;3	>comp46614_c0_seq1_4 len=554 path=[1:0-553];>Haliotis_sp_Tri_23502_c0_g1_i1	2	3	3	3	27.2	27.2	27.2	18.898	184	184;234	0	25.153	16857000	4214100	0.00054174	0.054174	8	26
comp48128_c0_seq1_4 len=1730 path=[1:0-117 119:118-1729];tr|Q45Y88|Q45Y88_HALRU Elongation factor 1-alpha (Fragment) OS=Haliotis rufescens PE=2 SV=1;Haliotis_sp_idb_34797_c0_g1_i1;tr|D1H0L8|D1H0L8_HALTU Elongation factor 1-alpha OS=Haliotis tuberculata GN=ef1a PE=2 SV=1;Haliotis_sp_idb_14508_c0_g1_i1;comp86258_c0_seq3_4 len=1642 path=[1:0-745 747:746-1147 1149:1148-1463 1465:1464-1641];comp94822_…	comp48128_c0_seq1_4 len=1730 path=[1:0-117 119:118-1729];tr|Q45Y88|Q45Y88_HALRU Elongation factor 1-alpha (Fragment) OS=Haliotis rufescens PE=2 SV=1;Haliotis_sp_idb_34797_c0_g1_i1;tr|D1H0L8|D1H0L8_HALTU Elongation factor 1-alpha OS=Haliotis tuberculata GN=ef1a PE=2 SV=1;Haliotis_sp_idb_14508_c0_g1_i1;comp86258_c0_seq3_4 len=1642 path=[1:0-745 747:746-1147 1149:1148-1463 1465:1464-1641];comp94822_…	3;2;2;2;2;2;2;2;2;1;1;1;1;1;1;1	3;2;2;2;2;2;2;2;2;1;1;1;1;1;1;1	3;2;2;2;2;2;2;2;2;1;1;1;1;1;1;1	>comp48128_c0_seq1_4 len=1730 path=[1:0-117 119:118-1729];>tr|Q45Y88|Q45Y88_HALRU Elongation factor 1-alpha (Fragment) OS=Haliotis rufescens PE=2 SV=1;>Haliotis_sp_idb_34797_c0_g1_i1;>tr|D1H0L8|D1H0L8_HALTU Elongation factor 1-alpha OS=Haliotis tuberculata	16	3	3	3	6.1	6.1	6.1	62.743	576	576;411;440;458;463;547;556;559;584;120;158;191;275;369;434;715	0	19.324	10300000	367840	4.72874e-05	0.00472874	7	27
comp49273_c0_seq1_2 len=963 path=[941:0-578 1520:579-686 1628:687-914 1856:915-962];Haliotis_sp_idb_46434_c0_g1_i1;Haliotis_sp_Tri_105572_c0_g1_i1	comp49273_c0_seq1_2 len=963 path=[941:0-578 1520:579-686 1628:687-914 1856:915-962];Haliotis_sp_idb_46434_c0_g1_i1;Haliotis_sp_Tri_105572_c0_g1_i1	2;1;1	2;1;1	2;1;1	>comp49273_c0_seq1_2 len=963 path=[941:0-578 1520:579-686 1628:687-914 1856:915-962];>Haliotis_sp_idb_46434_c0_g1_i1;>Haliotis_sp_Tri_105572_c0_g1_i1	3	2	2	2	10.9	10.9	10.9	35.375	321	321;245;255	0	130.8	87460000	6727700	0.000864874	0.0864874	15	28
comp50852_c0_seq1_6 len=986 path=[964:0-654 1619:655-985];Haliotis_sp_Tri_7610_c0_g1_i1	comp50852_c0_seq1_6 len=986 path=[964:0-654 1619:655-985];Haliotis_sp_Tri_7610_c0_g1_i1	1;1	1;1	1;1	>comp50852_c0_seq1_6 len=986 path=[964:0-654 1619:655-985];>Haliotis_sp_Tri_7610_c0_g1_i1	2	1	1	1	6.7	6.7	6.7	36.317	329	329;463	0	29.161	4593100	510350	6.56077e-05	0.00656077	1	29
comp51700_c0_seq3_3 len=645 path=[1:0-572 574:573-644];tr|B1N694|B1N694_HALDI Thioredoxin peroxidase 2 OS=Haliotis discus discus PE=2 SV=1;Haliotis_sp_idb_57414_c0_g1_i1;comp81198_c0_seq1_2 len=1114 path=[3705:0-153 196:154-1113];comp81198_c0_seq4_1 len=1155 path=[1:0-173 175:174-192 194:193-193 195:194-194 196:195-1154];comp81198_c0_seq3_2 len=1228 path=[3189:0-265 194:266-266 195:267-267 196:26…	comp51700_c0_seq3_3 len=645 path=[1:0-572 574:573-644];tr|B1N694|B1N694_HALDI Thioredoxin peroxidase 2 OS=Haliotis discus discus PE=2 SV=1;Haliotis_sp_idb_57414_c0_g1_i1;comp81198_c0_seq1_2 len=1114 path=[3705:0-153 196:154-1113];comp81198_c0_seq4_1 len=1155 path=[1:0-173 175:174-192 194:193-193 195:194-194 196:195-1154];comp81198_c0_seq3_2 len=1228 path=[3189:0-265 194:266-266 195:267-267 196:26…	2;1;1;1;1;1;1	2;1;1;1;1;1;1	2;1;1;1;1;1;1	>comp51700_c0_seq3_3 len=645 path=[1:0-572 574:573-644];>tr|B1N694|B1N694_HALDI Thioredoxin peroxidase 2 OS=Haliotis discus discus PE=2 SV=1;>Haliotis_sp_idb_57414_c0_g1_i1;>comp81198_c0_seq1_2 len=1114 path=[3705:0-153 196:154-1113];>comp81198_c0_seq4_1 l	7	2	2	2	9.8	9.8	9.8	23.697	215	215;199;227;371;385;409;430	0	12.062	14686000	917850	0.000117993	0.0117993	4	30	15		37
comp52010_c0_seq1_4 len=919 path=[1:0-918]	comp52010_c0_seq1_4 len=919 path=[1:0-918]	1	1	1	>comp52010_c0_seq1_4 len=919 path=[1:0-918]	1	1	1	1	3.6	3.6	3.6	32.942	306	306	0.0081301	6.6478	21492000	1131200	0.000145421	0.0145421	5	31
Haliotis_sp_Tri_111928_c0_g1_i1;comp64272_c0_seq1_3 len=1172 path=[1150:0-1147 2298:1148-1171]	Haliotis_sp_Tri_111928_c0_g1_i1;comp64272_c0_seq1_3 len=1172 path=[1150:0-1147 2298:1148-1171]	1;1	1;1	1;1	>Haliotis_sp_Tri_111928_c0_g1_i1;>comp64272_c0_seq1_3 len=1172 path=[1150:0-1147 2298:1148-1171]	2	1	1	1	4.4	4.4	4.4	30.948	275	275;390	0	6.8308	5703400	475280	6.10993e-05	0.00610993	1	32
comp64368_c0_seq1_4 len=1757 path=[1:0-287 289:288-1653 1655:1654-1756]	comp64368_c0_seq1_4 len=1757 path=[1:0-287 289:288-1653 1655:1654-1756]	1	1	1	>comp64368_c0_seq1_4 len=1757 path=[1:0-287 289:288-1653 1655:1654-1756]	1	1	1	1	2.9	2.9	2.9	64.561	585	585	0	18.919	1446700	48223	6.19927e-06	0.000619927	2	33
comp70759_c0_seq1_2 len=449 path=[1:0-87 89:88-101 103:102-218 220:219-370 372:371-448]	comp70759_c0_seq1_2 len=449 path=[1:0-87 89:88-101 103:102-218 220:219-370 372:371-448]	3	3	3	>comp70759_c0_seq1_2 len=449 path=[1:0-87 89:88-101 103:102-218 220:219-370 372:371-448]	1	3	3	3	22.7	22.7	22.7	16.208	150	150	0	23.237	244870000	40812000	0.00524656	0.524656	16	35
comp79549_c0_seq1_2 len=2081 path=[4331:0-15 2061:16-1969 4016:1970-2008 4058:2009-2080];comp145818_c0_seq1_2 len=1024 path=[1002:0-1023];tr|Q17UC1|Q17UC1_HALTU 71kDa heat shock protein OS=Haliotis tuberculata GN=hsp71 PE=2 SV=1;tr|C1KC83|C1KC83_HALDV Heat shock cognate protein 70 OS=Haliotis diversicolor PE=2 SV=1;Haliotis_sp_idb_28957_c0_g1_i1;tr|Q2MJK5|Q2MJK5_HALDH Heat shock protein 70 OS=Hal…	comp79549_c0_seq1_2 len=2081 path=[4331:0-15 2061:16-1969 4016:1970-2008 4058:2009-2080];comp145818_c0_seq1_2 len=1024 path=[1002:0-1023];tr|Q17UC1|Q17UC1_HALTU 71kDa heat shock protein OS=Haliotis tuberculata GN=hsp71 PE=2 SV=1;tr|C1KC83|C1KC83_HALDV Heat shock cognate protein 70 OS=Haliotis diversicolor PE=2 SV=1;Haliotis_sp_idb_28957_c0_g1_i1;tr|Q2MJK5|Q2MJK5_HALDH Heat shock protein 70 OS=Hal…	4;3;3;3;3;3;3;2;2;1;1;1;1;1;1;1;1;1;1;1	4;3;3;3;3;3;3;2;2;1;1;1;1;1;1;1;1;1;1;1	4;3;3;3;3;3;3;2;2;1;1;1;1;1;1;1;1;1;1;1	>comp79549_c0_seq1_2 len=2081 path=[4331:0-15 2061:16-1969 4016:1970-2008 4058:2009-2080];>comp145818_c0_seq1_2 len=1024 path=[1002:0-1023];>tr|Q17UC1|Q17UC1_HALTU 71kDa heat shock protein OS=Haliotis tuberculata GN=hsp71 PE=2 SV=1;>tr|C1KC83|C1KC83_HALDV	20	4	4	4	6.1	6.1	6.1	76.484	694	694;341;651;651;651;655;783;472;492;423;633;635;670;775;805;808;939;1121;1130;1136	0	23.688	5843800	162330	2.08682e-05	0.00208682	4	36
comp80185_c0_seq1_5 len=1716 path=[1:0-517 519:518-558 3443:559-568 570:569-864 866:865-889 891:890-1715]	comp80185_c0_seq1_5 len=1716 path=[1:0-517 519:518-558 3443:559-568 570:569-864 866:865-889 891:890-1715]	4	4	4	>comp80185_c0_seq1_5 len=1716 path=[1:0-517 519:518-558 3443:559-568 570:569-864 866:865-889 891:890-1715]	1	4	4	4	10.8	10.8	10.8	61.381	572	572	0	33.198	28966000	1072800	0.000137913	0.0137913	18	37
Haliotis_sp_idb_14094_c0_g1_i1;Haliotis_sp_idb_14082_c0_g1_i1;Haliotis_sp_idb_14091_c0_g1_i1;comp85564_c0_seq1_5 len=727 path=[705:0-332 1640:333-341 1047:342-407 1113:408-408 1114:409-430 2057:431-624 1560:625-633 1339:634-726]	Haliotis_sp_idb_14094_c0_g1_i1;Haliotis_sp_idb_14082_c0_g1_i1;Haliotis_sp_idb_14091_c0_g1_i1;comp85564_c0_seq1_5 len=727 path=[705:0-332 1640:333-341 1047:342-407 1113:408-408 1114:409-430 2057:431-624 1560:625-633 1339:634-726]	1;1;1;1	1;1;1;1	1;1;1;1	>Haliotis_sp_idb_14094_c0_g1_i1;>Haliotis_sp_idb_14082_c0_g1_i1;>Haliotis_sp_idb_14091_c0_g1_i1;>comp85564_c0_seq1_5 len=727 path=[705:0-332 1640:333-341 1047:342-407 1113:408-408 1114:409-430 2057:431-624 1560:625-633 1339:634-726]	4	1	1	1	13.7	13.7	13.7	18.943	183	183;185;201;243	0	23.854	55466000	9244400	0.00118841	0.118841	9	39
comp88250_c0_seq1_2 len=422 path=[427:0-23 451:24-62 490:63-69 497:70-80 508:81-101 556:102-239 694:240-263 718:264-267 722:268-398 1622:399-421];comp88250_c0_seq2_2 len=449 path=[427:0-23 451:24-62 490:63-69 497:70-80 508:81-101 1523:102-128 556:129-266 694:267-290 718:291-294 722:295-425 1622:426-448]	comp88250_c0_seq1_2 len=422 path=[427:0-23 451:24-62 490:63-69 497:70-80 508:81-101 556:102-239 694:240-263 718:264-267 722:268-398 1622:399-421];comp88250_c0_seq2_2 len=449 path=[427:0-23 451:24-62 490:63-69 497:70-80 508:81-101 1523:102-128 556:129-266 694:267-290 718:291-294 722:295-425 1622:426-448]	1;1	1;1	1;1	>comp88250_c0_seq1_2 len=422 path=[427:0-23 451:24-62 490:63-69 497:70-80 508:81-101 556:102-239 694:240-263 718:264-267 722:268-398 1622:399-421];>comp88250_c0_seq2_2 len=449 path=[427:0-23 451:24-62 490:63-69 497:70-80 508:81-101 1523:102-128 556:129-266	2	1	1	1	12.1	12.1	12.1	15.045	141	141;150	0	10.52	1943700	388740	4.99742e-05	0.00499742	2	41
comp89283_c0_seq2_5 len=518 path=[2123:0-303 1342:304-517];comp89283_c0_seq1_6 len=789 path=[767:0-111 879:112-113 2715:114-149 2751:150-150 2752:151-163 931:164-164 932:165-189 957:190-574 1342:575-788]	comp89283_c0_seq2_5 len=518 path=[2123:0-303 1342:304-517];comp89283_c0_seq1_6 len=789 path=[767:0-111 879:112-113 2715:114-149 2751:150-150 2752:151-163 931:164-164 932:165-189 957:190-574 1342:575-788]	1;1	1;1	1;1	>comp89283_c0_seq2_5 len=518 path=[2123:0-303 1342:304-517];>comp89283_c0_seq1_6 len=789 path=[767:0-111 879:112-113 2715:114-149 2751:150-150 2752:151-163 931:164-164 932:165-189 957:190-574 1342:575-788]	2	1	1	1	10.4	10.4	10.4	18.966	173	173;263	0	15.835	3997000	571000	7.34045e-05	0.00734045	3	42
comp92088_c0_seq1_4 len=674 path=[1:0-31 33:32-76 2470:77-121 123:122-145 2497:146-154 2506:155-188 190:189-256 258:257-272 2583:273-294 296:295-328 2621:329-339 341:340-350 352:351-447 2654:448-448 450:449-468 470:469-525 2678:526-531 2684:532-673];Haliotis_sp_Tri_3731_c0_g1_i1	comp92088_c0_seq1_4 len=674 path=[1:0-31 33:32-76 2470:77-121 123:122-145 2497:146-154 2506:155-188 190:189-256 258:257-272 2583:273-294 296:295-328 2621:329-339 341:340-350 352:351-447 2654:448-448 450:449-468 470:469-525 2678:526-531 2684:532-673];Haliotis_sp_Tri_3731_c0_g1_i1	3;2	3;2	3;2	>comp92088_c0_seq1_4 len=674 path=[1:0-31 33:32-76 2470:77-121 123:122-145 2497:146-154 2506:155-188 190:189-256 258:257-272 2583:273-294 296:295-328 2621:329-339 341:340-350 352:351-447 2654:448-448 450:449-468 470:469-525 2678:526-531 2684:532-673];>Hali	2	3	3	3	21.9	21.9	21.9	23.843	224	224;141	0	21.422	4241500	282760	3.635e-05	0.003635	2	44
Haliotis_sp_CLC_524_c0_g1_i1;Haliotis_sp_idb_32872_c0_g1_i1;comp94706_c0_seq1_3 len=1255 path=[529:0-183 713:184-211 741:212-327 4367:328-343 873:344-367 897:368-432 962:433-527 1057:528-532 1062:533-619 4462:620-702 1232:703-706 1236:707-794 1324:795-878 1408:879-892 1422:893-954 1484:955-988 2730:989-1005 281:1006-1029 305:1030-1034 310:1035-1051 327:1052-1087 363:1088-1093 369:1094-1127 403:11…	Haliotis_sp_CLC_524_c0_g1_i1;Haliotis_sp_idb_32872_c0_g1_i1;comp94706_c0_seq1_3 len=1255 path=[529:0-183 713:184-211 741:212-327 4367:328-343 873:344-367 897:368-432 962:433-527 1057:528-532 1062:533-619 4462:620-702 1232:703-706 1236:707-794 1324:795-878 1408:879-892 1422:893-954 1484:955-988 2730:989-1005 281:1006-1029 305:1030-1034 310:1035-1051 327:1052-1087 363:1088-1093 369:1094-1127 403:11…	1;1;1	1;1;1	1;1;1	>Haliotis_sp_CLC_524_c0_g1_i1;>Haliotis_sp_idb_32872_c0_g1_i1;>comp94706_c0_seq1_3 len=1255 path=[529:0-183 713:184-211 741:212-327 4367:328-343 873:344-367 897:368-432 962:433-527 1057:528-532 1062:533-619 4462:620-702 1232:703-706 1236:707-794 1324:795-8	3	1	1	1	7	7	7	20.328	199	199;244;418	0	10.5	1139700	103610	1.33195e-05	0.00133195	1	45
comp94729_c0_seq1_2 len=306 path=[4010:0-30 5414:31-31 4042:32-103 4114:104-124 329:125-136 5488:137-141 5493:142-149 354:150-174 5513:175-185 3222:186-305];comp94729_c0_seq6_1 len=320 path=[190:0-25 216:26-56 247:57-138 329:139-150 5488:151-155 5493:156-163 3186:164-188 5513:189-199 3222:200-319];Haliotis_sp_idb_51916_c0_g1_i1;Haliotis_sp_Tri_4118_c0_g1_i1;Haliotis_sp_Tri_4114_c0_g1_i1	comp94729_c0_seq1_2 len=306 path=[4010:0-30 5414:31-31 4042:32-103 4114:104-124 329:125-136 5488:137-141 5493:142-149 354:150-174 5513:175-185 3222:186-305];comp94729_c0_seq6_1 len=320 path=[190:0-25 216:26-56 247:57-138 329:139-150 5488:151-155 5493:156-163 3186:164-188 5513:189-199 3222:200-319];Haliotis_sp_idb_51916_c0_g1_i1;Haliotis_sp_Tri_4118_c0_g1_i1;Haliotis_sp_Tri_4114_c0_g1_i1	1;1;1;1;1	1;1;1;1;1	1;1;1;1;1	>comp94729_c0_seq1_2 len=306 path=[4010:0-30 5414:31-31 4042:32-103 4114:104-124 329:125-136 5488:137-141 5493:142-149 354:150-174 5513:175-185 3222:186-305];>comp94729_c0_seq6_1 len=320 path=[190:0-25 216:26-56 247:57-138 329:139-150 5488:151-155 5493:156	5	1	1	1	10.8	10.8	10.8	10.597	102	102;107;270;418;541	0.0080645	6.6474	2838300	946090	0.000121624	0.0121624	3	46
Haliotis_sp_CLC_11155_c0_g1_i1	Haliotis_sp_CLC_11155_c0_g1_i1	1	1	1	>Haliotis_sp_CLC_11155_c0_g1_i1	1	1	1	1	7.9	7.9	7.9	31.707	365	365	0	45.987	13264000	13264000	0.00170514	0.170514	3	80
Haliotis_sp_CLC_148_c0_g1_i1;Haliotis_sp_Tri_94747_c0_g1_i1	Haliotis_sp_CLC_148_c0_g1_i1;Haliotis_sp_Tri_94747_c0_g1_i1	2;1	2;1	2;1	>Haliotis_sp_CLC_148_c0_g1_i1;>Haliotis_sp_Tri_94747_c0_g1_i1	2	2	2	2	15.9	15.9	15.9	15.796	138	138;139	0	11.234	1203500	171930	2.21023e-05	0.00221023	2	81
Haliotis_sp_Tri_107535_c0_g1_i1;Haliotis_sp_CLC_21_c0_g1_i1;sp|P86732|GAAP_HALAI Glycine, alanine and asparagine-rich protein OS=Haliotis asinina PE=1 SV=1	Haliotis_sp_Tri_107535_c0_g1_i1;Haliotis_sp_CLC_21_c0_g1_i1	3;3;1	3;3;1	3;3;1	>Haliotis_sp_Tri_107535_c0_g1_i1;>Haliotis_sp_CLC_21_c0_g1_i1	3	3	3	3	8.6	8.6	8.6	33.176	371	371;411;507	0	25.273	238700000	19892000	0.0025572	0.25572	26	82
tr|B3SND3|B3SND3_HALDV Calmodulin OS=Haliotis diversicolor GN=CaM PE=2 SV=1;Haliotis_sp_Tri_60708_c0_g1_i1;Haliotis_sp_Tri_60705_c0_g1_i1;Haliotis_sp_CLC_2357_c0_g1_i1;Haliotis_sp_CLC_2356_c0_g1_i1	tr|B3SND3|B3SND3_HALDV Calmodulin OS=Haliotis diversicolor GN=CaM PE=2 SV=1;Haliotis_sp_Tri_60708_c0_g1_i1;Haliotis_sp_Tri_60705_c0_g1_i1;Haliotis_sp_CLC_2357_c0_g1_i1;Haliotis_sp_CLC_2356_c0_g1_i1	2;2;2;2;1	2;2;2;2;1	1;1;1;1;1	>tr|B3SND3|B3SND3_HALDV Calmodulin OS=Haliotis diversicolor GN=CaM PE=2 SV=1;>Haliotis_sp_Tri_60708_c0_g1_i1;>Haliotis_sp_Tri_60705_c0_g1_i1;>Haliotis_sp_CLC_2357_c0_g1_i1;>Haliotis_sp_CLC_2356_c0_g1_i1	5	2	2	1	20.1	20.1	8.7	16.837	149	149;149;149;149;125	0	19.244	13034000	1448300	0.000186185	0.0186185	8	83
Haliotis_sp_CLC_25186_c0_g1_i1;Haliotis_sp_Tri_138845_c0_g1_i1	Haliotis_sp_CLC_25186_c0_g1_i1;Haliotis_sp_Tri_138845_c0_g1_i1	3;3	3;3	3;3	>Haliotis_sp_CLC_25186_c0_g1_i1;>Haliotis_sp_Tri_138845_c0_g1_i1	2	3	3	3	25.3	25.3	25.3	16.143	154	154;448	0	25.098	64918000	21639000	0.00278178	0.278178	8	84
Haliotis_sp_CLC_303_c0_g1_i1;Haliotis_sp_Tri_125184_c0_g1_i1	Haliotis_sp_CLC_303_c0_g1_i1;Haliotis_sp_Tri_125184_c0_g1_i1	4;2	4;2	4;2	>Haliotis_sp_CLC_303_c0_g1_i1;>Haliotis_sp_Tri_125184_c0_g1_i1	2	4	4	4	5	5	5	79.789	745	745;301	0	28.487	7831400	230340	2.96112e-05	0.00296112	5	85	74		561
Haliotis_sp_CLC_39_c0_g1_i1	Haliotis_sp_CLC_39_c0_g1_i1	5	5	5	>Haliotis_sp_CLC_39_c0_g1_i1	1	5	5	5	30.2	30.2	30.2	20.338	189	189	0	51.293	54061000	4914600	0.000631793	0.0631793	16	86	75;76;77;78		74;77;80;95
Haliotis_sp_CLC_4_c0_g1_i1;Haliotis_sp_Tri_11338_c0_g1_i1	Haliotis_sp_CLC_4_c0_g1_i1;Haliotis_sp_Tri_11338_c0_g1_i1	1;1	1;1	1;1	>Haliotis_sp_CLC_4_c0_g1_i1;>Haliotis_sp_Tri_11338_c0_g1_i1	2	1	1	1	6.5	6.5	6.5	18.036	170	170;244	0.0076923	6.4207	5717800	1905900	0.000245012	0.0245012	3	87
Haliotis_sp_CLC_5_c0_g1_i1;Haliotis_sp_Tri_57797_c0_g1_i1;Haliotis_sp_Tri_57798_c0_g1_i1	Haliotis_sp_CLC_5_c0_g1_i1;Haliotis_sp_Tri_57797_c0_g1_i1;Haliotis_sp_Tri_57798_c0_g1_i1	2;2;2	2;2;2	2;2;2	>Haliotis_sp_CLC_5_c0_g1_i1;>Haliotis_sp_Tri_57797_c0_g1_i1;>Haliotis_sp_Tri_57798_c0_g1_i1	3	2	2	2	11.5	11.5	11.5	16.268	182	182;380;540	0	12.674	259200000	64801000	0.00833044	0.833044	9	88
Haliotis_sp_CLC_554_c0_g1_i1	Haliotis_sp_CLC_554_c0_g1_i1	1	1	1	>Haliotis_sp_CLC_554_c0_g1_i1	1	1	1	1	1.8	1.8	1.8	96.103	901	901	0	12.822	51919000	1527000	0.000196302	0.0196302	9	89
Haliotis_sp_CLC_608_c0_g1_i1;tr|O44341|O44341_HALRU Lustrin A OS=Haliotis rufescens PE=2 SV=1	Haliotis_sp_CLC_608_c0_g1_i1;tr|O44341|O44341_HALRU Lustrin A OS=Haliotis rufescens PE=2 SV=1	1;1	1;1	1;1	>Haliotis_sp_CLC_608_c0_g1_i1;>tr|O44341|O44341_HALRU Lustrin A OS=Haliotis rufescens PE=2 SV=1	2	1	1	1	6.7	6.7	6.7	17.445	180	180;1428	0	7.2117	2747900	549580	7.06508e-05	0.00706508	1	90
Haliotis_sp_Tri_33510_c0_g1_i1;Haliotis_sp_CLC_62_c0_g1_i1;Haliotis_sp_Tri_64677_c0_g1_i1;Haliotis_sp_Tri_33508_c0_g1_i1	Haliotis_sp_Tri_33510_c0_g1_i1;Haliotis_sp_CLC_62_c0_g1_i1;Haliotis_sp_Tri_64677_c0_g1_i1;Haliotis_sp_Tri_33508_c0_g1_i1	8;8;5;5	8;8;5;5	8;8;5;5	>Haliotis_sp_Tri_33510_c0_g1_i1;>Haliotis_sp_CLC_62_c0_g1_i1;>Haliotis_sp_Tri_64677_c0_g1_i1;>Haliotis_sp_Tri_33508_c0_g1_i1	4	8	8	8	38.6	38.6	38.6	45.816	433	433;464;253;280	0	167.67	159920000	17769000	0.00228428	0.228428	31	91	79;80;81		412;425;433
Haliotis_sp_CLC_73_c0_g1_i1	Haliotis_sp_CLC_73_c0_g1_i1	2	2	2	>Haliotis_sp_CLC_73_c0_g1_i1	1	2	2	2	4.3	4.3	4.3	64.694	655	655	0	12.702	5393300	122580	1.57582e-05	0.00157582	2	92
Haliotis_sp_Tri_74171_c0_g1_i1;Haliotis_sp_CLC_866_c0_g1_i1	Haliotis_sp_Tri_74171_c0_g1_i1;Haliotis_sp_CLC_866_c0_g1_i1	1;1	1;1	1;1	>Haliotis_sp_Tri_74171_c0_g1_i1;>Haliotis_sp_CLC_866_c0_g1_i1	2	1	1	1	8.1	8.1	8.1	26.289	247	247;303	0	8.1584	1335700	166960	2.14634e-05	0.00214634	1	93
Haliotis_sp_idb_12172_c0_g1_i1	Haliotis_sp_idb_12172_c0_g1_i1	5	5	1	>Haliotis_sp_idb_12172_c0_g1_i1	1	5	5	1	8.5	8.5	2.2	89.651	883	883	0	49.051	61662000	4404500	0.000566217	0.0566217	16	94	82;83;84;85;86;87;88;89;90;91		207;210;213;216;220;223;288;750;753;756
Haliotis_sp_idb_12174_c0_g1_i1;Haliotis_sp_CLC_8754_c0_g1_i1	Haliotis_sp_idb_12174_c0_g1_i1;Haliotis_sp_CLC_8754_c0_g1_i1	4;2	4;2	4;2	>Haliotis_sp_idb_12174_c0_g1_i1;>Haliotis_sp_CLC_8754_c0_g1_i1	2	4	4	4	11.2	11.2	11.2	99.93	898	898;444	0	85.078	91348000	2537400	0.000326194	0.0326194	24	95	92;93;94;95;96		769;780;786;812;818
Haliotis_sp_idb_12176_c0_g1_i1;Haliotis_sp_Tri_16482_c0_g1_i1	Haliotis_sp_idb_12176_c0_g1_i1	4;1	3;1	1;1	>Haliotis_sp_idb_12176_c0_g1_i1	2	4	3	1	15.5	12.2	3.3	35.355	329	329;108	0	35.22	83957000	9328500	0.00119922	0.119922	19	96	82;83;84;97;98		110;184;200;203;206
Haliotis_sp_idb_17014_c0_g1_i1;Haliotis_sp_idb_17016_c0_g1_i1;Haliotis_sp_Tri_15512_c0_g1_i1	Haliotis_sp_idb_17014_c0_g1_i1;Haliotis_sp_idb_17016_c0_g1_i1;Haliotis_sp_Tri_15512_c0_g1_i1	7;6;6	7;6;6	7;6;6	>Haliotis_sp_idb_17014_c0_g1_i1;>Haliotis_sp_idb_17016_c0_g1_i1;>Haliotis_sp_Tri_15512_c0_g1_i1	3	7	7	7	20.2	20.2	20.2	67.405	642	642;451;531	0	94.025	1700100000	89478000	0.0115028	1.15028	54	97	99;100;101;102;103;104		284;285;599;623;627;638
Haliotis_sp_idb_17035_c0_g1_i1	Haliotis_sp_idb_17035_c0_g1_i1	6	6	4	>Haliotis_sp_idb_17035_c0_g1_i1	1	6	6	4	26.2	26.2	21.5	23.843	237	237	0	37.779	37735000	1886800	0.000242556	0.0242556	11	98
Haliotis_sp_idb_18575_c0_g1_i1;Haliotis_sp_idb_18579_c0_g1_i1	Haliotis_sp_idb_18575_c0_g1_i1;Haliotis_sp_idb_18579_c0_g1_i1	2;1	2;1	2;1	>Haliotis_sp_idb_18575_c0_g1_i1;>Haliotis_sp_idb_18579_c0_g1_i1	2	2	2	2	6	6	6	51.623	467	467;179	0	17.268	4827800	241390	3.10317e-05	0.00310317	5	99
Haliotis_sp_idb_18725_c0_g1_i1	Haliotis_sp_idb_18725_c0_g1_i1	6	6	6	>Haliotis_sp_idb_18725_c0_g1_i1	1	6	6	6	15	15	15	61.847	600	600	0	113.87	521950000	52195000	0.00670989	0.670989	44	100
Haliotis_sp_idb_20008_c0_g1_i1;comp45250_c0_seq1_3 len=312 path=[1:0-311];Haliotis_sp_Tri_79915_c0_g1_i1;Haliotis_sp_CLC_363_c0_g1_i1;comp401928_c0_seq1_5 len=237 path=[1:0-236]	Haliotis_sp_idb_20008_c0_g1_i1	7;2;2;2;1	7;2;2;2;1	6;2;2;2;1	>Haliotis_sp_idb_20008_c0_g1_i1	5	7	7	6	19.7	19.7	16	68.469	638	638;104;170;559;79	0	74.299	337550000	16074000	0.00206638	0.206638	29	101	105;106;107		35;111;227
Haliotis_sp_idb_20009_c0_g1_i1	Haliotis_sp_idb_20009_c0_g1_i1	2	1	1	>Haliotis_sp_idb_20009_c0_g1_i1	1	2	1	1	38.4	19.2	19.2	14.613	125	125	0	26.706	596400	85201	1.09529e-05	0.00109529	1	102	105		35
Haliotis_sp_idb_22086_c0_g1_i1;Haliotis_sp_idb_42421_c0_g1_i1;Haliotis_sp_Tri_23060_c0_g1_i1;Haliotis_sp_Tri_23058_c0_g1_i1;Haliotis_sp_idb_22087_c0_g1_i1	Haliotis_sp_idb_22086_c0_g1_i1;Haliotis_sp_idb_42421_c0_g1_i1;Haliotis_sp_Tri_23060_c0_g1_i1;Haliotis_sp_Tri_23058_c0_g1_i1;Haliotis_sp_idb_22087_c0_g1_i1	2;1;1;1;1	2;1;1;1;1	2;1;1;1;1	>Haliotis_sp_idb_22086_c0_g1_i1;>Haliotis_sp_idb_42421_c0_g1_i1;>Haliotis_sp_Tri_23060_c0_g1_i1;>Haliotis_sp_Tri_23058_c0_g1_i1;>Haliotis_sp_idb_22087_c0_g1_i1	5	2	2	2	5.2	5.2	5.2	63.103	581	581;231;258;302;784	0	17.81	5886900	535170	6.87984e-05	0.00687984	1	103
Haliotis_sp_idb_23329_c0_g1_i1	Haliotis_sp_idb_23329_c0_g1_i1	5	4	3	>Haliotis_sp_idb_23329_c0_g1_i1	1	5	4	3	10.8	7.4	5.4	62.03	649	649	0	83.077	4757400000	396450000	0.0509653	5.09653	118	104
Haliotis_sp_idb_23862_c0_g1_i1	Haliotis_sp_idb_23862_c0_g1_i1	10	10	1	>Haliotis_sp_idb_23862_c0_g1_i1	1	10	10	1	19.6	19.6	1.4	62.743	659	659	0	236.48	7734900000	773490000	0.0994354	9.94354	137	105	108		155
Haliotis_sp_Tri_31898_c0_g1_i1;Haliotis_sp_idb_24481_c0_g1_i1;Haliotis_sp_CLC_160_c0_g1_i1	Haliotis_sp_Tri_31898_c0_g1_i1;Haliotis_sp_idb_24481_c0_g1_i1;Haliotis_sp_CLC_160_c0_g1_i1	4;4;3	4;4;3	2;2;2	>Haliotis_sp_Tri_31898_c0_g1_i1;>Haliotis_sp_idb_24481_c0_g1_i1;>Haliotis_sp_CLC_160_c0_g1_i1	3	4	4	2	33.8	33.8	21.7	21.883	198	198;238;198	0	44.82	22289000	2476600	0.000318377	0.0318377	7	106
Haliotis_sp_idb_25748_c0_g1_i1;Haliotis_sp_idb_25746_c0_g1_i1;Haliotis_sp_CLC_532_c0_g1_i1	Haliotis_sp_idb_25748_c0_g1_i1;Haliotis_sp_idb_25746_c0_g1_i1	7;7;3	7;7;3	7;7;3	>Haliotis_sp_idb_25748_c0_g1_i1;>Haliotis_sp_idb_25746_c0_g1_i1	3	7	7	7	14.8	14.8	14.8	64.09	567	567;668;355	0	57.462	53401000	1525700	0.000196135	0.0196135	25	107
Haliotis_sp_idb_26567_c0_g1_i1;Haliotis_sp_idb_26568_c0_g1_i1;Haliotis_sp_CLC_2527_c0_g1_i1;comp3500_c0_seq1_5 len=399 path=[307:0-92 120:93-245 400:246-398]	Haliotis_sp_idb_26567_c0_g1_i1;Haliotis_sp_idb_26568_c0_g1_i1;Haliotis_sp_CLC_2527_c0_g1_i1	12;11;7;1	12;11;7;1	12;11;7;1	>Haliotis_sp_idb_26567_c0_g1_i1;>Haliotis_sp_idb_26568_c0_g1_i1;>Haliotis_sp_CLC_2527_c0_g1_i1	4	12	12	12	21.2	21.2	21.2	119.98	1086	1086;1036;579;133	0	161.88	186030000	5471400	0.000703372	0.0703372	37	108	109;110;111;112;113;114;115;116;117;118		332;388;576;626;636;661;816;1048;1051;1052
Haliotis_sp_idb_26836_c0_g1_i1	Haliotis_sp_idb_26836_c0_g1_i1	3	3	1	>Haliotis_sp_idb_26836_c0_g1_i1	1	3	3	1	22.8	22.8	7.4	27.758	272	272	0	45.142	52151000	26075000	0.00335205	0.335205	12	109	119;120		229;237
Haliotis_sp_idb_27355_c0_g1_i1;comp30184_c0_seq1_4 len=604 path=[582:0-603]	Haliotis_sp_idb_27355_c0_g1_i1	10;3	10;3	10;3	>Haliotis_sp_idb_27355_c0_g1_i1	2	10	10	10	22.4	22.4	22.4	60.914	580	580;201	0	199.2	2538800000	141050000	0.0181326	1.81326	111	110	121;122;123;124		210;218;542;555
Haliotis_sp_idb_27864_c0_g1_i1;Haliotis_sp_CLC_2598_c0_g1_i1;Haliotis_sp_Tri_29187_c0_g1_i1	Haliotis_sp_idb_27864_c0_g1_i1;Haliotis_sp_CLC_2598_c0_g1_i1;Haliotis_sp_Tri_29187_c0_g1_i1	2;1;1	2;1;1	2;1;1	>Haliotis_sp_idb_27864_c0_g1_i1;>Haliotis_sp_CLC_2598_c0_g1_i1;>Haliotis_sp_Tri_29187_c0_g1_i1	3	2	2	2	8	8	8	46.377	476	476;169;223	0	70.355	3856900000	1285600000	0.165269	16.5269	73	111
Haliotis_sp_idb_27866_c0_g1_i1	Haliotis_sp_idb_27866_c0_g1_i1	5	5	5	>Haliotis_sp_idb_27866_c0_g1_i1	1	5	5	5	32	32	32	35.012	363	363	0	144.04	6864500000	1716100000	0.220612	22.0612	61	112
Haliotis_sp_idb_2814_c0_g1_i1	Haliotis_sp_idb_2814_c0_g1_i1	2	2	2	>Haliotis_sp_idb_2814_c0_g1_i1	1	2	2	2	3.6	3.6	3.6	73.296	675	675	0	12.818	21085000	780920	0.000100391	0.0100391	6	113	125		422
Haliotis_sp_idb_288_c0_g1_i1;Haliotis_sp_Tri_116349_c0_g1_i1;Haliotis_sp_Tri_116352_c0_g1_i1	Haliotis_sp_idb_288_c0_g1_i1;Haliotis_sp_Tri_116349_c0_g1_i1;Haliotis_sp_Tri_116352_c0_g1_i1	3;2;2	3;2;2	3;2;2	>Haliotis_sp_idb_288_c0_g1_i1;>Haliotis_sp_Tri_116349_c0_g1_i1;>Haliotis_sp_Tri_116352_c0_g1_i1	3	3	3	3	19.3	19.3	19.3	21.914	207	207;452;653	0	23.512	12276000	1116000	0.000143467	0.0143467	6	114
Haliotis_sp_idb_3074_c0_g1_i1	Haliotis_sp_idb_3074_c0_g1_i1	2	2	2	>Haliotis_sp_idb_3074_c0_g1_i1	1	2	2	2	2.8	2.8	2.8	131.55	1267	1267	0	21.128	5178400	90849	1.1679e-05	0.0011679	3	115	126		720
Haliotis_sp_idb_32090_c0_g1_i1	Haliotis_sp_idb_32090_c0_g1_i1	3	3	3	>Haliotis_sp_idb_32090_c0_g1_i1	1	3	3	3	11.8	11.8	11.8	30.973	287	287	0	28.359	18241000	1658300	0.000213181	0.0213181	8	116
Haliotis_sp_idb_32603_c0_g1_i1;Haliotis_sp_idb_32602_c0_g1_i1;Haliotis_sp_CLC_1702_c0_g1_i1;Haliotis_sp_idb_32598_c0_g1_i1;Haliotis_sp_Tri_121152_c0_g1_i1;comp118790_c0_seq1_1 len=1114 path=[1:0-1113];comp186443_c0_seq1_3 len=345 path=[1:0-344];comp184680_c0_seq1_2 len=342 path=[1:0-341]	Haliotis_sp_idb_32603_c0_g1_i1;Haliotis_sp_idb_32602_c0_g1_i1	13;13;6;5;5;4;3;2	13;13;6;5;5;4;3;2	11;11;4;5;3;4;3;2	>Haliotis_sp_idb_32603_c0_g1_i1;>Haliotis_sp_idb_32602_c0_g1_i1	8	13	13	11	23.7	23.7	21	88.145	835	835;937;412;307;384;372;115;114	0	323.31	4500600000	250030000	0.0321424	3.21424	114	117	10;11;12;13;127;128;129;130;131;132;133;134;135;136;137;138;139		78;88;89;99;100;299;303;307;308;394;401;503;506;541;553;687;712
Haliotis_sp_idb_3591_c0_g1_i1	Haliotis_sp_idb_3591_c0_g1_i1	3	3	3	>Haliotis_sp_idb_3591_c0_g1_i1	1	3	3	3	2.6	2.6	2.6	152.31	1469	1469	0	28.876	25501000	481140	6.18526e-05	0.00618526	9	118
Haliotis_sp_idb_36583_c0_g1_i1	Haliotis_sp_idb_36583_c0_g1_i1	7	7	7	>Haliotis_sp_idb_36583_c0_g1_i1	1	7	7	7	14.1	14.1	14.1	67.097	714	714	0	155.87	2510500000	313810000	0.0403416	4.03416	63	119	140		406
Haliotis_sp_idb_43368_c0_g1_i1	Haliotis_sp_idb_43368_c0_g1_i1	1	1	1	>Haliotis_sp_idb_43368_c0_g1_i1	1	1	1	1	2.6	2.6	2.6	43.247	463	463	0	7.412	35212000	17606000	0.00226333	0.226333	5	120
Haliotis_sp_idb_44689_c0_g1_i1;Haliotis_sp_idb_44690_c0_g1_i1;Haliotis_sp_Tri_6755_c0_g1_i1;Haliotis_sp_Tri_29190_c0_g1_i1	Haliotis_sp_idb_44689_c0_g1_i1;Haliotis_sp_idb_44690_c0_g1_i1;Haliotis_sp_Tri_6755_c0_g1_i1	12;12;7;5	12;12;7;5	12;12;7;5	>Haliotis_sp_idb_44689_c0_g1_i1;>Haliotis_sp_idb_44690_c0_g1_i1;>Haliotis_sp_Tri_6755_c0_g1_i1	4	12	12	12	23.2	23.2	23.2	86.582	899	899;905;309;336	0	323.31	4200100000	420010000	0.0539941	5.39941	165	121	141;142;143;144;145		234;245;259;260;606
Haliotis_sp_idb_47306_c0_g1_i1	Haliotis_sp_idb_47306_c0_g1_i1	2	2	2	>Haliotis_sp_idb_47306_c0_g1_i1	1	2	2	2	8.3	8.3	8.3	31.056	315	315	0	19.223	57205000	14301000	0.00183845	0.183845	12	122
Haliotis_sp_idb_50884_c0_g1_i1	Haliotis_sp_idb_50884_c0_g1_i1	1	1	1	>Haliotis_sp_idb_50884_c0_g1_i1	1	1	1	1	6.4	6.4	6.4	19.756	173	173	0.0078125	6.4467	8023100	891450	0.0001146	0.01146	4	123
Haliotis_sp_idb_51205_c0_g1_i1	Haliotis_sp_idb_51205_c0_g1_i1	1	1	1	>Haliotis_sp_idb_51205_c0_g1_i1	1	1	1	1	4.6	4.6	4.6	37.695	388	388	0	26.69	1688000000	1688000000	0.217	21.7	33	124
Haliotis_sp_idb_52687_c0_g1_i1	Haliotis_sp_idb_52687_c0_g1_i1	2	2	2	>Haliotis_sp_idb_52687_c0_g1_i1	1	2	2	2	8.7	8.7	8.7	25.346	229	229	0	12.62	14184000	1182000	0.000151951	0.0151951	4	125
Haliotis_sp_idb_54309_c0_g1_i1	Haliotis_sp_idb_54309_c0_g1_i1	3	3	1	>Haliotis_sp_idb_54309_c0_g1_i1	1	3	3	1	13.4	13.4	5.9	38.781	373	373	0	37.136	11483000	1275900	0.000164022	0.0164022	8	126	146;147		34;260
Haliotis_sp_idb_57746_c0_g1_i1	Haliotis_sp_idb_57746_c0_g1_i1	2	1	1	>Haliotis_sp_idb_57746_c0_g1_i1	1	2	1	1	13.7	7.1	7.1	23.428	226	226	0	12.539	5740900	1148200	0.000147606	0.0147606	2	127	146		36
Haliotis_sp_idb_6290_c0_g1_i1	Haliotis_sp_idb_6290_c0_g1_i1	1	1	1	>Haliotis_sp_idb_6290_c0_g1_i1	1	1	1	1	0.8	0.8	0.8	179.89	1602	1602	0	7.9502	3347900	42921	5.51768e-06	0.000551768	2	128
Haliotis_sp_idb_7598_c0_g1_i1;Haliotis_sp_Tri_114598_c0_g1_i1;Haliotis_sp_CLC_9451_c0_g1_i1;Haliotis_sp_CLC_4024_c0_g1_i1	Haliotis_sp_idb_7598_c0_g1_i1;Haliotis_sp_Tri_114598_c0_g1_i1	12;11;2;1	12;11;2;1	12;11;2;1	>Haliotis_sp_idb_7598_c0_g1_i1;>Haliotis_sp_Tri_114598_c0_g1_i1	4	12	12	12	10	10	10	191.75	1943	1943;835;180;332	0	245.43	1534600000	56838000	0.00730677	0.730677	87	129	148		1079
Haliotis_sp_Tri_108584_c0_g1_i1	Haliotis_sp_Tri_108584_c0_g1_i1	5	5	5	>Haliotis_sp_Tri_108584_c0_g1_i1	1	5	5	5	12.8	12.8	12.8	43.264	406	406	0	35.297	109150000	5457300	0.000701559	0.0701559	18	131	151		131
Haliotis_sp_Tri_119193_c0_g1_i1;sp|P86738|UP4_HALAI Uncharacterized protein 4 OS=Haliotis asinina PE=1 SV=1	Haliotis_sp_Tri_119193_c0_g1_i1	4;1	4;1	4;1	>Haliotis_sp_Tri_119193_c0_g1_i1	2	4	4	4	34.9	34.9	34.9	19.104	175	175;130	0	38.336	405280000	40528000	0.00521005	0.521005	20	132	152;153;154;155;156;157;158		106;107;108;120;122;147;148
Haliotis_sp_Tri_121458_c0_g1_i1	Haliotis_sp_Tri_121458_c0_g1_i1	4	2	2	>Haliotis_sp_Tri_121458_c0_g1_i1	1	4	2	2	30.2	14.6	14.6	21.035	212	212	0	20.312	9566800	956680	0.000122985	0.0122985	5	133
Haliotis_sp_Tri_127820_c0_g1_i1	Haliotis_sp_Tri_127820_c0_g1_i1	3	3	3	>Haliotis_sp_Tri_127820_c0_g1_i1	1	3	3	3	23.9	23.9	23.9	19.529	184	184	0	61.279	176400000	25201000	0.0032397	0.32397	15	134	159;160;161;162		88;90;97;108
Haliotis_sp_Tri_14507_c0_g1_i1	Haliotis_sp_Tri_14507_c0_g1_i1	3	3	3	>Haliotis_sp_Tri_14507_c0_g1_i1	1	3	3	3	9.1	9.1	9.1	63.617	593	593	0	44.572	26750000	922420	0.000118581	0.0118581	8	135	163		325
Haliotis_sp_Tri_1743_c0_g1_i1;comp89145_c0_seq2_3 len=654 path=[1328:0-27 1356:28-167 1496:168-194 1523:195-206 1535:207-257 1586:258-313 1642:314-316 1645:317-321 1650:322-401 1730:402-455 1784:456-496 1825:497-511 1840:512-583 1912:584-595 1924:596-618 1947:619-653];comp89145_c0_seq1_3 len=993 path=[980:0-211 1192:212-291 1272:292-319 3404:320-320 1301:321-347 1328:348-375 1982:376-515 1496:516…	Haliotis_sp_Tri_1743_c0_g1_i1;comp89145_c0_seq2_3 len=654 path=[1328:0-27 1356:28-167 1496:168-194 1523:195-206 1535:207-257 1586:258-313 1642:314-316 1645:317-321 1650:322-401 1730:402-455 1784:456-496 1825:497-511 1840:512-583 1912:584-595 1924:596-618 1947:619-653]	6;4;1	6;4;1	6;4;1	>Haliotis_sp_Tri_1743_c0_g1_i1;>comp89145_c0_seq2_3 len=654 path=[1328:0-27 1356:28-167 1496:168-194 1523:195-206 1535:207-257 1586:258-313 1642:314-316 1645:317-321 1650:322-401 1730:402-455 1784:456-496 1825:497-511 1840:512-583 1912:584-595 1924:596-618	3	6	6	6	31.7	31.7	31.7	27.266	249	249;218;331	0	67.067	1665500000	138790000	0.017842	1.7842	58	136	164;165		66;240
Haliotis_sp_Tri_18127_c0_g1_i1	Haliotis_sp_Tri_18127_c0_g1_i1	5	5	5	>Haliotis_sp_Tri_18127_c0_g1_i1	1	5	5	5	11.3	11.3	11.3	70.021	673	673	0	41.632	111580000	7438600	0.000956263	0.0956263	20	137
Haliotis_sp_Tri_24151_c0_g1_i1	Haliotis_sp_Tri_24151_c0_g1_i1	2	2	2	>Haliotis_sp_Tri_24151_c0_g1_i1	1	2	2	2	13.4	13.4	13.4	16.674	149	149	0	11.91	12165000	1351600	0.000173754	0.0173754	6	138
Haliotis_sp_Tri_25106_c0_g1_i1	Haliotis_sp_Tri_25106_c0_g1_i1	5	5	5	>Haliotis_sp_Tri_25106_c0_g1_i1	1	5	5	5	11.9	11.9	11.9	61.796	538	538	0	36.338	17656000	653920	8.40642e-05	0.00840642	10	139	166;167		79;97
Haliotis_sp_Tri_31892_c0_g1_i1;comp22593_c0_seq1_3 len=735 path=[1:0-734];Haliotis_sp_Tri_31897_c0_g1_i1;Haliotis_sp_idb_16846_c0_g1_i1;Haliotis_sp_CLC_1876_c0_g1_i1	Haliotis_sp_Tri_31892_c0_g1_i1;comp22593_c0_seq1_3 len=735 path=[1:0-734]	3;2;1;1;1	2;2;0;0;1	2;2;0;0;1	>Haliotis_sp_Tri_31892_c0_g1_i1;>comp22593_c0_seq1_3 len=735 path=[1:0-734]	5	3	2	2	17.2	11.6	11.6	21.648	198	198;245;198;198;200	0	17.771	46081000	7680200	0.000987322	0.0987322	14	140
Haliotis_sp_Tri_45070_c0_g1_i1;Haliotis_sp_CLC_1969_c0_g1_i1	Haliotis_sp_Tri_45070_c0_g1_i1	6;1	6;1	6;1	>Haliotis_sp_Tri_45070_c0_g1_i1	2	6	6	6	5.7	5.7	5.7	151.77	1409	1409;138	0	112.34	41282000	616150	7.92087e-05	0.00792087	23	141	168		789
Haliotis_sp_Tri_6552_c0_g1_i1	Haliotis_sp_Tri_6552_c0_g1_i1	1	1	1	>Haliotis_sp_Tri_6552_c0_g1_i1	1	1	1	1	1.9	1.9	1.9	71.254	641	641	0.0077519	6.4412	2846400	88949	1.14348e-05	0.00114348	2	142
Haliotis_sp_Tri_93282_c0_g1_i1	Haliotis_sp_Tri_93282_c0_g1_i1	1	1	1	>Haliotis_sp_Tri_93282_c0_g1_i1	1	1	1	1	9.8	9.8	9.8	33.032	325	325	0	41.305	19545000	9772500	0.0012563	0.12563	2	143	169;170		37;48
sp|P82596|PLC_HALLA Perlucin OS=Haliotis laevigata PE=1 SV=3;Haliotis_sp_Tri_110681_c0_g1_i1;tr|F8J3D2|F8J3D2_HALLA Perlucin C protein OS=Haliotis laevigata GN=perlucin C PE=2 SV=1;tr|F8J3D1|F8J3D1_HALLA Perlucin B protein OS=Haliotis laevigata GN=perlucin B PE=2 SV=1;tr|F8J3D0|F8J3D0_HALLA Perlucin A2 protein OS=Haliotis laevigata GN=perlucin A2 PE=2 SV=1;tr|F8J3C9|F8J3C9_HALLA Perlucin A protei…	sp|P82596|PLC_HALLA Perlucin OS=Haliotis laevigata PE=1 SV=3;Haliotis_sp_Tri_110681_c0_g1_i1;tr|F8J3D2|F8J3D2_HALLA Perlucin C protein OS=Haliotis laevigata GN=perlucin C PE=2 SV=1;tr|F8J3D1|F8J3D1_HALLA Perlucin B protein OS=Haliotis laevigata GN=perlucin B PE=2 SV=1	4;3;3;2;1;1	4;3;3;2;1;1	4;3;3;2;1;1	>sp|P82596|PLC_HALLA Perlucin OS=Haliotis laevigata PE=1 SV=3;>Haliotis_sp_Tri_110681_c0_g1_i1;>tr|F8J3D2|F8J3D2_HALLA Perlucin C protein OS=Haliotis laevigata GN=perlucin C PE=2 SV=1;>tr|F8J3D1|F8J3D1_HALLA Perlucin B protein OS=Haliotis laevigata GN=perl	6	4	4	4	34.2	34.2	34.2	18.155	155	155;172;240;210;149;149	0	45.49	37019000	3084900	0.000396577	0.0396577	17	145
Sum																			7778818362	1	100	100
