# Supplementary material for: In-depth proteomic analyses of Haliotis laevigata (greenlip abalone) nacre and prismatic organic shell matrix
Source: Proteome Sci. 2018 Jun 15;16:11. doi: 10.1186/s12953-018-0139-3 (PMC6003135; doi:10.1186/s12953-018-0139-3)
Supplement: Supplementary file 16 — Distribution of nacre and prismatic layer proteins showing a summary of the distribution of the peptides of each identified protein among gel slices (fraction 1 to fraction 12). Fraction 111 shows the number of peptides in in-solution (FASP)-digested samples. Nacre proteins are contained in lines 3 to 641, prismatic layer proteins in lines 646 to 1285. The peptide distribution was derived from MaxQuant output files obtained by analysis of combined nacre sample raw-files and combined prismatic layer raw-files. (XLSX 303 kb) [file 12953_2018_139_MOESM16_ESM.xlsx]

## Sheet: proteinGroups
NACRE PROTEINS: distribution among gel slices
Protein IDs	Fraction average	Fraction 1	Fraction 2	Fraction 3	Fraction 4	Fraction 5	Fraction 6	Fraction 7	Fraction 8	Fraction 9	Fraction 10	Fraction 11	Fraction 12	Fraction 111
Haliotis_sp_idb_13752_c0_g1_i1;comp100168_c0_seq2_1 len=2206 path=[2299:0-165 2465:166-190 2490:191-893 3193:894-911 3211:912-1191 3491:1192-1207 6450:1208-1318 6482:1319-1331 3631:1332-1336 6516:1337-1358 6538:1359-1360 3660:1361-1363 3663:1364-1462 3762:1463-1702 6609:1703-1709 6616:1710-1720 4020:1721-1902 4202:1903-2056 4370:2057-2101 6720:2102-2149 4469:2150-2205];comp100168_c0_seq1_1 len=22…	111													9
Haliotis_sp_Tri_60358_c0_g1_i1;comp100296_c0_seq2_4 len=1285 path=[1:0-265 5597:266-286 5625:287-300 302:301-312 314:313-373 375:374-376 378:377-486 5775:487-494 496:495-793 795:794-794 796:795-810 812:811-841 5887:842-860 862:861-878 880:879-930 932:931-948 950:949-1067 1069:1068-1086 1088:1087-1137 5998:1138-1196 1198:1197-1214 1216:1215-1264 3830:1265-1284];comp100296_c0_seq3_4 len=1363 path=[…	5.36					10	3	1
Haliotis_sp_Tri_52817_c0_g1_i1;comp100950_c0_seq8_2 len=5470 path=[1:0-44 46:45-338 340:339-627 641:628-4132 4146:4133-4317 4331:4318-4319 4333:4320-4600 4614:4601-4978 41089:4979-5002 5016:5003-5469];comp100950_c0_seq6_2 len=5482 path=[1:0-44 46:45-338 340:339-627 629:628-639 641:640-4144 4146:4145-4329 4331:4330-4331 4333:4332-4612 4614:4613-4990 41089:4991-5014 5016:5015-5481];comp100950_c0_se…	6.5						1	1
comp100969_c0_seq1_2 len=2709 path=[2688:0-285 2974:286-307 2996:308-336 3025:337-452 7588:453-454 5704:455-472 7605:473-480 5730:481-487 3176:488-749 3438:750-891 5511:892-893 3582:894-1020 3709:1021-1039 3728:1040-1100 3789:1101-1109 3798:1110-1143 3832:1144-1210 3899:1211-1313 4002:1314-1325 4014:1326-1448 4137:1449-1454 4143:1455-1831 4520:1832-1836 7907:1837-1857 4546:1858-1878 4567:1879-191…	3.09		2	6	3
Haliotis_sp_CLC_2037_c0_g1_i1;Haliotis_sp_idb_6570_c0_g1_i1;comp101029_c0_seq2_2 len=5545 path=[113:0-1023 1137:1024-1747 1861:1748-1920 2034:1921-1932 25585:1933-1944 25597:1945-1980 2094:1981-1992 2106:1993-2005 2119:2006-2016 2130:2017-2029 2143:2030-2052 2166:2053-3336 3450:3337-3338 21219:3339-3702 21583:3703-3749 21630:3750-3763 26901:3764-3778 26916:3779-3787 21668:3788-3788 21669:3789-380…	56	1												1
Haliotis_sp_idb_17515_c0_g1_i1;comp101323_c0_seq1_2 len=1972 path=[1:0-251 4116:252-276 278:277-452 454:453-477 6289:478-602 604:603-624 626:625-729 731:730-735 737:736-759 6432:760-806 808:807-835 6467:836-953 6529:954-963 6539:964-990 6564:991-1268 1270:1269-1272 1274:1273-1651 1653:1652-1671 1673:1672-1703 1715:1704-1832 1844:1833-1843 1855:1844-1971];Haliotis_sp_Tri_57538_c0_g1_i1;comp101323_…	4.4				4		1
comp101360_c1_seq14_3 len=1264 path=[12627:0-378 13006:379-388 13016:389-608 20747:609-637 20774:638-639 20776:640-649 13277:650-653 13281:654-713 13341:714-800 21008:801-821 21029:822-823 21031:824-838 21046:839-842 2687:843-889 2734:890-946 2791:947-947 2792:948-965 2810:966-971 2816:972-975 21135:976-996 2841:997-1051 2896:1052-1108 2953:1109-1129 2974:1130-1263];comp101360_c1_seq4_3 len=1294 …	10										2
Haliotis_sp_CLC_351_c0_g1_i1;comp101468_c1_seq1_3 len=1576 path=[1554:0-1575]	111													8
Haliotis_sp_Tri_88331_c0_g1_i1;comp101550_c1_seq1_3 len=2684 path=[2888:0-1014 3903:1015-1703 15176:1704-1706 4595:1707-1802 4691:1803-1898 15270:1899-1899 4788:1900-1901 4790:1902-2034 4923:2035-2062 10588:2063-2111 5000:2112-2247 5136:2248-2262 5151:2263-2395 5284:2396-2405 5294:2406-2560 5449:2561-2590 5479:2591-2683]	38.2	1		1	5	37	21	18	13	7	7	4	1	50
Haliotis_sp_idb_10164_c0_g1_i1;comp101565_c0_seq1_5 len=4906 path=[4884:0-315 5200:316-677 5562:678-679 5564:680-934 5819:935-1335 6220:1336-1351 6236:1352-1360 6245:1361-1686 6571:1687-2756 11796:2757-2778 7663:2779-2791 7676:2792-2983 11874:2984-2994 11976:2995-3219 11911:3220-3226 8111:3227-3524 8409:3525-3541 8426:3542-3808 8693:3809-3841 8726:3842-4905]	111													29
comp101638_c0_seq5_5 len=1626 path=[2732:0-74 10580:75-88 10594:89-96 2829:97-107 2840:108-110 2843:111-137 7690:138-156 2889:157-160 2893:161-208 8024:209-223 10658:224-253 10688:254-275 3004:276-354 9007:355-414 3142:415-524 3252:525-1187 3915:1188-1601 10991:1602-1602 10992:1603-1625];comp101638_c0_seq1_5 len=2332 path=[2732:0-74 10580:75-88 10594:89-96 2829:97-107 2840:108-110 2843:111-137 76…	46.7	13	18	27	25	22	16	17	4	5				97
comp101644_c0_seq2_4 len=5041 path=[1:0-618 620:619-713 715:714-1166 1168:1167-1220 1222:1221-2965 2967:2966-5040];comp101644_c0_seq1_4 len=3009 path=[1:0-618 620:619-713 715:714-1166 1168:1167-1220 1222:1221-2965 14042:2966-3008]	111													7
comp101644_c1_seq1_1 len=1326 path=[6320:0-664 6985:665-668 6989:669-1293 7614:1294-1325]	21.6	6	8	9	4	5	7	8	3		2			10
comp101672_c0_seq1_4 len=624 path=[602:0-117 720:118-202 805:203-209 13283:210-226 13300:227-227 830:228-247 13367:248-323 926:324-366 969:367-385 988:386-390 993:391-459 1062:460-488 14248:489-494 14254:495-501 14261:502-512 6623:513-560 1163:561-623]	7.33							2	1
comp101684_c0_seq3_3 len=510 path=[1367:0-355 1723:356-369 1737:370-374 1742:375-394 17269:395-415 1783:416-477 1845:478-482 18008:483-483 18009:484-486 18012:487-504 18046:505-506 18048:507-509];comp101684_c0_seq5_3 len=618 path=[1:0-156 158:157-170 17089:171-185 7816:186-482 1742:483-502 17269:503-523 1783:524-585 1845:586-590 18008:591-591 18009:592-594 18012:595-612 18046:613-614 18048:615-61…	8								1
Haliotis_sp_Tri_21659_c0_g1_i1;comp101708_c1_seq7_3 len=2573 path=[30154:0-156 17798:157-290 17932:291-295 17937:296-683 18325:684-687 18329:688-1603 19245:1604-1642 19284:1643-2572];comp101708_c1_seq3_1 len=4164 path=[33231:0-45 34969:46-46 28741:47-154 16205:155-1583 17634:1584-1598 17649:1599-1747 17798:1748-1881 17932:1882-1886 17937:1887-2274 18325:2275-2278 18329:2279-3194 19245:3195-3233 1…	111													2
comp101858_c3_seq18_4 len=2097 path=[10064:0-47 10112:48-189 10254:190-207 10272:208-1130 729:1131-1154 753:1155-1893 1492:1894-2096];Haliotis_sp_idb_10046_c0_g1_i1;Haliotis_sp_Tri_130852_c0_g1_i1;comp101858_c3_seq10_6 len=2289 path=[23058:0-188 23247:189-606 23665:607-615 23674:616-720 29219:721-721 29220:722-796 369:797-827 400:828-1156 729:1157-1180 11218:1181-1819 11857:1820-1840 11878:1841-2…	41.7	19	18	16	27	10	8	4	6		8	2	5	66
Haliotis_sp_idb_4122_c0_g1_i1;comp101977_c0_seq1_2 len=4897 path=[1:0-314 316:315-330 332:331-1905 1907:1906-1923 1925:1924-2061 2063:2062-2078 2080:2079-2167 2169:2168-2197 2199:2198-2324 2326:2325-3263 3265:3264-3767 3769:3768-3798 3800:3799-4336 4338:4337-4642 4644:4643-4645 4647:4646-4696 4698:4697-4739 4741:4740-4793 4795:4794-4830 4832:4831-4849 4851:4850-4854 4856:4855-4873 12724:4874-4896]	10.8									1		2	1
Haliotis_sp_Tri_110769_c0_g1_i1;comp102102_c1_seq1_6 len=848 path=[4234:0-520 4755:521-544 4779:545-847]	10.2										4	1
Haliotis_sp_Tri_79097_c0_g1_i1;comp102257_c0_seq1_2 len=2462 path=[3136:0-266 3403:267-282 9539:283-584 9622:585-588 9626:589-593 3730:594-606 3743:607-1049 4186:1050-1053 4190:1054-1220 4357:1221-1227 9821:1228-1313 4450:1314-1350 4487:1351-1840 6294:1841-2461];comp102257_c0_seq2_2 len=3158 path=[3136:0-266 3403:267-282 9539:283-584 9622:585-588 9626:589-593 3730:594-606 3743:607-1049 4186:1050-…	4.67				2		1
Haliotis_sp_CLC_2877_c0_g1_i1;Haliotis_sp_idb_3129_c0_g1_i1;comp102281_c0_seq4_1 len=4840 path=[11773:0-133 5565:134-134 5566:135-785 6217:786-1212 6644:1213-2728 8160:2729-2746 8178:2747-3403 8835:3404-3917 15131:3918-3922 15136:3923-3927 15141:3928-3940 9372:3941-4640 10072:4641-4838 14334:4839-4839];comp102281_c0_seq5_3 len=4854 path=[13235:0-148 5566:149-799 6217:800-1226 6644:1227-2742 8160:…	40.8			1	1	2	3	7	2	16	13	9	1	25
Haliotis_sp_idb_22102_c0_g1_i1;comp102323_c0_seq5_4 len=869 path=[5175:0-26 9565:27-36 9575:37-46 9585:47-373 5549:374-386 5562:387-868];comp102323_c0_seq8_4 len=1112 path=[3206:0-68 6948:69-84 3310:85-120 7026:121-155 10197:156-157 3383:158-158 6877:159-182 10207:183-616 8454:617-629 5562:630-1111];comp102323_c0_seq1_6 len=2122 path=[95:0-18 2234:19-93 2309:94-155 9782:156-163 2379:164-174 2390:…	9									4
Haliotis_sp_Tri_14761_c0_g1_i1;comp102372_c0_seq1_1 len=2299 path=[1:0-658 660:659-674 676:675-757 759:758-779 781:780-953 955:954-1156 1158:1157-1175 1177:1176-1219 1221:1220-1223 1225:1224-1348 7304:1349-1355 1357:1356-1373 1375:1374-1398 1400:1399-1425 7322:1426-1437 1439:1438-1441 1443:1442-1465 7357:1466-1481 7369:1482-1851 7568:1852-1861 1863:1862-1866 1868:1867-1941 7634:1942-1964 1966:196…	9									7
comp102574_c0_seq1_2 len=2540 path=[2536:0-905 5204:906-930 7584:931-1076 3613:1077-1077 3614:1078-1122 3659:1123-1333 3870:1334-1338 3875:1339-1587 4124:1588-1611 7803:1612-1630 4167:1631-1826 7866:1827-1929 5374:1930-2028 7962:2029-2183 4738:2184-2192 4747:2193-2229 8065:2230-2230 8066:2231-2232 8068:2233-2353 4908:2354-2355 4910:2356-2405 4960:2406-2416 4971:2417-2516 8204:2517-2539];comp10257…	111													17
Haliotis_sp_Tri_129753_c0_g1_i1;comp102930_c0_seq1_5 len=2482 path=[1:0-245 247:246-278 280:279-294 296:295-442 444:443-462 8038:463-516 521:517-619 8120:620-636 5253:637-652 8145:653-741 5172:742-760 764:761-1008 8270:1009-1029 1033:1030-1105 1109:1106-1125 8321:1126-1152 1156:1153-1341 1345:1342-1358 1362:1359-1441 5058:1442-1490 1494:1491-1514 8477:1515-1535 1539:1536-1645 5572:1646-1649 1653:…	46.2		3		2	3	1	1	2	46	13	12	4	50
Haliotis_sp_idb_17123_c0_g1_i1;comp103017_c0_seq2_6 len=3012 path=[1:0-111 113:112-463 465:464-1959 27157:1960-2163 35207:2164-2164 13002:2165-2840 35333:2841-2843 25906:2844-2980 26043:2981-3011];comp103017_c0_seq8_6 len=3313 path=[1:0-111 113:112-463 465:464-1959 27157:1960-2163 35207:2164-2164 13002:2165-2840 35333:2841-2843 13681:2844-2962 35359:2963-3165 14003:3166-3180 35399:3181-3192 26194…	88.2	2	1	1	1	1	4							37
comp103038_c0_seq1_2 len=1286 path=[4393:0-220 9263:221-240 4634:241-375 4769:376-385 4779:386-785 5179:786-793 5187:794-1262 11149:1263-1285];comp103038_c0_seq4_2 len=1743 path=[4393:0-220 9263:221-240 4634:241-375 4769:376-385 4779:386-785 5179:786-793 5187:794-1262 5656:1263-1655 6049:1656-1659 6053:1660-1742];Haliotis_sp_Tri_12178_c0_g1_i1	10.1								1	11	8	5	6
Haliotis_sp_idb_9682_c0_g1_i1;Haliotis_sp_idb_9680_c0_g1_i1;comp103088_c0_seq3_4 len=1097 path=[2565:0-38 2604:39-86 2652:87-145 9223:146-167 11254:168-171 11258:172-172 2738:173-187 2753:188-234 11325:235-240 2806:241-248 11338:249-256 11346:257-276 11366:277-278 71:279-289 82:290-351 144:352-404 7840:405-405 198:406-429 11450:430-452 245:453-465 258:466-497 290:498-549 342:550-559 352:560-616 1…	9.09						1	2	1	2	2	2	1
Haliotis_sp_CLC_36430_c0_g1_i1;comp103183_c0_seq9_3 len=3135 path=[1:0-35 37:36-697 699:698-748 750:749-772 774:773-1144 1146:1145-1146 1148:1147-1569 1571:1570-1570 1572:1571-1594 1596:1595-1653 16955:1654-1675 1677:1676-2554 2556:2555-2693 2695:2694-2696 2698:2697-2716 2718:2717-2979 17168:2980-3045 14746:3046-3059 12402:3060-3134];Haliotis_sp_idb_15743_c0_g1_i1;comp103183_c0_seq3_3 len=4511 pa…	9									2
comp103332_c0_seq2_2 len=2753 path=[1:0-616 618:617-764 766:765-845 848:846-894 21004:895-896 21006:897-960 963:961-976 979:977-994 21068:995-1003 1006:1004-1005 1008:1006-1080 1083:1081-1230 1244:1231-1375 21283:1376-1456 1470:1457-1482 1496:1483-1792 21531:1793-2127 2141:2128-2143 2157:2144-2752];comp103332_c0_seq3_2 len=2764 path=[1:0-616 618:617-764 766:765-845 848:846-894 21004:895-896 21006…	100	1												9
comp103384_c0_seq2_4 len=1187 path=[1163:0-170 5826:171-172 5828:173-203 1367:204-205 1369:206-224 5878:225-251 5905:252-305 1469:306-345 5962:346-377 2887:378-401 6002:402-403 6004:404-411 6012:412-414 1576:415-415 1577:416-440 1602:441-475 6038:476-481 6044:482-488 1650:489-521 1683:522-525 6072:526-539 6086:540-575 6105:576-589 6119:590-596 1758:597-605 6131:606-615 6141:616-623 2504:624-660 1…	38.1					1	1	38	6	1				20
Haliotis_sp_Tri_56398_c0_g1_i1;comp103479_c0_seq1_1 len=4049 path=[4032:0-334 4367:335-357 4390:358-739 4772:740-755 4788:756-859 4892:860-869 4902:870-907 8346:908-924 4957:925-1088 5121:1089-1096 5129:1097-1135 5168:1136-1136 5169:1137-1895 5928:1896-2089 6122:2090-2127 6160:2128-2428 11177:2429-2554 11247:2555-2570 6603:2571-2625 11296:2626-2630 11301:2631-2645 6681:2646-2694 11327:2695-2700 1…	75.2		1	9	11	2	1							48
Haliotis_sp_Tri_23898_c0_g1_i1;comp103559_c0_seq2_2 len=646 path=[1:0-329 331:330-330 332:331-369 371:370-413 3748:414-417 7106:418-473 7147:474-479 7153:480-494 496:495-495 497:496-531 533:532-563 7191:564-573 7201:574-576 578:577-577 579:578-607 7835:608-612 7844:613-621 623:622-645];comp103559_c0_seq1_2 len=928 path=[1:0-329 331:330-330 332:331-369 371:370-413 3748:414-417 7106:418-473 7147:47…	62.2								9					10
Haliotis_sp_idb_14486_c0_g1_i1;comp103784_c0_seq4_5 len=1930 path=[22454:0-622 6128:623-751 6257:752-1488 6994:1489-1929];comp103784_c0_seq2_6 len=3095 path=[17195:0-71 17267:72-96 17292:97-853 18049:854-854 18050:855-875 25252:876-1229 18425:1230-1741 6082:1742-1771 6112:1772-1787 6128:1788-1916 6257:1917-2653 6994:2654-3094]	4.97	1		1	14	31	12	3
Haliotis_sp_Tri_17927_c0_g1_i1;Haliotis_sp_idb_10409_c0_g1_i1;Haliotis_sp_idb_10408_c0_g1_i1;Haliotis_sp_idb_13175_c0_g1_i1;comp105411_c0_seq4_3 len=910 path=[1:0-671 673:672-786 788:787-810 812:811-854 22621:855-878 879:879-909];comp103814_c0_seq1_2 len=1263 path=[1:0-946 8051:947-970 996:971-1018 1044:1019-1019 1045:1020-1048 10707:1049-1049 10708:1050-1066 1092:1067-1097 10733:1098-1108 10744:…	85.6	3												10
comp103921_c1_seq6_3 len=1085 path=[16188:0-912 13400:913-913 13401:914-1084];comp65094_c0_seq1_4 len=893 path=[872:0-80 954:81-678 1552:679-892]	61.3	2			1	1	2		1					8
Haliotis_sp_idb_7892_c0_g1_i1;comp104004_c0_seq4_5 len=1737 path=[4425:0-35 18479:36-51 4424:52-458 4883:459-461 4886:462-1736];comp104004_c0_seq2_5 len=2658 path=[1926:0-369 17363:370-373 2300:374-383 17370:384-391 17378:392-422 17431:423-439 3891:440-950 4402:951-958 4410:959-972 4424:973-1379 4883:1380-1382 4886:1383-2657]	17	3	1	4	6	21	88	64	53	34	19	20	11	33
Haliotis_sp_idb_5674_c0_g1_i1;comp104092_c0_seq1_6 len=3885 path=[1:0-41 43:42-242 244:243-569 11294:570-584 8268:585-585 10817:586-609 616:610-894 901:895-942 949:943-973 980:974-998 1005:999-1044 1051:1045-1069 1076:1070-1143 1150:1144-1167 1174:1168-1345 1352:1346-1667 1674:1668-1691 1698:1692-1712 1719:1713-1736 1743:1737-1760 1767:1761-1784 1791:1785-1847 8269:1848-1871 1878:1872-1997 2004:1…	100				1	2							3	51
comp104129_c0_seq10_1 len=1144 path=[2754:0-23 9568:24-430 3225:431-466 13313:467-484 3279:485-486 3281:487-540 3335:541-578 3373:579-640 13439:641-680 3475:681-712 3507:713-878 13652:879-892 13666:893-895 3690:896-913 3708:914-1079 13743:1080-1087 13751:1088-1089 13753:1090-1118 13782:1119-1130 13794:1131-1132 13796:1133-1143];comp104129_c0_seq6_3 len=1287 path=[2626:0-127 2754:128-151 2778:152-…	4				4
Haliotis_sp_idb_25135_c0_g1_i1;comp104222_c2_seq1_2 len=2062 path=[1:0-128 11134:129-136 11142:137-428 430:429-438 440:439-524 526:525-526 528:527-1102 11701:1103-1103 1105:1104-1125 1127:1126-1160 1162:1161-1486 1488:1487-1497 1499:1498-1689 1691:1690-1714 11877:1715-1720 1722:1721-1737 1739:1738-1768 1770:1769-1784 11910:1785-1901 1903:1902-1927 11971:1928-1928 1930:1929-1952 1954:1953-2008 201…	6.24					3	10	8
Haliotis_sp_CLC_4272_c0_g1_i1;comp104530_c1_seq1_2 len=2811 path=[3257:0-1085 8372:1086-1095 4353:1096-1272 4530:1273-1275 4533:1276-1310 4568:1311-1329 4587:1330-1565 4823:1566-1575 4833:1576-1582 4840:1583-1879 5137:1880-1913 5171:1914-2004 5262:2005-2034 5292:2035-2127 8898:2128-2137 8908:2138-2139 5397:2140-2188 11357:2189-2239 11395:2240-2252 5510:2253-2409 5667:2410-2520 5778:2521-2557 5815…	109	1	1	1										156
comp104605_c0_seq2_6 len=2335 path=[2313:0-312 2626:313-332 2646:333-432 2746:433-450 9175:451-481 2795:482-488 2802:489-638 9252:639-644 2958:645-660 2974:661-703 9278:704-706 4648:707-762 4704:763-779 3093:780-804 9350:805-805 3119:806-811 3125:812-818 9364:819-828 3142:829-875 3189:876-955 9397:956-977 9419:978-986 9428:987-990 3304:991-991 3305:992-1060 3374:1061-1062 9457:1063-1064 3378:1065…	74.8	4	2	2	4									24
comp104658_c0_seq3_5 len=1186 path=[5607:0-76 5684:77-101 5709:102-189 11333:190-195 14830:196-208 5816:209-229 14857:230-238 8222:239-258 5866:259-295 7928:296-297 5905:298-474 7978:475-496 6104:497-567 16297:568-582 6190:583-705 6313:706-727 6335:728-887 6495:888-895 6503:896-919 6527:920-1044 6652:1045-1073 4444:1074-1132 4503:1133-1185];comp104658_c0_seq7_5 len=1766 path=[5607:0-76 5684:77-10…	7.5							1	1
Haliotis_sp_Tri_9452_c0_g1_i1;comp104761_c0_seq1_3 len=4343 path=[1:0-921 923:922-938 11856:939-960 11865:961-1116 1118:1117-1150 1152:1151-2160 8818:2161-2174 2176:2175-2437 2439:2438-2610 12166:2611-2631 2633:2632-2681 8768:2682-2683 2712:2684-2739 2768:2740-2759 2788:2760-2836 2865:2837-2877 2906:2878-3257 3286:3258-3263 3292:3264-3299 3328:3300-3321 3350:3322-3389 8980:3390-3406 3432:3407-346…	3	1			2
Haliotis_sp_idb_6726_c0_g1_i1;comp104774_c0_seq13_1 len=6620 path=[1:0-439 441:440-452 454:453-762 779:763-1132 1149:1133-1919 1936:1920-5070 31066:5071-5076 16884:5077-6619];comp104774_c0_seq11_1 len=6635 path=[1:0-439 441:440-452 454:453-762 764:763-777 779:778-1147 1149:1148-1934 1936:1935-5085 31066:5086-5091 16884:5092-6634];comp104774_c0_seq5_1 len=7602 path=[1:0-439 441:440-452 454:453-762…	94.3	1			1									11
Haliotis_sp_Tri_65355_c0_g1_i1;Haliotis_sp_idb_7128_c0_g1_i1;comp104903_c0_seq19_5 len=2367 path=[9722:0-35 15312:36-51 2461:52-74 2484:75-83 2493:84-107 20228:108-110 2520:111-122 2532:123-135 2545:136-177 2587:178-179 2589:180-300 20334:301-316 20350:317-318 20352:319-367 2777:368-447 2857:448-508 2918:509-553 2963:554-628 3038:629-917 3327:918-1368 3778:1369-1375 3785:1376-1599 5672:1600-2366]…	5.2					4	1
comp105290_c0_seq2_6 len=2532 path=[1:0-47 8877:48-178 196:179-199 9012:200-202 9051:203-260 9056:261-265 9061:266-286 299:287-319 5190:320-332 345:333-358 5444:359-371 384:372-412 425:413-456 469:457-457 470:458-481 494:482-636 649:637-693 9257:694-711 724:712-731 744:732-765 9295:766-805 9327:806-905 918:906-1014 9478:1015-1043 1056:1044-1063 1076:1064-1064 1077:1065-1079 9540:1080-1089 9550:10…	4				3
comp105740_c0_seq2_6 len=2567 path=[2926:0-41 10721:42-56 6336:57-163 6443:164-172 10788:173-189 10805:190-195 10811:196-215 3142:216-329 10883:330-334 10888:335-337 10891:338-417 3344:418-423 3350:424-447 10961:448-452 10966:453-540 6664:541-543 3470:544-638 11063:639-640 3567:641-641 3568:642-711 3638:712-715 3642:716-739 11118:740-747 6091:748-784 3711:785-846 11181:847-865 11200:866-871 11206…	13.7			2		5	7	11	74	25	22	10	16	9
comp106002_c1_seq24_2 len=13887 path=[14634:0-1434 16069:1435-2760 17395:2761-4373 19008:4374-4377 19012:4378-5711 32934:5712-5748 20383:5749-6954 21589:6955-8021 22656:8022-8028 22663:8029-9657 24292:9658-9951 29505:9952-10147 39323:10148-10148 24783:10149-10745 25380:10746-10752 25387:10753-11294 39575:11295-11316 25951:11317-11948 26583:11949-11971 26606:11972-12362 26997:12363-12401 27036:124…	3.5	1					1
Haliotis_sp_idb_30241_c0_g1_i1;comp106275_c0_seq2_4 len=629 path=[8109:0-3 8113:4-49 5497:50-107 5555:108-140 15358:141-145 5593:146-156 5604:157-169 5617:170-235 7834:236-252 5700:253-254 5702:255-307 9732:308-326 15422:327-351 15452:352-352 15448:353-375 5823:376-413 5861:414-414 5862:415-472 5920:473-477 15528:478-498 15549:499-503 15555:504-507 7973:508-511 5959:512-517 15563:518-528 15574:52…	22.5	2	1	1			2	1	2	2	17	16	20	9
Haliotis_sp_Tri_103881_c0_g1_i1;comp106447_c0_seq14_3 len=668 path=[428:0-15 3717:16-16 3718:17-39 3741:40-75 3777:76-105 3807:106-129 558:130-140 569:141-144 573:145-159 588:160-162 591:163-163 592:164-176 3524:177-184 3532:185-237 3585:238-255 684:256-259 688:260-260 689:261-261 690:262-300 729:301-302 731:303-310 739:311-334 763:335-352 781:353-378 807:379-379 808:380-382 811:383-391 820:392-3…	22.9	5	5	5	5	3	5	4	2	2	6	6	6	10
Haliotis_sp_idb_14366_c0_g1_i1;Haliotis_sp_idb_14368_c0_g1_i1;comp106461_c0_seq3_2 len=3255 path=[22586:0-70 158:71-836 27518:837-838 27520:839-851 939:852-855 943:856-956 1044:957-963 1051:964-1375 1463:1376-1395 1483:1396-1448 1536:1449-1467 27822:1468-1674 27928:1675-1679 1767:1680-1680 1768:1681-1692 27945:1693-1703 1791:1704-1727 27975:1728-1758 22240:1759-1767 28011:1768-1769 1857:1770-1770…	3.53		1	9	7	2
Haliotis_sp_idb_40604_c0_g1_i1;comp106524_c3_seq3_4 len=701 path=[6384:0-646 7031:647-669 19316:670-676 19194:677-682 13035:683-700];comp106524_c3_seq7_4 len=769 path=[6384:0-646 7031:647-669 19316:670-676 19194:677-682 19200:683-683 19201:684-690 19208:691-700 19218:701-713 1408:714-725 19245:726-731 19251:732-744 1439:745-768]	7.74						1	13	24	4
Haliotis_sp_idb_2214_c0_g1_i1;comp106543_c0_seq12_5 len=1411 path=[3449:0-30 12683:31-58 3508:59-337 3787:338-349 17373:350-528 3978:529-529 3979:530-553 4003:554-889 4339:890-913 4363:914-1410];comp106543_c0_seq11_6 len=1451 path=[3409:0-23 14576:24-25 3435:26-39 3449:40-70 3480:71-98 3508:99-377 3787:378-389 17373:390-568 3978:569-569 3979:570-593 4003:594-929 4339:930-953 4363:954-1450];comp10…	28.6	1	2	6	5	35	26	41	37	28	12	21	13	58
Haliotis_sp_CLC_1739_c0_g1_i1;comp106607_c0_seq12_6 len=7128 path=[23573:0-41 1326:42-264 1549:265-279 1564:280-318 1603:319-361 19907:362-373 1658:374-447 1732:448-467 1752:468-667 1952:668-673 1958:674-781 2066:782-850 2135:851-934 2219:935-1004 2289:1005-1076 2361:1077-1111 2396:1112-1163 2448:1164-1216 19510:1217-1221 2506:1222-1852 3137:1853-1871 3156:1872-2531 3816:2532-2650 19161:2651-2670…	35.9			1	1	2	4	1			1			4
comp106657_c0_seq1_1 len=729 path=[1793:0-138 1932:139-504 11374:505-512 11382:513-524 2318:525-528 2322:529-549 11412:550-563 2357:564-606 11440:607-618 11452:619-621 11455:622-728];comp106657_c0_seq12_1 len=1038 path=[1793:0-138 1932:139-504 11374:505-512 11382:513-524 2318:525-528 2322:529-549 11412:550-563 2357:564-606 11440:607-618 11452:619-621 2415:622-652 2446:653-656 2450:657-669 11515:6…	24.8	1			3									1
comp106756_c0_seq2_6 len=1159 path=[1838:0-82 1937:83-146 10103:147-148 2003:149-157 2012:158-191 9913:192-229 15787:230-335 10742:336-384 2261:385-456 2333:457-494 2371:495-514 15870:515-549 15906:550-697 2574:698-909 16033:910-917 11271:918-927 2804:928-1078 13772:1079-1158];comp106756_c0_seq4_4 len=1181 path=[1838:0-82 1937:83-146 10103:147-148 2003:149-157 2012:158-191 9913:192-229 15787:230-…	18.2	2	5	6	2	4	2	4	4	7	26	19	18	10
comp106862_c0_seq1_3 len=6977 path=[6962:0-1296 20050:1297-1621 8584:1622-1642 8605:1643-1701 8664:1702-1730 8693:1731-1872 8835:1873-1882 8845:1883-1992 8955:1993-2052 9015:2053-2092 9055:2093-2112 9075:2113-2419 9382:2420-2431 9394:2432-2457 9420:2458-2477 9440:2478-3169 10132:3170-3184 10147:3185-3666 20548:3667-3716 10679:3717-3856 10819:3857-4580 20725:4581-4581 20726:4582-4593 14279:4594-45…	72.1	2	5		1	4	2	1	1					28
Haliotis_sp_Tri_63526_c0_g1_i1;comp106899_c0_seq4_6 len=3327 path=[3967:0-130 4098:131-133 4101:134-192 14206:193-201 14215:202-202 8712:203-227 4195:228-298 4266:299-304 4272:305-443 4411:444-450 4418:451-596 14358:597-603 11582:604-614 4582:615-629 4597:630-696 12542:697-731 4692:732-756 4717:757-798 4759:799-842 4804:843-974 4936:975-980 4942:981-1019 4981:1020-1172 12078:1173-1193 5168:1194-1…
98-3821 7772:3822-3860 10777:3861-3884 7835:3885-3886 7837:3887-3901 7852:3902-3935 7886:3936-3955 7906:3956-3958 12344:3959-4012];tr|B3TK30|B3TK30_HALDV Putative uncharacterized protein (Fragment) OS=Haliotis diversicolor PE=2 SV=1;Haliotis_sp_idb_49310_c0_g1_i1
98-3821 7772:3822-3860 10777:3861-3884 7835:3885-3886 7837:3887-3901 7852:3902-3935 7886:3936-3955 7906:3956-3958 12344:3959-4012]		8	4	3										0
comp106997_c0_seq1_2 len=4332 path=[9723:0-82 4463:83-220 4601:221-411 4792:412-463 15133:464-519 4900:520-521 4902:522-566 4947:567-670 5051:671-738 5119:739-839 5220:840-1190 15436:1191-1203 15449:1204-1270 15505:1271-1351 5732:1352-1356 5737:1357-1369 5750:1370-1499 8781:1500-1536 15653:1537-1630 6011:1631-1647 6028:1648-2220 6601:2221-2440 15894:2441-2472 6853:2473-2730 16006:2731-2733 16009:…	111													32
comp107245_c0_seq3_6 len=8466 path=[28189:0-56 22645:57-80 14069:81-268 14257:269-292 14281:293-342 14331:343-350 14339:351-1424 15413:1425-1642 15631:1643-1655 15644:1656-3756 17745:3757-4541 22719:4542-4545 18534:4546-4701 18690:4702-4705 18694:4706-5336 19325:5337-5913 29084:5914-5931 19920:5932-5950 19939:5951-6335 20324:6336-6336 20325:6337-6528 20517:6529-7283 21272:7284-7303 21292:7304-790…	33.6	1	13	6	3	2								10
comp107313_c0_seq1_3 len=23161 path=[1:0-25 27:26-687 689:688-1040 51643:1041-1124 47524:1125-1126 1128:1127-2114 2116:2115-2116 2118:2117-3775 3777:3776-4372 4374:4373-4408 4410:4409-4576 4578:4577-4644 4646:4645-4716 4718:4717-6321 6323:6322-6329 6331:6330-6457 6459:6458-7628 7630:7629-8470 8472:8471-10786 52568:10787-10788 52570:10789-10866 52600:10867-11006 52667:11007-11015 11017:11016-11017…	108	3	1											155
comp107325_c0_seq1_5 len=14542 path=[51563:0-51 8900:52-861 9710:862-1105 52965:1106-1149 9998:1150-1428 10277:1429-1465 10314:1466-1470 10319:1471-1504 53062:1505-1568 10417:1569-1593 10442:1594-1660 10509:1661-1684 10533:1685-1866 53124:1867-1986 10835:1987-2057 10906:2058-2251 11100:2252-2364 53208:2365-3409 12261:3410-3730 53234:3731-3772 12624:3773-3937 12789:3938-3939 12791:3940-4268 54050:…	42								7	4	4	3	1	9
comp107337_c0_seq3_6 len=9597 path=[34099:0-11 14939:12-705 36323:706-717 15645:718-721 15649:722-814 15742:815-828 15756:829-1136 16064:1137-1166 16094:1167-1279 16207:1280-1437 16365:1438-1554 16482:1555-2008 16936:2009-2070 16998:2071-2728 17656:2729-3048 17976:3049-4764 19692:4765-4965 19893:4966-5176 20104:5177-5246 37072:5247-5254 37080:5255-5495 20423:5496-5743 20671:5744-5784 20712:5785-6…	111													2
comp85993_c0_seq3_1 len=269 path=[1:0-25 2598:26-29 1290:30-56 1317:57-133 3005:134-185 3038:186-199 2517:200-215 1475:216-235 3070:236-245 3080:246-268];comp64346_c0_seq4_6 len=435 path=[457:0-206 227:207-227 970:228-434];comp64346_c0_seq2_6 len=435 path=[974:0-206 973:207-227 970:228-434];comp64346_c0_seq1_6 len=435 path=[457:0-206 922:207-227 971:228-434];comp85993_c0_seq1_3 len=458 path=[2343…	23.7	17	20	20	26	19	19	11	16	16	11	15	25	43
comp53399_c0_seq1_3 len=417 path=[395:0-248 644:249-416];tr|B6RB78|B6RB78_HALDI Ribosomal protein S14 OS=Haliotis discus discus PE=2 SV=1;comp108886_c0_seq1_6 len=474 path=[1:0-473];Haliotis_sp_Tri_2069_c0_g1_i1;comp25076_c0_seq1_2 len=509 path=[487:0-508]	74.3	1												2
comp108915_c0_seq1_6 len=483 path=[1:0-482]	6						2
comp108991_c0_seq1_4 len=714 path=[692:0-713]	54.3	5	1		10	2	3	1	1	1	1			22
comp109086_c0_seq1_1 len=482 path=[460:0-481]	34.4	1			3		1							2
tr|B6VEZ2|B6VEZ2_HALDI Histone H2A OS=Haliotis discus discus PE=2 SV=1;Haliotis_sp_Tri_52307_c0_g1_i1;comp81268_c0_seq2_1 len=671 path=[649:0-389 1039:390-670];comp109115_c0_seq1_5 len=944 path=[1:0-943];comp269223_c0_seq1_1 len=305 path=[1:0-304];comp182383_c0_seq1_1 len=374 path=[352:0-373];tr|B6RB38|B6RB38_HALDI Histone H2A OS=Haliotis discus discus PE=2 SV=1;Haliotis_sp_Tri_108347_c0_g1_i1;co…	3.73	3	1	1	1	2	2	1
comp109153_c0_seq1_5 len=543 path=[1:0-542];Haliotis_sp_idb_67060_c0_g1_i1;comp72685_c0_seq2_1 len=643 path=[1:0-71 73:72-619 1875:620-642];Haliotis_sp_idb_67061_c0_g1_i1;comp20850_c0_seq1_3 len=442 path=[420:0-441];comp72685_c0_seq1_3 len=828 path=[1:0-71 1570:72-256 73:257-804 1875:805-827];comp72685_c0_seq1_1 len=828 path=[1:0-71 1570:72-256 73:257-804 1875:805-827]	39.6	2			3	1	2							4
comp109220_c0_seq1_2 len=424 path=[402:0-423]	34.8	5	1		3		3							5
comp109254_c0_seq1_3 len=1231 path=[1209:0-1230];comp46304_c0_seq1_2 len=1359 path=[1:0-1358]	40.5	16	12	16	21	8	18	5	8	6	5	2	1	60
comp109271_c0_seq1_3 len=1300 path=[1:0-1299]	41.4	3			5	3								6
comp109277_c0_seq1_4 len=2757 path=[1:0-2756]	60.5	4	1	1										7
comp109372_c0_seq1_5 len=578 path=[1:0-577];comp142804_c0_seq1_4 len=370 path=[1:0-369];comp71258_c0_seq1_1 len=401 path=[2080:0-74 782:75-115 1194:116-400];Haliotis_sp_idb_54644_c0_g1_i1;comp75548_c1_seq1_1 len=480 path=[1:0-337 2073:338-479];comp26964_c0_seq1_1 len=489 path=[467:0-488];comp71258_c0_seq2_2 len=608 path=[586:0-195 782:196-236 823:237-356 943:357-441 1028:442-607]	76						1							2
comp155767_c0_seq1_6 len=447 path=[425:0-446];comp109403_c0_seq1_5 len=485 path=[463:0-484];comp78781_c0_seq2_2 len=495 path=[473:0-8 482:9-114 588:115-494];Haliotis_sp_Tri_41483_c0_g1_i1;comp78781_c0_seq1_1 len=1193 path=[1758:0-812 588:813-1192]	7.33	2	1				1	2	3	2	1	2	1
Haliotis_sp_CLC_597_c0_g1_i1;comp109446_c0_seq1_5 len=447 path=[425:0-446]	10.2										4	1
comp109573_c0_seq1_2 len=817 path=[795:0-816];comp1834_c0_seq1_6 len=249 path=[1:0-248];Haliotis_sp_CLC_233_c0_g1_i1;Haliotis_sp_idb_54192_c0_g1_i1;comp91334_c0_seq2_3 len=748 path=[2011:0-389 2401:390-656 6002:657-747];comp91334_c0_seq4_3 len=1034 path=[2011:0-389 2401:390-656 2668:657-924 6364:925-930 2941:931-1033]	10.2	4	2	1	3	2	1	2		1	2			1
comp109621_c0_seq1_5 len=716 path=[1:0-715];tr|B8XW76|B8XW76_HALDV QM-like protein OS=Haliotis diversicolor supertexta PE=2 SV=1;tr|B6RB95|B6RB95_HALDI Ribosomal protein l10 OS=Haliotis discus discus PE=2 SV=1;comp29823_c0_seq1_1 len=690 path=[1:0-539 541:540-689];comp46312_c0_seq1_3 len=705 path=[683:0-447 1131:448-704];Haliotis_sp_CLC_853_c0_g1_i1	69						2							3
comp109641_c0_seq1_1 len=607 path=[585:0-606];tr|E6Y2Z1|E6Y2Z1_HALDV GTP-binding nuclear protein Ran OS=Haliotis diversicolor supertexta PE=2 SV=1;tr|B6RB29|B6RB29_HALDI Ran-1-prov protein OS=Haliotis discus discus PE=2 SV=1;Haliotis_sp_idb_37945_c0_g1_i1;comp82506_c0_seq1_5 len=1220 path=[1200:0-240 1443:241-1219]	29.3				3		1	1	1	1				2
comp109696_c0_seq1_3 len=820 path=[798:0-819];CON__P02584	56.2	2	1											3
comp109734_c0_seq1_3 len=479 path=[457:0-478];Haliotis_sp_Tri_36435_c0_g1_i1;comp24093_c0_seq1_2 len=504 path=[482:0-269 752:270-294 777:295-503]	60									2				2
comp109751_c0_seq1_6 len=867 path=[845:0-866]	23.6	2			3	1	2	1						2
comp110132_c0_seq1_4 len=462 path=[1:0-461];Haliotis_sp_Tri_123108_c0_g1_i1;comp89492_c0_seq1_3 len=1705 path=[2325:0-155 2481:156-178 2504:179-743 3069:744-759 3085:760-1255 1171:1256-1623 4941:1624-1704];comp89492_c0_seq3_3 len=2414 path=[2325:0-155 2481:156-178 2504:179-743 3069:744-759 3085:760-1255 1171:1256-1623 1539:1624-1761 1677:1762-1821 5971:1822-1943 1862:1944-2149 5084:2150-2188 2108…	3.5	1					1
comp110156_c0_seq1_6 len=1774 path=[1752:0-1773]	6						2
comp110357_c0_seq1_3 len=483 path=[1:0-482];comp124620_c0_seq1_2 len=400 path=[378:0-399];comp75604_c0_seq2_2 len=448 path=[1:0-90 92:91-335 337:336-447]	17	2			3	1	1							1
comp111062_c0_seq1_3 len=2207 path=[2185:0-2206];Haliotis_sp_Tri_97542_c0_g1_i1;comp46513_c0_seq2_1 len=1872 path=[1:0-1305 1307:1306-1454 1456:1455-1871];comp46513_c0_seq3_1 len=2010 path=[1:0-1305 4643:1306-1443 1307:1444-1592 1456:1593-2009];comp46513_c0_seq1_1 len=2237 path=[1:0-1305 1307:1306-1454 3721:1455-1819 1456:1820-2236];comp46513_c0_seq4_1 len=2375 path=[1:0-1305 4643:1306-1443 1307:…	77.3	5			4									20
comp111239_c0_seq1_1 len=1999 path=[1977:0-1998]	63.2	5	1		10	2	2							25
comp111388_c0_seq1_4 len=1244 path=[1222:0-1243]	94										1	4	3	39
comp112217_c0_seq1_5 len=1018 path=[1:0-1017];comp46879_c0_seq1_4 len=1000 path=[978:0-999]	57.3	3			6	2	1							12
Haliotis_sp_idb_10968_c0_g1_i1;comp112534_c0_seq1_2 len=422 path=[400:0-421];Haliotis_sp_idb_10969_c0_g1_i1	27			8	7	5	8	16	31	106	89	54	38	76
comp11407_c0_seq1_4 len=205 path=[1:0-204]	3.5	1			2	1
comp114698_c0_seq1_3 len=444 path=[1:0-443]	43.5	6	2	3	6	5	5	1	2	4	1	2	2	22
comp116903_c0_seq1_4 len=3245 path=[1:0-3244]	1.75	2	1	1
comp118163_c0_seq1_4 len=717 path=[1:0-716];Haliotis_sp_idb_26847_c0_g1_i1;comp93676_c0_seq1_3 len=1937 path=[1:0-268 5120:269-810 812:811-842 844:843-1081 1083:1082-1095 1097:1096-1431 1433:1432-1452 1454:1453-1519 1521:1520-1602 1604:1603-1733 1735:1734-1828 1830:1829-1847 1849:1848-1936]	43.2	3	1	2	19	4	1		3		1	1		20
comp121020_c0_seq1_1 len=949 path=[1:0-948]	23.7	5	3	1	10	2	1		2		2	1		6
comp123733_c0_seq1_5 len=1186 path=[1164:0-1185]	3.75	1			2		1
comp126840_c0_seq1_1 len=1067 path=[1045:0-1066]	6.33		1			1	1	1		2
comp128817_c0_seq1_3 len=906 path=[1:0-905];Haliotis_sp_idb_42198_c0_g1_i1	4.57	8	13	11	12	19	36	9		1
comp129747_c0_seq1_3 len=1190 path=[1168:0-1189];comp303015_c0_seq1_2 len=234 path=[212:0-233]	85.2								1					3
comp132758_c0_seq1_6 len=949 path=[927:0-948]	111													3
comp133602_c0_seq1_1 len=1797 path=[1775:0-1796]	2	1		1
comp133740_c0_seq1_1 len=1438 path=[1416:0-1437];tr|A7L6B1|A7L6B1_HALAI Beta-catenin (Fragment) OS=Haliotis asinina PE=2 SV=1;Haliotis_sp_CLC_1079_c0_g1_i1;comp87734_c0_seq2_1 len=3625 path=[1:0-462 464:463-2415 2417:2416-2809 2811:2810-3206 3211:3207-3624]	31.7	7	15	15	18	7	7	2	1	2	5	2		28
comp135009_c0_seq1_4 len=505 path=[1:0-504]	43.8	1			4									3
comp135434_c0_seq1_4 len=334 path=[312:0-333];comp150370_c0_seq1_4 len=306 path=[284:0-305];comp173339_c0_seq1_2 len=332 path=[310:0-331];comp222514_c0_seq1_3 len=364 path=[342:0-363]	45.5	17	2	6	17	15	17	10	5	7	14	17	13	83
comp135860_c0_seq1_5 len=1841 path=[1819:0-1840]	52.1	2	1		1	2								5
comp136122_c0_seq1_4 len=453 path=[1:0-452]	111													1
comp136401_c0_seq1_5 len=2422 path=[2400:0-2421]	54	14	6	9	20	9	6	8	4	2	1			69
comp139899_c0_seq1_6 len=530 path=[508:0-529]	6						1
comp140373_c0_seq1_5 len=758 path=[1:0-757]	6						1
comp31935_c0_seq1_4 len=586 path=[564:0-303 868:304-585];comp144616_c0_seq1_6 len=1476 path=[1454:0-1475];comp188273_c0_seq1_5 len=510 path=[1:0-509]	86.5	1			1						1			10
comp145295_c0_seq1_5 len=1086 path=[1064:0-1085]	8.67							1		1	1
comp146963_c0_seq1_4 len=1497 path=[1:0-1496]	111													9
comp146988_c0_seq1_6 len=876 path=[854:0-875]	56.1	3	1											4
comp147991_c0_seq1_2 len=2031 path=[2009:0-2030]	4.44	5	1		2	5					2	1
comp152168_c0_seq1_1 len=569 path=[1:0-568];Haliotis_sp_Tri_102141_c0_g1_i1;comp93748_c0_seq1_5 len=3152 path=[1:0-732 734:733-763 765:764-779 781:780-1443 1445:1444-1453 1455:1454-2016 2018:2017-2038 2040:2039-2062 2064:2063-2598 2600:2599-2602 2604:2603-3151]	65.1				3									4
comp1528_c0_seq1_1 len=423 path=[401:0-422]	1	1
comp157183_c0_seq1_2 len=592 path=[570:0-591]	10										1
Haliotis_sp_Tri_808_c0_g1_i1;comp157484_c0_seq1_1 len=611 path=[1:0-610]	68.4										18	1		26
comp160034_c0_seq1_5 len=290 path=[268:0-289]	1	1
comp164829_c0_seq1_4 len=939 path=[1:0-938]	4.5	1							1
comp16504_c0_seq1_3 len=408 path=[386:0-407];Haliotis_sp_Tri_119238_c0_g1_i1	66					1	1	1						4
tr|Q6YNH2|Q6YNH2_HALTU Histone H3 (Fragment) OS=Haliotis tuberculata PE=4 SV=1;tr|Q6U6K4|Q6U6K4_HALTU Histone H3 (Fragment) OS=Haliotis tuberculata PE=3 SV=1;tr|F2VD15|F2VD15_HALAI Histone H3 (Fragment) OS=Haliotis asinina PE=3 SV=1;tr|D8L6Z8|D8L6Z8_HALCO Histone H3 (Fragment) OS=Haliotis corrugata GN=H3 PE=3 SV=1;tr|Q58PA5|Q58PA5_HALKA Histone H3 (Fragment) OS=Haliotis kamtschatkana GN=H3 PE=3 S…	40.5	7		4	3	3	7	1						13
comp165648_c0_seq1_2 len=428 path=[406:0-427];Haliotis_sp_idb_34627_c0_g1_i1;Haliotis_sp_Tri_95672_c0_g1_i1	111													7
comp167272_c0_seq1_4 len=559 path=[1:0-558]	111													2
comp17121_c0_seq1_5 len=1318 path=[1:0-1317]	4.67	1	1	1	3		4	2
comp17161_c1_seq1_5 len=742 path=[720:0-741]	111													3
comp174131_c0_seq1_2 len=1168 path=[1:0-1167]	60.1	5			11		1							19
comp174518_c0_seq1_1 len=270 path=[248:0-269]	37.6	8	5	8	7	4	3	4	3	4	2		4	23
comp17459_c0_seq1_4 len=265 path=[1:0-112 114:113-136 138:137-167 169:168-264]	35.4	1			1	1			2					2
comp175564_c0_seq1_3 len=603 path=[581:0-602]	90.6									1				4
comp181742_c0_seq1_4 len=640 path=[618:0-639];Haliotis_sp_CLC_2399_c0_g1_i1;comp63584_c0_seq1_3 len=1388 path=[1366:0-1387]	111													3
comp182295_c0_seq1_1 len=1052 path=[1030:0-1051]	57.5				3									3
comp186485_c0_seq1_2 len=291 path=[1:0-290]	8								1
comp188025_c0_seq1_6 len=266 path=[1:0-265];comp151882_c0_seq1_3 len=388 path=[1:0-387];CON__Q3SX28	66.7	4	2		6		1				1			20
comp18904_c0_seq1_2 len=692 path=[670:0-500 1171:501-691];Haliotis_sp_Tri_59763_c0_g1_i1;comp94399_c0_seq2_3 len=1524 path=[1502:0-853 2356:854-893 2396:894-953 2456:954-1012 4230:1013-1025 2528:1026-1126 4261:1127-1149 2652:1150-1197 4300:1198-1199 4302:1200-1281 2784:1282-1523];comp94399_c0_seq1_3 len=1552 path=[1502:0-853 4154:854-866 3088:867-881 2356:882-921 2396:922-981 2456:982-1040 4230:1…	48.4	8	3	1	2	1			1		2			13
comp191803_c0_seq1_2 len=480 path=[1:0-479]	111													8
comp193691_c0_seq1_5 len=375 path=[1:0-374]	38.7	1			1									1
comp194138_c0_seq1_5 len=479 path=[457:0-478]	49.9				4									3
comp20044_c0_seq1_1 len=1374 path=[1:0-1373]	111													3
comp200473_c0_seq1_5 len=556 path=[534:0-555]	2.5	1			1
comp201287_c0_seq1_1 len=425 path=[403:0-424];Haliotis_sp_Tri_33681_c0_g1_i1;comp82263_c0_seq2_2 len=1648 path=[1626:0-669 2296:670-727 2354:728-987 2614:988-992 2619:993-1647]	1	1
comp205463_c0_seq1_5 len=574 path=[552:0-573];Haliotis_sp_idb_35864_c0_g1_i1;comp88207_c0_seq1_4 len=1165 path=[1:0-60 62:61-839 841:840-852 854:853-1037 1039:1038-1093 1095:1094-1164]	33.2	7	4	3	8	2		3			2			11
comp210095_c0_seq1_5 len=333 path=[1:0-332]	75.5	1							1					4
comp211158_c0_seq1_6 len=283 path=[1:0-282]	89.6				1									4
comp217675_c0_seq1_3 len=363 path=[341:0-362]	6						1
comp217698_c0_seq1_6 len=237 path=[1:0-236]	111													1
comp21825_c0_seq1_2 len=679 path=[657:0-678];comp55503_c0_seq1_1 len=666 path=[1:0-25 27:26-665]	83.5	4												12
comp22005_c0_seq1_2 len=594 path=[1:0-570 1207:571-593];comp80846_c0_seq1_1 len=633 path=[1:0-43 45:44-316 1244:317-326 328:327-429 431:430-632];comp96947_c0_seq3_4 len=1067 path=[3355:0-221 3577:222-543 3337:544-561 1823:562-593 7968:594-608 7992:609-609 7984:610-617 1879:618-621 1883:622-630 1892:631-677 1939:678-693 8036:694-707 8050:708-710 8053:711-711 5140:712-747 2009:748-782 2044:783-806 …	4.4				4		1
comp224418_c0_seq1_4 len=319 path=[297:0-318]	19.4	1	1		3						1			1
comp22517_c0_seq1_1 len=1207 path=[1:0-865 867:866-1206];comp189395_c0_seq1_1 len=222 path=[1:0-221];comp7457_c0_seq1_1 len=565 path=[543:0-564];comp94651_c1_seq1_4 len=693 path=[4275:0-21 2198:22-269 2446:270-306 2483:307-540 2717:541-692];Haliotis_sp_CLC_1330_c0_g1_i1;Haliotis_sp_Tri_69483_c0_g1_i1;comp118628_c0_seq1_5 len=1096 path=[1074:0-1095];comp74101_c0_seq1_4 len=1180 path=[1158:0-145 13…	101						1							10
comp228024_c0_seq1_4 len=363 path=[1:0-362]	1	1
comp229571_c0_seq1_1 len=895 path=[1:0-894];Haliotis_sp_Tri_30403_c0_g1_i1;comp91191_c0_seq1_2 len=1513 path=[1:0-223 225:224-809 811:810-829 831:830-900 902:901-925 927:926-995 997:996-1028 1030:1029-1032 1034:1033-1097 1099:1098-1098 1100:1099-1122 1124:1123-1124 1126:1125-1189 1191:1190-1209 1211:1210-1229 1231:1230-1271 1273:1272-1273 1275:1274-1512]	2.9	8	3	2	4			2	1
comp23247_c0_seq1_2 len=1455 path=[1433:0-1210 2644:1211-1454]	48.9	13	3	6	16	5	9	4	3	1	3	1	2	47
comp23329_c0_seq1_1 len=1090 path=[1068:0-451 1520:452-1089];comp23329_c0_seq2_1 len=480 path=[1068:0-451 2158:452-479]	37.1	4			4	1	1	1						5
comp236269_c0_seq1_4 len=272 path=[250:0-271]	30.4	9	7	7	7	5	10	10	19	41	34	30	9	52
comp23692_c0_seq1_3 len=1292 path=[1:0-1291];tr|Q45Y86|Q45Y86_HALRU Triosephosphate isomerase (Fragment) OS=Haliotis rufescens PE=2 SV=1	26.5	7	3	6	18	5	6	7	1					14
comp23840_c0_seq1_4 len=564 path=[1:0-218 220:219-563]	58.5						2							2
comp24068_c0_seq1_6 len=656 path=[1:0-655];comp61890_c0_seq1_2 len=286 path=[264:0-285]	31.8	5	3	2	13	2	4	1	2	3	4	3		14
comp24075_c0_seq1_1 len=701 path=[1:0-605 607:606-676 678:677-700];comp24075_c0_seq2_1 len=772 path=[1:0-605 607:606-676 1414:677-747 678:748-771]	22.3	1			5		3	1						2
comp241021_c0_seq1_1 len=240 path=[218:0-239]	43.1									2	4	5	8	9
comp24200_c0_seq1_1 len=297 path=[1:0-296]	111													2
comp24281_c0_seq1_1 len=709 path=[687:0-298 986:299-708]	84.8						1							3
comp24358_c0_seq1_2 len=238 path=[1:0-237]	27.7	1			2	2	1	1		2	1	1	1	3
comp24358_c1_seq1_6 len=270 path=[461:0-243 705:244-269]	37	1			3		1			2				3
comp24361_c0_seq2_2 len=604 path=[1:0-361 363:362-603];comp24361_c0_seq1_1 len=264 path=[1163:0-21 363:22-263]	52	3			2		1							5
comp245176_c0_seq1_3 len=322 path=[300:0-321]	111													3
comp24678_c0_seq1_1 len=274 path=[1:0-16 18:17-273]	12												4
comp24760_c0_seq1_4 len=902 path=[1:0-696 698:697-901];tr|B6RB83|B6RB83_HALDI Ribosomal protein S4 (Fragment) OS=Haliotis discus discus PE=2 SV=1	19.8	1			6	1	3	1						2
comp24868_c0_seq2_6 len=1278 path=[1:0-906 908:907-1277];comp24868_c0_seq1_6 len=934 path=[1:0-906 2561:907-933]	25.8				3		1							1
comp24999_c0_seq1_4 len=1380 path=[1358:0-698 2057:699-1379]	38.5	7	1		10	1	5				1			12
comp25088_c0_seq1_3 len=826 path=[804:0-768 1573:769-825]	71				2	1								5
comp251145_c0_seq1_2 len=371 path=[1:0-370]	1.5	1	1
comp25200_c0_seq1_1 len=1335 path=[1:0-215 217:216-1334];comp67898_c0_seq1_3 len=963 path=[1:0-202 204:203-361 363:362-402 404:403-962];Haliotis_sp_idb_41226_c0_g1_i1;Haliotis_sp_Tri_45803_c0_g1_i1;comp91259_c0_seq1_5 len=1694 path=[14300:0-403 14704:404-1693]	31	1					2							1
comp25397_c0_seq1_4 len=439 path=[1:0-278 280:279-438];comp53906_c0_seq1_1 len=373 path=[1:0-245 247:246-372];comp24680_c0_seq1_4 len=403 path=[1:0-402]	56	1												1
Haliotis_sp_Tri_114016_c0_g1_i1;comp25402_c0_seq1_1 len=889 path=[1:0-435 437:436-888]	8.37				2	2	1	3	18	19	2	5
comp254393_c0_seq1_2 len=294 path=[272:0-293]	111													3
comp25767_c0_seq1_2 len=1013 path=[991:0-491 1483:492-1012];tr|G9K385|G9K385_HALDV Putative polyadenylate-binding protein 1 (Fragment) OS=Haliotis diversicolor GN=PABP1 PE=2 SV=1;Haliotis_sp_idb_8508_c0_g1_i1;comp98110_c1_seq5_2 len=2542 path=[13534:0-36 5161:37-80 12724:81-81 5205:82-427 5551:428-441 5565:442-632 5756:633-670 5794:671-1171 6295:1172-1410 6534:1411-1779 6903:1780-1798 6922:1799-2…	51	2			2	1								4
comp25997_c0_seq1_1 len=264 path=[242:0-96 339:97-263]	34.1	1	2	1	3	3	4	9	8	7	7	3	1	17
comp26256_c0_seq1_5 len=485 path=[1:0-484]	10										1
comp26587_c0_seq1_2 len=1722 path=[1700:0-1401 3102:1402-1721]	57.2	2			4	2								8
comp26600_c0_seq1_4 len=660 path=[638:0-659]	37	6	5	5	8	8	8	8	7	4	2	5	3	29
comp26743_c1_seq1_5 len=1233 path=[1:0-1232];Haliotis_sp_Tri_74428_c0_g1_i1;comp92915_c0_seq1_5 len=4086 path=[4064:0-2001 6066:2002-2938 7003:2939-2942 7007:2943-2960 7025:2961-3037 7102:3038-3061 7126:3062-3082 7147:3083-3199 7264:3200-3223 7288:3224-3236 7301:3237-3454 7519:3455-3478 7543:3479-3598 7663:3599-3622 7687:3623-3766 7831:3767-3790 7855:3791-3881 7946:3882-3905 7970:3906-4085]	39.3	1					1							1
comp275709_c0_seq1_6 len=217 path=[195:0-216]	111													1
comp27943_c0_seq1_1 len=1777 path=[1:0-1705 1707:1706-1776]	111													3
comp27958_c0_seq1_3 len=520 path=[1:0-334 336:335-519]	77.3										1			2
comp28365_c0_seq1_3 len=1537 path=[1515:0-1536]	100	1												9
comp28550_c0_seq1_3 len=564 path=[1:0-456 458:457-563]	1	1
comp290346_c0_seq1_4 len=382 path=[1:0-381]	49.1	4			2	1	3				1			8
comp29330_c0_seq1_4 len=773 path=[1:0-772]	74.3	1												2
comp29695_c0_seq1_5 len=945 path=[923:0-944];Haliotis_sp_Tri_31920_c0_g1_i1;comp101945_c0_seq7_2 len=1460 path=[11161:0-18 6222:19-35 6239:36-147 9833:148-163 6367:164-726 6930:727-860 7064:861-1459];comp101945_c0_seq8_2 len=1514 path=[1:0-35 12256:36-593 595:594-594 596:595-618 620:619-780 6930:781-914 7064:915-1513];comp101945_c0_seq11_2 len=1538 path=[10343:0-59 12256:60-617 595:618-618 596:61…	50.7	2	1	1		1								4
comp30040_c0_seq1_1 len=1411 path=[2033:0-1410]	2.5	1	1	1	1
comp310163_c0_seq1_1 len=336 path=[314:0-335]	45	1			6	1								5
comp323382_c0_seq1_2 len=214 path=[192:0-213]	1.5	1	1
comp32572_c0_seq1_3 len=263 path=[1:0-79 81:80-262]	111													1
comp325777_c0_seq1_1 len=513 path=[1:0-512]	6.33	1							1		1
comp32839_c0_seq1_6 len=370 path=[348:0-369]	43.9	1			9									6
comp32983_c1_seq1_3 len=491 path=[469:0-490]	74.9	2					1							6
comp33268_c0_seq1_3 len=295 path=[273:0-294]	2.5	1			1
comp352483_c0_seq1_2 len=480 path=[458:0-479]	57	1			2									3
comp36515_c0_seq1_6 len=425 path=[403:0-378 782:379-424]	21.9	7	3	5	8	11	5	6	8	9	7	6	7	14
comp40524_c0_seq1_2 len=240 path=[1:0-168 170:169-239]	4.13	6	1	4	8						2	1	1
comp406429_c0_seq1_3 len=209 path=[187:0-208]	111													3
comp41851_c0_seq2_2 len=628 path=[1:0-450 452:451-627];comp41851_c0_seq1_2 len=673 path=[1:0-450 1300:451-495 452:496-672]	54.8	5			8									12
comp42574_c1_seq1_1 len=599 path=[977:0-598]	5	2	1		3	1	1	1			1	1
comp427285_c0_seq1_1 len=210 path=[188:0-209];Haliotis_sp_Tri_61459_c0_g1_i1;comp88706_c0_seq1_3 len=2111 path=[2089:0-96 2186:97-1058 3148:1059-1060 3150:1061-1181 3271:1182-1189 4992:1190-1693 3783:1694-1716 3806:1717-2110]	1	1
comp43283_c0_seq1_4 len=1159 path=[1:0-1158];Haliotis_sp_idb_11471_c0_g1_i1;tr|C7EAA2|C7EAA2_HALAI PL10-like protein OS=Haliotis asinina PE=2 SV=1;comp101991_c0_seq10_3 len=7394 path=[9593:0-194 9788:195-651 10245:652-1720 12540:1721-2710 13530:2711-4425 15245:4426-4600 15420:4601-4949 7172:4950-5978 8201:5979-6110 8333:6111-6354 8577:6355-6358 8581:6359-7393];comp101991_c0_seq4_2 len=8620 path=[…	84.8						1							3
comp45228_c0_seq1_6 len=795 path=[773:0-794]	2	1	1	1
comp45228_c1_seq1_5 len=324 path=[1545:0-323]	1.5	1	1
comp45831_c0_seq1_1 len=497 path=[475:0-496];comp148966_c0_seq1_4 len=408 path=[386:0-407];Haliotis_sp_Tri_53506_c0_g1_i1;comp100582_c0_seq1_5 len=631 path=[18200:0-22 236:23-630]	40.3	1	1	1	1		1	1	1	1				4
comp46254_c0_seq2_3 len=504 path=[530:0-426 1054:427-431 1174:432-503];comp46254_c0_seq3_3 len=601 path=[530:0-426 1169:427-431 962:432-451 982:452-523 1054:524-528 1174:529-600];comp46254_c0_seq1_3 len=619 path=[530:0-426 1169:427-431 1119:432-449 962:450-469 982:470-541 1054:542-546 1174:547-618]	56	1												1
comp46381_c0_seq1_6 len=788 path=[766:0-787]	11											6
comp46413_c0_seq1_1 len=643 path=[621:0-642]	39.3	1					1							1
comp46451_c0_seq1_1 len=924 path=[1:0-545 547:546-923]	43.8	1	1	1	1			1						3
comp46520_c0_seq1_3 len=1006 path=[987:0-754 1745:755-1005];tr|B6RB96|B6RB96_HALDI Ribosomal protein l5 (Fragment) OS=Haliotis discus discus PE=2 SV=1;comp16655_c0_seq1_1 len=898 path=[876:0-147 1024:148-897];tr|X5D1J8|X5D1J8_HALRU Ribosomal protein L5 (Fragment) OS=Haliotis rufescens GN=rpL5 PE=2 SV=1;tr|R9QMV8|R9QMV8_HALDH Ribosomal protein L5 (Fragment) OS=Haliotis discus hannai GN=RPL5 PE=2 S…	5.33				2	2	5
comp46614_c0_seq1_4 len=554 path=[1:0-553];Haliotis_sp_Tri_23502_c0_g1_i1	111													22
comp46746_c0_seq1_2 len=1743 path=[1:0-1742]	111													8
comp47548_c0_seq1_2 len=1276 path=[1:0-1275]	3.29	3	3	2	2	2	1	1
comp48021_c0_seq1_2 len=1014 path=[1:0-822 824:823-1013];Haliotis_sp_idb_46813_c0_g1_i1;tr|B6RB17|B6RB17_HALDI 40S ribosomal protein SA OS=Haliotis discus discus PE=2 SV=1;Haliotis_sp_CLC_41_c0_g1_i1;comp24944_c0_seq1_5 len=1291 path=[1269:0-704 1974:705-1290];comp24944_c0_seq2_6 len=1382 path=[2537:0-795 1974:796-1381]	57.6	4			7	3	2	1			1			18
comp48128_c0_seq1_4 len=1730 path=[1:0-117 119:118-1729];comp94135_c1_seq4_2 len=2146 path=[6823:0-14 6838:15-123 411:124-155 10535:156-165 2762:166-201 10563:202-241 2838:242-269 2866:270-303 2900:304-488 3085:489-516 3113:517-540 3137:541-555 3152:556-722 3319:723-787 3384:788-804 3401:805-987 3584:988-990 3587:991-1081 10055:1082-1087 9279:1088-1095 3692:1096-1160 3757:1161-1176 3773:1177-1441…	41.4	26	14	8	25	14	22	7	4	4	8	2	2	72
Haliotis_sp_Tri_2952_c0_g1_i1;comp48289_c0_seq1_1 len=667 path=[921:0-507 1864:508-666];comp48289_c0_seq2_1 len=943 path=[921:0-507 1429:508-942];Haliotis_sp_idb_54202_c0_g1_i1	21							29	8	1		1	1	6
comp48409_c0_seq1_3 len=911 path=[889:0-35 925:36-910]	77.7			1	2	1	1							11
comp48749_c0_seq1_3 len=449 path=[1:0-43 45:44-448]	36.3						2			6				3
comp48799_c0_seq1_4 len=281 path=[455:0-71 6:72-280];comp62819_c0_seq1_5 len=1120 path=[1:0-493 495:494-1119];comp62819_c0_seq2_5 len=1132 path=[1:0-493 2312:494-505 495:506-1131]	1	2
comp48856_c0_seq1_4 len=334 path=[1:0-333]	57.6				3	1								4
comp48888_c0_seq1_3 len=511 path=[489:0-444 1079:445-449 939:450-464 954:465-510]	9.5								1		3
Haliotis_sp_idb_68755_c0_g1_i1;comp49086_c0_seq1_6 len=655 path=[653:0-32 686:33-654]	102	2												23
comp49273_c0_seq1_2 len=963 path=[941:0-578 1520:579-686 1628:687-914 1856:915-962];Haliotis_sp_Tri_105572_c0_g1_i1	26.5	10	12	8	10	7	33	34	13	14	7	9	1	38
comp49800_c1_seq1_1 len=582 path=[1028:0-489 1518:490-581]	96						1							6
comp50203_c1_seq1_3 len=536 path=[1764:0-535]	111													2
comp503_c0_seq2_4 len=458 path=[436:0-338 775:339-457]	49.9			1	2	1								3
comp50471_c0_seq1_5 len=597 path=[1:0-596]	43.9	1			3	1								3
comp50924_c0_seq1_4 len=686 path=[664:0-685]	22.3	2	2	2	2		2	4	2	2	2	1	1	4
comp51673_c0_seq1_1 len=683 path=[661:0-396 1058:397-682]	1.5	1	1
comp51682_c0_seq1_1 len=1203 path=[1:0-1202]	19.6	1	2	1	2	2	1	1	3	3	2	2	2	3
comp51700_c0_seq3_3 len=645 path=[1:0-572 574:573-644];tr|B1N694|B1N694_HALDI Thioredoxin peroxidase 2 OS=Haliotis discus discus PE=2 SV=1;Haliotis_sp_idb_57414_c0_g1_i1;comp81198_c0_seq1_2 len=1114 path=[3705:0-153 196:154-1113];comp81198_c0_seq4_1 len=1155 path=[1:0-173 175:174-192 194:193-193 195:194-194 196:195-1154];comp81198_c0_seq3_2 len=1228 path=[3189:0-265 194:266-266 195:267-267 196:26…	22.3	18	12	12	14	9	6	5	10	3	4	4	5	20
comp51969_c0_seq1_2 len=816 path=[794:0-371 1166:372-667 1462:668-815]	36.5				4	2	1							3
comp52010_c0_seq1_4 len=919 path=[1:0-918]	23.2	14	12	13	15	10	12	12	12	11	6	7	7	26
Haliotis_sp_CLC_18921_c0_g1_i1;comp52213_c0_seq1_3 len=2417 path=[2395:0-1708 4104:1709-1900 4296:1901-2416]	103		2	1	5									94
comp52297_c0_seq1_2 len=813 path=[791:0-812];Haliotis_sp_idb_10314_c0_g1_i1	45.4			3	5	19	16	18	5	3	1			42
comp52403_c0_seq1_5 len=652 path=[1:0-281 283:282-651];Haliotis_sp_Tri_44993_c0_g1_i1;Haliotis_sp_idb_58530_c0_g1_i1;comp88103_c0_seq1_2 len=657 path=[635:0-8 644:9-224 860:225-234 870:235-243 879:244-332 968:333-339 975:340-407 4743:408-425 4761:426-426 4762:427-428 1064:429-429 4822:430-431 1067:432-554 1190:555-594 1230:595-630 1266:631-656];comp88103_c0_seq5_2 len=850 path=[635:0-8 644:9-224 …	40.2				3	1	2							3
comp52564_c0_seq2_5 len=1810 path=[1:0-283 285:284-1750 1752:1751-1809]	63.1	1	1	1								2		6
comp53070_c0_seq1_3 len=765 path=[1:0-692 694:693-764]	53.2	2			3		2							6
comp54249_c0_seq1_2 len=2907 path=[2885:0-27 2913:28-2564 5450:2565-2569 5455:2570-2906];Haliotis_sp_CLC_2239_c0_g1_i1;comp88090_c0_seq2_2 len=3013 path=[7022:0-158 3660:159-2989 7846:2990-3012];comp88090_c0_seq5_2 len=3082 path=[3432:0-227 3660:228-3058 7846:3059-3081];comp88090_c0_seq3_2 len=3202 path=[7022:0-158 3660:159-2989 6491:2990-3113 6616:3114-3201];comp88090_c0_seq4_2 len=3271 path=[34…	58.4	5		2	14	1	3		1					27
comp54491_c0_seq2_3 len=606 path=[1:0-432 434:433-605];comp54491_c0_seq1_3 len=691 path=[1:0-432 2188:433-690]	71.7								1	4				8
comp561_c0_seq1_6 len=905 path=[1:0-904];comp150867_c0_seq1_2 len=826 path=[1:0-825];comp73569_c0_seq2_2 len=862 path=[2709:0-441 1870:442-470 1899:471-861];Haliotis_sp_CLC_682_c0_g1_i1;Haliotis_sp_Tri_132370_c0_g1_i1;comp90344_c0_seq3_3 len=2405 path=[1:0-472 474:473-868 870:869-952 954:953-993 995:994-1150 1153:1151-1449 1452:1450-1451 1454:1452-1742 1748:1743-2404];comp101859_c0_seq1_1 len=708…	5				3		3
comp563563_c0_seq1_6 len=229 path=[207:0-228]	1.5	1	1
comp59223_c0_seq1_2 len=530 path=[1:0-47 49:48-413 415:414-471 1077:472-529]	30.9	5	8	9	6	14	9	7	7	9	7	7	11	30
comp59451_c0_seq1_4 len=672 path=[650:0-671]	95.3	1												6
comp59460_c1_seq1_5 len=527 path=[1:0-432 434:433-526];comp2630_c0_seq1_5 len=214 path=[192:0-84 277:85-213];comp267468_c0_seq1_1 len=246 path=[224:0-245];comp97374_c1_seq1_5 len=324 path=[8423:0-323];comp257534_c0_seq1_4 len=407 path=[1:0-406];comp191179_c0_seq1_2 len=451 path=[1:0-450];comp255148_c0_seq1_3 len=495 path=[473:0-494];Haliotis_sp_idb_68343_c0_g1_i1;Haliotis_sp_idb_8594_c0_g1_i1;Hal…	46.2	2			4									4
comp61556_c0_seq1_2 len=2249 path=[1:0-817 819:818-2139 2141:2140-2225 4550:2226-2248]	111													3
comp61638_c0_seq1_3 len=239 path=[217:0-238]	57.5				2									2
comp62063_c0_seq1_1 len=3033 path=[1:0-911 913:912-1644 1646:1645-2400 2402:2401-3032];comp65502_c1_seq1_4 len=2157 path=[3143:0-1739 4883:1740-1742 4886:1743-2156];comp94035_c1_seq8_1 len=219 path=[5553:0-180 20322:181-188 5742:189-218];comp94035_c1_seq6_1 len=220 path=[5553:0-180 20322:181-188 5351:189-219];comp32119_c0_seq1_1 len=379 path=[1:0-221 223:222-378];Haliotis_sp_idb_65205_c0_g1_i1;Ha…	44.8	11	5	5	19	4	6	1	5		11	1		41
comp62064_c0_seq1_4 len=1568 path=[1:0-1348 1350:1349-1567]	30.8	11	4	2	7	1	5	1			1			11
comp63077_c0_seq1_4 len=508 path=[486:0-87 574:88-97 584:98-507];Haliotis_sp_Tri_84611_c0_g1_i1;comp23510_c0_seq1_1 len=511 path=[1:0-384 386:385-510];comp22008_c0_seq1_1 len=512 path=[490:0-193 684:194-511]	68	1					1							3
comp63526_c0_seq4_3 len=1096 path=[1:0-862 984:863-1072 3475:1073-1095];comp63526_c0_seq1_3 len=1216 path=[1:0-862 864:863-982 984:983-1192 3475:1193-1215];comp63526_c0_seq2_3 len=1573 path=[1:0-862 984:863-1072 1194:1073-1413 1535:1414-1572];comp63526_c0_seq3_3 len=1693 path=[1:0-862 864:863-982 984:983-1192 1194:1193-1533 1535:1534-1692]	31.1	4	2	1	4	1	2	3	3	3	2	2	2	9
Haliotis_sp_Tri_112468_c0_g1_i1;comp63837_c0_seq1_5 len=400 path=[455:0-338 871:339-399];comp63837_c0_seq2_5 len=471 path=[455:0-338 794:339-354 816:355-409 871:410-470]	10.7										2	5
Haliotis_sp_idb_84384_c0_g1_i1;comp64150_c0_seq2_1 len=699 path=[1:0-281 283:282-443 445:444-478 480:479-698]	8.83							2	1	6	3
comp64153_c0_seq1_6 len=452 path=[430:0-21 452:22-250 681:251-451];comp528934_c0_seq1_2 len=212 path=[190:0-211];Haliotis_sp_idb_42069_c0_g1_i1;Haliotis_sp_CLC_5575_c0_g1_i1;comp63564_c0_seq1_6 len=544 path=[1:0-171 173:172-462 1683:463-475 1696:476-543]	30.4	2			2	1	1							2
Haliotis_sp_Tri_3878_c0_g1_i1;comp64210_c0_seq1_2 len=597 path=[575:0-596]	9									3
comp64232_c0_seq1_6 len=248 path=[1:0-79 81:80-247]	56	1												1
comp64232_c1_seq1_4 len=293 path=[721:0-292]	67.8				2	1							2	7
Haliotis_sp_Tri_111928_c0_g1_i1;comp64272_c0_seq1_3 len=1172 path=[1150:0-1147 2298:1148-1171]	47.5	14	11	9	10	8	18	11	7	12	3	4		71
comp64368_c0_seq1_4 len=1757 path=[1:0-287 289:288-1653 1655:1654-1756];comp185143_c0_seq1_3 len=478 path=[456:0-477];comp61175_c0_seq1_4 len=743 path=[1369:0-393 649:394-432 688:433-742];Haliotis_sp_Tri_26397_c0_g1_i1;comp78504_c0_seq3_1 len=1908 path=[1886:0-39 1926:40-689 2576:690-1360 3247:1361-1907];comp78504_c0_seq2_2 len=2215 path=[3771:0-346 1926:347-996 2576:997-1667 3247:1668-2214];comp…	40.8	9	2	2	13	4	4	2	1	1				20
comp64599_c0_seq1_4 len=1531 path=[1509:0-1368 2878:1369-1530]	39.2	1			3									2
comp64599_c0_seq2_6 len=1464 path=[3017:0-1301 2878:1302-1463]	51.2	12	4	3	25	8	17	12	4	1	3			69
comp64874_c0_seq1_5 len=447 path=[426:0-397 825:398-446]	2.25	3					1
comp65289_c0_seq1_1 len=1940 path=[10131:0-119 1962:120-152 1995:153-1939];comp177499_c0_seq1_4 len=674 path=[652:0-673]	56.9	19	4	3	17	3			1		1			48
comp65289_c0_seq2_1 len=2735 path=[1880:0-81 1962:82-114 6403:115-966 7256:967-2734]	41.6	4	2	2	9		1	2						11
comp65289_c1_seq1_1 len=588 path=[9001:0-587]	23.2	3	3	2	4	4	2	6		2		2	2	6
comp65317_c0_seq1_1 len=916 path=[896:0-439 1336:440-449 1346:450-885 1784:886-915];Haliotis_sp_CLC_44_c0_g1_i1;comp64380_c0_seq1_3 len=843 path=[821:0-695 1517:696-842]	65.3	1					2							4
comp65739_c0_seq2_1 len=918 path=[3789:0-389 2034:390-415 2060:416-530 2175:531-554 3449:555-917];comp65739_c0_seq1_1 len=1186 path=[3789:0-389 2034:390-415 2060:416-530 2175:531-554 2199:555-1082 2727:1083-1125 2770:1126-1142 4688:1143-1185]	45.8	1	1		1									2
comp66725_c0_seq2_4 len=846 path=[848:0-135 2027:136-145 994:146-773 1646:774-845];comp66725_c0_seq1_4 len=870 path=[848:0-135 2027:136-145 994:146-773 1622:774-797 1646:798-869];comp66725_c0_seq4_4 len=939 path=[848:0-135 2027:136-145 1715:146-238 994:239-866 1646:867-938];comp66725_c0_seq3_4 len=963 path=[848:0-135 2027:136-145 1715:146-238 994:239-866 1622:867-890 1646:891-962]	83.5	1												3
comp67480_c1_seq1_5 len=263 path=[549:0-262];comp27178_c0_seq1_6 len=634 path=[612:0-633];comp70645_c0_seq1_2 len=661 path=[639:0-554 1194:555-555 1195:556-579 1219:580-660];Haliotis_sp_Tri_56871_c0_g1_i1	20	2	2	1										1
comp68174_c0_seq1_5 len=483 path=[1:0-315 317:316-328 330:329-482];Haliotis_sp_CLC_2355_c0_g1_i1;comp97214_c1_seq24_2 len=1786 path=[1:0-807 809:808-840 19778:841-861 863:862-941 19806:942-951 19816:952-953 6597:954-1016 19887:1017-1062 6706:1063-1107 6751:1108-1118 6762:1119-1149 13986:1150-1221 6872:1222-1249 6900:1250-1255 6906:1256-1287 6938:1288-1398 1064:1399-1407 1073:1408-1422 1088:1423-1…	62.7	2	1		3		1		2		1			12
comp68339_c0_seq1_1 len=356 path=[334:0-28 363:29-103 438:104-268 603:269-355]	24										1	40	28	10
comp68339_c0_seq2_2 len=249 path=[667:0-161 603:162-248]	26.4					1	3	5	3	5	5	11	13	9
comp69677_c0_seq2_2 len=1618 path=[1:0-799 822:800-803 826:804-1617];comp69677_c0_seq1_2 len=1639 path=[1:0-799 3404:800-800 802:801-820 822:821-824 826:825-1638]	67	2												3
Haliotis_sp_Tri_111034_c0_g1_i1;comp70221_c0_seq1_3 len=2035 path=[2013:0-52 2066:53-69 2083:70-389 2403:390-562 2576:563-2034];comp70221_c0_seq6_3 len=2092 path=[5853:0-109 2066:110-126 2083:127-446 2403:447-619 2576:620-2091];comp70221_c0_seq4_2 len=2172 path=[4689:0-114 4804:115-526 2403:527-699 2576:700-2171];comp70221_c0_seq5_2 len=2346 path=[2013:0-52 2066:53-69 2083:70-389 2403:390-562 404…	111													2
comp70368_c0_seq1_3 len=272 path=[893:0-86 1273:87-97 742:98-112 757:113-271]	9.75								2	10	10	5	1
comp70759_c0_seq1_2 len=449 path=[1:0-87 89:88-101 103:102-218 220:219-370 372:371-448]	22.5	6	10	13	7	11	15	19	28	22	34	82	27	43
comp71437_c1_seq1_4 len=827 path=[1:0-126 128:127-463 465:464-471 473:472-826]	48.5	2			9	1	2							10
Haliotis_sp_Tri_128009_c0_g1_i1;comp71699_c0_seq1_1 len=621 path=[599:0-272 872:273-274 874:275-620]	9.6			1				1		4	15	4
comp72553_c0_seq1_3 len=1761 path=[2261:0-199 2461:200-225 6082:226-933 6792:934-1314 7173:1315-1673 7533:1674-1760]	53.7	1	2	3	2			1	1	1	1	1		11
comp72553_c0_seq2_3 len=2232 path=[7597:0-148 2461:149-174 2487:175-1771 4084:1772-2231]	83.5	1												3
comp73608_c1_seq1_6 len=644 path=[622:0-643]	67.1	2	9	10	7									41
comp74487_c0_seq1_4 len=674 path=[1774:0-342 1123:343-386 2176:387-399 1180:400-482 2212:483-525 1306:526-569 2344:570-615 1396:616-673];comp74487_c0_seq2_5 len=738 path=[716:0-406 1123:407-450 1167:451-463 1180:464-546 1263:547-589 1306:590-633 1350:634-679 1396:680-737];comp74256_c0_seq1_5 len=749 path=[727:0-37 765:38-61 789:62-76 804:77-218 946:219-265 993:266-748]	41						2							1
comp74982_c0_seq1_2 len=2167 path=[1:0-747 749:748-846 4503:847-852 854:853-1868 1873:1869-2166]	1	1
comp75869_c0_seq1_3 len=371 path=[504:0-97 602:98-288 793:289-308 2476:309-370];comp75869_c0_seq3_3 len=523 path=[504:0-97 602:98-288 1546:289-379 875:380-408 1888:409-522]	45.4							2	2	1	2		6	7
tr|A7L3J1|A7L3J1_HALCR Rab7 (Fragment) OS=Haliotis cracherodii PE=2 SV=1;Haliotis_sp_idb_42357_c0_g1_i1;Haliotis_sp_idb_42355_c0_g1_i1;comp76336_c0_seq2_6 len=1629 path=[1:0-1129 1131:1130-1628];comp76336_c0_seq1_5 len=2159 path=[1:0-1129 3232:1130-1659 1131:1660-2158]	83.5	1												3
comp76692_c0_seq1_2 len=541 path=[1:0-204 206:205-224 226:225-303 305:304-540]	62.8	1	1	1	1									5
comp76747_c0_seq2_2 len=1072 path=[417:0-718 1136:719-1035 329:1036-1063 357:1064-1068 326:1069-1071];comp76747_c0_seq1_2 len=1213 path=[417:0-718 1136:719-1035 329:1036-1063 357:1064-1068 185:1069-1209 326:1210-1212];Haliotis_sp_idb_18513_c0_g1_i1	6.8						1	4
comp78671_c0_seq1_1 len=812 path=[790:0-691 1898:692-698 1905:699-771 1562:772-811]	61	3			7	2	2							16
comp79549_c0_seq1_2 len=2081 path=[4331:0-15 2061:16-1969 4016:1970-2008 4058:2009-2080];tr|Q17UC1|Q17UC1_HALTU 71kDa heat shock protein OS=Haliotis tuberculata GN=hsp71 PE=2 SV=1;tr|C1KC83|C1KC83_HALDV Heat shock cognate protein 70 OS=Haliotis diversicolor PE=2 SV=1;Haliotis_sp_idb_28957_c0_g1_i1;tr|Q2MJK5|Q2MJK5_HALDH Heat shock protein 70 OS=Haliotis discus hannai PE=2 SV=1;comp87346_c0_seq3_4…	43.9	27	14	10	44	14	12	2	11		4	1	1	83
comp79626_c0_seq1_4 len=1656 path=[1634:0-1091 2726:1092-1132 2767:1133-1655];Haliotis_sp_CLC_4455_c0_g1_i1;Haliotis_sp_CLC_4454_c0_g1_i1	51.2	13	24	24	40	43	27	28	21	22	27	32	36	250
comp80185_c0_seq1_5 len=1716 path=[1:0-517 519:518-558 3443:559-568 570:569-864 866:865-889 891:890-1715]	34.5	30	40	33	40	31	3	6	3	1	4	1		78
Haliotis_sp_idb_67636_c0_g1_i1;Haliotis_sp_idb_65158_c0_g1_i1;Haliotis_sp_Tri_127083_c0_g1_i1;comp80199_c0_seq1_5 len=951 path=[929:0-748 1678:749-927 2731:928-950]	48.5	1	1		3		2							5
comp80870_c0_seq2_6 len=327 path=[733:0-130 865:131-192 927:193-216 1525:217-234 2353:235-258 2237:259-274 967:275-282 975:283-326]	38.7									2	6	8	2	7
comp80870_c0_seq3_4 len=434 path=[2168:0-5 1060:6-59 1114:60-83 1138:84-88 1143:89-112 1167:113-171 1226:172-433];comp80870_c0_seq4_5 len=465 path=[1023:0-23 2299:24-30 1054:31-36 1060:37-90 1114:91-114 1138:115-119 1143:120-143 1167:144-202 1226:203-464]	28.4							1	1	3	9	17	1	7
comp81210_c0_seq1_1 len=907 path=[885:0-224 1110:225-266 1152:267-293 1179:294-700 1586:701-906]	11											5
comp81444_c0_seq1_6 len=312 path=[1:0-45 47:46-50 52:51-98 100:99-139 1200:140-144 1205:145-173 602:174-213 215:214-245 247:246-256 258:257-311]	20.7			4		1	1	4	2	10	24	15	13	9
Haliotis_sp_idb_26064_c0_g1_i1;comp81814_c0_seq1_2 len=1018 path=[996:0-317 1314:318-418 1415:419-467 1464:468-622 1619:623-631 1628:632-754 1751:755-775 1772:776-1017];comp81814_c0_seq3_2 len=1327 path=[996:0-317 2344:318-626 1314:627-727 1415:728-776 1464:777-931 1619:932-940 1628:941-1063 1751:1064-1084 1772:1085-1326]	111													16
Haliotis_sp_idb_12559_c0_g1_i1;comp81967_c0_seq1_2 len=4284 path=[4329:0-298 4628:299-2756 7086:2757-2762 7092:2763-4276 8606:4277-4277 8607:4278-4283]	3			4
Haliotis_sp_CLC_227_c0_g1_i1;comp82154_c1_seq3_3 len=1594 path=[1:0-26 28:27-28 30:29-1120 1122:1121-1593];comp82154_c1_seq4_3 len=1789 path=[3677:0-11 3689:12-221 28:222-223 30:224-1315 1122:1316-1788];comp82154_c1_seq2_2 len=1821 path=[1:0-26 4872:27-43 3689:44-253 28:254-255 30:256-1347 1122:1348-1820]	111													18
Haliotis_sp_idb_12724_c0_g1_i1;comp82638_c0_seq1_6 len=2489 path=[2469:0-1041 3511:1042-1521 3991:1522-2488];Haliotis_sp_Tri_98279_c0_g1_i1;comp92329_c0_seq1_3 len=1563 path=[1541:0-299 1841:300-301 1843:302-856 2398:857-903 2445:904-1058 2600:1059-1064 2606:1065-1353 2895:1354-1562];Haliotis_sp_Tri_98277_c0_g1_i1	54.1	2			1			2	2	17	27	33	25	84
Haliotis_sp_idb_18386_c0_g1_i1;comp83123_c0_seq1_5 len=1212 path=[1190:0-421 1612:422-427 1618:428-1211]	23.7	1					3						1	1
Haliotis_sp_idb_73893_c0_g1_i1;comp83133_c0_seq1_3 len=545 path=[1373:0-75 1609:76-124 1141:125-134 77:135-271 1659:272-283 226:284-285 1673:286-298 1687:299-312 950:313-343 286:344-390 1223:391-416 1731:417-429 1745:430-544]	8								3
Haliotis_sp_Tri_62816_c0_g1_i1;comp83139_c0_seq2_3 len=1433 path=[1:0-104 122:105-186 204:187-1432];comp83139_c0_seq1_1 len=1449 path=[1:0-104 106:105-120 122:121-202 204:203-1448]	7.89					2	1	1	1	1	2	1
comp83576_c0_seq1_1 len=1871 path=[1:0-145 147:146-1340 1342:1341-1344 4175:1345-1521 3817:1522-1529 1531:1530-1563 1565:1564-1573 1575:1574-1870];Haliotis_sp_idb_64195_c0_g1_i1	99.1					1	1	1	1					31
comp83799_c2_seq1_1 len=820 path=[3192:0-768 3961:769-819];Haliotis_sp_idb_22374_c0_g1_i1;Haliotis_sp_CLC_8420_c0_g1_i1	25.9	4	5	6	17	22	17	15	17	10	1			27
Haliotis_sp_Tri_55383_c0_g1_i1;comp83928_c0_seq2_3 len=1600 path=[1:0-683 8433:684-696 710:697-724 738:725-1116 1130:1117-1135 1149:1136-1221 1235:1222-1599];comp83928_c0_seq3_3 len=1612 path=[1:0-683 685:684-708 710:709-736 738:737-1128 1130:1129-1147 1149:1148-1233 1235:1234-1611];comp83928_c0_seq5_1 len=677 path=[1149:0-85 3747:86-255 3917:256-257 3919:258-279 3941:280-281 3943:282-507 4169:50…	97.9						1							7
comp84033_c0_seq1_3 len=391 path=[1:0-390]	111													20
comp84033_c1_seq1_4 len=807 path=[1656:0-737 2646:738-806];comp84033_c1_seq2_4 len=942 path=[1656:0-737 3186:738-941]	111													46
comp84928_c0_seq1_4 len=593 path=[571:0-73 645:74-129 1852:130-130 1387:131-175 1872:176-361 933:362-413 985:414-445 1017:446-450 1022:451-592]	29.3	5	1	8	6	4	4	8	12	36	73	19	11	47
Haliotis_sp_Tri_41297_c0_g1_i1;comp85374_c0_seq2_2 len=2116 path=[5023:0-175 2834:176-801 3460:802-2115];comp85374_c0_seq1_2 len=2398 path=[2376:0-114 2491:115-316 5523:317-323 5530:324-457 2834:458-1083 3460:1084-2397];comp73540_c0_seq1_5 len=1543 path=[1522:0-123 1647:124-658 2182:659-1542]	111													4
Haliotis_sp_idb_14094_c0_g1_i1;Haliotis_sp_idb_14082_c0_g1_i1;Haliotis_sp_idb_14091_c0_g1_i1;comp85564_c0_seq1_5 len=727 path=[705:0-332 1640:333-341 1047:342-407 1113:408-408 1114:409-430 2057:431-624 1560:625-633 1339:634-726]	5	1	1	1	1			5
Haliotis_sp_CLC_1642_c0_g1_i1;comp85674_c0_seq1_1 len=1364 path=[2827:0-66 1553:67-628 2115:629-650 2137:651-998 2485:999-1296 2783:1297-1363];comp85674_c0_seq2_1 len=1436 path=[1414:0-138 1553:139-700 2115:701-722 2137:723-1070 2485:1071-1368 2783:1369-1435];tr|Q9BP38|Q9BP38_HALRU Aragonite protein AP24 OS=Haliotis rufescens PE=2 SV=1	40.5	6	4	10	9	21	40	135	74	74	36	14	8	202
comp86105_c0_seq1_1 len=812 path=[790:0-100 891:101-102 893:103-139 930:140-142 933:143-467 1679:468-473 1264:474-564 1355:565-589 1380:590-590 1381:591-666 1457:667-669 1460:670-714 1505:715-717 1508:718-811]	111													13
Haliotis_sp_CLC_11961_c0_g1_i1;comp86117_c0_seq5_2 len=748 path=[4074:0-40 903:41-127 990:128-282 1145:283-300 704:301-499 1163:500-581 1245:582-683 1347:684-747];Haliotis_sp_Tri_132752_c0_g1_i1;Haliotis_sp_idb_44738_c0_g1_i1;comp86117_c0_seq3_2 len=963 path=[4074:0-40 903:41-127 990:128-282 2064:283-410 4892:411-431 2405:432-497 1145:498-515 704:516-714 1163:715-796 1245:797-898 1347:899-962];co…	111													3
tr|Q45Y88|Q45Y88_HALRU Elongation factor 1-alpha (Fragment) OS=Haliotis rufescens PE=2 SV=1;Haliotis_sp_idb_34797_c0_g1_i1;comp86258_c0_seq3_4 len=1642 path=[1:0-745 747:746-1147 1149:1148-1463 1465:1464-1641];tr|B3SND5|B3SND5_HALDV Elongation factor 1 alpha OS=Haliotis diversicolor GN=EF1a PE=2 SV=1;Haliotis_sp_CLC_84_c0_g1_i1;Haliotis_sp_idb_14508_c0_g1_i1;comp94822_c0_seq10_2 len=1668 path=[23…	111													3
Haliotis_sp_CLC_1609_c0_g1_i1;comp86399_c0_seq2_3 len=1790 path=[1768:0-372 2141:373-415 2184:416-1103 5015:1104-1191 2960:1192-1789];comp273839_c0_seq1_4 len=212 path=[190:0-211];comp63635_c0_seq1_1 len=1813 path=[1791:0-372 2164:373-675 2467:676-677 2469:678-1812]	111													4
Haliotis_sp_idb_47982_c0_g1_i1;comp86516_c0_seq2_3 len=1210 path=[1901:0-187 2094:188-331 96:332-424 189:425-439 204:440-591 3781:592-645 410:646-719 484:720-775 540:776-800 565:801-816 581:817-875 640:876-889 654:890-901 666:902-963 728:964-995 760:996-1023 788:1024-1156 921:1157-1209];comp86516_c0_seq1_2 len=279 path=[410:0-73 3163:74-129 540:130-154 3045:155-170 581:171-229 2958:230-243 654:24…	5.47					10	9
Haliotis_sp_Tri_53798_c0_g1_i1;Haliotis_sp_idb_13782_c0_g1_i1;comp87007_c0_seq1_6 len=892 path=[870:0-172 1762:173-187 1058:188-259 2040:260-266 1137:267-334 1838:335-340 1211:341-464 1335:465-527 1398:528-891]	9.24						1	2	11	5	2	1	7
Haliotis_sp_CLC_4146_c0_g1_i1;comp87152_c0_seq1_4 len=1152 path=[1:0-8 10:9-10 12:11-34 36:35-35 37:36-59 61:60-303 305:304-306 308:307-330 332:331-879 881:880-903 905:904-1151];Haliotis_sp_idb_7271_c0_g1_i1	38.3		3	4	3	11	96	34	4	8	20	4	2	82
Haliotis_sp_Tri_34506_c0_g1_i1;comp87353_c0_seq2_2 len=858 path=[1:0-185 187:186-204 206:205-207 209:208-255 257:256-257 259:258-286 288:287-404 406:405-625 627:626-644 646:645-686 688:687-743 745:744-762 764:763-857]	111													4
Haliotis_sp_Tri_60505_c0_g1_i1;comp87374_c0_seq2_6 len=4270 path=[1:0-132 9647:133-138 181:139-3245 3288:3246-3855 3898:3856-3871 3914:3872-4269];comp87374_c0_seq4_5 len=4311 path=[1:0-132 134:133-179 181:180-3286 3288:3287-3896 3898:3897-3912 3914:3913-4310];tr|W8E7M6|W8E7M6_HALDV 14-3-3 zeta OS=Haliotis diversicolor PE=2 SV=1	81.5	1			2									8
comp88085_c0_seq2_2 len=1291 path=[2880:0-86 1366:87-326 1606:327-351 1631:352-761 2041:762-786 2066:787-1103 2383:1104-1119 2399:1120-1290];comp88085_c0_seq1_1 len=1296 path=[1274:0-91 1366:92-331 1606:332-356 1631:357-766 2041:767-791 2066:792-1108 2383:1109-1124 2399:1125-1295];comp78924_c0_seq1_4 len=724 path=[1870:0-723]	57.9	13	3	3	36	5	7	2	5		2			77
Haliotis_sp_idb_15164_c0_g1_i1;comp88120_c0_seq2_2 len=4048 path=[9081:0-63 203:64-64 204:65-343 483:344-3002 3143:3003-3995 4136:3996-4021 9485:4022-4047];comp88120_c0_seq1_2 len=4186 path=[1:0-201 203:202-202 204:203-481 483:482-3140 3143:3141-4133 4136:4134-4159 9485:4160-4185]	111													24
comp88250_c0_seq2_2 len=449 path=[427:0-23 451:24-62 490:63-69 497:70-80 508:81-101 1523:102-128 556:129-266 694:267-290 718:291-294 722:295-425 1622:426-448];comp88250_c0_seq1_2 len=422 path=[427:0-23 451:24-62 490:63-69 497:70-80 508:81-101 556:102-239 694:240-263 718:264-267 722:268-398 1622:399-421]	58.7	5		5	2	2	5	12	12	16	35	44	13	143
Haliotis_sp_Tri_97777_c0_g1_i1;comp88441_c0_seq3_1 len=1542 path=[1563:0-601 2165:602-827 4392:828-847 3856:848-849 2456:850-877 2484:878-1541];comp88441_c0_seq2_1 len=1583 path=[1563:0-601 2165:602-827 4392:828-847 4412:848-890 2456:891-918 2484:919-1582];comp88441_c0_seq4_2 len=1294 path=[3125:0-353 2165:354-579 4392:580-599 3856:600-601 2456:602-629 2484:630-1293];comp88441_c0_seq1_2 len=1335 …	21.5	1						18	23	20	12	28	17	16
Haliotis_sp_CLC_16711_c0_g1_i1;Haliotis_sp_idb_10239_c0_g1_i1;comp89036_c0_seq1_4 len=2249 path=[4915:0-2248]	38.3	1		1		1	1	2	2	1				4
comp89145_c0_seq1_3 len=993 path=[980:0-211 1192:212-291 1272:292-319 3404:320-320 1301:321-347 1328:348-375 1982:376-515 1496:516-542 2723:543-554 1535:555-605 2598:606-672 1650:673-752 2858:753-794 1784:795-835 1825:836-850 1840:851-922 3206:923-934 1924:935-957 1947:958-992];sp|P86731|UP1_HALAI Uncharacterized protein 1 OS=Haliotis asinina PE=1 SV=1	10.9	3	9	7	6	7	10	13	12	8	7	1		4
comp89288_c0_seq3_6 len=1050 path=[523:0-13 537:14-42 566:43-373 3794:374-410 934:411-484 1019:485-563 1098:564-610 1145:611-997 1532:998-1049];comp89288_c0_seq2_6 len=1061 path=[523:0-13 537:14-42 566:43-373 3794:374-410 934:411-484 1008:485-495 1019:496-574 1098:575-621 1145:622-1008 1532:1009-1060]	47.8					3	2	7	5	2	1	2		14
Haliotis_sp_idb_35832_c0_g1_i1;comp89562_c0_seq3_6 len=1172 path=[1290:0-366 1657:367-509 1800:510-534 3572:535-1075 2848:1076-1171];comp89562_c0_seq1_6 len=1312 path=[1290:0-366 1657:367-509 1800:510-534 3572:535-1075 2366:1076-1311]	11.9											1	6
Haliotis_sp_idb_40834_c0_g1_i1;comp89753_c0_seq1_1 len=1738 path=[1723:0-592 2316:593-596 2320:597-1228 2953:1229-1373 3102:1374-1417 3516:1418-1452 3181:1453-1519 4024:1520-1526 3256:1527-1603 3876:1604-1615 3346:1616-1737]	7.75					1	2	1	1	1	1	1
Haliotis_sp_Tri_105597_c0_g1_i1;comp90074_c0_seq4_2 len=784 path=[3104:0-92 234:93-443 2205:444-545 2308:546-783];comp90074_c0_seq3_2 len=803 path=[3104:0-92 234:93-443 585:444-802];comp90074_c0_seq1_1 len=924 path=[1:0-67 69:68-76 78:77-175 2704:176-190 192:191-232 234:233-583 2205:584-685 2308:686-923];comp90074_c0_seq2_1 len=943 path=[1:0-67 69:68-76 78:77-175 2704:176-190 192:191-232 234:233-…	10.2										5	1
comp90367_c0_seq5_3 len=394 path=[3529:0-113 159:114-194 240:195-238 3994:239-250 4006:251-281 327:282-393];comp90367_c0_seq1_3 len=412 path=[1790:0-30 1821:31-60 88:61-84 1874:85-85 113:86-109 3891:110-114 2465:115-210 2561:211-212 240:213-256 3994:257-268 4006:269-299 327:300-411];comp90367_c0_seq3_2 len=432 path=[1:0-58 66:59-80 88:81-104 112:105-105 113:106-129 3891:130-134 3896:135-136 144:1…	111													1
comp90751_c1_seq1_1 len=1035 path=[2961:0-178 3140:179-1034]	7						1		1
comp90990_c0_seq1_6 len=1122 path=[123:0-25 3456:26-40 164:41-112 236:113-268 392:269-296 420:297-349 2887:350-353 477:354-559 2764:560-560 684:561-646 770:647-680 804:681-706 2632:707-767 891:768-1121]	111													9
comp91178_c0_seq5_5 len=972 path=[3835:0-926 4762:927-952 4788:953-956 4792:957-971]	8.33			1							1		1
Haliotis_sp_CLC_5354_c0_g1_i1;comp91372_c0_seq1_1 len=2171 path=[2149:0-1207 3357:1208-1276 3426:1277-1856 4006:1857-1938 4088:1939-1945 4095:1946-2170]	25.4								4	27	27	7	6	13
Haliotis_sp_idb_15781_c0_g1_i1;comp91382_c0_seq1_6 len=2116 path=[2094:0-775 2870:776-1120 3215:1121-1135 3230:1136-1214 3309:1215-1457 3552:1458-1473 3568:1474-1511 3606:1512-1903 3998:1904-2115];Haliotis_sp_Tri_102529_c0_g1_i1;comp91382_c0_seq3_6 len=2048 path=[2094:0-775 2870:776-1120 3215:1121-1135 3230:1136-1214 3309:1215-1457 3552:1458-1473 3568:1474-1511 3606:1512-1903 5632:1904-2047]	30.9				1	3	3	3	5	17	5	2		11
Haliotis_sp_Tri_122828_c0_g1_i1;comp91393_c0_seq1_5 len=3152 path=[3130:0-1533 4664:1534-1692 4823:1693-2939 6070:2940-3151];Haliotis_sp_idb_17966_c0_g1_i1	23.6						9	1						2
Haliotis_sp_CLC_7266_c0_g1_i1;comp91512_c0_seq4_5 len=1616 path=[2789:0-200 10372:201-209 3035:210-306 3132:307-320 3146:321-440 3266:441-448 3274:449-606 3432:607-1300 11160:1301-1303 424:1304-1312 433:1313-1590 711:1591-1615];comp91512_c0_seq2_5 len=1652 path=[2789:0-200 10572:201-245 3035:246-342 3132:343-356 3146:357-476 3266:477-484 3274:485-642 3432:643-1336 11160:1337-1339 424:1340-1348 43…	25.1			2	1	7		1	7					4
Haliotis_sp_idb_39359_c0_g1_i1;comp91520_c0_seq1_2 len=1858 path=[1836:0-405 2242:406-408 2245:409-483 2320:484-503 2340:504-533 2370:534-552 2389:553-1375 3212:1376-1409 3246:1410-1766 3603:1767-1857]	5.76					22	2	13
comp91920_c0_seq3_1 len=597 path=[1:0-45 47:46-58 60:59-105 3114:106-130 3139:131-184 170:185-200 6194:201-255 241:256-280 266:281-547 533:548-571 4603:572-596]	10.8							2		2	8	29	10
comp92088_c0_seq1_4 len=674 path=[1:0-31 33:32-76 2470:77-121 123:122-145 2497:146-154 2506:155-188 190:189-256 258:257-272 2583:273-294 296:295-328 2621:329-339 341:340-350 352:351-447 2654:448-448 450:449-468 470:469-525 2678:526-531 2684:532-673]	10.4										3	2
Haliotis_sp_Tri_129647_c0_g1_i1;comp92139_c0_seq1_6 len=4232 path=[4311:0-46 4358:47-49 4361:50-618 4930:619-1740 6052:1741-2273 6585:2274-3976 8288:3977-3984 8296:3985-4201 36:4202-4219 54:4220-4220 26:4221-4231];comp92139_c0_seq2_6 len=4253 path=[4311:0-46 4358:47-49 4361:50-618 8678:619-639 4930:640-1761 6052:1762-2294 6585:2295-3997 8288:3998-4005 8296:4006-4222 36:4223-4240 54:4241-4241 26:4…	25.2	9	55	77	53	60	43	18	20	10	12	12	5	89
comp92223_c1_seq1_1 len=1422 path=[5715:0-199 5915:200-218 5934:219-467 17974:468-468 6184:469-484 6200:485-1421];Haliotis_sp_idb_2286_c0_g1_i1;comp92223_c1_seq2_1 len=1458 path=[5715:0-199 5915:200-218 5934:219-467 17951:468-470 15696:471-503 17974:504-504 6184:505-520 6200:521-1457];Haliotis_sp_Tri_135246_c0_g1_i1;comp92223_c1_seq3_1 len=528 path=[5715:0-199 5915:200-218 5934:219-467 17951:468-…	44.5	7	17	33	23	15	17	7	18	19	9	7	8	105
Haliotis_sp_Tri_91048_c0_g1_i1;comp92274_c0_seq1_1 len=1763 path=[1:0-14 16:15-23 25:24-783 785:784-785 787:786-934 936:935-968 970:969-1509 1511:1510-1602 1604:1603-1682 4386:1683-1762]	10										6
Haliotis_sp_Tri_12530_c0_g1_i1;comp92337_c0_seq3_1 len=2500 path=[1:0-462 464:463-463 465:464-1965 1967:1966-2413 2416:2414-2499];comp92337_c0_seq1_2 len=2558 path=[6545:0-162 6708:163-520 464:521-521 465:522-2023 1967:2024-2471 2416:2472-2557]	58.6				1	6	4	2	1	2				16
comp92459_c0_seq1_6 len=2504 path=[14608:0-2424 17033:2425-2503]	6.55				1	1	5	2		1	1
Haliotis_sp_idb_10147_c0_g1_i1;comp92459_c0_seq7_1 len=3536 path=[24690:0-221 24912:222-228 10457:229-730 14471:731-737 10966:738-1008 11237:1009-1009 11238:1010-2109 12338:2110-2977 3338:2978-3503 522:3504-3535];comp92459_c0_seq4_1 len=3629 path=[23354:0-114 10250:115-321 10457:322-823 14471:824-830 10966:831-1101 11237:1102-1102 11238:1103-2202 12338:2203-3070 3338:3071-3596 522:3597-3628];comp…	45.4								1	1	3	9	5	10
comp92653_c0_seq1_5 len=1230 path=[1208:0-683 3423:684-955 2164:956-1011 2220:1012-1045 2254:1046-1229];comp103470_c0_seq1_2 len=269 path=[20785:0-268];comp82363_c0_seq2_3 len=284 path=[1196:0-55 1252:56-64 2035:65-84 735:85-106 757:107-178 2076:179-180 831:181-254 905:255-283]	42.1	39	28	20	48	31	48	20	20	20	19	9	10	166
Haliotis_sp_idb_18825_c0_g1_i1;Haliotis_sp_idb_18822_c0_g1_i1;comp92750_c0_seq4_1 len=2029 path=[4060:0-91 4152:92-814 4875:815-836 4897:837-1812 10530:1813-1814 9406:1815-2028];comp92750_c0_seq1_1 len=2194 path=[4060:0-91 8326:92-256 4152:257-979 4875:980-1001 4897:1002-1977 10530:1978-1979 9406:1980-2193];comp92750_c0_seq3_1 len=4082 path=[4060:0-91 4152:92-814 4875:815-836 4897:837-1812 10530:…	111													42
tr|B6RB90|B6RB90_HALDI Malate dehydrogenase (Fragment) OS=Haliotis discus discus PE=2 SV=1;Haliotis_sp_idb_31192_c0_g1_i1;comp92777_c0_seq2_2 len=1524 path=[1506:0-76 1583:77-764 3034:765-786 2293:787-912 2419:913-1107 2618:1108-1127 2638:1128-1129 2640:1130-1152 2663:1153-1153 2664:1154-1458 5035:1459-1523]	56	1												1
comp92792_c0_seq2_1 len=1072 path=[3821:0-953 8404:954-1071];Haliotis_sp_idb_21821_c0_g1_i1;comp92792_c0_seq1_1 len=3833 path=[3821:0-953 4775:954-2362 6186:2363-2860 6684:2861-2863 6687:2864-3021 6845:3022-3042 6866:3043-3063 6893:3064-3490 7322:3491-3832]	3	2	2	1	1	1	1
Haliotis_sp_idb_12493_c0_g1_i1;Haliotis_sp_CLC_388_c0_g1_i1;comp92803_c0_seq2_4 len=1122 path=[1166:0-291 2288:292-305 2302:306-324 4799:325-342 1509:343-359 1526:360-412 1579:413-434 1601:435-546 1713:547-564 1731:565-710 4909:711-711 1878:712-734 1901:735-840 2007:841-843 2010:844-1121];comp92803_c0_seq3_6 len=1715 path=[1166:0-291 2288:292-305 2302:306-324 4799:325-342 1509:343-359 1526:360-41…	7							1
Haliotis_sp_Tri_47901_c0_g1_i1;comp92949_c2_seq16_6 len=2805 path=[10669:0-168 25616:169-326 10996:327-505 11175:506-523 11193:524-749 11419:750-1339 12009:1340-1367 3329:1368-1370 3332:1371-1405 26308:1406-1409 3371:1410-1419 3381:1420-1443 3405:1444-1676 3638:1677-1724 3686:1725-2454 4416:2455-2473 4435:2474-2613 4589:2614-2804];comp92949_c2_seq3_6 len=2819 path=[10669:0-168 25616:169-326 10996…	50.5	2	2	4	5	8	12	16	11	11	19	17	5	79
Haliotis_sp_Tri_100581_c0_g1_i1;comp92993_c0_seq1_6 len=1148 path=[1:0-46 48:47-65 4306:66-84 3010:85-125 101:126-158 2567:159-205 2614:206-404 418:405-527 4470:528-529 4472:530-544 2899:545-584 598:585-631 3720:632-635 4514:636-770 784:771-842 4136:843-850 864:851-991 1005:992-1061 1075:1062-1108 1122:1109-1147];comp92993_c0_seq2_6 len=1160 path=[1:0-46 48:47-65 4306:66-84 86:85-99 101:100-132 4…	111													21
Haliotis_sp_idb_11270_c0_g1_i1;comp93111_c0_seq1_5 len=3363 path=[29:0-40 7572:41-49 78:50-639 7684:640-652 681:653-663 692:664-701 730:702-705 734:706-2191 7821:2192-2206 2235:2207-2215 2244:2216-3362]	19.2	1		1	9	4	2	1			1			3
tr|B6RB30|B6RB30_HALDI Glyceraldehyde-3-phosphate dehydrogenase OS=Haliotis discus discus PE=2 SV=1;Haliotis_sp_idb_33826_c0_g1_i1;comp93193_c0_seq1_1 len=1303 path=[1480:0-38 1519:39-871 3263:872-887 2368:888-1005 2486:1006-1063 4483:1064-1069 2550:1070-1078 2559:1079-1175 2656:1176-1187 2668:1188-1240 3030:1241-1259 2753:1260-1302];comp93193_c0_seq2_1 len=1502 path=[1480:0-38 1519:39-871 3263:8…	106						2							37
Haliotis_sp_Tri_3904_c0_g1_i1;comp93346_c0_seq1_3 len=2246 path=[2427:0-86 4933:87-120 2548:121-145 5716:146-146 2777:147-1197 3828:1198-1347 3978:1348-1348 3979:1349-1349 3980:1350-1481 5820:1482-1753 5873:1754-2245];comp93346_c0_seq2_2 len=2299 path=[5716:0-0 2578:1-199 2777:200-1250 3828:1251-1400 3978:1401-1401 3979:1402-1402 3980:1403-1534 5820:1535-1806 5873:1807-2298]	111													32
comp93489_c0_seq5_6 len=1766 path=[9351:0-270 9622:271-306 9658:307-469 3755:470-526 3812:527-620 3906:621-696 3982:697-996 4282:997-1143 4429:1144-1200 4486:1201-1320 10291:1321-1422 18596:1423-1424 12238:1425-1705 12519:1706-1765];comp93489_c0_seq14_6 len=1768 path=[9351:0-270 9622:271-306 9658:307-469 3755:470-526 3812:527-620 3906:621-696 3982:697-996 4282:997-1143 4429:1144-1200 4486:1201-13…	18.8			2	4	4	8	1	2	2	5	3		4
Haliotis_sp_idb_36785_c0_g1_i1;comp93624_c0_seq2_4 len=1542 path=[76:0-21 1724:22-161 1864:162-198 5133:199-215 1918:216-224 1927:225-264 5160:265-269 5165:270-279 1982:280-299 2002:300-614 2317:615-1113 2816:1114-1382 3085:1383-1467 5318:1468-1485 3188:1486-1541]	6.8						5	9		1
comp93635_c0_seq1_1 len=1829 path=[1522:0-25 7985:26-52 8012:53-411 8371:412-1828]	2	2	2	2
Haliotis_sp_CLC_4246_c0_g1_i1;comp93938_c0_seq2_4 len=1861 path=[1:0-76 78:77-81 83:82-275 277:276-373 375:374-381 383:382-1309 1311:1310-1623 4932:1624-1627 1629:1628-1643 1645:1644-1860];comp93938_c0_seq1_4 len=1361 path=[1:0-76 78:77-81 83:82-275 277:276-373 375:374-381 383:382-1309 4482:1310-1360]	60.9						5	6	1	2		1	4	20
Haliotis_sp_Tri_8133_c0_g1_i1;comp93947_c0_seq8_1 len=3375 path=[1671:0-592 2264:593-779 2451:780-1160 9128:1161-1247 9215:1248-1301 9269:1302-1378 9346:1379-1497 13015:1498-1753 13271:1754-1880 13398:1881-3374];comp93947_c0_seq11_1 len=6924 path=[1671:0-592 2264:593-779 2451:780-1160 9128:1161-1247 9215:1248-1301 9269:1302-1378 9346:1379-1497 9465:1498-1834 9802:1835-2936 10904:2937-3166 11134:3…	111													94
Haliotis_sp_Tri_91049_c0_g1_i1;comp93951_c0_seq1_3 len=2511 path=[2491:0-1214 3706:1215-1216 3708:1217-1250 3742:1251-1261 3753:1262-1597 4091:1598-1691 4185:1692-1748 6236:1749-1764 4258:1765-2365 4859:2366-2405 4899:2406-2510];tr|B6RB97|B6RB97_HALDI Gelsolin OS=Haliotis discus discus PE=2 SV=1;Haliotis_sp_idb_10274_c0_g1_i1;comp105913_c1_seq27_5 len=3282 path=[13671:0-6 13678:7-243 13915:244-74…	83	1	1	1	1	13	5	3	2					75
comp94109_c0_seq16_5 len=1066 path=[10494:0-336 1023:337-366 1053:367-448 1135:449-474 2707:475-497 2730:498-595 19145:596-599 1286:600-631 1318:632-662 1349:663-1065];comp94109_c0_seq22_5 len=1871 path=[10494:0-336 1023:337-366 1053:367-448 1135:449-474 2707:475-497 2730:498-595 2828:596-697 2930:698-718 19198:719-726 2959:727-849 3082:850-892 19285:893-942 3175:943-979 3212:980-1004 3237:1005-1…	36.4	4	5	4	4	6	5	9	15	9	9	6	3	31
comp94219_c0_seq16_4 len=775 path=[6877:0-451 12503:452-471 12523:472-474 12563:475-476 2962:477-529 3015:530-530 424:531-628 522:629-632 526:633-682 12796:683-683 577:684-774];comp94219_c0_seq15_4 len=827 path=[6877:0-451 12503:452-471 12523:472-474 12563:475-476 2962:477-529 3015:530-530 424:531-628 522:629-632 526:633-682 8350:683-826]	8.29							1	4	1	1
Haliotis_sp_idb_16976_c0_g1_i1;comp94680_c0_seq1_2 len=2492 path=[2470:0-308 2779:309-309 2780:310-354 6053:355-416 2887:417-471 2942:472-1148 3619:1149-2491]	93.5						2							10
Haliotis_sp_idb_32872_c0_g1_i1;comp94706_c0_seq1_3 len=1255 path=[529:0-183 713:184-211 741:212-327 4367:328-343 873:344-367 897:368-432 962:433-527 1057:528-532 1062:533-619 4462:620-702 1232:703-706 1236:707-794 1324:795-878 1408:879-892 1422:893-954 1484:955-988 2730:989-1005 281:1006-1029 305:1030-1034 310:1035-1051 327:1052-1087 363:1088-1093 369:1094-1127 403:1128-1186 2674:1187-1199 475:12…	101						2	1				1	3	67
Haliotis_sp_CLC_3369_c0_g1_i1;comp94743_c0_seq3_1 len=3288 path=[1:0-118 120:119-135 137:136-359 361:360-789 791:790-808 810:809-1376 1379:1377-2507 2510:2508-2527 2530:2528-3000 3003:3001-3016 9096:3017-3287];comp299622_c0_seq1_6 len=453 path=[431:0-452]	111													6
Haliotis_sp_Tri_18993_c0_g1_i1;comp94771_c0_seq4_2 len=2548 path=[4980:0-113 5094:114-132 5113:133-275 5256:276-561 5542:562-666 5647:667-748 12210:749-761 12223:762-769 5750:770-784 12238:785-846 12267:847-856 2891:857-1182 3217:1183-1259 3294:1260-1386 3421:1387-1414 12321:1415-1423 3458:1424-1486 3521:1487-1535 3570:1536-1582 3617:1583-1600 3635:1601-1856 3891:1857-1914 3949:1915-2068 4103:206…	43.1									5	1			3
Haliotis_sp_idb_76910_c0_g1_i1;Haliotis_sp_Tri_68552_c0_g1_i1;comp94919_c0_seq1_6 len=1158 path=[1:0-91 93:92-131 2684:132-245 247:246-269 271:270-282 4339:283-299 301:300-302 4357:303-324 326:325-326 328:327-354 356:355-392 4422:393-428 2428:429-466 2466:467-492 2492:493-539 541:540-569 571:570-573 575:574-638 640:639-639 641:640-673 4565:674-694 696:695-722 3248:723-737 3263:738-739 741:740-763…	111													3
Haliotis_sp_Tri_10153_c0_g1_i1;comp95009_c0_seq1_4 len=1905 path=[181:0-75 5348:76-151 333:152-174 356:175-318 500:319-326 508:327-438 4253:439-446 628:447-518 700:519-560 742:561-1904]	51.4							1	9	1				8
Haliotis_sp_idb_37402_c0_g1_i1;comp95104_c2_seq6_2 len=1130 path=[11165:0-21 23254:22-36 23269:37-45 11210:46-221 11386:222-338 23536:339-341 23539:342-1129];comp95104_c2_seq1_1 len=1147 path=[11165:0-21 23254:22-36 23269:37-45 11210:46-221 19374:222-238 11386:239-355 23536:356-358 23539:359-1146];comp95104_c2_seq2_2 len=1292 path=[17085:0-313 9848:314-500 23536:501-503 23539:504-1291];comp95104_…	111													2
comp95780_c0_seq2_4 len=1153 path=[1151:0-87 1239:88-94 1246:95-227 1379:228-261 1413:262-298 4581:299-405 4649:406-435 3988:436-472 1620:473-475 1623:476-577 1725:578-611 1759:612-649 1797:650-695 1843:696-715 4790:716-768 2726:769-830 3266:831-845 1993:846-859 2007:860-917 2065:918-941 2089:942-967 2846:968-996 2168:997-1033 2205:1034-1057 2229:1058-1152]	38	2	2	1	2	3	5	9	15	16	22	19	12	43
comp96038_c1_seq3_1 len=652 path=[2212:0-24 2237:25-106 2319:107-155 2368:156-188 9644:189-297 2510:298-322 2535:323-344 2557:345-368 2581:369-395 17637:396-404 17646:405-422 2635:423-519 2732:520-651]	12.4								1	11	18	10	2	1
Haliotis_sp_idb_26277_c0_g1_i1;comp96136_c0_seq5_5 len=3090 path=[1:0-417 419:418-420 422:421-1744 1746:1745-2463 2465:2464-2631 10180:2632-2772 12595:2773-2790 8923:2791-2814 12621:2815-3089];comp96136_c0_seq3_5 len=3248 path=[1:0-417 419:418-420 422:421-1744 1746:1745-2463 2465:2464-2631 2633:2632-3247]	111													17
Haliotis_sp_Tri_108314_c0_g1_i1;comp96364_c0_seq22_5 len=1773 path=[3581:0-91 21921:92-234 3816:235-556 4138:557-580 4162:581-592 4174:593-604 4186:605-616 4198:617-628 4210:629-1299 3131:1300-1314 3146:1315-1319 3151:1320-1321 3153:1322-1373 3205:1374-1656 3488:1657-1677 3509:1678-1725 3557:1726-1726 3558:1727-1727 3559:1728-1772]	6.78						2	7
Haliotis_sp_Tri_81596_c0_g1_i1;comp96576_c0_seq1_4 len=2097 path=[1:0-136 138:137-141 143:142-266 5509:267-273 5516:274-421 423:422-506 5620:507-528 530:529-715 5687:716-729 731:730-732 734:733-964 966:965-1002 5754:1003-1066 1068:1067-1070 1072:1071-1421 1423:1422-1485 1487:1486-2096]	111													6
comp96832_c0_seq1_3 len=1153 path=[1330:0-329 3831:330-333 3835:334-346 3848:347-360 1691:361-583 3982:584-589 1920:590-1028 2359:1029-1044 2375:1045-1084 2415:1085-1096 3669:1097-1108 146:1109-1129 111:1130-1152]	7.09						8	10	2	1	2
Haliotis_sp_CLC_32163_c0_g1_i1;comp96975_c1_seq1_2 len=1891 path=[24151:0-392 24544:393-394 24546:395-433 27831:434-450 24602:451-624 27932:625-633 27941:634-927 21725:928-1558 22356:1559-1846 27486:1847-1890];Haliotis_sp_idb_19138_c0_g1_i1;comp96975_c1_seq2_2 len=2449 path=[24151:0-392 24544:393-394 24546:395-433 27831:434-450 24602:451-624 27932:625-633 27941:634-927 21725:928-1558 22356:1559-1…	97.5			1										7
comp97057_c2_seq2_1 len=506 path=[966:0-42 1009:43-48 1015:49-189 7173:190-217 1184:218-266 1233:267-288 1255:289-372 7638:373-375 1342:376-384 1351:385-385 1352:386-441 7682:442-443 1410:444-453 7676:454-463 1430:464-505];Haliotis_sp_idb_8482_c0_g1_i1;Haliotis_sp_Tri_108434_c0_g1_i1;comp97057_c2_seq1_3 len=721 path=[2615:0-83 2699:84-138 2754:139-156 7708:157-214 4175:215-246 4207:247-275 6542:2…	7.65						1	11	3	4	1
comp97143_c2_seq1_6 len=1429 path=[1:0-542 544:543-545 7421:546-566 2967:567-640 7511:641-739 7540:740-740 7541:741-749 751:750-895 897:896-919 921:920-1069 1071:1070-1082 1084:1083-1176 1178:1177-1207 7740:1208-1237 1239:1238-1240 1242:1241-1428]	111													19
Haliotis_sp_CLC_17798_c0_g1_i1;Haliotis_sp_idb_6762_c0_g1_i1;comp97289_c0_seq1_2 len=3277 path=[3290:0-686 3977:687-838 4129:839-2183 5474:2184-2204 5495:2205-2458 5749:2459-3220 6522:3221-3276];comp97289_c0_seq2_2 len=3288 path=[3290:0-686 3977:687-838 4129:839-2183 5474:2184-2204 5495:2205-2458 5749:2459-3220 6511:3221-3231 6522:3232-3287]	111													5
Haliotis_sp_idb_19028_c0_g1_i1;comp97297_c0_seq2_4 len=3335 path=[1:0-69 71:70-93 95:94-461 8007:462-685 687:686-695 697:696-843 8128:844-991 993:992-1009 1011:1010-1085 1087:1086-1271 1273:1272-1281 1283:1282-2153 2155:2154-2852 2854:2853-2877 2879:2878-3334]	58.1			4	1			2				1		8
Haliotis_sp_Tri_137490_c0_g1_i1;comp97298_c0_seq1_5 len=1379 path=[1862:0-140 2003:141-276 2139:277-300 4970:301-352 6696:353-353 5023:354-418 8496:419-525 5195:526-580 5250:581-738 5408:739-749 5419:750-766 5436:767-972 5642:973-1378];comp97298_c0_seq3_5 len=689 path=[7054:0-76 5436:77-282 5642:283-688];Haliotis_sp_idb_48292_c0_g1_i1	98.4								2	5	1			57
comp97602_c2_seq1_5 len=1037 path=[9389:0-1036]	11										1	2	1
Haliotis_sp_CLC_9082_c0_g1_i1;comp97769_c0_seq11_2 len=1651 path=[10057:0-299 13974:300-300 13975:301-302 4695:303-526 4919:527-815 5208:816-837 5230:838-1612 6005:1613-1626 793:1627-1650];comp97769_c0_seq3_1 len=1962 path=[8650:0-296 8947:297-610 13974:611-611 13975:612-613 4695:614-837 4919:838-1126 5208:1127-1148 5230:1149-1923 6005:1924-1937 793:1938-1961];comp97769_c0_seq10_2 len=2071 path=[…	45			1	1	10	13	13	10	10	12	10	10	50
Haliotis_sp_CLC_5447_c0_g1_i1;Haliotis_sp_idb_15505_c0_g1_i1;comp97886_c0_seq1_6 len=2035 path=[1:0-28 30:29-83 85:84-100 102:101-206 7478:207-230 232:231-348 350:349-749 751:750-772 774:773-909 911:910-933 935:934-934 936:935-1866 1868:1867-1868 1870:1869-2034]	111													10
Haliotis_sp_Tri_52786_c0_g1_i1;comp98044_c0_seq2_2 len=1470 path=[1516:0-58 1575:59-108 1625:109-129 1646:130-263 1780:264-270 1787:271-569 6139:570-574 6144:575-586 2103:587-594 2111:595-1113 2630:1114-1130 2647:1131-1259 2776:1260-1391 2908:1392-1418 5283:1419-1469];comp98044_c0_seq5_2 len=630 path=[1516:0-58 1575:59-108 1625:109-129 1646:130-263 1780:264-270 1787:271-569 6139:570-574 6144:575-…	34			1	1	1	4	33	13	7	8	9	66	45
Haliotis_sp_CLC_3092_c0_g1_i1;comp98057_c0_seq6_3 len=3028 path=[3060:0-809 3870:810-1268 4329:1269-1510 4573:1511-1918 7502:1919-1931 8499:1932-2090 8558:2091-2158 8582:2159-2200 5268:2201-2216 5284:2217-2569 5684:2570-3027];comp98057_c0_seq7_3 len=3033 path=[3060:0-809 3870:810-1268 4329:1269-1510 4573:1511-1918 4981:1919-1936 8499:1937-2095 8558:2096-2163 8582:2164-2205 5268:2206-2221 5284:222…	57	1			2									3
Haliotis_sp_idb_9438_c0_g1_i1;Haliotis_sp_CLC_38591_c0_g1_i1;comp98316_c1_seq2_6 len=994 path=[10366:0-31 10398:32-80 3218:81-98 14781:99-116 3254:117-993];comp98316_c1_seq3_6 len=4072 path=[58:0-38 97:39-851 911:852-1564 1624:1565-1583 1643:1584-1644 1704:1645-1645 1705:1646-2416 2476:2417-3078 3138:3079-3158 3218:3159-3176 14781:3177-3194 3254:3195-4071]	6.93					1	5	5	1	1	1
Haliotis_sp_Tri_87730_c0_g1_i1;comp98408_c0_seq1_5 len=3318 path=[1240:0-59 12696:60-82 1301:83-277 1496:278-293 1512:294-356 13191:357-366 1585:367-1826 3045:1827-2015 3234:2016-2022 3241:2023-2953 4172:2954-2977 9883:2978-3317];comp98408_c0_seq3_4 len=4535 path=[1:0-1098 13030:1099-1099 1101:1100-1114 1116:1115-1223 1225:1224-1238 1240:1239-1298 1300:1299-1299 1301:1300-1494 1496:1495-1510 1512…	57.3	1			4	1								6
Haliotis_sp_CLC_9046_c0_g1_i1;comp98445_c0_seq4_2 len=2358 path=[5373:0-68 5443:69-136 5511:137-986 6361:987-1799 12623:1800-2067 7443:2068-2272 12933:2273-2288 5327:2289-2357]	9.75						1					3
Haliotis_sp_idb_14272_c0_g1_i1;comp98461_c0_seq1_6 len=2919 path=[20:0-400 421:401-408 429:409-733 754:734-962 983:963-1115 7550:1116-1123 1144:1124-1355 1376:1356-1360 1381:1361-2051 2072:2052-2918];Haliotis_sp_Tri_111906_c0_g1_i1;comp98461_c0_seq2_6 len=2173 path=[20:0-400 421:401-408 429:409-733 754:734-962 983:963-1115 7550:1116-1123 1144:1124-1355 1376:1356-1360 1381:1361-2051 6701:2052-2172]	111													14
Haliotis_sp_Tri_123348_c0_g1_i1;comp98866_c0_seq1_1 len=3558 path=[1:0-163 165:164-165 167:166-323 325:324-2413 2415:2414-2430 2432:2431-2654 2658:2655-2725 2729:2726-2749 2753:2750-2843 2847:2844-2867 2871:2868-3005 3009:3006-3029 3033:3030-3057 3061:3058-3081 3085:3082-3089 3093:3090-3113 3117:3114-3133 3137:3134-3157 3161:3158-3177 3181:3178-3201 3205:3202-3392 3396:3393-3393 3397:3394-3417 34…	10.4	2	3	6	6	31	20	23	14	19	14	15	14	5
Haliotis_sp_idb_1771_c0_g1_i1;comp98892_c0_seq1_1 len=2214 path=[5901:0-17 23:18-1172 1178:1173-1191 1197:1192-1273 1279:1274-1292 1298:1293-1367 4608:1368-1384 1390:1385-1444 6319:1445-1445 6327:1446-1471 1489:1472-1533 6391:1534-1535 4503:1536-1543 4511:1544-1577 1595:1578-1604 1622:1605-1625 1643:1626-1662 1680:1663-1738 1756:1739-1781 1799:1782-2010 2028:2011-2035 2053:2036-2187 2205:2188-221…	58.8						1	1						2
Haliotis_sp_idb_9026_c0_g1_i1;comp99181_c0_seq1_4 len=2094 path=[5612:0-33 92:34-57 116:58-89 148:90-208 267:209-228 287:229-292 6861:293-316 4243:317-349 6895:350-350 6896:351-352 6902:353-357 6907:358-358 6908:359-359 6909:360-360 6910:361-475 524:476-1171 1220:1172-1177 1226:1178-1204 1253:1205-1250 7055:1251-1855 1907:1856-2093];Haliotis_sp_idb_9027_c0_g1_i1	11.6			9	2	1								1
Haliotis_sp_idb_22405_c0_g1_i1;comp99282_c0_seq1_3 len=1955 path=[1:0-70 72:71-123 125:124-130 132:131-624 5781:625-632 634:633-738 740:739-761 763:762-851 853:852-871 873:872-925 927:926-927 929:928-1007 1009:1008-1029 1031:1030-1300 6026:1301-1321 1325:1322-1333 1337:1334-1578 1582:1579-1608 1613:1609-1763 1768:1764-1806 1811:1807-1831 6183:1832-1891 1896:1892-1954];tr|I1SY93|I1SY93_HALDH Serpi…	101										1			9
Haliotis_sp_idb_19419_c0_g1_i1;Haliotis_sp_Tri_102514_c0_g1_i1;comp99331_c0_seq3_6 len=3387 path=[9150:0-1432 10583:1433-1454 10605:1455-1487 17726:1488-1488 1917:1489-2687 3116:2688-2763 18437:2764-3345 3774:3346-3386];comp99331_c0_seq1_6 len=3387 path=[9150:0-1432 10583:1433-1454 10605:1455-1487 17726:1488-1488 1917:1489-2687 3116:2688-2763 18437:2764-3345 3855:3346-3386];comp99331_c0_seq7_6 le…	96.3						1				1			12
Haliotis_sp_Tri_100799_c0_g1_i1;comp99476_c0_seq1_3 len=3329 path=[3309:0-264 8103:265-265 8104:266-1076 8211:1077-1088 8223:1089-1279 4589:1280-1291 4601:1292-1764 5076:1765-2067 5379:2068-2209 5521:2210-2737 6049:2738-3124 6436:3125-3328]	72.4						6	1						12
comp99505_c0_seq1_5 len=2162 path=[2140:0-311 6103:312-326 2467:327-333 2474:334-390 2531:391-431 2572:432-476 2617:477-516 2657:517-535 2676:536-559 2700:560-569 2710:570-635 6210:636-645 2786:646-1182 3323:1183-1192 3333:1193-1315 3456:1316-1363 3504:1364-1382 6284:1383-1701 3842:1702-1726 3867:1727-1782 5164:1783-1783 3924:1784-1823 3964:1824-1856 3997:1857-1911 4052:1912-1936 4077:1937-2003 4…	10.2						1	1	1	2	1		7
Haliotis_sp_Tri_2770_c0_g1_i1;comp99703_c0_seq1_2 len=2817 path=[2795:0-1060 3856:1061-1739 4535:1740-1764 4560:1765-1802 4598:1803-1812 4608:1813-1836 4632:1837-2307 5103:2308-2429 5225:2430-2816];Haliotis_sp_idb_63061_c0_g1_i1	18.1			1	6	3	7	5						3
comp99887_c0_seq31_5 len=5303 path=[648:0-0 30533:1-24 673:25-95 32494:96-225 874:226-295 957:296-669 1346:670-1521 30256:1522-1534 30655:1535-1552 2217:1553-5302];comp99887_c0_seq15_6 len=5316 path=[648:0-0 30533:1-24 673:25-95 32494:96-225 874:226-295 944:296-308 957:309-682 1346:683-1534 30256:1535-1547 30655:1548-1565 2217:1566-5315];comp99887_c0_seq34_5 len=5318 path=[648:0-0 30533:1-24 673:…	7				1						1
Haliotis_sp_idb_19752_c0_g1_i1;comp99929_c0_seq4_3 len=990 path=[2631:0-101 6106:102-110 6115:111-111 6116:112-113 6118:114-168 2800:169-184 2816:185-566 6236:567-576 6246:577-577 6247:578-583 6253:584-599 6269:600-621 1151:622-653 1183:654-677 1207:678-703 1233:704-721 1251:722-742 1272:743-745 1275:746-766 1296:767-850 1380:851-855 4553:856-865 4563:866-879 1409:880-886 1416:887-889 1419:890-89…	43.4								2	1	1	1	1	3
Haliotis_sp_CLC_1125_c0_g1_i1	35.2	39	131	113	142	158	149	127	42	48	70	58	9	425
Haliotis_sp_CLC_12_c0_g1_i1	50.5	5	9	43	24	21	15	6	2	2	1			98
Haliotis_sp_CLC_12027_c0_g1_i1;Haliotis_sp_idb_54497_c0_g1_i1;Haliotis_sp_idb_41452_c0_g1_i1	22.2	18	17	28	27	62	234	181	107	74	81	96	42	161
Haliotis_sp_CLC_123_c0_g1_i1;Haliotis_sp_idb_32947_c0_g1_i1	53.5	11	4	5	5	21	16	25	18	22	26	32	25	166
Haliotis_sp_CLC_1320_c0_g1_i1;Haliotis_sp_Tri_133893_c0_g1_i1;Haliotis_sp_Tri_133894_c0_g1_i1	39.3	15	22	27	27	37	24	42	38	25	22	8	2	134
Haliotis_sp_CLC_14282_c0_g1_i1;comp104776_c0_seq5_3 len=5123 path=[1:0-165 167:166-324 326:325-340 342:341-1126 1128:1127-1384 1386:1385-1403 1405:1404-2168 2173:2169-2455 2460:2456-2459 2464:2460-2601 20113:2602-2602 2619:2603-2613 2630:2614-4268 13324:4269-4529 20368:4530-4533 13589:4534-4535 13591:4536-4542 13598:4543-4640 13696:4641-4646 13702:4647-5049 14105:5050-5122];comp104776_c0_seq4_3 l…	107					1	1							52
Haliotis_sp_CLC_146_c0_g1_i1;Haliotis_sp_idb_13068_c0_g1_i1;Haliotis_sp_Tri_105374_c0_g1_i1;Haliotis_sp_idb_13069_c0_g1_i1	70.2	23	82	50	30	11	2	1	2					333
Haliotis_sp_CLC_148_c0_g1_i1	34.4	21	7	18	9	13	19	26	29	37	90	45	31	118
Haliotis_sp_CLC_1485_c0_g1_i1;Haliotis_sp_idb_12235_c0_g1_i1	86.6	18	24	17	3	3	6	5	2					268
Haliotis_sp_CLC_15249_c0_g1_i1;comp82445_c0_seq1_6 len=1140 path=[1118:0-286 1405:287-323 1442:324-368 1487:369-383 1502:384-1139]	35.6					3	65	35	10	3	1			45
Haliotis_sp_CLC_1545_c0_g1_i1;tr|C7FEG7|C7FEG7_HALDV Hemocyanin isoform 1 (Fragment) OS=Haliotis diversicolor GN=H1 PE=1 SV=1;Haliotis_sp_Tri_35761_c0_g1_i1;comp98763_c0_seq3_3 len=4694 path=[1:0-2312 2317:2313-2630 2635:2631-2638 2643:2639-3453 11360:3454-3485 3490:3486-3971 3976:3972-4028 4033:4029-4066 4071:4067-4099 4104:4100-4241 4246:4242-4257 4262:4258-4323 4328:4324-4324 4329:4325-4343 15…	111													27
Haliotis_sp_CLC_18633_c0_g1_i1	28.9	1	6	31	13									16
Haliotis_sp_CLC_1876_c0_g1_i1	32.9						1	11						4
Haliotis_sp_CLC_1949_c0_g1_i1	31.4	5	12	16	14	14	6	2						24
Haliotis_sp_Tri_107535_c0_g1_i1;Haliotis_sp_CLC_21_c0_g1_i1	58.8	63	13	13	11	12	18	15	21	24	29	60	122	389
Haliotis_sp_CLC_2296_c0_g1_i1;comp292963_c0_seq1_2 len=281 path=[259:0-280]	52.5	12	19	116	51	30	12	3	6	4	3	13	3	225
Haliotis_sp_CLC_2347_c0_g1_i1;Haliotis_sp_idb_28940_c0_g1_i1;comp238950_c0_seq1_2 len=684 path=[1:0-683]	58.4	7	50	4	2	4	4	3	4	2	1			85
Haliotis_sp_CLC_237_c0_g1_i1;Haliotis_sp_idb_23365_c0_g1_i1;comp16151_c0_seq2_5 len=617 path=[1:0-425 427:426-616]	43.7								1	3	6	12	13	17
Haliotis_sp_CLC_2458_c0_g1_i1	69						2							3
Haliotis_sp_CLC_253_c0_g1_i1	100	1					7	3						97
Haliotis_sp_idb_2023_c0_g1_i1;Haliotis_sp_CLC_2607_c0_g1_i1;Haliotis_sp_idb_2021_c0_g1_i1	4.59			1	8	12	1
Haliotis_sp_CLC_303_c0_g1_i1;Haliotis_sp_Tri_125184_c0_g1_i1	47.7	71	48	65	82	94	105	108	63	57	50	59	44	554
Haliotis_sp_CLC_3466_c0_g1_i1;comp16849_c0_seq2_2 len=1627 path=[1605:0-1454 3060:1455-1626];comp169587_c0_seq1_2 len=324 path=[1:0-323];Haliotis_sp_idb_22395_c0_g1_i1	85.7	2		2	2	2	4	2						45
Haliotis_sp_CLC_3878_c0_g1_i1;Haliotis_sp_idb_55101_c0_g1_i1	48.6	4	1	1			3	7	10	12	2	6	3	32
Haliotis_sp_CLC_39_c0_g1_i1	23.9	52	68	96	110	166	186	226	756	288	326	230	331	517
Haliotis_sp_CLC_4_c0_g1_i1;Haliotis_sp_Tri_11338_c0_g1_i1	27.9	28	18	21	19	20	24	28	38	36	62	130	51	112
Haliotis_sp_idb_70161_c0_g1_i1;Haliotis_sp_CLC_4388_c0_g1_i1	10										2
Haliotis_sp_CLC_4517_c0_g1_i1;comp94020_c0_seq1_3 len=1732 path=[1710:0-267 1978:268-280 1991:281-304 3478:305-310 2021:311-390 2101:391-394 2105:395-1286 2997:1287-1394 3105:1395-1462 5000:1463-1468 5006:1469-1542 3253:1543-1583 3294:1584-1706 5099:1707-1731]	23.6	1			2	7	17	34	11	9	3			16
Haliotis_sp_CLC_554_c0_g1_i1	82.7	7	12	3	6	2	3	3	7	2	2			130
Haliotis_sp_CLC_608_c0_g1_i1	43.3	3	1	3	4	6	8	8	8	11	10	8	6	40
Haliotis_sp_Tri_33510_c0_g1_i1;Haliotis_sp_CLC_62_c0_g1_i1;Haliotis_sp_Tri_64677_c0_g1_i1;Haliotis_sp_Tri_33508_c0_g1_i1	61.1	26	6	10	35	29	29	76	60	40	24	31	12	411
Haliotis_sp_CLC_620_c0_g1_i1;Haliotis_sp_idb_44242_c0_g1_i1;comp427051_c0_seq1_4 len=209 path=[1:0-208]	6.32	1	5	6	3	19	17	11	6	11	4		4
Haliotis_sp_CLC_73_c0_g1_i1	21.1	135	173	243	311	347	400	386	284	288	254	176	77	503
Haliotis_sp_CLC_77_c0_g1_i1	24.8	12	10	16	13	9	14	17	21	31	54	22	19	47
Haliotis_sp_CLC_8292_c0_g1_i1	47.2					2	1		3	3	1	3	2	9
Haliotis_sp_CLC_866_c0_g1_i1;Haliotis_sp_Tri_74171_c0_g1_i1	45.9	6	15	17	16	11	14	7	7	4	2	3	1	65
Haliotis_sp_CLC_8754_c0_g1_i1	2.73	2	4	5	4
Haliotis_sp_idb_10705_c0_g1_i1;Haliotis_sp_Tri_36495_c0_g1_i1	52.8	3	3	8	11	14	20	16	35	49	29	39	28	194
Haliotis_sp_idb_12126_c0_g1_i1	36.1								4	6	5	5	6	9
Haliotis_sp_idb_12174_c0_g1_i1	14.7	36	58	63	58	32	15	5	2	1				32
Haliotis_sp_idb_12176_c0_g1_i1;Haliotis_sp_Tri_16482_c0_g1_i1	7.71	11	30	10	4	1								3
Haliotis_sp_idb_1321_c0_g1_i1;comp107313_c0_seq1_1 len=23161 path=[1:0-25 27:26-687 689:688-1040 51643:1041-1124 47524:1125-1126 1128:1127-2114 2116:2115-2116 2118:2117-3775 3777:3776-4372 4374:4373-4408 4410:4409-4576 4578:4577-4644 4646:4645-4716 4718:4717-6321 6323:6322-6329 6331:6330-6457 6459:6458-7628 7630:7629-8470 8472:8471-10786 52568:10787-10788 52570:10789-10866 52600:10867-11006 52667…	111													67
Haliotis_sp_idb_13357_c0_g1_i1;Haliotis_sp_idb_13358_c0_g1_i1	45.6	31	16	19	8	4	5	2						56
Haliotis_sp_idb_13824_c0_g1_i1;Haliotis_sp_Tri_120381_c0_g1_i1	81.1	3	2	4	3	4	8	8	2	1	2	26	20	201
Haliotis_sp_idb_1397_c0_g1_i1;Haliotis_sp_Tri_34683_c0_g1_i1;comp97911_c1_seq1_4 len=1696 path=[1:0-71 73:72-102 104:103-278 280:279-320 322:321-324 326:325-345 347:346-455 4378:456-490 492:491-663 665:664-681 683:682-842 844:843-862 864:863-1274 6916:1275-1394 1396:1395-1418 1420:1419-1486 1488:1487-1498 1500:1499-1561 1563:1562-1593 1595:1594-1695];comp89292_c0_seq1_4 len=325 path=[1747:0-324];…	111													32
Haliotis_sp_idb_14711_c0_g1_i1	5.2				1	2	2
Haliotis_sp_idb_16318_c0_g1_i1	23.5	3	5	15	17	32	51	105	69	71	59	39	17	87
Haliotis_sp_idb_17014_c0_g1_i1;Haliotis_sp_idb_17016_c0_g1_i1;Haliotis_sp_Tri_15512_c0_g1_i1	22	42	99	46	32	40	31	24	1					66
Haliotis_sp_idb_17035_c0_g1_i1	16.3	131	168	236	295	374	474	553	407	420	377	266	160	384
Haliotis_sp_idb_1745_c0_g1_i1;Haliotis_sp_CLC_2232_c0_g1_i1;comp170175_c0_seq1_6 len=323 path=[1:0-322];comp189149_c0_seq1_5 len=485 path=[1:0-484]	35.6	350	670	416	254	114	42	12	2					812
Haliotis_sp_idb_18575_c0_g1_i1;Haliotis_sp_idb_18579_c0_g1_i1;Haliotis_sp_CLC_3307_c0_g1_i1	27.8	10	47	150	76	12	16	4	2	3		1		94
Haliotis_sp_idb_18725_c0_g1_i1	19	26	30	26	26	29	29	15	7	12				32
Haliotis_sp_idb_18771_c0_g1_i1;Haliotis_sp_idb_18767_c0_g1_i1	60.9							1	11	9	1			23
Haliotis_sp_idb_19531_c0_g1_i1	3.17	5	8	1	1	3	5
Haliotis_sp_idb_19681_c0_g1_i1;Haliotis_sp_CLC_2860_c0_g1_i1	7.25	1	1	1		4	1	4	23	4	1
Haliotis_sp_idb_19738_c0_g1_i1;tr|G9K382|G9K382_HALDV Putative tubulin beta chain OS=Haliotis diversicolor GN=TUBB PE=2 SV=1;Haliotis_sp_idb_47786_c0_g1_i1;comp83487_c0_seq4_4 len=274 path=[1:0-102 104:103-128 4660:129-273];comp45063_c0_seq1_1 len=344 path=[1:0-269 271:270-343];comp83487_c0_seq5_6 len=350 path=[104:0-25 130:26-232 337:233-303 409:304-349];comp83487_c0_seq1_6 len=687 path=[104:0-2…	59	11	1	2	39	10	8	3	1		2	1	2	84
Haliotis_sp_idb_19739_c0_g1_i1;Haliotis_sp_idb_19741_c0_g1_i1;comp89963_c0_seq5_4 len=273 path=[1282:0-38 1402:39-54 1337:55-96 6791:97-101 79:102-102 80:103-144 122:145-185 163:186-191 169:192-272]	30.9				8		1							3
Haliotis_sp_idb_19812_c0_g1_i1;Haliotis_sp_idb_19814_c0_g1_i1;Haliotis_sp_CLC_9568_c0_g1_i1;Haliotis_sp_idb_19811_c0_g1_i1;Haliotis_sp_Tri_18754_c0_g1_i1;comp87710_c0_seq1_1 len=729 path=[707:0-40 748:41-59 767:60-166 3060:167-198 906:199-228 936:229-230 938:231-316 3800:317-333 3817:334-453 1161:454-512 1220:513-653 1361:654-728];comp71075_c0_seq1_5 len=836 path=[814:0-564 1379:565-835];comp1038…	111													58
Haliotis_sp_idb_19915_c0_g1_i1;Haliotis_sp_CLC_8815_c0_g1_i1;comp103351_c1_seq9_2 len=2919 path=[10370:0-316 2498:317-382 17439:383-385 17442:386-391 2573:392-462 2644:463-466 2648:467-1046 17662:1047-1049 14805:1050-1071 3228:1072-1083 17673:1084-1098 3255:1099-1113 3270:1114-1726 3883:1727-1754 3911:1755-1828 3985:1829-1842 3999:1843-2201 4358:2202-2215 18090:2216-2550 4707:2551-2553 4710:2554-…	41	1	4	53	21	15		7	9	2				59
Haliotis_sp_idb_20008_c0_g1_i1;Haliotis_sp_CLC_363_c0_g1_i1;comp45250_c0_seq1_3 len=312 path=[1:0-311];Haliotis_sp_Tri_79915_c0_g1_i1;comp401928_c0_seq1_5 len=237 path=[1:0-236]	19.6	34	64	103	102	100	98	49	35	28	13	18	24	105
Haliotis_sp_idb_20009_c0_g1_i1	111													5
Haliotis_sp_idb_20328_c0_g1_i1;comp4971_c0_seq1_1 len=399 path=[1:0-398]	97.8												2	13
Haliotis_sp_idb_20544_c0_g1_i1;comp102123_c2_seq1_1 len=1621 path=[16345:0-12 16358:13-167 1839:168-170 1842:171-197 1869:198-295 1967:296-302 1974:303-1010 2682:1011-1269 2941:1270-1273 2945:1274-1323 21645:1324-1328 3000:1329-1343 3015:1344-1353 3025:1354-1503 3175:1504-1504 3176:1505-1620];comp102123_c2_seq2_2 len=1652 path=[1635:0-201 1842:202-228 1869:229-326 1967:327-333 1974:334-1041 2682:…	47.2					4			1	1	1	1		5
Haliotis_sp_idb_20988_c0_g1_i1;Haliotis_sp_idb_20996_c0_g1_i1	76.8	27	6	9	11	8	7	14	24	29	30	32	32	462
Haliotis_sp_idb_22004_c0_g1_i1	24.5	6	8	5	6	10	14	73	34	20	23	6	5	42
Haliotis_sp_idb_22086_c0_g1_i1;Haliotis_sp_Tri_23060_c0_g1_i1;Haliotis_sp_Tri_23058_c0_g1_i1	69.1	23	51	39	33	27	14	6	2	4	8	15	15	364
Haliotis_sp_idb_22087_c0_g1_i1	101		1	3	1									47
Haliotis_sp_idb_23329_c0_g1_i1	17.2	24	16	5	4	3	2	3						9
Haliotis_sp_idb_23364_c0_g1_i1;Haliotis_sp_CLC_2068_c0_g1_i1	111													5
Haliotis_sp_idb_23519_c0_g1_i1;comp94729_c0_seq3_2 len=685 path=[159:0-29 189:30-30 2532:31-54 5414:55-55 5415:56-684];Haliotis_sp_CLC_21451_c0_g1_i1;Haliotis_sp_Tri_4114_c0_g1_i1;comp53351_c0_seq1_6 len=718 path=[679:0-329 1009:330-674 1358:675-694 1530:695-717];comp53351_c0_seq2_6 len=725 path=[679:0-329 1009:330-674 1358:675-694 1445:695-704 1531:705-724];comp110183_c0_seq1_4 len=791 path=[1:0…	106	1	1											42
Haliotis_sp_idb_23862_c0_g1_i1	27.2	62	46	28	11	3	2	1						46
Haliotis_sp_Tri_6625_c0_g1_i1;Haliotis_sp_Tri_6626_c0_g1_i1;Haliotis_sp_idb_24399_c0_g1_i1;Haliotis_sp_Tri_6629_c0_g1_i1;comp101634_c0_seq8_3 len=1283 path=[2891:0-100 2992:101-129 7643:130-155 3047:156-234 3126:235-258 3150:259-266 3158:267-290 3182:291-313 3205:314-321 3213:322-334 3226:335-337 3229:338-358 7815:359-359 7816:360-382 3274:383-454 3346:455-502 3394:503-547 3439:548-571 3463:572-5…	3		4	7	2	1
Haliotis_sp_Tri_31898_c0_g1_i1;Haliotis_sp_idb_24481_c0_g1_i1	13.2	5	8	7	5	22	16	82	13	5	1	1	1	12
Haliotis_sp_idb_25730_c0_g1_i1;comp68740_c0_seq1_1 len=219 path=[269:0-32 302:33-167 251:168-185 454:186-218]	40.5	57	86	106	107	80	74	58	49	41	35	37	40	382
Haliotis_sp_idb_25746_c0_g1_i1;Haliotis_sp_idb_25748_c0_g1_i1;Haliotis_sp_CLC_532_c0_g1_i1;comp44198_c0_seq1_4 len=232 path=[210:0-231];comp39177_c0_seq1_3 len=251 path=[229:0-142 372:143-250]	47	129	114	127	142	132	150	146	157	154	134	193	129	1073
Haliotis_sp_idb_26030_c0_g1_i1;comp104856_c0_seq3_5 len=2741 path=[1:0-84 13888:85-89 91:90-97 99:98-160 162:161-169 171:170-268 270:269-319 13967:320-337 4954:338-364 9307:365-381 4998:382-452 5069:453-462 5079:463-519 5136:520-525 5142:526-600 14188:601-718 7400:719-738 5355:739-764 5381:765-802 5419:803-855 5472:856-877 5494:878-903 5520:904-907 5524:908-1002 14760:1003-1009 14767:1010-1082 14…	30.5	32	42	56	118	51	35	24	22	8	6			128
Haliotis_sp_idb_26484_c0_g1_i1;comp85406_c1_seq2_1 len=792 path=[1:0-591 593:592-791];comp85406_c0_seq1_2 len=1209 path=[1539:0-369 1909:370-430 4142:431-434 1974:435-450 1990:451-508 2048:509-513 2053:514-1208]	53.4					1		2	16	1	3	13	20	42
Haliotis_sp_idb_26568_c0_g1_i1;Haliotis_sp_idb_26567_c0_g1_i1;Haliotis_sp_CLC_2527_c0_g1_i1;comp3500_c0_seq1_5 len=399 path=[307:0-92 120:93-245 400:246-398]	13.2	48	91	106	101	88	65	45	13	7	8	1		53
Haliotis_sp_idb_26836_c0_g1_i1	2.43	17	20	21	10	2
Haliotis_sp_idb_27355_c0_g1_i1;comp30184_c0_seq1_4 len=604 path=[582:0-603]	21.5	62	116	140	92	55	17	3	2	4			2	101
Haliotis_sp_idb_2768_c0_g1_i1	111													86
Haliotis_sp_idb_2772_c0_g1_i1;Haliotis_sp_Tri_120375_c0_g1_i1	79.5	9	6	7	4		1	6	6	6	1	7	5	135
Haliotis_sp_idb_27864_c0_g1_i1;Haliotis_sp_CLC_2598_c0_g1_i1;Haliotis_sp_Tri_29187_c0_g1_i1	21.5	16	17	7	1									9
Haliotis_sp_idb_27866_c0_g1_i1	24.1	18	19	21	7	1	1	1						17
Haliotis_sp_idb_2814_c0_g1_i1	32.8		1	8	19	36	14	1	2					29
Haliotis_sp_idb_288_c0_g1_i1	31.4	6	22	26	23	22	24	23	12	14	16	14	16	69
Haliotis_sp_idb_28907_c0_g1_i1;Haliotis_sp_CLC_13596_c0_g1_i1	31.5	8	7	11	14	21	34	20	24	14	9	30	18	64
Haliotis_sp_idb_3074_c0_g1_i1	15.6	62	65	62	68	64	70	39	26	29	5	11	8	58
Haliotis_sp_idb_32090_c0_g1_i1	111													14
Haliotis_sp_idb_32310_c0_g1_i1;comp56242_c1_seq1_1 len=419 path=[865:0-418];comp56242_c0_seq1_1 len=455 path=[1:0-454]	64.4	2	5	8	8	12	3	1	3	2	2			59
Haliotis_sp_idb_32603_c0_g1_i1;Haliotis_sp_idb_32602_c0_g1_i1;Haliotis_sp_Tri_121152_c0_g1_i1;Haliotis_sp_CLC_1702_c0_g1_i1;Haliotis_sp_idb_32598_c0_g1_i1;comp118790_c0_seq1_1 len=1114 path=[1:0-1113];comp184680_c0_seq1_2 len=342 path=[1:0-341];comp186443_c0_seq1_3 len=345 path=[1:0-344]	30.5	63	106	97	66	34	10	3						130
Haliotis_sp_idb_32951_c0_g1_i1	6						2
Haliotis_sp_idb_34528_c0_g1_i1	24.4	16	19	36	45	82	95	76	58	38	57	26	10	115
Haliotis_sp_idb_34907_c0_g1_i1;comp96713_c3_seq4_2 len=1246 path=[18995:0-132 19128:133-225 1019:226-251 25:252-295 69:296-306 80:307-875 22586:876-878 652:879-1245];Haliotis_sp_Tri_46701_c0_g1_i1;tr|B6RB63|B6RB63_HALDI Protein disulfide-isomerase OS=Haliotis discus discus PE=2 SV=1;comp96713_c3_seq1_1 len=575 path=[1019:0-25 1044:26-279 19513:280-525 23939:526-541 16555:542-574];comp96713_c3_seq…	111													77
Haliotis_sp_idb_35012_c0_g1_i1	11.7											7	20
Haliotis_sp_idb_35506_c0_g1_i1;comp97330_c0_seq1_5 len=1499 path=[5244:0-5 736:6-29 760:30-93 824:94-113 844:114-179 910:180-219 950:220-446 1177:447-470 1201:471-564 1295:565-588 1319:589-602 1333:603-626 1357:627-688 1419:689-725 1456:726-928 1659:929-945 1676:946-1117 1848:1118-1141 1872:1142-1351 2082:1352-1425 2156:1426-1449 2180:1450-1498];comp97330_c0_seq2_5 len=2228 path=[1:0-265 267:266-…	46.5	2	1	1	1	4	4	21	10	8	6	11	1	42
Haliotis_sp_idb_3591_c0_g1_i1	23.6	187	352	447	445	470	462	407	304	234	213	142	57	764
Haliotis_sp_idb_36084_c0_g1_i1	76.3							3						6
Haliotis_sp_idb_36583_c0_g1_i1	20.9	40	38	45	32	20	8	5	3	1	1			38
Haliotis_sp_idb_39194_c0_g1_i1	7							4
Haliotis_sp_idb_39663_c0_g1_i1	32.1	33	35	28	26	6	2	3	1					50
Haliotis_sp_idb_40080_c0_g1_i1	6.86					1		13
Haliotis_sp_idb_4071_c0_g1_i1;Haliotis_sp_idb_4065_c0_g1_i1;Haliotis_sp_CLC_591_c0_g1_i1	17.8	35	85	147	128	130	157	129	86	79	76	64	48	146
Haliotis_sp_idb_42414_c0_g1_i1;comp188351_c0_seq1_6 len=718 path=[1:0-717];comp34113_c0_seq1_5 len=860 path=[838:0-859]	19.8	2	25	48	12	8	8	2						19
Haliotis_sp_idb_42421_c0_g1_i1	103	1	1	3	1	1	1							103
Haliotis_sp_idb_42901_c0_g1_i1;Haliotis_sp_idb_42902_c0_g1_i1;comp149923_c0_seq1_1 len=324 path=[1:0-323]	6.73						4	11
Haliotis_sp_idb_43266_c0_g1_i1	48.1			2	1	2	1	1				2		6
Haliotis_sp_idb_43368_c0_g1_i1	54.1	8	1	2	1		1	1			1		2	15
Haliotis_sp_idb_4412_c0_g1_i1	7							5
Haliotis_sp_idb_44191_c0_g1_i1;comp96813_c0_seq1_5 len=1118 path=[1108:0-120 1229:121-127 1236:128-160 1269:161-303 2442:304-331 1440:332-567 3927:568-586 3943:587-696 1805:697-718 1827:719-822 1931:823-826 1935:827-903 4073:904-925 2034:926-940 4085:941-957 2066:958-981 4116:982-1025 2134:1026-1041 2150:1042-1071 2670:1072-1117]	34.1	12	17	39	34	40	41	37	20	20	15	4	1	104
Haliotis_sp_idb_44515_c0_g1_i1;Haliotis_sp_idb_44513_c0_g1_i1	35.1							2	2	1	6	7		6
Haliotis_sp_idb_44571_c0_g1_i1;Haliotis_sp_idb_44572_c0_g1_i1;comp252421_c0_seq1_4 len=237 path=[215:0-236]	3.61			46	27	11	1
Haliotis_sp_idb_44689_c0_g1_i1;Haliotis_sp_idb_44690_c0_g1_i1;Haliotis_sp_Tri_6755_c0_g1_i1;Haliotis_sp_Tri_29190_c0_g1_i1	24.7	47	71	60	39	12	9	5	1	1				62
Haliotis_sp_idb_45304_c0_g1_i1;Haliotis_sp_idb_45305_c0_g1_i1	20.8	1	2	3	6	64	27	14	7	4	2		1	22
Haliotis_sp_idb_46028_c0_g1_i1;comp103774_c1_seq1_1 len=723 path=[11615:0-62 3910:63-103 3951:104-189 4037:190-247 16937:248-722];comp103774_c0_seq10_6 len=954 path=[10369:0-308 10678:309-333 12364:334-388 10758:389-419 14562:420-450 10820:451-492 14165:493-508 10878:509-592 14029:593-608 10978:609-784 11154:785-792 11162:793-833 12664:834-854 11224:855-930 17265:931-953];comp103774_c0_seq11_6 le…	25.1							1		2	7	20	6	6
Haliotis_sp_idb_46434_c0_g1_i1	16.6	4	6	6	5	4	5	7	6	6	6	6	6	7
Haliotis_sp_idb_47306_c0_g1_i1	26.3	22	21	27	30	32	30	35	41	44	36	32	31	87
Haliotis_sp_idb_50884_c0_g1_i1;sp|P86728|UP5_HALAI Uncharacterized protein 5 OS=Haliotis asinina PE=1 SV=1	41.7	14	10	16	19	30	33	50	107	49	30	33	31	208
Haliotis_sp_idb_51205_c0_g1_i1	61.4	2	2	1										6
Haliotis_sp_idb_51603_c0_g1_i1	25.3	2	2	4	3	2	6	7	5	4	18	10	7	14
Haliotis_sp_idb_5218_c0_g1_i1;Haliotis_sp_idb_5212_c0_g1_i1	28.4	14	16	21	25	39	59	195	159	79	39	62	34	187
Haliotis_sp_idb_52687_c0_g1_i1	27.7	4	4	3		4	6	28	4	2	2		1	15
Haliotis_sp_idb_53451_c0_g1_i1	71			4	4							1		15
Haliotis_sp_idb_54301_c0_g1_i1	28	10	8	10	12	9	8	11	30	31	36	23	2	47
Haliotis_sp_idb_54309_c0_g1_i1;comp22563_c0_seq1_3 len=1128 path=[1106:0-1127];Haliotis_sp_idb_57746_c0_g1_i1	111													28
Haliotis_sp_idb_55709_c0_g1_i1;Haliotis_sp_Tri_52153_c0_g1_i1;Haliotis_sp_CLC_21655_c0_g1_i1;Haliotis_sp_idb_55710_c0_g1_i1	61.7	10	18	13	8	6	6	5	1	1	7	12	10	110
Haliotis_sp_idb_5580_c0_g1_i1;comp8431_c0_seq1_4 len=630 path=[1:0-629]	16.9	18	121	122	118	35	25	14	3	4	2			66
Haliotis_sp_idb_57088_c0_g1_i1	7.89						1	1	5	2
Haliotis_sp_idb_5896_c0_g1_i1	52.9	38	48	62	33	10	14	6	2	5	4	2		191
Haliotis_sp_idb_62592_c0_g1_i1	53.2												7	5
Haliotis_sp_idb_6290_c0_g1_i1	51.6	12	57	96	83	76	56	25	7	4	3			334
Haliotis_sp_idb_63505_c0_g1_i1	78.6			3										7
Haliotis_sp_idb_64214_c0_g1_i1;comp52612_c0_seq1_4 len=206 path=[1:0-40 42:41-50 475:51-205];comp81625_c0_seq1_2 len=835 path=[1:0-266 268:267-271 273:272-410 412:411-560 562:561-576 578:577-753 2142:754-780 2149:781-807 2150:808-834]	11.3											25	13
Haliotis_sp_idb_6595_c0_g1_i1;Haliotis_sp_CLC_4367_c0_g1_i1;comp52399_c0_seq1_3 len=248 path=[226:0-70 297:71-74 301:75-247];Haliotis_sp_idb_34897_c0_g1_i1;comp97873_c0_seq1_4 len=1251 path=[4013:0-27 9335:28-29 5852:30-417 4041:418-420 477:421-426 9388:427-444 4067:445-504 9423:505-510 9429:511-518 9437:519-528 585:529-579 636:580-848 905:849-851 908:852-922 982:923-1250];comp97873_c0_seq4_5 len…	28.7						4	1	1	3	2	1		3
Haliotis_sp_idb_66004_c0_g1_i1	67.3	1	3											6
Haliotis_sp_idb_66139_c0_g1_i1	51.1	7	5	7	4	2	4	15	2	6	5	4	6	50
Haliotis_sp_idb_67370_c0_g1_i1	42.3	14	27	22	24	11	5	9	3					65
Haliotis_sp_idb_71559_c0_g1_i1;Haliotis_sp_Tri_25175_c0_g1_i1;comp75869_c0_seq2_3 len=550 path=[504:0-97 1288:98-195 1386:196-202 1393:203-235 1426:236-262 1453:263-332 2476:333-394 875:395-423 904:424-447 928:448-497 978:498-501 982:502-549];Haliotis_sp_Tri_25174_c0_g1_i1	45.5							1	1	5	5	9	11	17
Haliotis_sp_Tri_121805_c0_g1_i1;Haliotis_sp_idb_7323_c0_g1_i1	41.2	1			1			2	4	20	8	5		19
Haliotis_sp_idb_7598_c0_g1_i1;Haliotis_sp_Tri_114598_c0_g1_i1;Haliotis_sp_CLC_9451_c0_g1_i1	25.3	64	27	7	3									28
Haliotis_sp_idb_8012_c0_g1_i1	16.9	98	143	173	196	183	169	124	67	62	34	27	3	164
Haliotis_sp_Tri_130845_c0_g1_i1;Haliotis_sp_idb_813_c0_g1_i1	55.8	4	9	23	16	4	3	1						57
Haliotis_sp_idb_946_c0_g1_i1;comp106850_c0_seq1_5 len=9587 path=[14117:0-142 14260:143-165 33478:166-867 14985:868-872 14990:873-1399 15517:1400-1735 15853:1736-1747 15865:1748-1925 16043:1926-1927 16045:1928-2846 16965:2847-2901 17020:2902-2944 17063:2945-2963 17082:2964-3034 17153:3035-3395 17514:3396-3417 17536:3418-3460 17579:3461-4007 28256:4008-4028 18157:4029-4067 34465:4068-4615 18744:461…	111													31
Haliotis_sp_idb_982_c0_g1_i1	67.5	29	49	41	28	20	22	20		2	4	9	9	339
Haliotis_sp_Tri_100716_c0_g1_i1;sp|P86726|UP7_HALAI Uncharacterized protein 7 OS=Haliotis asinina PE=1 SV=1	57.5							1	7	6	19	6		35
Haliotis_sp_Tri_100791_c0_g1_i1	111													3
Haliotis_sp_Tri_105613_c0_g1_i1;comp32926_c1_seq1_1 len=528 path=[3185:0-527];comp32926_c0_seq1_5 len=1615 path=[1593:0-1614];comp508308_c0_seq1_2 len=217 path=[195:0-216];Haliotis_sp_idb_2395_c0_g1_i1;comp45059_c0_seq1_1 len=474 path=[1:0-129 131:130-473]	68.2	3	5	8	15	9	11	7	7	4			1	103
Haliotis_sp_Tri_107502_c0_g1_i1	69.1	3		1	1									8
Haliotis_sp_Tri_108584_c0_g1_i1	20.3	120	192	273	332	660	629	488	419	401	443	407	276	680
55;160356;160357;160358;160359;160360;160361;160362;160363
Haliotis_sp_Tri_109450_c0_g1_i1;comp101252_c0_seq3_2 len=1445 path=[12575:0-38 12614:39-47 12623:48-159 12735:160-162 12738:163-166 12742:167-571 13147:572-810 13386:811-817 13393:818-863 13439:864-947 13523:948-949 13525:950-1444];Haliotis_sp_Tri_109451_c0_g1_i1;comp101252_c0_seq1_2 len=1553 path=[18161:0-28 18190:29-80 10039:81-104 10063:105-130 10089:131-245 10204:246-361 10320:362-385 17735:3…	27.5	1	1			15	25	120	19	3	4	2	1	47
Haliotis_sp_Tri_116352_c0_g1_i1	50.6	18	28	50	49	40	38	33	22	22	12	10	11	249
Haliotis_sp_Tri_116449_c0_g1_i1;Haliotis_sp_Tri_116447_c0_g1_i1	10										2
Haliotis_sp_Tri_11891_c0_g1_i1;Haliotis_sp_idb_62310_c0_g1_i1;Haliotis_sp_Tri_11890_c0_g1_i1	9									5
Haliotis_sp_Tri_119193_c0_g1_i1;sp|P86738|UP4_HALAI Uncharacterized protein 4 OS=Haliotis asinina PE=1 SV=1	34.6	24	37	63	64	72	85	122	109	83	307	113	89	408
Haliotis_sp_Tri_120377_c0_g1_i1	111													15
Haliotis_sp_Tri_120379_c0_g1_i1	103	20	7	4	2					1		1		418
Haliotis_sp_Tri_12080_c0_g1_i1;Haliotis_sp_idb_12590_c0_g1_i1	14.6	114	209	262	265	284	223	210	119	98	44	31	8	186
Haliotis_sp_Tri_121458_c0_g1_i1	16.1	35	39	54	67	93	119	151	104	120	126	98	68	99
Haliotis_sp_Tri_123584_c0_g1_i1	111													5
Haliotis_sp_Tri_12500_c0_g1_i1	59.1	1	5	5	14	2								29
Haliotis_sp_Tri_127820_c0_g1_i1	27.6	5	7	15	26	28	29	35	19	34	40	39	9	69
Haliotis_sp_Tri_129603_c0_g1_i1;comp105495_c0_seq9_4 len=2286 path=[9783:0-21 1946:22-1210 3135:1211-1564 19827:1565-1565 3490:1566-1729 3654:1730-2285];comp105495_c0_seq23_4 len=2970 path=[19402:0-22 1262:23-58 19462:59-65 1305:66-160 1400:161-295 1535:296-322 19538:323-324 1565:325-335 1576:336-374 1615:375-416 1657:417-426 1667:427-437 1678:438-503 19643:504-507 1748:508-513 1754:514-548 19668…	68.4	14	12	23	24	20	6	7	5	4	7	4	3	193
Haliotis_sp_Tri_135479_c0_g1_i1	53.9			1	1	3	2	5	1	1	1	2		14
Haliotis_sp_Tri_137628_c0_g1_i1	7.73	1	1				2	2	8	3	5
Haliotis_sp_Tri_137794_c0_g1_i1;comp321824_c0_seq1_5 len=364 path=[342:0-363]	7.1							9	1
Haliotis_sp_Tri_138845_c0_g1_i1;Haliotis_sp_CLC_25186_c0_g1_i1	53.2	2	5	6	4	4	2	1	3					23
Haliotis_sp_Tri_14507_c0_g1_i1	27.6	6	7	29	87	80	50	44	28	17	12	8	8	99
Haliotis_sp_Tri_16732_c0_g1_i1	35.3						6	139	4		1			56
Haliotis_sp_Tri_1743_c0_g1_i1;comp89145_c0_seq2_3 len=654 path=[1328:0-27 1356:28-167 1496:168-194 1523:195-206 1535:207-257 1586:258-313 1642:314-316 1645:317-321 1650:322-401 1730:402-455 1784:456-496 1825:497-511 1840:512-583 1912:584-595 1924:596-618 1947:619-653]	19.7	52	53	50	49	46	61	97	71	53	43	23	17	92
Haliotis_sp_Tri_17455_c0_g1_i1;Haliotis_sp_Tri_2746_c0_g1_i1;tr|A0A0B4VCR4|A0A0B4VCR4_HALAI Glycine-rich boundary protein OS=Haliotis asinina GN=GRBP PE=2 SV=1	27.8	20	28	40	39	51	17	13	18	18	21	6	5	75
Haliotis_sp_Tri_18127_c0_g1_i1	14.2	25	43	35	30	9	9	4						18
Haliotis_sp_Tri_22634_c0_g1_i1	111													2
Haliotis_sp_Tri_2304_c0_g1_i1;tr|A0MCQ4|A0MCQ4_HALRU Vitelline envelope zona pellucida domain 8 OS=Haliotis rufescens GN=VEZP8 PE=2 SV=1;tr|A0MCQ5|A0MCQ5_HALFU Vitelline envelope zona pellucida domain 8 OS=Haliotis fulgens GN=VEZP8 PE=2 SV=1	7.81					7	4	6	4	2	3	3	3
Haliotis_sp_Tri_24151_c0_g1_i1;comp73368_c0_seq1_5 len=577 path=[1:0-139 141:140-145 1070:146-188 151:189-217 180:218-259 222:260-308 271:309-348 1224:349-388 643:389-576]	23.9	15	11	16	20	21	22	22	23	41	90	84	70	76
Haliotis_sp_Tri_25106_c0_g1_i1;comp246916_c0_seq1_3 len=215 path=[193:0-214]	52.8	88	58	55	119	73	46	81	58	73	77	70	74	695
Haliotis_sp_Tri_26245_c0_g1_i1	81.1			3	2									13
Haliotis_sp_Tri_28544_c0_g1_i1;Haliotis_sp_CLC_729_c0_g1_i1	46	27	28	40	37	106	73	56	46	50	42	41	22	345
Haliotis_sp_Tri_28744_c0_g1_i1;comp64512_c0_seq1_1 len=973 path=[1:0-376 378:377-715 717:716-972];comp228173_c0_seq1_5 len=485 path=[463:0-484]	30.9			4		9	39	29	24	22	19	10	3	46
Haliotis_sp_Tri_29101_c0_g1_i1;Haliotis_sp_CLC_652_c0_g1_i1	55.7	13	9	10	7	25	45	56	52	32	39	27	9	283
Haliotis_sp_Tri_3023_c0_g1_i1;Haliotis_sp_Tri_3022_c0_g1_i1	6.14						6	1
Haliotis_sp_Tri_31892_c0_g1_i1;comp22593_c0_seq1_3 len=735 path=[1:0-734]	21.1	20	20	23	30	39	48	86	26	23	20	26	20	62
Haliotis_sp_Tri_31897_c0_g1_i1;Haliotis_sp_idb_16846_c0_g1_i1	19.3	1	1	2	4	2	2	27	2	1				6
Haliotis_sp_Tri_3408_c0_g1_i1	17.2		6	25	16									7
Haliotis_sp_Tri_35519_c0_g1_i1;Haliotis_sp_idb_43536_c0_g1_i1	32	17	31	36	65	139	55	55	30	33	22	24	19	174
Haliotis_sp_Tri_3731_c0_g1_i1	18.1			4				6	5	8	41	17	7	8
Haliotis_sp_Tri_38314_c0_g1_i1;comp24992_c0_seq1_5 len=261 path=[239:0-260];comp24992_c1_seq1_1 len=263 path=[477:0-262]	49.2	1				1	3	4	7	14	7	4		27
Haliotis_sp_Tri_4200_c0_g1_i1;comp33684_c0_seq1_1 len=1185 path=[1:0-1184];comp38651_c0_seq2_1 len=1000 path=[1:0-105 339:106-999];comp38651_c0_seq1_2 len=1232 path=[1:0-105 107:106-337 339:338-1231]	102									1	1	2	1	51
Haliotis_sp_Tri_45070_c0_g1_i1;Haliotis_sp_idb_19360_c0_g1_i1;Haliotis_sp_CLC_1969_c0_g1_i1;comp104254_c0_seq2_4 len=2556 path=[5910:0-3 17113:4-27 5938:28-87 5998:88-111 6022:112-272 6183:273-296 6207:297-392 6303:393-416 6327:417-615 6526:616-639 6550:640-797 6708:798-821 6732:822-825 6736:826-846 16885:847-849 16888:850-870 6781:871-871 6782:872-895 6806:896-1588 7499:1589-1612 7523:1613-1747 …	21	186	336	358	336	314	323	264	188	190	161	105	84	491
Haliotis_sp_Tri_4862_c0_g1_i1	3			4
Haliotis_sp_Tri_50969_c0_g1_i1;Haliotis_sp_Tri_50970_c0_g1_i1;comp105719_c0_seq1_2 len=1397 path=[13064:0-4 13069:5-16 13538:17-128 630:129-181 13197:182-194 13210:195-206 13222:207-211 13227:212-212 13228:213-226 13242:227-228 13245:229-240 13257:241-248 13265:249-249 13266:250-279 13296:280-285 13565:286-286 13567:287-290 3738:291-729 4177:730-834 4282:835-880 7466:881-897 4345:898-1230 13473:1…	109	1												53
Haliotis_sp_Tri_57542_c0_g1_i1	8.5						2	4	12	4	5	3
Haliotis_sp_Tri_57798_c0_g1_i1;Haliotis_sp_CLC_5_c0_g1_i1;Haliotis_sp_Tri_57797_c0_g1_i1;Haliotis_sp_Tri_132906_c0_g1_i1;Haliotis_sp_Tri_132910_c0_g1_i1;REV__Haliotis_sp_Tri_132910_c0_g1_i1	82.2	22	6	9	5	9	12	12	11	16	7	22	17	387
tr|B3SND3|B3SND3_HALDV Calmodulin OS=Haliotis diversicolor GN=CaM PE=2 SV=1;Haliotis_sp_Tri_60708_c0_g1_i1;Haliotis_sp_Tri_60705_c0_g1_i1;Haliotis_sp_CLC_2356_c0_g1_i1;comp31935_c0_seq2_5 len=377 path=[1127:0-94 868:95-376];comp97214_c1_seq16_2 len=1450 path=[1:0-807 809:808-840 19778:841-861 863:862-941 943:942-981 19850:982-1032 1034:1033-1061 1063:1062-1062 1064:1063-1071 1073:1072-1086 1088:1…	36.9	6	2	1	7	2	2		19	4				18
Haliotis_sp_Tri_61496_c0_g1_i1	35.9	16	15	19	22	39	78	75	51	41	37	28	15	168
Haliotis_sp_Tri_62627_c0_g1_i1	9.67									3	6
Haliotis_sp_Tri_62946_c0_g1_i1;Haliotis_sp_idb_29553_c0_g1_i1;comp99065_c0_seq1_4 len=2210 path=[1:0-324 326:325-450 452:451-460 462:461-530 532:531-594 596:595-630 632:631-644 646:645-679 4616:680-720 722:721-755 4398:756-841 843:842-891 893:892-1008 1010:1009-1027 1029:1028-2068 6394:2069-2078 6405:2079-2209];Haliotis_sp_idb_29552_c0_g1_i1;Haliotis_sp_Tri_62947_c0_g1_i1	8.14	3	6	37	50	42	36	25	29	16	13	25	19	5
Haliotis_sp_Tri_63049_c0_g1_i1	24.7	25	25	41	41	78	194	124	81	81	65	69	42	178
Haliotis_sp_Tri_63812_c0_g1_i1	53.1	10	17	19	18	18	14	10	7	6	8	2	1	108
Haliotis_sp_Tri_64952_c0_g1_i1	45.7	4	4	7	7	14	23	62	54	51	46	42	31	197
Haliotis_sp_Tri_67951_c0_g1_i1	8.13							4	7	2	2
Haliotis_sp_Tri_68060_c0_g1_i1	44.5			8										5
Haliotis_sp_Tri_72839_c0_g1_i1	78.1	15		2	1	6	21	8	10	6	5	6	10	195
Haliotis_sp_Tri_73035_c0_g1_i1	25.8	52	82	156	128	113	132	86	49	44	44	37	38	229
Haliotis_sp_Tri_7902_c0_g1_i1	7.17							24	5
Haliotis_sp_Tri_81308_c0_g1_i1	35.8	5	2	3	4	2	4	15	16	36	36	23	19	59
Haliotis_sp_Tri_81521_c0_g1_i1	111													13
Haliotis_sp_Tri_83476_c0_g1_i1	21.9	5	43	135	150	106	104	51	32	35	19	28	9	134
Haliotis_sp_Tri_86153_c0_g1_i1	11											2
Haliotis_sp_Tri_86193_c0_g1_i1;comp217972_c0_seq1_2 len=380 path=[358:0-379]	30										2	15	9	6
Haliotis_sp_Tri_8786_c0_g1_i1;Haliotis_sp_Tri_8788_c0_g1_i1;Haliotis_sp_Tri_8785_c0_g1_i1	64.4			2	1	1	13	9	5	2				41
Haliotis_sp_Tri_90659_c0_g1_i1	10								3	28	7	14	11
Haliotis_sp_Tri_91824_c0_g1_i1	35.3	2	2	8	2	2	3							8
Haliotis_sp_Tri_92843_c0_g1_i1;Haliotis_sp_idb_11819_c0_g1_i1	9.33								1	3	1	1
Haliotis_sp_Tri_96223_c0_g1_i1	102				1	1	1	1	1					56
sp|P82595|PLS_HALLA Perlustrin OS=Haliotis laevigata PE=1 SV=2	47.1	1		1		4	5	5	5	6	6	14	1	29
sp|P82596|PLC_HALLA Perlucin OS=Haliotis laevigata PE=1 SV=3	36.1	83	100	107	105	142	153	491	316	186	140	113	116	797
sp|P84811|PWAP_HALLA Perlwapin OS=Haliotis laevigata PE=1 SV=1	27.2	27	27	41	37	40	45	56	79	112	81	61	46	153
sp|P86730|PWAP_HALAI Perlwapin (Fragment) OS=Haliotis asinina PE=1 SV=1	9									1
sp|P86732|GAAP_HALAI Glycine, alanine and asparagine-rich protein OS=Haliotis asinina PE=1 SV=1;Haliotis_sp_idb_67019_c0_g1_i1	111													18
sp|P86737|UP3_HALAI Uncharacterized protein 3 (Fragment) OS=Haliotis asinina PE=1 SV=1	18.1	7	9	17	13	24	20	31	96	45	58	46	97	47
tr|B6RB12|B6RB12_HALDI Peroxiredoxin 6 OS=Haliotis discus discus PE=2 SV=1	40	2			3	1	2	2						5
tr|E0YDV8|E0YDV8_9GAMM Heat shock protein 70 (Fragment) OS=Shewanella haliotis GN=Hsp70 PE=3 SV=1	65.2	2			2	1					1			8
tr|F8J3C9|F8J3C9_HALLA Perlucin A protein OS=Haliotis laevigata GN=perlucin A PE=2 SV=1	78.1								7	1				17
tr|F8J3D2|F8J3D2_HALLA Perlucin C protein OS=Haliotis laevigata GN=perlucin C PE=2 SV=1;tr|F8J3D1|F8J3D1_HALLA Perlucin B protein OS=Haliotis laevigata GN=perlucin B PE=2 SV=1;tr|F8J3D0|F8J3D0_HALLA Perlucin A2 protein OS=Haliotis laevigata GN=perlucin A2 PE=2 SV=1	49	14	13	19	27	52	80	287	123	49	46	31	36	524
tr|O17477|O17477_HALRU Actin (Fragment) OS=Haliotis rufescens PE=3 SV=1	89.5	2	1	1	1	1		1	4		1			47
tr|Q5J7U6|Q5J7U6_HALDV Beta-actin (Fragment) OS=Haliotis diversicolor supertexta PE=2 SV=1	111													11
PRISMATIC LAYER PROTEINS: distribution among gel slices
Protein IDs	Fraction average	Fraction 1	Fraction 2	Fraction 3	Fraction 4	Fraction 5	Fraction 6	Fraction 7	Fraction 8	Fraction 9	Fraction 10	Fraction 11	Fraction 12	Fraction 111
Haliotis_sp_Tri_99928_c0_g1_i1;comp100001_c0_seq2_1 len=4276 path=[1:0-167 169:168-182 184:183-477 479:478-674 676:675-2699 2701:2700-3395 3397:3396-3406 3408:3407-4049 10984:4050-4091 4093:4092-4275];comp100001_c0_seq3_3 len=4359 path=[1:0-167 8976:168-250 169:251-265 184:266-560 479:561-757 676:758-2782 2701:2783-3478 3397:3479-3489 3408:3490-4132 10984:4133-4174 4093:4175-4358]	2	8	9	5		1
comp100163_c2_seq1_3 len=3661 path=[6689:0-1864 8554:1865-2809 11971:2810-2817 11979:2818-2821 9511:2822-3036 9726:3037-3044 9734:3045-3326 10016:3327-3660];Haliotis_sp_idb_3766_c0_g1_i1	3.6	91	56	48	29	23	17	12	19	11	5	5	2
comp100424_c4_seq2_5 len=2107 path=[9433:0-790 21894:791-934 22038:935-1683 22787:1684-2106];Haliotis_sp_Tri_71363_c0_g1_i1;Haliotis_sp_idb_20237_c0_g1_i1;comp100424_c4_seq3_6 len=1328 path=[38297:0-155 22038:156-904 22787:905-1327];comp100424_c4_seq5_4 len=1596 path=[35479:0-279 21894:280-423 22038:424-1172 22787:1173-1595]	3.67	1		2	4	2
Haliotis_sp_idb_16732_c0_g1_i1;comp100491_c1_seq1_3 len=3164 path=[3142:0-339 8308:340-1041 4184:1042-1072 4215:1073-1257 4400:1258-1264 8450:1265-1464 4607:1465-1483 4626:1484-2115 5258:2116-2137 5280:2138-2163 5306:2164-3163]	8.5								1	1
Haliotis_sp_Tri_2667_c0_g1_i1;comp100525_c0_seq1_6 len=2949 path=[1:0-36 38:37-701 703:702-714 716:715-794 796:795-842 844:843-873 875:874-897 7811:898-908 910:909-919 921:920-947 7832:948-960 962:961-979 981:980-1003 7866:1004-1008 7871:1009-1017 7880:1018-1034 1036:1035-1112 1114:1113-1145 1147:1146-1175 1177:1176-1522 7989:1523-2111 6008:2112-2135 2137:2136-2245 2247:2246-2261 2263:2262-2654 2…	4.67	1	1	5	6	2	1	2	1	2
comp128433_c0_seq1_5 len=539 path=[1:0-538];Haliotis_sp_idb_61126_c0_g1_i1;comp100535_c0_seq4_3 len=600 path=[2087:0-34 2122:35-533 4098:534-599];comp100535_c0_seq3_3 len=2077 path=[2087:0-34 2122:35-533 2621:534-710 2798:711-823 2911:824-1031 3119:1032-1037 3125:1038-1080 17591:1081-1082 3170:1083-1337 3425:1338-1358 24522:1359-1377 3465:1378-1393 3481:1394-1419 3507:1420-1421 3509:1422-1517 360…	7.67							1	2
comp148966_c0_seq1_4 len=408 path=[386:0-407];Haliotis_sp_Tri_53506_c0_g1_i1;comp45831_c0_seq1_1 len=497 path=[475:0-496];comp100582_c0_seq1_5 len=631 path=[18200:0-22 236:23-630]	8.5	2							2	2	2	2	2
comp100630_c0_seq4_5 len=1019 path=[2193:0-34 5440:35-214 5620:215-283 9813:284-330 8150:331-360 9875:361-366 2560:367-385 2579:386-419 4242:420-884 4707:885-1018];Haliotis_sp_idb_35622_c0_g1_i1;Haliotis_sp_Tri_28502_c0_g1_i1;comp100630_c0_seq1_5 len=1005 path=[2193:0-34 5440:35-214 5620:215-283 9813:284-330 8150:331-360 9875:361-366 2560:367-385 2579:386-419 9904:420-535 5984:536-559 9979:560-56…	1.67	4	1		1
Haliotis_sp_idb_54921_c0_g1_i1;comp100900_c0_seq1_2 len=2358 path=[5609:0-237 5847:238-239 5849:240-269 5879:270-291 2387:292-767 2863:768-783 2879:784-1249 3345:1250-1270 3366:1271-1340 4514:1341-1365 3461:1366-1476 7270:1477-1477 3574:1478-1494 3591:1495-1644 3741:1645-1840 3937:1841-1849 3946:1850-2129 4694:2130-2149 4258:2150-2279 4388:2280-2285 4394:2286-2357];comp100900_c0_seq4_2 len=2370 p…	4.5		1	1	2	4	2
Haliotis_sp_Tri_94606_c0_g1_i1;comp101058_c1_seq15_1 len=4661 path=[10323:0-574 10898:575-1228 5196:1229-1347 21431:1348-1350 5318:1351-2094 6062:2095-2095 6063:2096-2288 15332:2289-2574 15618:2575-2830 6256:2831-3183 7340:3184-4660];comp101058_c1_seq9_2 len=4698 path=[10323:0-574 10898:575-1228 11552:1229-1264 5195:1265-1265 5196:1266-1384 21431:1385-1387 5318:1388-2131 6062:2132-2132 6063:2133-…	54.2	1	2	1			1	2	1					7
Haliotis_sp_idb_30234_c0_g1_i1;comp101142_c0_seq1_1 len=2799 path=[2777:0-207 2985:208-218 7751:219-362 3140:363-372 3150:373-648 3426:649-1106 3884:1107-1128 3906:1129-1158 3936:1159-1171 3949:1172-1385 4163:1386-1768 4546:1769-1826 4604:1827-2314 8265:2315-2334 5112:2335-2350 5128:2351-2357 5135:2358-2422 5730:2423-2440 5218:2441-2501 5869:2502-2535 5313:2536-2798];comp101142_c0_seq2_1 len=2817…	3.86	27	24	27	17	14	12	7	6	4	2	3
Haliotis_sp_idb_14266_c0_g1_i1;comp101187_c0_seq1_6 len=2185 path=[44:0-71 116:72-118 163:119-148 193:149-151 196:152-835 880:836-845 890:846-968 6837:969-970 6839:971-1027 1072:1028-1049 1094:1050-1339 6963:1340-1341 6965:1342-1642 1687:1643-1703 1748:1704-1706 1751:1707-1727 1772:1728-1858 7142:1859-1885 4798:1886-1900 1945:1901-1962 7189:1963-2184]	2.75	1	2	3	2
Haliotis_sp_Tri_109450_c0_g1_i1;comp101252_c0_seq3_2 len=1445 path=[12575:0-38 12614:39-47 12623:48-159 12735:160-162 12738:163-166 12742:167-571 13147:572-810 13386:811-817 13393:818-863 13439:864-947 13523:948-949 13525:950-1444];Haliotis_sp_Tri_109451_c0_g1_i1;comp101252_c0_seq1_2 len=1553 path=[18161:0-28 18190:29-80 10039:81-104 10063:105-130 10089:131-245 10204:246-361 10320:362-385 17735:3…	5.35	17	18	22	24	24	40	43	15	11	4	3	2
Haliotis_sp_idb_11270_c0_g1_i1;Haliotis_sp_idb_22145_c0_g1_i1;comp101254_c0_seq1_3 len=2326 path=[1:0-118 6771:119-257 6801:258-276 278:277-301 6835:302-1057 1059:1058-1060 1062:1061-2097 7204:2098-2118 2120:2119-2174 7242:2175-2177 7245:2178-2192 7260:2193-2296 7349:2297-2303 7337:2304-2315 4903:2316-2325];comp101254_c0_seq2_3 len=2417 path=[1:0-118 6771:119-257 6801:258-276 278:277-301 6835:302…	3.69	3	2	4	4				3
comp101372_c1_seq27_5 len=1598 path=[21696:0-24 2331:25-46 2352:47-98 2404:99-264 25116:265-335 2641:336-803 3109:804-828 3134:829-869 3259:870-1597];comp101372_c1_seq49_5 len=1682 path=[21696:0-24 2331:25-46 2352:47-98 2404:99-264 25116:265-335 2641:336-803 3109:804-828 3134:829-869 3175:870-953 3259:954-1681];Haliotis_sp_Tri_61710_c0_g1_i1;comp101372_c1_seq20_5 len=1703 path=[21696:0-24 2331:25…	4.8	7	2	8	3	7	1	1	4	5	2
comp101468_c0_seq4_3 len=6153 path=[3107:0-49 3157:50-615 3723:616-625 3733:626-2191 5299:2192-4635 7743:4636-5442 8550:5443-5450 8558:5451-5482 8590:5483-5665 8773:5666-5676 8784:5677-6152];Haliotis_sp_idb_16444_c0_g1_i1;Haliotis_sp_idb_16442_c0_g1_i1;Haliotis_sp_Tri_82256_c0_g1_i1;Haliotis_sp_CLC_4262_c0_g1_i1	4		4	1	1	1	1	2
Haliotis_sp_CLC_351_c0_g1_i1;comp101468_c1_seq1_3 len=1576 path=[1554:0-1575]	6.02	2	5	5	5	6		2	9	5	3	3
Haliotis_sp_Tri_88331_c0_g1_i1;comp101550_c1_seq1_3 len=2684 path=[2888:0-1014 3903:1015-1703 15176:1704-1706 4595:1707-1802 4691:1803-1898 15270:1899-1899 4788:1900-1901 4790:1902-2034 4923:2035-2062 10588:2063-2111 5000:2112-2247 5136:2248-2262 5151:2263-2395 5284:2396-2405 5294:2406-2560 5449:2561-2590 5479:2591-2683]	4.19	10	10	12	41	22	7	5	7	1
comp101565_c0_seq1_5 len=4906 path=[4884:0-315 5200:316-677 5562:678-679 5564:680-934 5819:935-1335 6220:1336-1351 6236:1352-1360 6245:1361-1686 6571:1687-2756 11796:2757-2778 7663:2779-2791 7676:2792-2983 11874:2984-2994 11976:2995-3219 11911:3220-3226 8111:3227-3524 8409:3525-3541 8426:3542-3808 8693:3809-3841 8726:3842-4905]	3.41	101	139	111	75	48	23	19	13	10	5	4	7
comp101638_c0_seq5_5 len=1626 path=[2732:0-74 10580:75-88 10594:89-96 2829:97-107 2840:108-110 2843:111-137 7690:138-156 2889:157-160 2893:161-208 8024:209-223 10658:224-253 10688:254-275 3004:276-354 9007:355-414 3142:415-524 3252:525-1187 3915:1188-1601 10991:1602-1602 10992:1603-1625];comp101638_c0_seq1_5 len=2332 path=[2732:0-74 10580:75-88 10594:89-96 2829:97-107 2840:108-110 2843:111-137 76…	4.13	11	12	13	18	9	8	5	4	5
comp101644_c0_seq2_4 len=5041 path=[1:0-618 620:619-713 715:714-1166 1168:1167-1220 1222:1221-2965 2967:2966-5040]	3.49	10	10	9	4	3	1	3	3	2
comp101644_c1_seq1_1 len=1326 path=[6320:0-664 6985:665-668 6989:669-1293 7614:1294-1325]	14.1	11	8	7	6	8	6	4	6	2	1			6
Haliotis_sp_idb_39269_c0_g1_i1;comp101668_c0_seq7_2 len=1636 path=[5406:0-67 5663:68-68 5664:69-171 5767:172-681 836:682-720 7215:721-1201 7696:1202-1635];comp101668_c0_seq3_3 len=1667 path=[10817:0-99 5664:100-202 5767:203-712 836:713-751 7215:752-1232 7696:1233-1666];comp101668_c0_seq4_2 len=1825 path=[5406:0-67 5474:68-256 5663:257-257 5664:258-360 5767:361-870 836:871-909 7215:910-1390 7696:1…	3.34	10	12	9	13	6	2	1	2	1
Haliotis_sp_Tri_21659_c0_g1_i1;comp101708_c1_seq7_3 len=2573 path=[30154:0-156 17798:157-290 17932:291-295 17937:296-683 18325:684-687 18329:688-1603 19245:1604-1642 19284:1643-2572];comp101708_c1_seq3_1 len=4164 path=[33231:0-45 34969:46-46 28741:47-154 16205:155-1583 17634:1584-1598 17649:1599-1747 17798:1748-1881 17932:1882-1886 17937:1887-2274 18325:2275-2278 18329:2279-3194 19245:3195-3233 1…	2		1
Haliotis_sp_Tri_43205_c0_g1_i1;comp101758_c0_seq11_2 len=3041 path=[1:0-452 454:453-456 458:457-532 18994:533-535 537:536-581 583:582-594 596:595-1354 1356:1355-1366 1368:1367-1503 1505:1504-1511 1513:1512-1734 1736:1735-2306 2308:2307-2963 2965:2964-2974 27145:2975-2987 15771:2988-3040];comp101758_c0_seq9_2 len=3068 path=[1:0-452 454:453-456 458:457-532 18994:533-535 537:536-581 583:582-594 596:…	3			2
Haliotis_sp_idb_10046_c0_g1_i1;Haliotis_sp_Tri_130852_c0_g1_i1;comp101858_c3_seq10_6 len=2289 path=[23058:0-188 23247:189-606 23665:607-615 23674:616-720 29219:721-721 29220:722-796 369:797-827 400:828-1156 729:1157-1180 11218:1181-1819 11857:1820-1840 11878:1841-2217 22023:2218-2288];comp101858_c3_seq5_6 len=2371 path=[23058:0-188 23247:189-606 23665:607-615 23674:616-720 29219:721-721 29220:722…	6.53	29	31	27	14	13	7	5	11	4	1		1	4
comp101858_c3_seq18_4 len=2097 path=[10064:0-47 10112:48-189 10254:190-207 10272:208-1130 729:1131-1154 753:1155-1893 1492:1894-2096]	15.9		1	5	3	3	1	1	3					2
comp101949_c1_seq2_1 len=2490 path=[1:0-190 192:191-197 199:198-268 270:269-326 328:327-332 334:333-515 517:516-571 573:572-590 592:591-1038 10352:1039-1041 10355:1042-1054 10368:1055-1060 10374:1061-1069 10384:1070-1154 1156:1155-1178 10395:1179-1214 1216:1215-1216 1218:1217-1412 1414:1413-1435 1437:1436-1525 1527:1526-1588 1590:1589-1601 1603:1602-2270 2272:2271-2277 2279:2278-2489]	2.93	5	7	9	4	4	1
Haliotis_sp_Tri_110769_c0_g1_i1;comp102102_c1_seq1_6 len=848 path=[4234:0-520 4755:521-544 4779:545-847]	9.15									11	2
Haliotis_sp_CLC_11174_c0_g1_i1;comp102265_c0_seq4_6 len=1592 path=[5117:0-180 5298:181-244 12531:245-248 12535:249-267 5424:268-391 8690:392-400 5557:401-503 5660:504-508 5665:509-1591];comp102265_c0_seq2_4 len=1608 path=[5117:0-180 9707:181-196 5298:197-260 12531:261-264 12535:265-283 5424:284-407 8690:408-416 5557:417-519 5660:520-524 5665:525-1607];comp102265_c0_seq1_6 len=1631 path=[5117:0-18…	2		1
Haliotis_sp_CLC_2877_c0_g1_i1;Haliotis_sp_idb_3129_c0_g1_i1;comp102281_c0_seq4_1 len=4840 path=[11773:0-133 5565:134-134 5566:135-785 6217:786-1212 6644:1213-2728 8160:2729-2746 8178:2747-3403 8835:3404-3917 15131:3918-3922 15136:3923-3927 15141:3928-3940 9372:3941-4640 10072:4641-4838 14334:4839-4839];comp102281_c0_seq5_3 len=4854 path=[13235:0-148 5566:149-799 6217:800-1226 6644:1227-2742 8160:…	5.16	3	2	3	3	8	3	3	3	1	2
Haliotis_sp_Tri_133681_c0_g1_i1;comp102412_c0_seq2_5 len=3172 path=[1:0-264 8741:265-271 273:272-360 6912:361-380 382:381-417 419:418-476 478:477-481 483:482-505 507:506-857 8892:858-952 956:953-1061 8985:1062-1083 1087:1084-1154 9026:1155-1156 9028:1157-1273 1277:1274-1286 1290:1287-1339 1343:1340-1342 1346:1343-1445 9140:1446-1461 1465:1462-1863 1867:1864-1927 1931:1928-2162 2166:2163-2283 2287…	6.07	4	1	4	8	7	2	1	5	6	3	3	1
Haliotis_sp_idb_12496_c0_g1_i1;Haliotis_sp_Tri_81475_c0_g1_i1;comp102420_c1_seq9_2 len=1935 path=[1893:0-234 16789:235-278 16886:279-299 13813:300-303 2197:304-377 2271:378-378 2272:379-408 2302:409-432 2326:433-440 2334:441-464 2358:465-507 2401:508-537 2431:538-540 2434:541-585 2479:586-588 2482:589-691 2585:692-714 2608:715-744 2638:745-762 2656:763-777 2671:778-786 2680:787-797 2691:798-798 8…	4.39		5	3	5	1			1	3
Haliotis_sp_Tri_79232_c0_g1_i1;Haliotis_sp_Tri_79231_c0_g1_i1;comp102550_c0_seq3_1 len=1733 path=[3383:0-197 3581:198-209 3593:210-268 3652:269-284 3668:285-355 3739:356-365 3749:366-458 3842:459-653 4037:654-694 4078:695-934 4318:935-1004 4388:1005-1317 4701:1318-1318 4702:1319-1415 13361:1416-1416 4800:1417-1418 4802:1419-1514 13416:1515-1521 4907:1522-1536 4922:1537-1580 4967:1581-1683 11574:1…	5					1
Haliotis_sp_idb_8870_c0_g1_i1;comp102820_c2_seq56_4 len=5503 path=[47:0-7 55:8-354 403:355-489 551:490-610 672:611-650 712:651-1103 1165:1104-1105 1167:1106-1248 1310:1249-1516 1578:1517-1525 1587:1526-2963 3025:2964-2970 3032:2971-3033 3095:3034-3349 3411:3350-3644 27196:3645-3645 27197:3646-3649 27201:3650-3651 3713:3652-3780 27261:3781-3785 3847:3786-4286 4348:4287-4293 4355:4294-4663 4725:466…	2.29	4	26	7	3	1
Haliotis_sp_Tri_129753_c0_g1_i1;comp102930_c0_seq1_5 len=2482 path=[1:0-245 247:246-278 280:279-294 296:295-442 444:443-462 8038:463-516 521:517-619 8120:620-636 5253:637-652 8145:653-741 5172:742-760 764:761-1008 8270:1009-1029 1033:1030-1105 1109:1106-1125 8321:1126-1152 1156:1153-1341 1345:1342-1358 1362:1359-1441 5058:1442-1490 1494:1491-1514 8477:1515-1535 1539:1536-1645 5572:1646-1649 1653:…	7.01	17	18	21	16	20	24	20	31	54	32	24	12
comp103103_c0_seq1_2 len=2248 path=[1:0-105 6828:106-677 679:678-699 7040:700-704 706:705-720 722:721-872 7102:873-873 4587:874-888 890:889-1082 1084:1083-1095 1097:1096-1695 1697:1696-1696 1698:1697-1758 7372:1759-1759 7373:1760-1827 7582:1828-1884 1886:1885-1897 1899:1898-1944 4664:1945-1961 1963:1962-2010 2012:2011-2043 7517:2044-2247];Haliotis_sp_Tri_74375_c0_g1_i1	3.98	15	16	21	28	15	8	7	7	2	1
comp103210_c0_seq2_1 len=2310 path=[1:0-38 40:39-105 107:106-710 712:711-717 719:718-766 768:767-779 781:780-910 912:911-914 916:915-1042 1044:1043-1057 1059:1058-1092 7826:1093-1112 6228:1113-1114 1116:1115-1132 1134:1133-1241 7869:1242-1266 1268:1267-1306 1308:1307-1364 7922:1365-1392 7950:1393-1467 1469:1468-1512 8019:1513-1523 8030:1524-1530 1532:1531-1578 1580:1579-1620 5640:1621-1642 1651:1…	5.86			1	1	2			3
comp103248_c0_seq6_5 len=3269 path=[1:0-530 533:531-620 623:621-622 625:623-680 683:681-682 685:683-827 830:828-1784 1814:1785-1918 1948:1919-1935 1965:1936-2023 2053:2024-2108 14197:2109-2185 2215:2186-2241 2271:2242-2247 2277:2248-2329 2359:2330-2421 2451:2422-2427 2457:2428-3008 3038:3009-3115 3145:3116-3235 14602:3236-3236 3266:3237-3268];comp103248_c0_seq2_5 len=3296 path=[1:0-530 533:531-62…	8.57							1	1	5
Haliotis_sp_Tri_70670_c0_g1_i1;comp103341_c2_seq1_1 len=2910 path=[9071:0-58 9130:59-181 9253:182-218 9290:219-302 13969:303-314 9386:315-402 9474:403-418 9490:419-461 2744:462-641 2924:642-745 18774:746-760 3043:761-761 3044:762-767 3050:768-791 3074:792-861 18826:862-943 3226:944-968 3251:969-969 3252:970-974 3257:975-981 18887:982-1023 3306:1024-1052 3335:1053-1061 3344:1062-1129 10110:1130-11…	10	1								1	1	4	3
Haliotis_sp_idb_8137_c0_g1_i1;comp103344_c0_seq1_6 len=1781 path=[1:0-39 41:40-80 82:81-81 83:82-84 6157:85-105 6178:106-107 6180:108-120 122:121-122 6195:123-125 127:126-126 128:127-232 6243:233-233 6244:234-260 6268:261-436 438:437-461 463:462-491 493:492-531 533:532-569 6429:570-570 6430:571-578 580:579-601 6450:602-659 3612:660-708 710:709-1749 1751:1750-1755 1757:1756-1780]	4.71	2			5	2	3	1		1
Haliotis_sp_CLC_8815_c0_g1_i1;Haliotis_sp_idb_19915_c0_g1_i1;comp103351_c1_seq6_2 len=2894 path=[10370:0-316 2498:317-382 17439:383-385 17442:386-391 2573:392-462 2644:463-466 2648:467-1046 3228:1047-1058 17673:1059-1073 3255:1074-1088 3270:1089-1701 3883:1702-1729 3911:1730-1803 3985:1804-1817 3999:1818-2176 4358:2177-2190 18090:2191-2525 4707:2526-2528 4710:2529-2636 4818:2637-2644 4826:2645-26…	3		3	8	3
comp103384_c0_seq2_4 len=1187 path=[1163:0-170 5826:171-172 5828:173-203 1367:204-205 1369:206-224 5878:225-251 5905:252-305 1469:306-345 5962:346-377 2887:378-401 6002:402-403 6004:404-411 6012:412-414 1576:415-415 1577:416-440 1602:441-475 6038:476-481 6044:482-488 1650:489-521 1683:522-525 6072:526-539 6086:540-575 6105:576-589 6119:590-596 1758:597-605 6131:606-615 6141:616-623 2504:624-660 1…	6.59	3	2	3	4	2	9	28	17	5	1	1
comp103430_c0_seq5_3 len=8632 path=[26617:0-83 3185:84-1242 4344:1243-1594 4696:1595-3106 6208:3107-3109 6211:3110-3443 6545:3444-3619 6721:3620-3800 6902:3801-4563 7665:4564-5231 8333:5232-6939 10041:6940-7029 10131:7030-8580 11682:8581-8631];comp103430_c0_seq2_3 len=8968 path=[2765:0-419 3185:420-1578 4344:1579-1930 4696:1931-3442 6208:3443-3445 6211:3446-3779 6545:3780-3955 6721:3956-4136 6902…	1.89	4	2	3
Haliotis_sp_Tri_56398_c0_g1_i1;comp103479_c0_seq1_1 len=4049 path=[4032:0-334 4367:335-357 4390:358-739 4772:740-755 4788:756-859 4892:860-869 4902:870-907 8346:908-924 4957:925-1088 5121:1089-1096 5129:1097-1135 5168:1136-1136 5169:1137-1895 5928:1896-2089 6122:2090-2127 6160:2128-2428 11177:2429-2554 11247:2555-2570 6603:2571-2625 11296:2626-2630 11301:2631-2645 6681:2646-2694 11327:2695-2700 1…	3.18		3	3	5
comp103502_c0_seq4_5 len=296 path=[4621:0-65 4687:66-84 4706:85-145 4767:146-160 12072:161-172 12088:173-176 4798:177-189 4811:190-205 12130:206-215 7692:216-220 7697:221-236 12189:237-244 7721:245-295]	9									1
Haliotis_sp_Tri_23898_c0_g1_i1;comp103559_c0_seq2_2 len=646 path=[1:0-329 331:330-330 332:331-369 371:370-413 3748:414-417 7106:418-473 7147:474-479 7153:480-494 496:495-495 497:496-531 533:532-563 7191:564-573 7201:574-576 578:577-577 579:578-607 7835:608-612 7844:613-621 623:622-645];comp103559_c0_seq1_2 len=928 path=[1:0-329 331:330-330 332:331-369 371:370-413 3748:414-417 7106:418-473 7147:47…	5.47	9	4	5	7	5	1	3	14	5	1	3
Haliotis_sp_CLC_9241_c0_g1_i1;comp103563_c0_seq8_1 len=2699 path=[4547:0-732 5280:733-1338 5886:1339-1473 6021:1474-1583 6131:1584-1607 6155:1608-1710 6258:1711-2698];comp103563_c0_seq7_1 len=3092 path=[4547:0-732 5280:733-1338 15900:1339-1731 5886:1732-1866 6021:1867-1976 6131:1977-2000 6155:2001-2103 6258:2104-3091];comp103563_c0_seq3_1 len=1292 path=[18185:0-303 6258:304-1291];comp103563_c0_se…	3.53	5	7	10	4	5	2		2	1
Haliotis_sp_Tri_107222_c0_g1_i1;comp103663_c0_seq1_3 len=4523 path=[4546:0-1935 11582:1936-1960 6507:1961-2037 6584:2038-2248 9114:2249-2280 6827:2281-2326 6873:2327-2330 6877:2331-2546 7093:2547-2552 7099:2553-2706 7253:2707-3014 7604:3015-3474 8064:3475-3482 8072:3483-3727 8317:3728-3748 8338:3749-4002 8592:4003-4007 8597:4008-4116 12201:4117-4133 8725:4134-4162 8754:4163-4522];comp103663_c0_se…	3.65	15	14	18	16	8	3	3	4	3		1
Haliotis_sp_idb_29188_c0_g1_i1;comp103706_c0_seq1_3 len=612 path=[11338:0-116 23326:117-366 11705:367-611]	11.4										1	3	5
comp103717_c1_seq2_5 len=1575 path=[17181:0-94 3209:95-106 3221:107-112 3227:113-118 3233:119-121 12056:122-129 6840:130-130 6841:131-145 6856:146-151 6862:152-166 6877:167-193 3452:194-223 15079:224-226 15082:227-259 310:260-280 331:281-283 10631:284-322 373:323-385 436:386-511 562:512-538 589:539-544 595:545-553 14119:554-577 628:578-583 634:584-590 641:591-619 670:620-628 679:629-682 733:683-6…	4.36	31	25	31	37	19	14	11	9	10	8	1	3
Haliotis_sp_Tri_44659_c0_g1_i1;comp103749_c0_seq2_5 len=3899 path=[17359:0-130 5928:131-172 5970:173-197 5995:198-264 6062:265-467 6265:468-1172 6970:1173-1240 7038:1241-1283 7081:1284-1340 18323:1341-1404 12794:1405-1426 7224:1427-1451 12884:1452-1472 7270:1473-1523 7321:1524-2382 8180:2383-2424 8222:2425-2510 8308:2511-2537 8337:2538-2549 18527:2550-2631 8431:2632-2635 8435:2636-3414 9214:3415-…	2.75	1	1	1		1
Haliotis_sp_Tri_121418_c0_g1_i1;comp103751_c0_seq12_6 len=2216 path=[7068:0-37 23519:38-53 18143:54-88 23565:89-112 18202:113-225 7294:226-301 7370:302-1567 8636:1568-1583 8652:1584-1878 8947:1879-1947 9016:1948-2215];Haliotis_sp_idb_3842_c0_g1_i1	2		2
Haliotis_sp_idb_14486_c0_g1_i1;comp103784_c0_seq4_5 len=1930 path=[22454:0-622 6128:623-751 6257:752-1488 6994:1489-1929];comp103784_c0_seq2_6 len=3095 path=[17195:0-71 17267:72-96 17292:97-853 18049:854-854 18050:855-875 25252:876-1229 18425:1230-1741 6082:1742-1771 6112:1772-1787 6128:1788-1916 6257:1917-2653 6994:2654-3094]	3.33	1	2	4	7	1
Haliotis_sp_Tri_8762_c0_g1_i1;comp103866_c0_seq6_3 len=1832 path=[1904:0-43 1948:44-142 19460:143-169 2074:170-201 2106:202-232 19568:233-248 19615:249-255 19629:256-291 2196:292-307 2212:308-368 2273:369-373 2278:374-399 2304:400-452 2357:453-489 2394:490-538 2443:539-550 19865:551-570 19885:571-578 2483:579-600 20386:601-648 12236:649-701 20440:702-725 2630:726-780 2685:781-790 2695:791-811 205…	3.91	7	9	11	8	8	6	2	1			1	1
comp103936_c0_seq2_3 len=3060 path=[1:0-115 119:116-139 143:140-484 8891:485-504 508:505-514 518:515-520 524:521-687 691:688-695 699:696-1358 9049:1359-1722 6570:1723-1741 1745:1742-2145 9191:2146-2166 2170:2167-2206 6155:2207-2228 2232:2229-2230 2234:2231-2340 9273:2341-2348 9281:2349-2352 9285:2353-2374 9325:2375-2375 9308:2376-2390 9323:2391-2394 2402:2395-2491 9424:2492-2498 9431:2499-2520 25…	3.35	16	23	31	16	15	3	2	2	1	1	1
Haliotis_sp_idb_7892_c0_g1_i1;comp104004_c0_seq4_5 len=1737 path=[4425:0-35 18479:36-51 4424:52-458 4883:459-461 4886:462-1736];comp104004_c0_seq2_5 len=2658 path=[1926:0-369 17363:370-373 2300:374-383 17370:384-391 17378:392-422 17431:423-439 3891:440-950 4402:951-958 4410:959-972 4424:973-1379 4883:1380-1382 4886:1383-2657]	5.07	1			1	6	6
Haliotis_sp_Tri_5640_c0_g1_i1;comp104079_c1_seq12_5 len=884 path=[16491:0-121 10636:122-163 10678:164-196 10711:197-216 5380:217-219 6940:220-500 7221:501-883];comp104079_c1_seq15_5 len=902 path=[5145:0-234 5380:235-237 6940:238-518 7221:519-901]	10										2
Haliotis_sp_idb_5674_c0_g1_i1;comp104092_c0_seq1_6 len=3885 path=[1:0-41 43:42-242 244:243-569 11294:570-584 8268:585-585 10817:586-609 616:610-894 901:895-942 949:943-973 980:974-998 1005:999-1044 1051:1045-1069 1076:1070-1143 1150:1144-1167 1174:1168-1345 1352:1346-1667 1674:1668-1691 1698:1692-1712 1719:1713-1736 1743:1737-1760 1767:1761-1784 1791:1785-1847 8269:1848-1871 1878:1872-1997 2004:1…	3.87	41	48	55	42	31	21	11	13	7	3	4
comp104129_c0_seq10_1 len=1144 path=[2754:0-23 9568:24-430 3225:431-466 13313:467-484 3279:485-486 3281:487-540 3335:541-578 3373:579-640 13439:641-680 3475:681-712 3507:713-878 13652:879-892 13666:893-895 3690:896-913 3708:914-1079 13743:1080-1087 13751:1088-1089 13753:1090-1118 13782:1119-1130 13794:1131-1132 13796:1133-1143];comp104129_c0_seq6_3 len=1287 path=[2626:0-127 2754:128-151 2778:152-…	3.14		1	4	2
Haliotis_sp_idb_7864_c0_g1_i1;comp104220_c0_seq2_1 len=2270 path=[2472:0-45 2518:46-145 8356:146-147 8358:148-227 8383:228-239 2712:240-261 8404:262-661 8601:662-730 3203:731-734 3207:735-886 3359:887-900 3373:901-910 3383:911-917 3390:918-924 3397:925-940 3413:941-962 3435:963-964 3437:965-1010 3483:1011-1034 3507:1035-1049 3522:1050-1092 3565:1093-1106 3579:1107-1126 3599:1127-1130 3603:1131-11…	3.44	7	7	12	9	5	2		2	1
Haliotis_sp_idb_25135_c0_g1_i1;comp104222_c2_seq1_2 len=2062 path=[1:0-128 11134:129-136 11142:137-428 430:429-438 440:439-524 526:525-526 528:527-1102 11701:1103-1103 1105:1104-1125 1127:1126-1160 1162:1161-1486 1488:1487-1497 1499:1498-1689 1691:1690-1714 11877:1715-1720 1722:1721-1737 1739:1738-1768 1770:1769-1784 11910:1785-1901 1903:1902-1927 11971:1928-1928 1930:1929-1952 1954:1953-2008 201…	3.93	2	2	4	1	4			1	1
comp104253_c0_seq4_4 len=1117 path=[18587:0-325 18913:326-676 19264:677-821 19409:822-894 19482:895-995 19583:996-1116];comp104253_c0_seq2_6 len=1026 path=[29131:0-21 21917:22-402 22298:403-430 22326:431-585 19264:586-730 19409:731-803 19482:804-904 19583:905-1025];comp104253_c0_seq1_4 len=1054 path=[21869:0-23 27926:24-27 21895:28-49 21917:50-430 22298:431-458 22326:459-613 19264:614-758 19409:7…	5.91	18	22	24	27	29	29	33	34	21	12	11	7
Haliotis_sp_Tri_52461_c0_g1_i1;Haliotis_sp_Tri_52453_c0_g1_i1;comp104257_c0_seq2_5 len=1992 path=[12055:0-248 12304:249-272 12328:273-429 12485:430-453 12509:454-480 12536:481-489 16043:490-509 12566:510-677 12734:678-701 12758:702-816 12873:817-840 12897:841-863 12920:864-866 12923:867-887 12944:888-891 12948:892-934 12991:935-958 13015:959-985 13042:986-1009 13066:1010-1027 13084:1028-1051 1310…	16.6			6	1									1
comp104383_c0_seq1_2 len=2832 path=[1:0-9 11:10-58 60:59-85 87:86-137 139:138-202 204:203-407 5642:408-433 435:434-797 8779:798-809 811:810-816 818:817-984 5968:985-990 992:991-1018 8870:1019-1193 5836:1194-1212 1214:1213-1310 8980:1311-1380 1382:1381-1402 1404:1403-1499 1501:1500-1521 1523:1522-1537 1539:1538-1738 6918:1739-1751 1753:1752-1760 1762:1761-1947 1949:1948-2009 2011:2010-2317 2319:23…	3.08	9	10	5	6	2	2	1	1	1
Haliotis_sp_idb_6309_c0_g1_i1;comp104422_c0_seq2_4 len=3842 path=[3820:0-112 3933:113-123 3944:124-156 3977:157-157 3978:158-1701 5522:1702-1703 5524:1704-1915 5736:1916-2336 10745:2337-2337 10746:2338-2340 10749:2341-2484 6305:2485-2555 6376:2556-2565 6386:2566-3428 7249:3429-3429 7250:3430-3605 7426:3606-3652 11076:3653-3841];comp104422_c0_seq1_6 len=3871 path=[3820:0-112 10231:113-117 10012:11…	3.7	20	17	15	7	6	3	1	7	3	2	2
Haliotis_sp_Tri_65487_c0_g1_i1;comp104443_c1_seq4_5 len=1584 path=[1774:0-254 19784:255-302 19840:303-304 6695:305-305 6696:306-320 2307:321-341 2328:342-365 2352:366-387 2374:388-421 20394:422-437 2424:438-438 2425:439-444 2431:445-581 20616:582-593 2580:594-668 2655:669-688 20661:689-756 2743:757-836 16670:837-838 2825:839-1128 3115:1129-1147 3134:1148-1287 3274:1288-1306 3293:1307-1344 3331:13…	4.84	1	1	3	3	3	5	2		1
Haliotis_sp_CLC_4272_c0_g1_i1;comp104530_c1_seq1_2 len=2811 path=[3257:0-1085 8372:1086-1095 4353:1096-1272 4530:1273-1275 4533:1276-1310 4568:1311-1329 4587:1330-1565 4823:1566-1575 4833:1576-1582 4840:1583-1879 5137:1880-1913 5171:1914-2004 5262:2005-2034 5292:2035-2127 8898:2128-2137 8908:2138-2139 5397:2140-2188 11357:2189-2239 11395:2240-2252 5510:2253-2409 5667:2410-2520 5778:2521-2557 5815…	2.92	15	16	20	12	7	3		1
comp104585_c0_seq4_2 len=1566 path=[201:0-43 8100:44-63 265:64-73 8128:74-88 290:89-91 293:92-112 8159:113-151 353:152-188 8225:189-199 401:200-200 402:201-202 404:203-276 8301:277-278 8303:279-302 8327:303-304 506:305-308 510:309-349 8365:350-362 8378:363-374 576:375-395 597:396-539 741:540-544 746:545-593 8496:594-636 838:637-644 846:645-727 929:728-770 8622:771-833 8675:834-845 1054:846-861 87…	10.2									2	12	6
comp104590_c1_seq3_1 len=2346 path=[1:0-67 15193:68-177 180:178-271 9746:272-299 15513:300-304 9779:305-320 323:321-553 556:554-583 15710:584-897 900:898-920 15933:921-925 15938:926-979 982:980-986 989:987-1051 9641:1052-1133 1136:1134-1325 1328:1326-1339 16074:1340-1353 1356:1354-1441 1444:1442-1543 1546:1544-1561 16516:1562-1607 1610:1608-1631 16218:1632-1639 1695:1640-1671 12405:1672-1673 1729…	3.17		3		2	1
comp104605_c0_seq2_6 len=2335 path=[2313:0-312 2626:313-332 2646:333-432 2746:433-450 9175:451-481 2795:482-488 2802:489-638 9252:639-644 2958:645-660 2974:661-703 9278:704-706 4648:707-762 4704:763-779 3093:780-804 9350:805-805 3119:806-811 3125:812-818 9364:819-828 3142:829-875 3189:876-955 9397:956-977 9419:978-986 9428:987-990 3304:991-991 3305:992-1060 3374:1061-1062 9457:1063-1064 3378:1065…	4.86	1	1	1	4	2	2	1	1	1
comp104647_c2_seq1_1 len=632 path=[7475:0-218 7694:219-291 7767:292-333 21592:334-336 21595:337-343 21602:344-357 7832:358-631];comp104647_c2_seq9_1 len=2183 path=[7475:0-218 7694:219-291 7767:292-333 21592:334-336 21595:337-343 21602:344-357 5673:358-646 5962:647-688 6004:689-801 6117:802-820 6136:821-1175 6491:1176-2182]	4				1
Haliotis_sp_idb_6711_c0_g1_i1;comp104737_c0_seq1_2 len=3249 path=[12085:0-133 4782:134-501 5150:502-503 5152:504-662 5311:663-1188 16327:1189-1193 5842:1194-1239 5888:1240-1512 6161:1513-3067 7716:3068-3080 7729:3081-3102 16877:3103-3247 11236:3248-3248];comp104737_c0_seq4_1 len=3311 path=[4586:0-59 15978:60-60 15979:61-195 4782:196-563 5150:564-565 5152:566-724 5311:725-1250 16327:1251-1255 5842…	2.36	1	6	3	1
Haliotis_sp_CLC_14282_c0_g1_i1;comp104776_c0_seq5_3 len=5123 path=[1:0-165 167:166-324 326:325-340 342:341-1126 1128:1127-1384 1386:1385-1403 1405:1404-2168 2173:2169-2455 2460:2456-2459 2464:2460-2601 20113:2602-2602 2619:2603-2613 2630:2614-4268 13324:4269-4529 20368:4530-4533 13589:4534-4535 13591:4536-4542 13598:4543-4640 13696:4641-4646 13702:4647-5049 14105:5050-5122];comp104776_c0_seq4_3 l…	4.02	5	5	9	8	4	4	2	3	1
comp104779_c0_seq1_6 len=7839 path=[24261:0-153 4384:154-1484 5715:1485-1493 5724:1494-2789 7020:2790-2797 7028:2798-3118 7349:3119-3122 7353:3123-4102 8333:4103-4106 8337:4107-4189 8420:4190-4217 8448:4218-6932 11163:6933-7716 11947:7717-7808 12039:7809-7823 12054:7824-7826 12057:7827-7838];comp104779_c0_seq2_4 len=9346 path=[2723:0-1 2725:2-31 2755:32-1660 4384:1661-2991 5715:2992-3000 5724:300…	2	20	23	12	2		1
Haliotis_sp_CLC_1538_c0_g1_i1;comp104852_c0_seq2_1 len=1931 path=[15348:0-14 83:15-1147 1216:1148-1593 1662:1594-1617 1686:1618-1762 1831:1763-1847 1916:1848-1849 1918:1850-1886 18108:1887-1889 18977:1890-1930];comp104852_c0_seq4_1 len=2258 path=[15348:0-14 83:15-1147 1216:1148-1593 1662:1594-1617 1686:1618-1762 1831:1763-1847 1916:1848-1849 1918:1850-1886 18097:1887-1989 18148:1990-1998 2067:199…	5					1
Haliotis_sp_Tri_106055_c0_g1_i1;Haliotis_sp_idb_20621_c0_g1_i1;Haliotis_sp_Tri_106057_c0_g1_i1;Haliotis_sp_Tri_106056_c0_g1_i1;comp104887_c0_seq13_4 len=4001 path=[875:0-42 918:43-43 919:44-61 937:62-83 959:84-554 1430:555-976 1852:977-1000 1876:1001-1746 2622:1747-1770 2646:1771-2158 3034:2159-2182 3058:2183-2463 3339:2464-2487 3363:2488-3286 4162:3287-3310 4186:3311-3480 4356:3481-3504 4380:350…	3.2	4	2	3	3	1	1		1
Haliotis_sp_idb_10194_c0_g1_i1;comp104917_c0_seq4_4 len=6533 path=[6530:0-385 6916:386-388 6919:389-568 7099:569-573 7104:574-631 7162:632-752 7283:753-793 16447:794-827 16476:828-828 7359:829-841 16480:842-895 7426:896-897 7428:898-944 7475:945-958 7489:959-1199 13344:1200-1224 16591:1225-1232 16599:1233-1233 7768:1234-1593 8128:1594-1633 8168:1634-2365 13137:2366-2397 8932:2398-2562 16900:2563-…	6.58	1	1	1	1	3	2	4	7	3	1
comp104997_c1_seq12_1 len=2269 path=[13643:0-13 13989:14-14 266:15-194 446:195-214 466:215-319 571:320-583 835:584-596 848:597-671 923:672-695 947:696-937 1189:938-957 14455:958-1023 14487:1024-1036 14500:1037-1066 1318:1067-1076 1328:1077-1116 1368:1117-1121 1373:1122-1179 1431:1180-1209 1461:1210-1220 1472:1221-1433 1685:1434-1436 1688:1437-1475 1727:1476-1540 1792:1541-1615 8001:1616-1647 1896…	8.25								3	1
comp105236_c0_seq17_4 len=1566 path=[24558:0-100 24659:101-176 22823:177-235 22882:236-254 12399:255-1565];Haliotis_sp_idb_6341_c0_g1_i1;Haliotis_sp_Tri_21556_c0_g1_i1;comp105236_c0_seq30_5 len=4036 path=[16173:0-807 16987:808-1892 18072:1893-2037 18217:2038-2039 18219:2040-2180 30069:2181-2181 18361:2182-2213 30091:2214-2215 10580:2216-2491 12244:2492-2551 12304:2552-2646 22823:2647-2705 22882:2…	2.61	5	5	3	2	3
comp105353_c0_seq8_3 len=3029 path=[3578:0-81 3660:82-84 3663:85-527 4106:528-528 4107:529-552 4131:553-560 4139:561-996 4575:997-1019 4598:1020-1233 4812:1234-1237 4816:1238-1661 5240:1662-1695 5274:1696-1714 5293:1715-1788 5367:1789-1793 5372:1794-2007 5586:2008-2019 5598:2020-2122 5701:2123-2149 5728:2150-2193 5772:2194-2250 11258:2251-2252 11260:2253-2272 5851:2273-2304 7320:2305-2329 5946:23…	3.71	22	19	24	9	7	4	4	5	3	6
Haliotis_sp_Tri_60871_c0_g1_i1;comp105776_c0_seq1_5 len=10130 path=[14434:0-68 27860:69-3479 17914:3480-6116 25006:6117-6121 20556:6122-6145 20580:6146-6549 20984:6550-6817 21252:6818-8037 22472:8038-8040 22475:8041-8148 22583:8149-8170 22605:8171-8920 23355:8921-9780 24215:9781-10129]	2		5
comp105805_c2_seq17_3 len=1072 path=[21153:0-105 139:106-1047 23380:1048-1048 23381:1049-1071];comp105805_c2_seq15_2 len=1104 path=[1:0-31 33:32-90 92:91-137 139:138-1079 23380:1080-1080 23381:1081-1103];Haliotis_sp_Tri_10477_c0_g1_i1;Haliotis_sp_Tri_10476_c0_g1_i1;comp105805_c2_seq1_3 len=2117 path=[21153:0-105 139:106-1047 1081:1048-1953 1987:1954-1983 23666:1984-1998 23681:1999-1999 23682:2000…	5.77	6	5	6	8	18	10	6	7	6	5	5
comp105830_c0_seq5_3 len=1687 path=[3022:0-346 3369:347-350 3373:351-557 3580:558-567 3590:568-573 3596:574-581 3604:582-625 13103:626-631 8207:632-645 8221:646-647 8223:648-655 3678:656-758 3781:759-810 3833:811-866 3889:867-877 3900:878-990 4013:991-1005 4028:1006-1182 4205:1183-1220 4243:1221-1361 4384:1362-1431 9264:1432-1452 13457:1453-1555 4578:1556-1595 13524:1596-1686];Haliotis_sp_Tri_368…	38							1	2	5	2			4
comp105893_c0_seq20_6 len=3250 path=[14483:0-32 16318:33-35 16321:36-54 301:55-94 341:95-133 16455:134-136 383:137-184 431:185-234 16521:235-241 488:242-384 16628:385-405 652:406-426 16670:427-428 675:429-436 683:437-565 812:566-567 814:568-649 896:650-711 958:712-822 16780:823-832 16790:833-916 1163:917-925 1172:926-1447 16947:1448-1458 1705:1459-1459 1706:1460-1469 1716:1470-1483 1730:1484-1621…	4.3	5	5	8	8	6	6	1	1	3	1
Haliotis_sp_idb_10274_c0_g1_i1;comp105913_c1_seq27_5 len=3282 path=[13671:0-6 13678:7-243 13915:244-745 3386:746-970 3611:971-986 3627:987-1033 3674:1034-1050 3691:1051-1075 3716:1076-1152 24572:1153-1156 3797:1157-1359 4000:1360-1433 24680:1434-1761 4402:1762-2294 4935:2295-2385 5026:2386-3116 18203:3117-3281];comp105913_c1_seq19_5 len=3300 path=[13646:0-24 13678:25-261 13915:262-763 3386:764-98…	3.59	4	4	4	3	4		1	2
Haliotis_sp_idb_1770_c0_g1_i1;comp105920_c0_seq2_5 len=7217 path=[12041:0-2087 31292:2088-2101 14143:2102-2102 14144:2103-2105 14147:2106-2862 14904:2863-3283 15325:3284-3434 15476:3435-3556 15598:3557-6067 4895:6068-6098 4926:6099-7216]	6	1	1	1	3	5			1	1	2	2
Haliotis_sp_Tri_83391_c0_g1_i1;comp106047_c0_seq6_2 len=4887 path=[18864:0-70 5108:71-122 5160:123-165 5203:166-231 21452:232-236 21457:237-270 5308:271-276 5314:277-311 5349:312-357 5395:358-473 5511:474-507 5545:508-632 5670:633-808 21723:809-812 21727:813-819 21734:820-840 5878:841-977 13712:978-981 6019:982-1074 16226:1075-1084 21844:1085-1091 21847:1092-1134 16321:1135-1140 6178:1141-1250 62…	2.8	4	7	6	6	2
Haliotis_sp_idb_1669_c0_g1_i1;comp106058_c0_seq2_6 len=6042 path=[1:0-319 321:320-323 325:324-383 386:384-583 586:584-1031 1034:1032-1111 1114:1112-1161 1164:1162-1185 1188:1186-1277 1280:1278-1280 1283:1281-1452 1455:1453-1459 1462:1460-1670 20769:1671-1696 20780:1697-1712 20796:1713-1724 16836:1725-1740 1743:1741-1759 1762:1760-1942 1945:1943-1949 1952:1950-2030 2033:2031-2033 2036:2034-2161 21…	3	1	1	2	1	1
Haliotis_sp_idb_30241_c0_g1_i1;comp106275_c0_seq2_4 len=629 path=[8109:0-3 8113:4-49 5497:50-107 5555:108-140 15358:141-145 5593:146-156 5604:157-169 5617:170-235 7834:236-252 5700:253-254 5702:255-307 9732:308-326 15422:327-351 15452:352-352 15448:353-375 5823:376-413 5861:414-414 5862:415-472 5920:473-477 15528:478-498 15549:499-503 15555:504-507 7973:508-511 5959:512-517 15563:518-528 15574:52…	10.1								1	5	11	6	2
Haliotis_sp_Tri_103881_c0_g1_i1;comp106447_c0_seq14_3 len=668 path=[428:0-15 3717:16-16 3718:17-39 3741:40-75 3777:76-105 3807:106-129 558:130-140 569:141-144 573:145-159 588:160-162 591:163-163 592:164-176 3524:177-184 3532:185-237 3585:238-255 684:256-259 688:260-260 689:261-261 690:262-300 729:301-302 731:303-310 739:311-334 763:335-352 781:353-378 807:379-379 808:380-382 811:383-391 820:392-3…	6.31	7	6	7	6	6	5	6	6	6	6	6	5
Haliotis_sp_idb_14366_c0_g1_i1;Haliotis_sp_idb_14368_c0_g1_i1;comp106461_c0_seq3_2 len=3255 path=[22586:0-70 158:71-836 27518:837-838 27520:839-851 939:852-855 943:856-956 1044:957-963 1051:964-1375 1463:1376-1395 1483:1396-1448 1536:1449-1467 27822:1468-1674 27928:1675-1679 1767:1680-1680 1768:1681-1692 27945:1693-1703 1791:1704-1727 27975:1728-1758 22240:1759-1767 28011:1768-1769 1857:1770-1770…	3.05	2	1	12	4	1
comp106499_c0_seq7_3 len=1147 path=[5605:0-45 8881:46-47 2649:48-52 12654:53-94 12683:95-99 6296:100-124 12713:125-130 2732:131-154 12747:155-165 2767:166-210 5928:211-227 4731:228-255 12823:256-276 2878:277-348 2950:349-372 12901:373-381 12910:382-395 12924:396-396 12959:397-406 8693:407-408 12937:409-531 13021:532-762 5136:763-854 5228:855-859 13205:860-880 3482:881-913 3515:914-968 13249:969-9…	1.55	6	4	1
comp106522_c0_seq3_5 len=1863 path=[2766:0-291 3058:292-307 13575:308-323 13591:324-353 3120:354-387 3154:388-399 3166:400-506 3273:507-1052 3819:1053-1061 3828:1062-1112 13893:1113-1116 6224:1117-1148 3915:1149-1245 4012:1246-1254 4021:1255-1280 13976:1281-1281 13977:1282-1294 9495:1295-1295 4062:1296-1296 4063:1297-1299 4066:1300-1301 4068:1302-1390 14089:1391-1401 14100:1402-1404 14103:1405-14…	2	2	1		1
Haliotis_sp_idb_2214_c0_g1_i1;comp106543_c0_seq12_5 len=1411 path=[3449:0-30 12683:31-58 3508:59-337 3787:338-349 17373:350-528 3978:529-529 3979:530-553 4003:554-889 4339:890-913 4363:914-1410];comp106543_c0_seq11_6 len=1451 path=[3409:0-23 14576:24-25 3435:26-39 3449:40-70 3480:71-98 3508:99-377 3787:378-389 17373:390-568 3978:569-569 3979:570-593 4003:594-929 4339:930-953 4363:954-1450];comp10…	4.91	6	12	9	31	23	8	8	8	6	4	1
Haliotis_sp_idb_12369_c0_g1_i1;comp106697_c0_seq9_4 len=2070 path=[15235:0-9 7263:10-41 15268:42-52 7306:53-351 7606:352-499 7754:500-553 7808:554-584 15490:585-619 7874:620-620 7875:621-644 7899:645-677 7932:678-697 7952:698-743 7998:744-773 8028:774-852 8107:853-885 8140:886-976 8231:977-1075 15740:1076-1086 8341:1087-1093 8348:1094-1098 8353:1099-1168 8423:1169-1176 8431:1177-1327 8582:1328-15…	8.17							1	3	2
comp106756_c0_seq2_6 len=1159 path=[1838:0-82 1937:83-146 10103:147-148 2003:149-157 2012:158-191 9913:192-229 15787:230-335 10742:336-384 2261:385-456 2333:457-494 2371:495-514 15870:515-549 15906:550-697 2574:698-909 16033:910-917 11271:918-927 2804:928-1078 13772:1079-1158];comp106756_c0_seq4_4 len=1181 path=[1838:0-82 1937:83-146 10103:147-148 2003:149-157 2012:158-191 9913:192-229 15787:230-…	8.77		1	3	1	1			1	12	8	5	3
comp106832_c0_seq1_1 len=13721 path=[13699:0-1807 15507:1808-1811 15511:1812-2199 15899:2200-2202 15902:2203-2228 15928:2229-2245 15945:2246-3199 16899:3200-4277 32933:4278-5358 27456:5359-5371 19071:5372-6317 33164:6318-6341 20041:6342-6350 20050:6351-6419 20119:6420-6489 20189:6490-6496 20196:6497-6564 20264:6565-6674 20374:6675-6676 20376:6677-6758 20458:6759-6763 20463:6764-7955 21655:7956-79…	2.32	13	3	6	3	2	1
comp106854_c0_seq4_3 len=3390 path=[3371:0-258 3630:259-359 3731:360-403 13182:404-411 13190:412-412 13191:413-430 3802:431-482 3854:483-515 3887:516-539 13252:540-556 13269:557-579 3951:580-581 3953:582-606 13312:607-655 13362:656-656 4028:657-664 4036:665-731 4103:732-751 13378:752-850 4222:851-976 4348:977-1002 13455:1003-1017 4389:1018-1018 4390:1019-1020 4392:1021-1108 13516:1109-1114 13522:…	3			1
comp106862_c0_seq1_3 len=6977 path=[6962:0-1296 20050:1297-1621 8584:1622-1642 8605:1643-1701 8664:1702-1730 8693:1731-1872 8835:1873-1882 8845:1883-1992 8955:1993-2052 9015:2053-2092 9055:2093-2112 9075:2113-2419 9382:2420-2431 9394:2432-2457 9420:2458-2477 9440:2478-3169 10132:3170-3184 10147:3185-3666 20548:3667-3716 10679:3717-3856 10819:3857-4580 20725:4581-4581 20726:4582-4593 14279:4594-45…	3.11	66	95	81	45	25	13	6	6	8	3	1
Haliotis_sp_Tri_91665_c0_g1_i1;comp106928_c1_seq2_5 len=3259 path=[7621:0-102 7724:103-123 7745:124-232 17172:233-239 17179:240-309 7931:310-470 17305:471-473 17308:474-476 8098:477-481 8103:482-484 8106:485-545 8167:546-580 11398:581-587 8209:588-593 17412:594-612 17431:613-621 8243:622-626 8248:627-634 17453:635-688 17528:689-690 17530:691-772 8394:773-893 8515:894-998 8620:999-1044 17780:1045-…	6.46	4	2	2	4	4	2	3	6	4	4	3	1
comp106997_c0_seq1_2 len=4332 path=[9723:0-82 4463:83-220 4601:221-411 4792:412-463 15133:464-519 4900:520-521 4902:522-566 4947:567-670 5051:671-738 5119:739-839 5220:840-1190 15436:1191-1203 15449:1204-1270 15505:1271-1351 5732:1352-1356 5737:1357-1369 5750:1370-1499 8781:1500-1536 15653:1537-1630 6011:1631-1647 6028:1648-2220 6601:2221-2440 15894:2441-2472 6853:2473-2730 16006:2731-2733 16009:…	3.71	21	29	18	10	11	6	6	5	4	3	1
Haliotis_sp_idb_7016_c0_g1_i1;comp107084_c0_seq5_1 len=2361 path=[3718:0-107 3826:108-140 15493:141-183 14611:184-188 14621:189-584 4308:585-590 4314:591-2006 5730:2007-2075 5799:2076-2093 5817:2094-2255 5979:2256-2258 5982:2259-2314 7504:2315-2360]	4.57	16	20	30	28	19	12	7	9	7	5	5	1
comp107134_c0_seq1_6 len=18397 path=[18394:0-271 41822:272-289 18685:290-733 19129:734-1246 19642:1247-1905 20319:1906-5752 24166:5753-5759 24173:5760-8137 26551:8138-8156 26570:8157-11611 42906:11612-11627 30041:11628-12118 30532:12119-12149 30563:12150-13025 31439:13026-13105 43150:13106-13110 31524:13111-13111 31525:13112-13121 31535:13122-13351 31765:13352-13366 31780:13367-14416 32830:14417-…	2.35	33	33	27	6	4	2	1	1
Haliotis_sp_idb_11640_c0_g1_i1;comp107184_c2_seq4_5 len=2441 path=[18680:0-7 12584:8-106 3417:107-185 14896:186-208 3519:209-263 15635:264-281 18947:282-449 19083:450-467 19101:468-571 3882:572-572 3883:573-624 3948:625-838 4162:839-1358 4682:1359-1625 4949:1626-1716 5040:1717-1729 5053:1730-2140 5464:2141-2160 5484:2161-2285 5609:2286-2440];comp107184_c2_seq2_6 len=2454 path=[18680:0-7 12584:8-1…	4.76	3	6	4	7	3	1	3	3	1	1	2
Haliotis_sp_idb_11781_c0_g1_i1;Haliotis_sp_Tri_8814_c0_g1_i1;comp107191_c0_seq1_3 len=3038 path=[1:0-74 76:75-232 234:233-580 582:581-595 597:596-674 676:675-1745 1747:1746-1760 1762:1761-1798 1800:1799-1803 1805:1804-2165 2168:2166-2376 2379:2377-2528 2531:2529-2551 2554:2552-2606 2609:2607-2646 2649:2647-2865 2868:2866-2873 2876:2874-3037]	5					1
comp107245_c0_seq1_5 len=10256 path=[26608:0-0 12199:1-605 12804:606-1785 28185:1786-1789 28189:1790-1846 14045:1847-1870 14069:1871-2058 14257:2059-2082 14281:2083-2132 14331:2133-2140 14339:2141-3214 15413:3215-3432 15631:3433-3445 15644:3446-5546 17745:5547-6331 22719:6332-6335 18534:6336-6491 18690:6492-6495 18694:6496-7126 19325:7127-7703 29084:7704-7721 19920:7722-7740 19939:7741-8125 20324…	2.09	47	38	27	6	4				1
comp107313_c0_seq1_3 len=23161 path=[1:0-25 27:26-687 689:688-1040 51643:1041-1124 47524:1125-1126 1128:1127-2114 2116:2115-2116 2118:2117-3775 3777:3776-4372 4374:4373-4408 4410:4409-4576 4578:4577-4644 4646:4645-4716 4718:4717-6321 6323:6322-6329 6331:6330-6457 6459:6458-7628 7630:7629-8470 8472:8471-10786 52568:10787-10788 52570:10789-10866 52600:10867-11006 52667:11007-11015 11017:11016-11017…	2.51	221	174	131	59	46	5	6	8	3	2	4
comp107325_c0_seq2_5 len=23389 path=[1:0-1580 1582:1581-5577 5579:5578-5617 5619:5618-5929 5931:5930-6112 52603:6113-6270 52633:6271-7110 52723:7111-7121 7123:7122-8290 8292:8291-8665 8667:8666-8898 8900:8899-9708 9710:9709-9952 52965:9953-9996 9998:9997-10275 10277:10276-10312 10314:10313-10317 10319:10318-10351 53062:10352-10415 10417:10416-10440 10442:10441-10507 10509:10508-10531 10533:10532-…	2.75	50	42	35	22	16	7	2	3
comp107333_c0_seq2_6 len=3625 path=[4383:0-2 17147:3-26 4410:27-42 4426:43-66 4450:67-124 4508:125-137 4521:138-161 4545:162-251 4635:252-275 4659:276-299 4683:300-416 4800:417-417 4801:418-425 4809:426-440 4824:441-457 4841:458-464 4848:465-545 4929:546-554 4938:555-569 4953:570-578 4962:579-747 5131:748-771 5155:772-785 5169:786-792 5176:793-844 5228:845-845 5229:846-851 5235:852-884 5268:885-8…	1.5	2	2
comp85993_c0_seq3_1 len=269 path=[1:0-25 2598:26-29 1290:30-56 1317:57-133 3005:134-185 3038:186-199 2517:200-215 1475:216-235 3070:236-245 3080:246-268];comp64346_c0_seq4_6 len=435 path=[457:0-206 227:207-227 970:228-434];comp64346_c0_seq2_6 len=435 path=[974:0-206 973:207-227 970:228-434];comp64346_c0_seq1_6 len=435 path=[457:0-206 922:207-227 971:228-434];comp85993_c0_seq1_3 len=458 path=[2343…	21.5	11	9	9	10	13	9	10	11	14	13	23	11	23
Haliotis_sp_Tri_90773_c0_g1_i1;comp108743_c0_seq1_4 len=1812 path=[1790:0-1811]	5.44	2	2	3	2	4	8	7	2	2
comp108991_c0_seq1_4 len=714 path=[692:0-713]	6.5			1							1
comp109254_c0_seq1_3 len=1231 path=[1209:0-1230]	44.4	2	4	6	6	7	4	3	4			1		22
comp155767_c0_seq1_6 len=447 path=[425:0-446];comp109403_c0_seq1_5 len=485 path=[463:0-484];comp78781_c0_seq2_2 len=495 path=[473:0-8 482:9-114 588:115-494];Haliotis_sp_Tri_41483_c0_g1_i1;comp78781_c0_seq1_1 len=1193 path=[1758:0-812 588:813-1192]	8.5							3	3	2	1		1
Haliotis_sp_CLC_597_c0_g1_i1;comp109446_c0_seq1_5 len=447 path=[425:0-446]	7.69	3	1	1	2	4	1	4	5	17	7	4
comp1834_c0_seq1_6 len=249 path=[1:0-248];Haliotis_sp_CLC_233_c0_g1_i1;Haliotis_sp_idb_54192_c0_g1_i1;comp91334_c0_seq2_3 len=748 path=[2011:0-389 2401:390-656 6002:657-747];comp109573_c0_seq1_2 len=817 path=[795:0-816];comp91334_c0_seq4_3 len=1034 path=[2011:0-389 2401:390-656 2668:657-924 6364:925-930 2941:931-1033]	9								1		1
comp109641_c0_seq1_1 len=607 path=[585:0-606]	7.3			1	1	2	1		1	1	1	1	1
comp111388_c0_seq1_4 len=1244 path=[1222:0-1243]	7.73	1	2	3	2	1	2	1	1	3	6	5	3
Haliotis_sp_idb_10968_c0_g1_i1;comp112534_c0_seq1_2 len=422 path=[400:0-421];Haliotis_sp_idb_10969_c0_g1_i1	9.56								1	20	6	2	3
comp114698_c0_seq1_3 len=444 path=[1:0-443]	6.19	11	2	4	7		1	4	9	7	5	5	2
comp118163_c0_seq1_4 len=717 path=[1:0-716];Haliotis_sp_idb_26847_c0_g1_i1;comp93676_c0_seq1_3 len=1937 path=[1:0-268 5120:269-810 812:811-842 844:843-1081 1083:1082-1095 1097:1096-1431 1433:1432-1452 1454:1453-1519 1521:1520-1602 1604:1603-1733 1735:1734-1828 1830:1829-1847 1849:1848-1936]	3.5			4	1	1
comp127724_c0_seq1_1 len=861 path=[839:0-860]	4.86	1	1	1	1			1	1	1
comp128817_c0_seq1_3 len=906 path=[1:0-905];Haliotis_sp_idb_42198_c0_g1_i1	6.25	89	92	79	79	93	76	51	63	37	33	20	3	9
comp133740_c0_seq1_1 len=1438 path=[1416:0-1437];tr|A7L6B1|A7L6B1_HALAI Beta-catenin (Fragment) OS=Haliotis asinina PE=2 SV=1;Haliotis_sp_CLC_1079_c0_g1_i1;comp87734_c0_seq2_1 len=3625 path=[1:0-462 464:463-2415 2417:2416-2809 2811:2810-3206 3211:3207-3624]	27.2	8	8	11	4	3			1	1	6		2	12
comp135434_c0_seq1_4 len=334 path=[312:0-333];comp173339_c0_seq1_2 len=332 path=[310:0-331];comp222514_c0_seq1_3 len=364 path=[342:0-363]	6.57	41	16	18	12	16	11	14	16	30	30	26	20
comp31935_c0_seq1_4 len=586 path=[564:0-303 868:304-585];comp144616_c0_seq1_6 len=1476 path=[1454:0-1475];comp201817_c0_seq1_1 len=205 path=[183:0-204];comp174986_c0_seq1_2 len=262 path=[240:0-261];comp31935_c0_seq2_5 len=377 path=[1127:0-94 868:95-376];comp97214_c1_seq13_2 len=390 path=[2855:0-215 3071:216-288 16718:289-309 863:310-389];Haliotis_sp_CLC_2355_c0_g1_i1;comp188273_c0_seq1_5 len=510 …	111													4
comp145295_c0_seq1_5 len=1086 path=[1064:0-1085]	8.5								1	1
comp146963_c0_seq1_4 len=1497 path=[1:0-1496]	1.87	34	15	13	3	2
comp1528_c0_seq1_1 len=423 path=[401:0-422]	3			2
Haliotis_sp_Tri_808_c0_g1_i1;comp157484_c0_seq1_1 len=611 path=[1:0-610]	9								1	11	1
comp172842_c0_seq1_2 len=250 path=[228:0-249];comp85311_c0_seq2_6 len=311 path=[1860:0-76 472:77-310];comp85311_c0_seq1_4 len=705 path=[1:0-107 1954:108-113 115:114-118 120:119-202 1416:203-207 209:208-293 295:294-314 316:315-470 472:471-704]	10.7										2	5
comp186485_c0_seq1_2 len=291 path=[1:0-290]	3.22	6	3	8	1	1	1	1	2
comp191803_c0_seq1_2 len=480 path=[1:0-479]	9.94	26	19	3										4
comp201298_c0_seq1_2 len=291 path=[1:0-290]	1.6	3	1	1
comp205463_c0_seq1_5 len=574 path=[552:0-573];Haliotis_sp_idb_35864_c0_g1_i1;comp88207_c0_seq1_4 len=1165 path=[1:0-60 62:61-839 841:840-852 854:853-1037 1039:1038-1093 1095:1094-1164]	6.56		1	1		1	2	1		1	1	1
comp22563_c0_seq1_3 len=1128 path=[1106:0-1127]	75			3										6
comp23247_c0_seq1_2 len=1455 path=[1433:0-1210 2644:1211-1454]	8.16			4		3			2	1		5	4
comp236269_c0_seq1_4 len=272 path=[250:0-271]	8.38	2							2	6	4	2
comp23692_c0_seq1_3 len=1292 path=[1:0-1291]	63			7				1				1		11
comp238950_c0_seq1_2 len=684 path=[1:0-683];Haliotis_sp_CLC_2347_c0_g1_i1;Haliotis_sp_idb_28940_c0_g1_i1	1.5	1	1
comp241021_c0_seq1_1 len=240 path=[218:0-239]	10.3					1			1	4	6	8	6
comp24206_c0_seq1_4 len=428 path=[1:0-373 375:374-427]	9									1
Haliotis_sp_idb_6925_c0_g1_i1;comp24250_c0_seq1_3 len=1123 path=[1:0-1122]	8							2	6	2
comp24358_c1_seq1_6 len=270 path=[461:0-243 705:244-269]	9									3
Haliotis_sp_Tri_78397_c0_g1_i1;comp24679_c0_seq1_5 len=1229 path=[1207:0-1228]	5.77	7	12	12	16	25	44	24	14	11	6	4	1
tr|B6RB17|B6RB17_HALDI 40S ribosomal protein SA OS=Haliotis discus discus PE=2 SV=1;Haliotis_sp_CLC_41_c0_g1_i1;comp24944_c0_seq1_5 len=1291 path=[1269:0-704 1974:705-1290];comp24944_c0_seq2_6 len=1382 path=[2537:0-795 1974:796-1381];comp51703_c0_seq1_4 len=972 path=[950:0-971]	4.64	4		1	1	4			2	2
Haliotis_sp_Tri_88977_c0_g1_i1;comp24946_c0_seq1_4 len=554 path=[1:0-259 421:260-553];comp24946_c0_seq2_4 len=714 path=[1:0-259 261:260-419 421:420-713]	8						1	2	1	2	1
comp25997_c0_seq1_1 len=264 path=[242:0-96 339:97-263]	7.27	4	3	3	3	2	5	6	3	10	8	8	1
comp264773_c0_seq1_1 len=248 path=[1:0-247]	8.5								1	1
comp325898_c0_seq1_3 len=230 path=[1:0-229]	7.6	2	1							1	3	3
comp338365_c0_seq1_4 len=434 path=[1:0-433]	2.85	3	3	4	1		2
comp34940_c1_seq1_4 len=272 path=[925:0-271]	3.57		1	3	1	2
comp36515_c0_seq1_6 len=425 path=[403:0-378 782:379-424];comp269223_c0_seq1_1 len=305 path=[1:0-304];comp182383_c0_seq1_1 len=374 path=[352:0-373];tr|B6VEZ2|B6VEZ2_HALDI Histone H2A OS=Haliotis discus discus PE=2 SV=1;Haliotis_sp_Tri_52307_c0_g1_i1;tr|B6RB38|B6RB38_HALDI Histone H2A OS=Haliotis discus discus PE=2 SV=1;Haliotis_sp_Tri_108347_c0_g1_i1;comp81268_c0_seq2_1 len=671 path=[649:0-389 103…	9.82	6	3	6	5	5	5	6	6	5	7	6	5	2
comp40287_c0_seq1_1 len=308 path=[1:0-307]	26.8	13	8	10	6	5	5	6	5	9	5	11	7	22
comp41851_c0_seq2_2 len=628 path=[1:0-450 452:451-627];comp41851_c0_seq1_2 len=673 path=[1:0-450 1300:451-495 452:496-672]	3			2
comp42014_c0_seq1_4 len=750 path=[728:0-749]	2.84	4	5	4	3	2	1
comp424095_c0_seq1_4 len=436 path=[1:0-435]	7.25					1		1	1	1
comp44977_c0_seq1_2 len=894 path=[872:0-893]	1.8	33	13	10	4	1
comp44977_c1_seq1_1 len=283 path=[1743:0-282]	1.2	4	1
Haliotis_sp_Tri_131384_c0_g1_i1;comp45737_c0_seq1_4 len=580 path=[1:0-168 170:169-187 189:188-579]	2.55	1	8	10	1
comp46614_c0_seq1_4 len=554 path=[1:0-553];Haliotis_sp_Tri_23502_c0_g1_i1	30.8	28	32	8	1									25
comp46746_c0_seq1_2 len=1743 path=[1:0-1742]	1.69	11	16	2
comp48002_c0_seq1_3 len=658 path=[636:0-657]	1	1
comp48021_c0_seq1_2 len=1014 path=[1:0-822 824:823-1013];Haliotis_sp_idb_46813_c0_g1_i1	7.2			2							3
comp48128_c0_seq1_4 len=1730 path=[1:0-117 119:118-1729];Haliotis_sp_idb_14508_c0_g1_i1;comp94822_c0_seq10_2 len=1668 path=[2393:0-32 21465:33-34 2428:35-73 21510:74-76 21513:77-97 2491:98-119 2513:120-120 2514:121-210 21697:211-229 21716:230-231 2625:232-1397 12175:1398-1439 3833:1440-1552 3946:1553-1588 3982:1589-1593 3987:1594-1667];comp46294_c0_seq1_5 len=1677 path=[1655:0-1676];comp94135_c0_…	20.4	9	8	16	10	10	9	7	7	5	9	5	3	16
comp49086_c0_seq1_6 len=655 path=[653:0-32 686:33-654];Haliotis_sp_idb_68755_c0_g1_i1	1.72	29	25	9	1
comp49273_c0_seq1_2 len=963 path=[941:0-578 1520:579-686 1628:687-914 1856:915-962];Haliotis_sp_Tri_105572_c0_g1_i1	17.7	53	56	56	55	57	63	44	48	35	28	22	10	69
comp49884_c0_seq1_4 len=375 path=[1:0-374]	6.07		2	5	1	3	3	7	4	1			2
comp50852_c0_seq1_6 len=986 path=[964:0-654 1619:655-985];Haliotis_sp_Tri_7610_c0_g1_i1	111													5
comp50924_c0_seq1_4 len=686 path=[664:0-685]	8.27			1				3	2	2	1	1	1
Haliotis_sp_CLC_1047_c0_g1_i1;comp51373_c0_seq1_3 len=516 path=[494:0-83 578:84-515]	5.86	22	27	21	24	26	20	23	25	28	18	12	5
comp51688_c0_seq1_2 len=594 path=[572:0-31 604:32-42 615:43-593];Haliotis_sp_idb_52885_c0_g1_i1	1	1
comp51700_c0_seq3_3 len=645 path=[1:0-572 574:573-644];tr|B1N694|B1N694_HALDI Thioredoxin peroxidase 2 OS=Haliotis discus discus PE=2 SV=1;Haliotis_sp_idb_57414_c0_g1_i1;comp81198_c0_seq1_2 len=1114 path=[3705:0-153 196:154-1113];comp81198_c0_seq4_1 len=1155 path=[1:0-173 175:174-192 194:193-193 195:194-194 196:195-1154];comp81198_c0_seq3_2 len=1228 path=[3189:0-265 194:266-266 195:267-267 196:26…	30.4	3	2	4	3	3	2	6	7	2	4	6	7	14
comp51969_c0_seq1_2 len=816 path=[794:0-371 1166:372-667 1462:668-815]	3.33			2	1
comp52010_c0_seq1_4 len=919 path=[1:0-918]	25.6	3	1	2	4	7	5	3	6	4	2	4	5	10
Haliotis_sp_CLC_18921_c0_g1_i1;comp52213_c0_seq1_3 len=2417 path=[2395:0-1708 4104:1709-1900 4296:1901-2416]	3.53	40	35	51	37	18	6	5	13	4	4
comp52564_c0_seq2_5 len=1810 path=[1:0-283 285:284-1750 1752:1751-1809]	111													2
comp54951_c0_seq1_3 len=757 path=[1:0-121 1001:122-535 533:536-561 559:562-589 587:590-756];comp174518_c0_seq1_1 len=270 path=[248:0-269]	15	8	10	7	8	7	5	5	5	2	5	5	4	7
comp59223_c0_seq1_2 len=530 path=[1:0-47 49:48-413 415:414-471 1077:472-529]	7.44				2	1		2	1	1		1	1
comp62063_c0_seq1_1 len=3033 path=[1:0-911 913:912-1644 1646:1645-2400 2402:2401-3032]	3.6			2	3
comp62064_c0_seq1_4 len=1568 path=[1:0-1348 1350:1349-1567]	6.89		2	2						1	1	3
comp62359_c0_seq1_4 len=1019 path=[2118:0-31 1085:32-354 1408:355-851 1905:852-1018]	5.29	2	1			1				2	1
Haliotis_sp_idb_38227_c0_g1_i1;comp63434_c0_seq1_2 len=1168 path=[1:0-940 942:941-941 943:942-965 967:966-1167]	5.85	1	1	1	1	3	9	9	2
comp63526_c0_seq4_3 len=1096 path=[1:0-862 984:863-1072 3475:1073-1095];comp63526_c0_seq1_3 len=1216 path=[1:0-862 864:863-982 984:983-1192 3475:1193-1215];comp63526_c0_seq2_3 len=1573 path=[1:0-862 984:863-1072 1194:1073-1413 1535:1414-1572];comp63526_c0_seq3_3 len=1693 path=[1:0-862 864:863-982 984:983-1192 1194:1193-1533 1535:1534-1692]	8.83			1	1	1	1	2	4	3	4	3	4
Haliotis_sp_idb_84384_c0_g1_i1;comp64150_c0_seq2_1 len=699 path=[1:0-281 283:282-443 445:444-478 480:479-698]	9.12									23	3
Haliotis_sp_Tri_111928_c0_g1_i1;comp64272_c0_seq1_3 len=1172 path=[1150:0-1147 2298:1148-1171]	6.27	147	157	152	167	206	242	145	163	136	78	67	41	10
comp64297_c0_seq2_6 len=650 path=[1:0-380 382:381-407 409:408-462 1361:463-464 466:465-649];comp64297_c0_seq1_6 len=677 path=[1:0-380 382:381-407 1523:408-434 409:435-489 1361:490-491 466:492-676]	5.81	3	2		3	3	6	7	3	3	1
comp64368_c0_seq1_4 len=1757 path=[1:0-287 289:288-1653 1655:1654-1756];comp185143_c0_seq1_3 len=478 path=[456:0-477];comp61175_c0_seq1_4 len=743 path=[1369:0-393 649:394-432 688:433-742];comp78504_c0_seq4_3 len=1460 path=[4714:0-241 2576:242-912 3247:913-1459]	44									1	1	1	1	2
comp64599_c0_seq2_6 len=1464 path=[3017:0-1301 2878:1302-1463]	3.9			8	1							1
comp65289_c0_seq2_1 len=2735 path=[1880:0-81 1962:82-114 6403:115-966 7256:967-2734];comp319327_c0_seq1_4 len=271 path=[249:0-270];Haliotis_sp_Tri_81073_c0_g1_i1;tr|Q17UC2|Q17UC2_HALTU 84kDa heat shock protein OS=Haliotis tuberculata GN=hsp84 PE=2 SV=1;tr|M1JNK7|M1JNK7_HALDV Heat shock protein 90 OS=Haliotis diversicolor PE=2 SV=1;tr|D0V3X9|D0V3X9_HALDH Heat shock protein 90 OS=Haliotis discus ha…	4.47	3	1	5	1				3	1	1
comp68174_c0_seq1_5 len=483 path=[1:0-315 317:316-328 330:329-482]	36.1	2	1	2	1	1	2		1	1		1		5
comp68339_c0_seq1_1 len=356 path=[334:0-28 363:29-103 438:104-268 603:269-355]	11											1
comp68339_c0_seq2_2 len=249 path=[667:0-161 603:162-248]	32.1								1	3	5	8	5	6
Haliotis_sp_Tri_107617_c0_g1_i1;comp69531_c0_seq1_3 len=3005 path=[1:0-2300 2302:2301-2513 2516:2514-3004]	3			1
comp70759_c0_seq1_2 len=449 path=[1:0-87 89:88-101 103:102-218 220:219-370 372:371-448]	16.7	44	40	43	42	27	41	40	46	62	101	73	45	61
Haliotis_sp_idb_27632_c0_g1_i1;comp70760_c0_seq1_6 len=1255 path=[4647:0-183 3415:184-1254];tr|Q45Y90|Q45Y90_HALRU ATP synthase subunit beta (Fragment) OS=Haliotis rufescens PE=2 SV=1;Haliotis_sp_idb_27630_c0_g1_i1;comp70760_c0_seq2_6 len=2254 path=[2232:0-1182 3415:1183-2253];comp55503_c0_seq1_1 len=666 path=[1:0-25 27:26-665];comp21825_c0_seq1_2 len=679 path=[657:0-678];comp46879_c0_seq1_4 len=…	6			2	4				1				2
Haliotis_sp_idb_14514_c0_g1_i1;Haliotis_sp_Tri_65602_c0_g1_i1;comp71326_c0_seq1_2 len=987 path=[1:0-287 289:288-291 293:292-986]	9.82	5	3	10	18	10	2	1	2	1				3
comp71686_c0_seq3_3 len=1663 path=[5575:0-113 2449:114-911 3247:912-1129 3465:1130-1535 3871:1536-1662];comp71686_c0_seq4_2 len=2010 path=[1988:0-460 2449:461-1258 3247:1259-1476 3465:1477-1882 3871:1883-2009];Haliotis_sp_CLC_3415_c0_g1_i1;Haliotis_sp_idb_24631_c0_g1_i1;Haliotis_sp_idb_24632_c0_g1_i1	2	2	4	2
Haliotis_sp_idb_41213_c0_g1_i1;comp72472_c0_seq1_4 len=918 path=[1:0-917]	6.22	1	3	3	5	5	7	7	5	4	4		1
comp72553_c0_seq1_3 len=1761 path=[2261:0-199 2461:200-225 6082:226-933 6792:934-1314 7173:1315-1673 7533:1674-1760]	7.95			3	1		1	1	4	3	2	2	2
Haliotis_sp_idb_67061_c0_g1_i1;Haliotis_sp_idb_67060_c0_g1_i1;comp72685_c0_seq2_1 len=643 path=[1:0-71 73:72-619 1875:620-642];comp72685_c0_seq1_3 len=828 path=[1:0-71 1570:72-256 73:257-804 1875:805-827]	8.17							1	3	2
comp7312_c0_seq1_2 len=228 path=[1:0-123 125:124-227]	7.68	1	1	2	3	3	3	3	3	3	2	5	5
comp73608_c1_seq1_6 len=644 path=[622:0-643]	2	5	13	5
Haliotis_sp_Tri_135616_c0_g1_i1;comp75441_c0_seq1_1 len=683 path=[1:0-682]	10									1	4	1
comp76692_c0_seq1_2 len=541 path=[1:0-204 206:205-224 226:225-303 305:304-540]	11.5											1	1
Haliotis_sp_Tri_21905_c0_g1_i1;comp76913_c0_seq1_2 len=734 path=[1:0-203 205:204-733];tr|B6RB47|B6RB47_HALDI Nucleoside diphosphate kinase OS=Haliotis discus discus PE=2 SV=1	6.12	1	3	1	1	1	1		3	3		2
Haliotis_sp_Tri_26397_c0_g1_i1;comp78504_c0_seq3_1 len=1908 path=[1886:0-39 1926:40-689 2576:690-1360 3247:1361-1907];comp78504_c0_seq2_2 len=2215 path=[3771:0-346 1926:347-996 2576:997-1667 3247:1668-2214]	4.88	2	1	4	10	2	1		2	2	1	1
Haliotis_sp_CLC_1391_c0_g1_i1;Haliotis_sp_idb_68664_c0_g1_i1;Haliotis_sp_Tri_79257_c0_g1_i1;comp84331_c0_seq1_3 len=799 path=[1:0-72 74:73-79 81:80-597 599:598-619 621:620-798];comp78671_c0_seq1_1 len=812 path=[790:0-691 1898:692-698 1905:699-771 1562:772-811]	7.33			1						1	1
comp79549_c0_seq1_2 len=2081 path=[4331:0-15 2061:16-1969 4016:1970-2008 4058:2009-2080];comp145818_c0_seq1_2 len=1024 path=[1002:0-1023];Haliotis_sp_idb_37000_c0_g1_i1	27.3	6	7	18	5	11	1			4	2	3	2	16
comp79626_c0_seq1_4 len=1656 path=[1634:0-1091 2726:1092-1132 2767:1133-1655];Haliotis_sp_CLC_4455_c0_g1_i1;Haliotis_sp_CLC_4454_c0_g1_i1	5.08	70	71	84	103	63	49	40	47	43	29	24	12
Haliotis_sp_idb_7902_c0_g1_i1;Haliotis_sp_idb_7904_c0_g1_i1;comp80057_c0_seq1_3 len=2191 path=[1:0-1876 1878:1877-2190]	2.8	4		1	4	1
comp80185_c0_seq1_5 len=1716 path=[1:0-517 519:518-558 3443:559-568 570:569-864 866:865-889 891:890-1715]	38.9	3	18	21	16	14						1		36
Haliotis_sp_idb_55376_c0_g1_i1;comp80927_c0_seq4_4 len=1305 path=[1:0-282 284:283-843 845:844-863 865:864-875 877:876-895 897:896-1119 3568:1120-1304];comp80927_c0_seq1_4 len=1421 path=[1:0-282 284:283-843 845:844-863 865:864-875 877:876-895 897:896-1119 1121:1120-1420]	9.5									1	1
Haliotis_sp_idb_21028_c0_g1_i1;Haliotis_sp_Tri_128703_c0_g1_i1;comp81189_c0_seq1_4 len=2849 path=[2827:0-1522 4350:1523-2848]	3.27	21	23	17	10	6	4	2	2	1	1	3
Haliotis_sp_idb_33584_c0_g1_i1;comp81221_c0_seq1_1 len=1356 path=[61:0-1332 3508:1333-1355]	8.8							1	10	9	3	2
comp81444_c0_seq1_6 len=312 path=[1:0-45 47:46-50 52:51-98 100:99-139 1200:140-144 1205:145-173 602:174-213 215:214-245 247:246-256 258:257-311]	8.88	2	1		1	2	1	3	4	13	11	10	4
Haliotis_sp_idb_24554_c0_g1_i1;comp82066_c1_seq1_4 len=1285 path=[1316:0-668 1985:669-669 1986:670-693 2010:694-784 2101:785-1284];comp82066_c1_seq2_5 len=911 path=[2636:0-167 2813:168-410 2101:411-910]	6.55			1		2	6	7	3	1
comp82114_c0_seq2_1 len=438 path=[26:0-13 82:14-40 109:41-437];Haliotis_sp_Tri_102931_c0_g1_i1;comp82114_c0_seq1_1 len=978 path=[1546:0-580 109:581-977]	1	2
Haliotis_sp_CLC_227_c0_g1_i1;comp82154_c1_seq3_3 len=1594 path=[1:0-26 28:27-28 30:29-1120 1122:1121-1593];comp82154_c1_seq4_3 len=1789 path=[3677:0-11 3689:12-221 28:222-223 30:224-1315 1122:1316-1788];comp82154_c1_seq2_2 len=1821 path=[1:0-26 4872:27-43 3689:44-253 28:254-255 30:256-1347 1122:1348-1820]	4.5	2	1	1	4	3	3		2
Haliotis_sp_idb_12724_c0_g1_i1;comp82638_c0_seq1_6 len=2489 path=[2469:0-1041 3511:1042-1521 3991:1522-2488];Haliotis_sp_Tri_98279_c0_g1_i1;comp92329_c0_seq1_3 len=1563 path=[1541:0-299 1841:300-301 1843:302-856 2398:857-903 2445:904-1058 2600:1059-1064 2606:1065-1353 2895:1354-1562];Haliotis_sp_Tri_98277_c0_g1_i1	6.42	9	16	20	17	21	26	16	17	18	19	14	10
Haliotis_sp_idb_54086_c0_g1_i1;Haliotis_sp_Tri_14923_c0_g1_i1;Haliotis_sp_Tri_14924_c0_g1_i1;comp82828_c0_seq1_3 len=1320 path=[3184:0-142 367:143-1247 1472:1248-1319];comp82828_c0_seq2_1 len=1543 path=[1:0-212 214:213-242 244:243-365 367:366-1470 1472:1471-1542]	8.06						1	3	8	4	1
Haliotis_sp_idb_18386_c0_g1_i1;comp83123_c0_seq1_5 len=1212 path=[1190:0-421 1612:422-427 1618:428-1211]	6		1								1
Haliotis_sp_idb_73893_c0_g1_i1;comp83133_c0_seq1_3 len=545 path=[1373:0-75 1609:76-124 1141:125-134 77:135-271 1659:272-283 226:284-285 1673:286-298 1687:299-312 950:313-343 286:344-390 1223:391-416 1731:417-429 1745:430-544]	7.29		1	1	2	2	2	8	10	3	5
Haliotis_sp_idb_7453_c0_g1_i1;comp83798_c0_seq2_2 len=2287 path=[6633:0-39 4063:40-1536 5562:1537-2270 6296:2271-2286];comp83798_c0_seq3_3 len=3146 path=[3164:0-898 4063:899-2395 5562:2396-3129 6296:3130-3145]	3.25	1	3	3	3	1	1
comp83799_c2_seq1_1 len=820 path=[3192:0-768 3961:769-819];Haliotis_sp_idb_22374_c0_g1_i1;Haliotis_sp_CLC_8420_c0_g1_i1	3.12	13	9	15	13	5	2	2	1
comp84033_c0_seq1_3 len=391 path=[1:0-390]	6.4	1		1	1	2			2	1	1	1
comp84033_c1_seq1_4 len=807 path=[1656:0-737 2646:738-806];comp84033_c1_seq2_4 len=942 path=[1656:0-737 3186:738-941]	5.33				1	3	1	1
Haliotis_sp_Tri_9274_c0_g1_i1;comp84429_c0_seq1_1 len=1376 path=[1354:0-61 1416:62-65 1420:66-406 1761:407-413 1768:414-1375]	7.06					7	5	1					4
comp84564_c0_seq1_4 len=210 path=[1617:0-11 190:12-39 218:40-126 305:127-209]	5.5	3	2	1	1	1	1	1	1	3	1	1
comp84928_c0_seq1_4 len=593 path=[571:0-73 645:74-129 1852:130-130 1387:131-175 1872:176-361 933:362-413 985:414-445 1017:446-450 1022:451-592]	9.34	19	22	21	21	19	22	23	27	65	47	33	13	7
Haliotis_sp_Tri_41297_c0_g1_i1;comp85374_c0_seq1_2 len=2398 path=[2376:0-114 2491:115-316 5523:317-323 5530:324-457 2834:458-1083 3460:1084-2397];comp85374_c0_seq2_2 len=2116 path=[5023:0-175 2834:176-801 3460:802-2115];Haliotis_sp_idb_32275_c0_g1_i1	4.73	5	7	7	9	6	1	1	4	5	2	1
Haliotis_sp_idb_68617_c0_g1_i1;Haliotis_sp_idb_68613_c0_g1_i1;comp85491_c0_seq1_6 len=790 path=[2047:0-179 1021:180-205 1047:206-230 1072:231-326 1168:327-439 1281:440-479 2760:480-484 1326:485-497 1339:498-613 1455:614-623 1465:624-659 1501:660-662 1504:663-703 1810:704-789];comp85491_c0_seq2_5 len=828 path=[803:0-217 1021:218-243 1676:244-268 1072:269-364 1168:365-477 1944:478-517 2760:518-522 …	8					1		1	6	4
Haliotis_sp_idb_14094_c0_g1_i1;Haliotis_sp_idb_14082_c0_g1_i1;Haliotis_sp_idb_14091_c0_g1_i1;comp85564_c0_seq1_5 len=727 path=[705:0-332 1640:333-341 1047:342-407 1113:408-408 1114:409-430 2057:431-624 1560:625-633 1339:634-726]	19	23	24	22	18	22	19	18	13	11	10	3		28
Haliotis_sp_CLC_1642_c0_g1_i1;comp85674_c0_seq1_1 len=1364 path=[2827:0-66 1553:67-628 2115:629-650 2137:651-998 2485:999-1296 2783:1297-1363];comp85674_c0_seq2_1 len=1436 path=[1414:0-138 1553:139-700 2115:701-722 2137:723-1070 2485:1071-1368 2783:1369-1435];tr|Q9BP38|Q9BP38_HALRU Aragonite protein AP24 OS=Haliotis rufescens PE=2 SV=1	5.4	35	32	29	31	27	28	45	25	15	12	3		1
comp85761_c0_seq1_5 len=587 path=[1:0-73 75:74-94 96:95-115 117:116-118 120:119-149 1822:150-153 155:154-185 187:186-251 253:252-291 293:292-318 320:319-325 327:326-403 405:404-409 411:410-459 461:460-463 465:464-586]	9									3
Haliotis_sp_Tri_119612_c0_g1_i1;comp85967_c0_seq6_6 len=620 path=[1:0-477 479:478-619];comp85967_c0_seq5_6 len=1162 path=[1:0-477 1216:478-756 1495:757-823 4831:824-829 1568:830-834 1573:835-1138 4886:1139-1161];comp85967_c0_seq2_6 len=1708 path=[1:0-477 1216:478-756 1495:757-823 4831:824-829 1568:830-834 1573:835-1138 1877:1139-1467 2206:1468-1624 2363:1625-1707]	8.17							2	6	4
comp86036_c0_seq1_4 len=814 path=[792:0-565 1358:566-813]	1	2
comp86258_c0_seq3_4 len=1642 path=[1:0-745 747:746-1147 1149:1148-1463 1465:1464-1641];comp86258_c0_seq2_4 len=1752 path=[1:0-745 747:746-1147 1149:1148-1463 5052:1464-1573 1465:1574-1751];tr|Q45Y88|Q45Y88_HALRU Elongation factor 1-alpha (Fragment) OS=Haliotis rufescens PE=2 SV=1;Haliotis_sp_CLC_84_c0_g1_i1;Haliotis_sp_idb_34797_c0_g1_i1;tr|D1H0L8|D1H0L8_HALTU Elongation factor 1-alpha OS=Halioti…	4.07	7	6	6	9	7	2	1	3	2	1
Haliotis_sp_CLC_1609_c0_g1_i1;comp86399_c0_seq2_3 len=1790 path=[1768:0-372 2141:373-415 2184:416-1103 5015:1104-1191 2960:1192-1789];comp273839_c0_seq1_4 len=212 path=[190:0-211];comp63635_c0_seq1_1 len=1813 path=[1791:0-372 2164:373-675 2467:676-677 2469:678-1812]	4.56	3	3	4	4	3	3	1	1	2		1
Haliotis_sp_idb_47982_c0_g1_i1;comp86516_c0_seq2_3 len=1210 path=[1901:0-187 2094:188-331 96:332-424 189:425-439 204:440-591 3781:592-645 410:646-719 484:720-775 540:776-800 565:801-816 581:817-875 640:876-889 654:890-901 666:902-963 728:964-995 760:996-1023 788:1024-1156 921:1157-1209];comp86516_c0_seq1_2 len=279 path=[410:0-73 3163:74-129 540:130-154 3045:155-170 581:171-229 2958:230-243 654:24…	4.18	4	2	6	23	13	7			1
Haliotis_sp_Tri_28217_c0_g1_i1;comp86610_c0_seq1_5 len=1042 path=[1020:0-44 1065:45-720 1741:721-734 1755:735-1041]	6.43	1			1		4	4	3	1
comp86835_c0_seq2_1 len=367 path=[439:0-290 3039:291-366]	6						1
Haliotis_sp_Tri_53798_c0_g1_i1;Haliotis_sp_idb_13782_c0_g1_i1;comp87007_c0_seq1_6 len=892 path=[870:0-172 1762:173-187 1058:188-259 2040:260-266 1137:267-334 1838:335-340 1211:341-464 1335:465-527 1398:528-891]	8.5			2	1	2	1	4	16	7	2	6	5
comp87087_c0_seq1_3 len=678 path=[656:0-151 808:152-181 838:182-231 888:232-241 898:242-280 2569:281-285 942:286-309 966:310-358 1334:359-407 1064:408-470 1598:471-560 2623:561-577 2640:578-578 2641:579-580 2643:581-582 2645:583-585 1541:586-595 1252:596-677];comp87087_c0_seq2_3 len=270 path=[1064:0-62 1127:63-152 2623:153-169 2641:170-171 2643:172-173 2645:174-176 1241:177-187 1252:188-269]	8.8	3	3	1	1		1	4	5	19	29	12	1
comp87110_c0_seq1_1 len=316 path=[1126:0-51 3231:52-62 1189:63-150 3358:151-162 3370:163-164 3372:165-170 3378:171-174 583:175-315];comp87110_c0_seq2_1 len=355 path=[1126:0-51 2516:52-62 432:63-63 433:64-86 456:87-147 517:148-157 527:158-189 3358:190-201 3370:202-203 3372:204-209 3378:210-213 583:214-354]	6.85	8	8	9	8	6	6	9	11	9	14	16	3
comp87110_c0_seq3_3 len=392 path=[376:0-3 380:4-27 2885:28-37 414:38-55 432:56-56 433:57-79 456:80-140 517:141-150 527:151-182 3358:183-194 3370:195-196 3372:197-202 3378:203-206 1300:207-230 3409:231-251 1545:252-263 1557:264-292 2114:293-347 730:348-368 3523:369-391]	13.4	10	6	2	4	8	7	4	6	7	7	2		5
comp87110_c0_seq4_2 len=388 path=[1771:0-159 3378:160-163 1300:164-187 3405:188-191 1328:192-197 1334:198-387]	6.41	9	7	8	10	9	7	7	8	10	14	8	3
Haliotis_sp_CLC_4146_c0_g1_i1;comp87152_c0_seq1_4 len=1152 path=[1:0-8 10:9-10 12:11-34 36:35-35 37:36-59 61:60-303 305:304-306 308:307-330 332:331-879 881:880-903 905:904-1151];Haliotis_sp_idb_7271_c0_g1_i1	6.28	91	107	111	113	202	105	104	127	112	84	72	32	4
tr|Q17UC1|Q17UC1_HALTU 71kDa heat shock protein OS=Haliotis tuberculata GN=hsp71 PE=2 SV=1;tr|C1KC83|C1KC83_HALDV Heat shock cognate protein 70 OS=Haliotis diversicolor PE=2 SV=1;Haliotis_sp_idb_28957_c0_g1_i1;tr|Q2MJK5|Q2MJK5_HALDH Heat shock protein 70 OS=Haliotis discus hannai PE=2 SV=1;comp87346_c0_seq3_4 len=2350 path=[2328:0-663 2992:664-723 3052:724-923 3252:924-1631 4726:1632-1656 3985:16…	3.5	4	1	6	3	4	1		1
Haliotis_sp_Tri_60505_c0_g1_i1;comp87374_c0_seq2_6 len=4270 path=[1:0-132 9647:133-138 181:139-3245 3288:3246-3855 3898:3856-3871 3914:3872-4269];comp87374_c0_seq4_5 len=4311 path=[1:0-132 134:133-179 181:180-3286 3288:3287-3896 3898:3897-3912 3914:3913-4310];tr|W8E7M6|W8E7M6_HALDV 14-3-3 zeta OS=Haliotis diversicolor PE=2 SV=1	3.92	7	11	8	2	8	9	1	2	2
Haliotis_sp_idb_24105_c0_g1_i1;comp87569_c0_seq1_5 len=979 path=[957:0-95 1053:96-131 1089:132-155 2553:156-214 1172:215-222 1180:223-291 1249:292-311 1269:312-978]	7.11					1		5	3
comp87737_c0_seq2_3 len=1037 path=[5321:0-34 1650:35-46 6585:47-62 6601:63-70 6609:71-83 5602:84-90 3767:91-1016 471:1017-1017 472:1018-1030 123:1031-1032 6854:1033-1034 6926:1035-1036]	8.71					1		2	1			2	1
comp88085_c0_seq2_2 len=1291 path=[2880:0-86 1366:87-326 1606:327-351 1631:352-761 2041:762-786 2066:787-1103 2383:1104-1119 2399:1120-1290];comp88085_c0_seq1_1 len=1296 path=[1274:0-91 1366:92-331 1606:332-356 1631:357-766 2041:767-791 2066:792-1108 2383:1109-1124 2399:1125-1295];comp78924_c0_seq1_4 len=724 path=[1870:0-723]	6.62			4							3	1
comp88250_c0_seq2_2 len=449 path=[427:0-23 451:24-62 490:63-69 497:70-80 508:81-101 1523:102-128 556:129-266 694:267-290 718:291-294 722:295-425 1622:426-448];comp88250_c0_seq1_2 len=422 path=[427:0-23 451:24-62 490:63-69 497:70-80 508:81-101 556:102-239 694:240-263 718:264-267 722:268-398 1622:399-421]	12.8	3	4	3	5	5	3	3	10	13	18	9	1	4
Haliotis_sp_Tri_97777_c0_g1_i1;comp88441_c0_seq3_1 len=1542 path=[1563:0-601 2165:602-827 4392:828-847 3856:848-849 2456:850-877 2484:878-1541];comp88441_c0_seq2_1 len=1583 path=[1563:0-601 2165:602-827 4392:828-847 4412:848-890 2456:891-918 2484:919-1582];comp59451_c0_seq1_4 len=672 path=[650:0-671];comp88441_c0_seq4_2 len=1294 path=[3125:0-353 2165:354-579 4392:580-599 3856:600-601 2456:602-629…	8.76				1		1	9	15	9	11	7	1
Haliotis_sp_Tri_115237_c0_g1_i1;comp88846_c0_seq1_3 len=1434 path=[1:0-49 51:50-393 395:394-397 399:398-523 525:524-1433]	6.38			1		4	2	2	2	2
Haliotis_sp_Tri_89680_c0_g1_i1;comp89207_c0_seq1_6 len=3491 path=[2495:0-356 2852:357-364 2860:365-1395 3891:1396-1397 3893:1398-1636 7012:1637-1670 4166:1671-2488 5008:2489-3490]	2	5	2	1	2
comp89283_c0_seq1_6 len=789 path=[767:0-111 879:112-113 2715:114-149 2751:150-150 2752:151-163 931:164-164 932:165-189 957:190-574 1342:575-788];comp89283_c0_seq2_5 len=518 path=[2123:0-303 1342:304-517]	111													7
comp89292_c0_seq1_4 len=325 path=[1747:0-324]	2		1
Haliotis_sp_idb_40380_c0_g1_i1;comp89520_c0_seq1_4 len=1098 path=[1:0-97 99:98-99 101:100-141 143:142-154 156:155-551 553:552-920 922:921-921 2187:922-945 4135:946-1010 1012:1011-1097]	7.46	1	2	1	3	2	4	13	19	7	4	5
Haliotis_sp_idb_35832_c0_g1_i1;comp89562_c0_seq3_6 len=1172 path=[1290:0-366 1657:367-509 1800:510-534 3572:535-1075 2848:1076-1171];comp89562_c0_seq1_6 len=1312 path=[1290:0-366 1657:367-509 1800:510-534 3572:535-1075 2366:1076-1311]	10.1									9	9	4	4
tr|B6RB23|B6RB23_HALDI Ras-related protein Rab-1A OS=Haliotis discus discus PE=2 SV=1;Haliotis_sp_idb_18614_c0_g1_i1;comp89654_c0_seq1_3 len=2295 path=[2273:0-448 2722:449-538 2812:539-1907 4181:1908-2294];tr|A7L3I9|A7L3I9_HALCR RAB1 (Fragment) OS=Haliotis cracherodii PE=2 SV=1;Haliotis_sp_Tri_137255_c0_g1_i1;Haliotis_sp_idb_10095_c0_g1_i1;comp99790_c0_seq4_2 len=1421 path=[1:0-135 137:136-416 41…	6.43			1		1	1	1	3
tr|D0EP83|D0EP83_HALDV Prohormone convertase 1 OS=Haliotis diversicolor supertexta PE=2 SV=1;comp89682_c0_seq2_1 len=2363 path=[3029:0-350 3380:351-366 3396:367-1172 1214:1173-1376 1418:1377-2160 6648:2161-2161 2203:2162-2169 2211:2170-2362];comp89682_c0_seq1_1 len=2378 path=[3029:0-350 3380:351-366 3396:367-1172 1214:1173-1376 1418:1377-2160 6648:2161-2161 6649:2162-2162 6059:2163-2176 2203:2177…	3.92	2		3	3	2	1		1
Haliotis_sp_idb_16122_c0_g1_i1;comp90174_c0_seq4_3 len=3377 path=[1:0-592 594:593-672 674:673-712 714:713-2863 2865:2864-3094 3096:3095-3095 3097:3096-3376]	2.94	11	18	17	7	9	2		1
Haliotis_sp_Tri_27460_c0_g1_i1;comp90459_c0_seq3_3 len=2526 path=[11279:0-122 11402:123-474 17935:475-477 11757:478-496 11776:497-539 11819:540-951 12231:952-979 12262:980-1800 13083:1801-2476 8499:2477-2505 18115:2506-2512 8536:2513-2513 8537:2514-2521 18127:2522-2524 18130:2525-2525];comp90459_c0_seq8_3 len=2562 path=[11279:0-122 11402:123-474 17935:475-477 11757:478-496 11776:497-539 11819:540…	10								1		2	2
comp90611_c0_seq1_2 len=3646 path=[8397:0-3645]	3.67	2	4	1		2	1	1	1
Haliotis_sp_Tri_27896_c0_g1_i1;comp90883_c0_seq1_3 len=1777 path=[1756:0-886 2643:887-888 2645:889-960 2717:961-1284 3041:1285-1288 3045:1289-1443 3201:1444-1543 4477:1544-1544 3302:1545-1554 3312:1555-1621 4524:1622-1626 3589:1627-1648 3406:1649-1649 3407:1650-1776]	5.35	1	4	5	6	4	10	10	6
Haliotis_sp_Tri_85863_c0_g1_i1;comp90993_c0_seq1_2 len=1150 path=[4879:0-30 49:31-625 644:626-631 650:632-845 864:846-870 889:871-911 5272:912-917 5278:918-921 940:922-1149];comp90993_c0_seq2_3 len=557 path=[2458:0-64 5374:65-115 3217:116-138 3240:139-212 3314:213-233 3335:234-328 940:329-556];Haliotis_sp_idb_52010_c0_g1_i1	4.23	1	1	1	16	3	3	1
Haliotis_sp_CLC_5354_c0_g1_i1;comp91372_c0_seq1_1 len=2171 path=[2149:0-1207 3357:1208-1276 3426:1277-1856 4006:1857-1938 4088:1939-1945 4095:1946-2170]	9.38							1	1	15	6	2	1
Haliotis_sp_Tri_102529_c0_g1_i1;Haliotis_sp_idb_15781_c0_g1_i1;comp91382_c0_seq3_6 len=2048 path=[2094:0-775 2870:776-1120 3215:1121-1135 3230:1136-1214 3309:1215-1457 3552:1458-1473 3568:1474-1511 3606:1512-1903 5632:1904-2047];comp91382_c0_seq1_6 len=2116 path=[2094:0-775 2870:776-1120 3215:1121-1135 3230:1136-1214 3309:1215-1457 3552:1458-1473 3568:1474-1511 3606:1512-1903 3998:1904-2115]	9								1	11	1
Haliotis_sp_Tri_122828_c0_g1_i1;comp91393_c0_seq1_5 len=3152 path=[3130:0-1533 4664:1534-1692 4823:1693-2939 6070:2940-3151];Haliotis_sp_idb_17966_c0_g1_i1	5.26	23	24	24	36	29	10	4	9	14	14	16	5
comp91506_c0_seq5_3 len=1142 path=[2661:0-41 2702:42-65 130:66-93 7394:94-100 578:101-198 676:199-392 870:393-770 1248:771-1141]	5.1	1	1		2	1	3		1	1
Haliotis_sp_Tri_79866_c0_g1_i1;comp91514_c0_seq2_1 len=2884 path=[6764:0-254 582:255-589 917:590-721 1049:722-743 1071:744-1809 2137:1810-1813 2141:1814-2368 6489:2369-2388 2716:2389-2883];comp91514_c0_seq1_3 len=3210 path=[1:0-579 581:580-580 582:581-915 917:916-1047 1049:1048-1069 1071:1070-2135 2137:2136-2139 2141:2140-2694 6489:2695-2714 2716:2715-3209]	4.5				3	3
Haliotis_sp_idb_39359_c0_g1_i1;comp91520_c0_seq1_2 len=1858 path=[1836:0-405 2242:406-408 2245:409-483 2320:484-503 2340:504-533 2370:534-552 2389:553-1375 3212:1376-1409 3246:1410-1766 3603:1767-1857]	5.27			2	9	3	2	4	1			1
Haliotis_sp_idb_8826_c0_g1_i1;Haliotis_sp_idb_8825_c0_g1_i1;comp91733_c0_seq12_2 len=3750 path=[3874:0-17 3892:18-92 3967:93-279 4154:280-1503 13339:1504-1833 8048:1834-2683 8898:2684-3524 12168:3525-3526 9741:3527-3705 7869:3706-3720 7840:3721-3737 13741:3738-3742 7862:3743-3748 7868:3749-3749];comp91733_c0_seq10_2 len=3762 path=[3874:0-17 3892:18-92 3967:93-279 12615:280-291 4154:292-1515 13339…	4.43	9	5	5	7	5	3		5	2	1	2
comp92030_c0_seq1_6 len=991 path=[1752:0-76 1829:77-132 3297:133-188 1941:189-303 3382:304-360 928:361-504 3444:505-544 1112:545-546 1114:547-597 1165:598-715 1283:716-717 1285:718-737 1305:738-761 1329:762-789 1357:790-791 1359:792-841 1409:842-843 1411:844-990]	8.07			1	1	2		1	1	3	2	2	1
comp92088_c0_seq1_4 len=674 path=[1:0-31 33:32-76 2470:77-121 123:122-145 2497:146-154 2506:155-188 190:189-256 258:257-272 2583:273-294 296:295-328 2621:329-339 341:340-350 352:351-447 2654:448-448 450:449-468 470:469-525 2678:526-531 2684:532-673]	111													5
Haliotis_sp_Tri_129647_c0_g1_i1;comp92139_c0_seq1_6 len=4232 path=[4311:0-46 4358:47-49 4361:50-618 4930:619-1740 6052:1741-2273 6585:2274-3976 8288:3977-3984 8296:3985-4201 36:4202-4219 54:4220-4220 26:4221-4231];comp92139_c0_seq2_6 len=4253 path=[4311:0-46 4358:47-49 4361:50-618 8678:619-639 4930:640-1761 6052:1762-2294 6585:2295-3997 8288:3998-4005 8296:4006-4222 36:4223-4240 54:4241-4241 26:4…	2.72	7	24	10	11	4	1
comp92223_c1_seq1_1 len=1422 path=[5715:0-199 5915:200-218 5934:219-467 17974:468-468 6184:469-484 6200:485-1421];Haliotis_sp_idb_2286_c0_g1_i1;comp92223_c1_seq2_1 len=1458 path=[5715:0-199 5915:200-218 5934:219-467 17951:468-470 15696:471-503 17974:504-504 6184:505-520 6200:521-1457];Haliotis_sp_Tri_135246_c0_g1_i1;comp92223_c1_seq3_1 len=528 path=[5715:0-199 5915:200-218 5934:219-467 17951:468-…	3.52	55	59	62	34	18	12	5	14	6	3	5	2
Haliotis_sp_Tri_91048_c0_g1_i1;comp92274_c0_seq1_1 len=1763 path=[1:0-14 16:15-23 25:24-783 785:784-785 787:786-934 936:935-968 970:969-1509 1511:1510-1602 1604:1603-1682 4386:1683-1762]	9.21									11	3
Haliotis_sp_idb_14124_c0_g1_i1;comp92385_c0_seq9_2 len=1818 path=[1888:0-182 2079:183-1063 2960:1064-1153 14336:1154-1154 14337:1155-1156 3053:1157-1327 3224:1328-1817];comp92385_c0_seq6_2 len=1827 path=[1888:0-182 2079:183-1063 13813:1064-1068 8062:1069-1163 14337:1164-1165 3053:1166-1336 3224:1337-1826];Haliotis_sp_idb_14126_c0_g1_i1;comp92385_c0_seq4_2 len=1131 path=[1888:0-182 2079:183-1063 1…	4.56	17	25	24	29	20	9	7	7	10	7	4	1
Haliotis_sp_idb_10148_c0_g1_i1;Haliotis_sp_idb_10147_c0_g1_i1;comp92459_c0_seq7_1 len=3536 path=[24690:0-221 24912:222-228 10457:229-730 14471:731-737 10966:738-1008 11237:1009-1009 11238:1010-2109 12338:2110-2977 3338:2978-3503 522:3504-3535];comp92459_c0_seq4_1 len=3629 path=[23354:0-114 10250:115-321 10457:322-823 14471:824-830 10966:831-1101 11237:1102-1102 11238:1103-2202 12338:2203-3070 333…	4			1	1	1
Haliotis_sp_idb_1097_c0_g1_i1;comp92517_c0_seq1_1 len=9741 path=[9719:0-600 10320:601-2050 11770:2051-2057 11777:2058-4041 13761:4042-9740]	2		2
Haliotis_sp_Tri_61154_c0_g1_i1;comp92600_c0_seq1_6 len=1641 path=[1:0-64 4356:65-74 76:75-100 102:101-118 120:119-164 166:165-170 4408:171-259 261:260-281 283:282-322 4476:323-331 3347:332-347 3363:348-395 397:396-523 525:524-542 544:543-685 687:686-705 707:706-1640]	5.38	3	4	7	10	6	4	3	2	6	3	2
Haliotis_sp_idb_18822_c0_g1_i1;comp92750_c0_seq3_1 len=4082 path=[4060:0-91 4152:92-814 4875:815-836 4897:837-1812 10530:1813-1814 5875:1815-2017 6078:2018-2985 7046:2986-3256 10594:3257-3259 10597:3260-3658 7719:3659-4081];comp92750_c0_seq5_1 len=4247 path=[4060:0-91 8326:92-256 4152:257-979 4875:980-1001 4897:1002-1977 10530:1978-1979 5875:1980-2182 6078:2183-3150 7046:3151-3421 10594:3422-3424…	3.72	47	51	55	34	24	12	7	8	8	4	4	4
comp92770_c0_seq1_5 len=4375 path=[4354:0-39 4395:40-188 4544:189-4374];Haliotis_sp_Tri_21823_c0_g1_i1	2.74	19	23	15	6	4	3	1	3
Haliotis_sp_idb_31192_c0_g1_i1;comp92777_c0_seq2_2 len=1524 path=[1506:0-76 1583:77-764 3034:765-786 2293:787-912 2419:913-1107 2618:1108-1127 2638:1128-1129 2640:1130-1152 2663:1153-1153 2664:1154-1458 5035:1459-1523];tr|B6RB90|B6RB90_HALDI Malate dehydrogenase (Fragment) OS=Haliotis discus discus PE=2 SV=1;comp65094_c0_seq1_4 len=893 path=[872:0-80 954:81-678 1552:679-892]	6.23					3	7	1	1	1
Haliotis_sp_Tri_47901_c0_g1_i1;comp92949_c2_seq16_6 len=2805 path=[10669:0-168 25616:169-326 10996:327-505 11175:506-523 11193:524-749 11419:750-1339 12009:1340-1367 3329:1368-1370 3332:1371-1405 26308:1406-1409 3371:1410-1419 3381:1420-1443 3405:1444-1676 3638:1677-1724 3686:1725-2454 4416:2455-2473 4435:2474-2613 4589:2614-2804];comp92949_c2_seq3_6 len=2819 path=[10669:0-168 25616:169-326 10996…	4.1	8	4	9	7	7	5	3	5
Haliotis_sp_idb_48873_c0_g1_i1;comp92958_c0_seq2_5 len=1533 path=[3447:0-11 3459:12-86 4376:87-105 4395:106-108 3739:109-109 1520:110-133 4444:134-137 4448:138-157 3983:158-171 1573:172-422 3192:423-439 1841:440-796 4609:797-817 4630:818-818 2922:819-910 2300:911-1532];comp92958_c0_seq1_6 len=1558 path=[3447:0-11 3459:12-86 4376:87-105 4395:106-108 1481:109-147 1520:148-171 4448:172-191 1568:192-…	4.77	12	9	12	13	10	4	8	6	2	2	5	1
comp92980_c1_seq2_3 len=2514 path=[1:0-833 835:834-850 852:851-1152 1154:1153-1162 6714:1163-1742 1744:1743-1759 1761:1760-1883 1885:1884-1901 1903:1902-2475 2477:2476-2513]	2.67	1	4	2	1	1
comp92993_c0_seq1_6 len=1148 path=[1:0-46 48:47-65 4306:66-84 3010:85-125 101:126-158 2567:159-205 2614:206-404 418:405-527 4470:528-529 4472:530-544 2899:545-584 598:585-631 3720:632-635 4514:636-770 784:771-842 4136:843-850 864:851-991 1005:992-1061 1075:1062-1108 1122:1109-1147];comp92993_c0_seq2_6 len=1160 path=[1:0-46 48:47-65 4306:66-84 86:85-99 101:100-132 4371:133-289 291:290-304 306:305-…	4.88	3	2	3	4	7	9	3	3
Haliotis_sp_Tri_3904_c0_g1_i1;comp93346_c0_seq1_3 len=2246 path=[2427:0-86 4933:87-120 2548:121-145 5716:146-146 2777:147-1197 3828:1198-1347 3978:1348-1348 3979:1349-1349 3980:1350-1481 5820:1482-1753 5873:1754-2245];comp93346_c0_seq2_2 len=2299 path=[5716:0-0 2578:1-199 2777:200-1250 3828:1251-1400 3978:1401-1401 3979:1402-1402 3980:1403-1534 5820:1535-1806 5873:1807-2298]	2.54	3	4	2	4
comp93489_c0_seq5_6 len=1766 path=[9351:0-270 9622:271-306 9658:307-469 3755:470-526 3812:527-620 3906:621-696 3982:697-996 4282:997-1143 4429:1144-1200 4486:1201-1320 10291:1321-1422 18596:1423-1424 12238:1425-1705 12519:1706-1765];comp93489_c0_seq14_6 len=1768 path=[9351:0-270 9622:271-306 9658:307-469 3755:470-526 3812:527-620 3906:621-696 3982:697-996 4282:997-1143 4429:1144-1200 4486:1201-13…	6.59	2		1	3	4	2		2	3	2	3
Haliotis_sp_idb_36785_c0_g1_i1;comp93624_c0_seq2_4 len=1542 path=[76:0-21 1724:22-161 1864:162-198 5133:199-215 1918:216-224 1927:225-264 5160:265-269 5165:270-279 1982:280-299 2002:300-614 2317:615-1113 2816:1114-1382 3085:1383-1467 5318:1468-1485 3188:1486-1541]	5.64		2	1		4	9	5	1
Haliotis_sp_idb_37022_c0_g1_i1;Haliotis_sp_Tri_36434_c0_g1_i1;comp93713_c0_seq4_2 len=664 path=[1686:0-106 1793:107-469 3394:470-563 3488:564-564 3489:565-663];comp93713_c0_seq3_2 len=850 path=[4052:0-292 1793:293-655 3394:656-749 3488:750-750 3489:751-849];comp93713_c0_seq1_2 len=1707 path=[1686:0-106 1793:107-469 2156:470-1073 2760:1074-1075 2762:1076-1348 3035:1349-1521 5767:1522-1535 3223:153…	7.8	2					1	1	3	4	2	2
comp93747_c0_seq2_4 len=2566 path=[1:0-650 7687:651-666 668:667-671 673:672-740 742:741-762 7770:763-779 781:780-801 803:802-805 807:806-1133 7854:1134-1134 1136:1135-1150 1152:1151-1185 1187:1186-1209 1211:1210-2464 2466:2465-2565];comp93747_c0_seq1_4 len=2572 path=[5760:0-558 6319:559-560 6321:561-672 668:673-677 673:678-746 742:747-768 7770:769-785 781:786-807 803:808-811 807:812-1139 7854:114…	2.91	10	11	11	6	2	1	1	2
Haliotis_sp_Tri_8133_c0_g1_i1;comp93947_c0_seq8_1 len=3375 path=[1671:0-592 2264:593-779 2451:780-1160 9128:1161-1247 9215:1248-1301 9269:1302-1378 9346:1379-1497 13015:1498-1753 13271:1754-1880 13398:1881-3374];comp93947_c0_seq11_1 len=6924 path=[1671:0-592 2264:593-779 2451:780-1160 9128:1161-1247 9215:1248-1301 9269:1302-1378 9346:1379-1497 9465:1498-1834 9802:1835-2936 10904:2937-3166 11134:3…	4.16	94	75	71	50	40	35	20	25	27	12	13	1
Haliotis_sp_Tri_91049_c0_g1_i1;comp93951_c0_seq1_3 len=2511 path=[2491:0-1214 3706:1215-1216 3708:1217-1250 3742:1251-1261 3753:1262-1597 4091:1598-1691 4185:1692-1748 6236:1749-1764 4258:1765-2365 4859:2366-2405 4899:2406-2510];tr|B6RB97|B6RB97_HALDI Gelsolin OS=Haliotis discus discus PE=2 SV=1	3.82	29	31	26	32	19	12	9	8	6	2
Haliotis_sp_CLC_4517_c0_g1_i1;comp94020_c0_seq1_3 len=1732 path=[1710:0-267 1978:268-280 1991:281-304 3478:305-310 2021:311-390 2101:391-394 2105:395-1286 2997:1287-1394 3105:1395-1462 5000:1463-1468 5006:1469-1542 3253:1543-1583 3294:1584-1706 5099:1707-1731]	3.82	5	4	2	3	1	2	4	1
Haliotis_sp_Tri_61464_c0_g1_i1;comp94177_c0_seq2_3 len=2876 path=[2854:0-234 3089:235-782 3637:783-1871 4726:1872-2040 4895:2041-2052 4907:2053-2298 5153:2299-2546 5401:2547-2590 5445:2591-2840 5695:2841-2875];comp94177_c0_seq1_3 len=2891 path=[2854:0-234 3089:235-782 3637:783-1871 5994:1872-1886 4726:1887-2055 4895:2056-2067 4907:2068-2313 5153:2314-2561 5401:2562-2605 5445:2606-2855 5695:2856-2…	3.5	5	8	9	10	2	2	2	2
comp94219_c0_seq2_6 len=332 path=[2599:0-292 12460:293-304 2904:305-307 2243:308-331];Haliotis_sp_CLC_13951_c0_g1_i1;Haliotis_sp_idb_48561_c0_g1_i1;comp94219_c0_seq7_6 len=654 path=[2599:0-292 12460:293-304 2904:305-307 9315:308-335 12499:336-339 12503:340-359 8857:360-408 3015:409-409 424:410-507 522:508-511 526:512-561 12796:562-562 577:563-653];comp94219_c0_seq10_6 len=706 path=[2599:0-292 124…	6.5						1	1
comp94219_c0_seq16_4 len=775 path=[6877:0-451 12503:452-471 12523:472-474 12563:475-476 2962:477-529 3015:530-530 424:531-628 522:629-632 526:633-682 12796:683-683 577:684-774];comp94219_c0_seq15_4 len=827 path=[6877:0-451 12503:452-471 12523:472-474 12563:475-476 2962:477-529 3015:530-530 424:531-628 522:629-632 526:633-682 8350:683-826]	8.42							2	6	2	1	1
Haliotis_sp_Tri_127650_c0_g1_i1;comp94247_c1_seq1_6 len=1133 path=[1:0-356 358:357-439 441:440-471 2680:472-483 485:484-515 2833:516-575 4698:576-618 2348:619-761 763:762-787 789:788-799 801:800-821 4793:822-833 3190:834-853 4808:854-885 2244:886-899 2258:900-914 916:915-960 3418:961-980 982:981-1083 1085:1084-1085 1087:1086-1132];tr|D1M8P3|D1M8P3_HALRU Superoxide dismutase [Cu-Zn] (Fragment) OS=…	9.48								1	12	5	3
comp94326_c0_seq1_4 len=1416 path=[8056:0-52 8446:53-64 6790:65-219 5594:220-260 5635:261-1415];Haliotis_sp_Tri_111044_c0_g1_i1;comp94326_c0_seq2_5 len=3406 path=[3384:0-787 4172:788-1190 8429:1191-1953 5338:1954-2042 8446:2043-2054 5439:2055-2209 5594:2210-2250 5635:2251-3405]	2.62	6	7	6	5	2
comp94706_c0_seq1_3 len=1255 path=[529:0-183 713:184-211 741:212-327 4367:328-343 873:344-367 897:368-432 962:433-527 1057:528-532 1062:533-619 4462:620-702 1232:703-706 1236:707-794 1324:795-878 1408:879-892 1422:893-954 1484:955-988 2730:989-1005 281:1006-1029 305:1030-1034 310:1035-1051 327:1052-1087 363:1088-1093 369:1094-1127 403:1128-1186 2674:1187-1199 475:1200-1231 4685:1232-1254];Halioti…	5.83	38	26	29	29	29	28	27	14	20	16	19	7	1
Haliotis_sp_CLC_3369_c0_g1_i1;comp94743_c0_seq3_1 len=3288 path=[1:0-118 120:119-135 137:136-359 361:360-789 791:790-808 810:809-1376 1379:1377-2507 2510:2508-2527 2530:2528-3000 3003:3001-3016 9096:3017-3287];comp111239_c0_seq1_1 len=1999 path=[1977:0-1998];comp299622_c0_seq1_6 len=453 path=[431:0-452];comp160034_c0_seq1_5 len=290 path=[268:0-289];comp94743_c0_seq1_1 len=532 path=[1:0-118 120:11…	5.18	24	20	22	20	27	23	18	18	17	8	6
Haliotis_sp_Tri_31275_c0_g1_i1;comp94766_c0_seq1_2 len=3436 path=[3453:0-76 3530:77-1007 4461:1008-1009 4463:1010-2063 5517:2064-2088 5542:2089-2301 5755:2302-2303 5757:2304-2440 5933:2441-3170 6663:3171-3309 6802:3310-3435];comp94766_c0_seq2_2 len=3475 path=[3453:0-76 3530:77-1007 4461:1008-1009 4463:1010-2063 5517:2064-2088 5542:2089-2301 5755:2302-2303 5757:2304-2440 5894:2441-2479 5933:2480-3…	2.17	2	1	3
comp95150_c0_seq8_1 len=1884 path=[18147:0-41 4736:42-199 4894:200-209 4904:210-236 4931:237-403 5098:404-416 5111:417-440 5135:441-491 5186:492-509 5204:510-517 5212:518-521 5216:522-1263 5958:1264-1267 5962:1268-1349 18907:1350-1350 18908:1351-1357 6052:1358-1359 6054:1360-1692 6387:1693-1713 19027:1714-1883]	4.46	7	7	12	15	16	5	5	6	1	2
comp95370_c0_seq8_3 len=1155 path=[4571:0-525 6542:526-534 6551:535-789 8442:790-834 6851:835-1066 639:1067-1154];Haliotis_sp_idb_48075_c0_g1_i1;Haliotis_sp_idb_48074_c0_g1_i1;Haliotis_sp_idb_48069_c0_g1_i1;Haliotis_sp_Tri_56123_c0_g1_i1	1.5	1	1
Haliotis_sp_idb_35093_c0_g1_i1;comp95608_c0_seq1_6 len=2002 path=[5207:0-14 77:15-206 269:207-215 278:216-424 487:425-440 503:441-502 565:503-536 599:537-585 5333:586-622 685:623-629 692:630-1091 5413:1092-1099 4341:1100-1109 1172:1110-1153 4249:1154-1173 1236:1174-2001]	3.25			3	1
Haliotis_sp_Tri_91277_c0_g1_i1;comp95743_c0_seq1_6 len=5098 path=[5078:0-84 5164:85-530 5610:531-550 5630:551-778 5858:779-851 5931:852-866 5946:867-921 6002:922-3952 9033:3953-3968 9049:3969-5097];tr|Q5XPR3|Q5XPR3_HALTU NaK-ATPase alpha subunit (Fragment) OS=Haliotis tuberculata PE=2 SV=1;comp219411_c0_seq1_2 len=512 path=[490:0-511];comp334863_c0_seq1_5 len=306 path=[1:0-305]	4.6	119	84	74	59	47	28	20	35	36	27	23	17
comp95780_c0_seq2_4 len=1153 path=[1151:0-87 1239:88-94 1246:95-227 1379:228-261 1413:262-298 4581:299-405 4649:406-435 3988:436-472 1620:473-475 1623:476-577 1725:578-611 1759:612-649 1797:650-695 1843:696-715 4790:716-768 2726:769-830 3266:831-845 1993:846-859 2007:860-917 2065:918-941 2089:942-967 2846:968-996 2168:997-1033 2205:1034-1057 2229:1058-1152]	6.75	5	4	6	5	5	4	4	5	8	6	7	4
Haliotis_sp_CLC_3294_c0_g1_i1;comp95784_c0_seq3_3 len=3920 path=[1:0-33 11837:34-34 36:35-245 247:246-1613 1615:1614-1633 1635:1634-1648 1650:1649-1782 1784:1783-2946 2948:2947-3077 3079:3078-3099 3101:3100-3124 3126:3125-3126 3128:3127-3687 3689:3688-3693 3695:3694-3919];comp95784_c0_seq1_2 len=4009 path=[9525:0-123 36:124-334 247:335-1702 1615:1703-1722 1635:1723-1737 1650:1738-1871 1784:1872-3…	3.2	15	34	14	9	5	4	3	1	2	2	1
Haliotis_sp_idb_33556_c0_g1_i1;Haliotis_sp_idb_46261_c0_g1_i1;comp95930_c0_seq1_6 len=1578 path=[1:0-123 125:124-149 151:150-171 4451:172-175 177:176-177 179:178-547 549:548-558 560:559-1020 1022:1021-1514 1516:1515-1535 4815:1536-1556 4816:1557-1577];comp95930_c0_seq4_6 len=1740 path=[1:0-123 125:124-149 151:150-171 4451:172-175 177:176-177 179:178-547 549:548-558 560:559-1020 1022:1021-1514 151…	7.81	1		1	1		1	3		3	3	3
comp96038_c1_seq3_1 len=652 path=[2212:0-24 2237:25-106 2319:107-155 2368:156-188 9644:189-297 2510:298-322 2535:323-344 2557:345-368 2581:369-395 17637:396-404 17646:405-422 2635:423-519 2732:520-651]	9.14									12	2
Haliotis_sp_idb_26277_c0_g1_i1;comp96136_c0_seq5_5 len=3090 path=[1:0-417 419:418-420 422:421-1744 1746:1745-2463 2465:2464-2631 10180:2632-2772 12595:2773-2790 8923:2791-2814 12621:2815-3089];comp96136_c0_seq3_5 len=3248 path=[1:0-417 419:418-420 422:421-1744 1746:1745-2463 2465:2464-2631 2633:2632-3247]	5.23			2	2	5	1	1	2
Haliotis_sp_Tri_94377_c0_g1_i1;comp96439_c0_seq1_1 len=4274 path=[4252:0-16 4269:17-143 8639:144-185 4438:186-680 4933:681-704 4957:705-767 5020:768-769 5022:770-1899 6152:1900-2456 6709:2457-3844 8097:3845-3851 8104:3852-4273]	4.5			1	4				1
Haliotis_sp_idb_16409_c0_g1_i1;comp96503_c0_seq1_3 len=2333 path=[1:0-529 531:530-1323 1325:1324-1336 1338:1337-1398 4686:1399-1417 1419:1418-1476 1478:1477-1619 1621:1620-1625 1627:1626-1756 1758:1757-1757 1759:1758-1781 6179:1782-2010 2012:2011-2011 2013:2012-2062 2064:2063-2077 2079:2078-2164 2166:2165-2260 2262:2261-2332]	2	2	1		1
Haliotis_sp_Tri_81596_c0_g1_i1;comp96576_c0_seq1_4 len=2097 path=[1:0-136 138:137-141 143:142-266 5509:267-273 5516:274-421 423:422-506 5620:507-528 530:529-715 5687:716-729 731:730-732 734:733-964 966:965-1002 5754:1003-1066 1068:1067-1070 1072:1071-1421 1423:1422-1485 1487:1486-2096]	7.54	2	1	2	3	8	5	15	23	6	10	5	3
Haliotis_sp_Tri_73887_c0_g1_i1;comp96622_c0_seq1_3 len=2801 path=[1:0-237 239:238-261 263:262-778 780:779-783 785:784-1063 1065:1064-1258 1260:1259-1259 1261:1260-1283 1285:1284-1380 1382:1381-2253 2255:2254-2800]	7.15					1	8	16	12	2
comp96813_c0_seq1_5 len=1118 path=[1108:0-120 1229:121-127 1236:128-160 1269:161-303 2442:304-331 1440:332-567 3927:568-586 3943:587-696 1805:697-718 1827:719-822 1931:823-826 1935:827-903 4073:904-925 2034:926-940 4085:941-957 2066:958-981 4116:982-1025 2134:1026-1041 2150:1042-1071 2670:1072-1117];Haliotis_sp_CLC_6293_c0_g1_i1	3.17	2		1	1	2
comp96833_c0_seq1_1 len=4779 path=[1:0-1769 1771:1770-3466 9665:3467-3572 3574:3573-3618 3620:3619-3641 3643:3642-3960 3962:3961-4015 4017:4016-4031 11456:4032-4312 4314:4313-4331 4333:4332-4778]	2.69	31	26	21	13	7	3	2	1	1
comp97057_c2_seq2_1 len=506 path=[966:0-42 1009:43-48 1015:49-189 7173:190-217 1184:218-266 1233:267-288 1255:289-372 7638:373-375 1342:376-384 1351:385-385 1352:386-441 7682:442-443 1410:444-453 7676:454-463 1430:464-505];Haliotis_sp_idb_8482_c0_g1_i1;comp97057_c2_seq1_3 len=721 path=[2615:0-83 2699:84-138 2754:139-156 7708:157-214 4175:215-246 4207:247-275 6542:276-307 7426:308-317 6314:318-326…	8.28					1	1	7	10	7	4	2
comp97143_c2_seq1_6 len=1429 path=[1:0-542 544:543-545 7421:546-566 2967:567-640 7511:641-739 7540:740-740 7541:741-749 751:750-895 897:896-919 921:920-1069 1071:1070-1082 1084:1083-1176 1178:1177-1207 7740:1208-1237 1239:1238-1240 1242:1241-1428]	6.24	1	2	1	2	6	6	5	3	6		1
Haliotis_sp_CLC_17798_c0_g1_i1;Haliotis_sp_idb_6762_c0_g1_i1;comp97289_c0_seq1_2 len=3277 path=[3290:0-686 3977:687-838 4129:839-2183 5474:2184-2204 5495:2205-2458 5749:2459-3220 6522:3221-3276];comp97289_c0_seq2_2 len=3288 path=[3290:0-686 3977:687-838 4129:839-2183 5474:2184-2204 5495:2205-2458 5749:2459-3220 6511:3221-3231 6522:3232-3287]	3.4		4	10	2	3		1
Haliotis_sp_idb_19028_c0_g1_i1;comp97297_c0_seq2_4 len=3335 path=[1:0-69 71:70-93 95:94-461 8007:462-685 687:686-695 697:696-843 8128:844-991 993:992-1009 1011:1010-1085 1087:1086-1271 1273:1272-1281 1283:1282-2153 2155:2154-2852 2854:2853-2877 2879:2878-3334]	4.68	9	17	31	15	9	9	6	6	8	6	4
Haliotis_sp_Tri_137490_c0_g1_i1;comp97298_c0_seq1_5 len=1379 path=[1862:0-140 2003:141-276 2139:277-300 4970:301-352 6696:353-353 5023:354-418 8496:419-525 5195:526-580 5250:581-738 5408:739-749 5419:750-766 5436:767-972 5642:973-1378];comp97298_c0_seq3_5 len=689 path=[7054:0-76 5436:77-282 5642:283-688];Haliotis_sp_idb_48292_c0_g1_i1	5.96	13	10	11	10	6	5	7	15	21	11	2	1
Haliotis_sp_idb_15018_c0_g1_i1;comp97336_c1_seq3_4 len=1306 path=[41:0-116 158:117-170 212:171-208 250:209-229 271:230-255 297:256-526 6777:527-531 573:532-549 591:550-596 638:597-600 642:601-803 845:804-830 6876:831-1039 1081:1040-1267 1309:1268-1305];comp97336_c1_seq1_6 len=1311 path=[41:0-116 3464:117-181 212:182-219 6660:220-220 6661:221-222 4607:223-260 297:261-531 6777:532-536 573:537-554 5…	5.62				1	5			2
Haliotis_sp_idb_26594_c0_g1_i1;comp97362_c0_seq6_5 len=2670 path=[2648:0-275 2924:276-288 2937:289-685 18235:686-1160 18339:1161-1166 3815:1167-1550 4199:1551-1828 4477:1829-2197 4846:2198-2213 4862:2214-2245 4894:2246-2263 18635:2264-2270 18642:2271-2272 4921:2273-2669];comp97362_c0_seq3_5 len=2826 path=[2648:0-275 2924:276-288 2937:289-685 18235:686-1160 18339:1161-1166 15825:1167-1322 3815:132…	3.2	12	20	25	26	12	1		1	1
comp97413_c0_seq7_1 len=1615 path=[3307:0-33 3341:34-86 6794:87-139 3447:140-227 225:228-308 306:309-310 308:311-660 658:661-752 750:753-794 792:795-979 977:980-1442 7178:1443-1614];comp97413_c0_seq1_3 len=1647 path=[4921:0-257 223:258-258 224:259-259 225:260-340 306:341-342 308:343-692 658:693-784 750:785-826 792:827-1011 977:1012-1474 7178:1475-1646];comp97413_c0_seq5_2 len=1745 path=[4120:0-14…	4.06	3	2	3	4		2	3	1
comp97435_c0_seq2_4 len=1886 path=[1:0-269 271:270-282 5087:283-390 392:391-446 448:447-548 550:549-563 565:564-1223 1225:1224-1348 3964:1349-1354 1356:1355-1385 1387:1386-1386 1388:1387-1410 1412:1411-1685 1687:1686-1688 1690:1689-1885];Haliotis_sp_CLC_5384_c0_g1_i1;Haliotis_sp_Tri_41833_c0_g1_i1	1	4
comp97454_c0_seq14_3 len=1708 path=[5551:0-117 2574:118-279 2736:280-298 2755:299-771 3228:772-788 6868:789-1060 6896:1061-1062 3519:1063-1174 3631:1175-1341 3798:1342-1342 3799:1343-1366 3823:1367-1684 7065:1685-1707];Haliotis_sp_Tri_104792_c0_g1_i1;comp97454_c0_seq5_2 len=1854 path=[2251:0-116 2368:117-119 2371:120-163 2474:164-263 2574:264-425 2736:426-444 2755:445-917 3228:918-934 6868:935-12…	4				2
Haliotis_sp_Tri_86314_c0_g1_i1;comp97759_c0_seq1_3 len=2686 path=[4815:0-617 5433:618-850 5666:851-864 5680:865-942 5758:943-946 5762:947-2243 7059:2244-2563 11870:2564-2621 2432:2622-2627 12393:2628-2685]	2.75		1	3
Haliotis_sp_idb_3982_c0_g1_i1;comp97821_c1_seq3_6 len=1748 path=[8350:0-18 3383:19-52 10368:53-70 3435:71-221 10435:222-267 3632:268-290 3655:291-293 3658:294-1534 4899:1535-1747]	3.7	3	3	5	6	3	1		2
Haliotis_sp_CLC_5447_c0_g1_i1;Haliotis_sp_idb_15505_c0_g1_i1;comp97886_c0_seq1_6 len=2035 path=[1:0-28 30:29-83 85:84-100 102:101-206 7478:207-230 232:231-348 350:349-749 751:750-772 774:773-909 911:910-933 935:934-934 936:935-1866 1868:1867-1868 1870:1869-2034]	4.21	3	7	6	4	10	2	3	1	2
comp97911_c1_seq1_4 len=1696 path=[1:0-71 73:72-102 104:103-278 280:279-320 322:321-324 326:325-345 347:346-455 4378:456-490 492:491-663 665:664-681 683:682-842 844:843-862 864:863-1274 6916:1275-1394 1396:1395-1418 1420:1419-1486 1488:1487-1498 1500:1499-1561 1563:1562-1593 1595:1594-1695]	2.27	4	3	2	1	1
Haliotis_sp_Tri_52786_c0_g1_i1;comp98044_c0_seq2_2 len=1470 path=[1516:0-58 1575:59-108 1625:109-129 1646:130-263 1780:264-270 1787:271-569 6139:570-574 6144:575-586 2103:587-594 2111:595-1113 2630:1114-1130 2647:1131-1259 2776:1260-1391 2908:1392-1418 5283:1419-1469];comp98044_c0_seq5_2 len=630 path=[1516:0-58 1575:59-108 1625:109-129 1646:130-263 1780:264-270 1787:271-569 6139:570-574 6144:575-…	8.69	3	5	1		3	5	7	3	6	3	21	14
Haliotis_sp_idb_2169_c0_g1_i1;comp98123_c0_seq1_3 len=5655 path=[12132:0-140 12273:141-153 12286:154-250 556:251-299 606:300-343 650:344-1291 1598:1292-1312 1619:1313-1883 2190:1884-3257 3567:3258-4782 5092:4783-4802 5112:4803-5570 5880:5571-5575 5885:5576-5654];comp98123_c0_seq2_1 len=5959 path=[1:0-554 556:555-603 606:604-647 650:648-1595 1598:1596-1616 1619:1617-2187 2190:2188-3561 3567:3562-5…	2.78	27	27	28	14	7	5	1	2
comp98263_c0_seq9_4 len=1076 path=[7801:0-47 1604:48-511 2068:512-540 2097:541-547 2104:548-549 2106:550-692 2249:693-716 2273:717-1055 8362:1056-1056 8363:1057-1059 119:1060-1075];comp98263_c0_seq6_4 len=1095 path=[7801:0-47 1604:48-511 2068:512-540 2097:541-547 2104:548-549 2106:550-692 2249:693-716 2273:717-1055 2612:1056-1062 2619:1063-1075 8343:1076-1082 8350:1083-1094];comp98263_c0_seq5_4 l…	4.67		2								1
Haliotis_sp_idb_45022_c0_g1_i1;comp98351_c4_seq1_5 len=1352 path=[4561:0-133 4695:134-143 4705:144-399 4961:400-402 4964:403-636 5198:637-677 5239:678-709 5271:710-765 5327:766-792 5354:793-928 5490:929-1351];comp98351_c4_seq2_5 len=1658 path=[4561:0-133 4695:134-143 4705:144-399 4961:400-402 4964:403-636 5198:637-677 5239:678-709 5271:710-765 5327:766-792 5354:793-928 15081:929-1176 15329:1177-1…	5.65	6	8	7	7	13	15	8	5	7	5	3	1
Haliotis_sp_idb_14032_c0_g1_i1;Haliotis_sp_Tri_20583_c0_g1_i1;comp98537_c2_seq3_2 len=3453 path=[9865:0-705 10571:706-974 10840:975-975 10841:976-1353 21765:1354-1354 11220:1355-1356 11222:1357-1419 11285:1420-2832 12698:2833-2855 12721:2856-3200 13066:3201-3452];comp98537_c2_seq2_2 len=3480 path=[9865:0-705 10571:706-974 10840:975-975 10841:976-1353 21765:1354-1354 16452:1355-1383 11222:1384-144…	2		1
Haliotis_sp_idb_13427_c0_g1_i1;comp98557_c3_seq1_5 len=2599 path=[6823:0-311 7135:312-319 7143:320-763 7587:764-1176 8000:1177-1177 8001:1178-1179 8003:1180-2019 8843:2020-2020 8844:2021-2234 19628:2235-2561 780:2562-2598]	3	2	3	4	5	1
Haliotis_sp_Tri_123348_c0_g1_i1;comp98866_c0_seq1_1 len=3558 path=[1:0-163 165:164-165 167:166-323 325:324-2413 2415:2414-2430 2432:2431-2654 2658:2655-2725 2729:2726-2749 2753:2750-2843 2847:2844-2867 2871:2868-3005 3009:3006-3029 3033:3030-3057 3061:3058-3081 3085:3082-3089 3093:3090-3113 3117:3114-3133 3137:3134-3157 3161:3158-3177 3181:3178-3201 3205:3202-3392 3396:3393-3393 3397:3394-3417 34…	7.27			1	4	2			2	1	1	3	1
Haliotis_sp_idb_4984_c0_g1_i1;comp99132_c0_seq3_2 len=5293 path=[15736:0-656 4934:657-692 19469:693-782 5039:783-793 19532:794-808 10615:809-1487 11294:1488-2342 12152:2343-4421 16642:4422-4434 20067:4435-4532 14342:4533-4668 20146:4669-4695 14505:4696-4759 14569:4760-4777 14587:4778-4799 14609:4800-5099 14909:5100-5122 14932:5123-5174 14984:5175-5184 14994:5185-5238 15048:5239-5253 15063:5254-52…	3.1	4	9	8	2	5	1		1
Haliotis_sp_idb_16059_c0_g1_i1;comp99141_c3_seq2_1 len=1387 path=[5631:0-140 5772:141-142 5774:143-611 18717:612-616 18723:617-618 6251:619-628 6261:629-957 6590:958-1044 6677:1045-1142 6775:1143-1158 19002:1159-1241 6874:1242-1351 3241:1352-1375 19104:1376-1380 19109:1381-1386]	5.64			2	2	1	1	3	2
Haliotis_sp_idb_9026_c0_g1_i1;comp99181_c0_seq1_4 len=2094 path=[5612:0-33 92:34-57 116:58-89 148:90-208 267:209-228 287:229-292 6861:293-316 4243:317-349 6895:350-350 6896:351-352 6902:353-357 6907:358-358 6908:359-359 6909:360-360 6910:361-475 524:476-1171 1220:1172-1177 1226:1178-1204 1253:1205-1250 7055:1251-1855 1907:1856-2093];Haliotis_sp_idb_9027_c0_g1_i1	3.19	4	4	10	4	4			1
Haliotis_sp_idb_48979_c0_g1_i1;comp99198_c0_seq6_2 len=844 path=[3677:0-59 3737:60-416 12752:417-441 4119:442-697 18786:698-699 4377:700-843];comp99198_c0_seq2_2 len=1589 path=[3677:0-59 3737:60-416 12752:417-441 4119:442-697 18786:698-699 14010:700-908 14219:909-978 14289:979-1031 9537:1032-1067 12029:1068-1140 16987:1141-1156 12121:1157-1186 12151:1187-1285 12250:1286-1351 15911:1352-1375 12341…	1	3
Haliotis_sp_Tri_90950_c0_g1_i1;Haliotis_sp_Tri_90949_c0_g1_i1;comp99268_c0_seq8_1 len=1807 path=[8718:0-91 8810:92-137 8856:138-231 8950:232-272 8991:273-532 4708:533-920 5096:921-944 5120:945-971 5147:972-995 5171:996-1114 5290:1115-1115 5291:1116-1139 5315:1140-1217 5393:1218-1241 5417:1242-1397 5573:1398-1421 5597:1422-1433 5609:1434-1457 5633:1458-1542 5718:1543-1558 5734:1559-1584 5760:1585-…	3.42	1	3	7	4	3	1
Haliotis_sp_idb_22405_c0_g1_i1;comp99282_c0_seq1_3 len=1955 path=[1:0-70 72:71-123 125:124-130 132:131-624 5781:625-632 634:633-738 740:739-761 763:762-851 853:852-871 873:872-925 927:926-927 929:928-1007 1009:1008-1029 1031:1030-1300 6026:1301-1321 1325:1322-1333 1337:1334-1578 1582:1579-1608 1613:1609-1763 1768:1764-1806 1811:1807-1831 6183:1832-1891 1896:1892-1954]	5.88	1	7	4	15	5			5	4	1	6	3
Haliotis_sp_idb_20277_c0_g1_i1;comp99293_c0_seq1_1 len=1604 path=[1565:0-40 1606:41-157 4909:158-160 1726:161-174 1740:175-182 1748:183-773 2339:774-776 2342:777-816 2382:817-833 5101:834-850 2416:851-863 2429:864-945 5141:946-1239 2805:1240-1258 2824:1259-1275 5260:1276-1412 2978:1413-1452 5303:1453-1467 5319:1468-1473 5325:1474-1487 5371:1488-1563 5374:1564-1603]	4.4				3	2
Haliotis_sp_Tri_102514_c0_g1_i1;comp99331_c0_seq3_6 len=3387 path=[9150:0-1432 10583:1433-1454 10605:1455-1487 17726:1488-1488 1917:1489-2687 3116:2688-2763 18437:2764-3345 3774:3346-3386];comp99331_c0_seq1_6 len=3387 path=[9150:0-1432 10583:1433-1454 10605:1455-1487 17726:1488-1488 1917:1489-2687 3116:2688-2763 18437:2764-3345 3855:3346-3386];comp99331_c0_seq7_6 len=3795 path=[1:0-45 47:46-121 1…	2	2	1	2
comp99376_c0_seq37_5 len=3557 path=[1:0-542 544:543-639 32268:640-643 32272:644-654 32422:655-657 659:658-834 836:835-1514 1516:1515-1911 1913:1912-1945 1947:1946-1981 1983:1982-2074 32839:2075-2106 13104:2107-2286 13284:2287-2477 2461:2478-2490 32946:2491-2501 2485:2502-2518 2502:2519-2544 2528:2545-2709 2693:2710-2905 2889:2906-2945 2929:2946-2956 2940:2957-3174 33108:3175-3178 33112:3179-3179 …	2.18	3	9	4	1
comp99505_c0_seq1_5 len=2162 path=[2140:0-311 6103:312-326 2467:327-333 2474:334-390 2531:391-431 2572:432-476 2617:477-516 2657:517-535 2676:536-559 2700:560-569 2710:570-635 6210:636-645 2786:646-1182 3323:1183-1192 3333:1193-1315 3456:1316-1363 3504:1364-1382 6284:1383-1701 3842:1702-1726 3867:1727-1782 5164:1783-1783 3924:1784-1823 3964:1824-1856 3997:1857-1911 4052:1912-1936 4077:1937-2003 4…	6.77	2	3	7	4	6	1	6	10	14	5	2	1
Haliotis_sp_Tri_2770_c0_g1_i1;comp99703_c0_seq1_2 len=2817 path=[2795:0-1060 3856:1061-1739 4535:1740-1764 4560:1765-1802 4598:1803-1812 4608:1813-1836 4632:1837-2307 5103:2308-2429 5225:2430-2816];comp136401_c0_seq1_5 len=2422 path=[2400:0-2421];comp94682_c0_seq1_3 len=1237 path=[909:0-344 1254:345-367 1277:368-753 3812:754-781 23:782-1011 253:1012-1071 4861:1072-1078 320:1079-1104 346:1105-1128…	3.41	6	7	26	8	4	3	2	2
Haliotis_sp_Tri_9550_c0_g1_i1;comp99722_c0_seq2_1 len=6928 path=[1:0-3200 3202:3201-3674 3676:3675-3690 3692:3691-4174 4176:4175-4188 4190:4189-5917 5919:5918-6274 16180:6275-6277 16183:6278-6309 6311:6310-6782 6784:6783-6927]	2.17	2	1	3
comp99731_c0_seq1_5 len=1368 path=[2:0-76 79:77-79 82:80-153 2785:154-177 2809:178-199 202:200-315 318:316-343 346:344-559 562:560-561 564:562-628 631:629-630 5570:631-639 642:640-656 5595:657-704 707:705-810 813:811-833 836:834-885 5741:886-886 3402:887-887 3403:888-914 917:915-955 958:956-990 993:991-1003 1006:1004-1082 1085:1083-1102 1105:1103-1187 1190:1188-1190 1193:1191-1367]	5.29		1	1	1	1	1		1	1
Haliotis_sp_CLC_11155_c0_g1_i1	65.6	3	4	3										14
Haliotis_sp_CLC_1125_c0_g1_i1	6.33	18	35	27	22	11	12	8	9	9	3	7	1	3
Haliotis_sp_CLC_12_c0_g1_i1	4.05	26	48	61	43	24	9	7	6	6		2	1	1
Haliotis_sp_CLC_12027_c0_g1_i1;Haliotis_sp_idb_54497_c0_g1_i1;Haliotis_sp_idb_41452_c0_g1_i1	8.84	13	13	12	16	38	20	10	17	17	18	15	2	5
Haliotis_sp_CLC_123_c0_g1_i1;Haliotis_sp_idb_32947_c0_g1_i1	8.33	38	38	37	43	31	30	25	28	22	23	24	21	9
Haliotis_sp_CLC_1320_c0_g1_i1;Haliotis_sp_Tri_133893_c0_g1_i1;Haliotis_sp_Tri_133894_c0_g1_i1	22	6	6	8	11	10	5	4	11	8	4	2	1	14
Haliotis_sp_CLC_1340_c0_g1_i1;Haliotis_sp_Tri_23367_c0_g1_i1	5.84	15	8	4	4	2	3	3	11	13	8	3	1
Haliotis_sp_CLC_146_c0_g1_i1;Haliotis_sp_idb_13068_c0_g1_i1;Haliotis_sp_Tri_105374_c0_g1_i1;Haliotis_sp_idb_13069_c0_g1_i1	5.65	88	127	90	56	44	30	39	42	26	15	20	12	7
Haliotis_sp_CLC_148_c0_g1_i1	8	17	15	18	16	18	21	20	29	41	41	34	12	2
Haliotis_sp_CLC_1485_c0_g1_i1;comp101644_c0_seq1_4 len=3009 path=[1:0-618 620:619-713 715:714-1166 1168:1167-1220 1222:1221-2965 14042:2966-3008]	4.13	337	366	312	230	193	118	99	108	80	34	33	12	2
Haliotis_sp_CLC_15249_c0_g1_i1;comp82445_c0_seq1_6 len=1140 path=[1118:0-286 1405:287-323 1442:324-368 1487:369-383 1502:384-1139]	6.03	2	4	5	6	32	31	7	8	9	7	2
Haliotis_sp_CLC_1545_c0_g1_i1;Haliotis_sp_Tri_35761_c0_g1_i1;comp98763_c0_seq3_3 len=4694 path=[1:0-2312 2317:2313-2630 2635:2631-2638 2643:2639-3453 11360:3454-3485 3490:3486-3971 3976:3972-4028 4033:4029-4066 4071:4067-4099 4104:4100-4241 4246:4242-4257 4262:4258-4323 4328:4324-4324 4329:4325-4343 15062:4344-4361 15080:4362-4363 15082:4364-4420 15148:4421-4425 15153:4426-4427 15155:4428-4454 15…	4.25	246	199	179	143	126	97	71	87	55	32	32	8
Haliotis_sp_CLC_160_c0_g1_i1;sp|P86734|EPDR1_HALAI Ependymin-related protein 1 OS=Haliotis asinina GN=Sometsuke PE=1 SV=1	6.45	44	45	51	57	71	115	90	55	64	47	47	42
Haliotis_sp_CLC_18633_c0_g1_i1	3.65	14	30	41	8	10	12	5	5	3	1	1
Haliotis_sp_CLC_1876_c0_g1_i1	5.87	30	32	32	34	35	44	48	33	28	24	15	10
Haliotis_sp_CLC_1949_c0_g1_i1	5.65	29	29	25	22	20	13	7	4	5				3
Haliotis_sp_Tri_107535_c0_g1_i1;Haliotis_sp_CLC_21_c0_g1_i1;sp|P86732|GAAP_HALAI Glycine, alanine and asparagine-rich protein OS=Haliotis asinina PE=1 SV=1	15.9	87	33	31	29	40	33	45	57	113	173	313	178	86
Haliotis_sp_CLC_2296_c0_g1_i1	3.53	33	52	56	34	25	11	7	13	4		1
tr|B3SND3|B3SND3_HALDV Calmodulin OS=Haliotis diversicolor GN=CaM PE=2 SV=1;Haliotis_sp_Tri_60708_c0_g1_i1;Haliotis_sp_Tri_60705_c0_g1_i1;Haliotis_sp_CLC_2357_c0_g1_i1;Haliotis_sp_CLC_2356_c0_g1_i1	31	4	4	1	2			1	5	1				6
Haliotis_sp_CLC_2527_c0_g1_i1	111													6
Haliotis_sp_CLC_253_c0_g1_i1	5.06	1			1	9	6
Haliotis_sp_idb_2023_c0_g1_i1;Haliotis_sp_CLC_2607_c0_g1_i1;Haliotis_sp_idb_2021_c0_g1_i1	4.18	1	1	3	9	5	2	1
Haliotis_sp_CLC_303_c0_g1_i1;Haliotis_sp_Tri_125184_c0_g1_i1	9.65	98	68	71	85	91	77	82	73	86	62	61	30	32
Haliotis_sp_CLC_3466_c0_g1_i1;comp16849_c0_seq2_2 len=1627 path=[1605:0-1454 3060:1455-1626];Haliotis_sp_idb_22395_c0_g1_i1;comp169587_c0_seq1_2 len=324 path=[1:0-323]	5.2	54	46	70	53	34	26	21	19	11	3	1		4
Haliotis_sp_CLC_3878_c0_g1_i1;Haliotis_sp_idb_55101_c0_g1_i1	4.66	36	25	21	12	12	9	12	9	11	10	7	3
Haliotis_sp_CLC_39_c0_g1_i1	13.4	35	42	44	41	36	44	57	103	93	77	76	46	43
Haliotis_sp_CLC_4_c0_g1_i1;Haliotis_sp_Tri_11338_c0_g1_i1	10.4	16	20	19	16	17	14	16	17	18	15	15	12	8
Haliotis_sp_CLC_413_c0_g1_i1;comp104237_c0_seq2_2 len=1215 path=[16513:0-1019 17533:1020-1021 17535:1022-1045 17559:1046-1214];comp104237_c0_seq3_2 len=1223 path=[16513:0-1019 17533:1020-1021 17535:1022-1045 22578:1046-1098 20526:1099-1106 18868:1107-1222];comp104237_c0_seq1_2 len=1251 path=[16513:0-1019 17533:1020-1021 17535:1022-1045 22578:1046-1098 18832:1099-1134 18868:1135-1250];comp19203_c0…	4.79	4	3	7	19	5	2	2	3	4	2	1
Haliotis_sp_CLC_435_c0_g1_i1;Haliotis_sp_Tri_113045_c0_g1_i1;comp103240_c1_seq1_6 len=1922 path=[11455:0-19 2106:20-47 2133:48-67 2153:68-69 2155:70-113 11525:114-128 2214:129-247 2333:248-305 2391:306-342 11666:343-417 4259:418-442 11776:443-510 4352:511-511 4353:512-524 4366:525-551 11810:552-573 4415:574-598 11839:599-623 9202:624-636 4478:637-708 2800:709-742 2834:743-773 2865:774-983 3075:98…	2.83		3	8	1
Haliotis_sp_CLC_4378_c0_g1_i1;comp91666_c1_seq1_4 len=596 path=[2950:0-532 3483:533-569 5037:570-595];comp91666_c0_seq1_3 len=1183 path=[1:0-102 104:103-127 4659:128-249 251:250-259 261:260-776 786:777-1182]	3.58	3	6	4	4	4	1		1	1
Haliotis_sp_CLC_47058_c0_g1_i1	3.75			2	1	1
Haliotis_sp_CLC_5_c0_g1_i1;Haliotis_sp_Tri_57797_c0_g1_i1	10.1								1	4	4	4	2
Haliotis_sp_CLC_554_c0_g1_i1	18.5	35	36	24	23	10	9	16	21	9	7	7	2	30
Haliotis_sp_CLC_5712_c0_g1_i1;Haliotis_sp_Tri_121734_c0_g1_i1	2.08	2	7	3
Haliotis_sp_CLC_577_c0_g1_i1	4.5	4	1	2	4	4	3	1	2		1
Haliotis_sp_CLC_608_c0_g1_i1;tr|O44341|O44341_HALRU Lustrin A OS=Haliotis rufescens PE=2 SV=1	16.7	6	6	8	5	6	7	6	6	7	6	6	3	8
Haliotis_sp_Tri_33510_c0_g1_i1;Haliotis_sp_CLC_62_c0_g1_i1;Haliotis_sp_Tri_64677_c0_g1_i1;Haliotis_sp_Tri_33508_c0_g1_i1	53.7	5	5	7	20	12	11	11	13	9	7	8	2	91
Haliotis_sp_CLC_620_c0_g1_i1;Haliotis_sp_idb_44242_c0_g1_i1;comp427051_c0_seq1_4 len=209 path=[1:0-208]	6.33	5	8	7	12	20	10	5	16	11	5	9	4
Haliotis_sp_CLC_699_c0_g1_i1;Haliotis_sp_idb_17813_c0_g1_i1;Haliotis_sp_idb_17815_c0_g1_i1;comp89781_c0_seq1_3 len=1771 path=[1:0-592 594:593-1161 4712:1162-1166 1168:1167-1172 1174:1173-1306 1308:1307-1308 1310:1309-1770];tr|B6RB70|B6RB70_HALDI Fructose-bisphosphate aldolase (Fragment) OS=Haliotis discus discus PE=2 SV=1;tr|A0A059XNP6|A0A059XNP6_9VEST Fructose-bisphosphate aldolase (Fragment) OS…	3.7	9	9	6	3	11	3	1	3	1
Haliotis_sp_CLC_73_c0_g1_i1	10.8	68	81	93	84	88	77	94	110	91	88	50	6	44
Haliotis_sp_CLC_77_c0_g1_i1	8.48	14	16	17	15	18	20	19	21	44	34	33	15	3
Haliotis_sp_CLC_8052_c0_g1_i1;comp105092_c0_seq2_6 len=1729 path=[15173:0-13 1159:14-26 1172:27-50 1196:51-52 1198:53-72 1218:73-142 1288:143-206 1352:207-230 1376:231-260 1406:261-311 1457:312-335 1481:336-356 1502:357-380 1526:381-492 1638:493-539 1685:540-587 1733:588-611 1757:612-674 1820:675-683 1829:684-707 1853:708-764 1910:765-788 1934:789-848 1994:849-886 2032:887-908 2054:909-911 2057:9…	3.73	1	2	5	3	2	1		1
Haliotis_sp_CLC_8154_c0_g1_i1	3.99	9	14	12	8	10	6	1	2	1	1	2	1
Haliotis_sp_CLC_8292_c0_g1_i1	11											1
Haliotis_sp_CLC_866_c0_g1_i1;Haliotis_sp_Tri_74171_c0_g1_i1	8	9	11	11	4	2			1					2
Haliotis_sp_CLC_8754_c0_g1_i1	3	8	8	8	4	4	1	1	1
Haliotis_sp_idb_10164_c0_g1_i1	3.68	2	9	6	6	2	3	1	1	1
Haliotis_sp_idb_10314_c0_g1_i1;comp52297_c0_seq1_2 len=813 path=[791:0-812];comp52297_c1_seq1_1 len=374 path=[1581:0-373]	5.51	16	21	29	34	35	27	24	22	20	14	8	1
Haliotis_sp_idb_1052_c0_g1_i1;comp90611_c2_seq1_4 len=4221 path=[4199:0-140 4340:141-165 4365:166-221 4421:222-231 4431:232-544 4744:545-3216 7416:3217-3473 17178:3474-4220]	2.6	193	166	96	69	38	14	9	7	7	2
Haliotis_sp_idb_10555_c0_g1_i1;comp94035_c1_seq3_6 len=3615 path=[11239:0-99 13280:100-626 1894:627-651 1919:652-690 2458:691-1155 2923:1156-1381 3149:1382-3550 5318:3551-3569 20316:3570-3575 20322:3576-3583 5351:3584-3614];comp94035_c1_seq7_6 len=5556 path=[11239:0-99 11339:100-1321 12561:1322-2040 13280:2041-2567 1894:2568-2592 1919:2593-2631 2458:2632-3096 2923:3097-3322 3149:3323-5491 5318:54…	3.16	23	17	18	11	8	5	3	2	1	1
Haliotis_sp_idb_10705_c0_g1_i1;Haliotis_sp_Tri_36495_c0_g1_i1	4.85	117	137	146	134	103	70	56	63	37	23	24	10	3
Haliotis_sp_idb_10731_c0_g1_i1;comp101219_c0_seq2_6 len=2292 path=[7651:0-502 8154:503-515 8167:516-818 8470:819-999 8651:1000-1211 8863:1212-1476 18212:1477-1790 18527:1791-1917 1931:1918-1977 17898:1978-2291];comp101219_c0_seq2_5 len=2292 path=[7651:0-502 8154:503-515 8167:516-818 8470:819-999 8651:1000-1211 8863:1212-1476 18212:1477-1790 18527:1791-1917 1931:1918-1977 17898:1978-2291]	3.78	10	13	19	12	3	4	3	3	3	2
Haliotis_sp_idb_12126_c0_g1_i1	8							2	7	2
Haliotis_sp_idb_12172_c0_g1_i1	27.4	50	48	34	16	4		1	1	1	1	3	4	48
Haliotis_sp_idb_12174_c0_g1_i1	14.6	147	151	121	102	67	37	23	34	13	6	7		82
Haliotis_sp_idb_12176_c0_g1_i1;Haliotis_sp_Tri_16482_c0_g1_i1	52.2	19	17	13	3	2								46
Haliotis_sp_idb_12235_c0_g1_i1	2.59	10	11	12	9	2
Haliotis_sp_idb_12239_c0_g1_i1;comp99139_c0_seq1_2 len=2341 path=[5803:0-306 6110:307-1316 7120:1317-2063 7867:2064-2263 8067:2264-2287 17907:2288-2340];comp99139_c3_seq1_2 len=643 path=[621:0-590 1212:591-642]	3.95	1	3	7	4	3		1	1	1
Haliotis_sp_idb_1321_c0_g1_i1;comp107313_c0_seq1_1 len=23161 path=[1:0-25 27:26-687 689:688-1040 51643:1041-1124 47524:1125-1126 1128:1127-2114 2116:2115-2116 2118:2117-3775 3777:3776-4372 4374:4373-4408 4410:4409-4576 4578:4577-4644 4646:4645-4716 4718:4717-6321 6323:6322-6329 6331:6330-6457 6459:6458-7628 7630:7629-8470 8472:8471-10786 52568:10787-10788 52570:10789-10866 52600:10867-11006 52667…	2.45	105	107	74	41	8	6	2	1	6
Haliotis_sp_idb_13357_c0_g1_i1;Haliotis_sp_idb_13358_c0_g1_i1	3.77	12	14	10	7	7	6	4	3	2	1
Haliotis_sp_idb_13824_c0_g1_i1	4.96	66	52	38	35	32	21	13	27	30	23	22	3
Haliotis_sp_idb_1397_c0_g1_i1;Haliotis_sp_CLC_1567_c0_g1_i1;comp99390_c0_seq1_2 len=1590 path=[1:0-146 4883:147-203 205:204-255 257:256-486 3362:487-507 509:508-954 956:955-960 962:961-1158 1160:1159-1202 1204:1203-1255 1257:1256-1268 1270:1269-1311 1313:1312-1325 1327:1326-1360 1362:1361-1361 1363:1362-1385 1387:1386-1411 5298:1412-1589];comp106765_c0_seq2_5 len=4279 path=[10295:0-107 10403:108-…	2.69	198	121	92	49	27	15	6	11	10	7	2
Haliotis_sp_idb_16142_c0_g1_i1;Haliotis_sp_idb_16143_c0_g1_i1;comp94779_c0_seq1_5 len=2069 path=[7555:0-14 7570:15-20 6986:21-23 3495:24-37 3509:38-236 7621:237-237 3709:238-1198 4670:1199-1200 4672:1201-1732 5204:1733-1837 5309:1838-2068];comp94779_c0_seq2_4 len=2290 path=[5517:0-137 5655:138-457 7621:458-458 3709:459-1419 4670:1420-1421 4672:1422-1953 5204:1954-2058 5309:2059-2289];comp94779_c0…	5.61	6	6	10	13	11	7	5	6	7	6	3	2
Haliotis_sp_idb_16155_c0_g1_i1	5.77	2	3	2	6	10	5	5	11	4
Haliotis_sp_idb_16318_c0_g1_i1	5.28	4	3	6	4	2	3	6	2	2	2	2
Haliotis_sp_idb_16846_c0_g1_i1	5.49	4	6	6	8	9	8	12	8	4	3
Haliotis_sp_idb_17014_c0_g1_i1;Haliotis_sp_idb_17016_c0_g1_i1;Haliotis_sp_Tri_15512_c0_g1_i1	27.8	109	93	70	60	53	42	38	31	13	6	9	10	152
Haliotis_sp_idb_17035_c0_g1_i1	12.3	72	60	69	91	111	109	101	106	130	110	89	22	62
Haliotis_sp_idb_17053_c0_g1_i1;Haliotis_sp_Tri_48536_c0_g1_i1	4.43	10	10	11	12	4	1	1	3	3	4	4
Haliotis_sp_idb_1745_c0_g1_i1;Haliotis_sp_CLC_2232_c0_g1_i1;comp170175_c0_seq1_6 len=323 path=[1:0-322];comp189149_c0_seq1_5 len=485 path=[1:0-484]	3.35	370	432	331	230	130	79	52	63	31	16	20	8
Haliotis_sp_idb_17762_c0_g1_i1	5.69	6	4	7	7	10	10	14	10	8	1	1
Haliotis_sp_idb_18243_c0_g1_i1	6.04	3				5	5	6	1	3	1
Haliotis_sp_idb_18575_c0_g1_i1;Haliotis_sp_CLC_3307_c0_g1_i1;Haliotis_sp_idb_18579_c0_g1_i1	9.11	59	86	106	59	31	25	10	19	35	18	17	1	22
Haliotis_sp_idb_18707_c0_g1_i1;Haliotis_sp_Tri_133115_c0_g1_i1	5.21	85	82	71	67	88	63	43	57	38	27	32	20
Haliotis_sp_idb_18725_c0_g1_i1	28.4	79	71	65	58	54	40	26	35	17	18	19	13	142
Haliotis_sp_idb_19016_c0_g1_i1;comp42014_c1_seq1_2 len=281 path=[1713:0-280];comp94669_c0_seq3_4 len=864 path=[2629:0-597 3227:598-612 6686:613-722 6185:723-863];Haliotis_sp_idb_25320_c0_g1_i1;comp94669_c0_seq2_4 len=2651 path=[2629:0-597 3227:598-612 6686:613-722 3352:723-1678 4308:1679-1695 4325:1696-1821 4451:1822-2233 4863:2234-2255 4885:2256-2580 5210:2581-2650];comp94669_c0_seq1_4 len=2669 …	4.53	54	69	74	47	42	43	33	28	27	15	5	1
Haliotis_sp_idb_19448_c0_g1_i1;Haliotis_sp_idb_22914_c0_g1_i1;Haliotis_sp_Tri_8980_c0_g1_i1;Haliotis_sp_idb_1269_c0_g1_i1;comp105800_c1_seq1_1 len=2605 path=[10756:0-18 10798:19-189 10969:190-213 10993:214-277 3781:278-331 6947:332-357 21130:358-359 6975:360-477 3980:478-505 4008:506-539 4042:540-554 4057:555-595 8074:596-672 8151:673-675 8154:676-840 21363:841-874 4377:875-878 4381:879-906 21420…	3.57	5	4	8	1	2					2	1
Haliotis_sp_idb_19531_c0_g1_i1	34.1	12	10	4	2	5			3	1				15
Haliotis_sp_idb_19681_c0_g1_i1;Haliotis_sp_CLC_2860_c0_g1_i1	6.92	60	69	67	55	62	55	94	121	96	62	60	40	3
Haliotis_sp_idb_19812_c0_g1_i1;Haliotis_sp_CLC_9568_c0_g1_i1;Haliotis_sp_idb_19814_c0_g1_i1;Haliotis_sp_idb_19811_c0_g1_i1;comp87710_c0_seq1_1 len=729 path=[707:0-40 748:41-59 767:60-166 3060:167-198 906:199-228 936:229-230 938:231-316 3800:317-333 3817:334-453 1161:454-512 1220:513-653 1361:654-728];Haliotis_sp_Tri_18754_c0_g1_i1;comp103815_c0_seq4_6 len=965 path=[1278:0-28 13473:29-64 1343:65-1…	3.93	36	39	36	21	13	9	13	10	5	4	7
Haliotis_sp_idb_20008_c0_g1_i1;Haliotis_sp_CLC_363_c0_g1_i1;comp45250_c0_seq1_3 len=312 path=[1:0-311];Haliotis_sp_Tri_79915_c0_g1_i1;comp401928_c0_seq1_5 len=237 path=[1:0-236]	13.6	171	184	172	166	142	93	79	85	51	35	32	25	114
Haliotis_sp_idb_20009_c0_g1_i1	9.89	22	21	20	21	17	13	8	14	3				8
Haliotis_sp_idb_20328_c0_g1_i1;comp4971_c0_seq1_1 len=399 path=[1:0-398];comp315929_c0_seq1_5 len=245 path=[223:0-244]	5.12	28	29	43	30	22	16	20	23	19	13	12	1
Haliotis_sp_idb_20544_c0_g1_i1;comp102123_c2_seq1_1 len=1621 path=[16345:0-12 16358:13-167 1839:168-170 1842:171-197 1869:198-295 1967:296-302 1974:303-1010 2682:1011-1269 2941:1270-1273 2945:1274-1323 21645:1324-1328 3000:1329-1343 3015:1344-1353 3025:1354-1503 3175:1504-1504 3176:1505-1620];comp102123_c2_seq2_2 len=1652 path=[1635:0-201 1842:202-228 1869:229-326 1967:327-333 1974:334-1041 2682:…	5.01	12	10	14	12	10	9	8	9	7	4	2	1
Haliotis_sp_idb_20754_c0_g1_i1;comp105195_c0_seq12_2 len=3169 path=[15574:0-232 20956:233-689 4190:690-712 21235:713-716 4217:717-718 4219:719-1155 9049:1156-1796 9690:1797-1806 9700:1807-2415 10309:2416-2439 10333:2440-2444 10338:2445-2468 10362:2469-2657 10551:2658-2681 10575:2682-2733 10627:2734-2772 10666:2773-2877 10771:2878-2901 10795:2902-2922 10816:2923-2962 10856:2963-2986 10880:2987-298…	4.04	68	68	53	42	21	13	18	23	11	12	10	2
Haliotis_sp_idb_20988_c0_g1_i1;Haliotis_sp_idb_20996_c0_g1_i1;comp406429_c0_seq1_3 len=209 path=[187:0-208]	5.15	252	253	253	256	188	152	139	124	111	105	102	65
Haliotis_sp_idb_22001_c0_g1_i1;Haliotis_sp_idb_22004_c0_g1_i1	7.14	40	50	41	52	55	69	110	102	79	63	55	44	2
Haliotis_sp_idb_22086_c0_g1_i1;Haliotis_sp_Tri_23060_c0_g1_i1;Haliotis_sp_Tri_23058_c0_g1_i1;Haliotis_sp_idb_22087_c0_g1_i1	8.5	41	45	47	26	16	6	1	6	3	5	4	2	10
Haliotis_sp_idb_23118_c0_g1_i1;comp109271_c0_seq1_3 len=1300 path=[1:0-1299];tr|B6RB84|B6RB84_HALDI Beta-tubulin (Fragment) OS=Haliotis discus discus PE=2 SV=1	4.25	32	29	35	34	19	18	6	9	5	5	4	6
Haliotis_sp_idb_23329_c0_g1_i1	70.2	44	24	14	13	11	7	8	8	5	7	4		236
Haliotis_sp_idb_23519_c0_g1_i1;comp94729_c0_seq3_2 len=685 path=[159:0-29 189:30-30 2532:31-54 5414:55-55 5415:56-684];Haliotis_sp_CLC_21451_c0_g1_i1;comp53351_c0_seq1_6 len=718 path=[679:0-329 1009:330-674 1358:675-694 1530:695-717];comp53351_c0_seq2_6 len=725 path=[679:0-329 1009:330-674 1358:675-694 1445:695-704 1531:705-724];comp110183_c0_seq1_4 len=791 path=[1:0-790];Haliotis_sp_Tri_4113_c0_…	7.42	77	48	16	1									8
Haliotis_sp_idb_23862_c0_g1_i1	51.3	141	90	60	41	29	17	11	11	2	3	1	1	331
Haliotis_sp_idb_24162_c0_g1_i1;Haliotis_sp_Tri_26354_c0_g1_i1;Haliotis_sp_idb_24163_c0_g1_i1	4.67			5		2	1					1
Haliotis_sp_idb_24399_c0_g1_i1;Haliotis_sp_Tri_6625_c0_g1_i1;Haliotis_sp_Tri_6623_c0_g1_i1;Haliotis_sp_Tri_6629_c0_g1_i1;comp101634_c0_seq8_3 len=1283 path=[2891:0-100 2992:101-129 7643:130-155 3047:156-234 3126:235-258 3150:259-266 3158:267-290 3182:291-313 3205:314-321 3213:322-334 3226:335-337 3229:338-358 7815:359-359 7816:360-382 3274:383-454 3346:455-502 3394:503-547 3439:548-571 3463:572-5…	2.93	28	31	35	22	10	7	1	1	1
Haliotis_sp_Tri_31898_c0_g1_i1;Haliotis_sp_idb_24481_c0_g1_i1	8.89	138	147	178	201	200	275	358	189	173	123	91	55	59
Haliotis_sp_idb_25730_c0_g1_i1;Haliotis_sp_idb_25731_c0_g1_i1	6.88	7	8	11	12	6	5	3	8	10	11	15	9
Haliotis_sp_idb_25746_c0_g1_i1;Haliotis_sp_idb_25748_c0_g1_i1;Haliotis_sp_CLC_532_c0_g1_i1;comp44198_c0_seq1_4 len=232 path=[210:0-231]	7.06	628	626	676	544	473	381	373	403	343	321	299	177	84
9141;139142;139143;139144;139145;139146;139147;139148;139149;139150;139151;139152;139153;139154;139155;139156;139157;139158;139159;139550;139551;139552;139553;139554;139555;139556;139557;139558;139559;139560;139561;139562;139563;139564;139565;139566;139567;139568;139569;139570;139571;139572;139573;139574;139575;139576;139577;139578;139579;139580;139581;139582;139583;139584;139585;139586;139587;13…
Haliotis_sp_idb_26030_c0_g1_i1;comp104856_c0_seq3_5 len=2741 path=[1:0-84 13888:85-89 91:90-97 99:98-160 162:161-169 171:170-268 270:269-319 13967:320-337 4954:338-364 9307:365-381 4998:382-452 5069:453-462 5079:463-519 5136:520-525 5142:526-600 14188:601-718 7400:719-738 5355:739-764 5381:765-802 5419:803-855 5472:856-877 5494:878-903 5520:904-907 5524:908-1002 14760:1003-1009 14767:1010-1082 14…	9.61	16	18	28	18	4	4	4	4				1	6
Haliotis_sp_idb_26064_c0_g1_i1;comp81814_c0_seq1_2 len=1018 path=[996:0-317 1314:318-418 1415:419-467 1464:468-622 1619:623-631 1628:632-754 1751:755-775 1772:776-1017];comp81814_c0_seq3_2 len=1327 path=[996:0-317 2344:318-626 1314:627-727 1415:728-776 1464:777-931 1619:932-940 1628:941-1063 1751:1064-1084 1772:1085-1326];comp81814_c0_seq2_1 len=750 path=[2717:0-150 1415:151-199 1464:200-354 1619…	5.63	10	14	14	15	13	16	18	15	11	8	3	2
Haliotis_sp_idb_26322_c0_g1_i1	5.06	28	18	23	19	25	21	11	19	12	10	5	2
Haliotis_sp_idb_26484_c0_g1_i1;comp85406_c1_seq2_1 len=792 path=[1:0-591 593:592-791];comp85406_c0_seq1_2 len=1209 path=[1539:0-369 1909:370-430 4142:431-434 1974:435-450 1990:451-508 2048:509-513 2053:514-1208]	6.87	10	12	15	13	15	10	19	27	21	19	17	8
Haliotis_sp_idb_26567_c0_g1_i1;Haliotis_sp_idb_26568_c0_g1_i1;comp3500_c0_seq1_5 len=399 path=[307:0-92 120:93-245 400:246-398]	15	275	253	260	243	189	133	113	114	87	56	37	11	195
Haliotis_sp_idb_26836_c0_g1_i1	33.2	23	25	21	16	15	3	1	9	1	1			44
Haliotis_sp_idb_27355_c0_g1_i1;comp30184_c0_seq1_4 len=604 path=[582:0-603]	22.6	281	316	251	186	123	85	77	74	73	71	64	37	337
Haliotis_sp_idb_27447_c0_g1_i1;Haliotis_sp_Tri_129336_c0_g1_i1;comp1140_c0_seq1_1 len=233 path=[265:0-83 7:84-232];comp62149_c0_seq1_4 len=541 path=[519:0-105 1502:106-107 627:108-114 634:115-257 777:258-288 1408:289-297 817:298-540];comp68457_c0_seq1_2 len=681 path=[659:0-608 1268:609-680]	1.91	8	10	4	1
Haliotis_sp_idb_2768_c0_g1_i1	3.55	35	32	24	16	11	5	4	8	7	2	1	1
Haliotis_sp_idb_2772_c0_g1_i1;Haliotis_sp_Tri_120375_c0_g1_i1	4.03	283	255	213	143	86	56	42	65	37	25	20	15	4
Haliotis_sp_idb_27788_c0_g1_i1;sp|P86725|UP6_HALAI Uncharacterized protein 6 OS=Haliotis asinina PE=1 SV=1	7.76	21	22	26	27	43	20	14	21	11	4	2	1	6
Haliotis_sp_idb_27864_c0_g1_i1;Haliotis_sp_CLC_2598_c0_g1_i1;Haliotis_sp_Tri_29187_c0_g1_i1	75	32	24	9	2	1			1					140
Haliotis_sp_idb_27866_c0_g1_i1	58.3	34	25	20	15	9	10	6	9	6	8	9	4	158
Haliotis_sp_idb_27973_c0_g1_i1	6.22			1	1	1		4	2
Haliotis_sp_idb_2814_c0_g1_i1	10.6	67	71	71	92	66	46	48	40	43	19	23	16	33
Haliotis_sp_idb_28907_c0_g1_i1;Haliotis_sp_idb_36084_c0_g1_i1	14.9	6	4	7	6	6	7	5	3	5	5	12	3	6
Haliotis_sp_idb_28997_c0_g1_i1;Haliotis_sp_idb_28998_c0_g1_i1;Haliotis_sp_idb_28994_c0_g1_i1;comp80952_c0_seq1_1 len=744 path=[722:0-275 998:276-341 2142:342-374 1097:375-743];comp80952_c0_seq3_3 len=806 path=[1443:0-114 1558:115-125 1569:126-199 1643:200-216 1660:217-241 1685:242-245 1689:246-259 1703:260-337 998:338-403 2142:404-436 1097:437-805];comp80952_c0_seq2_3 len=848 path=[722:0-275 2617…	5.08	46	44	44	41	60	33	20	21	19	15	16	13
Haliotis_sp_idb_29361_c0_g1_i1;comp103134_c0_seq6_1 len=1824 path=[5760:0-44 5805:45-140 8523:141-144 7983:145-154 206:155-592 4054:593-593 4055:594-617 669:618-835 887:836-1006 8807:1007-1075 1127:1076-1086 1138:1087-1192 8868:1193-1217 1269:1218-1373 1425:1374-1429 1481:1430-1463 1515:1464-1466 1518:1467-1789 1841:1790-1797 1849:1798-1799 1851:1800-1823];comp103134_c0_seq3_1 len=1840 path=[5760…	4.68	7	4	8	12	11	7	2	3	3	1	2
Haliotis_sp_idb_3074_c0_g1_i1	17.9	27	22	14	18	14	10	6	7	4	2	3		19
Haliotis_sp_idb_30843_c0_g1_i1	4.41	38	50	64	53	44	30	16	19	11	1		2	1
Haliotis_sp_idb_32090_c0_g1_i1	48.4	2	6	8	22		2	2						30
Haliotis_sp_idb_32310_c0_g1_i1;comp56242_c0_seq1_1 len=455 path=[1:0-454];comp56242_c1_seq1_1 len=419 path=[865:0-418]	4.44	56	61	61	61	45	33	31	27	15	11	8	3
Haliotis_sp_idb_32602_c0_g1_i1;Haliotis_sp_idb_32603_c0_g1_i1;comp118790_c0_seq1_1 len=1114 path=[1:0-1113];Haliotis_sp_CLC_1702_c0_g1_i1;Haliotis_sp_idb_32598_c0_g1_i1;Haliotis_sp_Tri_121152_c0_g1_i1;comp186443_c0_seq1_3 len=345 path=[1:0-344];comp184680_c0_seq1_2 len=342 path=[1:0-341]	39.5	236	255	177	112	90	60	42	53	30	20	17	12	554
Haliotis_sp_idb_33826_c0_g1_i1;comp93193_c0_seq1_1 len=1303 path=[1480:0-38 1519:39-871 3263:872-887 2368:888-1005 2486:1006-1063 4483:1064-1069 2550:1070-1078 2559:1079-1175 2656:1176-1187 2668:1188-1240 3030:1241-1259 2753:1260-1302];comp93193_c0_seq2_1 len=1502 path=[1480:0-38 1519:39-871 3263:872-887 2368:888-1005 2486:1006-1063 4483:1064-1069 2550:1070-1078 2559:1079-1175 2656:1176-1187 2668…	5.34	35	33	37	28	40	14	18	26	20	14	13	12
Haliotis_sp_idb_3423_c0_g1_i1	3.36	126	97	59	43	32	16	16	20	13	5	5	4
Haliotis_sp_idb_34528_c0_g1_i1	5.59	12	14	15	14	18	12	15	11	8	12	7	1
Haliotis_sp_idb_34907_c0_g1_i1;Haliotis_sp_Tri_46701_c0_g1_i1;comp96713_c3_seq4_2 len=1246 path=[18995:0-132 19128:133-225 1019:226-251 25:252-295 69:296-306 80:307-875 22586:876-878 652:879-1245];tr|B6RB63|B6RB63_HALDI Protein disulfide-isomerase OS=Haliotis discus discus PE=2 SV=1;comp96713_c3_seq1_1 len=575 path=[1019:0-25 1044:26-279 19513:280-525 23939:526-541 16555:542-574];comp96713_c3_seq…	3.78	31	28	30	55	26	5	2	8	5	6
Haliotis_sp_idb_35012_c0_g1_i1	11											3
Haliotis_sp_idb_35506_c0_g1_i1;comp97330_c0_seq1_5 len=1499 path=[5244:0-5 736:6-29 760:30-93 824:94-113 844:114-179 910:180-219 950:220-446 1177:447-470 1201:471-564 1295:565-588 1319:589-602 1333:603-626 1357:627-688 1419:689-725 1456:726-928 1659:929-945 1676:946-1117 1848:1118-1141 1872:1142-1351 2082:1352-1425 2156:1426-1449 2180:1450-1498];comp97330_c0_seq2_5 len=2228 path=[1:0-265 267:266-…	6.15	17	18	22	17	14	23	33	25	18	17	14	5
Haliotis_sp_idb_35737_c0_g1_i1	14.4	23	28	33	29	42	22	16	20	14	9	8	7	24
Haliotis_sp_idb_3591_c0_g1_i1	14	41	58	84	89	62	32	36	42	41	27	18	9	49
Haliotis_sp_idb_35987_c0_g1_i1;comp105382_c2_seq1_1 len=772 path=[11460:0-346 20047:347-352 11813:353-361 11822:362-507 11968:508-771];comp102422_c0_seq4_2 len=996 path=[6731:0-8 19:9-515 526:516-526 537:527-576 6858:577-597 608:598-600 611:601-687 698:688-712 723:713-719 730:720-810 821:811-829 840:830-837 848:838-848 859:849-856 7175:857-857 4552:858-878 889:879-902 4331:903-926 937:927-928 939…	8.42					4	8	6	8	12	16	5
Haliotis_sp_idb_36583_c0_g1_i1	34	71	70	65	43	27	19	18	20	23	14	6	2	147
Haliotis_sp_idb_36895_c0_g1_i1;Haliotis_sp_idb_25721_c0_g1_i1;Haliotis_sp_idb_25720_c0_g1_i1;Haliotis_sp_idb_47174_c0_g1_i1	1.36	15	6	1
Haliotis_sp_idb_38838_c0_g1_i1	3.84	5	7	11	17	11	1		2	2
Haliotis_sp_idb_39164_c0_g1_i1;Haliotis_sp_Tri_124515_c0_g1_i1	2.21	2	11	6
Haliotis_sp_idb_39194_c0_g1_i1	6					2	3	2
Haliotis_sp_idb_39663_c0_g1_i1	3.11	23	16	10	1		1	4	5	4
Haliotis_sp_idb_40080_c0_g1_i1	6.17	20	19	25	24	27	32	45	31	23	20	12	10
Haliotis_sp_idb_4071_c0_g1_i1;Haliotis_sp_idb_4065_c0_g1_i1	7.36	58	55	50	53	67	44	20	23	19	10	13	5	11
Haliotis_sp_idb_41551_c0_g1_i1	3.79	1	4	3	5	4	1		1
Haliotis_sp_idb_41669_c0_g1_i1	6.83				1	1	1	5	4
Haliotis_sp_idb_41781_c0_g1_i1;Haliotis_sp_idb_41783_c0_g1_i1;Haliotis_sp_Tri_34409_c0_g1_i1	3.76	14	3	2		1	2		2	2	1	2
Haliotis_sp_Tri_7038_c0_g1_i1;Haliotis_sp_idb_42228_c0_g1_i1;comp219242_c0_seq1_5 len=339 path=[317:0-338];comp206404_c0_seq1_3 len=320 path=[237:0-151 389:152-235 473:236-319];tr|A0S720|A0S720_HALAI Vm2 OS=Haliotis asinina PE=2 SV=1	5		2	2	2	5	8	2
Haliotis_sp_idb_42414_c0_g1_i1;comp188351_c0_seq1_6 len=718 path=[1:0-717];comp34113_c0_seq1_5 len=860 path=[838:0-859]	8.2	34	85	54	44	32	17	10	13	9	11	6	3	13
Haliotis_sp_idb_42421_c0_g1_i1	2.76	2	9	5	3	1	1
Haliotis_sp_idb_42901_c0_g1_i1;Haliotis_sp_idb_42902_c0_g1_i1	3.77	3	3		2	1	2	1	1
Haliotis_sp_idb_43266_c0_g1_i1	4.61	9	13	15	21	8	8	5	9	5	2	1	1
Haliotis_sp_idb_43368_c0_g1_i1	29.5	6	5	5	5	5	5	5	3	3	2	3		14
Haliotis_sp_idb_4412_c0_g1_i1	6.59		1	1	5		7	13	5	4	1
Haliotis_sp_idb_44147_c0_g1_i1	1.62	3	5
Haliotis_sp_idb_44191_c0_g1_i1;comp105290_c0_seq2_6 len=2532 path=[1:0-47 8877:48-178 196:179-199 9012:200-202 9051:203-260 9056:261-265 9061:266-286 299:287-319 5190:320-332 345:333-358 5444:359-371 384:372-412 425:413-456 469:457-457 470:458-481 494:482-636 649:637-693 9257:694-711 724:712-731 744:732-765 9295:766-805 9327:806-905 918:906-1014 9478:1015-1043 1056:1044-1063 1076:1064-1064 1077:1…	4.46	58	64	75	68	59	37	27	40	20	11	5	2
Haliotis_sp_Tri_113162_c0_g1_i1;Haliotis_sp_idb_44566_c0_g1_i1;Haliotis_sp_CLC_5142_c0_g1_i1	4.11	16	16	18	15	14	10	5	5	4	1	1	1
Haliotis_sp_idb_44571_c0_g1_i1;Haliotis_sp_idb_44572_c0_g1_i1	2.83	2	3	9	4
Haliotis_sp_idb_44689_c0_g1_i1;Haliotis_sp_idb_44690_c0_g1_i1;Haliotis_sp_Tri_29190_c0_g1_i1;Haliotis_sp_Tri_6755_c0_g1_i1	41.9	172	181	138	85	57	40	43	41	32	12	5	6	449
Haliotis_sp_idb_44738_c0_g1_i1;Haliotis_sp_CLC_11961_c0_g1_i1;comp86117_c0_seq5_2 len=748 path=[4074:0-40 903:41-127 990:128-282 1145:283-300 704:301-499 1163:500-581 1245:582-683 1347:684-747];Haliotis_sp_idb_44741_c0_g1_i1;comp86117_c0_seq4_1 len=744 path=[2192:0-50 5314:51-55 5820:56-70 4459:71-84 2277:85-212 2405:213-278 1145:279-296 704:297-495 1163:496-577 1245:578-679 1347:680-743];Halioti…	2.07	5	6	2	2
Haliotis_sp_idb_45304_c0_g1_i1;Haliotis_sp_idb_45305_c0_g1_i1	4.55	15	14	19	24	18	14	7	11	5	1	2	1
Haliotis_sp_idb_46434_c0_g1_i1	7.19	2	4	3	2	3	3	3	4	6	2	5	5
Haliotis_sp_idb_47306_c0_g1_i1	22.2	21	17	13	14	15	18	16	18	21	19	22	9	36
Haliotis_sp_idb_50884_c0_g1_i1;Haliotis_sp_idb_18771_c0_g1_i1;Haliotis_sp_idb_18767_c0_g1_i1;sp|P86728|UP5_HALAI Uncharacterized protein 5 OS=Haliotis asinina PE=1 SV=1	9.64	18	20	24	29	33	32	42	56	41	40	36	22	10
Haliotis_sp_idb_51205_c0_g1_i1	63	24	15	8										60
Haliotis_sp_idb_51603_c0_g1_i1;comp83604_c0_seq2_1 len=951 path=[1875:0-100 92:101-107 99:108-269 280:270-789 800:790-950];comp83604_c0_seq1_1 len=970 path=[1875:0-100 92:101-107 99:108-269 261:270-288 280:289-808 800:809-969]	7.35	8	6	3	3	3	7	6	9	18	18	10	1
Haliotis_sp_idb_5218_c0_g1_i1;Haliotis_sp_idb_5212_c0_g1_i1	6.95	6	7	10	12	9	15	26	27	14	5	12	11
Haliotis_sp_idb_52687_c0_g1_i1	9.16	49	61	59	66	65	76	143	94	79	63	50	34	22
Haliotis_sp_idb_53451_c0_g1_i1	2.4	4	1	10
Haliotis_sp_idb_53898_c0_g1_i1;Haliotis_sp_Tri_60125_c0_g1_i1;Haliotis_sp_Tri_60129_c0_g1_i1;Haliotis_sp_Tri_60127_c0_g1_i1;Haliotis_sp_CLC_3874_c0_g1_i1;comp93348_c0_seq2_4 len=1243 path=[3641:0-130 1390:131-153 6101:154-156 2740:157-216 2800:217-285 2869:286-346 2930:347-347 2931:348-363 1608:364-429 1674:430-467 1712:468-677 1922:678-693 6309:694-703 1948:704-707 1952:708-708 1953:709-733 4244…	5.04	6	7	4	3	5	8		5	5	3
Haliotis_sp_idb_54202_c0_g1_i1;Haliotis_sp_Tri_2952_c0_g1_i1;comp48289_c0_seq1_1 len=667 path=[921:0-507 1864:508-666];comp48289_c0_seq2_1 len=943 path=[921:0-507 1429:508-942];comp77366_c0_seq1_6 len=627 path=[1:0-192 194:193-212 214:213-380 1628:381-381 1629:382-400 402:401-421 423:422-626]	7.11		1	1	2	3	8	27	14	8	2
Haliotis_sp_idb_54301_c0_g1_i1	4.5	9	7	8	7	4	2	1	4	3	3	2
Haliotis_sp_idb_54309_c0_g1_i1	34.6	7	15	29	8		1							25
Haliotis_sp_idb_54688_c0_g1_i1	12												2
Haliotis_sp_idb_55709_c0_g1_i1;Haliotis_sp_Tri_52153_c0_g1_i1;Haliotis_sp_CLC_21655_c0_g1_i1	6.23	77	109	98	69	39	26	17	24	17	18	16	16	10
Haliotis_sp_idb_57746_c0_g1_i1	33.4	4		4	2									4
REV__Haliotis_sp_idb_58203_c0_g1_i1;Haliotis_sp_idb_58203_c0_g1_i1;sp|P86736|DGRP_HALAI Aspartate and glycine-rich protein (Fragment) OS=Haliotis asinina PE=1 SV=1;REV__sp|P86736|DGRP_HALAI Aspartate and glycine-rich protein (Fragment) OS=Haliotis asinina PE=1 SV=1	111													2
Haliotis_sp_idb_5844_c0_g1_i1;Haliotis_sp_idb_5845_c0_g1_i1;Haliotis_sp_CLC_7374_c0_g1_i1;comp286881_c0_seq1_1 len=266 path=[244:0-265]	3.49	6	18	4		1	1	1		3	3
Haliotis_sp_idb_5896_c0_g1_i1	4.76	116	133	116	73	66	37	23	36	21	13	12	10	5
Haliotis_sp_idb_59441_c0_g1_i1;Haliotis_sp_CLC_28060_c0_g1_i1	5.81	10	10	19	18	24	22	11	13	11	5	9	7
Haliotis_sp_idb_6290_c0_g1_i1	5.97	132	149	137	86	59	20	14	23	9	1			17
Haliotis_sp_idb_66004_c0_g1_i1	2.45	15	15	2	5	5	2
Haliotis_sp_idb_66139_c0_g1_i1	5.94	3	4	7	4	5	7	9	4	4	2	5
Haliotis_sp_idb_666_c0_g1_i1	2.37	18	14	8	5	5	1
Haliotis_sp_idb_67370_c0_g1_i1	3.86	13	11	12	4	1	2	4	2	2	5
Haliotis_sp_Tri_121805_c0_g1_i1;Haliotis_sp_idb_7323_c0_g1_i1	7.68		1		1	1	2	4	5	9	2
Haliotis_sp_idb_7598_c0_g1_i1;Haliotis_sp_Tri_114598_c0_g1_i1;Haliotis_sp_CLC_9451_c0_g1_i1;Haliotis_sp_CLC_4024_c0_g1_i1	52.2	135	78	40	11	11	2	2	4	1	2	2	1	246
Haliotis_sp_idb_791_c0_g1_i1;comp97082_c0_seq1_2 len=1380 path=[1358:0-6 1365:7-26 1385:27-244 1603:245-315 4206:316-321 4212:322-906 2265:907-935 2294:936-1145 2504:1146-1148 2507:1149-1177 2536:1178-1186 2545:1187-1340 2699:1341-1379];Haliotis_sp_idb_3472_c0_g1_i1;Haliotis_sp_Tri_83782_c0_g1_i1;comp106406_c0_seq3_4 len=6399 path=[7211:0-340 7552:341-356 7568:357-480 7692:481-530 7742:531-553 77…	1.67	1	2
Haliotis_sp_idb_8012_c0_g1_i1	22.2	13	13	14	8	7	6	4	9	4	1			16
Haliotis_sp_Tri_130845_c0_g1_i1;Haliotis_sp_idb_813_c0_g1_i1	4.89	137	125	142	133	100	83	69	71	56	43	33	23
Haliotis_sp_idb_8921_c0_g1_i1;Haliotis_sp_CLC_34674_c0_g1_i1	1.78	5	2	1	1
Haliotis_sp_idb_946_c0_g1_i1;comp106850_c0_seq1_5 len=9587 path=[14117:0-142 14260:143-165 33478:166-867 14985:868-872 14990:873-1399 15517:1400-1735 15853:1736-1747 15865:1748-1925 16043:1926-1927 16045:1928-2846 16965:2847-2901 17020:2902-2944 17063:2945-2963 17082:2964-3034 17153:3035-3395 17514:3396-3417 17536:3418-3460 17579:3461-4007 28256:4008-4028 18157:4029-4067 34465:4068-4615 18744:461…	2.23	3	5	4	1
Haliotis_sp_idb_982_c0_g1_i1	3.34	348	310	212	146	106	47	32	41	27	23	27	9
Haliotis_sp_idb_9842_c0_g1_i1	2.17	6	8	8	1
Haliotis_sp_Tri_100026_c0_g1_i1;comp90707_c0_seq1_2 len=3314 path=[3292:0-2269 5562:2270-2411 5704:2412-2719 6012:2720-3313]	4.09	11	10	14	27	10	6	7	4	2	1
Haliotis_sp_Tri_100581_c0_g1_i1;Haliotis_sp_idb_41627_c0_g1_i1	6						3
Haliotis_sp_Tri_10153_c0_g1_i1;comp95009_c0_seq1_4 len=1905 path=[181:0-75 5348:76-151 333:152-174 356:175-318 500:319-326 508:327-438 4253:439-446 628:447-518 700:519-560 742:561-1904]	6	4	3	6	4	4	1	7	17	5			1
Haliotis_sp_Tri_105613_c0_g1_i1;comp32926_c0_seq1_5 len=1615 path=[1593:0-1614];comp32926_c1_seq1_1 len=528 path=[3185:0-527];comp508308_c0_seq1_2 len=217 path=[195:0-216];comp278816_c0_seq1_1 len=218 path=[196:0-217];Haliotis_sp_idb_2395_c0_g1_i1;comp45059_c0_seq1_1 len=474 path=[1:0-129 131:130-473]	4.01	146	140	183	122	95	58	41	60	27	13	16	1
Haliotis_sp_Tri_106274_c0_g1_i1;Haliotis_sp_Tri_106273_c0_g1_i1	9									2
Haliotis_sp_Tri_107502_c0_g1_i1	4.69	71	111	85	56	55	47	43	44	30	18	22	8
Haliotis_sp_Tri_108434_c0_g1_i1	10									1		1
Haliotis_sp_Tri_108584_c0_g1_i1	12.6	99	114	113	138	129	96	88	102	97	98	84	46	81
Haliotis_sp_Tri_111351_c0_g1_i1;comp314509_c0_seq1_3 len=285 path=[1:0-284]	2.63	6	11	23	6
Haliotis_sp_Tri_113648_c0_g1_i1;Haliotis_sp_idb_20862_c0_g1_i1	2.69	3	4	3	1	1	1
Haliotis_sp_Tri_116352_c0_g1_i1	21.6	13	19	24	20	17	17	13	11	10	11	10	9	31
Haliotis_sp_Tri_119193_c0_g1_i1;sp|P86738|UP4_HALAI Uncharacterized protein 4 OS=Haliotis asinina PE=1 SV=1	33.7	21	22	23	15	16	23	24	26	43	35	21	13	98
Haliotis_sp_Tri_119238_c0_g1_i1;comp16504_c0_seq1_3 len=408 path=[386:0-407];comp127495_c0_seq1_5 len=723 path=[701:0-722]	4.71	20	33	38	49	74	33	17	24	10	4	3
Haliotis_sp_Tri_120377_c0_g1_i1;Haliotis_sp_Tri_120381_c0_g1_i1	1.84	11	8	5	1
Haliotis_sp_Tri_120379_c0_g1_i1	3.52	54	45	30	22	13	4	4	10	7	7	5
Haliotis_sp_Tri_12080_c0_g1_i1;Haliotis_sp_idb_12590_c0_g1_i1	9.85	20	20	17	14	6	6	4	6					6
Haliotis_sp_Tri_121458_c0_g1_i1	11.6	17	20	15	20	22	30	27	35	45	37	27	14	14
Haliotis_sp_Tri_123584_c0_g1_i1;comp89084_c0_seq1_5 len=1819 path=[1797:0-9 1807:10-76 4247:77-89 4259:90-321 2119:322-831 2629:832-847 2645:848-1818]	5.38	8	8	10	11	21	7	5	14	7	5	2
Haliotis_sp_Tri_123826_c0_g1_i1	4.03	17	13	15	19	11	6	5	6	4	1	1
Haliotis_sp_Tri_12500_c0_g1_i1	3.57	6	7	10	4	5	1		1	3
Haliotis_sp_Tri_125905_c0_g1_i1	2.5	1	5	8
Haliotis_sp_Tri_127820_c0_g1_i1	72.2	3			1	4	2	3	1	3	3			34
Haliotis_sp_Tri_129603_c0_g1_i1;comp105495_c0_seq9_4 len=2286 path=[9783:0-21 1946:22-1210 3135:1211-1564 19827:1565-1565 3490:1566-1729 3654:1730-2285];comp105495_c0_seq23_4 len=2970 path=[19402:0-22 1262:23-58 19462:59-65 1305:66-160 1400:161-295 1535:296-322 19538:323-324 1565:325-335 1576:336-374 1615:375-416 1657:417-426 1667:427-437 1678:438-503 19643:504-507 1748:508-513 1754:514-548 19668…	4.27	38	45	76	44	38	32	13	14	14	11	4	1
Haliotis_sp_Tri_133338_c0_g1_i1	9.75									1	3
Haliotis_sp_Tri_137628_c0_g1_i1	5.74	5	5	6	6	4	6	7	8	5	4	2
Haliotis_sp_Tri_138845_c0_g1_i1;Haliotis_sp_CLC_25186_c0_g1_i1	15.6	42	36	40	28	15	9	11	9	6	1			25
Haliotis_sp_Tri_14507_c0_g1_i1	10.5	63	65	69	59	45	22	26	35	26	17	7	5	26
Haliotis_sp_Tri_14867_c0_g1_i1	1.12	7	1
Haliotis_sp_Tri_1743_c0_g1_i1;comp89145_c0_seq2_3 len=654 path=[1328:0-27 1356:28-167 1496:168-194 1523:195-206 1535:207-257 1586:258-313 1642:314-316 1645:317-321 1650:322-401 1730:402-455 1784:456-496 1825:497-511 1840:512-583 1912:584-595 1924:596-618 1947:619-653];comp89145_c0_seq1_3 len=993 path=[980:0-211 1192:212-291 1272:292-319 3404:320-320 1301:321-347 1328:348-375 1982:376-515 1496:516…	11.2	265	280	248	254	285	430	286	326	266	204	169	89	163
Haliotis_sp_Tri_2746_c0_g1_i1;Haliotis_sp_Tri_17455_c0_g1_i1;tr|A0A0B4VCR4|A0A0B4VCR4_HALAI Glycine-rich boundary protein OS=Haliotis asinina GN=GRBP PE=2 SV=1	9.15	9	8	11	13	8	9	4	6	7	7	8	6	3
Haliotis_sp_Tri_18127_c0_g1_i1	25.5	64	63	45	38	29	17	17	8	10	4			76
Haliotis_sp_Tri_20350_c0_g1_i1;Haliotis_sp_Tri_20347_c0_g1_i1;Haliotis_sp_Tri_20348_c0_g1_i1	13.2	10	6	4	5	2								3
Haliotis_sp_Tri_21565_c0_g1_i1	4.45	13	12	15	10	20	12	8	9	4
Haliotis_sp_Tri_24151_c0_g1_i1	16.5	15	12	13	8	10	9	9	11	16	13	17	12	15
Haliotis_sp_Tri_25106_c0_g1_i1;comp246916_c0_seq1_3 len=215 path=[193:0-214]	7.24	268	278	264	263	227	199	185	170	163	146	142	84	40
Haliotis_sp_Tri_26245_c0_g1_i1	3.57			4	2	1
Haliotis_sp_Tri_28544_c0_g1_i1;Haliotis_sp_CLC_729_c0_g1_i1	6.45	6	11	19	30	25	15	17	19	9	10	11	2	1
Haliotis_sp_Tri_28744_c0_g1_i1;comp64512_c0_seq1_1 len=973 path=[1:0-376 378:377-715 717:716-972];comp228173_c0_seq1_5 len=485 path=[463:0-484]	5.09	14	16	17	14	24	10	8	22	7	4	4
Haliotis_sp_Tri_29101_c0_g1_i1;Haliotis_sp_CLC_652_c0_g1_i1	7.14	16	17	17	22	25	34	23	31	33	29	25	10	1
Haliotis_sp_Tri_31892_c0_g1_i1;comp22593_c0_seq1_3 len=735 path=[1:0-734]	8.29	113	125	154	178	263	341	244	146	179	146	134	94	40
Haliotis_sp_Tri_31897_c0_g1_i1	7.25	52	56	66	74	76	92	172	92	50	41	37	27	9
Haliotis_sp_Tri_33373_c0_g1_i1;Haliotis_sp_idb_42906_c0_g1_i1;comp106499_c0_seq6_2 len=870 path=[2878:0-71 9071:72-95 12901:96-104 12910:105-118 12924:119-119 12959:120-129 8693:130-131 12937:132-254 13021:255-485 5136:486-577 5228:578-582 13205:583-603 3482:604-636 3515:637-691 13249:692-699 13257:700-706 13264:707-708 13266:709-761 13319:762-762 13320:763-770 13328:771-782 3661:783-783 3662:784…	1.85	15	17	7	1
Haliotis_sp_Tri_35519_c0_g1_i1;Haliotis_sp_idb_43536_c0_g1_i1	5.29	81	101	113	148	89	99	73	69	48	51	43	16
Haliotis_sp_Tri_3731_c0_g1_i1	29	14	12	11	5	6	6	11	18	33	23	8	1	40
Haliotis_sp_Tri_37898_c0_g1_i1;Haliotis_sp_Tri_37900_c0_g1_i1;comp100651_c0_seq8_6 len=4069 path=[10844:0-565 11410:566-602 11447:603-678 11523:679-681 11526:682-892 11737:893-911 11756:912-964 11809:965-1187 12032:1188-1189 12034:1190-1268 19436:1269-1269 12114:1270-1280 12125:1281-1392 15669:1393-1478 12357:1479-1632 6764:1633-1730 6862:1731-1731 6863:1732-3012 8144:3013-4068];comp100651_c0_seq…	4.44	7	4	5	3	3		1	4	4	1
Haliotis_sp_Tri_38314_c0_g1_i1;comp24992_c0_seq1_5 len=261 path=[239:0-260];comp24992_c1_seq1_1 len=263 path=[477:0-262]	6.03	5	6	4	5	6	4	5	8	7	4	3	1
Haliotis_sp_Tri_4114_c0_g1_i1;Haliotis_sp_Tri_4118_c0_g1_i1;Haliotis_sp_idb_51916_c0_g1_i1;comp94729_c0_seq1_2 len=306 path=[4010:0-30 5414:31-31 4042:32-103 4114:104-124 329:125-136 5488:137-141 5493:142-149 354:150-174 5513:175-185 3222:186-305];comp94729_c0_seq6_1 len=320 path=[190:0-25 216:26-56 247:57-138 329:139-150 5488:151-155 5493:156-163 3186:164-188 5513:189-199 3222:200-319]	43.5	5	3											5
Haliotis_sp_Tri_4200_c0_g1_i1;comp33684_c0_seq1_1 len=1185 path=[1:0-1184];comp38651_c0_seq2_1 len=1000 path=[1:0-105 339:106-999];comp38651_c0_seq1_2 len=1232 path=[1:0-105 107:106-337 339:338-1231]	4.59	24	12	20	13	12	5	3	4	15	6	4
Haliotis_sp_Tri_45070_c0_g1_i1;Haliotis_sp_CLC_1969_c0_g1_i1;Haliotis_sp_idb_19360_c0_g1_i1	17.1	47	65	56	40	52	23	19	35	35	28	28	17	55
Haliotis_sp_Tri_45832_c0_g1_i1	3.8	3	1	3	8	1	3	1
Haliotis_sp_Tri_49233_c0_g1_i1	6					1	5	1
Haliotis_sp_Tri_50040_c0_g1_i1	4.45	15	29	38	36	17	14	18	14	11	3
Haliotis_sp_Tri_50969_c0_g1_i1;Haliotis_sp_Tri_50970_c0_g1_i1;Haliotis_sp_idb_26853_c0_g1_i1;Haliotis_sp_CLC_20106_c0_g1_i1;Haliotis_sp_idb_26852_c0_g1_i1;comp105719_c0_seq6_2 len=601 path=[13064:0-4 13069:5-16 13538:17-128 630:129-181 13197:182-194 13210:195-206 13222:207-211 13227:212-212 13228:213-226 13242:227-228 13245:229-240 13257:241-248 13265:249-249 13266:250-279 13296:280-285 13565:286…	4.09	7	12	8	4	8	3	4	3	4
Haliotis_sp_Tri_57542_c0_g1_i1	14.2	3		1	1	1	1	3	7	6	3	2		2
Haliotis_sp_Tri_57798_c0_g1_i1;Haliotis_sp_Tri_132906_c0_g1_i1;REV__Haliotis_sp_Tri_132910_c0_g1_i1;Haliotis_sp_Tri_132910_c0_g1_i1;REV__Haliotis_sp_Tri_57798_c0_g1_i1	18.9	25	16	13	14	12	15	11	17	15	12	12	8	24
Haliotis_sp_Tri_58705_c0_g1_i1	3.67	10	15	22	13	12	4	3	5	1
Haliotis_sp_Tri_61496_c0_g1_i1	6.7	36	39	41	41	47	50	40	37	27	25	19	12	4
Haliotis_sp_Tri_62946_c0_g1_i1;Haliotis_sp_idb_29553_c0_g1_i1;comp99065_c0_seq1_4 len=2210 path=[1:0-324 326:325-450 452:451-460 462:461-530 532:531-594 596:595-630 632:631-644 646:645-679 4616:680-720 722:721-755 4398:756-841 843:842-891 893:892-1008 1010:1009-1027 1029:1028-2068 6394:2069-2078 6405:2079-2209];Haliotis_sp_idb_29552_c0_g1_i1	8.08	25	24	52	29	23	10	9	17	16	31	36	29	5
Haliotis_sp_Tri_63049_c0_g1_i1	6.38	16	22	23	23	33	35	26	22	21	23	24	13
Haliotis_sp_Tri_63304_c0_g1_i1	4				1
Haliotis_sp_Tri_63812_c0_g1_i1	5.3	1	4	4	3	1	1	1			2	1	2
Haliotis_sp_Tri_64952_c0_g1_i1	7.4		1	2	3	5	7	9	4	6	3	7	1
Haliotis_sp_Tri_6552_c0_g1_i1	8.21	17	20	27	30	26	15	11	17	11	7	3		6
Haliotis_sp_Tri_6626_c0_g1_i1	2		1
Haliotis_sp_Tri_676_c0_g1_i1	6.2						4	1
Haliotis_sp_Tri_67951_c0_g1_i1;comp106065_c0_seq1_2 len=7680 path=[1:0-604 16404:605-641 643:642-686 688:687-691 693:692-810 812:811-834 836:835-836 838:837-1947 19700:1948-2003 2005:2004-2019 2021:2020-2291 2293:2292-2295 2297:2296-2337 2339:2338-4760 4762:4761-4775 4777:4776-5247 5249:5248-5287 20137:5288-5338 5340:5339-5345 5347:5346-5450 5452:5451-5464 20221:5465-5803 5805:5804-5817 5819:5818…	5.75	5	3	5	3	3	3	6	7	6	3
Haliotis_sp_Tri_68552_c0_g1_i1;Haliotis_sp_idb_76910_c0_g1_i1;comp94919_c0_seq1_6 len=1158 path=[1:0-91 93:92-131 2684:132-245 247:246-269 271:270-282 4339:283-299 301:300-302 4357:303-324 326:325-326 328:327-354 356:355-392 4422:393-428 2428:429-466 2466:467-492 2492:493-539 541:540-569 571:570-573 575:574-638 640:639-639 641:640-673 4565:674-694 696:695-722 3248:723-737 3263:738-739 741:740-763…	5.86		1	3	3	8	14	8	5	1
Haliotis_sp_Tri_72839_c0_g1_i1	7.87	3	2	4	5	19	13	15	19	21	21	15	11
Haliotis_sp_Tri_73035_c0_g1_i1	11.8	19	24	32	25	28	17	13	21	11	6	11	8	14
Haliotis_sp_Tri_77019_c0_g1_i1;Haliotis_sp_idb_31368_c0_g1_i1;comp106561_c0_seq3_3 len=4856 path=[4832:0-118 4952:119-251 15106:252-487 5321:488-488 5322:489-512 5346:513-513 5347:514-514 5348:515-591 15215:592-639 5473:640-693 15270:694-694 5528:695-705 15282:706-853 5687:854-855 5689:856-958 15340:959-978 15360:979-980 5814:981-999 5833:1000-1048 5882:1049-1056 5890:1057-1158 5992:1159-1168 600…	2.48	26	24	14	8	2	1	1	2	1
Haliotis_sp_Tri_7902_c0_g1_i1	5.45	9	13	15	11	12	14	22	18	6	5	2
Haliotis_sp_Tri_79518_c0_g1_i1	2.67		2	4
Haliotis_sp_Tri_7956_c0_g1_i1;comp106992_c0_seq1_5 len=5273 path=[5251:0-138 5390:139-141 5393:142-238 5490:239-262 16755:263-310 5562:311-315 5567:316-367 5619:368-409 5661:410-504 5756:505-527 5779:528-1032 6284:1033-1075 6327:1076-1178 6430:1179-1201 6453:1202-1418 11360:1419-1435 6687:1436-1482 6734:1483-1507 17201:1508-1789 7041:1790-1837 7089:1838-1879 7131:1880-1987 7239:1988-2081 17436:20…	1.93	17	20	6	1	2
Haliotis_sp_Tri_79843_c0_g1_i1	4.3	6	14	10	17	33	7	2	8
Haliotis_sp_Tri_81308_c0_g1_i1	7.07	5	3	4	3	4	3	4	7	13	6	6	2
Haliotis_sp_Tri_81534_c0_g1_i1;comp101219_c1_seq3_6 len=1447 path=[1:0-74 76:75-99 19142:100-111 24781:112-151 19802:152-168 196:169-304 332:305-311 339:312-525 553:526-548 28233:549-554 28239:555-556 28241:557-610 638:611-626 28300:627-631 28305:632-633 28307:634-638 666:639-806 28434:807-807 835:808-1042 1070:1043-1427 28916:1428-1446];comp101219_c1_seq9_6 len=1450 path=[1:0-74 76:75-99 19142:1…	4.37	9	9	13	14	14	7	3	3	5	1	1
Haliotis_sp_Tri_83476_c0_g1_i1	3.58	35	53	88	52	21	12	5	10	5	5	2	1
Haliotis_sp_Tri_86153_c0_g1_i1	8								3
Haliotis_sp_Tri_8788_c0_g1_i1;Haliotis_sp_Tri_8786_c0_g1_i1;Haliotis_sp_Tri_8785_c0_g1_i1	5.91	8	9	10	7	10	16	13	14	11	6	2	2
Haliotis_sp_Tri_90659_c0_g1_i1	9.73									5	4	2
Haliotis_sp_Tri_93282_c0_g1_i1	70	1	2											5
Haliotis_sp_Tri_95672_c0_g1_i1;Haliotis_sp_idb_34627_c0_g1_i1;comp58675_c0_seq1_4 len=401 path=[379:0-227 607:228-249 629:250-400];comp165648_c0_seq1_2 len=428 path=[406:0-427]	5.34	75	60	63	55	67	46	43	52	36	34	26	14
Haliotis_sp_Tri_95893_c0_g1_i1;comp90789_c0_seq3_3 len=707 path=[1:0-43 45:44-249 251:250-276 4598:277-277 4599:278-288 1964:289-379 4647:380-388 4656:389-430 4685:431-431 4686:432-439 441:440-470 472:471-507 509:508-555 557:556-706];Haliotis_sp_Tri_95894_c0_g1_i1;comp90789_c0_seq1_3 len=717 path=[1:0-43 45:44-249 251:250-276 4598:277-277 4599:278-288 1964:289-379 4647:380-388 4656:389-430 4685:4…	5.29	3	2	2	3	3	8	7	2			1
Haliotis_sp_Tri_96223_c0_g1_i1	4.05	5	5	12	16	11	5	5	1
Haliotis_sp_Tri_97599_c0_g1_i1;Haliotis_sp_Tri_97597_c0_g1_i1	5.96	1		2	3	7	3	1	4	2	2
Haliotis_sp_Tri_98999_c0_g1_i1	3.4		1	2	1	1
sp|P82596|PLC_HALLA Perlucin OS=Haliotis laevigata PE=1 SV=3;Haliotis_sp_Tri_110681_c0_g1_i1;comp101672_c0_seq9_5 len=412 path=[12130:0-14 14111:15-29 7056:30-173 988:174-178 993:179-247 1062:248-276 14248:277-282 14254:283-289 14261:290-300 6623:301-348 1163:349-411];comp101672_c0_seq6_5 len=580 path=[13958:0-46 10036:47-47 2810:48-66 14014:67-72 14020:73-164 2229:165-170 2235:171-182 14111:183-…	10.5	61	84	94	92	90	104	123	108	90	67	63	45	43
sp|P84811|PWAP_HALLA Perlwapin OS=Haliotis laevigata PE=1 SV=1	9.67	24	24	23	20	21	27	24	25	43	32	24	15	9
sp|P86733|KCP_HALAI BPTI/Kunitz domain-containing protein (Fragment) OS=Haliotis asinina PE=1 SV=1	9.92								1	5	2	4	1
sp|P86737|UP3_HALAI Uncharacterized protein 3 (Fragment) OS=Haliotis asinina PE=1 SV=1	8.26	2	3	2	3	5	5	8	12	9	10	13	10
tr|E0YDV8|E0YDV8_9GAMM Heat shock protein 70 (Fragment) OS=Shewanella haliotis GN=Hsp70 PE=3 SV=1	3	1	2	2		2
tr|F8J3C9|F8J3C9_HALLA Perlucin A protein OS=Haliotis laevigata GN=perlucin A PE=2 SV=1	6.4						3	2
tr|F8J3D2|F8J3D2_HALLA Perlucin C protein OS=Haliotis laevigata GN=perlucin C PE=2 SV=1;tr|F8J3D1|F8J3D1_HALLA Perlucin B protein OS=Haliotis laevigata GN=perlucin B PE=2 SV=1;tr|F8J3D0|F8J3D0_HALLA Perlucin A2 protein OS=Haliotis laevigata GN=perlucin A2 PE=2 SV=1	6.54	11	16	17	22	17	27	68	23	12	10	8	4	1
tr|Q8I0U4|Q8I0U4_HALTU H2 protein (Fragment) OS=Haliotis tuberculata GN=H2 PE=4 SV=1;Haliotis_sp_idb_1297_c0_g1_i1	1.5	6		2
tr|Q9GP18|Q9GP18_HALTU Hemocyanin (Fragment) OS=Haliotis tuberculata GN=H1 PE=4 SV=1;tr|Q9NDV3|Q9NDV3_HALTU Hemocyanin type 1 (Fragment) OS=Haliotis tuberculata GN=H1 PE=2 SV=1	4.62	3	3	3	1	2	3	2	3	1
