# Supplementary material for: In-depth proteomic analyses of Haliotis laevigata (greenlip abalone) nacre and prismatic organic shell matrix
Source: Proteome Sci. 2018 Jun 15;16:11. doi: 10.1186/s12953-018-0139-3 (PMC6003135; doi:10.1186/s12953-018-0139-3)
Supplement: Supplementary file 17 — Peptides, nacre acid-insoluble, protocol A. Slightly modified MaxQuant output table in xlsx format showing peptides to corresponding ProteinGroups files. The table contains the peptide sequences and various parameters such as peptide length, peptide mass, number of missed cleavages, charges, posterior error probabilities (PEP), peptide scores and peak intensities. Contaminant and reversed sequence hits were removed. (XLSX 287 kb) [file 12953_2018_139_MOESM17_ESM.xlsx]

## Sheet: Haliotis_nacre_ins_A_peptides
Sequence	N-term cleavage window	C-term cleavage window	Amino acid before	First amino acid	Second amino acid	Second last amino acid	Last amino acid	Amino acid after	Length	Missed cleavages	Mass	Proteins	Leading razor protein	Start position	End position	Unique (Groups)	Unique (Proteins)	Charges	PEP	Score	Intensity	Oxidation (M) site IDs	Phospho (STY) site IDs	MS/MS Count
AAALAGLEVFR	MQRNYTIKAAALAGLE	LAGLEVFRVINEPTAA	K	A	A	F	R	V	11	0	1116.63	Haliotis_sp_idb_2214_c0_g1_i1;comp106543_c0_seq12_5 len=1411 path=[3449:0-30 12683:31-58 3508:59-337 3787:338-349 17373:350-528 3978:529-529 3979:530-553 4003:554-889 4339:890-913 4363:914-1410];comp106543_c0_seq11_6 len=1451 path=[3409:0-23 14576:24-25 3435:26-39 3449:40-70 3480:71-98 3508:99-377 3787:378-389 17373:390-568 3978:569-569 3979:570-593 4003:594-929 4339:930-953 4363:954-1450];comp10…	Haliotis_sp_idb_2214_c0_g1_i1	191	201	yes	no	2	0.001941	110.39	10156000			2
AAIAGVR	ARARASARAAIAGVRS	RAAIAGVRSSGRAFAS	R	A	A	V	R	S	7	0	656.397	Haliotis_sp_Tri_107535_c0_g1_i1;Haliotis_sp_CLC_21_c0_g1_i1;sp|P86732|GAAP_HALAI Glycine, alanine and asparagine-rich protein OS=Haliotis asinina PE=1 SV=1	Haliotis_sp_Tri_107535_c0_g1_i1	205	211	no	no	2	0.02693	154.29	6181100			1
AAVPSGASTGIYEALELR	YTAKGLFRAAVPSGAS	IYEALELRDNDKTRFM	R	A	A	L	R	D	18	0	1803.94	comp80185_c0_seq1_5 len=1716 path=[1:0-517 519:518-558 3443:559-568 570:569-864 866:865-889 891:890-1715]	comp80185_c0_seq1_5 len=1716 path=[1:0-517 519:518-558 3443:559-568 570:569-864 866:865-889 891:890-1715]	66	83	yes	yes	2;3	4.5507e-05	82.449	6440100			4
AAWHLYKPGFR	LWDTYPFRAAWHLYKP	HLYKPGFRMEETRDYM	R	A	A	F	R	M	11	1	1344.71	Haliotis_sp_Tri_25106_c0_g1_i1;comp246916_c0_seq1_3 len=215 path=[193:0-214]	Haliotis_sp_Tri_25106_c0_g1_i1	480	490	yes	no	3;4	0.0010291	107.08	108220000			6
AAYFQALPAK	SSDYENKKAAYFQALP	YFQALPAKLGVFENFL	K	A	A	A	K	L	10	0	1078.58	Haliotis_sp_idb_35506_c0_g1_i1;comp97330_c0_seq1_5 len=1499 path=[5244:0-5 736:6-29 760:30-93 824:94-113 844:114-179 910:180-219 950:220-446 1177:447-470 1201:471-564 1295:565-588 1319:589-602 1333:603-626 1357:627-688 1419:689-725 1456:726-928 1659:929-945 1676:946-1117 1848:1118-1141 1872:1142-1351 2082:1352-1425 2156:1426-1449 2180:1450-1498];comp97330_c0_seq2_5 len=2228 path=[1:0-265 267:266-…	Haliotis_sp_idb_35506_c0_g1_i1	124	133	yes	no	2	0.032082	90.906	9621500			0
ACDETQLSCR	CNDLKSCRACDETQLS	DETQLSCRGKADGYKD	R	A	C	C	R	G	10	0	1238.5	Haliotis_sp_CLC_2232_c0_g1_i1;Haliotis_sp_idb_1745_c0_g1_i1	Haliotis_sp_CLC_2232_c0_g1_i1	1275	1284	yes	no	2	0.019062	94.692	458800			1
ACETLRPFICER	FNGFLNDRACETLRPF	LRPFICERHEITQRPT	R	A	C	E	R	H	12	1	1550.73	comp73608_c1_seq1_6 len=644 path=[622:0-643]	comp73608_c1_seq1_6 len=644 path=[622:0-643]	169	180	yes	yes	3	0.00049023	107.09	7031900			2
ACPHFASGFGNCGGLK	MNRMANQRACPHFASG	FGNCGGLKVSFNPDQL	R	A	C	L	K	V	16	0	1678.73	Haliotis_sp_Tri_72839_c0_g1_i1	Haliotis_sp_Tri_72839_c0_g1_i1	254	269	yes	yes	3	1.4741e-10	123.29	25498000			2
ADAVAAAAENAER	TSSLGSARADAVAAAA	AAAENAERQAEAINEA	R	A	D	E	R	Q	13	0	1257.59	Haliotis_sp_idb_47306_c0_g1_i1	Haliotis_sp_idb_47306_c0_g1_i1	122	134	yes	yes	2;3	1.4617e-10	151.66	317430000			9
ADCTQTLQAMHLWNR	SCYAGSPRADCTQTLQ	QAMHLWNRDFCRCKNN	R	A	D	N	R	D	15	0	1843.85	Haliotis_sp_idb_4071_c0_g1_i1	Haliotis_sp_idb_4071_c0_g1_i1	663	677	yes	yes	3	0.0007561	76.759	18778000	237		1
ADDDTYVILENLR	DDADWFMKADDDTYVI	YVILENLRYFLTSQKK	K	A	D	L	R	Y	13	0	1535.75	Haliotis_sp_Tri_47901_c0_g1_i1;comp92949_c2_seq16_6 len=2805 path=[10669:0-168 25616:169-326 10996:327-505 11175:506-523 11193:524-749 11419:750-1339 12009:1340-1367 3329:1368-1370 3332:1371-1405 26308:1406-1409 3371:1410-1419 3381:1420-1443 3405:1444-1676 3638:1677-1724 3686:1725-2454 4416:2455-2473 4435:2474-2613 4589:2614-2804];comp92949_c2_seq3_6 len=2819 path=[10669:0-168 25616:169-326 10996…	Haliotis_sp_Tri_47901_c0_g1_i1	194	206	yes	no	2;3	0.00024654	99.941	44869000			7
ADFLNLLTTNFNIPIEEAK	SMRQDLTKADFLNLLT	NIPIEEAKKLLPVATS	K	A	D	A	K	K	19	0	2162.13	Haliotis_sp_Tri_12080_c0_g1_i1	Haliotis_sp_Tri_12080_c0_g1_i1	347	365	yes	yes	3	3.1089e-28	182.09	21155000			2
ADVDAIIGDLNDDPTILEFLR	SDDIPLDRADVDAIIG	PTILEFLRNSTSVLGR	R	A	D	L	R	N	21	0	2314.17	Haliotis_sp_CLC_3466_c0_g1_i1	Haliotis_sp_CLC_3466_c0_g1_i1	129	149	yes	yes	2;3	5.0611e-24	130.56	57700000			5
AEANAQAVSMANVDAK	KALEALAKAEANAQAV	SMANVDAKAAAQVQAK	K	A	E	A	K	A	16	0	1588.75	Haliotis_sp_CLC_303_c0_g1_i1;Haliotis_sp_Tri_125184_c0_g1_i1	Haliotis_sp_CLC_303_c0_g1_i1	226	241	yes	no	2;3	0.00046512	77.359	6134600	150		2
AEGYIWTVALCR	NAFGKDFRAEGYIWTV	IWTVALCRKDSDGDGR	R	A	E	C	R	K	12	0	1437.71	Haliotis_sp_idb_10968_c0_g1_i1;comp112534_c0_seq1_2 len=422 path=[400:0-421];Haliotis_sp_idb_10969_c0_g1_i1	Haliotis_sp_idb_10968_c0_g1_i1	67	78	yes	no	2;3	1.2121e-06	155.48	55496000			9
AEQAAQLEILGHQLR	SEDAMKRRAEQAAQLE	EILGHQLRSLIRQASF	R	A	E	L	R	S	15	0	1675.9	Haliotis_sp_idb_3074_c0_g1_i1	Haliotis_sp_idb_3074_c0_g1_i1	1185	1199	yes	yes	3	1.9111e-06	103.79	14077000			2
AEYPGNNAIQNQAGSFLSQGTNPAQYK	TPSVATQKAEYPGNNA	GTNPAQYKYPDRKPLT	K	A	E	Y	K	Y	27	0	2867.35	Haliotis_sp_Tri_73035_c0_g1_i1	Haliotis_sp_Tri_73035_c0_g1_i1	370	396	yes	yes	3;4	7.5476e-38	143.63	128770000			9
AFASAQASAEASVSAVR	ASVRAARRAFASAQAS	EASVSAVRSSEGRARS	R	A	F	V	R	S	17	0	1621.81	Haliotis_sp_Tri_107535_c0_g1_i1;Haliotis_sp_CLC_21_c0_g1_i1	Haliotis_sp_Tri_107535_c0_g1_i1	167	183	yes	no	2	0.00095573	81.656	3645500			2
AFASATAR	AGVRSSGRAFASATAR	AFASATARARASVSAA	R	A	F	A	R	A	8	0	793.408	Haliotis_sp_Tri_107535_c0_g1_i1;Haliotis_sp_CLC_21_c0_g1_i1;sp|P86732|GAAP_HALAI Glycine, alanine and asparagine-rich protein OS=Haliotis asinina PE=1 SV=1	Haliotis_sp_Tri_107535_c0_g1_i1	216	223	no	no	2	0.029885	145.34	4616800			1
AFEWNDLSTQWSK	TLLGNRIKAFEWNDLS	DLSTQWSKGMFERFMA	K	A	F	S	K	G	13	0	1610.74	Haliotis_sp_CLC_2296_c0_g1_i1;comp292963_c0_seq1_2 len=281 path=[259:0-280]	Haliotis_sp_CLC_2296_c0_g1_i1	80	92	yes	no	2;3	0.0012845	97.69	34899000			3
AFGGGFGGFGSSSASASADASASANIAALLGQFAEASAR	ASADAAARAFGGGFGG	QFAEASARASASAAAN	R	A	F	A	R	A	39	0	3535.66	Haliotis_sp_Tri_57798_c0_g1_i1;Haliotis_sp_CLC_5_c0_g1_i1;Haliotis_sp_Tri_57797_c0_g1_i1	Haliotis_sp_Tri_57798_c0_g1_i1	149	187	yes	no	3;4	1.136e-41	142.68	65831000			8
AFVVVNTATLQMTAPSFR	ESAFLQQKAFVVVNTA	QMTAPSFRHLHVGVEV	K	A	F	F	R	H	18	0	1952.02	Haliotis_sp_CLC_146_c0_g1_i1;Haliotis_sp_idb_13068_c0_g1_i1;Haliotis_sp_idb_13069_c0_g1_i1	Haliotis_sp_CLC_146_c0_g1_i1	76	93	yes	no	3	1.5181e-06	92.633	32037000	136		3
AGAQTVEHVTK	SRANSLYRAGAQTVEH	QTVEHVTKQVVSGILY	R	A	G	T	K	Q	11	0	1139.59	Haliotis_sp_CLC_6293_c0_g1_i1	Haliotis_sp_CLC_6293_c0_g1_i1	127	137	yes	yes	3	0.0039664	78.342	491330			1
AGFAGDDAPR	DNGSGMCKAGFAGDDA	FAGDDAPRAVFPSIVG	K	A	G	P	R	A	10	0	975.441	tr|B3TK83|B3TK83_HALDV Beta-actin 2 OS=Haliotis diversicolor PE=2 SV=1;tr|Q256S1|Q256S1_HALTU Actin OS=Haliotis tuberculata GN=actin PE=2 SV=1;tr|B3SNT2|B3SNT2_HALDV Actin OS=Haliotis diversicolor PE=2 SV=1;Haliotis_sp_Tri_131427_c0_g1_i1;comp103470_c1_seq20_6 len=1319 path=[18001:0-239 25907:240-242 1593:243-278 25943:279-283 25948:284-287 25952:288-331 21354:332-362 1713:363-373 26024:374-391 1…	tr|B3TK83|B3TK83_HALDV Beta-actin 2 OS=Haliotis diversicolor PE=2 SV=1	19	28	no	no	2	0.020262	92.538	3547200			1
AIDSTANMILMTK	CPLYVNKRAIDSTANM	ANMILMTKMAEMFAL_	R	A	I	T	K	M	13	0	1407.71	Haliotis_sp_CLC_12027_c0_g1_i1;Haliotis_sp_idb_54497_c0_g1_i1	Haliotis_sp_CLC_12027_c0_g1_i1	161	173	yes	no	2;3	0.0020662	73.502	29189000	129;130		2
AILNMLLWNQIAQSNR	AAPQTNNRAILNMLLW	NQIAQSNRMNTLALIM	R	A	I	N	R	M	16	0	1884	Haliotis_sp_CLC_253_c0_g1_i1	Haliotis_sp_CLC_253_c0_g1_i1	193	208	yes	yes	2;3	2.8141e-19	171.26	614480000	147		7
AILPNDTTYELR	RDPLVYFRAILPNDTT	NDTTYELRSTIVFSQV	R	A	I	L	R	S	12	0	1404.72	Haliotis_sp_Tri_8786_c0_g1_i1	Haliotis_sp_Tri_8786_c0_g1_i1	39	50	yes	yes	2	0.014543	76.326	3720300			1
AILSVPAEFDAMQR	NLSAPVTKAILSVPAE	AEFDAMQRNYTIKAAA	K	A	I	Q	R	N	14	0	1546.78	Haliotis_sp_idb_2214_c0_g1_i1;comp106543_c0_seq12_5 len=1411 path=[3449:0-30 12683:31-58 3508:59-337 3787:338-349 17373:350-528 3978:529-529 3979:530-553 4003:554-889 4339:890-913 4363:914-1410];comp106543_c0_seq11_6 len=1451 path=[3409:0-23 14576:24-25 3435:26-39 3449:40-70 3480:71-98 3508:99-377 3787:378-389 17373:390-568 3978:569-569 3979:570-593 4003:594-929 4339:930-953 4363:954-1450];comp10…	Haliotis_sp_idb_2214_c0_g1_i1	172	185	yes	no	3	0.0017927	73.219	4015800	14		1
ALCAQDPSRPLPHK	ASNDAEAKALCAQDPS	PSRPLPHKGHCAKYFE	K	A	L	H	K	G	14	1	1588.81	Haliotis_sp_CLC_2232_c0_g1_i1;Haliotis_sp_idb_1745_c0_g1_i1	Haliotis_sp_CLC_2232_c0_g1_i1	848	861	yes	no	4	0.00069411	81.278	7961700			3
ALESPERPFLAILGGAK	KELNYFAKALESPERP	LAILGGAKVADK____	K	A	L	A	K	V	17	1	1767.99	comp118163_c0_seq1_4 len=717 path=[1:0-716]	comp118163_c0_seq1_4 len=717 path=[1:0-716]	219	235	yes	yes	3	2.1951e-05	91.355	3865700			1
ALIRPCPDGTIFR	YYRMVHKRALIRPCPD	CPDGTIFREELCRCDY	R	A	L	F	R	E	13	1	1514.8	Haliotis_sp_idb_13357_c0_g1_i1;Haliotis_sp_idb_13358_c0_g1_i1	Haliotis_sp_idb_13357_c0_g1_i1	559	571	yes	no	3	5.0143e-07	125.03	22734000			3
ALIVGGCGGADR	GALETRQRALIVGGCG	GGCGGADRFQGSIDEL	R	A	L	D	R	F	12	0	1144.57	Haliotis_sp_CLC_2347_c0_g1_i1;Haliotis_sp_idb_28940_c0_g1_i1;comp238950_c0_seq1_2 len=684 path=[1:0-683]	Haliotis_sp_CLC_2347_c0_g1_i1	589	600	yes	no	2	1.7822e-06	137.01	37744000			2
ALPGGNPCFPISVPPNDPFFVGR	GAAAFAARALPGGNPC	NDPFFVGRTCLSFTRS	R	A	L	G	R	T	23	0	2454.22	Haliotis_sp_idb_25746_c0_g1_i1;Haliotis_sp_idb_25748_c0_g1_i1	Haliotis_sp_idb_25746_c0_g1_i1	205	227	yes	no	3	1.6876e-06	80.412	75336000			1
ALPVTVPAQSEPTAR	GAIPSKSRALPVTVPA	AQSEPTARSSIKLTRP	R	A	L	A	R	S	15	0	1535.83	Haliotis_sp_CLC_73_c0_g1_i1	Haliotis_sp_CLC_73_c0_g1_i1	521	535	yes	yes	2;3	0.0022496	79.804	30869000			3
ALSMDDIETADAHDIK	LVLPHFAKALSMDDIE	TADAHDIKLHLANAGN	K	A	L	I	K	L	16	0	1743.8	Haliotis_sp_idb_5896_c0_g1_i1	Haliotis_sp_idb_5896_c0_g1_i1	600	615	yes	yes	3	2.044e-05	91.355	24096000	250		5
ALSPSSSSSVASSK	NLPQAILKALSPSSSS	SSSVASSKPATATVTV	K	A	L	S	K	P	14	0	1293.64	Haliotis_sp_CLC_73_c0_g1_i1	Haliotis_sp_CLC_73_c0_g1_i1	426	439	yes	yes	2	0.012271	72.898	2175800			1
ALSPSSSSSVASSKPATATVTVK	NLPQAILKALSPSSSS	ATATVTVKRAPASPAT	K	A	L	V	K	R	23	1	2162.14	Haliotis_sp_CLC_73_c0_g1_i1	Haliotis_sp_CLC_73_c0_g1_i1	426	448	yes	yes	3	0.00052516	64.619	12095000			1
ALTPAASVTASVTSSAK	TSTPATAKALTPAASV	ASVTSSAKAKASAAKE	K	A	L	A	K	A	17	0	1560.84	Haliotis_sp_Tri_108584_c0_g1_i1	Haliotis_sp_Tri_108584_c0_g1_i1	68	84	yes	yes	2;3	6.6514e-14	130.47	547140000			26
ALTSEYLDCDK	GPNIYPGKALTSEYLD	SEYLDCDKERTRNMKV	K	A	L	D	K	E	11	0	1313.58	Haliotis_sp_CLC_2232_c0_g1_i1;Haliotis_sp_idb_1745_c0_g1_i1;comp170175_c0_seq1_6 len=323 path=[1:0-322]	Haliotis_sp_CLC_2232_c0_g1_i1	332	342	yes	no	2	0.0046429	101.39	4983800			2
ALTSEYLDCDKER	GPNIYPGKALTSEYLD	YLDCDKERTRNMKVCL	K	A	L	E	R	T	13	1	1598.72	Haliotis_sp_CLC_2232_c0_g1_i1;Haliotis_sp_idb_1745_c0_g1_i1;comp170175_c0_seq1_6 len=323 path=[1:0-322]	Haliotis_sp_CLC_2232_c0_g1_i1	332	344	yes	no	3	1.1262e-06	119.25	13584000			4
ALYVIIYDGVNQR	VNSTTTLRALYVIIYD	IYDGVNQRYLITGDRS	R	A	L	Q	R	Y	13	0	1522.81	Haliotis_sp_Tri_31892_c0_g1_i1;comp22593_c0_seq1_3 len=735 path=[1:0-734];Haliotis_sp_CLC_1876_c0_g1_i1	Haliotis_sp_Tri_31892_c0_g1_i1	43	55	yes	no	3	3.006e-11	150.46	7642500			6
ANCALQIGR	AFLGNIQRANCALQIG	NCALQIGRGTNFANFR	R	A	N	G	R	G	9	0	1001.51	Haliotis_sp_idb_25731_c0_g1_i1;Haliotis_sp_idb_25730_c0_g1_i1	Haliotis_sp_idb_25731_c0_g1_i1	685	693	yes	no	2	0.0096439	138.78	27011000			3
ANMYYLPPGAAPFRPVPSPGR	APLPYTPRANMYYLPP	RPVPSPGRHPQTLPPG	R	A	N	G	R	H	21	1	2257.15	Haliotis_sp_idb_34528_c0_g1_i1	Haliotis_sp_idb_34528_c0_g1_i1	161	181	yes	yes	3	2.6605e-06	79.489	5564100	216		2
ANNVEIKLPYK	VGKTLYARANNVEIKL	VEIKLPYKIGKWNSVK	R	A	N	Y	K	I	11	1	1287.72	Haliotis_sp_CLC_303_c0_g1_i1	Haliotis_sp_CLC_303_c0_g1_i1	645	655	yes	yes	3	0.0045997	87.184	4177800			3
ANSINNLAGR	ASASASARANSINNLA	SINNLAGRLSSLVDAS	R	A	N	G	R	L	10	0	1028.54	Haliotis_sp_Tri_107535_c0_g1_i1;Haliotis_sp_CLC_21_c0_g1_i1	Haliotis_sp_Tri_107535_c0_g1_i1	30	39	yes	no	2	0.00055537	162.88	246810000			5
ANVLMTIVTHPDQPLPLKK	GSLFKRPKANVLMTIV	DQPLPLKKLAKFPVND	K	A	N	K	K	L	19	1	2114.19	Haliotis_sp_idb_7892_c0_g1_i1;comp104004_c0_seq4_5 len=1737 path=[4425:0-35 18479:36-51 4424:52-458 4883:459-461 4886:462-1736];comp104004_c0_seq2_5 len=2658 path=[1926:0-369 17363:370-373 2300:374-383 17370:384-391 17378:392-422 17431:423-439 3891:440-950 4402:951-958 4410:959-972 4424:973-1379 4883:1380-1382 4886:1383-2657]	Haliotis_sp_idb_7892_c0_g1_i1	88	106	yes	no	4	0.00014489	64.249	3827800	8		2
ANVNINSVEPVK	AQVDPEIKANVNINSV	INSVEPVKGAQAETNL	K	A	N	V	K	G	12	0	1282.69	Haliotis_sp_idb_43368_c0_g1_i1	Haliotis_sp_idb_43368_c0_g1_i1	83	94	yes	yes	2	0.00018714	116.24	90219000			4
APATQACFDK	LCDLDEFKAPATQACF	ATQACFDKNLLVIEDI	K	A	P	D	K	N	10	0	1107.5	Haliotis_sp_idb_39663_c0_g1_i1	Haliotis_sp_idb_39663_c0_g1_i1	16	25	yes	yes	2	1.7215e-07	143.96	0			1
APCDYIIGHCIGR	CGLRPEPKAPCDYIIG	IIGHCIGREKCIPCEA	K	A	P	G	R	E	13	0	1530.71	Haliotis_sp_CLC_2232_c0_g1_i1;Haliotis_sp_idb_1745_c0_g1_i1	Haliotis_sp_CLC_2232_c0_g1_i1	296	308	yes	no	3	0.0016767	77.279	4645600			2
APLGFNMHAGWFYDPTR	NRYYEGNRAPLGFNMH	GWFYDPTRLKAMDQFI	R	A	P	T	R	L	17	0	1978.91	Haliotis_sp_idb_6290_c0_g1_i1	Haliotis_sp_idb_6290_c0_g1_i1	272	288	yes	yes	3	6.9087e-06	94.203	3315300	254		1
APNSVSHGYPHR	YSLPQSGKAPNSVSHG	VSHGYPHRGYPYPGPY	K	A	P	H	R	G	12	0	1320.63	Haliotis_sp_Tri_73035_c0_g1_i1	Haliotis_sp_Tri_73035_c0_g1_i1	453	464	yes	yes	2;3;4	0.0011445	91.961	9069400			6
AQAQTMLQSQVQK	GMTQAQARAQAQTMLQ	MLQSQVQKRLQAQANA	R	A	Q	Q	K	R	13	0	1459.75	Haliotis_sp_CLC_1125_c0_g1_i1	Haliotis_sp_CLC_1125_c0_g1_i1	784	796	yes	yes	2;3	2.1029e-07	115.57	29698000	110		7
AQLAEIR	RPVTGFSRAQLAEIRK	RAQLAEIRKASLSKII	R	A	Q	I	R	K	7	0	799.455	Haliotis_sp_idb_25746_c0_g1_i1;Haliotis_sp_CLC_532_c0_g1_i1;comp44198_c0_seq1_4 len=232 path=[210:0-231]	Haliotis_sp_idb_25746_c0_g1_i1	608	614	yes	no	2	8.2052e-06	192.28	19784000			2
AQVPSQATSSLDANK	HPRPDVTKAQVPSQAT	TSSLDANKMTFSFGPM	K	A	Q	N	K	M	15	0	1515.75	Haliotis_sp_idb_6290_c0_g1_i1	Haliotis_sp_idb_6290_c0_g1_i1	866	880	yes	yes	2	0.018176	63.682	752210			1
AQVQIQTLGQSHPQPMMVNQQR	AQANAQTRAQVQIQTL	PMMVNQQRMMTMQASA	R	A	Q	Q	R	M	22	0	2518.25	Haliotis_sp_CLC_1125_c0_g1_i1	Haliotis_sp_CLC_1125_c0_g1_i1	808	829	yes	yes	3;4	7.0331e-25	137.89	53482000	111;112		10
ASASAAAASR	MRFLASARASASAAAA	ASAAAASRASKASSAA	R	A	S	S	R	A	10	0	861.43	comp111388_c0_seq1_4 len=1244 path=[1222:0-1243]	comp111388_c0_seq1_4 len=1244 path=[1222:0-1243]	162	171	yes	yes	2	1.1435e-05	182.16	6996900			3
ASASASASAR	GGGSGSSRASASASAS	ASASASARANSIGNLV	R	A	S	A	R	A	10	0	877.425	sp|P86732|GAAP_HALAI Glycine, alanine and asparagine-rich protein OS=Haliotis asinina PE=1 SV=1;Haliotis_sp_idb_67019_c0_g1_i1	sp|P86732|GAAP_HALAI Glycine, alanine and asparagine-rich protein OS=Haliotis asinina PE=1 SV=1	42	51	yes	no	2	0.0026558	119.53	455190			1
ASASVSRPVPSITISR	ASVSSPKRASASVSRP	VPSITISRHSQSVSKP	R	A	S	S	R	H	16	1	1626.91	Haliotis_sp_idb_17035_c0_g1_i1	Haliotis_sp_idb_17035_c0_g1_i1	71	86	yes	yes	3	1.9716e-22	188.47	90797000			5
ASIHSTASQISSSK	SSSSTNQRASIHSTAS	ASQISSSKQTAHASKT	R	A	S	S	K	Q	14	0	1402.71	Haliotis_sp_idb_44689_c0_g1_i1;Haliotis_sp_idb_44690_c0_g1_i1;Haliotis_sp_Tri_6755_c0_g1_i1	Haliotis_sp_idb_44689_c0_g1_i1	288	301	yes	no	3	2.5671e-10	139.86	1707300			2
ASLDTLTGHPMGAR	DTLQTRRRASLDTLTG	TGHPMGARHAADMGYR	R	A	S	A	R	H	14	0	1425.7	Haliotis_sp_idb_3591_c0_g1_i1	Haliotis_sp_idb_3591_c0_g1_i1	1286	1299	yes	yes	3	0.0007528	81.185	15831000	218		3
ASVEASAQSSR	AKAQAEARASVEASAQ	EASAQSSRNTTGAPMQ	R	A	S	S	R	N	11	0	1091.52	Haliotis_sp_CLC_303_c0_g1_i1	Haliotis_sp_CLC_303_c0_g1_i1	312	322	yes	yes	2	0.0063023	98.156	3469600			2
ASVSAAGR	ASATARARASVSAAGR	ASVSAAGRAVASARAQ	R	A	S	G	R	A	8	0	717.377	Haliotis_sp_Tri_107535_c0_g1_i1;Haliotis_sp_CLC_21_c0_g1_i1	Haliotis_sp_Tri_107535_c0_g1_i1	226	233	yes	no	2	0.027521	148.04	1432800			1
ASWHFFKPGFNMEQTR	LWDTYPYKASWHFFKP	GFNMEQTRDYMLKPFP	K	A	S	T	R	D	16	1	1981.93	Haliotis_sp_idb_20988_c0_g1_i1	Haliotis_sp_idb_20988_c0_g1_i1	413	428	yes	yes	3;4	8.6012e-11	123.42	68318000	192		6
ATIHFFNPDGR	TLTWQGGRATIHFFNP	HFFNPDGRYAELCIGN	R	A	T	G	R	Y	11	0	1273.62	Haliotis_sp_Tri_29101_c0_g1_i1;Haliotis_sp_CLC_652_c0_g1_i1	Haliotis_sp_Tri_29101_c0_g1_i1	228	238	yes	no	2;3	0.00025516	112.94	156720000			12
ATMTFDDAENR	ADHLTIVRATMTFDDA	TFDDAENRCKTLGGHL	R	A	T	N	R	C	11	0	1269.53	Haliotis_sp_idb_10705_c0_g1_i1;Haliotis_sp_Tri_36495_c0_g1_i1	Haliotis_sp_idb_10705_c0_g1_i1	47	57	yes	no	2	1.5076e-05	143.24	14288000	180		2
ATNVGYTQLGPAK	IYDLQGIKATNVGYTQ	YTQLGPAKSALILTKN	K	A	T	A	K	S	13	0	1318.69	Haliotis_sp_Tri_45070_c0_g1_i1	Haliotis_sp_Tri_45070_c0_g1_i1	282	294	yes	yes	2	0.00074728	100.22	29902000			3
ATRPEFTIR	QSVAVTLKATRPEFTI	TRPEFTIRGFLVTLLT	K	A	T	I	R	G	9	1	1089.59	Haliotis_sp_Tri_61496_c0_g1_i1	Haliotis_sp_Tri_61496_c0_g1_i1	91	99	yes	yes	3	0.004627	123.96	62544000			4
AVDLAVR	SWSEAALRAVDLAVRR	RAVDLAVRRYL_____	R	A	V	V	R	R	7	0	742.434	Haliotis_sp_idb_20988_c0_g1_i1;comp406429_c0_seq1_3 len=209 path=[187:0-208]	Haliotis_sp_idb_20988_c0_g1_i1	462	468	yes	no	2	0.02801	154.09	14570000			1
AVDNILECVR	________________	DNILECVREAYDKMDV	K	A	V	V	R	E	10	0	1187.6	Haliotis_sp_Tri_137490_c0_g1_i1;comp97298_c0_seq1_5 len=1379 path=[1862:0-140 2003:141-276 2139:277-300 4970:301-352 6696:353-353 5023:354-418 8496:419-525 5195:526-580 5250:581-738 5408:739-749 5419:750-766 5436:767-972 5642:973-1378];comp97298_c0_seq3_5 len=689 path=[7054:0-76 5436:77-282 5642:283-688]	Haliotis_sp_Tri_137490_c0_g1_i1	6	15	yes	no	2	0.0066487	112.13	6574100			1
AVEGGSDDEQGGTNLPYDR	GPPPPHDKAVEGGSDD	GTNLPYDRYLREVVMA	K	A	V	D	R	Y	19	0	1978.85	comp92223_c1_seq1_1 len=1422 path=[5715:0-199 5915:200-218 5934:219-467 17974:468-468 6184:469-484 6200:485-1421];Haliotis_sp_idb_2286_c0_g1_i1;comp92223_c1_seq2_1 len=1458 path=[5715:0-199 5915:200-218 5934:219-467 17951:468-470 15696:471-503 17974:504-504 6184:505-520 6200:521-1457];Haliotis_sp_Tri_135246_c0_g1_i1;comp92223_c1_seq3_1 len=528 path=[5715:0-199 5915:200-218 5934:219-467 17951:468-…	comp92223_c1_seq1_1 len=1422 path=[5715:0-199 5915:200-218 5934:219-467 17974:468-468 6184:469-484 6200:485-1421]	68	86	yes	no	2	9.088e-05	85.087	1926400			1
AVFPSIVGRPR	FAGDDAPRAVFPSIVG	PSIVGRPRHQGVMVGM	R	A	V	P	R	H	11	1	1197.7	tr|B3TK83|B3TK83_HALDV Beta-actin 2 OS=Haliotis diversicolor PE=2 SV=1;tr|Q256S1|Q256S1_HALTU Actin OS=Haliotis tuberculata GN=actin PE=2 SV=1;tr|B3SNT2|B3SNT2_HALDV Actin OS=Haliotis diversicolor PE=2 SV=1;Haliotis_sp_Tri_131427_c0_g1_i1;comp103470_c1_seq20_6 len=1319 path=[18001:0-239 25907:240-242 1593:243-278 25943:279-283 25948:284-287 25952:288-331 21354:332-362 1713:363-373 26024:374-391 1…	tr|B3TK83|B3TK83_HALDV Beta-actin 2 OS=Haliotis diversicolor PE=2 SV=1	29	39	no	no	3	0.00089519	108.47	7649500			4
AVFVDLEPTVIDEVR	GAGKHVPRAVFVDLEP	PTVIDEVRTGTYRQLF	R	A	V	V	R	T	15	0	1700.9	comp88085_c0_seq2_2 len=1291 path=[2880:0-86 1366:87-326 1606:327-351 1631:352-761 2041:762-786 2066:787-1103 2383:1104-1119 2399:1120-1290];comp88085_c0_seq1_1 len=1296 path=[1274:0-91 1366:92-331 1606:332-356 1631:357-766 2041:767-791 2066:792-1108 2383:1109-1124 2399:1125-1295]	comp88085_c0_seq2_2 len=1291 path=[2880:0-86 1366:87-326 1606:327-351 1631:352-761 2041:762-786 2066:787-1103 2383:1104-1119 2399:1120-1290]	94	108	yes	no	3	1.629e-05	99.927	4328700			1
AVLITDGYSK	SRQNTLLKAVLITDGY	LITDGYSKNIAKTIEE	K	A	V	S	K	N	10	0	1065.57	Haliotis_sp_CLC_146_c0_g1_i1;Haliotis_sp_idb_13068_c0_g1_i1;Haliotis_sp_idb_13069_c0_g1_i1	Haliotis_sp_CLC_146_c0_g1_i1	160	169	yes	no	2	0.019062	94.692	14060000			2
AVLSGSVETCPYELVLAVLK	NMTVERARAVLSGSVE	ELVLAVLKLDEYNASS	R	A	V	L	K	L	20	0	2147.15	Haliotis_sp_Tri_114598_c0_g1_i1;Haliotis_sp_idb_7598_c0_g1_i1	Haliotis_sp_Tri_114598_c0_g1_i1	752	771	yes	no	3	1.5432e-10	112.82	4795800			1
AVPEALSMNLPK	ATKELDCKAVPEALSM	ALSMNLPKYYPLSCDD	K	A	V	P	K	Y	12	0	1268.68	Haliotis_sp_idb_34528_c0_g1_i1	Haliotis_sp_idb_34528_c0_g1_i1	326	337	yes	yes	3	0.0079982	63.091	9757300	217		1
AVRPTGGKPGEVIVK	RQKSISGRAVRPTGGK	KPGEVIVKTCQEEGIS	R	A	V	V	K	T	15	2	1506.89	Haliotis_sp_Tri_129753_c0_g1_i1;comp102930_c0_seq1_5 len=2482 path=[1:0-245 247:246-278 280:279-294 296:295-442 444:443-462 8038:463-516 521:517-619 8120:620-636 5253:637-652 8145:653-741 5172:742-760 764:761-1008 8270:1009-1029 1033:1030-1105 1109:1106-1125 8321:1126-1152 1156:1153-1341 1345:1342-1358 1362:1359-1441 5058:1442-1490 1494:1491-1514 8477:1515-1535 1539:1536-1645 5572:1646-1649 1653:…	Haliotis_sp_Tri_129753_c0_g1_i1	87	101	yes	no	4	0.00045408	85.163	3775500			2
AVSADALLEYFR	LQQLTGSRAVSADALL	DALLEYFRPLRAWLEE	R	A	V	F	R	P	12	0	1353.69	Haliotis_sp_Tri_3904_c0_g1_i1;comp93346_c0_seq1_3 len=2246 path=[2427:0-86 4933:87-120 2548:121-145 5716:146-146 2777:147-1197 3828:1198-1347 3978:1348-1348 3979:1349-1349 3980:1350-1481 5820:1482-1753 5873:1754-2245];comp93346_c0_seq2_2 len=2299 path=[5716:0-0 2578:1-199 2777:200-1250 3828:1251-1400 3978:1401-1401 3979:1402-1402 3980:1403-1534 5820:1535-1806 5873:1807-2298]	Haliotis_sp_Tri_3904_c0_g1_i1	619	630	yes	no	2	0.012615	79.492	10157000			1
AVYDAFVVEAQQSGR	QHYTEMLKAVYDAFVV	VEAQQSGRPRLMLTAA	K	A	V	G	R	P	15	0	1638.8	Haliotis_sp_CLC_2296_c0_g1_i1	Haliotis_sp_CLC_2296_c0_g1_i1	179	193	yes	yes	2	0.0049149	76.82	5227500			1
AVYDAFVVEAQQSGRPR	QHYTEMLKAVYDAFVV	AQQSGRPRLMLTAAVA	K	A	V	P	R	L	17	1	1891.95	Haliotis_sp_CLC_2296_c0_g1_i1	Haliotis_sp_CLC_2296_c0_g1_i1	179	195	yes	yes	2	1.5355e-18	178.03	7412400			2
AWVPLGEVGLSVNDSK	PIRTPQYRAWVPLGEV	GLSVNDSKVLIFAARS	R	A	W	S	K	V	16	0	1669.87	Haliotis_sp_idb_18771_c0_g1_i1;Haliotis_sp_idb_18767_c0_g1_i1	Haliotis_sp_idb_18771_c0_g1_i1	43	58	yes	no	2;3	2.9743e-10	127.07	37685000			5
AYIPQYYFNSR	PKETGPCRAYIPQYYF	PQYYFNSRTCLCEKFV	R	A	Y	S	R	T	11	0	1420.68	Haliotis_sp_CLC_77_c0_g1_i1	Haliotis_sp_CLC_77_c0_g1_i1	37	47	no	no	2;3	7.1808e-07	141.88	735880000			9
AYPGLSPDDVDVFPGAISER	DAVNQLAKAYPGLSPD	FPGAISERPVPGGIVG	K	A	Y	E	R	P	20	0	2104.01	Haliotis_sp_idb_25746_c0_g1_i1;Haliotis_sp_CLC_532_c0_g1_i1	Haliotis_sp_idb_25746_c0_g1_i1	547	566	yes	no	2;3	1.0525e-05	83.666	65137000			6
AYPGLSPDDVDVFPGAISERPVPGGIVGPTFACLIGR	DAVNQLAKAYPGLSPD	TFACLIGRQFGFIKKG	K	A	Y	G	R	Q	37	1	3795.93	Haliotis_sp_idb_25746_c0_g1_i1;Haliotis_sp_CLC_532_c0_g1_i1	Haliotis_sp_idb_25746_c0_g1_i1	547	583	yes	no	4	6.1679e-09	71.709	49035000			2
AYYFSTGYGGFTDHTEDAVNQLAK	REFCGLPRAYYFSTGY	DAVNQLAKAYPGLSPD	R	A	Y	A	K	A	24	0	2654.19	Haliotis_sp_idb_25746_c0_g1_i1;Haliotis_sp_idb_25748_c0_g1_i1;Haliotis_sp_CLC_532_c0_g1_i1	Haliotis_sp_idb_25746_c0_g1_i1	523	546	yes	no	3;4	1.4382e-33	155.76	112650000			6
CDLPSDFTYDWR	NADITHGRCDLPSDFT	SDFTYDWRRGTNGYYI	R	C	D	W	R	R	12	0	1573.65	Haliotis_sp_idb_20988_c0_g1_i1	Haliotis_sp_idb_20988_c0_g1_i1	318	329	yes	yes	2	1.659e-06	140.24	5393100			3
CGDTMGCFHDCEALGGCSVLVSWQDR	ARFTMDPRCGDTMGCF	VLVSWQDRGWHVPTID	R	C	G	D	R	G	26	0	3016.2	Haliotis_sp_Tri_28544_c0_g1_i1	Haliotis_sp_Tri_28544_c0_g1_i1	199	224	yes	yes	3	5.6169e-11	96.793	15855000	290		1
CGGGDLCSLPK	TLEDCRRRCGGGDLCS	GDLCSLPKDPGQCAAA	R	C	G	P	K	D	11	0	1162.51	Haliotis_sp_CLC_77_c0_g1_i1	Haliotis_sp_CLC_77_c0_g1_i1	76	86	yes	yes	2	0.0028167	107.06	348160000			5
CGGGDLCSLPR	TLEDCRRRCGGGDLCS	GDLCSLPRDPGPCKAA	R	C	G	P	R	D	11	0	1190.52	comp84928_c0_seq1_4 len=593 path=[571:0-73 645:74-129 1852:130-130 1387:131-175 1872:176-361 933:362-413 985:414-445 1017:446-450 1022:451-592];sp|P86733|KCP_HALAI BPTI/Kunitz domain-containing protein (Fragment) OS=Haliotis asinina PE=1 SV=1	comp84928_c0_seq1_4 len=593 path=[571:0-73 645:74-129 1852:130-130 1387:131-175 1872:176-361 933:362-413 985:414-445 1017:446-450 1022:451-592]	104	114	yes	no	2	0.023547	84.479	1357200			0
CGGGVLCSLPR	TLEDCRRRCGGGVLCS	GVLCSLPRDPGPCDAD	R	C	G	P	R	D	11	0	1174.56	Haliotis_sp_CLC_148_c0_g1_i1	Haliotis_sp_CLC_148_c0_g1_i1	76	86	no	no	2	0.00015639	124.67	133310000			6
CGVCGDPWQGPK	QHHFQDGKCGVCGDPW	GDPWQGPKRNEPNGIY	K	C	G	P	K	R	12	0	1359.57	Haliotis_sp_CLC_1125_c0_g1_i1	Haliotis_sp_CLC_1125_c0_g1_i1	72	83	yes	yes	2	0.0061756	90.614	33376000			3
CHCVTSAILAGPDLVNPCLPSMR	GTIYSPKKCHCVTSAI	NPCLPSMRFNFDMGKV	K	C	H	M	R	F	23	0	2567.21	Haliotis_sp_CLC_303_c0_g1_i1	Haliotis_sp_CLC_303_c0_g1_i1	527	549	yes	yes	3	2.9434e-11	102.45	46627000	151		3
CHEFHLTLDDSPLR	DLDLYIEKCHEFHLTL	TLDDSPLRRKRFAAIY	K	C	H	L	R	R	14	0	1738.81	comp98044_c0_seq5_2 len=630 path=[1516:0-58 1575:59-108 1625:109-129 1646:130-263 1780:264-270 1787:271-569 6139:570-574 6144:575-586 5788:587-629];Haliotis_sp_Tri_52786_c0_g1_i1;comp98044_c0_seq2_2 len=1470 path=[1516:0-58 1575:59-108 1625:109-129 1646:130-263 1780:264-270 1787:271-569 6139:570-574 6144:575-586 2103:587-594 2111:595-1113 2630:1114-1130 2647:1131-1259 2776:1260-1391 2908:1392-141…	comp98044_c0_seq5_2 len=630 path=[1516:0-58 1575:59-108 1625:109-129 1646:130-263 1780:264-270 1787:271-569 6139:570-574 6144:575-586 5788:587-629]	119	132	yes	no	3;4	7.0609e-05	98.942	6903700			1
CMAPSSVPCSIDPCR	FWLQDYMRCMAPSSVP	PCSIDPCRMNGKTGVV	R	C	M	C	R	M	15	0	1735.71	Haliotis_sp_CLC_303_c0_g1_i1	Haliotis_sp_CLC_303_c0_g1_i1	401	415	yes	yes	2	0.00020251	101.3	7530800	152		4
CPLELGQPCGSLTQR	APCGCCPKCPLELGQP	PCGSLTQRCQFDLWCF	K	C	P	Q	R	C	15	0	1714.81	comp70759_c0_seq1_2 len=449 path=[1:0-87 89:88-101 103:102-218 220:219-370 372:371-448]	comp70759_c0_seq1_2 len=449 path=[1:0-87 89:88-101 103:102-218 220:219-370 372:371-448]	66	80	yes	yes	2;3	2.3545e-10	134.88	16869000			3
CQFDLWCLR	PCGSFTQRCQFDLWCL	QFDLWCLRRKGNKIEA	R	C	Q	L	R	R	9	0	1296.57	sp|P82595|PLS_HALLA Perlustrin OS=Haliotis laevigata PE=1 SV=2	sp|P82595|PLS_HALLA Perlustrin OS=Haliotis laevigata PE=1 SV=2	49	57	yes	yes	2;3	0.0014429	173.48	160210000			7
CVQAGAIGMCCPLYVNK	PATFRGRRCVQAGAIG	CCPLYVNKRAIDSTAN	R	C	V	N	K	R	17	0	1939.88	Haliotis_sp_CLC_12027_c0_g1_i1;Haliotis_sp_idb_54497_c0_g1_i1;Haliotis_sp_idb_41452_c0_g1_i1	Haliotis_sp_CLC_12027_c0_g1_i1	143	159	yes	no	2;3	4.8475e-08	109.1	78293000	131		6
CVQAGAIGMCCPLYVNKR	PATFRGRRCVQAGAIG	CPLYVNKRAIDSTANM	R	C	V	K	R	A	18	1	2095.98	Haliotis_sp_CLC_12027_c0_g1_i1;Haliotis_sp_idb_54497_c0_g1_i1	Haliotis_sp_CLC_12027_c0_g1_i1	143	160	yes	no	3	0.00029103	62.861	435220	131		1
CYIVGSPLNAR	SSLVHCEKCYIVGSPL	VGSPLNAREFVLHYGG	K	C	Y	A	R	E	11	0	1248.63	Haliotis_sp_idb_5218_c0_g1_i1	Haliotis_sp_idb_5218_c0_g1_i1	77	87	yes	yes	2	0.0003748	117.52	30240000			2
CYNHDQQIQIR	GAYFGNPKCYNHDQQI	HDQQIQIRDWLKKLER	K	C	Y	I	R	D	11	0	1473.68	Haliotis_sp_Tri_73035_c0_g1_i1	Haliotis_sp_Tri_73035_c0_g1_i1	644	654	yes	yes	2;3	4.3871e-11	189.58	234200000			9
CYRPEKPGSCPPR	CGKPGCRRCYRPEKPG	KPGSCPPRKYDAGVCV	R	C	Y	P	R	K	13	2	1602.74	sp|P84811|PWAP_HALLA Perlwapin OS=Haliotis laevigata PE=1 SV=1;comp236269_c0_seq1_4 len=272 path=[250:0-271]	sp|P84811|PWAP_HALLA Perlwapin OS=Haliotis laevigata PE=1 SV=1	85	97	yes	no	2;3;4	3.4924e-10	143.25	156920000			12
DAFITESQQAGR	VTLCKELKDAFITESQ	TESQQAGRESLLLTAA	K	D	A	G	R	E	12	0	1321.63	Haliotis_sp_idb_43266_c0_g1_i1	Haliotis_sp_idb_43266_c0_g1_i1	177	188	yes	yes	2	9.7884e-05	122.7	18992000			3
DAFTTESQQAGR	VTLCKELKDAFTTESQ	TESQQAGRESLLLTAA	K	D	A	G	R	E	12	0	1309.59	comp79626_c0_seq1_4 len=1656 path=[1634:0-1091 2726:1092-1132 2767:1133-1655]	comp79626_c0_seq1_4 len=1656 path=[1634:0-1091 2726:1092-1132 2767:1133-1655]	191	202	yes	yes	2;3	1.1987e-06	155.97	34417000			4
DALVWNHATGR	REAYSYLRDALVWNHA	VWNHATGRFGAQIGLD	R	D	A	G	R	F	11	0	1238.62	Haliotis_sp_Tri_25106_c0_g1_i1	Haliotis_sp_Tri_25106_c0_g1_i1	221	231	yes	yes	2;3	0.00010979	126.19	195240000			8
DASFLSDHPR	NRMSQTSRDASFLSDH	SFLSDHPRSSMSQSSD	R	D	A	P	R	S	10	0	1143.53	Haliotis_sp_idb_3591_c0_g1_i1	Haliotis_sp_idb_3591_c0_g1_i1	686	695	yes	yes	2;3	0.0010389	137.95	110680000			5
DATGPPIKPLYLQYVK	LWAWDGWRDATGPPIK	PLYLQYVKLLNQGAME	R	D	A	V	K	L	16	1	1802	Haliotis_sp_Tri_3904_c0_g1_i1;comp93346_c0_seq1_3 len=2246 path=[2427:0-86 4933:87-120 2548:121-145 5716:146-146 2777:147-1197 3828:1198-1347 3978:1348-1348 3979:1349-1349 3980:1350-1481 5820:1482-1753 5873:1754-2245];comp93346_c0_seq2_2 len=2299 path=[5716:0-0 2578:1-199 2777:200-1250 3828:1251-1400 3978:1401-1401 3979:1402-1402 3980:1403-1534 5820:1535-1806 5873:1807-2298]	Haliotis_sp_Tri_3904_c0_g1_i1	216	231	yes	no	3	4.6209e-07	104.95	3527800			2
DATNVGDEGGFAPNILENK	VIKEKYGKDATNVGDE	APNILENKEALELLKT	K	D	A	N	K	E	19	0	1959.92	comp80185_c0_seq1_5 len=1716 path=[1:0-517 519:518-558 3443:559-568 570:569-864 866:865-889 891:890-1715]	comp80185_c0_seq1_5 len=1716 path=[1:0-517 519:518-558 3443:559-568 570:569-864 866:865-889 891:890-1715]	236	254	yes	yes	2	0.0005711	73.138	2094400			1
DAVQEQQQVAPK	SQPWLHHRDAVQEQQQ	EQQQVAPKETDPKLQG	R	D	A	P	K	E	12	0	1339.67	Haliotis_sp_idb_6290_c0_g1_i1	Haliotis_sp_idb_6290_c0_g1_i1	371	382	yes	yes	2	0.0061756	90.614	4245800			1
DESILQSYIDNGLIPLAK	NKMDGLVKDESILQSY	NGLIPLAKAIKDEPGL	K	D	E	A	K	A	18	0	1988.05	Haliotis_sp_idb_10705_c0_g1_i1;Haliotis_sp_Tri_36495_c0_g1_i1	Haliotis_sp_idb_10705_c0_g1_i1	483	500	yes	no	2;3	2.8013e-27	176.04	68588000			5
DFYLLVASGR	DRFYDLNKDFYLLVAS	YLLVASGRATPEGNKI	K	D	F	G	R	A	10	0	1139.6	comp59223_c0_seq1_2 len=530 path=[1:0-47 49:48-413 415:414-471 1077:472-529];Haliotis_sp_Tri_28544_c0_g1_i1;Haliotis_sp_CLC_729_c0_g1_i1	Haliotis_sp_Tri_28544_c0_g1_i1	328	337	no	no	2	2.6931e-06	142	112370000			13
DGIFQCSFR	TPVSGSDKDGIFQCSF	GIFQCSFRRKKVLSGD	K	D	G	F	R	R	9	0	1128.5	comp59223_c0_seq1_2 len=530 path=[1:0-47 49:48-413 415:414-471 1077:472-529];Haliotis_sp_Tri_28544_c0_g1_i1;Haliotis_sp_CLC_729_c0_g1_i1	Haliotis_sp_Tri_28544_c0_g1_i1	303	311	no	no	2	0.012049	125.16	265440000			1
DGLAVLGTFFDIAR	LSNAMRFRDGLAVLGT	GTFFDIARENPYFRPI	R	D	G	A	R	E	14	0	1493.79	Haliotis_sp_Tri_130845_c0_g1_i1;Haliotis_sp_idb_813_c0_g1_i1	Haliotis_sp_Tri_130845_c0_g1_i1	163	176	yes	no	2	0.0013678	91.812	18812000			1
DGTNTADGISAMNIMLQQYAR	ISQLDHPRDGTNTADG	IMLQQYARPGVPKVAV	R	D	G	A	R	P	21	0	2269.05	Haliotis_sp_Tri_63812_c0_g1_i1	Haliotis_sp_Tri_63812_c0_g1_i1	370	390	yes	yes	3	2.3584e-09	91.622	9844800	296;297		6
DHGTQSYNAWR	AFNIQRGRDHGTQSYN	TQSYNAWREFCGLPRA	R	D	H	W	R	E	11	0	1333.58	Haliotis_sp_idb_25746_c0_g1_i1;Haliotis_sp_idb_25748_c0_g1_i1;Haliotis_sp_CLC_532_c0_g1_i1	Haliotis_sp_idb_25746_c0_g1_i1	505	515	yes	no	2;3	3.4817e-06	143	63862000			6
DICNDVLSLLEK	EKIETELRDICNDVLS	DVLSLLEKFLIPNASQ	R	D	I	E	K	F	12	0	1417.71	comp64599_c0_seq2_6 len=1464 path=[3017:0-1301 2878:1302-1463]	comp64599_c0_seq2_6 len=1464 path=[3017:0-1301 2878:1302-1463]	130	141	yes	yes	2	0.030147	70.628	4601900			1
DIDFDDAEAGELLGK	QGALSAIKDIDFDDAE	EAGELLGKLSIPEFKD	K	D	I	G	K	L	15	0	1606.74	Haliotis_sp_idb_5896_c0_g1_i1	Haliotis_sp_idb_5896_c0_g1_i1	504	518	yes	yes	2	0.0010002	87.519	12629000			4
DIECTAATMDIHIPR	SSGTVERKDIECTAAT	TMDIHIPRTLLPTHKV	K	D	I	P	R	T	15	0	1741.81	comp101638_c0_seq5_5 len=1626 path=[2732:0-74 10580:75-88 10594:89-96 2829:97-107 2840:108-110 2843:111-137 7690:138-156 2889:157-160 2893:161-208 8024:209-223 10658:224-253 10688:254-275 3004:276-354 9007:355-414 3142:415-524 3252:525-1187 3915:1188-1601 10991:1602-1602 10992:1603-1625];comp101638_c0_seq1_5 len=2332 path=[2732:0-74 10580:75-88 10594:89-96 2829:97-107 2840:108-110 2843:111-137 76…	comp101638_c0_seq5_5 len=1626 path=[2732:0-74 10580:75-88 10594:89-96 2829:97-107 2840:108-110 2843:111-137 7690:138-156 2889:157-160 2893:161-208 8024:209-223 10658:224-253 10688:254-275 3004:276-354 9007:355-414 3142:415-524 3252:525-1187 3915:1188-1601 10991:1602-1602 10992:1603-1625]	27	41	yes	no	3	9.4787e-05	88.561	25163000	0		2
DKTPSVLISSQSSSSR	PYRMYNSRDKTPSVLI	SSQSSSSRFSHKQPPP	R	D	K	S	R	F	16	1	1677.85	Haliotis_sp_CLC_1125_c0_g1_i1	Haliotis_sp_CLC_1125_c0_g1_i1	442	457	yes	yes	3	0.00084696	80.361	21893000			3
DLCSEDTELLER	HYPAYRFKDLCSEDTE	EDTELLERIWWTNTQS	K	D	L	E	R	I	12	0	1478.66	Haliotis_sp_CLC_524_c0_g1_i1;Haliotis_sp_idb_32872_c0_g1_i1;comp94706_c0_seq1_3 len=1255 path=[529:0-183 713:184-211 741:212-327 4367:328-343 873:344-367 897:368-432 962:433-527 1057:528-532 1062:533-619 4462:620-702 1232:703-706 1236:707-794 1324:795-878 1408:879-892 1422:893-954 1484:955-988 2730:989-1005 281:1006-1029 305:1030-1034 310:1035-1051 327:1052-1087 363:1088-1093 369:1094-1127 403:11…	Haliotis_sp_CLC_524_c0_g1_i1	143	154	yes	no	2	3.6076e-05	127.17	6841700			1
DLDDFLGDIDR	NKGSSSDKDLDDFLGD	DFLGDIDRLLLDMESS	K	D	L	D	R	L	11	0	1292.59	Haliotis_sp_idb_55709_c0_g1_i1;Haliotis_sp_Tri_138845_c0_g1_i1	Haliotis_sp_idb_55709_c0_g1_i1	130	140	no	no	2	0.00033249	118.9	18610000			1
DLGGFMVWSLALDDFNK	KIKWMKERDLGGFMVW	LALDDFNKMCNYTTRS	R	D	L	N	K	M	17	0	1926.92	comp79626_c0_seq1_4 len=1656 path=[1634:0-1091 2726:1092-1132 2767:1133-1655];Haliotis_sp_CLC_4455_c0_g1_i1	comp79626_c0_seq1_4 len=1656 path=[1634:0-1091 2726:1092-1132 2767:1133-1655]	384	400	yes	no	2	1.82e-06	106.82	7005200	27		2
DLGNYLWNDYQCQK	EHCLELRRDLGNYLWN	WNDYQCQKPSHFICEK	R	D	L	Q	K	P	14	0	1815.79	tr|F8J3D2|F8J3D2_HALLA Perlucin C protein OS=Haliotis laevigata GN=perlucin C PE=2 SV=1;tr|F8J3D1|F8J3D1_HALLA Perlucin B protein OS=Haliotis laevigata GN=perlucin B PE=2 SV=1;tr|F8J3D0|F8J3D0_HALLA Perlucin A2 protein OS=Haliotis laevigata GN=perlucin A2 PE=2 SV=1;sp|P82596|PLC_HALLA Perlucin OS=Haliotis laevigata PE=1 SV=3	tr|F8J3D2|F8J3D2_HALLA Perlucin C protein OS=Haliotis laevigata GN=perlucin C PE=2 SV=1	126	139	no	no	2;3	8.8861e-10	131.35	437830000			6
DLGNYLWNDYQCQKPSHFICEK	EHCLELRRDLGNYLWN	PSHFICEKERIPYTNS	R	D	L	E	K	E	22	1	2814.25	tr|F8J3D2|F8J3D2_HALLA Perlucin C protein OS=Haliotis laevigata GN=perlucin C PE=2 SV=1;tr|F8J3D1|F8J3D1_HALLA Perlucin B protein OS=Haliotis laevigata GN=perlucin B PE=2 SV=1;tr|F8J3D0|F8J3D0_HALLA Perlucin A2 protein OS=Haliotis laevigata GN=perlucin A2 PE=2 SV=1;sp|P82596|PLC_HALLA Perlucin OS=Haliotis laevigata PE=1 SV=3	tr|F8J3D2|F8J3D2_HALLA Perlucin C protein OS=Haliotis laevigata GN=perlucin C PE=2 SV=1	126	147	no	no	3;4;5	2.4973e-13	112.58	1027300000			12
DLIPIRTPQYR	QCKIAGGRDLIPIRTP	PIRTPQYRAWVPLGEV	R	D	L	Y	R	A	11	1	1370.77	Haliotis_sp_idb_18771_c0_g1_i1;Haliotis_sp_idb_18767_c0_g1_i1	Haliotis_sp_idb_18771_c0_g1_i1	32	42	yes	no	3	0.012411	72.2	3635400			1
DLYANTVLSGGTTMFPGIADR	KCDVDIRKDLYANTVL	MFPGIADRMQKEITAL	K	D	L	D	R	M	21	0	2198.07	tr|Q5BQE5|Q5BQE5_9VEST Actin A1 OS=Haliotis iris PE=3 SV=1;tr|Q5BQE3|Q5BQE3_9VEST Actin A3 OS=Haliotis iris PE=3 SV=1;tr|B2ZA76|B2ZA76_HALDV Actin OS=Haliotis diversicolor supertexta PE=3 SV=2;comp103470_c1_seq40_4 len=1311 path=[1358:0-204 1563:205-210 1569:211-219 1578:220-228 25904:229-231 25907:232-234 3619:235-270 25943:271-275 25948:276-279 25952:280-323 1682:324-350 1709:351-354 1713:355-3…	tr|Q5BQE5|Q5BQE5_9VEST Actin A1 OS=Haliotis iris PE=3 SV=1	292	312	yes	no	3	4.0089e-13	112.53	1941300	7		1
DLYANTVLSGGTTMYPGIADR	KCDVDIRKDLYANTVL	MYPGIADRMQKEITAL	K	D	L	D	R	M	21	0	2214.06	tr|B3TK83|B3TK83_HALDV Beta-actin 2 OS=Haliotis diversicolor PE=2 SV=1;tr|Q256S1|Q256S1_HALTU Actin OS=Haliotis tuberculata GN=actin PE=2 SV=1;tr|B3SNT2|B3SNT2_HALDV Actin OS=Haliotis diversicolor PE=2 SV=1;Haliotis_sp_Tri_131427_c0_g1_i1;comp103470_c1_seq20_6 len=1319 path=[18001:0-239 25907:240-242 1593:243-278 25943:279-283 25948:284-287 25952:288-331 21354:332-362 1713:363-373 26024:374-391 1…	tr|B3TK83|B3TK83_HALDV Beta-actin 2 OS=Haliotis diversicolor PE=2 SV=1	292	312	yes	no	3	1.0225e-12	106.86	8980800	6		1
DNFWVGYDNER	QEVPFYVKDNFWVGYD	WVGYDNERSIKAKIKW	K	D	N	E	R	S	11	0	1413.59	comp79626_c0_seq1_4 len=1656 path=[1634:0-1091 2726:1092-1132 2767:1133-1655];Haliotis_sp_idb_43266_c0_g1_i1	comp79626_c0_seq1_4 len=1656 path=[1634:0-1091 2726:1092-1132 2767:1133-1655]	361	371	no	no	2	0.0002815	120.57	15377000			3
DNIQGITKPAIR	KRHRKVLRDNIQGITK	GITKPAIRRLARRGGV	R	D	N	I	R	R	12	1	1324.75	comp135434_c0_seq1_4 len=334 path=[312:0-333]	comp135434_c0_seq1_4 len=334 path=[312:0-333]	27	38	yes	yes	2;3	0.00025349	125.97	12351000			4
DNLHELHLAADQR	VRSNRKSRDNLHELHL	LHLAADQRLGRASHLQ	R	D	N	Q	R	L	13	0	1530.75	Haliotis_sp_idb_3591_c0_g1_i1	Haliotis_sp_idb_3591_c0_g1_i1	1208	1220	yes	yes	3;4	3.7791e-07	119.77	14983000			5
DPDTVYWCDFSLDEEDGIK	ISVHNVWRDPDTVYWC	LDEEDGIKHWKHYDYN	R	D	P	I	K	H	19	0	2302.96	Haliotis_sp_CLC_1642_c0_g1_i1;comp85674_c0_seq1_1 len=1364 path=[2827:0-66 1553:67-628 2115:629-650 2137:651-998 2485:999-1296 2783:1297-1363];comp85674_c0_seq2_1 len=1436 path=[1414:0-138 1553:139-700 2115:701-722 2137:723-1070 2485:1071-1368 2783:1369-1435]	Haliotis_sp_CLC_1642_c0_g1_i1	102	120	yes	no	2;3	3.1994e-19	141.13	198960000			6
DPDTVYWCDFSLDEEDGIKHWK	ISVHNVWRDPDTVYWC	EDGIKHWKHYDYNVTH	R	D	P	W	K	H	22	1	2754.19	Haliotis_sp_CLC_1642_c0_g1_i1;comp85674_c0_seq1_1 len=1364 path=[2827:0-66 1553:67-628 2115:629-650 2137:651-998 2485:999-1296 2783:1297-1363];comp85674_c0_seq2_1 len=1436 path=[1414:0-138 1553:139-700 2115:701-722 2137:723-1070 2485:1071-1368 2783:1369-1435]	Haliotis_sp_CLC_1642_c0_g1_i1	102	123	yes	no	4	2.5332e-24	130.05	10700000			2
DPGNCYGYFLK	HDVCLLPKDPGNCYGY	NCYGYFLKYYFNSRTC	K	D	P	L	K	Y	11	0	1332.58	Haliotis_sp_CLC_148_c0_g1_i1	Haliotis_sp_CLC_148_c0_g1_i1	31	41	yes	yes	2;3	4.4227e-06	131.83	284350000			5
DPGPCDADVPR	GVLCSLPRDPGPCDAD	PCDADVPRWWYNKRTN	R	D	P	P	R	W	11	0	1197.51	Haliotis_sp_CLC_148_c0_g1_i1	Haliotis_sp_CLC_148_c0_g1_i1	87	97	no	no	2;3	2.4011e-05	129	288850000			6
DPGQCAAAIR	GDLCSLPKDPGQCAAA	GQCAAAIRRWWYNKRT	K	D	P	I	R	R	10	0	1057.5	Haliotis_sp_CLC_77_c0_g1_i1	Haliotis_sp_CLC_77_c0_g1_i1	87	96	yes	yes	2;3	0.0010023	135.86	410900000			7
DPGQCAAAIRR	GDLCSLPKDPGQCAAA	QCAAAIRRWWYNKRTN	K	D	P	R	R	W	11	1	1213.6	Haliotis_sp_CLC_77_c0_g1_i1	Haliotis_sp_CLC_77_c0_g1_i1	87	97	yes	yes	3	0.00053348	105.98	1565000			2
DPPGQPSLLILLDK	LLTNCDAKDPPGQPSL	SLLILLDKTQRNHGKK	K	D	P	D	K	T	14	0	1504.85	Haliotis_sp_Tri_111928_c0_g1_i1;comp64272_c0_seq1_3 len=1172 path=[1150:0-1147 2298:1148-1171]	Haliotis_sp_Tri_111928_c0_g1_i1	158	171	yes	no	2	0.003196	85.469	17588000			1
DPPSVGPR	PPPPPFGRDPPSVGPR	DPPSVGPRVDFPPGGS	R	D	P	P	R	V	8	0	823.419	Haliotis_sp_Tri_33510_c0_g1_i1;Haliotis_sp_CLC_62_c0_g1_i1;Haliotis_sp_Tri_64677_c0_g1_i1;Haliotis_sp_Tri_33508_c0_g1_i1	Haliotis_sp_Tri_33510_c0_g1_i1	201	208	yes	no	2	0.0314	143.61	24280000			2
DQEIGALTATYTNALR	LCEEMKKRDQEIGALT	ATYTNALRQKSISGRA	R	D	Q	L	R	Q	16	0	1735.87	Haliotis_sp_Tri_129753_c0_g1_i1;comp102930_c0_seq1_5 len=2482 path=[1:0-245 247:246-278 280:279-294 296:295-442 444:443-462 8038:463-516 521:517-619 8120:620-636 5253:637-652 8145:653-741 5172:742-760 764:761-1008 8270:1009-1029 1033:1030-1105 1109:1106-1125 8321:1126-1152 1156:1153-1341 1345:1342-1358 1362:1359-1441 5058:1442-1490 1494:1491-1514 8477:1515-1535 1539:1536-1645 5572:1646-1649 1653:…	Haliotis_sp_Tri_129753_c0_g1_i1	64	79	yes	no	3	0.0014195	70.41	758230			1
DQFEEVWDKK	KMHHPGSKDQFEEVWD	FEEVWDKKDHLEDQEF	K	D	Q	K	K	D	10	1	1322.61	comp92223_c1_seq1_1 len=1422 path=[5715:0-199 5915:200-218 5934:219-467 17974:468-468 6184:469-484 6200:485-1421];Haliotis_sp_idb_2286_c0_g1_i1;comp92223_c1_seq2_1 len=1458 path=[5715:0-199 5915:200-218 5934:219-467 17951:468-470 15696:471-503 17974:504-504 6184:505-520 6200:521-1457];Haliotis_sp_Tri_135246_c0_g1_i1	comp92223_c1_seq1_1 len=1422 path=[5715:0-199 5915:200-218 5934:219-467 17974:468-468 6184:469-484 6200:485-1421]	252	261	yes	no	3	0.0065116	80.782	2525100			1
DQIEVCHVR	FVTGKVPKDQIEVCHV	QIEVCHVRKLFKSRDT	K	D	Q	V	R	K	9	0	1154.55	Haliotis_sp_Tri_137490_c0_g1_i1;comp97298_c0_seq1_5 len=1379 path=[1862:0-140 2003:141-276 2139:277-300 4970:301-352 6696:353-353 5023:354-418 8496:419-525 5195:526-580 5250:581-738 5408:739-749 5419:750-766 5436:767-972 5642:973-1378]	Haliotis_sp_Tri_137490_c0_g1_i1	78	86	yes	no	3	0.011592	86.67	8145300			2
DQMTEEELEFHYFK	NVIETKPKDQMTEEEL	ELEFHYFKMHDYDNNN	K	D	Q	F	K	M	14	0	1844.79	comp91512_c0_seq6_5 len=701 path=[2400:0-117 2518:118-222 2623:223-226 2627:227-364 10828:365-385 11160:386-388 11163:389-389 11164:390-391 7579:392-397 433:398-675 711:676-700];comp91512_c0_seq11_6 len=702 path=[35:0-28 63:29-153 188:154-176 211:177-209 244:210-228 263:229-389 424:390-398 433:399-676 711:677-701];Haliotis_sp_Tri_1974_c0_g1_i1;Haliotis_sp_CLC_7266_c0_g1_i1;comp91512_c0_seq3_6 len…	comp91512_c0_seq6_5 len=701 path=[2400:0-117 2518:118-222 2623:223-226 2627:227-364 10828:365-385 11160:386-388 11163:389-389 11164:390-391 7579:392-397 433:398-675 711:676-700]	66	79	yes	no	3	2.7165e-07	117.7	6135200	38		3
DSLHANLQQMDSLHANLQQR	LHANLQQRDSLHANLQ	LHANLQQRDSLHANLQ	R	D	S	Q	R	D	20	0	2318.12	tr|F8J3D2|F8J3D2_HALLA Perlucin C protein OS=Haliotis laevigata GN=perlucin C PE=2 SV=1;tr|F8J3D1|F8J3D1_HALLA Perlucin B protein OS=Haliotis laevigata GN=perlucin B PE=2 SV=1	tr|F8J3D2|F8J3D2_HALLA Perlucin C protein OS=Haliotis laevigata GN=perlucin C PE=2 SV=1	164	183	yes	no	2;3;4	5.038e-25	150.91	1115900000	314		178
DSLHANLQQR	LHANLQQMDSLHANLQ	LHANLQQRDSLHANLQ	M	D	S	Q	R	D	10	0	1180.59	tr|F8J3D2|F8J3D2_HALLA Perlucin C protein OS=Haliotis laevigata GN=perlucin C PE=2 SV=1;tr|F8J3D1|F8J3D1_HALLA Perlucin B protein OS=Haliotis laevigata GN=perlucin B PE=2 SV=1;sp|P82596|PLC_HALLA Perlucin OS=Haliotis laevigata PE=1 SV=3	tr|F8J3D2|F8J3D2_HALLA Perlucin C protein OS=Haliotis laevigata GN=perlucin C PE=2 SV=1	174	183	no	no	2;3	1.5765e-12	174.42	2835000000			25
DSTLIMQLLR	TLSEESYKDSTLIMQL	TLIMQLLRDNLTLWTS	K	D	S	L	R	D	10	0	1188.65	comp64599_c0_seq2_6 len=1464 path=[3017:0-1301 2878:1302-1463];comp160034_c0_seq1_5 len=290 path=[268:0-289];comp299622_c0_seq1_6 len=453 path=[431:0-452];tr|W8E7M6|W8E7M6_HALDV 14-3-3 zeta OS=Haliotis diversicolor PE=2 SV=1;Haliotis_sp_Tri_60505_c0_g1_i1;comp64599_c0_seq1_4 len=1531 path=[1509:0-1368 2878:1369-1530];comp87374_c0_seq2_6 len=4270 path=[1:0-132 9647:133-138 181:139-3245 3288:3246-3…	comp64599_c0_seq2_6 len=1464 path=[3017:0-1301 2878:1302-1463]	251	260	no	no	2	0.011491	119.62	10474000	18		1
DTSSPYIYAKPMCCPHK	GGFYECTRDTSSPYIY	KPMCCPHKHRFNSKRG	R	D	T	H	K	H	17	1	2053.91	Haliotis_sp_CLC_303_c0_g1_i1	Haliotis_sp_CLC_303_c0_g1_i1	439	455	yes	yes	4	0.00064813	64.52	18858000	153		2
DTVTIVWEAPTAR	TQSVSRGRDTVTIVWE	VWEAPTARELDLETIQ	R	D	T	A	R	E	13	0	1457.75	Haliotis_sp_Tri_61496_c0_g1_i1	Haliotis_sp_Tri_61496_c0_g1_i1	140	152	yes	yes	3	0.00071575	88.163	2601900			3
DVADALVQIGK	TNGMINWKDVADALVQ	DALVQIGKVLNWLMKF	K	D	V	G	K	V	11	0	1127.62	Haliotis_sp_Tri_2746_c0_g1_i1;Haliotis_sp_Tri_17455_c0_g1_i1;tr|A0A0B4VCR4|A0A0B4VCR4_HALAI Glycine-rich boundary protein OS=Haliotis asinina GN=GRBP PE=2 SV=1	Haliotis_sp_Tri_2746_c0_g1_i1	182	192	yes	no	3	0.0021	90.05	51793000			4
DVSGANVDNVIHPGIVLK	TDKNNNLKDVSGANVD	IHPGIVLKDVKQGKYE	K	D	V	L	K	D	18	0	1845.99	Haliotis_sp_idb_44689_c0_g1_i1;Haliotis_sp_idb_44690_c0_g1_i1;Haliotis_sp_Tri_29190_c0_g1_i1	Haliotis_sp_idb_44689_c0_g1_i1	572	589	yes	no	3	6.7395e-05	78.95	6733200			2
DWGESAHGPFR	NVQRDWPRDWGESAHG	ESAHGPFRAMRLGSLR	R	D	W	F	R	A	11	0	1257.55	Haliotis_sp_CLC_123_c0_g1_i1;Haliotis_sp_idb_32947_c0_g1_i1	Haliotis_sp_CLC_123_c0_g1_i1	262	272	yes	no	2;3	4.5419e-06	130.41	40008000			7
DYMLKPFFNHEVFHVAGSWWPNK	GFRMEETRDYMLKPFF	AGSWWPNKLQGWSEAA	R	D	Y	N	K	L	23	1	2848.36	Haliotis_sp_Tri_25106_c0_g1_i1	Haliotis_sp_Tri_25106_c0_g1_i1	496	518	yes	yes	4;5	1.6756e-35	156.87	202070000	285		5
DYMLKPFPDHDVFHVSGSWWPNK	GFNMEQTRDYMLKPFP	SGSWWPNKLQSWSEAA	R	D	Y	N	K	L	23	1	2801.31	Haliotis_sp_idb_20988_c0_g1_i1;comp406429_c0_seq1_3 len=209 path=[187:0-208]	Haliotis_sp_idb_20988_c0_g1_i1	429	451	yes	no	4;5	1.0544e-18	126.02	96500000	193		6
EAFDQSHQLFDAQIQNMDR	TVVSSSYKEAFDQSHQ	AQIQNMDRLQLLAQGN	K	E	A	D	R	L	19	0	2292.02	Haliotis_sp_Tri_45070_c0_g1_i1	Haliotis_sp_Tri_45070_c0_g1_i1	773	791	yes	yes	3	1.1509e-31	194.37	47120000	294		6
EAIEWSWR	TRVGQITREAIEWSWR	EAIEWSWRRFLHLIFP	R	E	A	W	R	R	8	0	1075.51	Haliotis_sp_Tri_63049_c0_g1_i1	Haliotis_sp_Tri_63049_c0_g1_i1	287	294	yes	yes	2	0.025761	150.05	24829000			1
EALEDRIDTITDDR	DTPWDNMREALEDRID	IDTITDDRTPDDQDDL	R	E	A	D	R	T	14	1	1660.79	Haliotis_sp_idb_22086_c0_g1_i1;Haliotis_sp_idb_42421_c0_g1_i1	Haliotis_sp_idb_22086_c0_g1_i1	530	543	no	no	3	0.011547	62.287	1810200			1
EAYNYLHDALVWEHATGR	FLARYASREAYNYLHD	VWEHATGRFGALIGLI	R	E	A	G	R	F	18	0	2144.01	Haliotis_sp_idb_20988_c0_g1_i1;Haliotis_sp_idb_20996_c0_g1_i1	Haliotis_sp_idb_20988_c0_g1_i1	149	166	yes	no	3;4	2.3323e-06	90.896	50230000			5
ECLFPQVFDPR	GNLNKFVRECLFPQVF	FPQVFDPRDNTCKDRQ	R	E	C	P	R	D	11	0	1406.67	Haliotis_sp_CLC_2232_c0_g1_i1;Haliotis_sp_idb_1745_c0_g1_i1	Haliotis_sp_CLC_2232_c0_g1_i1	412	422	yes	no	2	0.020791	77.062	7953200			2
ECRPYTDVDCAER	QEFSISGKECRPYTDV	TDVDCAERVEKVQGCD	K	E	C	E	R	V	13	1	1669.68	Haliotis_sp_CLC_2232_c0_g1_i1;Haliotis_sp_idb_1745_c0_g1_i1	Haliotis_sp_CLC_2232_c0_g1_i1	570	582	yes	no	3	0.00018837	101.32	7057500			3
ECVYPQLFDAVTR	PVGMVIERECVYPQLF	QLFDAVTRRCVTTTQC	R	E	C	T	R	R	13	0	1596.76	Haliotis_sp_CLC_2232_c0_g1_i1;Haliotis_sp_idb_1745_c0_g1_i1	Haliotis_sp_CLC_2232_c0_g1_i1	880	892	yes	no	2;3	7.8372e-10	138.02	17290000			4
EDDDNVSEDIDDALEDIAEAR	DVDDDDSREDDDNVSE	LEDIAEAREDLVDQAT	R	E	D	A	R	E	21	0	2347.98	Haliotis_sp_idb_22087_c0_g1_i1;Haliotis_sp_idb_22086_c0_g1_i1;Haliotis_sp_Tri_23060_c0_g1_i1;Haliotis_sp_Tri_23058_c0_g1_i1	Haliotis_sp_idb_22086_c0_g1_i1	240	260	no	no	2;3	6.7508e-41	192.18	311530000		12	6
EDLVDQATDALEDR	LEDIAEAREDLVDQAT	ATDALEDRLDGIDDQA	R	E	D	D	R	L	14	0	1588.72	Haliotis_sp_idb_22087_c0_g1_i1;Haliotis_sp_idb_22086_c0_g1_i1;Haliotis_sp_Tri_23060_c0_g1_i1;Haliotis_sp_Tri_23058_c0_g1_i1	Haliotis_sp_idb_22086_c0_g1_i1	261	274	no	no	2;3	7.4044e-16	192.18	223980000			7
EDNVPTSVDFSSVR	________________	SVDFSSVRYGQLFSPD	K	E	D	V	R	Y	14	0	1550.72	Haliotis_sp_idb_66004_c0_g1_i1	Haliotis_sp_idb_66004_c0_g1_i1	8	21	yes	yes	2	0.0062844	77.776	2720200			1
EEFMDFLHPEDAEHMR	DGDNKLSKEEFMDFLH	PEDAEHMREIVVHETL	K	E	E	M	R	E	16	0	2031.85	Haliotis_sp_idb_17123_c0_g1_i1;Haliotis_sp_Tri_107427_c0_g1_i1;comp103017_c0_seq2_6 len=3012 path=[1:0-111 113:112-463 465:464-1959 27157:1960-2163 35207:2164-2164 13002:2165-2840 35333:2841-2843 25906:2844-2980 26043:2981-3011];comp103017_c0_seq6_6 len=3036 path=[1:0-111 113:112-463 465:464-1959 1961:1960-2187 35207:2188-2188 13002:2189-2864 35333:2865-2867 25906:2868-3004 26043:3005-3035];comp1…	Haliotis_sp_idb_17123_c0_g1_i1	192	207	yes	no	4	0.0013316	62.055	3622800	4;5		1
EFCISGSDPIHLYMETER	FTTRGRGREFCISGSD	HLYMETERSAEDTGVA	R	E	F	E	R	S	18	0	2182.97	Haliotis_sp_idb_12724_c0_g1_i1;comp82638_c0_seq1_6 len=2489 path=[2469:0-1041 3511:1042-1521 3991:1522-2488]	Haliotis_sp_idb_12724_c0_g1_i1	135	152	yes	no	3	0.00021454	67.418	8430900	30		1
EFVLHYGGVER	VGSPLNAREFVLHYGG	LHYGGVERVLMCDGLE	R	E	F	E	R	V	11	0	1304.65	Haliotis_sp_idb_5218_c0_g1_i1	Haliotis_sp_idb_5218_c0_g1_i1	88	98	yes	yes	2	0.0073495	96.113	27626000			3
EGSDQSVLTIQR	TSEFFLEKEGSDQSVL	QSVLTIQRYYSSKTMS	K	E	G	Q	R	Y	12	0	1331.67	Haliotis_sp_Tri_8786_c0_g1_i1	Haliotis_sp_Tri_8786_c0_g1_i1	102	113	yes	yes	2	1.659e-06	140.24	22952000			3
EHALLAYTLGVK	ISKNGQTREHALLAYT	LAYTLGVKQLIVGVNK	R	E	H	V	K	Q	12	0	1313.73	comp48128_c0_seq1_4 len=1730 path=[1:0-117 119:118-1729];tr|Q45Y88|Q45Y88_HALRU Elongation factor 1-alpha (Fragment) OS=Haliotis rufescens PE=2 SV=1;Haliotis_sp_idb_34797_c0_g1_i1;tr|D1H0L8|D1H0L8_HALTU Elongation factor 1-alpha OS=Haliotis tuberculata GN=ef1a PE=2 SV=1;Haliotis_sp_idb_14508_c0_g1_i1;comp86258_c0_seq3_4 len=1642 path=[1:0-745 747:746-1147 1149:1148-1463 1465:1464-1641];comp94822_…	comp48128_c0_seq1_4 len=1730 path=[1:0-117 119:118-1729]	153	164	yes	no	3	3.0182e-05	118.9	1463500			1
EHTFLVR	GAMRLNPKEHTFLVRT	KEHTFLVRTASQLGLN	K	E	H	V	R	T	7	0	900.482	Haliotis_sp_Tri_25106_c0_g1_i1	Haliotis_sp_Tri_25106_c0_g1_i1	103	109	yes	yes	3	0.015107	121.29	41284000			3
EHVQDVFANCFR	CLAGKGGKEHVQDVFA	DVFANCFRFVCTRHVQ	K	E	H	F	R	F	12	0	1520.68	Haliotis_sp_Tri_100791_c0_g1_i1	Haliotis_sp_Tri_100791_c0_g1_i1	187	198	yes	yes	3	0.0011445	91.961	402800			1
EITGTEPLTAEQTQK	TQQGSVPREITGTEPL	LTAEQTQKEITRVGQI	R	E	I	Q	K	E	15	0	1644.82	Haliotis_sp_Tri_63049_c0_g1_i1	Haliotis_sp_Tri_63049_c0_g1_i1	262	276	yes	yes	2;3	5.0422e-08	125.22	204920000			8
ELAYLFGGR	SLCRPNWKELAYLFGG	LAYLFGGRKWNWQENN	K	E	L	G	R	K	9	0	1024.53	Haliotis_sp_CLC_9082_c0_g1_i1;comp97769_c0_seq11_2 len=1651 path=[10057:0-299 13974:300-300 13975:301-302 4695:303-526 4919:527-815 5208:816-837 5230:838-1612 6005:1613-1626 793:1627-1650];comp97769_c0_seq3_1 len=1962 path=[8650:0-296 8947:297-610 13974:611-611 13975:612-613 4695:614-837 4919:838-1126 5208:1127-1148 5230:1149-1923 6005:1924-1937 793:1938-1961];comp97769_c0_seq10_2 len=2071 path=[…	Haliotis_sp_CLC_9082_c0_g1_i1	303	311	yes	no	2	0.015958	100.02	14962000			3
ELDLETIQFK	VWEAPTARELDLETIQ	DLETIQFKAIAVHNFS	R	E	L	F	K	A	10	0	1234.64	Haliotis_sp_Tri_61496_c0_g1_i1	Haliotis_sp_Tri_61496_c0_g1_i1	153	162	yes	yes	2	0.0010635	140.45	90324000			4
ELGEEFIQCR	GLHYFPGRELGEEFIQ	GEEFIQCRNERLVVVT	R	E	L	C	R	N	10	0	1279.59	Haliotis_sp_CLC_2232_c0_g1_i1;Haliotis_sp_idb_1745_c0_g1_i1	Haliotis_sp_CLC_2232_c0_g1_i1	1598	1607	yes	no	2	0.0010023	134.25	12321000			2
ELGVGLALR	HGFEEYMKELGVGLAL	LGVGLALRKMAAMAKP	K	E	L	L	R	K	9	0	926.555	comp26600_c0_seq1_4 len=660 path=[638:0-659]	comp26600_c0_seq1_4 len=660 path=[638:0-659]	36	44	yes	yes	2	0.040446	99.442	73494000			1
ELGVGLALRK	HGFEEYMKELGVGLAL	GVGLALRKMAAMAKPD	K	E	L	R	K	M	10	1	1054.65	comp26600_c0_seq1_4 len=660 path=[638:0-659]	comp26600_c0_seq1_4 len=660 path=[638:0-659]	36	45	yes	yes	3	0.019487	61.161	1325700			1
ELPDWDEDRDITQEK	RPICRKLRELPDWDED	DRDITQEKLLKLGPIL	R	E	L	E	K	L	15	1	1887.85	Haliotis_sp_idb_5896_c0_g1_i1	Haliotis_sp_idb_5896_c0_g1_i1	457	471	yes	yes	3	0.001549	78.69	2899300			1
ELQNQGSTIYGSMSGAQR	SASVASWRELQNQGST	GSMSGAQRVTTAVRKR	R	E	L	Q	R	V	18	0	1925.89	Haliotis_sp_idb_20988_c0_g1_i1	Haliotis_sp_idb_20988_c0_g1_i1	354	371	yes	yes	2;3	2.4797e-14	124.62	73201000	194		4
ELQSQGNTIYGSLPGAQR	ESSVALWRELQSQGNT	GSLPGAQRVSTEVRNR	R	E	L	Q	R	V	18	0	1917.95	Haliotis_sp_Tri_25106_c0_g1_i1	Haliotis_sp_Tri_25106_c0_g1_i1	421	438	yes	yes	2;3	1.2634e-24	158.45	405860000			8
ENAVIGNAVPASDVTSLK	GLEAYTFKENAVIGNA	ASDVTSLKSDMEWHVV	K	E	N	L	K	S	18	0	1783.93	Haliotis_sp_Tri_120379_c0_g1_i1;Haliotis_sp_idb_2772_c0_g1_i1	Haliotis_sp_idb_2772_c0_g1_i1	1790	1807	no	no	2	0.00041813	76.301	5247800			2
ENPYFRPIEDGLVR	GTFFDIARENPYFRPI	PIEDGLVRAKYAGNFT	R	E	N	V	R	A	14	1	1703.86	Haliotis_sp_Tri_130845_c0_g1_i1;Haliotis_sp_idb_813_c0_g1_i1	Haliotis_sp_Tri_130845_c0_g1_i1	177	190	yes	no	3	0.015524	60.55	19161000			1
ENVIQMGCAPVYSTK	FNNPDITKENVIQMGC	CAPVYSTKIHVFATPT	K	E	N	T	K	I	15	0	1695.8	Haliotis_sp_Tri_120379_c0_g1_i1;Haliotis_sp_idb_2772_c0_g1_i1	Haliotis_sp_idb_2772_c0_g1_i1	1944	1958	no	no	2	0.0059799	86.497	5437500	211		1
EPCICGFSSSIPR	PLGLIFIREPCICGFS	GFSSSIPRDQRNVECY	R	E	P	P	R	D	13	0	1508.68	Haliotis_sp_idb_5218_c0_g1_i1;Haliotis_sp_idb_5212_c0_g1_i1	Haliotis_sp_idb_5218_c0_g1_i1	157	169	yes	no	2;3	2.5981e-06	120.87	59613000			4
EPISGNVALLKPVK	VDFTGLKKEPISGNVA	VALLKPVKGSSTSGSN	K	E	P	V	K	G	14	1	1463.87	Haliotis_sp_idb_2768_c0_g1_i1	Haliotis_sp_idb_2768_c0_g1_i1	1216	1229	yes	yes	3	0.016333	60.196	3228600			1
EPMTALPLDPMSASGAYPAMGAADPYVNNMAGPGPYDLVR	PSLTPALREPMTALPL	PGPYDLVRSRGPYDPG	R	E	P	V	R	S	40	0	4106.89	Haliotis_sp_idb_3591_c0_g1_i1	Haliotis_sp_idb_3591_c0_g1_i1	184	223	yes	yes	4	2.8889e-12	65.962	11821000	219;220;221;222		1
EQILTIDPFDQR	VRGFISTKEQILTIDP	TIDPFDQRYNTFILGL	K	E	Q	Q	R	Y	12	0	1473.75	comp105495_c0_seq9_4 len=2286 path=[9783:0-21 1946:22-1210 3135:1211-1564 19827:1565-1565 3490:1566-1729 3654:1730-2285];Haliotis_sp_Tri_129603_c0_g1_i1;comp105495_c0_seq23_4 len=2970 path=[19402:0-22 1262:23-58 19462:59-65 1305:66-160 1400:161-295 1535:296-322 19538:323-324 1565:325-335 1576:336-374 1615:375-416 1657:417-426 1667:427-437 1678:438-503 19643:504-507 1748:508-513 1754:514-548 19668…	comp105495_c0_seq9_4 len=2286 path=[9783:0-21 1946:22-1210 3135:1211-1564 19827:1565-1565 3490:1566-1729 3654:1730-2285]	544	555	yes	no	2;3	0.00099121	96.745	14097000			6
EQNTCPFNTDCYQGAVCCIR	SGYEISCREQNTCPFN	QGAVCCIRVSGSNPPA	R	E	Q	I	R	V	20	0	2492	Haliotis_sp_Tri_116352_c0_g1_i1	Haliotis_sp_Tri_116352_c0_g1_i1	314	333	no	no	2;3	1.666e-10	112.55	132420000			7
ERIPYTNSLHANLQQR	PSHFICEKERIPYTNS	LHANLQQRDSLHANLQ	K	E	R	Q	R	D	16	1	1939	tr|F8J3D2|F8J3D2_HALLA Perlucin C protein OS=Haliotis laevigata GN=perlucin C PE=2 SV=1;sp|P82596|PLC_HALLA Perlucin OS=Haliotis laevigata PE=1 SV=3	tr|F8J3D2|F8J3D2_HALLA Perlucin C protein OS=Haliotis laevigata GN=perlucin C PE=2 SV=1	148	163	no	no	3;4	7.2661e-14	135.47	18105000			6
ESLLLTAAVPASR	TESQQAGRESLLLTAA	TAAVPASRYKGEIGYD	R	E	S	S	R	Y	13	0	1326.75	comp79626_c0_seq1_4 len=1656 path=[1634:0-1091 2726:1092-1132 2767:1133-1655];Haliotis_sp_idb_43266_c0_g1_i1	comp79626_c0_seq1_4 len=1656 path=[1634:0-1091 2726:1092-1132 2767:1133-1655]	203	215	no	no	2;3	1.7922e-08	129.37	101030000			6
ESTLHLVLR	LSDYNIQKESTLHLVL	STLHLVLRLRGGMQIF	K	E	S	L	R	L	9	0	1066.61	comp85993_c0_seq3_1 len=269 path=[1:0-25 2598:26-29 1290:30-56 1317:57-133 3005:134-185 3038:186-199 2517:200-215 1475:216-235 3070:236-245 3080:246-268];comp64346_c0_seq4_6 len=435 path=[457:0-206 227:207-227 970:228-434];comp64346_c0_seq2_6 len=435 path=[974:0-206 973:207-227 970:228-434];comp64346_c0_seq1_6 len=435 path=[457:0-206 922:207-227 971:228-434];comp85993_c0_seq1_3 len=458 path=[2343…	comp85993_c0_seq3_1 len=269 path=[1:0-25 2598:26-29 1290:30-56 1317:57-133 3005:134-185 3038:186-199 2517:200-215 1475:216-235 3070:236-245 3080:246-268]	17	25	yes	no	3	0.012248	85.676	7184000			4
ESVGTNLALNKPATSSSNK	AKNEAVTKESVGTNLA	PATSSSNKDGSQPGWL	K	E	S	N	K	D	19	1	1916.98	Haliotis_sp_idb_2768_c0_g1_i1	Haliotis_sp_idb_2768_c0_g1_i1	857	875	yes	yes	3	5.1084e-05	82.609	6198100			2
ETDMGVCNAPCFDAGDTR	NLLPTDEKETDMGVCN	CFDAGDTRRNEQMGLT	K	E	T	T	R	R	18	0	2014.78	Haliotis_sp_idb_25746_c0_g1_i1;Haliotis_sp_idb_25748_c0_g1_i1	Haliotis_sp_idb_25746_c0_g1_i1	297	314	yes	no	2;3	3.6615e-08	106.93	46844000	206		5
ETLSTLDSQNVSK	SDTVLTKKETLSTLDS	LDSQNVSKFDTVGRHR	K	E	T	S	K	F	13	0	1420.7	Haliotis_sp_idb_3591_c0_g1_i1	Haliotis_sp_idb_3591_c0_g1_i1	876	888	yes	yes	2	0.0057958	83.087	4949700			1
EVIVQYNPNLETR	VGDVTFQREVIVQYNP	YNPNLETRIDQIITMS	R	E	V	T	R	I	13	0	1573.81	Haliotis_sp_idb_18575_c0_g1_i1	Haliotis_sp_idb_18575_c0_g1_i1	173	185	yes	yes	2	0.01481	83.087	4343500			0
EVQVTAHQEDPNLSR	AEPDVGVREVQVTAHQ	QEDPNLSRGVSFTSVL	R	E	V	S	R	G	15	0	1721.83	Haliotis_sp_CLC_1125_c0_g1_i1	Haliotis_sp_CLC_1125_c0_g1_i1	354	368	yes	yes	3	3.6549e-09	128.06	33430000			4
EVVMALEEDPEFR	LPYDRYLREVVMALEE	LEEDPEFRKKLEESNV	R	E	V	F	R	K	13	0	1562.73	comp92223_c1_seq1_1 len=1422 path=[5715:0-199 5915:200-218 5934:219-467 17974:468-468 6184:469-484 6200:485-1421];Haliotis_sp_idb_2286_c0_g1_i1;comp92223_c1_seq2_1 len=1458 path=[5715:0-199 5915:200-218 5934:219-467 17951:468-470 15696:471-503 17974:504-504 6184:505-520 6200:521-1457];Haliotis_sp_Tri_135246_c0_g1_i1;comp92223_c1_seq3_1 len=528 path=[5715:0-199 5915:200-218 5934:219-467 17951:468-…	comp92223_c1_seq1_1 len=1422 path=[5715:0-199 5915:200-218 5934:219-467 17974:468-468 6184:469-484 6200:485-1421]	90	102	yes	no	2	0.035629	77.644	7600700	40		1
EVYDILVR	MASTWTSREVYDILVR	EVYDILVRVLSLYPGF	R	E	V	V	R	V	8	0	1005.55	Haliotis_sp_Tri_24151_c0_g1_i1	Haliotis_sp_Tri_24151_c0_g1_i1	98	105	yes	yes	2	0.017651	159.04	514340000			4
FANAELGSTVYIR	KSGLRIPRFANAELGS	LGSTVYIRIRYRGEGS	R	F	A	I	R	I	13	0	1439.74	Haliotis_sp_idb_25731_c0_g1_i1;Haliotis_sp_idb_25730_c0_g1_i1	Haliotis_sp_idb_25731_c0_g1_i1	582	594	yes	no	2;3	9.7437e-09	130.1	29813000			5
FCNQFLEFHMSEK	TWYGINPRFCNQFLEF	LEFHMSEKGEFYVANR	R	F	C	E	K	G	13	0	1715.74	Haliotis_sp_CLC_303_c0_g1_i1	Haliotis_sp_CLC_303_c0_g1_i1	366	378	yes	yes	3	2.5578e-05	105.65	269160000	154		5
FDATSQNCLR	LNCPASLKFDATSQNC	ATSQNCLRVSPSCMHM	K	F	D	L	R	V	10	0	1210.54	Haliotis_sp_idb_2772_c0_g1_i1;Haliotis_sp_Tri_120375_c0_g1_i1	Haliotis_sp_idb_2772_c0_g1_i1	74	83	yes	no	2	0.0010118	150.35	5805100			1
FDDDRFDDDR	DDWDDDDRFDDDRFDD	DDRFDDDRWDDDRFDD	R	F	D	D	R	W	10	1	1314.51	Haliotis_sp_Tri_57798_c0_g1_i1;Haliotis_sp_idb_58203_c0_g1_i1;sp|P86736|DGRP_HALAI Aspartate and glycine-rich protein (Fragment) OS=Haliotis asinina PE=1 SV=1	Haliotis_sp_Tri_57798_c0_g1_i1	344	353	no	no	2;3	0.00035125	159.94	2764200000			22
FDDDRFDDDRFDDDR	WDDWDDDRFDDDRFDD	DDRFDDDRFDDDRWDD	R	F	D	D	R	F	15	2	1962.76	Haliotis_sp_idb_58203_c0_g1_i1;sp|P86736|DGRP_HALAI Aspartate and glycine-rich protein (Fragment) OS=Haliotis asinina PE=1 SV=1	REV__Haliotis_sp_idb_58203_c0_g1_i1	19	33	yes	no	2;3;4	3.1639e-08	118.21	1468000000			15
FDDDRFDDDRWDDDR	DDWDDDDRFDDDRFDD	DDRWDDDRFDDDRWDD	R	F	D	D	R	F	15	2	2001.77	Haliotis_sp_Tri_57798_c0_g1_i1	Haliotis_sp_Tri_57798_c0_g1_i1	344	358	yes	yes	2;3;4	3.5462e-11	147.64	787610000			15
FDDDRWDDDR	DDRFDDDRFDDDRWDD	DDRWDDDRFDDDRWDD	R	F	D	D	R	F	10	1	1353.52	Haliotis_sp_Tri_57798_c0_g1_i1	Haliotis_sp_Tri_57798_c0_g1_i1	349	358	no	no	2;3	0.00037281	174.57	1504000000			15
FDEWVKDQSLNCR	IRQCVGCKFDEWVKDQ	KDQSLNCRFFNYFWIS	K	F	D	C	R	F	13	1	1695.77	Haliotis_sp_idb_18771_c0_g1_i1;Haliotis_sp_idb_18767_c0_g1_i1	Haliotis_sp_idb_18771_c0_g1_i1	108	120	yes	no	3	2.272e-05	112.44	16176000			3
FDGVDVDWEYPANR	VKFIRENKFDGVDVDW	DWEYPANRGSPPEDRQ	K	F	D	N	R	G	14	0	1681.74	Haliotis_sp_CLC_2296_c0_g1_i1	Haliotis_sp_CLC_2296_c0_g1_i1	150	163	yes	yes	2;3	3.1921e-09	134.68	48605000			5
FDMGTWDR	MNMMSQRRFDMGTWDR	FDMGTWDREGFNMF__	R	F	D	D	R	E	8	0	1026.42	Haliotis_sp_CLC_1642_c0_g1_i1;comp85674_c0_seq1_1 len=1364 path=[2827:0-66 1553:67-628 2115:629-650 2137:651-998 2485:999-1296 2783:1297-1363];comp85674_c0_seq2_1 len=1436 path=[1414:0-138 1553:139-700 2115:701-722 2137:723-1070 2485:1071-1368 2783:1369-1435]	Haliotis_sp_CLC_1642_c0_g1_i1	188	195	yes	no	2	0.025459	150.4	20564000			2
FDPTSQTCVR	INCPSSLRFDPTSQTC	PTSQTCVRFSPSCLNM	R	F	D	V	R	F	10	0	1209.54	Haliotis_sp_CLC_3878_c0_g1_i1;Haliotis_sp_idb_55101_c0_g1_i1	Haliotis_sp_CLC_3878_c0_g1_i1	74	83	yes	no	2	0.0010152	147.75	11999000			3
FDVHFWIGK	EEETEELKFDVHFWIG	DVHFWIGKNSSADEYG	K	F	D	G	K	N	9	0	1147.58	Haliotis_sp_Tri_91049_c0_g1_i1;comp93951_c0_seq1_3 len=2511 path=[2491:0-1214 3706:1215-1216 3708:1217-1250 3742:1251-1261 3753:1262-1597 4091:1598-1691 4185:1692-1748 6236:1749-1764 4258:1765-2365 4859:2366-2405 4899:2406-2510];tr|B6RB97|B6RB97_HALDI Gelsolin OS=Haliotis discus discus PE=2 SV=1;Haliotis_sp_idb_10274_c0_g1_i1;comp105913_c1_seq27_5 len=3282 path=[13671:0-6 13678:7-243 13915:244-74…	Haliotis_sp_Tri_91049_c0_g1_i1	91	99	yes	no	3	0.019658	74.92	1331100			1
FDWHGFDSPFPWK	VKMPEMPKFDWHGFDS	FDSPFPWKIUUINFPF	K	F	D	W	K	I	13	0	1664.74	comp88250_c0_seq2_2 len=449 path=[427:0-23 451:24-62 490:63-69 497:70-80 508:81-101 1523:102-128 556:129-266 694:267-290 718:291-294 722:295-425 1622:426-448];comp88250_c0_seq1_2 len=422 path=[427:0-23 451:24-62 490:63-69 497:70-80 508:81-101 556:102-239 694:240-263 718:264-267 722:268-398 1622:399-421]	comp88250_c0_seq2_2 len=449 path=[427:0-23 451:24-62 490:63-69 497:70-80 508:81-101 1523:102-128 556:129-266 694:267-290 718:291-294 722:295-425 1622:426-448]	108	120	yes	no	2;3	7.4415e-12	166.6	3424300000			8
FEEVAALVDDK	VGIGSSIRFEEVAALV	VAALVDDKSKVFLLNT	R	F	E	D	K	S	11	0	1234.61	Haliotis_sp_CLC_146_c0_g1_i1;Haliotis_sp_idb_13068_c0_g1_i1;Haliotis_sp_idb_13069_c0_g1_i1	Haliotis_sp_CLC_146_c0_g1_i1	199	209	yes	no	2	0.0020225	110.08	107650000			2
FETLEDCR	GCLGNANRFETLEDCR	FETLEDCRRRCGGGDL	R	F	E	C	R	R	8	0	1068.45	comp84928_c0_seq1_4 len=593 path=[571:0-73 645:74-129 1852:130-130 1387:131-175 1872:176-361 933:362-413 985:414-445 1017:446-450 1022:451-592]	comp84928_c0_seq1_4 len=593 path=[571:0-73 645:74-129 1852:130-130 1387:131-175 1872:176-361 933:362-413 985:414-445 1017:446-450 1022:451-592]	94	101	yes	yes	2	0.0022149	179.21	22340000			3
FFAEGSLETWR	QIIENEARFFAEGSLE	EGSLETWRFNNAIQES	R	F	F	W	R	F	11	0	1341.64	Haliotis_sp_CLC_146_c0_g1_i1;Haliotis_sp_idb_13068_c0_g1_i1;Haliotis_sp_Tri_105374_c0_g1_i1	Haliotis_sp_CLC_146_c0_g1_i1	737	747	yes	no	2	2.924e-06	152.07	10799000			3
FFPWIHWSK	ESLTIRFRFFPWIHWS	FPWIHWSKEKMRRAVI	R	F	F	S	K	E	9	0	1246.63	Haliotis_sp_CLC_146_c0_g1_i1;Haliotis_sp_idb_13068_c0_g1_i1;Haliotis_sp_Tri_105374_c0_g1_i1	Haliotis_sp_CLC_146_c0_g1_i1	762	770	yes	no	3	0.0091032	93.701	9194400			2
FGAQIGLDFLTFITDSNAPDDLK	VWNHATGRFGAQIGLD	SNAPDDLKTVQNGMDQ	R	F	G	L	K	T	23	0	2497.24	Haliotis_sp_Tri_25106_c0_g1_i1	Haliotis_sp_Tri_25106_c0_g1_i1	232	254	yes	yes	3	3.9161e-37	171.39	38994000			3
FGLALNFR	SNRSLGKKFGLALNFR	FGLALNFRINYVPNKP	K	F	G	F	R	I	8	0	936.518	Haliotis_sp_CLC_303_c0_g1_i1	Haliotis_sp_CLC_303_c0_g1_i1	605	612	yes	yes	2	0.028482	146.94	412680000			3
FGNPSDHNNEPAPVNMPSR	ALPEIVFRFGNPSDHN	APVNMPSRNLEEETRQ	R	F	G	S	R	N	19	0	2078.92	Haliotis_sp_idb_6290_c0_g1_i1	Haliotis_sp_idb_6290_c0_g1_i1	1027	1045	yes	yes	3	0.00021161	65.765	3210200	255		1
FGSPNQFGSQFGGQSSFGDTSQFGAR	SFGSRRSKFGSPNQFG	DTSQFGARSQFGSVPQ	K	F	G	A	R	S	26	0	2697.18	Haliotis_sp_Tri_108584_c0_g1_i1	Haliotis_sp_Tri_108584_c0_g1_i1	309	334	yes	yes	2;3;4	7.5232e-38	149.07	410480000			14
FGSQPIVPR	QTMGSSQRFGSQPIVP	GSQPIVPRSHFLQRYP	R	F	G	P	R	S	9	0	999.55	Haliotis_sp_Tri_45070_c0_g1_i1	Haliotis_sp_Tri_45070_c0_g1_i1	1065	1073	yes	yes	2	0.0098356	130.75	26053000			3
FGVEQDVDMVFASFIR	EKDIQDLKFGVEQDVD	MVFASFIRKAADVHEV	K	F	G	I	R	K	16	0	1858.89	comp101858_c3_seq18_4 len=2097 path=[10064:0-47 10112:48-189 10254:190-207 10272:208-1130 729:1131-1154 753:1155-1893 1492:1894-2096]	comp101858_c3_seq18_4 len=2097 path=[10064:0-47 10112:48-189 10254:190-207 10272:208-1130 729:1131-1154 753:1155-1893 1492:1894-2096]	223	238	yes	yes	3	4.3481e-08	113.67	5085900	2		1
FHALFGPASEAER	SSFRDDCKFHALFGPA	GPASEAERTAGDRVVF	K	F	H	E	R	T	13	0	1430.69	Haliotis_sp_Tri_88331_c0_g1_i1;comp101550_c1_seq1_3 len=2684 path=[2888:0-1014 3903:1015-1703 15176:1704-1706 4595:1707-1802 4691:1803-1898 15270:1899-1899 4788:1900-1901 4790:1902-2034 4923:2035-2062 10588:2063-2111 5000:2112-2247 5136:2248-2262 5151:2263-2395 5284:2396-2405 5294:2406-2560 5449:2561-2590 5479:2591-2683]	Haliotis_sp_Tri_88331_c0_g1_i1	216	228	yes	no	3	0.012681	60.161	1221100			1
FISFIVHVTEDPDDIPK	GADLPSARFISFIVHV	EDPDDIPKYRDFTHMV	R	F	I	P	K	Y	17	0	1971	Haliotis_sp_idb_25746_c0_g1_i1;Haliotis_sp_idb_25748_c0_g1_i1	Haliotis_sp_idb_25746_c0_g1_i1	140	156	yes	no	3	1.8905e-06	101.05	206130000			9
FIVGFTQCRPDLVLTFSHGIK	ITCTCALKFIVGFTQC	LTFSHGIKDESGSNTF	K	F	I	I	K	D	21	1	2434.28	Haliotis_sp_CLC_146_c0_g1_i1;Haliotis_sp_idb_13068_c0_g1_i1;Haliotis_sp_Tri_105374_c0_g1_i1	Haliotis_sp_CLC_146_c0_g1_i1	693	713	yes	no	4	9.4992e-13	106.86	52212000			2
FIYGGCPGNANNFQTLDECR	KRTNKCQRFIYGGCPG	FQTLDECRFQCQRRST	R	F	I	C	R	F	20	0	2332	Haliotis_sp_CLC_77_c0_g1_i1	Haliotis_sp_CLC_77_c0_g1_i1	110	129	yes	yes	2;3	1.88e-21	142.94	919690000			8
FKTLEDCR	GCGGNANRFKTLEDCR	FKTLEDCRRRCGGGDL	R	F	K	C	R	R	8	1	1067.51	Haliotis_sp_CLC_77_c0_g1_i1	Haliotis_sp_CLC_77_c0_g1_i1	66	73	no	no	3	0.036168	93.178	1685600			1
FLAPAYGDGISLPR	SAPTQMRRFLAPAYGD	GDGISLPRTKSVTGAD	R	F	L	P	R	T	14	0	1475.78	Haliotis_sp_idb_25746_c0_g1_i1;Haliotis_sp_idb_25748_c0_g1_i1	Haliotis_sp_idb_25746_c0_g1_i1	113	126	yes	no	2;3	6.4103e-10	134.68	694510000			17
FLEALQWQSSK	LRPSNYGRFLEALQWQ	ALQWQSSKTVRTMDTR	R	F	L	S	K	T	11	0	1335.68	Haliotis_sp_Tri_29101_c0_g1_i1	Haliotis_sp_Tri_29101_c0_g1_i1	171	181	yes	yes	2;3	8.1776e-07	135.99	85194000			4
FLELLLHNFK	LNETNTERFLELLLHN	ELLLHNFKCETTNPAG	R	F	L	F	K	C	10	0	1272.72	Haliotis_sp_idb_26030_c0_g1_i1;comp104856_c0_seq3_5 len=2741 path=[1:0-84 13888:85-89 91:90-97 99:98-160 162:161-169 171:170-268 270:269-319 13967:320-337 4954:338-364 9307:365-381 4998:382-452 5069:453-462 5079:463-519 5136:520-525 5142:526-600 14188:601-718 7400:719-738 5355:739-764 5381:765-802 5419:803-855 5472:856-877 5494:878-903 5520:904-907 5524:908-1002 14760:1003-1009 14767:1010-1082 14…	Haliotis_sp_idb_26030_c0_g1_i1	60	69	yes	no	2;3	0.00049165	125.75	801050000			7
FLGLESGQIHPSDVTTPEELVGVVDQPITR	VQSPDCSRFLGLESGQ	VVDQPITRDTPQDFIK	R	F	L	T	R	D	30	0	3232.66	comp105495_c0_seq9_4 len=2286 path=[9783:0-21 1946:22-1210 3135:1211-1564 19827:1565-1565 3490:1566-1729 3654:1730-2285];Haliotis_sp_Tri_129603_c0_g1_i1;comp105495_c0_seq23_4 len=2970 path=[19402:0-22 1262:23-58 19462:59-65 1305:66-160 1400:161-295 1535:296-322 19538:323-324 1565:325-335 1576:336-374 1615:375-416 1657:417-426 1667:427-437 1678:438-503 19643:504-507 1748:508-513 1754:514-548 19668…	comp105495_c0_seq9_4 len=2286 path=[9783:0-21 1946:22-1210 3135:1211-1564 19827:1565-1565 3490:1566-1729 3654:1730-2285]	251	280	yes	no	4	2.9485e-08	81.346	34960000			1
FLHDFEVEVLLHDPTFYPATPSK	KRCAGCEKFLHDFEVE	FYPATPSKTCYSYPGQ	K	F	L	S	K	T	23	0	2701.34	Haliotis_sp_idb_2772_c0_g1_i1	Haliotis_sp_idb_2772_c0_g1_i1	1581	1603	yes	yes	4	2.9693e-18	122.19	20034000			1
FLHLIFPNVK	AIEWSWRRFLHLIFPN	HLIFPNVKWATPRS__	R	F	L	V	K	W	10	0	1226.72	Haliotis_sp_Tri_63049_c0_g1_i1	Haliotis_sp_Tri_63049_c0_g1_i1	296	305	yes	yes	3	0.00058865	117.89	50338000			5
FLSECPYPDLFDPTSASCK	VQSGPFGRFLSECPYP	DPTSASCKDHSLVACG	R	F	L	C	K	D	19	0	2232.97	Haliotis_sp_CLC_2232_c0_g1_i1;Haliotis_sp_idb_1745_c0_g1_i1	Haliotis_sp_CLC_2232_c0_g1_i1	1378	1396	yes	no	2;3	4.9185e-14	117.3	9861300			4
FLSSAVGGTTK	SQFNGQPRFLSSAVGG	SAVGGTTKTFSKRPTV	R	F	L	T	K	T	11	0	1066.57	Haliotis_sp_idb_3591_c0_g1_i1	Haliotis_sp_idb_3591_c0_g1_i1	817	827	yes	yes	2	0.00076473	114.86	14782000			2
FMFSSMHIHVGGAGAR	VPGYTDCRFMFSSMHI	HVGGAGARHGTENRVN	R	F	M	A	R	H	16	0	1703.8	Haliotis_sp_Tri_72839_c0_g1_i1	Haliotis_sp_Tri_72839_c0_g1_i1	146	161	yes	yes	4	0.00073599	69.878	6309500	301;302		1
FNNAIQESLTIR	EGSLETWRFNNAIQES	IQESLTIRFRFFPWIH	R	F	N	I	R	F	12	0	1404.74	Haliotis_sp_CLC_146_c0_g1_i1;Haliotis_sp_idb_13068_c0_g1_i1;Haliotis_sp_Tri_105374_c0_g1_i1	Haliotis_sp_CLC_146_c0_g1_i1	748	759	yes	no	2;3	5.32e-06	127.87	39315000			4
FNPGTQGHLNVR	SLVLAQNRFNPGTQGH	TQGHLNVRGRVELSDQ	R	F	N	V	R	G	12	0	1338.68	Haliotis_sp_Tri_45070_c0_g1_i1	Haliotis_sp_Tri_45070_c0_g1_i1	924	935	yes	yes	2;3	2.9158e-05	119.27	18287000			5
FQAEMAAFNR	VMRLNMQRFQAEMAAF	AEMAAFNRQMSQLGHN	R	F	Q	N	R	Q	10	0	1183.54	Haliotis_sp_Tri_81308_c0_g1_i1	Haliotis_sp_Tri_81308_c0_g1_i1	155	164	yes	yes	2	0.029377	85.355	4046700			1
FQQFIPGTGWK	PYKGDNRKFQQFIPGT	FIPGTGWKTMSCAVGT	K	F	Q	W	K	T	11	0	1307.67	Haliotis_sp_CLC_4_c0_g1_i1;Haliotis_sp_Tri_11338_c0_g1_i1	Haliotis_sp_CLC_4_c0_g1_i1	36	46	yes	no	2;3	0.00040455	116.55	1408400000			14
FQTVSAQEIGTYCAFNPTK	VTTTSAPRFQTVSAQE	YCAFNPTKVAAHPDSC	R	F	Q	T	K	V	19	0	2161.01	Haliotis_sp_CLC_2232_c0_g1_i1;Haliotis_sp_idb_1745_c0_g1_i1	Haliotis_sp_CLC_2232_c0_g1_i1	1179	1197	yes	no	3	1.799e-19	137.61	6079800			2
FQVVIPNDIITAIDTPGFVVYNR	TEADKSCRFQVVIPND	PGFVVYNRIMHIQHQG	R	F	Q	N	R	I	23	0	2590.38	Haliotis_sp_Tri_29101_c0_g1_i1;Haliotis_sp_CLC_652_c0_g1_i1	Haliotis_sp_Tri_29101_c0_g1_i1	257	279	yes	no	3;4	3.14e-35	158.44	137350000			5
FRPPVIIR	RNAELASRFRPPVIIR	FRPPVIIRKADINTPV	R	F	R	I	R	K	8	1	996.623	Haliotis_sp_idb_3591_c0_g1_i1	Haliotis_sp_idb_3591_c0_g1_i1	1102	1109	yes	yes	3	0.02049	113.5	7684400			1
FSATSQFGSVPQYGGSQFGSFGSYPGGTAAAWMSASR	VPQFGGSKFSATSQFG	AAWMSASRKSREPGET	K	F	S	S	R	K	37	0	3735.67	Haliotis_sp_Tri_108584_c0_g1_i1	Haliotis_sp_Tri_108584_c0_g1_i1	348	384	yes	yes	4	2.541e-09	73.371	228760000	265		3
FSGFQHPQQHQPSNR	GFPQPSNRFSGFQHPQ	QQHQPSNRQGFQPPHH	R	F	S	N	R	Q	15	0	1793.83	Haliotis_sp_idb_20008_c0_g1_i1;Haliotis_sp_idb_20009_c0_g1_i1	Haliotis_sp_idb_20008_c0_g1_i1	52	66	yes	no	4	7.1483e-07	109.07	3989500			7
FSHCILGPCPPPRPECVPQVK	PNMACKVRFSHCILGP	PECVPQVKLGVCPVES	R	F	S	V	K	L	21	1	2474.2	Haliotis_sp_Tri_121805_c0_g1_i1;Haliotis_sp_idb_7323_c0_g1_i1	Haliotis_sp_Tri_121805_c0_g1_i1	50	70	yes	no	4	0.00028326	61.276	2730600			2
FSYGGCEGNANNFK	KRTNRCQRFSYGGCEG	EGNANNFKTLYECRFQ	R	F	S	F	K	T	14	0	1563.64	Haliotis_sp_CLC_148_c0_g1_i1	Haliotis_sp_CLC_148_c0_g1_i1	110	123	no	no	2;3	3.2485e-07	125.82	451030000			8
FTGSAQSVLER	QSGGLSSRFTGSAQSV	SAQSVLERGTNSLSQG	R	F	T	E	R	G	11	0	1193.6	Haliotis_sp_idb_3591_c0_g1_i1	Haliotis_sp_idb_3591_c0_g1_i1	507	517	yes	yes	2	4.5684e-06	130.1	214740000			4
FTHEVSTQLLHEK	DDHGVVEKFTHEVSTQ	STQLLHEKANVNFLTA	K	F	T	E	K	A	13	0	1567.8	Haliotis_sp_Tri_88331_c0_g1_i1;comp101550_c1_seq1_3 len=2684 path=[2888:0-1014 3903:1015-1703 15176:1704-1706 4595:1707-1802 4691:1803-1898 15270:1899-1899 4788:1900-1901 4790:1902-2034 4923:2035-2062 10588:2063-2111 5000:2112-2247 5136:2248-2262 5151:2263-2395 5284:2396-2405 5294:2406-2560 5449:2561-2590 5479:2591-2683]	Haliotis_sp_Tri_88331_c0_g1_i1	304	316	yes	no	4	0.0042993	66.215	2742500			1
FTNGMINWK	ILYVDNPKFTNGMINW	TNGMINWKDVADALVQ	K	F	T	W	K	D	9	0	1109.53	Haliotis_sp_Tri_2746_c0_g1_i1;Haliotis_sp_Tri_17455_c0_g1_i1;tr|A0A0B4VCR4|A0A0B4VCR4_HALAI Glycine-rich boundary protein OS=Haliotis asinina GN=GRBP PE=2 SV=1	Haliotis_sp_Tri_2746_c0_g1_i1	173	181	yes	no	2	0.021019	85.666	243610000	284		0
FTQEPAHQSVSK	DLKPIASRFTQEPAHQ	PAHQSVSKTLHPAPGF	R	F	T	S	K	T	12	0	1357.66	Haliotis_sp_Tri_45070_c0_g1_i1	Haliotis_sp_Tri_45070_c0_g1_i1	68	79	yes	yes	3	0.00026888	107.09	5669800			2
FTQTSMEEVDER	SSMHFFQRFTQTSMEE	SMEEVDERDCRRLEWV	R	F	T	E	R	D	12	0	1470.63	Haliotis_sp_idb_12126_c0_g1_i1	Haliotis_sp_idb_12126_c0_g1_i1	211	222	yes	yes	2	0.036875	86.288	3332300	182		1
FVWDELNPSLVESYAGPHAGYGK	GLHEEETKFVWDELNP	GPHAGYGKIKRGWRWN	K	F	V	G	K	I	23	0	2535.21	Haliotis_sp_CLC_554_c0_g1_i1	Haliotis_sp_CLC_554_c0_g1_i1	127	149	yes	yes	3	1.1552e-31	143.4	66670000			2
FVYGGCGGNANR	SRTCLCEKFVYGGCGG	GCGGNANRFKTLEDCR	K	F	V	N	R	F	12	0	1270.55	Haliotis_sp_CLC_77_c0_g1_i1	Haliotis_sp_CLC_77_c0_g1_i1	54	65	no	no	2;3	1.4684e-06	146.11	1488400000			8
FVYGGCLGNANR	SRTRLCEKFVYGGCLG	GCLGNANRFETLEDCR	K	F	V	N	R	F	12	0	1326.61	comp84928_c0_seq1_4 len=593 path=[571:0-73 645:74-129 1852:130-130 1387:131-175 1872:176-361 933:362-413 985:414-445 1017:446-450 1022:451-592]	comp84928_c0_seq1_4 len=593 path=[571:0-73 645:74-129 1852:130-130 1387:131-175 1872:176-361 933:362-413 985:414-445 1017:446-450 1022:451-592]	82	93	yes	yes	2	1.9039e-06	133.81	16265000			3
FVYGGCPGNANNFDTLEDCR	SRTCLCEKFVYGGCPG	FDTLEDCRRRCGGGVL	K	F	V	C	R	R	20	0	2304.95	Haliotis_sp_CLC_148_c0_g1_i1	Haliotis_sp_CLC_148_c0_g1_i1	54	73	yes	yes	2;3	1.9821e-20	141.6	376310000			6
FVYGGCPGNANNFDTLEDCRR	SRTCLCEKFVYGGCPG	DTLEDCRRRCGGGVLC	K	F	V	R	R	R	21	1	2461.05	Haliotis_sp_CLC_148_c0_g1_i1	Haliotis_sp_CLC_148_c0_g1_i1	54	74	yes	yes	3	1.0425e-06	84.249	32219000			4
FWYELNRPVTGFSR	GFIKKGDRFWYELNRP	RPVTGFSRAQLAEIRK	R	F	W	S	R	A	14	1	1770.88	Haliotis_sp_idb_25746_c0_g1_i1;Haliotis_sp_CLC_532_c0_g1_i1	Haliotis_sp_idb_25746_c0_g1_i1	594	607	yes	no	3	0.00059809	89.507	68484000			2
FYDLNKDFYLLVASGR	KVLSGDDRFYDLNKDF	YLLVASGRATPEGNKI	R	F	Y	G	R	A	16	1	1919.98	comp59223_c0_seq1_2 len=530 path=[1:0-47 49:48-413 415:414-471 1077:472-529];Haliotis_sp_Tri_28544_c0_g1_i1;Haliotis_sp_CLC_729_c0_g1_i1	Haliotis_sp_Tri_28544_c0_g1_i1	322	337	no	no	3	1.3332e-27	202.34	359410000			6
FYDSTLLTVDSDQK	FRILNKKRFYDSTLLT	LTVDSDQKLLWPFTLD	R	F	Y	Q	K	L	14	0	1630.77	Haliotis_sp_idb_6290_c0_g1_i1	Haliotis_sp_idb_6290_c0_g1_i1	1447	1460	yes	yes	2	0.031537	62.287	2609100			1
FYHSGELGSIGVGAGINR	TGGRSWNKFYHSGELG	GVGAGINRLSIYANET	K	F	Y	N	R	L	18	0	1832.92	Haliotis_sp_CLC_18921_c0_g1_i1;comp52213_c0_seq1_3 len=2417 path=[2395:0-1708 4104:1709-1900 4296:1901-2416]	Haliotis_sp_CLC_18921_c0_g1_i1	113	130	yes	no	3	1.2326e-06	96.489	8057900			2
GAGSISTSSSNINGVQK	GVRYCCPRGAGSISTS	SNINGVQKDSCKCGVR	R	G	A	Q	K	D	17	0	1605.8	comp88250_c0_seq2_2 len=449 path=[427:0-23 451:24-62 490:63-69 497:70-80 508:81-101 1523:102-128 556:129-266 694:267-290 718:291-294 722:295-425 1622:426-448];comp88250_c0_seq1_2 len=422 path=[427:0-23 451:24-62 490:63-69 497:70-80 508:81-101 556:102-239 694:240-263 718:264-267 722:268-398 1622:399-421]	comp88250_c0_seq2_2 len=449 path=[427:0-23 451:24-62 490:63-69 497:70-80 508:81-101 1523:102-128 556:129-266 694:267-290 718:291-294 722:295-425 1622:426-448]	75	91	yes	no	2;3	8.347e-20	176.4	926150000			7
GAGSISTSSSNINGVQKDSCK	GVRYCCPRGAGSISTS	GVQKDSCKCGVRVKMP	R	G	A	C	K	C	21	1	2095.98	comp88250_c0_seq2_2 len=449 path=[427:0-23 451:24-62 490:63-69 497:70-80 508:81-101 1523:102-128 556:129-266 694:267-290 718:291-294 722:295-425 1622:426-448];comp88250_c0_seq1_2 len=422 path=[427:0-23 451:24-62 490:63-69 497:70-80 508:81-101 556:102-239 694:240-263 718:264-267 722:268-398 1622:399-421]	comp88250_c0_seq2_2 len=449 path=[427:0-23 451:24-62 490:63-69 497:70-80 508:81-101 1523:102-128 556:129-266 694:267-290 718:291-294 722:295-425 1622:426-448]	75	95	yes	no	3	7.4932e-37	178.72	7867200			1
GALKPLGCDLTR	AYGNGVSRGALKPLGC	PLGCDLTRETTRCLEK	R	G	A	T	R	E	12	1	1299.7	Haliotis_sp_CLC_12_c0_g1_i1	Haliotis_sp_CLC_12_c0_g1_i1	175	186	yes	yes	3	5.5775e-05	118.76	10282000			2
GAPIYDTGLGSR	SPSVSGQRGAPIYDTG	YDTGLGSRQTSTSGQS	R	G	A	S	R	Q	12	0	1205.6	Haliotis_sp_idb_27355_c0_g1_i1	Haliotis_sp_idb_27355_c0_g1_i1	238	249	yes	yes	2	2.6492e-05	127.87	7763100			2
GAPVNEQDGELNCGGFIR	SLWRYGYKGAPVNEQD	LNCGGFIRQWSDTDKE	K	G	A	I	R	Q	18	0	1931.88	Haliotis_sp_idb_67370_c0_g1_i1	Haliotis_sp_idb_67370_c0_g1_i1	38	55	yes	yes	2;3	2.2463e-23	150.39	22986000			5
GATDPSGVVSR	KNRIKQWRGATDPSGV	DPSGVVSRVLAMSSDP	R	G	A	S	R	V	11	0	1044.52	Haliotis_sp_idb_12235_c0_g1_i1;Haliotis_sp_CLC_1485_c0_g1_i1;comp101644_c1_seq1_1 len=1326 path=[6320:0-664 6985:665-668 6989:669-1293 7614:1294-1325]	Haliotis_sp_idb_12235_c0_g1_i1	176	186	yes	no	2	0.0041268	102.4	1606400			1
GCGPQEQFYNCADIR	GGDTCPFRGCGPQEQF	FYNCADIRIQNTLSTT	R	G	C	I	R	I	15	0	1813.75	Haliotis_sp_idb_39663_c0_g1_i1	Haliotis_sp_idb_39663_c0_g1_i1	83	97	yes	yes	2;3	6.2049e-12	145.43	8497900			6
GCPAVPTCVDPSPK	LVVSCRIRGCPAVPTC	TCVDPSPKPSLDCPIG	R	G	C	P	K	P	14	0	1483.68	Haliotis_sp_Tri_116352_c0_g1_i1	Haliotis_sp_Tri_116352_c0_g1_i1	164	177	yes	yes	2	0.0034832	84.753	36417000			3
GCPLGFHQNR	________________	PLGFHQNRRSCYWFST	-	G	C	N	R	R	10	0	1184.55	sp|P82596|PLC_HALLA Perlucin OS=Haliotis laevigata PE=1 SV=3	sp|P82596|PLC_HALLA Perlucin OS=Haliotis laevigata PE=1 SV=3	1	10	yes	yes	2;3	0.0001542	157.68	1043500000			10
GCPLGFHQNRR	________________	LGFHQNRRSCYWFSTI	-	G	C	R	R	S	11	1	1340.65	sp|P82596|PLC_HALLA Perlucin OS=Haliotis laevigata PE=1 SV=3	sp|P82596|PLC_HALLA Perlucin OS=Haliotis laevigata PE=1 SV=3	1	11	yes	yes	3;4	0.00062443	98.044	10416000			3
GCPSGLHWDVK	HEGQRHSRGCPSGLHW	SGLHWDVKVDACNWEH	R	G	C	V	K	V	11	0	1254.58	comp79626_c0_seq1_4 len=1656 path=[1634:0-1091 2726:1092-1132 2767:1133-1655];Haliotis_sp_idb_43266_c0_g1_i1	comp79626_c0_seq1_4 len=1656 path=[1634:0-1091 2726:1092-1132 2767:1133-1655]	509	519	no	no	3	0.010013	67.385	12742000			1
GCPVTPTCIDVDPPLPPYPDVCPVGTPALGK	LVEDCRRRGCPVTPTC	VGTPALGKDLLLLFCG	R	G	C	G	K	D	31	0	3288.59	Haliotis_sp_Tri_116352_c0_g1_i1	Haliotis_sp_Tri_116352_c0_g1_i1	583	613	no	no	3	1.8043e-05	63.095	40431000			1
GCSGTFVVEECNTK	VTHWWVEKGCSGTFVV	VVEECNTKDVRNAGSP	K	G	C	T	K	D	14	0	1586.67	Haliotis_sp_CLC_1642_c0_g1_i1;comp85674_c0_seq1_1 len=1364 path=[2827:0-66 1553:67-628 2115:629-650 2137:651-998 2485:999-1296 2783:1297-1363];comp85674_c0_seq2_1 len=1436 path=[1414:0-138 1553:139-700 2115:701-722 2137:723-1070 2485:1071-1368 2783:1369-1435];tr|Q9BP38|Q9BP38_HALRU Aragonite protein AP24 OS=Haliotis rufescens PE=2 SV=1	Haliotis_sp_CLC_1642_c0_g1_i1	137	150	yes	no	2;3	0.00083164	96.464	38599000			5
GDDDDDNGGYAFLR	________________	NGGYAFLRRALARASA	-	G	D	L	R	R	14	0	1528.61	comp241021_c0_seq1_1 len=240 path=[218:0-239]	comp241021_c0_seq1_1 len=240 path=[218:0-239]	1	14	yes	yes	2	5.2178e-11	159.5	22243000			3
GDEYAVCCFGSGPVPQIPTPPR	NTYCLIGRGDEYAVCC	PQIPTPPRPAPSPTVR	R	G	D	P	R	P	22	0	2403.1	Haliotis_sp_Tri_116352_c0_g1_i1	Haliotis_sp_Tri_116352_c0_g1_i1	427	448	no	no	2;3	2.4095e-05	75.773	6071400			3
GDYYNQAISPLTTSVR	TEMTEYIRGDYYNQAI	SPLTTSVRFTMFVPTD	R	G	D	V	R	F	16	0	1783.87	Haliotis_sp_CLC_4272_c0_g1_i1;comp104530_c1_seq1_2 len=2811 path=[3257:0-1085 8372:1086-1095 4353:1096-1272 4530:1273-1275 4533:1276-1310 4568:1311-1329 4587:1330-1565 4823:1566-1575 4833:1576-1582 4840:1583-1879 5137:1880-1913 5171:1914-2004 5262:2005-2034 5292:2035-2127 8898:2128-2137 8908:2138-2139 5397:2140-2188 11357:2189-2239 11395:2240-2252 5510:2253-2409 5667:2410-2520 5778:2521-2557 5815…	Haliotis_sp_CLC_4272_c0_g1_i1	212	227	yes	no	2	1.2259e-06	105.28	4287100			1
GEGGSGLGLR	QQGERGWRGEGGSGLG	GGSGLGLRGEKGDPGT	R	G	E	L	R	G	10	0	901.462	Haliotis_sp_CLC_866_c0_g1_i1	Haliotis_sp_CLC_866_c0_g1_i1	236	245	yes	yes	2	0.0010602	140.11	27885000			3
GEIIHPSTSGSITR	SRLKHNEKGEIIHPST	STSGSITRQESPGNYV	K	G	E	T	R	Q	14	0	1453.75	Haliotis_sp_idb_8012_c0_g1_i1	Haliotis_sp_idb_8012_c0_g1_i1	377	390	yes	yes	3	0.00543	64.52	2803600			2
GFGYSGSIFHR	LQLATGSRGFGYSGSI	YSGSIFHRVIKDFMIQ	R	G	F	H	R	V	11	0	1226.58	Haliotis_sp_idb_26484_c0_g1_i1;comp85406_c1_seq2_1 len=792 path=[1:0-591 593:592-791]	Haliotis_sp_idb_26484_c0_g1_i1	68	78	yes	no	3	0.00028579	112.36	8300000			2
GFLVTLLTSSGITGGTWK	TRPEFTIRGFLVTLLT	GITGGTWKNLTSDSKV	R	G	F	W	K	N	18	0	1837	Haliotis_sp_Tri_61496_c0_g1_i1	Haliotis_sp_Tri_61496_c0_g1_i1	100	117	yes	yes	2;3	5.5815e-19	132.64	44605000			3
GFPLMSLDQLAEYNEMPYLQR	AGGMGMARGFPLMSLD	NEMPYLQRPLAARIAE	R	G	F	Q	R	P	21	0	2514.19	Haliotis_sp_Tri_127820_c0_g1_i1	Haliotis_sp_Tri_127820_c0_g1_i1	93	113	yes	yes	3	2.841e-24	132.9	375010000	280;281		7
GFPLMSLDQLAEYNEMPYLQRPLAAR	AGGMGMARGFPLMSLD	LQRPLAARIAEVQWRS	R	G	F	A	R	I	26	1	3022.5	Haliotis_sp_Tri_127820_c0_g1_i1	Haliotis_sp_Tri_127820_c0_g1_i1	93	118	yes	yes	3;4;5	1.118e-23	128.88	979330000	280;281		12
GFWEVPVVELR	DCPTEPHKGFWEVPVV	EVPVVELRMTHDRPCV	K	G	F	L	R	M	11	0	1329.71	Haliotis_sp_idb_6290_c0_g1_i1	Haliotis_sp_idb_6290_c0_g1_i1	222	232	yes	yes	2	0.0090141	92.866	14906000			1
GGESIVPPGFEAVSR	GLFDLAARGGESIVPP	PGFEAVSRSGGLGGPP	R	G	G	S	R	S	15	0	1500.76	Haliotis_sp_Tri_33510_c0_g1_i1;Haliotis_sp_CLC_62_c0_g1_i1;Haliotis_sp_Tri_64677_c0_g1_i1;Haliotis_sp_Tri_33508_c0_g1_i1	Haliotis_sp_Tri_33510_c0_g1_i1	75	89	yes	no	2;3	2.6211e-08	127.36	956630000			6
GGGFGFGSASAR	GAGGAGGRGGGFGFGS	GFGSASARASADAAAR	R	G	G	A	R	A	12	0	1069.49	Haliotis_sp_Tri_57798_c0_g1_i1;Haliotis_sp_CLC_5_c0_g1_i1;Haliotis_sp_Tri_57797_c0_g1_i1	Haliotis_sp_Tri_57798_c0_g1_i1	129	140	yes	no	2	0.00015221	118.77	700500000			3
GGGGGPPPPAAGGMGMAR	MGGGMGARGGGGGPPP	AGGMGMARGFPLMSLD	R	G	G	A	R	G	18	0	1493.69	Haliotis_sp_Tri_127820_c0_g1_i1	Haliotis_sp_Tri_127820_c0_g1_i1	75	92	yes	yes	3	1.2303e-09	106.42	27307000	282;283		6
GGYDLEAATLKPAAK	________________	ATLKPAAKSTSLLKWL	M	G	G	A	K	S	15	1	1503.79	Haliotis_sp_idb_22087_c0_g1_i1;Haliotis_sp_idb_22086_c0_g1_i1	Haliotis_sp_idb_22086_c0_g1_i1	2	16	no	no	3	0.0036089	71.529	34306000			2
GIFPPYNFLCSGTGIK	SEINTLKRGIFPPYNF	LCSGTGIKAVDFDCTG	R	G	I	I	K	A	16	0	1769.88	Haliotis_sp_CLC_2232_c0_g1_i1;Haliotis_sp_idb_1745_c0_g1_i1	Haliotis_sp_CLC_2232_c0_g1_i1	23	38	yes	no	2	0.0001095	93.424	9545200			2
GILAADESTGSIAK	HRIVAPGKGILAADES	ESTGSIAKRLQSIGTE	K	G	I	A	K	R	14	0	1331.69	comp23247_c0_seq1_2 len=1455 path=[1433:0-1210 2644:1211-1454]	comp23247_c0_seq1_2 len=1455 path=[1433:0-1210 2644:1211-1454]	89	102	yes	yes	2	0.0065187	77.192	5252400			1
GIMTMEGGAASGFR	LFKSYFPRGIMTMEGG	GGAASGFRHVEPETYE	R	G	I	F	R	H	14	0	1383.63	Haliotis_sp_Tri_91049_c0_g1_i1;comp93951_c0_seq1_3 len=2511 path=[2491:0-1214 3706:1215-1216 3708:1217-1250 3742:1251-1261 3753:1262-1597 4091:1598-1691 4185:1692-1748 6236:1749-1764 4258:1765-2365 4859:2366-2405 4899:2406-2510]	Haliotis_sp_Tri_91049_c0_g1_i1	145	158	yes	no	2	6.6109e-05	98.942	5756900	44;45		2
GLASALFHK	AGNIKWRRGLASALFH	LASALFHKIREVNPSL	R	G	L	H	K	I	9	0	942.529	Haliotis_sp_idb_5896_c0_g1_i1	Haliotis_sp_idb_5896_c0_g1_i1	629	637	yes	yes	3	0.036127	60.019	2893700			1
GLDSSTLLLALPDITK	KSDQNLVRGLDSSTLL	LALPDITKLSFDEDEA	R	G	L	T	K	L	16	0	1655.93	Haliotis_sp_idb_5896_c0_g1_i1	Haliotis_sp_idb_5896_c0_g1_i1	425	440	yes	yes	2	0.0030455	77.324	4356300			1
GLFPGGYVISADGSDAEVR	KGDFIPKKGLFPGGYV	DGSDAEVRDIYGKLHS	K	G	L	V	R	D	19	0	1908.92	Haliotis_sp_idb_28907_c0_g1_i1;Haliotis_sp_idb_36084_c0_g1_i1	Haliotis_sp_idb_28907_c0_g1_i1	210	228	yes	no	2;3	3.9885e-06	96.143	42997000			7
GLPDGLNQWVGR	IVRYPSCKGLPDGLNQ	GLNQWVGREDSPYYVV	K	G	L	G	R	E	12	0	1310.67	Haliotis_sp_Tri_109450_c0_g1_i1;comp101252_c0_seq3_2 len=1445 path=[12575:0-38 12614:39-47 12623:48-159 12735:160-162 12738:163-166 12742:167-571 13147:572-810 13386:811-817 13393:818-863 13439:864-947 13523:948-949 13525:950-1444];comp101252_c0_seq1_2 len=1553 path=[18161:0-28 18190:29-80 10039:81-104 10063:105-130 10089:131-245 10204:246-361 10320:362-385 17735:386-679 13147:680-918 13386:919-9…	Haliotis_sp_Tri_109450_c0_g1_i1	180	191	yes	no	2	2.053e-06	129.89	5275700			4
GLSGGEGPQGAR	PAGLQGEKGLSGGEGP	GEGPQGARGWRGFAGL	K	G	L	A	R	G	12	0	1084.53	Haliotis_sp_CLC_73_c0_g1_i1	Haliotis_sp_CLC_73_c0_g1_i1	209	220	yes	yes	2	4.9614e-05	126.19	5107000			3
GLTIIFNFEEAETAKPTER	FNNVDYARGLTIIFNF	ETAKPTERQVLLSNCD	R	G	L	E	R	Q	19	1	2165.1	Haliotis_sp_Tri_35519_c0_g1_i1;Haliotis_sp_idb_43536_c0_g1_i1	Haliotis_sp_Tri_35519_c0_g1_i1	246	264	yes	no	3	4.7939e-19	135.09	9126900			1
GNAVHEFLR	TKIIRESRGNAVHEFL	NAVHEFLRGQLVDSAG	R	G	N	L	R	G	9	0	1041.54	Haliotis_sp_idb_25746_c0_g1_i1;Haliotis_sp_idb_25748_c0_g1_i1;Haliotis_sp_CLC_532_c0_g1_i1	Haliotis_sp_idb_25746_c0_g1_i1	455	463	yes	no	3	0.010624	88.136	99015000			4
GNLVLPLNWQLLNSPASQIQVQSAAAFR	NKPAPSAKGNLVLPLN	VQSAAAFRSNPPRPPV	K	G	N	F	R	S	28	0	3034.64	Haliotis_sp_idb_34528_c0_g1_i1	Haliotis_sp_idb_34528_c0_g1_i1	250	277	yes	yes	3	2.8943e-23	123.35	47176000			1
GNPTVEVDLYTAK	AREIFDSRGNPTVEVD	EVDLYTAKGLFRAAVP	R	G	N	A	K	G	13	0	1405.71	comp80185_c0_seq1_5 len=1716 path=[1:0-517 519:518-558 3443:559-568 570:569-864 866:865-889 891:890-1715]	comp80185_c0_seq1_5 len=1716 path=[1:0-517 519:518-558 3443:559-568 570:569-864 866:865-889 891:890-1715]	49	61	yes	yes	3	0.0050945	69.345	992510			1
GNVCSNDQDCPGNQK	AIRPGPCKGNVCSNDQ	QDCPGNQKCCGKPGCR	K	G	N	Q	K	C	15	0	1691.66	sp|P84811|PWAP_HALLA Perlwapin OS=Haliotis laevigata PE=1 SV=1	sp|P84811|PWAP_HALLA Perlwapin OS=Haliotis laevigata PE=1 SV=1	61	75	yes	yes	2;3	0.0019826	71.513	16893000			2
GPASTYFGVR	DASISVARGPASTYFG	ASTYFGVRSGAGKSAS	R	G	P	V	R	S	10	0	1053.52	Haliotis_sp_idb_25731_c0_g1_i1;Haliotis_sp_idb_25730_c0_g1_i1	Haliotis_sp_idb_25731_c0_g1_i1	626	635	yes	no	2	1.356e-05	115.71	83934000			4
GPPARPGVCCFR	PVTTACVRGPPARPGV	RPGVCCFRPSGGPPAP	R	G	P	F	R	P	12	1	1372.65	Haliotis_sp_CLC_1320_c0_g1_i1;Haliotis_sp_Tri_133893_c0_g1_i1;Haliotis_sp_Tri_133894_c0_g1_i1	Haliotis_sp_CLC_1320_c0_g1_i1	99	110	yes	no	2;3	0.017835	97.597	136860000			2
GPPGFDGFPGPEGPVGPAGK	SICLSGPKGPPGFDGF	GPVGPAGKDGAPGEKG	K	G	P	G	K	D	20	0	1835.88	Haliotis_sp_CLC_866_c0_g1_i1;Haliotis_sp_Tri_74171_c0_g1_i1	Haliotis_sp_CLC_866_c0_g1_i1	173	192	yes	no	2;3	4.9119e-14	123.55	274290000			9
GPPPGAVLR	PPPGAALRGPPPGAVL	PPPGAVLRGPSPSAAL	R	G	P	L	R	G	9	0	862.502	Haliotis_sp_CLC_39_c0_g1_i1	Haliotis_sp_CLC_39_c0_g1_i1	35	43	yes	yes	2	0.033688	105.25	204740000			2
GPQSLWSGFR	YSEEVAKKGPQSLWSG	QSLWSGFRSTADLSAC	K	G	P	F	R	S	10	0	1133.56	Haliotis_sp_CLC_8815_c0_g1_i1;Haliotis_sp_idb_19915_c0_g1_i1;Haliotis_sp_Tri_29264_c0_g1_i1;Haliotis_sp_Tri_29268_c0_g1_i1;comp97720_c0_seq1_2 len=1099 path=[1918:0-706 2625:707-748 2667:749-835 2754:836-849 2768:850-993 3002:994-1008 2927:1009-1083 12452:1084-1098];comp97720_c0_seq5_2 len=1698 path=[1918:0-706 2625:707-748 7826:749-1128 8206:1129-1133 8211:1134-1576 4773:1577-1605 4756:1606-1622…	Haliotis_sp_CLC_8815_c0_g1_i1	40	49	yes	no	2	0.028881	85.622	1877400			1
GPSPSAALR	PPPGAVLRGPSPSAAL	PSPSAALRGPFQPARA	R	G	P	L	R	G	9	0	854.461	Haliotis_sp_CLC_39_c0_g1_i1	Haliotis_sp_CLC_39_c0_g1_i1	44	52	yes	yes	2	0.0097144	135.83	131720000			3
GPSPSAALRGPFQPAR	PPPGAVLRGPSPSAAL	RGPFQPARASLNNRRP	R	G	P	A	R	A	16	1	1607.85	Haliotis_sp_CLC_39_c0_g1_i1	Haliotis_sp_CLC_39_c0_g1_i1	44	59	yes	yes	3	0.00026574	86.944	5216100			2
GPSSTGQNNPPLPPPPPFGR	AGLGLSGRGPSSTGQN	PPPPPFGRDPPSVGPR	R	G	P	G	R	D	20	0	2013.01	Haliotis_sp_Tri_33510_c0_g1_i1;Haliotis_sp_CLC_62_c0_g1_i1;Haliotis_sp_Tri_64677_c0_g1_i1;Haliotis_sp_Tri_33508_c0_g1_i1	Haliotis_sp_Tri_33510_c0_g1_i1	181	200	yes	no	2;3;4	1.5901e-24	155.1	569450000			25
GPSSTGQNNPPLPPPPPFGRDPPSVGPR	AGLGLSGRGPSSTGQN	DPPSVGPRVDFPPGGS	R	G	P	P	R	V	28	1	2818.42	Haliotis_sp_Tri_33510_c0_g1_i1;Haliotis_sp_CLC_62_c0_g1_i1;Haliotis_sp_Tri_64677_c0_g1_i1;Haliotis_sp_Tri_33508_c0_g1_i1	Haliotis_sp_Tri_33510_c0_g1_i1	181	208	yes	no	3	2.2217e-06	75.695	5033200			2
GPTDCLPASDPGCR	DSADDKSKGPTDCLPA	PASDPGCRDSTNKAEL	K	G	P	C	R	D	14	0	1501.63	comp88250_c0_seq2_2 len=449 path=[427:0-23 451:24-62 490:63-69 497:70-80 508:81-101 1523:102-128 556:129-266 694:267-290 718:291-294 722:295-425 1622:426-448];comp88250_c0_seq1_2 len=422 path=[427:0-23 451:24-62 490:63-69 497:70-80 508:81-101 556:102-239 694:240-263 718:264-267 722:268-398 1622:399-421]	comp88250_c0_seq2_2 len=449 path=[427:0-23 451:24-62 490:63-69 497:70-80 508:81-101 1523:102-128 556:129-266 694:267-290 718:291-294 722:295-425 1622:426-448]	44	57	yes	yes	2;3	1.1508e-05	113.76	454970000			12
GRDTVTIVWEAPTAR	GVTQSVSRGRDTVTIV	VWEAPTARELDLETIQ	R	G	R	A	R	E	15	1	1670.87	Haliotis_sp_Tri_61496_c0_g1_i1	Haliotis_sp_Tri_61496_c0_g1_i1	138	152	yes	yes	3	0.0011523	81.651	8142100			2
GSFGQQTGFSNTDQSGGLSSR	SVTDTQPRGSFGQQTG	QSGGLSSRFTGSAQSV	R	G	S	S	R	F	21	0	2116.94	Haliotis_sp_idb_3591_c0_g1_i1	Haliotis_sp_idb_3591_c0_g1_i1	486	506	yes	yes	2;3	3.0972e-34	161.51	128000000			6
GSSSDKDLDDFLGDIDR	RSDVETNKGSSSDKDL	DFLGDIDRLLLDMESS	K	G	S	D	R	L	17	1	1853.83	Haliotis_sp_idb_55709_c0_g1_i1;Haliotis_sp_Tri_138845_c0_g1_i1	Haliotis_sp_idb_55709_c0_g1_i1	124	140	no	no	3	1.3428e-07	107.98	6483300			2
GSTPNVGNGGGLFDLAAR	IVPNNRNRGSTPNVGN	GLFDLAARGGESIVPP	R	G	S	A	R	G	18	0	1701.84	Haliotis_sp_Tri_33510_c0_g1_i1;Haliotis_sp_CLC_62_c0_g1_i1;Haliotis_sp_Tri_64677_c0_g1_i1;Haliotis_sp_Tri_33508_c0_g1_i1	Haliotis_sp_Tri_33510_c0_g1_i1	57	74	yes	no	2;3	1.6983e-14	129.11	460980000			5
GTAGFVSASGQSTPATSAGQQHR	SYIQQQARGTAGFVSA	TSAGQQHRHKILTQAT	R	G	T	H	R	H	23	0	2202.04	Haliotis_sp_idb_27355_c0_g1_i1	Haliotis_sp_idb_27355_c0_g1_i1	162	184	yes	yes	3	6.9489e-08	88.945	2554600			1
GTGAQSDALDTIIK	ICAALTLKGTGAQSDA	DALDTIIKNRFPNASV	K	G	T	I	K	N	14	0	1388.71	Haliotis_sp_idb_20008_c0_g1_i1;Haliotis_sp_CLC_363_c0_g1_i1	Haliotis_sp_idb_20008_c0_g1_i1	171	184	yes	no	2	0.0013678	91.812	27791000			3
GTMNAPQIDRNVCR	IHNUTNIRGTMNAPQI	QIDRNVCRNKQIFUND	R	G	T	C	R	N	14	1	1630.77	comp102499_c1_seq3_6 len=4766 path=[13092:0-102 6066:103-745 6709:746-754 6718:755-2267 8231:2268-2292 8256:2293-2414 8378:2415-2428 8392:2429-2642 8607:2643-3196 9162:3197-3240 15203:3241-3459 9425:3460-3485 9451:3486-4033 9999:4034-4476 10443:4477-4740 10707:4741-4765];comp102499_c1_seq1_5 len=5374 path=[5355:0-84 5440:85-184 5540:185-710 6066:711-1353 6709:1354-1362 6718:1363-2875 8231:2876-29…	comp102499_c1_seq3_6 len=4766 path=[13092:0-102 6066:103-745 6709:746-754 6718:755-2267 8231:2268-2292 8256:2293-2414 8378:2415-2428 8392:2429-2642 8607:2643-3196 9162:3197-3240 15203:3241-3459 9425:3460-3485 9451:3486-4033 9999:4034-4476 10443:4477-4740 10707:4741-4765]	749	762	yes	no	3	0.0089423	66.004	194650000			1
GTNFANFR	NCALQIGRGTNFANFR	GTNFANFRGYIDNVTI	R	G	T	F	R	G	8	0	925.441	Haliotis_sp_idb_25731_c0_g1_i1;Haliotis_sp_idb_25730_c0_g1_i1	Haliotis_sp_idb_25731_c0_g1_i1	694	701	yes	no	2	0.033707	130.04	23103000			2
GTNGYWIHLPTYSDGESSVALWR	KFTYDWRKGTNGYWIH	ESSVALWRELQSQGNT	K	G	T	W	R	E	23	0	2608.23	Haliotis_sp_Tri_25106_c0_g1_i1	Haliotis_sp_Tri_25106_c0_g1_i1	398	420	yes	yes	3	6.6119e-74	247.92	141630000			3
GTNGYYIHLPSYSDGSASVASWR	DFTYDWRRGTNGYYIH	SASVASWRELQNQGST	R	G	T	W	R	E	23	0	2487.15	Haliotis_sp_idb_20988_c0_g1_i1	Haliotis_sp_idb_20988_c0_g1_i1	331	353	yes	yes	3	3.4851e-13	109.68	21043000			3
GTNSLSQGAASFSSR	SAQSVLERGTNSLSQG	GAASFSSRNTAVADLV	R	G	T	S	R	N	15	0	1468.69	Haliotis_sp_idb_3591_c0_g1_i1	Haliotis_sp_idb_3591_c0_g1_i1	518	532	yes	yes	2	2.2887e-21	200.55	29354000			3
GTQSPAVHGVSQVLHK	VVSNNFARGTQSPAVH	GVSQVLHKPAAGFNQV	R	G	T	H	K	P	16	0	1643.87	Haliotis_sp_Tri_45070_c0_g1_i1	Haliotis_sp_Tri_45070_c0_g1_i1	243	258	yes	yes	4	1.8008e-07	103.79	6143700			1
GTVYYDTDQEVPFYVK	NDYNGAHRGTVYYDTD	QEVPFYVKDNFWVGYD	R	G	T	V	K	D	16	0	1922.89	comp79626_c0_seq1_4 len=1656 path=[1634:0-1091 2726:1092-1132 2767:1133-1655];Haliotis_sp_idb_43266_c0_g1_i1	comp79626_c0_seq1_4 len=1656 path=[1634:0-1091 2726:1092-1132 2767:1133-1655]	345	360	no	no	3	7.9566e-05	88.311	22292000			3
GVAFDPITCTCALK	THRRRCARGVAFDPIT	ITCTCALKFIVGFTQC	R	G	V	L	K	F	14	0	1551.74	Haliotis_sp_CLC_146_c0_g1_i1;Haliotis_sp_idb_13068_c0_g1_i1;Haliotis_sp_Tri_105374_c0_g1_i1	Haliotis_sp_CLC_146_c0_g1_i1	679	692	yes	no	2	0.0058676	78.814	24424000			2
GVGTTSVTEATNK	KGQKVDTKGVGTTSVT	SVTEATNKQLDTVIPE	K	G	V	N	K	Q	13	0	1263.63	Haliotis_sp_Tri_29101_c0_g1_i1	Haliotis_sp_Tri_29101_c0_g1_i1	123	135	yes	yes	2	9.7437e-09	130.1	90220000			3
GVSFTSVLER	QEDPNLSRGVSFTSVL	SFTSVLERNTDTHSSV	R	G	V	E	R	N	10	0	1093.58	Haliotis_sp_CLC_1125_c0_g1_i1	Haliotis_sp_CLC_1125_c0_g1_i1	369	378	yes	yes	2	0.0051305	113.93	38607000			4
GVVDSEDLPLNISR	PEWLSFVKGVVDSEDL	DLPLNISRESLQQNKI	K	G	V	S	R	E	14	0	1512.78	comp319327_c0_seq1_4 len=271 path=[249:0-270];Haliotis_sp_Tri_81073_c0_g1_i1;comp65289_c0_seq1_1 len=1940 path=[10131:0-119 1962:120-152 1995:153-1939];tr|Q17UC2|Q17UC2_HALTU 84kDa heat shock protein OS=Haliotis tuberculata GN=hsp84 PE=2 SV=1;tr|M1JNK7|M1JNK7_HALDV Heat shock protein 90 OS=Haliotis diversicolor PE=2 SV=1;tr|D0V3X9|D0V3X9_HALDH Heat shock protein 90 OS=Haliotis discus hannai PE=2 …	comp319327_c0_seq1_4 len=271 path=[249:0-270]	55	68	yes	no	2	0.0039094	83.692	1146900			1
GVWANMQNFDR	GRSICRGKGVWANMQN	ANMQNFDRYCATQCMM	K	G	V	D	R	Y	11	0	1336.6	Haliotis_sp_CLC_1125_c0_g1_i1	Haliotis_sp_CLC_1125_c0_g1_i1	897	907	yes	yes	2	0.031719	96.229	21467000	113		1
GWHVPTIDFTITTVHLGLGDK	VLVSWQDRGWHVPTID	VHLGLGDKWVALGFSE	R	G	W	D	K	W	21	0	2306.21	Haliotis_sp_Tri_28544_c0_g1_i1;Haliotis_sp_CLC_729_c0_g1_i1	Haliotis_sp_Tri_28544_c0_g1_i1	225	245	yes	no	4	2.4852e-18	127.32	30733000			14
GYADCAVFGDR	EALFDGDRGYADCAVF	DCAVFGDRQVVGTILK	R	G	Y	D	R	Q	11	0	1229.51	comp98044_c0_seq5_2 len=630 path=[1516:0-58 1575:59-108 1625:109-129 1646:130-263 1780:264-270 1787:271-569 6139:570-574 6144:575-586 5788:587-629];Haliotis_sp_Tri_52786_c0_g1_i1;comp98044_c0_seq2_2 len=1470 path=[1516:0-58 1575:59-108 1625:109-129 1646:130-263 1780:264-270 1787:271-569 6139:570-574 6144:575-586 2103:587-594 2111:595-1113 2630:1114-1130 2647:1131-1259 2776:1260-1391 2908:1392-141…	comp98044_c0_seq5_2 len=630 path=[1516:0-58 1575:59-108 1625:109-129 1646:130-263 1780:264-270 1787:271-569 6139:570-574 6144:575-586 5788:587-629]	79	89	yes	no	2	0.034904	71.896	25471000			1
GYIDNVTIYLCRP	GTNFANFRGYIDNVTI	VTIYLCRP________	R	G	Y	R	P	-	13	1	1582.78	Haliotis_sp_idb_25731_c0_g1_i1;Haliotis_sp_idb_25730_c0_g1_i1	Haliotis_sp_idb_25731_c0_g1_i1	702	714	yes	no	2;3	7.357e-05	104.59	33633000			6
GYRPPHDR	GDEIWVGRGYRPPHDR	GYRPPHDRILRYKYEN	R	G	Y	D	R	I	8	1	996.489	Haliotis_sp_idb_18771_c0_g1_i1;Haliotis_sp_idb_18767_c0_g1_i1;Haliotis_sp_idb_50884_c0_g1_i1	Haliotis_sp_idb_18771_c0_g1_i1	139	146	no	no	3	0.033647	97.431	12170000			1
GYSFTTTAER	LMKILTERGYSFTTTA	SFTTTAEREIVRDIKE	R	G	Y	E	R	E	10	0	1131.52	tr|B3TK83|B3TK83_HALDV Beta-actin 2 OS=Haliotis diversicolor PE=2 SV=1;tr|Q256S1|Q256S1_HALTU Actin OS=Haliotis tuberculata GN=actin PE=2 SV=1;tr|B3SNT2|B3SNT2_HALDV Actin OS=Haliotis diversicolor PE=2 SV=1;Haliotis_sp_Tri_131427_c0_g1_i1;comp103470_c1_seq20_6 len=1319 path=[18001:0-239 25907:240-242 1593:243-278 25943:279-283 25948:284-287 25952:288-331 21354:332-362 1713:363-373 26024:374-391 1…	tr|B3TK83|B3TK83_HALDV Beta-actin 2 OS=Haliotis diversicolor PE=2 SV=1	197	206	no	no	2	0.0010152	135.55	28965000			4
HACGCIPENAETR	PSNHIYNKHACGCIPE	IPENAETRAAREPAFP	K	H	A	T	R	A	13	0	1513.64	Haliotis_sp_Tri_35519_c0_g1_i1	Haliotis_sp_Tri_35519_c0_g1_i1	85	97	yes	yes	2;3	0.0002085	102.97	15535000			4
HCPAGTTLNQSK	IHGKWRIRHCPAGTTL	GTTLNQSKCVCDHA__	R	H	C	S	K	C	12	0	1312.62	Haliotis_sp_Tri_100716_c0_g1_i1	Haliotis_sp_Tri_100716_c0_g1_i1	93	104	yes	yes	3	2.984e-05	119.03	3887200			2
HCVLQWR	IPQDLTCRHCVLQWRW	RHCVLQWRWVTDQYLL	R	H	C	W	R	W	7	0	997.492	Haliotis_sp_idb_66139_c0_g1_i1	Haliotis_sp_idb_66139_c0_g1_i1	75	81	yes	yes	2;3	0.012412	159.75	114590000			5
HDVPDYLTLDELR	GAPMQPKRHDVPDYLT	YLTLDELRMSFTTGSF	R	H	D	L	R	M	13	0	1584.78	Haliotis_sp_CLC_303_c0_g1_i1	Haliotis_sp_CLC_303_c0_g1_i1	334	346	yes	yes	2;3	6.362e-09	134.68	135630000			8
HELGHQERPLDILK	VGTLESIKHELGHQER	ERPLDILKLDIEEWEW	K	H	E	L	K	L	14	1	1683.91	Haliotis_sp_idb_1771_c0_g1_i1;comp98892_c0_seq1_1 len=2214 path=[5901:0-17 23:18-1172 1178:1173-1191 1197:1192-1273 1279:1274-1292 1298:1293-1367 4608:1368-1384 1390:1385-1444 6319:1445-1445 6327:1446-1471 1489:1472-1533 6391:1534-1535 4503:1536-1543 4511:1544-1577 1595:1578-1604 1622:1605-1625 1643:1626-1662 1680:1663-1738 1756:1739-1781 1799:1782-2010 2028:2011-2035 2053:2036-2187 2205:2188-221…	Haliotis_sp_idb_1771_c0_g1_i1	233	246	yes	no	4	0.0044251	62.357	3927200			1
HENVLTCPDNLIYNPQDCACVSR	DFRLVINKHENVLTCP	QDCACVSRPNHCDKRR	K	H	E	S	R	P	23	0	2774.22	Haliotis_sp_idb_5218_c0_g1_i1;Haliotis_sp_idb_5212_c0_g1_i1	Haliotis_sp_idb_5218_c0_g1_i1	194	216	yes	no	3	1.7599e-06	80.031	4778300			1
HGETKPLIGGDDHDFQK	GDDHDFQKHGETKPLI	GDDHDFQKHGETKPLI	K	H	G	Q	K	H	17	1	1892.9	Haliotis_sp_idb_44191_c0_g1_i1	Haliotis_sp_idb_44191_c0_g1_i1	359	375	yes	no	4	3.4199e-14	133.93	46783000			3
HGVGQFLFTGR	APHRCGIRHGVGQFLF	GQFLFTGRVRLGRPVL	R	H	G	G	R	V	11	0	1217.63	Haliotis_sp_idb_12724_c0_g1_i1;comp82638_c0_seq1_6 len=2489 path=[2469:0-1041 3511:1042-1521 3991:1522-2488]	Haliotis_sp_idb_12724_c0_g1_i1	262	272	yes	no	2;3	8.6446e-07	133.23	13657000			3
HIDDADWFMK	AFRYIYEKHIDDADWF	DDADWFMKADDDTYVI	K	H	I	M	K	A	10	0	1276.55	Haliotis_sp_Tri_47901_c0_g1_i1;comp92949_c2_seq16_6 len=2805 path=[10669:0-168 25616:169-326 10996:327-505 11175:506-523 11193:524-749 11419:750-1339 12009:1340-1367 3329:1368-1370 3332:1371-1405 26308:1406-1409 3371:1410-1419 3381:1420-1443 3405:1444-1676 3638:1677-1724 3686:1725-2454 4416:2455-2473 4435:2474-2613 4589:2614-2804];comp92949_c2_seq3_6 len=2819 path=[10669:0-168 25616:169-326 10996…	Haliotis_sp_Tri_47901_c0_g1_i1	184	193	yes	no	3	0.0011959	110.76	6236300	43		2
HIELVGHQVR	IKDGSVAKHIELVGHQ	ELVGHQVRTKLDEIKR	K	H	I	V	R	T	10	0	1186.66	comp92223_c1_seq1_1 len=1422 path=[5715:0-199 5915:200-218 5934:219-467 17974:468-468 6184:469-484 6200:485-1421];Haliotis_sp_idb_2286_c0_g1_i1;comp92223_c1_seq2_1 len=1458 path=[5715:0-199 5915:200-218 5934:219-467 17951:468-470 15696:471-503 17974:504-504 6184:505-520 6200:521-1457];Haliotis_sp_Tri_135246_c0_g1_i1;comp92223_c1_seq3_1 len=528 path=[5715:0-199 5915:200-218 5934:219-467 17951:468-…	comp92223_c1_seq1_1 len=1422 path=[5715:0-199 5915:200-218 5934:219-467 17974:468-468 6184:469-484 6200:485-1421]	121	130	yes	no	3	1.4145e-05	115.78	3713200			2
HITPTLTNELFK	DSAGKFDRHITPTLTN	TLTNELFKSGTNSLDL	R	H	I	F	K	S	12	0	1412.77	Haliotis_sp_idb_25746_c0_g1_i1;Haliotis_sp_idb_25748_c0_g1_i1;Haliotis_sp_CLC_532_c0_g1_i1	Haliotis_sp_idb_25746_c0_g1_i1	476	487	yes	no	2;3	1.498e-05	128.57	151400000			5
HLLPDELGGPK	TIYYLRGRHLLPDELG	PDELGGPKTPYNLKPS	R	H	L	P	K	T	11	0	1174.63	Haliotis_sp_Tri_25106_c0_g1_i1	Haliotis_sp_Tri_25106_c0_g1_i1	139	149	yes	yes	2;3	0.00035162	118.28	248480000			8
HLPHQMALHER	LRDRLQGRHLPHQMAL	HQMALHERRRMGPTQL	R	H	L	E	R	R	11	0	1367.69	Haliotis_sp_idb_3591_c0_g1_i1	Haliotis_sp_idb_3591_c0_g1_i1	423	433	yes	yes	3;4	0.004491	68.515	10829000	223		3
HLQEQMKPFNPK	YPQMHGYKHLQEQMKP	QMKPFNPKPYYGAPLS	K	H	L	P	K	P	12	1	1495.76	Haliotis_sp_idb_16318_c0_g1_i1	Haliotis_sp_idb_16318_c0_g1_i1	148	159	yes	yes	3	0.0010346	95.162	3996600	186		1
HLTPEYLVAPSEVDWR	SRDVQCSKHLTPEYLV	APSEVDWRKQGYVTPV	K	H	L	W	R	K	16	0	1910.95	Haliotis_sp_CLC_227_c0_g1_i1;comp82154_c1_seq3_3 len=1594 path=[1:0-26 28:27-28 30:29-1120 1122:1121-1593];comp82154_c1_seq4_3 len=1789 path=[3677:0-11 3689:12-221 28:222-223 30:224-1315 1122:1316-1788];comp82154_c1_seq2_2 len=1821 path=[1:0-26 4872:27-43 3689:44-253 28:254-255 30:256-1347 1122:1348-1820]	Haliotis_sp_CLC_227_c0_g1_i1	135	150	yes	no	3	2.7965e-07	103.79	3714300			2
HMEGFDGDLDDVEIFECAPSDSTTPDSQNQIVSIFH	GLCLDGSRHMEGFDGD	NQIVSIFH________	R	H	M	F	H	-	36	0	4051.74	Haliotis_sp_CLC_303_c0_g1_i1	Haliotis_sp_CLC_303_c0_g1_i1	710	745	yes	yes	3;4	1.0693e-15	95.435	409450000	155		4
HNVDLDLPDSAPSGFR	YDDYMQSRHNVDLDLP	DSAPSGFRFPGLHYPP	R	H	N	F	R	F	16	0	1738.83	Haliotis_sp_CLC_554_c0_g1_i1	Haliotis_sp_CLC_554_c0_g1_i1	196	211	yes	yes	3	0.00019205	85.988	20468000			2
HPQTLPPGAASFLPPGAAPLVPPPGQR	RPVPSPGRHPQTLPPG	LVPPPGQRYPYLATSN	R	H	P	Q	R	Y	27	0	2669.44	Haliotis_sp_idb_34528_c0_g1_i1	Haliotis_sp_idb_34528_c0_g1_i1	182	208	yes	yes	3	9.9826e-12	101.41	21695000			8
HSLPGSHGTNVKPYIGPTR	HAPHSQFRHSLPGSHG	KPYIGPTRQSMPPSIP	R	H	S	T	R	Q	19	1	2017.05	Haliotis_sp_Tri_45070_c0_g1_i1	Haliotis_sp_Tri_45070_c0_g1_i1	122	140	yes	yes	4	3.9318e-07	98.175	3816100			1
HSQSVSKPSQTGFSGTISR	VPSITISRHSQSVSKP	GFSGTISRSAQSTSIF	R	H	S	S	R	S	19	1	1989.99	Haliotis_sp_idb_17035_c0_g1_i1	Haliotis_sp_idb_17035_c0_g1_i1	87	105	yes	yes	3;4	1.5545e-25	163.79	86704000			7
HTLLSMVDQLNINDNNQR	TIDFQTLKHTLLSMVD	NINDNNQRFGVVLYST	K	H	T	Q	R	F	18	0	2124.04	Haliotis_sp_Tri_63812_c0_g1_i1	Haliotis_sp_Tri_63812_c0_g1_i1	318	335	yes	yes	2;3	2.5678e-43	220.34	125660000	298		9
HTSTHVNTLPAQPPR	SVTIDLQKHTSTHVNT	TLPAQPPRPQSNLKTK	K	H	T	P	R	P	15	0	1654.85	comp59223_c0_seq1_2 len=530 path=[1:0-47 49:48-413 415:414-471 1077:472-529]	comp59223_c0_seq1_2 len=530 path=[1:0-47 49:48-413 415:414-471 1077:472-529]	122	136	yes	yes	3	1.5119e-06	106.42	3528800			1
HTSTHVNTLPAQPPRPQSNLK	SVTIDLQKHTSTHVNT	PRPQSNLKTKQQHSHH	K	H	T	L	K	T	21	1	2322.22	comp59223_c0_seq1_2 len=530 path=[1:0-47 49:48-413 415:414-471 1077:472-529]	comp59223_c0_seq1_2 len=530 path=[1:0-47 49:48-413 415:414-471 1077:472-529]	122	142	yes	yes	3;4;5	1.1737e-06	86.637	175360000			8
HTSVDLNYRPLMK	SLECVYKRHTSVDLNY	LNYRPLMKAAHFYEKR	R	H	T	M	K	A	13	1	1572.81	comp101638_c0_seq5_5 len=1626 path=[2732:0-74 10580:75-88 10594:89-96 2829:97-107 2840:108-110 2843:111-137 7690:138-156 2889:157-160 2893:161-208 8024:209-223 10658:224-253 10688:254-275 3004:276-354 9007:355-414 3142:415-524 3252:525-1187 3915:1188-1601 10991:1602-1602 10992:1603-1625];comp101638_c0_seq1_5 len=2332 path=[2732:0-74 10580:75-88 10594:89-96 2829:97-107 2840:108-110 2843:111-137 76…	comp101638_c0_seq5_5 len=1626 path=[2732:0-74 10580:75-88 10594:89-96 2829:97-107 2840:108-110 2843:111-137 7690:138-156 2889:157-160 2893:161-208 8024:209-223 10658:224-253 10688:254-275 3004:276-354 9007:355-414 3142:415-524 3252:525-1187 3915:1188-1601 10991:1602-1602 10992:1603-1625]	125	137	yes	no	3	1.2557e-07	127.79	25760000	1		3
HVVGYFEAK	EELNNKKRHVVGYFEA	VVGYFEAKNSDTYKTF	R	H	V	A	K	N	9	0	1048.53	Haliotis_sp_Tri_88331_c0_g1_i1;comp101550_c1_seq1_3 len=2684 path=[2888:0-1014 3903:1015-1703 15176:1704-1706 4595:1707-1802 4691:1803-1898 15270:1899-1899 4788:1900-1901 4790:1902-2034 4923:2035-2062 10588:2063-2111 5000:2112-2247 5136:2248-2262 5151:2263-2395 5284:2396-2405 5294:2406-2560 5449:2561-2590 5479:2591-2683]	Haliotis_sp_Tri_88331_c0_g1_i1	187	195	yes	no	2	0.039762	100.25	3922000			1
IAEVQWR	LQRPLAARIAEVQWRS	RIAEVQWRSQMPSMLA	R	I	A	W	R	S	7	0	900.482	Haliotis_sp_Tri_127820_c0_g1_i1	Haliotis_sp_Tri_127820_c0_g1_i1	119	125	yes	yes	2	0.019044	155.73	195210000			1
IAGGGDLIPIR	QVSNLQCKIAGGGDLI	GGDLIPIRTPEYRAWV	K	I	A	I	R	T	11	0	1080.63	Haliotis_sp_idb_50884_c0_g1_i1	Haliotis_sp_idb_50884_c0_g1_i1	27	37	yes	yes	2	9.4094e-05	126.71	23038000			3
IAGGRDLIPIR	QVSSLQCKIAGGRDLI	GRDLIPIRTPQYRAWV	K	I	A	I	R	T	11	1	1179.71	Haliotis_sp_idb_18771_c0_g1_i1;Haliotis_sp_idb_18767_c0_g1_i1	Haliotis_sp_idb_18771_c0_g1_i1	27	37	yes	no	3	0.00039314	113.69	6885000			2
IAGGRDLIPIRTPQYR	QVSSLQCKIAGGRDLI	PIRTPQYRAWVPLGEV	K	I	A	Y	R	A	16	2	1825.03	Haliotis_sp_idb_18771_c0_g1_i1;Haliotis_sp_idb_18767_c0_g1_i1	Haliotis_sp_idb_18771_c0_g1_i1	27	42	yes	no	4	0.0027697	64.04	3835000			1
IAPHLSEALQR	LPQNQDPKIAPHLSEA	HLSEALQRMPEPQRTQ	K	I	A	Q	R	M	11	0	1233.68	Haliotis_sp_idb_20008_c0_g1_i1;comp45250_c0_seq1_3 len=312 path=[1:0-311];Haliotis_sp_Tri_79915_c0_g1_i1	Haliotis_sp_idb_20008_c0_g1_i1	590	600	yes	no	3	8.5319e-07	133.89	21825000			2
IASALGLPLTSIAIESIFDPSDDIPLDR	KVAEIEGRIASALGLP	SDDIPLDRADVDAIIG	R	I	A	D	R	A	28	0	2938.55	Haliotis_sp_CLC_3466_c0_g1_i1	Haliotis_sp_CLC_3466_c0_g1_i1	101	128	yes	yes	3	8.7554e-18	114.9	33085000			2
IAYSIDAGAR	VIYDYKKRIAYSIDAG	YSIDAGARTCTKFPVE	R	I	A	A	R	T	10	0	1035.53	Haliotis_sp_Tri_31892_c0_g1_i1;comp22593_c0_seq1_3 len=735 path=[1:0-734]	Haliotis_sp_Tri_31892_c0_g1_i1	81	90	yes	no	2	0.00098027	138.08	20873000			3
ICPQITEYCFSYDR	HSPFQDPRICPQITEY	EYCFSYDRTSIIGPDN	R	I	C	D	R	T	14	0	1850.8	Haliotis_sp_Tri_72839_c0_g1_i1	Haliotis_sp_Tri_72839_c0_g1_i1	47	60	yes	yes	2;3	1.2498e-06	121.24	50249000			6
ICYAPNEIR	SGYLIPPRICYAPNEI	CYAPNEIRNCADIAIT	R	I	C	I	R	N	9	0	1134.55	Haliotis_sp_idb_66139_c0_g1_i1	Haliotis_sp_idb_66139_c0_g1_i1	101	109	yes	yes	2;3	0.0081222	115.71	159420000			4
IDANTGNVFLR	SQWQNLFRIDANTGNV	NTGNVFLRRRLIGVTG	R	I	D	L	R	R	11	0	1218.64	comp107313_c0_seq1_3 len=23161 path=[1:0-25 27:26-687 689:688-1040 51643:1041-1124 47524:1125-1126 1128:1127-2114 2116:2115-2116 2118:2117-3775 3777:3776-4372 4374:4373-4408 4410:4409-4576 4578:4577-4644 4646:4645-4716 4718:4717-6321 6323:6322-6329 6331:6330-6457 6459:6458-7628 7630:7629-8470 8472:8471-10786 52568:10787-10788 52570:10789-10866 52600:10867-11006 52667:11007-11015 11017:11016-11017…	comp107313_c0_seq1_3 len=23161 path=[1:0-25 27:26-687 689:688-1040 51643:1041-1124 47524:1125-1126 1128:1127-2114 2116:2115-2116 2118:2117-3775 3777:3776-4372 4374:4373-4408 4410:4409-4576 4578:4577-4644 4646:4645-4716 4718:4717-6321 6323:6322-6329 6331:6330-6457 6459:6458-7628 7630:7629-8470 8472:8471-10786 52568:10787-10788 52570:10789-10866 52600:10867-11006 52667:11007-11015 11017:11016-11017…	2488	2498	yes	yes	2	0.013514	86.014	2275200			1
IDGLHYFPGR	TKPSCAGKIDGLHYFP	GLHYFPGRELGEEFIQ	K	I	D	G	R	E	10	0	1173.59	Haliotis_sp_CLC_2232_c0_g1_i1;Haliotis_sp_idb_1745_c0_g1_i1	Haliotis_sp_CLC_2232_c0_g1_i1	1588	1597	yes	no	3	0.0047695	88.392	13636000			2
IDTITDDGTPDDQDDISDDIDDTPLDNMR	MREALEDRIDTITDDG	DTPLDNMREAVLDKIG	R	I	D	M	R	E	29	0	3235.35	Haliotis_sp_idb_42421_c0_g1_i1	Haliotis_sp_idb_42421_c0_g1_i1	57	85	yes	yes	3;4	7.0923e-18	105.79	131200000	239		6
IDTITDDR	MREALEDRIDTITDDR	IDTITDDRTPDDQDDL	R	I	D	D	R	T	8	0	947.456	Haliotis_sp_idb_22086_c0_g1_i1;Haliotis_sp_idb_42421_c0_g1_i1	Haliotis_sp_idb_22086_c0_g1_i1	536	543	no	no	2	0.012837	163.99	154750000			6
IDTITDDRTPDDQDDLSNDNDDTPWDNMR	MREALEDRIDTITDDR	DTPWDNMREALEDRID	R	I	D	M	R	E	29	1	3407.4	Haliotis_sp_idb_22086_c0_g1_i1	Haliotis_sp_idb_22086_c0_g1_i1	536	564	yes	yes	3	7.4104e-12	92.258	14224000	199		2
IDTITDDRTPDDQDDLSNVNDDNDDTPLDNMR	MREALEDRIDTITDDR	DTPLDNMREALEDRID	R	I	D	M	R	E	32	1	3662.54	Haliotis_sp_idb_42421_c0_g1_i1	Haliotis_sp_idb_42421_c0_g1_i1	19	50	yes	yes	4	4.8302e-07	74.876	3393100	240		1
IEDVAGGDIGDDDDDDGFEK	IRDALEDRIEDVAGGD	DDDDGFEKQDGIDNDD	R	I	E	E	K	Q	20	0	2095.83	Haliotis_sp_idb_22086_c0_g1_i1;Haliotis_sp_Tri_23060_c0_g1_i1;Haliotis_sp_Tri_23058_c0_g1_i1	Haliotis_sp_idb_22086_c0_g1_i1	377	396	yes	no	2;3	6.3127e-14	121.82	244900000			13
IEELGGLIDAK	DEDMETLKIEELGGLI	LGGLIDAKDMVDNEEE	K	I	E	A	K	D	11	0	1156.63	Haliotis_sp_idb_13752_c0_g1_i1;comp100168_c0_seq2_1 len=2206 path=[2299:0-165 2465:166-190 2490:191-893 3193:894-911 3211:912-1191 3491:1192-1207 6450:1208-1318 6482:1319-1331 3631:1332-1336 6516:1337-1358 6538:1359-1360 3660:1361-1363 3663:1364-1462 3762:1463-1702 6609:1703-1709 6616:1710-1720 4020:1721-1902 4202:1903-2056 4370:2057-2101 6720:2102-2149 4469:2150-2205];comp100168_c0_seq1_1 len=22…	Haliotis_sp_idb_13752_c0_g1_i1	80	90	yes	no	2	0.010169	90.614	20203000			3
IENSKRMCK	LRLKYFCRIENSKRMC	ENSKRMCKVFRLLAQF	R	I	E	C	K	V	9	2	1164.57	comp75162_c1_seq1_1 len=780 path=[758:0-121 880:122-122 881:123-128 887:129-779]	comp75162_c1_seq1_1 len=780 path=[758:0-121 880:122-122 881:123-128 887:129-779]	23	31	yes	yes	2	0.026126	65.224	18421000	26		1
IGAVIPIQAQK	QSSEFRRRIGAVIPIQ	VIPIQAQKVFLAYPYP	R	I	G	Q	K	V	11	0	1136.69	Haliotis_sp_Tri_25106_c0_g1_i1	Haliotis_sp_Tri_25106_c0_g1_i1	351	361	yes	yes	2;3	0.0010741	105.2	333570000			8
IGFQTLEEYITDQNLDTFWTGLHEEETK	LKLDKRVKIGFQTLEE	GLHEEETKFVWDELNP	K	I	G	T	K	F	28	0	3356.57	Haliotis_sp_CLC_554_c0_g1_i1	Haliotis_sp_CLC_554_c0_g1_i1	99	126	yes	yes	4	4.317e-17	106.28	12213000			1
IGGIGTVPVGR	LPLQDVYKIGGIGTVP	IGTVPVGRVETGVLKP	K	I	G	G	R	V	11	0	1024.6	comp48128_c0_seq1_4 len=1730 path=[1:0-117 119:118-1729];tr|Q45Y88|Q45Y88_HALRU Elongation factor 1-alpha (Fragment) OS=Haliotis rufescens PE=2 SV=1;Haliotis_sp_idb_34797_c0_g1_i1;tr|D1H0L8|D1H0L8_HALTU Elongation factor 1-alpha OS=Haliotis tuberculata GN=ef1a PE=2 SV=1;Haliotis_sp_idb_14508_c0_g1_i1;comp86258_c0_seq3_4 len=1642 path=[1:0-745 747:746-1147 1149:1148-1463 1465:1464-1641];comp94822_…	comp48128_c0_seq1_4 len=1730 path=[1:0-117 119:118-1729]	274	284	yes	no	2	0.012659	87.066	4412600			1
IGHYFEQNTVGSTWVR	CDKRRLDRIGHYFEQN	TVGSTWVRMSCAQGSL	R	I	G	V	R	M	16	0	1892.92	Haliotis_sp_idb_5218_c0_g1_i1;Haliotis_sp_idb_5212_c0_g1_i1	Haliotis_sp_idb_5218_c0_g1_i1	228	243	yes	no	2;3	1.3943e-13	141	188320000			7
IGYNIDAEAR	VIYDYRKRIGYNIDAE	YNIDAEARTCTTFPVR	R	I	G	A	R	T	10	0	1120.55	Haliotis_sp_Tri_31894_c0_g1_i1;Haliotis_sp_idb_22004_c0_g1_i1;Haliotis_sp_idb_22001_c0_g1_i1	Haliotis_sp_Tri_31894_c0_g1_i1	81	90	yes	no	2	0.009773	108.43	24462000			3
IHVFATPTMAQEIEIHIVNTATTR	CAPVYSTKIHVFATPT	IVNTATTRHTPVMTAR	K	I	H	T	R	H	24	0	2692.4	Haliotis_sp_Tri_120379_c0_g1_i1;Haliotis_sp_idb_2772_c0_g1_i1	Haliotis_sp_idb_2772_c0_g1_i1	1959	1982	no	no	4	9.7879e-08	88.09	1859600	212		1
IICDNTDTFFVQANAFR	IRKASLSKIICDNTDT	FVQANAFRKARRYRNP	K	I	I	F	R	K	17	0	2030.95	Haliotis_sp_idb_25746_c0_g1_i1;Haliotis_sp_CLC_532_c0_g1_i1;comp44198_c0_seq1_4 len=232 path=[210:0-231]	Haliotis_sp_idb_25746_c0_g1_i1	621	637	yes	no	2;3	1.1007e-17	145.69	90533000			12
IINMMPLITPEEFK	YMSDFIEKIINMMPLI	LITPEEFKVAQAGVEK	K	I	I	F	K	V	14	0	1674.87	Haliotis_sp_idb_17016_c0_g1_i1;Haliotis_sp_Tri_15512_c0_g1_i1;Haliotis_sp_idb_17014_c0_g1_i1	Haliotis_sp_idb_17016_c0_g1_i1	90	103	yes	no	3	0.00042257	85.837	12491000	189;190		2
IIYGGSVTGATCK	DGVAQSTRIIYGGSVT	SVTGATCKELASQPDV	R	I	I	C	K	E	13	0	1325.66	comp23692_c0_seq1_3 len=1292 path=[1:0-1291]	comp23692_c0_seq1_3 len=1292 path=[1:0-1291]	208	220	yes	yes	2	0.0030947	89.231	631250			1
ILAPGNPMTDAFKPNQGFPQPSNR	SQGPNNFRILAPGNPM	GFPQPSNRFSGFQHPQ	R	I	L	N	R	F	24	1	2596.29	Haliotis_sp_idb_20008_c0_g1_i1;Haliotis_sp_idb_20009_c0_g1_i1	Haliotis_sp_idb_20008_c0_g1_i1	28	51	yes	no	3	0.00031216	65.833	6874600	191		2
ILTQATNAAK	AGQQHRHKILTQATNA	TQATNAAKSHLMRNLF	K	I	L	A	K	S	10	0	1029.58	Haliotis_sp_idb_27355_c0_g1_i1	Haliotis_sp_idb_27355_c0_g1_i1	187	196	yes	yes	2	0.0035265	115.82	2515600			2
ILYVDNPK	PASTPYPKILYVDNPK	ILYVDNPKFTNGMINW	K	I	L	P	K	F	8	0	960.528	Haliotis_sp_Tri_2746_c0_g1_i1;Haliotis_sp_Tri_17455_c0_g1_i1	Haliotis_sp_Tri_2746_c0_g1_i1	165	172	yes	no	2	0.033272	133.12	359210000			1
IMHIQHQGDVHTIDNMLSR	PGFVVYNRIMHIQHQG	TIDNMLSRGAEFVKRQ	R	I	M	S	R	G	19	0	2244.09	Haliotis_sp_Tri_29101_c0_g1_i1;Haliotis_sp_CLC_652_c0_g1_i1	Haliotis_sp_Tri_29101_c0_g1_i1	280	298	yes	no	4;5	1.6341e-05	81.316	46634000	291;292		4
INYVPNKPQSIISNCNR	FGLALNFRINYVPNKP	SIISNCNRPSVQLYIV	R	I	N	N	R	P	17	1	2016.02	Haliotis_sp_CLC_303_c0_g1_i1	Haliotis_sp_CLC_303_c0_g1_i1	613	629	yes	yes	3	2.2023e-05	91.317	30236000			2
INYVPNKPQSIISNCNRPSVQLYIVGK	FGLALNFRINYVPNKP	VQLYIVGKTLYARANN	R	I	N	G	K	T	27	2	3100.65	Haliotis_sp_CLC_303_c0_g1_i1	Haliotis_sp_CLC_303_c0_g1_i1	613	639	yes	yes	4;5	3.4394e-06	75.539	43782000			3
IPCFDATTGTWAQPPPGMAPPSLTPALR	KVADAGCRIPCFDATT	PSLTPALREPMTALPL	R	I	P	L	R	E	28	0	2949.45	Haliotis_sp_idb_3591_c0_g1_i1	Haliotis_sp_idb_3591_c0_g1_i1	156	183	yes	yes	4	1.7019e-11	90.062	11006000	224		1
IPCVTSVSGR	GVIMNFNKIPCVTSVS	CVTSVSGRFVRLQRMN	K	I	P	G	R	F	10	0	1074.55	Haliotis_sp_Tri_120379_c0_g1_i1;Haliotis_sp_idb_2768_c0_g1_i1	Haliotis_sp_Tri_120379_c0_g1_i1	611	620	no	no	2	0.038852	80.24	3676700			1
IPEADIPPTVGGAMQLWDTYPYK	TYMSRLYRIPEADIPP	LWDTYPYKASWHFFKP	R	I	P	Y	K	A	23	0	2561.25	Haliotis_sp_idb_20988_c0_g1_i1	Haliotis_sp_idb_20988_c0_g1_i1	390	412	yes	yes	3	3.0448e-18	123.19	14493000	195		1
IPESYIPETVGGAMQLWDTYPFR	SYLSRIYRIPESYIPE	LWDTYPFRAAWHLYKP	R	I	P	F	R	A	23	0	2669.28	Haliotis_sp_Tri_25106_c0_g1_i1;comp246916_c0_seq1_3 len=215 path=[193:0-214]	Haliotis_sp_Tri_25106_c0_g1_i1	457	479	yes	no	3;4	1.6479e-32	154.07	316910000	286		7
IPGAPTIPVMTTSAEAEGPCR	DPITADCKIPGAPTIP	AEAEGPCRTNPTAMFP	K	I	P	C	R	T	21	0	2154.04	Haliotis_sp_CLC_2232_c0_g1_i1;Haliotis_sp_idb_1745_c0_g1_i1	Haliotis_sp_CLC_2232_c0_g1_i1	1329	1349	yes	no	3	1.3748e-06	81.807	8299600	141		2
IPLVLDITSNHK	RRYRTGQKIPLVLDIT	LDITSNHKGYFEFRIC	K	I	P	H	K	G	12	0	1348.77	Haliotis_sp_CLC_1125_c0_g1_i1	Haliotis_sp_CLC_1125_c0_g1_i1	106	117	yes	yes	3	1.9549e-07	159.12	17419000			3
IPNGYLVPDPCNPR	AIPKYLDRIPNGYLVP	VPDPCNPRLSWRTVGH	R	I	P	P	R	L	14	0	1610.79	Haliotis_sp_idb_10968_c0_g1_i1;comp112534_c0_seq1_2 len=422 path=[400:0-421];Haliotis_sp_idb_10969_c0_g1_i1	Haliotis_sp_idb_10968_c0_g1_i1	27	40	yes	no	2	7.0494e-05	107.46	18887000			2
IPYTNSLHANLQQR	HFICEKERIPYTNSLH	LHANLQQRDSLHANLQ	R	I	P	Q	R	D	14	0	1653.86	tr|F8J3D2|F8J3D2_HALLA Perlucin C protein OS=Haliotis laevigata GN=perlucin C PE=2 SV=1;sp|P82596|PLC_HALLA Perlucin OS=Haliotis laevigata PE=1 SV=3	tr|F8J3D2|F8J3D2_HALLA Perlucin C protein OS=Haliotis laevigata GN=perlucin C PE=2 SV=1	150	163	no	no	2;3;4	7.1942e-14	183.06	1557600000			19
IQFANILPLR	FDALKVDRIQFANILP	FANILPLRKLKLNRVD	R	I	Q	L	R	K	10	0	1183.71	Haliotis_sp_idb_2768_c0_g1_i1	Haliotis_sp_idb_2768_c0_g1_i1	1192	1201	yes	yes	2	0.015189	101.65	2073100			4
IQHTWRPWISSVTIDLQK	RATPEGNKIQHTWRPW	SVTIDLQKHTSTHVNT	K	I	Q	Q	K	H	18	1	2207.19	comp59223_c0_seq1_2 len=530 path=[1:0-47 49:48-413 415:414-471 1077:472-529];Haliotis_sp_Tri_28544_c0_g1_i1;Haliotis_sp_CLC_729_c0_g1_i1	Haliotis_sp_Tri_28544_c0_g1_i1	345	362	no	no	3;4	2.4164e-15	129.11	56067000			9
IQMAITSYLNGGGEIPSTGGGNIACVIR	PKEQMADKIQMAITSY	GNIACVIRDAKKKAGK	K	I	Q	I	R	D	28	0	2848.42	Haliotis_sp_idb_3591_c0_g1_i1	Haliotis_sp_idb_3591_c0_g1_i1	98	125	yes	yes	3	3.4928e-17	109.42	28558000	225		3
IRFDAAIEK	GVYKAELKIRFDAAIE	RFDAAIEKRLVDPDDI	K	I	R	E	K	R	9	1	1061.59	comp105495_c0_seq9_4 len=2286 path=[9783:0-21 1946:22-1210 3135:1211-1564 19827:1565-1565 3490:1566-1729 3654:1730-2285];Haliotis_sp_Tri_129603_c0_g1_i1;comp105495_c0_seq23_4 len=2970 path=[19402:0-22 1262:23-58 19462:59-65 1305:66-160 1400:161-295 1535:296-322 19538:323-324 1565:325-335 1576:336-374 1615:375-416 1657:417-426 1667:427-437 1678:438-503 19643:504-507 1748:508-513 1754:514-548 19668…	comp105495_c0_seq9_4 len=2286 path=[9783:0-21 1946:22-1210 3135:1211-1564 19827:1565-1565 3490:1566-1729 3654:1730-2285]	645	653	yes	no	3	0.038409	73.499	1534900			1
ISGLIYEETR	ARRGGVKRISGLIYEE	GLIYEETRGVLKVFLE	R	I	S	T	R	G	10	0	1179.61	comp135434_c0_seq1_4 len=334 path=[312:0-333]	comp135434_c0_seq1_4 len=334 path=[312:0-333]	49	58	yes	yes	2	0.014696	102.53	23605000			2
ISGTMFLSHK	RRNPNGCRISGTMFLS	GTMFLSHKYSNYTIVK	R	I	S	H	K	Y	10	0	1119.57	Haliotis_sp_idb_6290_c0_g1_i1	Haliotis_sp_idb_6290_c0_g1_i1	1360	1369	yes	yes	3	0.014715	63.624	2774600	256		1
ISVLPGTEPVAPGSR	NAEPSKTRISVLPGTE	EPVAPGSRNIGAGLER	R	I	S	S	R	N	15	0	1478.81	Haliotis_sp_idb_8012_c0_g1_i1	Haliotis_sp_idb_8012_c0_g1_i1	195	209	yes	yes	2	6.831e-06	107.35	12629000			3
ITAIGDLMGPTVSGLDSLLR	VSGSQTARITAIGDLM	SGLDSLLRMPTGCGEQ	R	I	T	L	R	M	20	0	2028.09	Haliotis_sp_Tri_105613_c0_g1_i1;comp32926_c1_seq1_1 len=528 path=[3185:0-527]	Haliotis_sp_Tri_105613_c0_g1_i1	927	946	yes	no	3	9.8956e-06	82.265	10266000	264		1
ITLDGEVYCCPPQFPALR	GCRKAASRITLDGEVY	PPQFPALRSNLTNING	R	I	T	L	R	S	18	0	2135.02	comp68339_c0_seq2_2 len=249 path=[667:0-161 603:162-248]	comp68339_c0_seq2_2 len=249 path=[667:0-161 603:162-248]	18	35	yes	yes	2;3	6.4551e-24	147.56	27495000			6
ITLPVDFVTADKFDENAK	KAEKNGVKITLPVDFV	DKFDENAKTGQATVAS	K	I	T	A	K	T	18	1	2022.03	comp121020_c0_seq1_1 len=949 path=[1:0-948]	comp121020_c0_seq1_1 len=949 path=[1:0-948]	42	59	yes	yes	3	2.3715e-06	96.143	984850			1
ITLTGGCPALLHMDVIQLACEK	VDVNGRDKITLTGGCP	VIQLACEKLMFSVCEK	K	I	T	E	K	L	22	0	2439.23	Haliotis_sp_CLC_554_c0_g1_i1	Haliotis_sp_CLC_554_c0_g1_i1	722	743	yes	yes	3	1.6892e-06	78.976	6133000	174		2
ITPQDVGSIILDTLR	EVNGTEKKITPQDVGS	SIILDTLRIAAEANLS	K	I	T	L	R	I	15	0	1639.91	Haliotis_sp_idb_2214_c0_g1_i1;comp106543_c0_seq12_5 len=1411 path=[3449:0-30 12683:31-58 3508:59-337 3787:338-349 17373:350-528 3978:529-529 3979:530-553 4003:554-889 4339:890-913 4363:914-1410];comp106543_c0_seq11_6 len=1451 path=[3409:0-23 14576:24-25 3435:26-39 3449:40-70 3480:71-98 3508:99-377 3787:378-389 17373:390-568 3978:569-569 3979:570-593 4003:594-929 4339:930-953 4363:954-1450];comp10…	Haliotis_sp_idb_2214_c0_g1_i1	144	158	yes	no	2;3	8.1129e-13	159.18	21348000			5
ITQSLGTNEK	DKYGGRLRITQSLGTN	QSLGTNEKVMEKGSVR	R	I	T	E	K	V	10	0	1089.57	Haliotis_sp_idb_3591_c0_g1_i1	Haliotis_sp_idb_3591_c0_g1_i1	1131	1140	yes	yes	2	0.025277	87.568	811230			1
ITVTLESR	TSYYEKKKITVTLESR	ITVTLESRCSHMFKGF	K	I	T	S	R	C	8	0	917.518	Haliotis_sp_Tri_28544_c0_g1_i1;Haliotis_sp_CLC_729_c0_g1_i1	Haliotis_sp_Tri_28544_c0_g1_i1	64	71	yes	no	2	0.021689	154.71	326540000			5
ITYSDWLQLILDPLTR	IVGAMAQKITYSDWLQ	LILDPLTRRKNNIDST	K	I	T	T	R	R	16	0	1946.05	Haliotis_sp_idb_25746_c0_g1_i1;Haliotis_sp_idb_25748_c0_g1_i1	Haliotis_sp_idb_25746_c0_g1_i1	366	381	yes	no	2;3	3.8741e-22	190.82	28779000			3
IVIGLFGETVPLTTDNFLQLATGSR	IGDESAGRIVIGLFGE	LQLATGSRGFGYSGSI	R	I	V	S	R	G	25	0	2661.44	Haliotis_sp_idb_26484_c0_g1_i1;comp85406_c1_seq2_1 len=792 path=[1:0-591 593:592-791]	Haliotis_sp_idb_26484_c0_g1_i1	43	67	yes	no	3	5.1805e-29	131.82	12229000			1
IVSLTVLNKE	ISVSSGTKIVSLTVLN	SLTVLNKE________	K	I	V	K	E	-	10	1	1114.66	Haliotis_sp_idb_982_c0_g1_i1	Haliotis_sp_idb_982_c0_g1_i1	3084	3093	yes	yes	2	0.0098618	87.942	2869800			1
IVVDDDSLSIK	VPAPLIDRIVVDDDSL	DDDSLSIKKVRLNQAW	R	I	V	I	K	K	11	0	1202.64	Haliotis_sp_CLC_3878_c0_g1_i1;Haliotis_sp_idb_2772_c0_g1_i1	Haliotis_sp_idb_2772_c0_g1_i1	913	923	no	no	2	0.025904	74.611	5525600			1
IWHHTFYNELR	TNWDDMEKIWHHTFYN	HTFYNELRVAPEEHPV	K	I	W	L	R	V	11	0	1514.74	tr|B3TK83|B3TK83_HALDV Beta-actin 2 OS=Haliotis diversicolor PE=2 SV=1;tr|Q256S1|Q256S1_HALTU Actin OS=Haliotis tuberculata GN=actin PE=2 SV=1;tr|B3SNT2|B3SNT2_HALDV Actin OS=Haliotis diversicolor PE=2 SV=1;Haliotis_sp_Tri_131427_c0_g1_i1;comp103470_c1_seq20_6 len=1319 path=[18001:0-239 25907:240-242 1593:243-278 25943:279-283 25948:284-287 25952:288-331 21354:332-362 1713:363-373 26024:374-391 1…	tr|B3TK83|B3TK83_HALDV Beta-actin 2 OS=Haliotis diversicolor PE=2 SV=1	85	95	no	no	3;4	3.2913e-05	124.42	5084400			2
IWPCFAGPECVDPSPPPSR	CRLVADCKIWPCFAGP	DPSPPPSRQCPVGKPV	K	I	W	S	R	Q	19	0	2167.98	Haliotis_sp_Tri_116352_c0_g1_i1	Haliotis_sp_Tri_116352_c0_g1_i1	484	502	no	no	2;3	3.0511e-09	110.74	28630000			14
IYFWHDNLPVGEYWEETK	SRIVKPEKIYFWHDNL	GEYWEETKQKVKNLYL	K	I	Y	T	K	Q	18	0	2325.07	Haliotis_sp_CLC_9082_c0_g1_i1;comp97769_c0_seq11_2 len=1651 path=[10057:0-299 13974:300-300 13975:301-302 4695:303-526 4919:527-815 5208:816-837 5230:838-1612 6005:1613-1626 793:1627-1650];comp97769_c0_seq3_1 len=1962 path=[8650:0-296 8947:297-610 13974:611-611 13975:612-613 4695:614-837 4919:838-1126 5208:1127-1148 5230:1149-1923 6005:1924-1937 793:1938-1961];comp97769_c0_seq10_2 len=2071 path=[…	Haliotis_sp_CLC_9082_c0_g1_i1	151	168	yes	no	3	7.2299e-05	78.166	28163000			3
IYTTDGVPLYTITMDEFLAR	PSESEIYRIYTTDGVP	TMDEFLARYASREAYN	R	I	Y	A	R	Y	20	0	2318.15	Haliotis_sp_idb_20988_c0_g1_i1;Haliotis_sp_idb_20996_c0_g1_i1	Haliotis_sp_idb_20988_c0_g1_i1	125	144	yes	no	3	2.9778e-10	107.65	116140000	196		5
KCHCVTSAILAGPDLVNPCLPSMR	PGTIYSPKKCHCVTSA	NPCLPSMRFNFDMGKV	K	K	C	M	R	F	24	1	2695.31	Haliotis_sp_CLC_303_c0_g1_i1	Haliotis_sp_CLC_303_c0_g1_i1	526	549	yes	yes	4	3.0179e-05	73.574	7696700	151		1
KDDMLTWWVGLK	RELKKQIKKDDMLTWW	LTWWVGLKWHTDLNKF	K	K	D	L	K	W	12	1	1490.76	comp73608_c1_seq1_6 len=644 path=[622:0-643]	comp73608_c1_seq1_6 len=644 path=[622:0-643]	106	117	yes	yes	3	0.0057259	67.997	1186800	25		1
KDLYANTVLSGGTTMYPGIADR	MKCDVDIRKDLYANTV	MYPGIADRMQKEITAL	R	K	D	D	R	M	22	1	2342.16	tr|B3TK83|B3TK83_HALDV Beta-actin 2 OS=Haliotis diversicolor PE=2 SV=1;tr|Q256S1|Q256S1_HALTU Actin OS=Haliotis tuberculata GN=actin PE=2 SV=1;tr|B3SNT2|B3SNT2_HALDV Actin OS=Haliotis diversicolor PE=2 SV=1;Haliotis_sp_Tri_131427_c0_g1_i1;comp103470_c1_seq20_6 len=1319 path=[18001:0-239 25907:240-242 1593:243-278 25943:279-283 25948:284-287 25952:288-331 21354:332-362 1713:363-373 26024:374-391 1…	tr|B3TK83|B3TK83_HALDV Beta-actin 2 OS=Haliotis diversicolor PE=2 SV=1	291	312	yes	no	3	1.0068e-31	148.2	4327000	6		1
KDMQNLNDR	KVKREGEKKDMQNLND	DMQNLNDRFAGYIAKV	K	K	D	D	R	F	9	1	1132.53	comp65237_c0_seq2_1 len=1557 path=[1564:0-1101 2666:1102-1556]	comp65237_c0_seq2_1 len=1557 path=[1564:0-1101 2666:1102-1556]	139	147	yes	yes	2	0.013831	79.148	7883600	24		1
KEFADSVVK	MSHTPEGRKEFADSVV	EFADSVVKFIRENKFD	R	K	E	V	K	F	9	1	1021.54	Haliotis_sp_CLC_2296_c0_g1_i1	Haliotis_sp_CLC_2296_c0_g1_i1	135	143	yes	yes	3	0.0014646	147.4	1713100			1
KFGLALNFR	FSNRSLGKKFGLALNF	FGLALNFRINYVPNKP	K	K	F	F	R	I	9	1	1064.61	Haliotis_sp_CLC_303_c0_g1_i1	Haliotis_sp_CLC_303_c0_g1_i1	604	612	yes	yes	2;3	0.0021941	123.72	16017000			5
KFQQFIPGTGWK	RPYKGDNRKFQQFIPG	FIPGTGWKTMSCAVGT	R	K	F	W	K	T	12	1	1435.76	Haliotis_sp_CLC_4_c0_g1_i1;Haliotis_sp_Tri_11338_c0_g1_i1	Haliotis_sp_CLC_4_c0_g1_i1	35	46	yes	no	2;3	0.0011415	100.04	261770000			5
KGPQSLWSGFR	SYSEEVAKKGPQSLWS	QSLWSGFRSTADLSAC	K	K	G	F	R	S	11	1	1261.66	Haliotis_sp_CLC_8815_c0_g1_i1;Haliotis_sp_idb_19915_c0_g1_i1;Haliotis_sp_Tri_29264_c0_g1_i1;Haliotis_sp_Tri_29268_c0_g1_i1;comp97720_c0_seq1_2 len=1099 path=[1918:0-706 2625:707-748 2667:749-835 2754:836-849 2768:850-993 3002:994-1008 2927:1009-1083 12452:1084-1098];comp97720_c0_seq5_2 len=1698 path=[1918:0-706 2625:707-748 7826:749-1128 8206:1129-1133 8211:1134-1576 4773:1577-1605 4756:1606-1622…	Haliotis_sp_CLC_8815_c0_g1_i1	39	49	yes	no	3	0.0011465	97.452	1505600			1
KITVTLESR	DTSYYEKKKITVTLES	ITVTLESRCSHMFKGF	K	K	I	S	R	C	9	1	1045.61	Haliotis_sp_Tri_28544_c0_g1_i1;Haliotis_sp_CLC_729_c0_g1_i1	Haliotis_sp_Tri_28544_c0_g1_i1	63	71	yes	no	2;3	0.0019762	126.31	52071000			7
KLEHILATSR	KNLDAFEKKLEHILAT	EHILATSRRLRGRSHG	K	K	L	S	R	R	10	1	1166.68	Haliotis_sp_Tri_12080_c0_g1_i1	Haliotis_sp_Tri_12080_c0_g1_i1	835	844	yes	yes	3	0.0058676	82.803	1565400			1
KLGCSYGIDMESMLR	SPFYLGAKKLGCSYGI	IDMESMLRFLLPRGCS	K	K	L	L	R	F	15	1	1758.81	Haliotis_sp_CLC_12027_c0_g1_i1;Haliotis_sp_idb_54497_c0_g1_i1;Haliotis_sp_idb_41452_c0_g1_i1	Haliotis_sp_CLC_12027_c0_g1_i1	106	120	yes	no	3	0.0019438	62.813	5620700	132;133		1
KNNIDSTGPGFANVYDPTIDPSIR	ILDPLTRRKNNIDSTG	PTIDPSIRNVFGAAAF	R	K	N	I	R	N	24	1	2590.27	Haliotis_sp_idb_25746_c0_g1_i1;Haliotis_sp_idb_25748_c0_g1_i1	Haliotis_sp_idb_25746_c0_g1_i1	383	406	yes	no	3	1.9296e-14	114.21	25289000			3
KPAITQQR	PAVVPTARKPAITQQR	KPAITQQRRMDYYHGS	R	K	P	Q	R	R	8	1	940.545	Haliotis_sp_Tri_108584_c0_g1_i1	Haliotis_sp_Tri_108584_c0_g1_i1	245	252	yes	yes	3	0.030632	75.738	3879900			1
KPLTGAPGFPTAVADAQAK	AQYKYPDRKPLTGAPG	AVADAQAKTAPGAPVY	R	K	P	A	K	T	19	1	1838.99	Haliotis_sp_Tri_73035_c0_g1_i1	Haliotis_sp_Tri_73035_c0_g1_i1	401	419	yes	yes	2;3	0.00011581	72.21	147590000			5
KQTSFPVSQSFPVQYPHYPLR	VRSQPWLRKQTSFPVS	QYPHYPLRFPKEFPKS	R	K	Q	L	R	F	21	1	2505.28	Haliotis_sp_idb_16318_c0_g1_i1	Haliotis_sp_idb_16318_c0_g1_i1	94	114	yes	yes	4	8.3443e-18	119.38	9173900			3
KSGRPLWSMR	GSTSGRNRKSGRPLWS	GRPLWSMRNFSKFHEM	R	K	S	M	R	N	10	2	1216.65	comp86851_c0_seq1_5 len=1706 path=[1690:0-485 2176:486-549 2240:550-1032 2723:1033-1084 2775:1085-1089 2780:1090-1196 2893:1197-1705]	comp86851_c0_seq1_5 len=1706 path=[1690:0-485 2176:486-549 2240:550-1032 2723:1033-1084 2775:1085-1089 2780:1090-1196 2893:1197-1705]	364	373	yes	yes	2	0.014755	61.161	3986200		4;5	1
KSPMQGTLAAPK	AGSPVPTRKSPMQGTL	QGTLAAPKPVTNWMNM	R	K	S	P	K	P	12	1	1227.66	Haliotis_sp_CLC_1642_c0_g1_i1;comp85674_c0_seq1_1 len=1364 path=[2827:0-66 1553:67-628 2115:629-650 2137:651-998 2485:999-1296 2783:1297-1363];comp85674_c0_seq2_1 len=1436 path=[1414:0-138 1553:139-700 2115:701-722 2137:723-1070 2485:1071-1368 2783:1369-1435];tr|Q9BP38|Q9BP38_HALRU Aragonite protein AP24 OS=Haliotis rufescens PE=2 SV=1	Haliotis_sp_CLC_1642_c0_g1_i1	163	174	yes	no	2;3	0.0014772	84.169	4332300	32		3
KTQFECFLR	GNNQYEYRKTQFECFL	TQFECFLRKVHQAGGN	R	K	T	L	R	K	9	1	1227.61	Haliotis_sp_idb_10705_c0_g1_i1;Haliotis_sp_Tri_36495_c0_g1_i1	Haliotis_sp_idb_10705_c0_g1_i1	398	406	yes	no	3	0.025134	65.157	334040			1
KVSEVEGSQTR	QLTTVCRKKVSEVEGS	EVEGSQTRKTRPRLRM	K	K	V	T	R	K	11	1	1218.62	comp91400_c0_seq9_2 len=5175 path=[1:0-113 14857:114-114 249:115-255 390:256-4786 4921:4787-5062 14100:5063-5174];comp91400_c0_seq3_2 len=5226 path=[1:0-113 197:114-165 249:166-306 390:307-4837 4921:4838-5113 14100:5114-5225];comp91400_c0_seq6_3 len=5308 path=[1:0-113 14857:114-114 116:115-195 197:196-247 249:248-388 390:389-4919 4921:4920-5195 14100:5196-5307];comp91400_c0_seq2_2 len=6773 path=[…	comp91400_c0_seq9_2 len=5175 path=[1:0-113 14857:114-114 249:115-255 390:256-4786 4921:4787-5062 14100:5063-5174]	677	687	yes	no	2	0.0070508	81.017	12336000			1
KVVLAIQK	PDRYVCARKVVLAIQK	KVVLAIQKDCVEKVSF	R	K	V	Q	K	D	8	1	897.601	Haliotis_sp_Tri_25106_c0_g1_i1	Haliotis_sp_Tri_25106_c0_g1_i1	324	331	yes	yes	2;3	0.016889	117.39	40369000			5
KVVLGVQK	PERHVCARKVVLGVQK	KVVLGVQKDCVEQVNF	R	K	V	Q	K	D	8	1	869.57	Haliotis_sp_idb_20988_c0_g1_i1	Haliotis_sp_idb_20988_c0_g1_i1	258	265	yes	yes	2	0.013292	134.08	2331400			1
KYNPHWNDEK	NRIARTLKKYNPHWND	NPHWNDEKLFQESRKI	K	K	Y	E	K	L	10	1	1329.61	Haliotis_sp_idb_25746_c0_g1_i1;Haliotis_sp_idb_25748_c0_g1_i1;Haliotis_sp_CLC_532_c0_g1_i1	Haliotis_sp_idb_25746_c0_g1_i1	341	350	yes	no	3	0.0070155	79.201	784200			1
LALETGILQLLKPFK	KQKEEEEKLALETGIL	LQLLKPFKTQGCLFKT	K	L	A	F	K	T	15	1	1683.03	Haliotis_sp_CLC_17798_c0_g1_i1;Haliotis_sp_idb_6762_c0_g1_i1;comp97289_c0_seq1_2 len=3277 path=[3290:0-686 3977:687-838 4129:839-2183 5474:2184-2204 5495:2205-2458 5749:2459-3220 6522:3221-3276];comp97289_c0_seq2_2 len=3288 path=[3290:0-686 3977:687-838 4129:839-2183 5474:2184-2204 5495:2205-2458 5749:2459-3220 6511:3221-3231 6522:3232-3287]	Haliotis_sp_CLC_17798_c0_g1_i1	87	101	yes	no	3	5.4106e-05	97.273	7913300			1
LAQCIGVDFIK	SGLKTVTKLAQCIGVD	CIGVDFIKHNGDHVVL	K	L	A	I	K	H	11	0	1262.67	comp105495_c0_seq9_4 len=2286 path=[9783:0-21 1946:22-1210 3135:1211-1564 19827:1565-1565 3490:1566-1729 3654:1730-2285];Haliotis_sp_Tri_129603_c0_g1_i1;comp105495_c0_seq23_4 len=2970 path=[19402:0-22 1262:23-58 19462:59-65 1305:66-160 1400:161-295 1535:296-322 19538:323-324 1565:325-335 1576:336-374 1615:375-416 1657:417-426 1667:427-437 1678:438-503 19643:504-507 1748:508-513 1754:514-548 19668…	comp105495_c0_seq9_4 len=2286 path=[9783:0-21 1946:22-1210 3135:1211-1564 19827:1565-1565 3490:1566-1729 3654:1730-2285]	406	416	yes	no	2	0.0076757	95.477	18742000			2
LCDLDEFKAPATQACFDK	________________	ATQACFDKNLLVIEDI	R	L	C	D	K	N	18	1	2127.96	Haliotis_sp_idb_39663_c0_g1_i1	Haliotis_sp_idb_39663_c0_g1_i1	8	25	yes	yes	3	0.00043122	69.361	2695300			1
LCDMTHGDCWLGYR	VENDLAHRLCDMTHGD	GDCWLGYRRLDASSNV	R	L	C	Y	R	R	14	0	1782.73	Haliotis_sp_idb_10705_c0_g1_i1;Haliotis_sp_Tri_36495_c0_g1_i1	Haliotis_sp_idb_10705_c0_g1_i1	80	93	yes	no	3	0.00025017	89.507	49903000	181		3
LCTHINYAFAK	FPENIDPRLCTHINYA	HINYAFAKMNGNMLAA	R	L	C	A	K	M	11	0	1336.66	Haliotis_sp_idb_32310_c0_g1_i1;comp56242_c1_seq1_1 len=419 path=[865:0-418]	Haliotis_sp_idb_32310_c0_g1_i1	49	59	yes	no	3	0.0017609	93.345	2653800			1
LDAAQGVYGDR	PDIARMFKLDAAQGVY	AQGVYGDRLQKAINYE	K	L	D	D	R	L	11	0	1163.56	Haliotis_sp_Tri_1743_c0_g1_i1;comp89145_c0_seq2_3 len=654 path=[1328:0-27 1356:28-167 1496:168-194 1523:195-206 1535:207-257 1586:258-313 1642:314-316 1645:317-321 1650:322-401 1730:402-455 1784:456-496 1825:497-511 1840:512-583 1912:584-595 1924:596-618 1947:619-653];comp89145_c0_seq1_3 len=993 path=[980:0-211 1192:212-291 1272:292-319 3404:320-320 1301:321-347 1328:348-375 1982:376-515 1496:516…	Haliotis_sp_Tri_1743_c0_g1_i1	220	230	no	no	2	0.012785	86.911	9451600			1
LDGIDDQADDVR	ATDALEDRLDGIDDQA	DDQADDVRDDLEDRLE	R	L	D	V	R	D	12	0	1330.6	Haliotis_sp_idb_22087_c0_g1_i1;Haliotis_sp_idb_22086_c0_g1_i1;Haliotis_sp_Tri_23060_c0_g1_i1;Haliotis_sp_Tri_23058_c0_g1_i1	Haliotis_sp_idb_22086_c0_g1_i1	275	286	no	no	2	1.3275e-06	151.26	160270000			6
LDGIDDQADDVRDDLEDR	ATDALEDRLDGIDDQA	VRDDLEDRLEASLEGA	R	L	D	D	R	L	18	1	2073.91	Haliotis_sp_idb_22087_c0_g1_i1;Haliotis_sp_idb_22086_c0_g1_i1;Haliotis_sp_Tri_23060_c0_g1_i1;Haliotis_sp_Tri_23058_c0_g1_i1	Haliotis_sp_idb_22086_c0_g1_i1	275	292	no	no	2;3	5.1208e-18	139.08	198750000			12
LDKPLVIAEFNQVR	LHNASEYKLDKPLVIA	IAEFNQVRGAGMTSQD	K	L	D	V	R	G	14	1	1640.92	Haliotis_sp_idb_10705_c0_g1_i1;Haliotis_sp_Tri_36495_c0_g1_i1	Haliotis_sp_idb_10705_c0_g1_i1	641	654	yes	no	3	8.388e-06	113.53	91191000			2
LEHGVPSSQTATSDIGVR	SVRGGNLRLEHGVPSS	ATSDIGVRKDAPNSRN	R	L	E	V	R	K	18	0	1852.93	Haliotis_sp_idb_3591_c0_g1_i1	Haliotis_sp_idb_3591_c0_g1_i1	1154	1171	yes	yes	3	7.6428e-05	77.506	25973000			3
LELCNQYR	ADDEEDARLELCNQYR	LELCNQYRQNVTTRPN	R	L	E	Y	R	Q	8	0	1094.52	Haliotis_sp_CLC_1642_c0_g1_i1;comp85674_c0_seq1_1 len=1364 path=[2827:0-66 1553:67-628 2115:629-650 2137:651-998 2485:999-1296 2783:1297-1363];comp85674_c0_seq2_1 len=1436 path=[1414:0-138 1553:139-700 2115:701-722 2137:723-1070 2485:1071-1368 2783:1369-1435]	Haliotis_sp_CLC_1642_c0_g1_i1	63	70	yes	no	2	0.00015837	150.84	176570000			6
LELNPQHAGEYR	LSSYGAIRLELNPQHA	PQHAGEYRYCVRVQSE	R	L	E	Y	R	Y	12	0	1425.7	Haliotis_sp_idb_12724_c0_g1_i1;comp82638_c0_seq1_6 len=2489 path=[2469:0-1041 3511:1042-1521 3991:1522-2488]	Haliotis_sp_idb_12724_c0_g1_i1	74	85	yes	no	3	0.0016427	86.772	5192400			3
LELPYSVVR	TARKLFLRLELPYSVV	ELPYSVVRGEEFVLQA	R	L	E	V	R	G	9	0	1074.61	Haliotis_sp_idb_12235_c0_g1_i1;Haliotis_sp_CLC_1485_c0_g1_i1;comp101644_c0_seq2_4 len=5041 path=[1:0-618 620:619-713 715:714-1166 1168:1167-1220 1222:1221-2965 2967:2966-5040]	Haliotis_sp_idb_12235_c0_g1_i1	836	844	yes	no	2	0.02035	113.71	2459000			1
LERPYNLLVSK	PGHGMEVKLERPYNLL	PYNLLVSKLTVHPGDT	K	L	E	S	K	L	11	1	1330.76	Haliotis_sp_Tri_63049_c0_g1_i1	Haliotis_sp_Tri_63049_c0_g1_i1	98	108	yes	yes	3	9.815e-05	121.01	132020000			7
LEYQGIVSPTPR	NKEYWKLRLEYQGIVS	GIVSPTPRSEEDFDPA	R	L	E	P	R	S	12	0	1358.72	Haliotis_sp_Tri_3904_c0_g1_i1;comp93346_c0_seq1_3 len=2246 path=[2427:0-86 4933:87-120 2548:121-145 5716:146-146 2777:147-1197 3828:1198-1347 3978:1348-1348 3979:1349-1349 3980:1350-1481 5820:1482-1753 5873:1754-2245];comp93346_c0_seq2_2 len=2299 path=[5716:0-0 2578:1-199 2777:200-1250 3828:1251-1400 3978:1401-1401 3979:1402-1402 3980:1403-1534 5820:1535-1806 5873:1807-2298]	Haliotis_sp_Tri_3904_c0_g1_i1	523	534	yes	no	2	0.028543	71.176	2393900			1
LFDVIEITKTLPR	GDGLHVYRLFDVIEIT	EITKTLPRVPSCYAGS	R	L	F	P	R	V	13	1	1543.9	Haliotis_sp_idb_4071_c0_g1_i1	Haliotis_sp_idb_4071_c0_g1_i1	640	652	yes	yes	3	0.0011331	89.231	709270			1
LGAFVSECDYPMLFDSFLGR	NCSLPNSRLGAFVSEC	LFDSFLGRCVEYIMAK	R	L	G	G	R	C	20	0	2323.07	Haliotis_sp_CLC_2232_c0_g1_i1;Haliotis_sp_idb_1745_c0_g1_i1	Haliotis_sp_CLC_2232_c0_g1_i1	1031	1050	yes	no	3	6.821e-05	72.772	6702700	142		1
LGALMYDIAEVPLAAAALAGR	RCVQSNDRLGALMYDI	AAAALAGR________	R	L	G	G	R	-	21	0	2085.13	Haliotis_sp_CLC_39_c0_g1_i1	Haliotis_sp_CLC_39_c0_g1_i1	169	189	yes	yes	3	5.6684e-07	86.222	8851000	163		2
LGAPAPVEITAAAYNDMNIGMPSR	FSRQSGGRLGAPAPVE	MNIGMPSRKVSRFEPE	R	L	G	S	R	K	24	0	2458.2	Haliotis_sp_CLC_1125_c0_g1_i1	Haliotis_sp_CLC_1125_c0_g1_i1	274	297	yes	yes	3	1.3448e-06	77.576	14885000	114;115		4
LGCSYGIDMESMLR	PFYLGAKKLGCSYGID	IDMESMLRFLLPRGCS	K	L	G	L	R	F	14	0	1630.72	Haliotis_sp_CLC_12027_c0_g1_i1;Haliotis_sp_idb_54497_c0_g1_i1;Haliotis_sp_idb_41452_c0_g1_i1	Haliotis_sp_CLC_12027_c0_g1_i1	107	120	yes	no	2	0.003048	85.837	1681600			1
LGDSLELWVTPSPQQPR	VELDCHIRLGDSLELW	TPSPQQPRIYFLDGFR	R	L	G	P	R	I	17	0	1921.99	Haliotis_sp_Tri_120379_c0_g1_i1;Haliotis_sp_idb_2772_c0_g1_i1	Haliotis_sp_idb_2772_c0_g1_i1	1744	1760	no	no	2	0.00017678	88.385	3476100			1
LGDVYVNDAFGTAHR	AFRASLSKLGDVYVND	DAFGTAHRAHSSMVGV	K	L	G	H	R	A	15	0	1633.78	comp118163_c0_seq1_4 len=717 path=[1:0-716];Haliotis_sp_idb_26847_c0_g1_i1;comp93676_c0_seq1_3 len=1937 path=[1:0-268 5120:269-810 812:811-842 844:843-1081 1083:1082-1095 1097:1096-1431 1433:1432-1452 1454:1453-1519 1521:1520-1602 1604:1603-1733 1735:1734-1828 1830:1829-1847 1849:1848-1936]	comp118163_c0_seq1_4 len=717 path=[1:0-716]	176	190	yes	no	3	0.0022088	70.451	2597000			1
LGEAFNYWLGASDLNIEGR	FIRGYATRLGEAFNYW	SDLNIEGRWLWEGQRR	R	L	G	G	R	W	19	0	2124.03	sp|P82596|PLC_HALLA Perlucin OS=Haliotis laevigata PE=1 SV=3	sp|P82596|PLC_HALLA Perlucin OS=Haliotis laevigata PE=1 SV=3	56	74	no	no	2;3	1.4356e-35	200.99	4842100000			28
LGEAFNYWLGASDLNMEGR	FIRGYATRLGEAFNYW	SDLNMEGRWLWEGQRR	R	L	G	G	R	W	19	0	2141.98	tr|F8J3D2|F8J3D2_HALLA Perlucin C protein OS=Haliotis laevigata GN=perlucin C PE=2 SV=1;tr|F8J3D1|F8J3D1_HALLA Perlucin B protein OS=Haliotis laevigata GN=perlucin B PE=2 SV=1;tr|F8J3D0|F8J3D0_HALLA Perlucin A2 protein OS=Haliotis laevigata GN=perlucin A2 PE=2 SV=1	tr|F8J3D2|F8J3D2_HALLA Perlucin C protein OS=Haliotis laevigata GN=perlucin C PE=2 SV=1	74	92	no	no	2;3	2.5451e-14	121.26	309840000	315		5
LGFAHEVWVEPK	VDVPCQLKLGFAHEVW	HEVWVEPKKSGSFIAF	K	L	G	P	K	K	12	0	1410.73	Haliotis_sp_CLC_3878_c0_g1_i1;Haliotis_sp_idb_2772_c0_g1_i1	Haliotis_sp_idb_2772_c0_g1_i1	812	823	no	no	3	0.0081949	66.989	2032000			1
LGGTDLNIEGR	HGRASRYRLGGTDLNI	TDLNIEGRWLWEGQRR	R	L	G	G	R	W	11	0	1143.59	comp25997_c0_seq1_1 len=264 path=[242:0-96 339:97-263]	comp25997_c0_seq1_1 len=264 path=[242:0-96 339:97-263]	23	33	yes	yes	2	4.586e-06	129.89	69403000			3
LGICTLYPGTSTAASGDIVDFVR	TCRATTYRLGICTLYP	GDIVDFVRHACNNGTF	R	L	G	V	R	H	23	0	2412.2	Haliotis_sp_CLC_8815_c0_g1_i1;Haliotis_sp_idb_19915_c0_g1_i1;comp103351_c1_seq6_2 len=2894 path=[10370:0-316 2498:317-382 17439:383-385 17442:386-391 2573:392-462 2644:463-466 2648:467-1046 3228:1047-1058 17673:1059-1073 3255:1074-1088 3270:1089-1701 3883:1702-1729 3911:1730-1803 3985:1804-1817 3999:1818-2176 4358:2177-2190 18090:2191-2525 4707:2526-2528 4710:2529-2636 4818:2637-2644 4826:2645-26…	Haliotis_sp_CLC_8815_c0_g1_i1	231	253	yes	no	3	8.3355e-08	88.872	21874000			1
LGIGAEDTDTYKPAR	KGVVHFHKLGIGAEDT	TDTYKPARGMYVKEDQ	K	L	G	A	R	G	15	1	1605.8	Haliotis_sp_idb_37402_c0_g1_i1;comp95104_c2_seq6_2 len=1130 path=[11165:0-21 23254:22-36 23269:37-45 11210:46-221 11386:222-338 23536:339-341 23539:342-1129];comp95104_c2_seq1_1 len=1147 path=[11165:0-21 23254:22-36 23269:37-45 11210:46-221 19374:222-238 11386:239-355 23536:356-358 23539:359-1146];comp95104_c2_seq2_2 len=1292 path=[17085:0-313 9848:314-500 23536:501-503 23539:504-1291];comp95104_…	Haliotis_sp_idb_37402_c0_g1_i1	188	202	yes	no	3	0.00058193	85.909	2564900			1
LGMQSPSNMNSQFNGQPR	RSQFVTRRLGMQSPSN	SQFNGQPRFLSSAVGG	R	L	G	P	R	F	18	0	1991.89	Haliotis_sp_idb_3591_c0_g1_i1	Haliotis_sp_idb_3591_c0_g1_i1	799	816	yes	yes	3	8.5096e-07	96.489	36867000	226;227		2
LGMSLHLR	YDFTCPLKLGMSLHLR	LGMSLHLRTTPDWVQS	K	L	G	L	R	T	8	0	925.517	Haliotis_sp_Tri_120379_c0_g1_i1;Haliotis_sp_CLC_3878_c0_g1_i1;Haliotis_sp_idb_2772_c0_g1_i1	Haliotis_sp_idb_2772_c0_g1_i1	1021	1028	no	no	3	0.029242	73.665	2346500	162		2
LGNEPPGPR	PKRYRYPRLGNEPPGP	GNEPPGPRGPDKHAWT	R	L	G	P	R	G	9	0	935.482	Haliotis_sp_Tri_45070_c0_g1_i1;Haliotis_sp_Tri_127820_c0_g1_i1	Haliotis_sp_Tri_45070_c0_g1_i1	24	32	no	no	2	0.029833	107.69	1817000			2
LGPILGGCGNDFFDDLPSTVIQGALSAIK	ITQEKLLKLGPILGGC	QGALSAIKDIDFDDAE	K	L	G	I	K	D	29	0	2974.51	Haliotis_sp_idb_5896_c0_g1_i1	Haliotis_sp_idb_5896_c0_g1_i1	475	503	yes	yes	3	4.6111e-08	83.236	5110200			1
LGRPVLQCAPR	FLFTGRVRLGRPVLQC	PVLQCAPRYEQWKSVF	R	L	G	P	R	Y	11	1	1265.7	Haliotis_sp_idb_12724_c0_g1_i1;comp82638_c0_seq1_6 len=2489 path=[2469:0-1041 3511:1042-1521 3991:1522-2488];Haliotis_sp_Tri_98279_c0_g1_i1;Haliotis_sp_Tri_98277_c0_g1_i1;comp92329_c0_seq1_3 len=1563 path=[1541:0-299 1841:300-301 1843:302-856 2398:857-903 2445:904-1058 2600:1059-1064 2606:1065-1353 2895:1354-1562]	Haliotis_sp_idb_12724_c0_g1_i1	275	285	yes	no	3	1.6592e-06	130.53	7817100			3
LGTSLHLWTTPDGLK	YEFSCPIKLGTSLHLW	WTTPDGLKSKPAVFLQ	K	L	G	L	K	S	15	0	1637.88	Haliotis_sp_idb_2768_c0_g1_i1	Haliotis_sp_idb_2768_c0_g1_i1	734	748	yes	yes	3	0.0011729	75.316	2015400			1
LGVCPVESPITGLCTAR	PECVPQVKLGVCPVES	ITGLCTARCDHDADCP	K	L	G	A	R	C	17	0	1828.92	Haliotis_sp_Tri_121805_c0_g1_i1;Haliotis_sp_idb_7323_c0_g1_i1	Haliotis_sp_Tri_121805_c0_g1_i1	71	87	yes	no	2	3.0694e-13	131.4	12147000			5
LGVFENFLVNR	YFQALPAKLGVFENFL	FENFLVNRAFFAGNKV	K	L	G	N	R	A	11	0	1306.7	Haliotis_sp_idb_35506_c0_g1_i1;comp97330_c0_seq1_5 len=1499 path=[5244:0-5 736:6-29 760:30-93 824:94-113 844:114-179 910:180-219 950:220-446 1177:447-470 1201:471-564 1295:565-588 1319:589-602 1333:603-626 1357:627-688 1419:689-725 1456:726-928 1659:929-945 1676:946-1117 1848:1118-1141 1872:1142-1351 2082:1352-1425 2156:1426-1449 2180:1450-1498];comp97330_c0_seq2_5 len=2228 path=[1:0-265 267:266-…	Haliotis_sp_idb_35506_c0_g1_i1	134	144	yes	no	2	2.6538e-06	156.48	23774000			2
LHFFMPGFAPLTSR	VNMVPFPRLHFFMPGF	GFAPLTSRGSQQYRAL	R	L	H	S	R	G	14	0	1619.83	sp|P41386|TBB_HALDI Tubulin beta chain (Fragment) OS=Haliotis discus PE=2 SV=1;Haliotis_sp_idb_23118_c0_g1_i1;Haliotis_sp_idb_19739_c0_g1_i1;Haliotis_sp_idb_19741_c0_g1_i1;Haliotis_sp_idb_19738_c0_g1_i1;comp105397_c0_seq5_4 len=2029 path=[6606:0-396 23423:397-408 23435:409-428 1219:429-695 23626:696-720 23651:721-746 23677:747-758 5923:759-789 23748:790-794 23753:795-803 23762:804-827 23786:828-8…	sp|P41386|TBB_HALDI Tubulin beta chain (Fragment) OS=Haliotis discus PE=2 SV=1	189	202	yes	no	3	0.0010268	76.728	1710600	11		1
LHLANAGNIK	TADAHDIKLHLANAGN	LANAGNIKWRRGLASA	K	L	H	I	K	W	10	0	1049.6	Haliotis_sp_idb_5896_c0_g1_i1	Haliotis_sp_idb_5896_c0_g1_i1	616	625	yes	yes	3	0.0085371	78.264	2522000			2
LHSIDGGVFQA	EVRDIYGKLHSIDGGV	IDGGVFQA________	K	L	H	Q	A	-	11	0	1142.57	Haliotis_sp_idb_28907_c0_g1_i1	Haliotis_sp_idb_28907_c0_g1_i1	234	244	yes	yes	2	0.0063577	98.048	18097000			1
LIGLDNQEITR	MQRILTGRLIGLDNQE	LDNQEITRLNSVGTLG	R	L	I	T	R	L	11	0	1270.69	Haliotis_sp_Tri_1743_c0_g1_i1;comp89145_c0_seq2_3 len=654 path=[1328:0-27 1356:28-167 1496:168-194 1523:195-206 1535:207-257 1586:258-313 1642:314-316 1645:317-321 1650:322-401 1730:402-455 1784:456-496 1825:497-511 1840:512-583 1912:584-595 1924:596-618 1947:619-653]	Haliotis_sp_Tri_1743_c0_g1_i1	127	137	yes	no	2	0.013149	86.463	14138000			1
LIPQSDLDNIFNAIR	RSIRRDCRLIPQSDLD	DNIFNAIRRAKADTRL	R	L	I	I	R	R	15	0	1727.92	Haliotis_sp_CLC_123_c0_g1_i1;Haliotis_sp_idb_32947_c0_g1_i1	Haliotis_sp_CLC_123_c0_g1_i1	58	72	yes	no	2;3	4.3292e-18	196.5	531090000			11
LIVEAPNVDVVHIFTPGR	ANYTSISRLIVEAPNV	VHIFTPGRYTDCANAT	R	L	I	G	R	Y	18	0	1975.09	Haliotis_sp_idb_13824_c0_g1_i1	Haliotis_sp_idb_13824_c0_g1_i1	782	799	yes	yes	3	3.4668e-14	124.29	77475000			3
LKIPGTIPLK	LSPISSARLKIPGTIP	IPGTIPLKQIVDPAQY	R	L	K	L	K	Q	10	1	1078.71	Haliotis_sp_idb_8012_c0_g1_i1	Haliotis_sp_idb_8012_c0_g1_i1	290	299	yes	yes	3	0.039297	61.765	369000			1
LKPLDLLWR	YNLRPQERLKPLDLLW	KPLDLLWRLYTTYTNM	R	L	K	W	R	L	9	1	1152.7	Haliotis_sp_idb_20988_c0_g1_i1;Haliotis_sp_idb_20996_c0_g1_i1	Haliotis_sp_idb_20988_c0_g1_i1	95	103	yes	no	3	0.005818	117.3	21800000			6
LKPSEHTYLVNTAR	TVDFGAMRLKPSEHTY	TYLVNTARQLGLRIVD	R	L	K	A	R	Q	14	1	1627.87	Haliotis_sp_idb_20988_c0_g1_i1;Haliotis_sp_idb_20996_c0_g1_i1	Haliotis_sp_idb_20988_c0_g1_i1	34	47	yes	no	3;4	0.00023241	89.507	53122000			4
LLDFLTR	GSLDKFPKLLDFLTRF	KLLDFLTRFEAIPKIK	K	L	L	T	R	F	7	0	876.507	Haliotis_sp_idb_35506_c0_g1_i1;comp97330_c0_seq1_5 len=1499 path=[5244:0-5 736:6-29 760:30-93 824:94-113 844:114-179 910:180-219 950:220-446 1177:447-470 1201:471-564 1295:565-588 1319:589-602 1333:603-626 1357:627-688 1419:689-725 1456:726-928 1659:929-945 1676:946-1117 1848:1118-1141 1872:1142-1351 2082:1352-1425 2156:1426-1449 2180:1450-1498];comp97330_c0_seq2_5 len=2228 path=[1:0-265 267:266-…	Haliotis_sp_idb_35506_c0_g1_i1	180	186	yes	no	2	0.026612	154.35	8046300			1
LLDSDSIIHK	SIRKLSDRLLDSDSII	DSDSIIHKLSSGSLNM	R	L	L	H	K	L	10	0	1139.62	Haliotis_sp_idb_7892_c0_g1_i1;comp104004_c0_seq4_5 len=1737 path=[4425:0-35 18479:36-51 4424:52-458 4883:459-461 4886:462-1736];comp104004_c0_seq2_5 len=2658 path=[1926:0-369 17363:370-373 2300:374-383 17370:384-391 17378:392-422 17431:423-439 3891:440-950 4402:951-958 4410:959-972 4424:973-1379 4883:1380-1382 4886:1383-2657]	Haliotis_sp_idb_7892_c0_g1_i1	172	181	yes	no	3	0.00032508	125.7	5819000			6
LLFTNLPLRK	FDTLKAERLLFTNLPL	FTNLPLRKLNISKGDL	R	L	L	R	K	L	10	1	1213.75	Haliotis_sp_Tri_120379_c0_g1_i1;Haliotis_sp_idb_2772_c0_g1_i1	Haliotis_sp_idb_2772_c0_g1_i1	1480	1489	no	no	3	0.007506	77.662	698760			1
LLLTAAVAAGK	VAATGNQRLLLTAAVA	TAAVAAGKTTIDSGYD	R	L	L	G	K	T	11	0	1026.64	Haliotis_sp_idb_32310_c0_g1_i1	Haliotis_sp_idb_32310_c0_g1_i1	184	194	yes	yes	2	0.03807	70.942	5323100			2
LLQDFFNGK	TRIPKIQKLLQDFFNG	LQDFFNGKELCKSINP	K	L	L	G	K	E	9	0	1080.56	tr|Q17UC1|Q17UC1_HALTU 71kDa heat shock protein OS=Haliotis tuberculata GN=hsp71 PE=2 SV=1;tr|C1KC83|C1KC83_HALDV Heat shock cognate protein 70 OS=Haliotis diversicolor PE=2 SV=1;Haliotis_sp_idb_28957_c0_g1_i1;tr|Q2MJK5|Q2MJK5_HALDH Heat shock protein 70 OS=Haliotis discus hannai PE=2 SV=1;comp79549_c0_seq1_2 len=2081 path=[4331:0-15 2061:16-1969 4016:1970-2008 4058:2009-2080];comp87346_c0_seq3_4…	tr|Q17UC1|Q17UC1_HALTU 71kDa heat shock protein OS=Haliotis tuberculata GN=hsp71 PE=2 SV=1	349	357	yes	no	2	0.038659	101.54	883030			1
LLQDSVDFSLADAINTEFK	RSSVPGVRLLQDSVDF	DAINTEFKNTRTNEKV	R	L	L	F	K	N	19	0	2125.06	comp52564_c0_seq2_5 len=1810 path=[1:0-283 285:284-1750 1752:1751-1809]	comp52564_c0_seq2_5 len=1810 path=[1:0-283 285:284-1750 1752:1751-1809]	109	127	yes	yes	2;3	3.5136e-31	191.07	3936200			2
LLQLSWEDR	GETIDLIKLLQLSWED	LQLSWEDRLRISYDMT	K	L	L	D	R	L	9	0	1158.6	Haliotis_sp_Tri_12530_c0_g1_i1;comp92337_c0_seq3_1 len=2500 path=[1:0-462 464:463-463 465:464-1965 1967:1966-2413 2416:2414-2499];comp92337_c0_seq1_2 len=2558 path=[6545:0-162 6708:163-520 464:521-521 465:522-2023 1967:2024-2471 2416:2472-2557]	Haliotis_sp_Tri_12530_c0_g1_i1	242	250	yes	no	2	0.0079619	149.72	7307300			3
LMGLDNQEIAHLNSVR	MQNTMTGRLMGLDNQE	IAHLNSVRTLGVGRAN	R	L	M	V	R	T	16	0	1808.92	comp89145_c0_seq1_3 len=993 path=[980:0-211 1192:212-291 1272:292-319 3404:320-320 1301:321-347 1328:348-375 1982:376-515 1496:516-542 2723:543-554 1535:555-605 2598:606-672 1650:673-752 2858:753-794 1784:795-835 1825:836-850 1840:851-922 3206:923-934 1924:935-957 1947:958-992];sp|P86731|UP1_HALAI Uncharacterized protein 1 OS=Haliotis asinina PE=1 SV=1	comp89145_c0_seq1_3 len=993 path=[980:0-211 1192:212-291 1272:292-319 3404:320-320 1301:321-347 1328:348-375 1982:376-515 1496:516-542 2723:543-554 1535:555-605 2598:606-672 1650:673-752 2858:753-794 1784:795-835 1825:836-850 1840:851-922 3206:923-934 1924:935-957 1947:958-992]	144	159	yes	no	3	6.9437e-09	115.8	9439800	37		2
LMIEMDGTENK	VEQEKIDKLMIEMDGT	EMDGTENKSKFGANAI	K	L	M	N	K	S	11	0	1279.58	comp80185_c0_seq1_5 len=1716 path=[1:0-517 519:518-558 3443:559-568 570:569-864 866:865-889 891:890-1715]	comp80185_c0_seq1_5 len=1716 path=[1:0-517 519:518-558 3443:559-568 570:569-864 866:865-889 891:890-1715]	126	136	yes	yes	2	0.00060598	100.69	2994500	28;29		2
LMISNMR	ETUGKDRRLMISNMRH	RLMISNMRHLGIIVCV	R	L	M	M	R	H	7	0	863.436	comp25411_c0_seq1_3 len=1294 path=[1272:0-1293]	comp25411_c0_seq1_3 len=1294 path=[1272:0-1293]	160	166	yes	yes	2	0.035418	60.39	6492700	22;23		1
LMLDCLSGVFGR	GQFPHGKRLMLDCLSG	CLSGVFGRYVRIRSMK	R	L	M	G	R	Y	12	0	1366.67	Haliotis_sp_idb_2772_c0_g1_i1	Haliotis_sp_idb_2772_c0_g1_i1	1618	1629	yes	yes	2	7.9231e-06	135.99	2271000	213		2
LNAEGVFEDVK	DGEKKLLKLNAEGVFE	EGVFEDVKTGDISKDD	K	L	N	V	K	T	11	0	1219.61	Haliotis_sp_Tri_91049_c0_g1_i1;comp93951_c0_seq1_3 len=2511 path=[2491:0-1214 3706:1215-1216 3708:1217-1250 3742:1251-1261 3753:1262-1597 4091:1598-1691 4185:1692-1748 6236:1749-1764 4258:1765-2365 4859:2366-2405 4899:2406-2510]	Haliotis_sp_Tri_91049_c0_g1_i1	278	288	yes	no	2	0.019295	78.903	3302600			1
LNHQLTSMR	ASPRHSVRLNHQLTSM	NHQLTSMRGRPGNYRL	R	L	N	M	R	G	9	0	1098.56	Haliotis_sp_Tri_25106_c0_g1_i1	Haliotis_sp_Tri_25106_c0_g1_i1	282	290	yes	yes	3	0.0054853	109.29	13584000	287		2
LNIGLALYGR	KMGAPREKLNIGLALY	IGLALYGRTFTLSTAD	K	L	N	G	R	T	10	0	1088.63	Haliotis_sp_CLC_2296_c0_g1_i1	Haliotis_sp_CLC_2296_c0_g1_i1	278	287	yes	yes	2	0.0010185	149.72	31300000			3
LNSFLELTIGSITK	KITTFMVKLNSFLELT	LTIGSITKQLTDLTSQ	K	L	N	T	K	Q	14	0	1534.86	Haliotis_sp_Tri_108584_c0_g1_i1	Haliotis_sp_Tri_108584_c0_g1_i1	109	122	yes	yes	2;3	4.03e-16	184.17	1210200000			10
LNSVGTLGVR	LDNQEITRLNSVGTLG	SVGTLGVRRANIHRRM	R	L	N	V	R	R	10	0	1014.58	Haliotis_sp_Tri_1743_c0_g1_i1;comp89145_c0_seq2_3 len=654 path=[1328:0-27 1356:28-167 1496:168-194 1523:195-206 1535:207-257 1586:258-313 1642:314-316 1645:317-321 1650:322-401 1730:402-455 1784:456-496 1825:497-511 1840:512-583 1912:584-595 1924:596-618 1947:619-653]	Haliotis_sp_Tri_1743_c0_g1_i1	138	147	yes	no	2	0.0009888	132.88	10475000			2
LPNYSVNVIHR	VRTFFSRRLPNYSVNV	YSVNVIHRTSDLFGKT	R	L	P	H	R	T	11	0	1310.71	Haliotis_sp_idb_25746_c0_g1_i1;Haliotis_sp_idb_25748_c0_g1_i1;Haliotis_sp_CLC_532_c0_g1_i1	Haliotis_sp_idb_25746_c0_g1_i1	429	439	yes	no	3	0.00033123	111.5	76460000			3
LPSKGVAGLAR	PPAAGAPRLPSKGVAG	KGVAGLARTSHKSLLN	R	L	P	A	R	T	11	1	1067.65	Haliotis_sp_Tri_119193_c0_g1_i1	Haliotis_sp_Tri_119193_c0_g1_i1	83	93	yes	yes	3	0.00047524	112.83	30019000			6
LPTSMCGYLQHQCVGQK	WVSCDYRRLPTSMCGY	QHQCVGQKCSPCVDTL	R	L	P	Q	K	C	17	0	2005.92	Haliotis_sp_CLC_2232_c0_g1_i1;Haliotis_sp_idb_1745_c0_g1_i1	Haliotis_sp_CLC_2232_c0_g1_i1	439	455	yes	no	3	5.0747e-11	122.33	3849000	143		1
LQAQANAQTR	LQSQVQKRLQAQANAQ	AQANAQTRAQVQIQTL	R	L	Q	T	R	A	10	0	1099.57	Haliotis_sp_CLC_1125_c0_g1_i1	Haliotis_sp_CLC_1125_c0_g1_i1	798	807	yes	yes	2	0.011305	106.62	4531700			1
LQFQQLLDELK	KPAVDYSKLQFQQLLD	QQLLDELKKFSDMTSF	K	L	Q	L	K	K	11	0	1373.76	Haliotis_sp_Tri_61496_c0_g1_i1	Haliotis_sp_Tri_61496_c0_g1_i1	190	200	yes	yes	2	0.0036014	104.07	47673000			2
LQFQQLLDELKK	KPAVDYSKLQFQQLLD	QLLDELKKFSDMTSFG	K	L	Q	K	K	F	12	1	1501.85	Haliotis_sp_Tri_61496_c0_g1_i1	Haliotis_sp_Tri_61496_c0_g1_i1	190	201	yes	yes	3	5.8508e-09	178.71	162420000			3
LQGWSEAALR	AGSWWPNKLQGWSEAA	GWSEAALRAVDLAVKR	K	L	Q	L	R	A	10	0	1129.59	Haliotis_sp_Tri_25106_c0_g1_i1	Haliotis_sp_Tri_25106_c0_g1_i1	519	528	yes	yes	2;3	0.00070998	160.36	165900000			5
LQLLAQGNVDSQTR	AQIQNMDRLQLLAQGN	GNVDSQTRTSAVVNNY	R	L	Q	T	R	T	14	0	1541.82	Haliotis_sp_Tri_45070_c0_g1_i1	Haliotis_sp_Tri_45070_c0_g1_i1	792	805	yes	yes	2	2.041e-09	137.8	16039000			3
LQQQQQQQQFGFR	QQQQQQQRLQQQQQQQ	QQQQFGFRSQEGRGQG	R	L	Q	F	R	S	13	0	1662.82	Haliotis_sp_CLC_253_c0_g1_i1	Haliotis_sp_CLC_253_c0_g1_i1	157	169	yes	yes	2;3	3.172e-11	147.62	136190000			8
LQQYQTESLTPPDSDR	SANPRASKLQQYQTES	LTPPDSDRRSMQSSNR	K	L	Q	D	R	R	16	0	1876.88	Haliotis_sp_Tri_12080_c0_g1_i1	Haliotis_sp_Tri_12080_c0_g1_i1	1429	1444	yes	yes	2	6.5352e-05	97.235	1973900			1
LQQYQTESLTPPDSDRR	SANPRASKLQQYQTES	TPPDSDRRSMQSSNRR	K	L	Q	R	R	S	17	1	2032.98	Haliotis_sp_Tri_12080_c0_g1_i1	Haliotis_sp_Tri_12080_c0_g1_i1	1429	1445	yes	yes	3	5.7788e-14	130.29	9481000			4
LQSIGTENTEENRR	STGSIAKRLQSIGTEN	ENTEENRRFYRQLLLT	R	L	Q	R	R	F	14	1	1645.8	comp23247_c0_seq1_2 len=1455 path=[1433:0-1210 2644:1211-1454]	comp23247_c0_seq1_2 len=1455 path=[1433:0-1210 2644:1211-1454]	104	117	yes	yes	3	0.0039035	66.989	1483800			1
LQSWSEAALR	SGSWWPNKLQSWSEAA	SWSEAALRAVDLAVRR	K	L	Q	L	R	A	10	0	1159.6	Haliotis_sp_idb_20988_c0_g1_i1;comp406429_c0_seq1_3 len=209 path=[187:0-208]	Haliotis_sp_idb_20988_c0_g1_i1	452	461	yes	no	2	0.00049177	163.91	120100000			3
LQTILGGVKPASLDK	NLTQYSCKLQTILGGV	VKPASLDKDAQSAVMF	K	L	Q	D	K	D	15	1	1538.9	Haliotis_sp_idb_44191_c0_g1_i1;comp96813_c0_seq1_5 len=1118 path=[1108:0-120 1229:121-127 1236:128-160 1269:161-303 2442:304-331 1440:332-567 3927:568-586 3943:587-696 1805:697-718 1827:719-822 1931:823-826 1935:827-903 4073:904-925 2034:926-940 4085:941-957 2066:958-981 4116:982-1025 2134:1026-1041 2150:1042-1071 2670:1072-1117];Haliotis_sp_CLC_6293_c0_g1_i1	Haliotis_sp_idb_44191_c0_g1_i1	112	126	no	no	3	2.1139e-12	149.35	9080200			2
LRPSNYGR	KQLVKIYKLRPSNYGR	LRPSNYGRFLEALQWQ	K	L	R	G	R	F	8	1	961.509	Haliotis_sp_Tri_29101_c0_g1_i1	Haliotis_sp_Tri_29101_c0_g1_i1	163	170	yes	yes	3	0.011754	141.39	1205400			2
LSAFLSSQHAPGAPVSSDSQR	QSADFNDKLSAFLSSQ	PVSSDSQRQEILSVEQ	K	L	S	Q	R	Q	21	0	2141.05	Haliotis_sp_idb_6290_c0_g1_i1	Haliotis_sp_idb_6290_c0_g1_i1	1196	1216	yes	yes	3	7.6429e-18	125.04	7214500			3
LSFDEDEARPICR	LALPDITKLSFDEDEA	DEARPICRKLRELPDW	K	L	S	C	R	K	13	1	1606.74	Haliotis_sp_idb_5896_c0_g1_i1	Haliotis_sp_idb_5896_c0_g1_i1	441	453	yes	yes	3	0.00054368	96.745	19066000			3
LSGHSTGNVIVR	NGCEIVIKLSGHSTGN	STGNVIVRKRN_____	K	L	S	V	R	K	12	0	1238.67	Haliotis_sp_idb_55709_c0_g1_i1;Haliotis_sp_Tri_52153_c0_g1_i1	Haliotis_sp_idb_55709_c0_g1_i1	651	662	yes	no	3	0.0076018	67.997	752370			1
LSGIQPGVSEKK	LFRMDGIRLSGIQPGV	QPGVSEKKIKTFLERH	R	L	S	K	K	I	12	1	1241.7	comp104658_c0_seq8_6 len=621 path=[12117:0-7 3943:8-19 3955:20-120 16071:121-141 4077:142-275 4211:276-278 4214:279-422 4358:423-461 16249:462-508 4444:509-567 4503:568-620];comp104658_c0_seq6_4 len=982 path=[15760:0-14 12692:15-40 15796:41-299 15965:300-300 15966:301-301 3876:302-302 3877:303-317 15983:318-327 15993:328-345 16011:346-360 16026:361-368 3943:369-380 3955:381-481 16071:482-502 4077…	comp104658_c0_seq8_6 len=621 path=[12117:0-7 3943:8-19 3955:20-120 16071:121-141 4077:142-275 4211:276-278 4214:279-422 4358:423-461 16249:462-508 4444:509-567 4503:568-620]	53	64	yes	no	2	0.0059928	75.819	9714600			1
LSLQELNDFVTGK	YDTSDDQRLSLQELND	LNDFVTGKVPKDQIEV	R	L	S	G	K	V	13	0	1462.77	Haliotis_sp_Tri_137490_c0_g1_i1;comp97298_c0_seq1_5 len=1379 path=[1862:0-140 2003:141-276 2139:277-300 4970:301-352 6696:353-353 5023:354-418 8496:419-525 5195:526-580 5250:581-738 5408:739-749 5419:750-766 5436:767-972 5642:973-1378];comp97298_c0_seq3_5 len=689 path=[7054:0-76 5436:77-282 5642:283-688];Haliotis_sp_idb_48292_c0_g1_i1	Haliotis_sp_Tri_137490_c0_g1_i1	62	74	yes	no	3	6.1771e-07	119.25	22470000			2
LSQVGQKPLTDASALVSGAGDAK	NLAEDMVKLSQVGQKP	VSGAGDAKTLQTPGSF	K	L	S	A	K	T	23	1	2212.17	Haliotis_sp_CLC_2877_c0_g1_i1;Haliotis_sp_idb_3129_c0_g1_i1;comp102281_c0_seq4_1 len=4840 path=[11773:0-133 5565:134-134 5566:135-785 6217:786-1212 6644:1213-2728 8160:2729-2746 8178:2747-3403 8835:3404-3917 15131:3918-3922 15136:3923-3927 15141:3928-3940 9372:3941-4640 10072:4641-4838 14334:4839-4839];comp102281_c0_seq5_3 len=4854 path=[13235:0-148 5566:149-799 6217:800-1226 6644:1227-2742 8160:…	Haliotis_sp_CLC_2877_c0_g1_i1	227	249	yes	no	3	1.0407e-17	120.42	15001000			3
LSSLLVQTDPNSLSVLASR	FWNYTDVKLSSLLVQT	SLSVLASRVNSQGIAT	K	L	S	S	R	V	19	0	1999.1	Haliotis_sp_CLC_18921_c0_g1_i1;comp52213_c0_seq1_3 len=2417 path=[2395:0-1708 4104:1709-1900 4296:1901-2416]	Haliotis_sp_CLC_18921_c0_g1_i1	253	271	yes	no	3	1.3801e-09	103.9	5421500			2
LSSLVDASASAR	SINNLAGRLSSLVDAS	VDASASARASANANAG	R	L	S	A	R	A	12	0	1175.61	Haliotis_sp_Tri_107535_c0_g1_i1;Haliotis_sp_CLC_21_c0_g1_i1	Haliotis_sp_Tri_107535_c0_g1_i1	40	51	yes	no	2;3	6.245e-12	196.24	657590000			26
LSSSNLESSALTR	LATRHISKLSSSNLES	LESSALTRVALRLEQS	K	L	S	T	R	V	13	0	1363.69	comp90709_c0_seq1_5 len=1542 path=[1:0-21 23:22-53 5522:54-513 515:514-538 540:539-1103 5773:1104-1109 5779:1110-1110 5780:1111-1269 1272:1270-1541]	comp90709_c0_seq1_5 len=1542 path=[1:0-21 23:22-53 5522:54-513 515:514-538 540:539-1103 5773:1104-1109 5779:1110-1110 5780:1111-1269 1272:1270-1541]	233	245	yes	yes	2	0.0099637	72.34	9371600		6;7;14	1
LTCNRPEEVNCPAER	GLYWDQDKLTCNRPEE	EVNCPAERCNDPMTTT	K	L	T	E	R	C	15	1	1843.83	Haliotis_sp_idb_25731_c0_g1_i1;Haliotis_sp_idb_25730_c0_g1_i1	Haliotis_sp_idb_25731_c0_g1_i1	408	422	yes	no	3	1.6446e-12	157.91	74185000			3
LTDVTSFIVYHLLEGSPIK	GEHIEGDRLTDVTSFI	LLEGSPIKEKCRLLPS	R	L	T	I	K	E	19	0	2131.16	Haliotis_sp_idb_26030_c0_g1_i1	Haliotis_sp_idb_26030_c0_g1_i1	232	250	yes	yes	2;3	1.0454e-19	139.9	514430000			7
LTQEIPGGVTPK	EPITFTMKLTQEIPGG	IPGGVTPKCSFWDIRQ	K	L	T	P	K	C	12	0	1238.69	Haliotis_sp_Tri_129647_c0_g1_i1;comp92139_c0_seq1_6 len=4232 path=[4311:0-46 4358:47-49 4361:50-618 4930:619-1740 6052:1741-2273 6585:2274-3976 8288:3977-3984 8296:3985-4201 36:4202-4219 54:4220-4220 26:4221-4231];comp92139_c0_seq2_6 len=4253 path=[4311:0-46 4358:47-49 4361:50-618 8678:619-639 4930:640-1761 6052:1762-2294 6585:2295-3997 8288:3998-4005 8296:4006-4222 36:4223-4240 54:4241-4241 26:4…	Haliotis_sp_Tri_129647_c0_g1_i1	482	493	yes	no	2	0.014595	76.24	9979700			1
LTQSNAILR	YYVDGDIKLTQSNAIL	TQSNAILRHIARTHNC	K	L	T	L	R	H	9	0	1014.58	Haliotis_sp_idb_35506_c0_g1_i1;comp97330_c0_seq1_5 len=1499 path=[5244:0-5 736:6-29 760:30-93 824:94-113 844:114-179 910:180-219 950:220-446 1177:447-470 1201:471-564 1295:565-588 1319:589-602 1333:603-626 1357:627-688 1419:689-725 1456:726-928 1659:929-945 1676:946-1117 1848:1118-1141 1872:1142-1351 2082:1352-1425 2156:1426-1449 2180:1450-1498];comp97330_c0_seq2_5 len=2228 path=[1:0-265 267:266-…	Haliotis_sp_idb_35506_c0_g1_i1	69	77	yes	no	2	0.014495	120.15	3139700			1
LTRPEQSSSVASPAR	PTARSSIKLTRPEQSS	SSVASPARVSVSRPSS	K	L	T	A	R	V	15	1	1584.82	Haliotis_sp_CLC_73_c0_g1_i1	Haliotis_sp_CLC_73_c0_g1_i1	540	554	yes	yes	2;3	6.9038e-07	117	43979000			3
LTVHPGDTIK	PYNLLVSKLTVHPGDT	VHPGDTIKVTIEGTKD	K	L	T	I	K	V	10	0	1079.6	Haliotis_sp_Tri_63049_c0_g1_i1	Haliotis_sp_Tri_63049_c0_g1_i1	109	118	yes	yes	2;3	0.010503	90.05	87591000			3
LTYEGQEAVAR	NPDGAVTRLTYEGQEA	EGQEAVARYTCVSDQY	R	L	T	A	R	Y	11	0	1235.61	Haliotis_sp_Tri_120379_c0_g1_i1	Haliotis_sp_Tri_120379_c0_g1_i1	212	222	yes	yes	2	0.00015639	124.67	8227100			3
LVADCNIQGCPAVPTCVDPSPIPSLQCPIGK	NCTVGKCRLVADCNIQ	SLQCPIGKPALNSYGN	R	L	V	G	K	P	31	0	3362.61	Haliotis_sp_Tri_116352_c0_g1_i1	Haliotis_sp_Tri_116352_c0_g1_i1	48	78	yes	yes	4	3.6233e-06	71.903	66252000			3
LVDPDDIEEAK	FDAAIEKRLVDPDDIE	PDDIEEAKKSANVPYP	R	L	V	A	K	K	11	0	1242.6	comp105495_c0_seq9_4 len=2286 path=[9783:0-21 1946:22-1210 3135:1211-1564 19827:1565-1565 3490:1566-1729 3654:1730-2285];Haliotis_sp_Tri_129603_c0_g1_i1;comp105495_c0_seq23_4 len=2970 path=[19402:0-22 1262:23-58 19462:59-65 1305:66-160 1400:161-295 1535:296-322 19538:323-324 1565:325-335 1576:336-374 1615:375-416 1657:417-426 1667:427-437 1678:438-503 19643:504-507 1748:508-513 1754:514-548 19668…	comp105495_c0_seq9_4 len=2286 path=[9783:0-21 1946:22-1210 3135:1211-1564 19827:1565-1565 3490:1566-1729 3654:1730-2285]	655	665	yes	no	2	0.0054844	99.752	4826400			1
LVDPDDIEEAKK	FDAAIEKRLVDPDDIE	DDIEEAKKSANVPYPQ	R	L	V	K	K	S	12	1	1370.69	comp105495_c0_seq9_4 len=2286 path=[9783:0-21 1946:22-1210 3135:1211-1564 19827:1565-1565 3490:1566-1729 3654:1730-2285];Haliotis_sp_Tri_129603_c0_g1_i1;comp105495_c0_seq23_4 len=2970 path=[19402:0-22 1262:23-58 19462:59-65 1305:66-160 1400:161-295 1535:296-322 19538:323-324 1565:325-335 1576:336-374 1615:375-416 1657:417-426 1667:427-437 1678:438-503 19643:504-507 1748:508-513 1754:514-548 19668…	comp105495_c0_seq9_4 len=2286 path=[9783:0-21 1946:22-1210 3135:1211-1564 19827:1565-1565 3490:1566-1729 3654:1730-2285]	655	666	yes	no	3	2.4715e-05	119.39	4777200			1
LVEALFDGDR	FTTQGRDRLVEALFDG	EALFDGDRGYADCAVF	R	L	V	D	R	G	10	0	1133.57	comp98044_c0_seq5_2 len=630 path=[1516:0-58 1575:59-108 1625:109-129 1646:130-263 1780:264-270 1787:271-569 6139:570-574 6144:575-586 5788:587-629];Haliotis_sp_Tri_52786_c0_g1_i1;comp98044_c0_seq2_2 len=1470 path=[1516:0-58 1575:59-108 1625:109-129 1646:130-263 1780:264-270 1787:271-569 6139:570-574 6144:575-586 2103:587-594 2111:595-1113 2630:1114-1130 2647:1131-1259 2776:1260-1391 2908:1392-141…	comp98044_c0_seq5_2 len=630 path=[1516:0-58 1575:59-108 1625:109-129 1646:130-263 1780:264-270 1787:271-569 6139:570-574 6144:575-586 5788:587-629]	69	78	yes	no	2	0.0081206	110.39	37508000			4
LVFFGGSGR	LAVASDERLVFFGGSG	VFFGGSGRQVVRMSVT	R	L	V	G	R	Q	9	0	938.497	comp97143_c2_seq1_6 len=1429 path=[1:0-542 544:543-545 7421:546-566 2967:567-640 7511:641-739 7540:740-740 7541:741-749 751:750-895 897:896-919 921:920-1069 1071:1070-1082 1084:1083-1176 1178:1177-1207 7740:1208-1237 1239:1238-1240 1242:1241-1428]	comp97143_c2_seq1_6 len=1429 path=[1:0-542 544:543-545 7421:546-566 2967:567-640 7511:641-739 7540:740-740 7541:741-749 751:750-895 897:896-919 921:920-1069 1071:1070-1082 1084:1083-1176 1178:1177-1207 7740:1208-1237 1239:1238-1240 1242:1241-1428]	117	125	yes	yes	2	0.011728	125.82	5372200			2
LVIPQDLTCR	QVGLHQVKLVIPQDLT	IPQDLTCRHCVLQWRW	K	L	V	C	R	H	10	0	1213.65	Haliotis_sp_idb_66139_c0_g1_i1	Haliotis_sp_idb_66139_c0_g1_i1	65	74	yes	yes	2;3	0.0019465	123.75	265010000			6
LVLGLPTYGR	SLGLPKDKLVLGLPTY	LGLPTYGRTFTLTSAT	K	L	V	G	R	T	10	0	1087.64	Haliotis_sp_idb_32310_c0_g1_i1;comp56242_c0_seq1_1 len=455 path=[1:0-454]	Haliotis_sp_idb_32310_c0_g1_i1	266	275	yes	no	2	0.015179	101.66	2295000			1
LVQAFQFTDK	RSVDETLRLVQAFQFT	QAFQFTDKHGEVCPAG	R	L	V	D	K	H	10	0	1195.62	tr|B1N694|B1N694_HALDI Thioredoxin peroxidase 2 OS=Haliotis discus discus PE=2 SV=1;comp51700_c0_seq3_3 len=645 path=[1:0-572 574:573-644];Haliotis_sp_idb_57414_c0_g1_i1;comp81198_c0_seq1_2 len=1114 path=[3705:0-153 196:154-1113];comp81198_c0_seq4_1 len=1155 path=[1:0-173 175:174-192 194:193-193 195:194-194 196:195-1154];comp81198_c0_seq3_2 len=1228 path=[3189:0-265 194:266-266 195:267-267 196:26…	tr|B1N694|B1N694_HALDI Thioredoxin peroxidase 2 OS=Haliotis discus discus PE=2 SV=1	159	168	yes	no	2	0.0097405	108.47	7028700			3
LVQNCLWTLR	HLTDPSQRLVQNCLWT	QNCLWTLRNLSDAATK	R	L	V	L	R	N	10	0	1301.69	comp133740_c0_seq1_1 len=1438 path=[1416:0-1437];tr|A7L6B1|A7L6B1_HALAI Beta-catenin (Fragment) OS=Haliotis asinina PE=2 SV=1;Haliotis_sp_CLC_1079_c0_g1_i1;comp87734_c0_seq2_1 len=3625 path=[1:0-462 464:463-2415 2417:2416-2809 2811:2810-3206 3211:3207-3624]	comp133740_c0_seq1_1 len=1438 path=[1416:0-1437]	229	238	yes	no	2	0.0147	102.52	679850			1
LVQYQGTNVGFSNPER	DTPQDFIKLVQYQGTN	VGFSNPERSAAWCGKE	K	L	V	E	R	S	16	0	1807.89	comp105495_c0_seq9_4 len=2286 path=[9783:0-21 1946:22-1210 3135:1211-1564 19827:1565-1565 3490:1566-1729 3654:1730-2285];Haliotis_sp_Tri_129603_c0_g1_i1;comp105495_c0_seq23_4 len=2970 path=[19402:0-22 1262:23-58 19462:59-65 1305:66-160 1400:161-295 1535:296-322 19538:323-324 1565:325-335 1576:336-374 1615:375-416 1657:417-426 1667:427-437 1678:438-503 19643:504-507 1748:508-513 1754:514-548 19668…	comp105495_c0_seq9_4 len=2286 path=[9783:0-21 1946:22-1210 3135:1211-1564 19827:1565-1565 3490:1566-1729 3654:1730-2285]	289	304	yes	no	2;3	1.827e-10	138.19	6420000			2
LVSHLNLAEDMVK	ERLDILTKLVSHLNLA	NLAEDMVKLSQVGQKP	K	L	V	V	K	L	13	0	1467.78	Haliotis_sp_CLC_2877_c0_g1_i1;Haliotis_sp_idb_3129_c0_g1_i1;comp102281_c0_seq4_1 len=4840 path=[11773:0-133 5565:134-134 5566:135-785 6217:786-1212 6644:1213-2728 8160:2729-2746 8178:2747-3403 8835:3404-3917 15131:3918-3922 15136:3923-3927 15141:3928-3940 9372:3941-4640 10072:4641-4838 14334:4839-4839];comp102281_c0_seq5_3 len=4854 path=[13235:0-148 5566:149-799 6217:800-1226 6644:1227-2742 8160:…	Haliotis_sp_CLC_2877_c0_g1_i1	214	226	yes	no	3	0.00027548	95.264	11733000	3		2
LVVVTTCGLNQYFDPVNK	FIQCRNERLVVVTTCG	QYFDPVNKNCRTALTQ	R	L	V	N	K	N	18	0	2066.05	Haliotis_sp_CLC_2232_c0_g1_i1;Haliotis_sp_idb_1745_c0_g1_i1	Haliotis_sp_CLC_2232_c0_g1_i1	1611	1628	yes	no	2;3	5.9296e-11	115.87	19891000			5
MADLLEERPSATDEK	AVFMTHYKMADLLEER	RPSATDEKRTSTKIAS	K	M	A	E	K	R	15	1	1703.8	Haliotis_sp_Tri_129647_c0_g1_i1;comp92139_c0_seq1_6 len=4232 path=[4311:0-46 4358:47-49 4361:50-618 4930:619-1740 6052:1741-2273 6585:2274-3976 8288:3977-3984 8296:3985-4201 36:4202-4219 54:4220-4220 26:4221-4231];comp92139_c0_seq2_6 len=4253 path=[4311:0-46 4358:47-49 4361:50-618 8678:619-639 4930:640-1761 6052:1762-2294 6585:2295-3997 8288:3998-4005 8296:4006-4222 36:4223-4240 54:4241-4241 26:4…	Haliotis_sp_Tri_129647_c0_g1_i1	433	447	yes	no	3	0.00088157	79.614	11155000	39		3
MAVSEAVLSSDYTK	AGMQLMRRMAVSEAVL	VLSSDYTKRMTALDAI	R	M	A	T	K	R	14	0	1499.72	sp|P86737|UP3_HALAI Uncharacterized protein 3 (Fragment) OS=Haliotis asinina PE=1 SV=1	sp|P86737|UP3_HALAI Uncharacterized protein 3 (Fragment) OS=Haliotis asinina PE=1 SV=1	63	76	yes	yes	2	7.7877e-07	126.71	94547000	313		6
MAVSEAVLSSDYTKR	AGMQLMRRMAVSEAVL	LSSDYTKRMTALDAIQ	R	M	A	K	R	M	15	1	1655.82	sp|P86737|UP3_HALAI Uncharacterized protein 3 (Fragment) OS=Haliotis asinina PE=1 SV=1	sp|P86737|UP3_HALAI Uncharacterized protein 3 (Fragment) OS=Haliotis asinina PE=1 SV=1	63	77	yes	yes	3	4.1375e-05	92.265	5862100	313		2
MAVSQAVLSSDYTK	AGMQFMRRMAVSQAVL	VLSSDYTKRMTALDAI	R	M	A	T	K	R	14	0	1498.73	Haliotis_sp_CLC_39_c0_g1_i1	Haliotis_sp_CLC_39_c0_g1_i1	80	93	yes	yes	2;3	2.1797e-08	129.77	1453700000	164		23
MAVSQAVLSSDYTKR	AGMQFMRRMAVSQAVL	LSSDYTKRMTALDAIQ	R	M	A	K	R	M	15	1	1654.83	Haliotis_sp_CLC_39_c0_g1_i1	Haliotis_sp_CLC_39_c0_g1_i1	80	94	yes	yes	2;3	9.3416e-13	145.69	104010000	164		13
MAYYQVTESQNTYALQVMPCPPGTIYSPK	KVAVPFDRMAYYQVTE	PGTIYSPKKCHCVTSA	R	M	A	P	K	K	29	0	3336.55	Haliotis_sp_CLC_303_c0_g1_i1	Haliotis_sp_CLC_303_c0_g1_i1	497	525	yes	yes	3;4	1.1056e-08	87.196	19073000	156;157		5
MCPYGLFWLQDYMR	GEFYVANRMCPYGLFW	FWLQDYMRCMAPSSVP	R	M	C	M	R	C	14	0	1878.83	Haliotis_sp_CLC_303_c0_g1_i1	Haliotis_sp_CLC_303_c0_g1_i1	387	400	yes	yes	3	0.0026465	69.03	19236000	158;159		1
MDNGIGYNPHPSDCNK	LGLCNDCKMDNGIGYN	PHPSDCNKYIQCMFDN	K	M	D	N	K	Y	16	0	1817.75	Haliotis_sp_idb_25731_c0_g1_i1;Haliotis_sp_idb_25730_c0_g1_i1	Haliotis_sp_idb_25731_c0_g1_i1	363	378	yes	no	3	0.00030644	81.656	17017000	203		2
MDVNDDNTVTFGEFK	CVREAYDKMDVNDDNT	TVTFGEFKKFCDKIDG	K	M	D	F	K	K	15	0	1730.75	Haliotis_sp_Tri_137490_c0_g1_i1;comp97298_c0_seq1_5 len=1379 path=[1862:0-140 2003:141-276 2139:277-300 4970:301-352 6696:353-353 5023:354-418 8496:419-525 5195:526-580 5250:581-738 5408:739-749 5419:750-766 5436:767-972 5642:973-1378];comp97298_c0_seq3_5 len=689 path=[7054:0-76 5436:77-282 5642:283-688]	Haliotis_sp_Tri_137490_c0_g1_i1	21	35	yes	no	2	0.018408	78.69	2847900	50		1
MDYLCPLRPAH	ERIVRACRMDYLCPLR	LCPLRPAH________	R	M	D	A	H	-	11	1	1371.64	Haliotis_sp_Tri_73035_c0_g1_i1	Haliotis_sp_Tri_73035_c0_g1_i1	669	679	yes	yes	2;3	0.0031822	85.355	238550000	304		7
MEEIVEGCTGALHILAR	QQFVEGVRMEEIVEGC	GALHILARDVHNRIVI	R	M	E	A	R	D	17	0	1897.94	comp133740_c0_seq1_1 len=1438 path=[1416:0-1437]	comp133740_c0_seq1_1 len=1438 path=[1416:0-1437]	418	434	yes	yes	3	1.0775e-05	89.358	1835900	20		1
MFTAEIPTVTGTTVDFGAMR	YSDRIGGRMFTAEIPT	TVDFGAMRLKPSEHTY	R	M	F	M	R	L	20	0	2144.03	Haliotis_sp_idb_20988_c0_g1_i1;Haliotis_sp_idb_20996_c0_g1_i1	Haliotis_sp_idb_20988_c0_g1_i1	14	33	yes	no	2;3	3.7933e-15	126.25	54934000	197;198		4
MFTAQIPTVPGTTVDFGAMR	YSDRIGGRMFTAQIPT	TVDFGAMRLNPKEHTF	R	M	F	M	R	L	20	0	2139.05	Haliotis_sp_Tri_25106_c0_g1_i1	Haliotis_sp_Tri_25106_c0_g1_i1	79	98	yes	yes	2;3;4	8.0684e-08	100.39	212750000	288;289		10
MFTIAEYVLPK	LDRYKETKMFTIAEYV	IAEYVLPKFEVEIILP	K	M	F	P	K	F	11	0	1310.69	Haliotis_sp_idb_12235_c0_g1_i1;Haliotis_sp_CLC_1485_c0_g1_i1;comp101644_c1_seq1_1 len=1326 path=[6320:0-664 6985:665-668 6989:669-1293 7614:1294-1325]	Haliotis_sp_idb_12235_c0_g1_i1	213	223	yes	no	2	0.021969	66.267	2348300	138		0
MGMGSQPVSQYMGR	AAMEMNRRMGMGSQPV	PVSQYMGRRTGPSMGT	R	M	G	G	R	R	14	0	1527.66	Haliotis_sp_idb_22087_c0_g1_i1	Haliotis_sp_idb_22087_c0_g1_i1	696	709	yes	yes	2;3	0.00024005	86.699	4721300	200;201;202		2
MHAPAPAMADPAR	AMGQMNGRMHAPAPAM	PAMADPARMGNMHGMN	R	M	H	A	R	M	13	0	1334.62	Haliotis_sp_Tri_121152_c0_g1_i1;Haliotis_sp_CLC_1702_c0_g1_i1;Haliotis_sp_idb_32603_c0_g1_i1;Haliotis_sp_idb_32602_c0_g1_i1	Haliotis_sp_Tri_121152_c0_g1_i1	162	174	yes	no	3	0.0016792	74.611	588260	139;140		2
MIEPPMR	VEVTSHGRMIEPPMRS	RMIEPPMRSSMWRFGF	R	M	I	M	R	S	7	0	872.425	Haliotis_sp_CLC_1125_c0_g1_i1	Haliotis_sp_CLC_1125_c0_g1_i1	31	37	yes	yes	2	0.031456	66.993	5116400	116;117		1
MISDFVDHVTDHFK	EQAKDATKMISDFVDH	DHVTDHFKSLYKDNVV	K	M	I	F	K	S	14	0	1689.78	Haliotis_sp_idb_7892_c0_g1_i1;comp104004_c0_seq4_5 len=1737 path=[4425:0-35 18479:36-51 4424:52-458 4883:459-461 4886:462-1736];comp104004_c0_seq2_5 len=2658 path=[1926:0-369 17363:370-373 2300:374-383 17370:384-391 17378:392-422 17431:423-439 3891:440-950 4402:951-958 4410:959-972 4424:973-1379 4883:1380-1382 4886:1383-2657]	Haliotis_sp_idb_7892_c0_g1_i1	253	266	yes	no	4	0.00029684	85.837	3689400	9		2
MLTQRIQQR	HQYCISIKMLTQRIQQ	LTQRIQQRHNSQTSGR	K	M	L	Q	R	H	9	1	1172.64	comp102819_c0_seq3_4 len=1899 path=[5966:0-84 6051:85-92 6059:93-232 6199:233-240 6207:241-375 20057:376-602 6569:603-621 6588:622-899 6866:900-909 6876:910-1052 7019:1053-1070 7037:1071-1231 7198:1232-1265 7232:1266-1287 7254:1288-1419 7386:1420-1450 7417:1451-1459 7426:1460-1577 15270:1578-1696 7568:1697-1773 14492:1774-1792 20990:1793-1798 20996:1799-1800 20998:1801-1801 7671:1802-1817 21008:1…	comp102819_c0_seq3_4 len=1899 path=[5966:0-84 6051:85-92 6059:93-232 6199:233-240 6207:241-375 20057:376-602 6569:603-621 6588:622-899 6866:900-909 6876:910-1052 7019:1053-1070 7037:1071-1231 7198:1232-1265 7232:1266-1287 7254:1288-1419 7386:1420-1450 7417:1451-1459 7426:1460-1577 15270:1578-1696 7568:1697-1773 14492:1774-1792 20990:1793-1798 20996:1799-1800 20998:1801-1801 7671:1802-1817 21008:1…	181	189	yes	no	3	0.028788	74.486	2970000		13	1
MMTMQASAMNGGPANFNMMTQGPR	PMMVNQQRMMTMQASA	NMMTQGPRSSTFNTQS	R	M	M	P	R	S	24	0	2573.08	Haliotis_sp_CLC_1125_c0_g1_i1	Haliotis_sp_CLC_1125_c0_g1_i1	830	853	yes	yes	3	4.613e-25	132.72	12908000	118;119;120;121;122;123		5
MNTLALIMGN	NQIAQSNRMNTLALIM	TLALIMGN________	R	M	N	G	N	-	10	0	1076.54	Haliotis_sp_CLC_253_c0_g1_i1	Haliotis_sp_CLC_253_c0_g1_i1	209	218	yes	yes	2	0.0001832	98.048	56431000	148;149		5
MSCAQGSLFNSATCK	TVGSTWVRMSCAQGSL	LFNSATCKCDIPIHRR	R	M	S	C	K	C	15	0	1660.7	Haliotis_sp_idb_5218_c0_g1_i1;Haliotis_sp_idb_5212_c0_g1_i1	Haliotis_sp_idb_5218_c0_g1_i1	244	258	yes	no	2;3	6.022e-12	166.64	64342000	244		4
MSFTTGSFDR	YLTLDELRMSFTTGSF	FTTGSFDRNTWYGINP	R	M	S	D	R	N	10	0	1147.5	Haliotis_sp_CLC_303_c0_g1_i1	Haliotis_sp_CLC_303_c0_g1_i1	347	356	yes	yes	2	0.0018563	164.97	224290000	160		3
MSLLVMVHNFR	VGNTDKLRMSLLVMVH	LVMVHNFRSKSSNYFR	R	M	S	F	R	S	11	0	1345.7	comp105495_c0_seq9_4 len=2286 path=[9783:0-21 1946:22-1210 3135:1211-1564 19827:1565-1565 3490:1566-1729 3654:1730-2285];Haliotis_sp_Tri_129603_c0_g1_i1;comp105495_c0_seq23_4 len=2970 path=[19402:0-22 1262:23-58 19462:59-65 1305:66-160 1400:161-295 1535:296-322 19538:323-324 1565:325-335 1576:336-374 1615:375-416 1657:417-426 1667:427-437 1678:438-503 19643:504-507 1748:508-513 1754:514-548 19668…	comp105495_c0_seq9_4 len=2286 path=[9783:0-21 1946:22-1210 3135:1211-1564 19827:1565-1565 3490:1566-1729 3654:1730-2285]	88	98	yes	no	3	0.004102	73.499	3089600	12;13		2
MSSFSHQTTSPSFTR	NSPGSSDRMSSFSHQT	TTSPSFTRSRMAQRSQ	R	M	S	T	R	S	15	0	1699.76	Haliotis_sp_idb_3591_c0_g1_i1	Haliotis_sp_idb_3591_c0_g1_i1	771	785	yes	yes	2;3	3.3573e-11	135.47	182150000	228		5
MSVVELDCHIR	CKQAVFERMSVVELDC	VELDCHIRLGDSLELW	R	M	S	I	R	L	11	0	1357.65	Haliotis_sp_Tri_120379_c0_g1_i1;Haliotis_sp_idb_2772_c0_g1_i1	Haliotis_sp_idb_2772_c0_g1_i1	1733	1743	no	no	3	0.00087676	99.283	15917000	214		3
MSWNSPGSSDR	SFGHNSRRMSWNSPGS	NSPGSSDRMSSFSHQT	R	M	S	D	R	M	11	0	1222.5	Haliotis_sp_idb_3591_c0_g1_i1	Haliotis_sp_idb_3591_c0_g1_i1	760	770	yes	yes	2	4.8579e-07	174.4	6095000	229		6
MTALDAIQNIPCVVGNPVLK	LSSDYTKRMTALDAIQ	VVGNPVLKYLLMDYMD	R	M	T	L	K	Y	20	0	2152.14	Haliotis_sp_CLC_39_c0_g1_i1	Haliotis_sp_CLC_39_c0_g1_i1	95	114	yes	yes	2;3;4	7.7457e-25	151.04	8223400000	165		26
MTDMGTEWDDR	MLNTQEYRMTDMGTEW	MGTEWDDRKVAKLGGL	R	M	T	D	R	K	11	0	1355.51	Haliotis_sp_idb_5896_c0_g1_i1	Haliotis_sp_idb_5896_c0_g1_i1	783	793	yes	yes	2	0.003971	72.531	950360	251;252		1
MVIAKNADLNPIDMMFADR	TQVSPIQRMVIAKNAD	IDMMFADRFRGAQSAG	R	M	V	D	R	F	19	1	2164.05	Haliotis_sp_Tri_119193_c0_g1_i1	Haliotis_sp_Tri_119193_c0_g1_i1	134	152	yes	yes	3	1.8897e-05	79.676	13143000	269;270;271		1
MVMDPTDALR	FEVGVGGRMVMDPTDA	MDPTDALRYKAQGGLL	R	M	V	L	R	Y	10	0	1147.54	Haliotis_sp_idb_8012_c0_g1_i1	Haliotis_sp_idb_8012_c0_g1_i1	1530	1539	yes	yes	2	0.0073843	72.365	12877000	258;259		4
MVSDFPSTSPSLR	YMIYVGGKMVSDFPST	PSTSPSLRVTHISVSS	K	M	V	L	R	V	13	0	1422.68	Haliotis_sp_idb_13824_c0_g1_i1	Haliotis_sp_idb_13824_c0_g1_i1	967	979	yes	yes	2	0.024995	83.204	5299700	184		1
MYDIFLKTPSR	QSIRDFLRMYDIFLKT	IFLKTPSRAPVHLTPS	R	M	Y	S	R	A	11	1	1369.71	comp99050_c0_seq2_2 len=974 path=[4911:0-66 2654:67-103 2691:104-111 2699:112-143 6846:144-167 458:168-178 469:179-215 6923:216-246 512:247-430 5646:431-434 730:435-518 7091:519-567 7132:568-577 873:578-579 875:580-595 891:596-632 3928:633-644 940:645-681 977:682-701 997:702-819 1115:820-973];comp99050_c0_seq3_2 len=1238 path=[1:0-28 30:29-49 6571:50-171 6625:172-175 177:176-224 6677:225-244 6697…	comp99050_c0_seq2_2 len=974 path=[4911:0-66 2654:67-103 2691:104-111 2699:112-143 6846:144-167 458:168-178 469:179-215 6923:216-246 512:247-430 5646:431-434 730:435-518 7091:519-567 7132:568-577 873:578-579 875:580-595 891:596-632 3928:633-644 940:645-681 977:682-701 997:702-819 1115:820-973]	140	150	yes	no	2	0.011332	67.334	18559000	54	9;16	1
MYVPGMQIR	RYWIMMNRMYVPGMQI	YVPGMQIRNDPRFPGG	R	M	Y	I	R	N	9	0	1093.54	Haliotis_sp_idb_54301_c0_g1_i1	Haliotis_sp_idb_54301_c0_g1_i1	66	74	yes	yes	2	0.021679	60.118	2576500	247;248		1
NADLNPIDMMFADR	IQRMVIAKNADLNPID	IDMMFADRFRGAQSAG	K	N	A	D	R	F	14	0	1621.72	Haliotis_sp_Tri_119193_c0_g1_i1	Haliotis_sp_Tri_119193_c0_g1_i1	139	152	yes	yes	2;3	4.3952e-07	126.71	3001900000	270;271		29
NAGSPVPTR	ECNTKDVRNAGSPVPT	AGSPVPTRKSPMQGTL	R	N	A	T	R	K	9	0	897.467	Haliotis_sp_CLC_1642_c0_g1_i1;comp85674_c0_seq1_1 len=1364 path=[2827:0-66 1553:67-628 2115:629-650 2137:651-998 2485:999-1296 2783:1297-1363];comp85674_c0_seq2_1 len=1436 path=[1414:0-138 1553:139-700 2115:701-722 2137:723-1070 2485:1071-1368 2783:1369-1435]	Haliotis_sp_CLC_1642_c0_g1_i1	154	162	yes	no	2	0.03857	101.65	1341600			1
NAICSGTPVSWHSR	ASVSDEVRNAICSGTP	TPVSWHSRRKNSERST	R	N	A	S	R	R	14	0	1570.73	Haliotis_sp_CLC_146_c0_g1_i1;Haliotis_sp_idb_13068_c0_g1_i1;Haliotis_sp_idb_13069_c0_g1_i1	Haliotis_sp_CLC_146_c0_g1_i1	230	243	yes	no	3	2.7447e-06	114.7	9888800			2
NCADIAITR	CYAPNEIRNCADIAIT	CADIAITRPAGRREPR	R	N	C	T	R	P	9	0	1032.5	Haliotis_sp_idb_66139_c0_g1_i1	Haliotis_sp_idb_66139_c0_g1_i1	110	118	yes	yes	2	0.010379	128.58	179770000			4
NDPTNPNTFTEHSSR	FQDHPLSRNDPTNPNT	TFTEHSSRQLNPSVTD	R	N	D	S	R	Q	15	0	1715.75	Haliotis_sp_idb_3591_c0_g1_i1	Haliotis_sp_idb_3591_c0_g1_i1	459	473	yes	yes	2;3	1.5306e-16	184	123050000			6
NEPNGIYATGTITR	DPWQGPKRNEPNGIYA	YATGTITRRYRTGQKI	R	N	E	T	R	R	14	0	1505.75	Haliotis_sp_CLC_1125_c0_g1_i1	Haliotis_sp_CLC_1125_c0_g1_i1	85	98	yes	yes	2	1.6912e-06	118.26	34708000			4
NEQMGLTSMHTLMMR	FDAGDTRRNEQMGLTS	SMHTLMMREHNRIART	R	N	E	M	R	E	15	0	1778.79	Haliotis_sp_idb_25746_c0_g1_i1;Haliotis_sp_idb_25748_c0_g1_i1;Haliotis_sp_CLC_532_c0_g1_i1	Haliotis_sp_idb_25746_c0_g1_i1	316	330	yes	no	3	1.2811e-05	97.797	72468000	207;208;209;210		2
NFGGQPGGPPFGIQGNPQFGPQGNQFGR	GGPPGGQRNFGGQPGG	PQGNQFGRPQGGNGFG	R	N	F	G	R	P	28	0	2856.35	Haliotis_sp_CLC_123_c0_g1_i1;Haliotis_sp_idb_32947_c0_g1_i1	Haliotis_sp_CLC_123_c0_g1_i1	402	429	yes	no	3	3.3549e-23	122.34	15652000			3
NFVIQAGQAFQAAR	HAAFVGGRNFVIQAGQ	GQAFQAARVGRVLARS	R	N	F	A	R	V	14	0	1519.79	Haliotis_sp_idb_25746_c0_g1_i1;Haliotis_sp_idb_25748_c0_g1_i1	Haliotis_sp_idb_25746_c0_g1_i1	44	57	yes	no	2;3	7.8315e-17	194.39	277240000			28
NGQIYFETTNIYIHPECLR	KPIRNEGRNGQIYFET	YIHPECLRVSPDPEDP	R	N	G	L	R	V	19	0	2367.13	Haliotis_sp_CLC_146_c0_g1_i1;Haliotis_sp_idb_13068_c0_g1_i1	Haliotis_sp_CLC_146_c0_g1_i1	634	652	yes	no	3	9.5812e-07	94.845	3155500			2
NHILLFMDK	KIFGGEVKNHILLFMD	HILLFMDKGDDFDEKV	K	N	H	D	K	G	9	0	1129.6	comp96713_c3_seq4_2 len=1246 path=[18995:0-132 19128:133-225 1019:226-251 25:252-295 69:296-306 80:307-875 22586:876-878 652:879-1245];Haliotis_sp_Tri_46701_c0_g1_i1;Haliotis_sp_idb_34907_c0_g1_i1;tr|B6RB63|B6RB63_HALDI Protein disulfide-isomerase OS=Haliotis discus discus PE=2 SV=1	comp96713_c3_seq4_2 len=1246 path=[18995:0-132 19128:133-225 1019:226-251 25:252-295 69:296-306 80:307-875 22586:876-878 652:879-1245]	282	290	yes	no	3	0.017491	71.614	785040	49		1
NIDGQNDFFSTR	AMRLGSLRNIDGQNDF	QNDFFSTRVLQCHRVP	R	N	I	T	R	V	12	0	1412.63	Haliotis_sp_CLC_123_c0_g1_i1;Haliotis_sp_idb_32947_c0_g1_i1	Haliotis_sp_CLC_123_c0_g1_i1	281	292	yes	no	2;3	0.004009	96.745	185960000			2
NISHPGIVCSGPR	FNQSTASRNISHPGIV	GIVCSGPRTRHRRN__	R	N	I	P	R	T	13	0	1392.69	Haliotis_sp_idb_10968_c0_g1_i1;comp112534_c0_seq1_2 len=422 path=[400:0-421]	Haliotis_sp_idb_10968_c0_g1_i1	109	121	yes	no	3	0.0012861	81.703	7057600			1
NIVEMDETDVLQVAPFLQYLPEAQFNK	NVFNFDNRNIVEMDET	LPEAQFNKIKMSRPAR	R	N	I	N	K	I	27	0	3150.56	Haliotis_sp_idb_5896_c0_g1_i1	Haliotis_sp_idb_5896_c0_g1_i1	711	737	yes	yes	3	2.7175e-07	83.202	5417300	253		2
NIYPDLFVPGEAVASGEVR	KSFDWFVKNIYPDLFV	AVASGEVRSKAKPMCI	K	N	I	V	R	S	19	0	2032.03	Haliotis_sp_idb_5674_c0_g1_i1;comp104092_c0_seq1_6 len=3885 path=[1:0-41 43:42-242 244:243-569 11294:570-584 8268:585-585 10817:586-609 616:610-894 901:895-942 949:943-973 980:974-998 1005:999-1044 1051:1045-1069 1076:1070-1143 1150:1144-1167 1174:1168-1345 1352:1346-1667 1674:1668-1691 1698:1692-1712 1719:1713-1736 1743:1737-1760 1767:1761-1784 1791:1785-1847 8269:1848-1871 1878:1872-1997 2004:1…	Haliotis_sp_idb_5674_c0_g1_i1	492	510	yes	no	3	1.2452e-06	92.474	14990000			2
NLDIERPTYTNLNR	AIYDICRRNLDIERPT	PTYTNLNRLISQIVSS	R	N	L	N	R	L	14	1	1717.87	comp88085_c0_seq2_2 len=1291 path=[2880:0-86 1366:87-326 1606:327-351 1631:352-761 2041:762-786 2066:787-1103 2383:1104-1119 2399:1120-1290];comp88085_c0_seq1_1 len=1296 path=[1274:0-91 1366:92-331 1606:332-356 1631:357-766 2041:767-791 2066:792-1108 2383:1109-1124 2399:1125-1295];comp92336_c2_seq4_2 len=545 path=[3707:0-78 3786:79-246 230:247-258 242:259-302 7502:303-453 7653:454-544];Haliotis_s…	comp88085_c0_seq2_2 len=1291 path=[2880:0-86 1366:87-326 1606:327-351 1631:352-761 2041:762-786 2066:787-1103 2383:1104-1119 2399:1120-1290]	245	258	yes	no	3	0.00015836	99.927	6928700			1
NLLLQGQNR	________________	LLLQGQNRVQSQDPGI	R	N	L	N	R	V	9	0	1054.59	Haliotis_sp_idb_54301_c0_g1_i1	Haliotis_sp_idb_54301_c0_g1_i1	7	15	yes	yes	2	0.019444	114.28	5421800			2
NLYLVHR	EETKQKVKNLYLVHRD	KNLYLVHRDRPTKIRG	K	N	L	H	R	D	7	0	913.513	Haliotis_sp_CLC_9082_c0_g1_i1;comp97769_c0_seq11_2 len=1651 path=[10057:0-299 13974:300-300 13975:301-302 4695:303-526 4919:527-815 5208:816-837 5230:838-1612 6005:1613-1626 793:1627-1650];comp97769_c0_seq3_1 len=1962 path=[8650:0-296 8947:297-610 13974:611-611 13975:612-613 4695:614-837 4919:838-1126 5208:1127-1148 5230:1149-1923 6005:1924-1937 793:1938-1961];comp97769_c0_seq10_2 len=2071 path=[…	Haliotis_sp_CLC_9082_c0_g1_i1	173	179	yes	no	3	0.040971	81.381	4777800			1
NNDLGDNWTIR	DLSVPFFKNNDLGDNW	LGDNWTIRFNFRSQTG	K	N	N	I	R	F	11	0	1316.61	comp52297_c0_seq1_2 len=813 path=[791:0-812];Haliotis_sp_idb_10314_c0_g1_i1	comp52297_c0_seq1_2 len=813 path=[791:0-812]	92	102	yes	no	2	0.0036436	103.91	10737000			3
NNGDELGDPNCTWR	KDSDGDGRNNGDELGD	GDPNCTWRFNQSTASR	R	N	N	W	R	F	14	0	1646.67	Haliotis_sp_idb_10968_c0_g1_i1;comp112534_c0_seq1_2 len=422 path=[400:0-421];Haliotis_sp_idb_10969_c0_g1_i1	Haliotis_sp_idb_10968_c0_g1_i1	87	100	yes	no	2	2.5847e-09	136.33	11162000			5
NNIDSTGPGFANVYDPTIDPSIR	LDPLTRRKNNIDSTGP	PTIDPSIRNVFGAAAF	K	N	N	I	R	N	23	0	2462.17	Haliotis_sp_idb_25746_c0_g1_i1;Haliotis_sp_idb_25748_c0_g1_i1	Haliotis_sp_idb_25746_c0_g1_i1	384	406	yes	no	2;3	4.5192e-18	122.34	159020000			7
NNNFEIISVHNVWR	RPKRFQRRNNNFEIIS	ISVHNVWRDPDTVYWC	R	N	N	W	R	D	14	0	1740.87	Haliotis_sp_CLC_1642_c0_g1_i1;comp85674_c0_seq1_1 len=1364 path=[2827:0-66 1553:67-628 2115:629-650 2137:651-998 2485:999-1296 2783:1297-1363];comp85674_c0_seq2_1 len=1436 path=[1414:0-138 1553:139-700 2115:701-722 2137:723-1070 2485:1071-1368 2783:1369-1435]	Haliotis_sp_CLC_1642_c0_g1_i1	88	101	yes	no	2;3	5.8723e-11	158.11	60288000			5
NNPTAECILNDCGGVCSNEFYIGTTR	NRDFCRCKNNPTAECI	EFYIGTTRVLCE____	K	N	N	T	R	V	26	0	2961.27	Haliotis_sp_idb_4071_c0_g1_i1	Haliotis_sp_idb_4071_c0_g1_i1	684	709	yes	yes	3	6.5098e-13	102.69	4303800			1
NPDPQIESMR	KSALILTKNPDPQIES	DPQIESMRQAVQNGER	K	N	P	M	R	Q	10	0	1185.54	Haliotis_sp_Tri_45070_c0_g1_i1	Haliotis_sp_Tri_45070_c0_g1_i1	302	311	yes	yes	3	0.0084331	73.841	1985400	295		3
NPGICCYR	CPSNTYCKNPGICCYR	NPGICCYRGPIADPRI	K	N	P	Y	R	G	8	0	1038.44	Haliotis_sp_CLC_608_c0_g1_i1	Haliotis_sp_CLC_608_c0_g1_i1	165	172	yes	yes	2	0.032159	140.98	90379000			3
NPNQFGGPQQGNFGGPPGGQR	MNGFNTFRNPNQFGGP	GGPPGGQRNFGGQPGG	R	N	P	Q	R	N	21	0	2109.97	Haliotis_sp_CLC_123_c0_g1_i1;Haliotis_sp_idb_32947_c0_g1_i1	Haliotis_sp_CLC_123_c0_g1_i1	381	401	yes	no	2;3	2.4415e-52	211.78	122970000			7
NPTLIGQSLVLAQNR	DYISNSGRNPTLIGQS	SLVLAQNRFNPGTQGH	R	N	P	N	R	F	15	0	1622.91	Haliotis_sp_Tri_45070_c0_g1_i1	Haliotis_sp_Tri_45070_c0_g1_i1	909	923	yes	yes	2;3	1.0068e-16	188.4	58975000			8
NPTMIIPHPGECTQFYDCQK	TLELFCAKNPTMIIPH	TQFYDCQKVMASGNLN	K	N	P	Q	K	V	20	0	2435.07	Haliotis_sp_CLC_2232_c0_g1_i1;Haliotis_sp_idb_1745_c0_g1_i1	Haliotis_sp_CLC_2232_c0_g1_i1	380	399	yes	no	3	1.4642e-05	78.708	1662600	144		1
NPYQSCYALPQVDLSK	FRKARRYRNPYQSCYA	LPQVDLSKWCEATSKK	R	N	P	S	K	W	16	0	1881.89	Haliotis_sp_idb_25746_c0_g1_i1;Haliotis_sp_CLC_532_c0_g1_i1;comp44198_c0_seq1_4 len=232 path=[210:0-231]	Haliotis_sp_idb_25746_c0_g1_i1	644	659	yes	no	2;3	8.3446e-07	108.77	33645000			3
NQQQGFVPDR	EAQMMGQRNQQQGFVP	QQGFVPDRQVPLPNNP	R	N	Q	D	R	Q	10	0	1187.57	Haliotis_sp_Tri_121152_c0_g1_i1;Haliotis_sp_CLC_1702_c0_g1_i1;Haliotis_sp_idb_32603_c0_g1_i1;Haliotis_sp_idb_32602_c0_g1_i1;comp205609_c0_seq1_4 len=643 path=[1:0-642]	Haliotis_sp_Tri_121152_c0_g1_i1	80	89	yes	no	2	0.032142	83.862	422290			1
NSMIISNVLGGTALK	LITYDQLRNSMIISNV	VLGGTALKTQDVANHG	R	N	S	L	K	T	15	0	1516.83	Haliotis_sp_idb_13824_c0_g1_i1	Haliotis_sp_idb_13824_c0_g1_i1	920	934	yes	yes	3	2.5161e-05	96.615	8701400	185		2
NSVSVNRPSPDGSSANTVK	SGGSGAAKNSVSVNRP	GSSANTVKIKTGISSL	K	N	S	V	K	I	19	1	1914.94	Haliotis_sp_CLC_73_c0_g1_i1	Haliotis_sp_CLC_73_c0_g1_i1	367	385	yes	yes	3	0.00033082	70.114	14073000			2
NSVYEVVIGGMK	QNNAEDFKNSVYEVVI	EVVIGGMKNTRSGIRK	K	N	S	M	K	N	12	0	1294.66	Haliotis_sp_idb_50884_c0_g1_i1	Haliotis_sp_idb_50884_c0_g1_i1	83	94	yes	yes	2;3	4.7109e-06	127.56	280790000	243		7
NSYAPLMQSNGSPFYCSWYR	WYYQMICKNSYAPLMQ	PFYCSWYRQCPQNGGT	K	N	S	Y	R	Q	20	0	2427.04	Haliotis_sp_Tri_64952_c0_g1_i1	Haliotis_sp_Tri_64952_c0_g1_i1	150	169	yes	yes	2;3	1.1958e-15	128.67	205190000	299		6
NTAVADLVASPNRPAEGQVQSSQNLAAGGTLK	GAASFSSRNTAVADLV	LAAGGTLKSSLVSSQA	R	N	T	L	K	S	32	1	3163.62	Haliotis_sp_idb_3591_c0_g1_i1	Haliotis_sp_idb_3591_c0_g1_i1	533	564	yes	yes	3;4	1.707e-55	160.78	71987000			7
NTDTHSSVPNIFGHVQANEGTSQFMK	SFTSVLERNTDTHSSV	EGTSQFMKVSLQSLTG	R	N	T	M	K	V	26	0	2845.31	Haliotis_sp_CLC_1125_c0_g1_i1	Haliotis_sp_CLC_1125_c0_g1_i1	379	404	yes	yes	4	1.5266e-22	117.53	16600000	124		3
NTGIICTIGPASR	DSAPITARNTGIICTI	CTIGPASRSVEMLKEM	R	N	T	S	R	S	13	0	1358.7	comp101858_c3_seq18_4 len=2097 path=[10064:0-47 10112:48-189 10254:190-207 10272:208-1130 729:1131-1154 753:1155-1893 1492:1894-2096]	comp101858_c3_seq18_4 len=2097 path=[10064:0-47 10112:48-189 10254:190-207 10272:208-1130 729:1131-1154 753:1155-1893 1492:1894-2096]	36	48	yes	yes	2	3.5335e-06	117.7	3621400			1
NTLHDVGQTDLNR	QTDAFALRNTLHDVGQ	VGQTDLNRISEQGKLS	R	N	T	N	R	I	13	0	1481.72	Haliotis_sp_idb_3591_c0_g1_i1	Haliotis_sp_idb_3591_c0_g1_i1	1010	1022	yes	yes	3	1.6664e-09	132.06	11010000			3
NTWYGINPR	FTTGSFDRNTWYGINP	TWYGINPRFCNQFLEF	R	N	T	P	R	F	9	0	1119.55	Haliotis_sp_CLC_303_c0_g1_i1	Haliotis_sp_CLC_303_c0_g1_i1	357	365	yes	yes	2	0.026646	109.71	9975800			1
NVDPTTPITAGSWNVR	SRQADAIRNVDPTTPI	TAGSWNVRSNTDQFTF	R	N	V	V	R	S	16	0	1726.86	Haliotis_sp_idb_10705_c0_g1_i1;Haliotis_sp_Tri_36495_c0_g1_i1	Haliotis_sp_idb_10705_c0_g1_i1	567	582	yes	no	2;3	3.626e-05	99.747	16438000			5
NVFGAAAFR	PTIDPSIRNVFGAAAF	VFGAAAFRFGHTLVRT	R	N	V	F	R	F	9	0	951.493	Haliotis_sp_idb_25746_c0_g1_i1;Haliotis_sp_idb_25748_c0_g1_i1;Haliotis_sp_CLC_532_c0_g1_i1	Haliotis_sp_idb_25746_c0_g1_i1	407	415	yes	no	2	0.026646	109.71	153410000			2
NVIIIVPNNR	GGSRNNDRNVIIIVPN	IIIVPNNRNRGSTPNV	R	N	V	N	R	N	10	0	1150.68	Haliotis_sp_Tri_33510_c0_g1_i1;Haliotis_sp_CLC_62_c0_g1_i1;Haliotis_sp_Tri_64677_c0_g1_i1;Haliotis_sp_Tri_33508_c0_g1_i1	Haliotis_sp_Tri_33510_c0_g1_i1	45	54	yes	no	2;3	0.0020127	123.35	155250000			5
NVIIIVPNNRNR	GGSRNNDRNVIIIVPN	IVPNNRNRGSTPNVGN	R	N	V	N	R	G	12	1	1420.83	Haliotis_sp_Tri_33510_c0_g1_i1;Haliotis_sp_CLC_62_c0_g1_i1;Haliotis_sp_Tri_64677_c0_g1_i1;Haliotis_sp_Tri_33508_c0_g1_i1	Haliotis_sp_Tri_33510_c0_g1_i1	45	56	yes	no	3	0.01855	63.624	1066900			1
NVQIIENEAR	NTFVLKKKNVQIIENE	QIIENEARFFAEGSLE	K	N	V	A	R	F	10	0	1184.61	Haliotis_sp_CLC_146_c0_g1_i1;Haliotis_sp_idb_13068_c0_g1_i1;Haliotis_sp_Tri_105374_c0_g1_i1	Haliotis_sp_CLC_146_c0_g1_i1	727	736	yes	no	2	0.0008066	158.79	58296000			3
NWWSNNFQGFYPETSGDTSSTSSFGSR	NEFHPWWKNWWSNNFQ	STSSFGSRRSKFGSPN	K	N	W	S	R	R	27	0	3045.28	Haliotis_sp_Tri_108584_c0_g1_i1	Haliotis_sp_Tri_108584_c0_g1_i1	279	305	yes	yes	2;3	2.0091e-29	132.28	291670000			4
NYDDNGLNCGGFENQHHFQDGK	RFGFNTPRNYDDNGLN	QHHFQDGKCGVCGDPW	R	N	Y	G	K	C	22	0	2565.04	Haliotis_sp_CLC_1125_c0_g1_i1	Haliotis_sp_CLC_1125_c0_g1_i1	50	71	yes	yes	3;4	3.6523e-24	129.77	114580000			5
NYPMWGQQLLPR	FNTQSTNRNYPMWGQQ	WGQQLLPRELEGIPGP	R	N	Y	P	R	E	12	0	1501.75	Haliotis_sp_CLC_1125_c0_g1_i1	Haliotis_sp_CLC_1125_c0_g1_i1	865	876	yes	yes	2;3	2.1733e-07	147.91	20830000	125		9
NYWDCSTGSATAK	GSLSVDCRNYWDCSTG	STGSATAKCCPLYQSY	R	N	Y	A	K	C	13	0	1459.6	Haliotis_sp_CLC_2347_c0_g1_i1;Haliotis_sp_idb_28940_c0_g1_i1	Haliotis_sp_CLC_2347_c0_g1_i1	337	349	yes	no	2	0.0030947	89.231	5310100			2
PAAGFNQVYVQPNTGIYDLQGIK	GVSQVLHKPAAGFNQV	IYDLQGIKATNVGYTQ	K	P	A	I	K	A	23	0	2492.27	Haliotis_sp_Tri_45070_c0_g1_i1	Haliotis_sp_Tri_45070_c0_g1_i1	259	281	yes	yes	3	1.1455e-09	93.776	11790000			2
PAATITISR	RPGGSNPRPAATITIS	AATITISRPSPTGAIP	R	P	A	S	R	P	9	0	928.534	Haliotis_sp_CLC_73_c0_g1_i1	Haliotis_sp_CLC_73_c0_g1_i1	500	508	yes	yes	2	0.0041225	163.32	11496000			2
PAATITISRPSPTGAIPSK	RPGGSNPRPAATITIS	PTGAIPSKSRALPVTV	R	P	A	S	K	S	19	1	1864.04	Haliotis_sp_CLC_73_c0_g1_i1	Haliotis_sp_CLC_73_c0_g1_i1	500	518	yes	yes	3	1.8969e-24	154.49	18472000			3
PAEPDVGVR	SSDLFFQKPAEPDVGV	AEPDVGVREVQVTAHQ	K	P	A	V	R	E	9	0	938.482	Haliotis_sp_CLC_1125_c0_g1_i1	Haliotis_sp_CLC_1125_c0_g1_i1	345	353	yes	yes	2	0.010474	128.38	2597700			1
PAPQPAPR	QALKPAPRPAPQPAPR	PAPQPAPRPAPRPSRP	R	P	A	P	R	P	8	0	832.456	Haliotis_sp_Tri_108584_c0_g1_i1	Haliotis_sp_Tri_108584_c0_g1_i1	202	209	yes	yes	2	0.033604	130.77	10324000			1
PAPQPAPRPAPR	QALKPAPRPAPQPAPR	PAPRPAPRPSRPTAVR	R	P	A	P	R	P	12	1	1253.7	Haliotis_sp_Tri_108584_c0_g1_i1	Haliotis_sp_Tri_108584_c0_g1_i1	202	213	yes	yes	2;3	4.1382e-05	121.6	16796000			4
PASSASITISR	QRSISVSRPASSASIT	SASITISRQSQSASNP	R	P	A	S	R	Q	11	0	1088.58	Haliotis_sp_CLC_73_c0_g1_i1	Haliotis_sp_CLC_73_c0_g1_i1	620	630	yes	yes	2	3.4817e-06	143	71414000			5
PASSSSVTISR	RPSISISRPASSSSVT	SSSVTISRPFKSASVS	R	P	A	S	R	P	11	0	1090.56	Haliotis_sp_idb_17035_c0_g1_i1	Haliotis_sp_idb_17035_c0_g1_i1	48	58	yes	yes	2	1.8572e-07	171.92	16972000			3
PASSSSVTISRPFK	RPSISISRPASSSSVT	VTISRPFKSASVSSPK	R	P	A	F	K	S	14	1	1462.78	Haliotis_sp_idb_17035_c0_g1_i1	Haliotis_sp_idb_17035_c0_g1_i1	48	61	yes	yes	3	8.427e-10	137.09	7618100			1
PASTTTLDGEEFCCPR	DCRKSCHRPASTTTLD	GEEFCCPRTFPRLRSR	R	P	A	P	R	T	16	0	1839.78	comp68339_c0_seq1_1 len=356 path=[334:0-28 363:29-103 438:104-268 603:269-355]	comp68339_c0_seq1_1 len=356 path=[334:0-28 363:29-103 438:104-268 603:269-355]	50	65	yes	yes	2	5.2902e-27	198.74	4619100			1
PATATVTVK	SSSVASSKPATATVTV	ATATVTVKRAPASPAT	K	P	A	V	K	R	9	0	886.512	Haliotis_sp_CLC_73_c0_g1_i1	Haliotis_sp_CLC_73_c0_g1_i1	440	448	yes	yes	2	0.029684	107.79	5552100			1
PAVSVSRPVPSASVLVSR	SAVSSPSRPAVSVSRP	SASVLVSRPVPSASVS	R	P	A	S	R	P	18	1	1807.03	Haliotis_sp_idb_17035_c0_g1_i1	Haliotis_sp_idb_17035_c0_g1_i1	148	165	yes	yes	3	7.6755e-14	123.14	13640000			2
PAVVPTAR	PSYPMQFKPAVVPTAR	PAVVPTARKPAITQQR	K	P	A	A	R	K	8	0	809.476	Haliotis_sp_Tri_108584_c0_g1_i1	Haliotis_sp_Tri_108584_c0_g1_i1	237	244	yes	yes	2	0.033032	134.81	33411000			1
PGLCPAIR	NICVPKPKPGLCPAIR	PGLCPAIRPGPCKGNV	K	P	G	I	R	P	8	0	882.475	sp|P84811|PWAP_HALLA Perlwapin OS=Haliotis laevigata PE=1 SV=1	sp|P84811|PWAP_HALLA Perlwapin OS=Haliotis laevigata PE=1 SV=1	48	55	yes	yes	2	0.026334	149.4	369520000			3
PGLCPAIRPGPCK	NICVPKPKPGLCPAIR	AIRPGPCKGNVCSNDQ	K	P	G	C	K	G	13	1	1421.73	sp|P84811|PWAP_HALLA Perlwapin OS=Haliotis laevigata PE=1 SV=1	sp|P84811|PWAP_HALLA Perlwapin OS=Haliotis laevigata PE=1 SV=1	48	60	yes	yes	2;3	6.0342e-11	145.28	594570000			6
PGTIFSSYHILCK	VQDGYAPKPGTIFSSY	SSYHILCKAGKMVSNL	K	P	G	C	K	A	13	0	1521.77	Haliotis_sp_idb_2772_c0_g1_i1;Haliotis_sp_Tri_120375_c0_g1_i1	Haliotis_sp_idb_2772_c0_g1_i1	191	203	yes	no	3	0.0019827	75.5	1714300			1
PIHVQALK	SAPRPKPKPIHVQALK	PIHVQALKPAPRPAPQ	K	P	I	L	K	P	8	0	904.549	Haliotis_sp_Tri_108584_c0_g1_i1	Haliotis_sp_Tri_108584_c0_g1_i1	190	197	yes	yes	3	0.012099	111.82	2450500			1
PIHVQALKPAPR	SAPRPKPKPIHVQALK	QALKPAPRPAPQPAPR	K	P	I	P	R	P	12	1	1325.79	Haliotis_sp_Tri_108584_c0_g1_i1	Haliotis_sp_Tri_108584_c0_g1_i1	190	201	yes	yes	2;3;4	3.4256e-06	162.36	506000000			9
PKPGLCPAIR	CLNICVPKPKPGLCPA	PGLCPAIRPGPCKGNV	K	P	K	I	R	P	10	1	1107.62	sp|P84811|PWAP_HALLA Perlwapin OS=Haliotis laevigata PE=1 SV=1	sp|P84811|PWAP_HALLA Perlwapin OS=Haliotis laevigata PE=1 SV=1	46	55	yes	yes	3	0.027828	68.626	114950000			3
PKPGLCPAIRPGPCK	CLNICVPKPKPGLCPA	AIRPGPCKGNVCSNDQ	K	P	K	C	K	G	15	2	1646.87	sp|P84811|PWAP_HALLA Perlwapin OS=Haliotis laevigata PE=1 SV=1	sp|P84811|PWAP_HALLA Perlwapin OS=Haliotis laevigata PE=1 SV=1	46	60	yes	yes	4	0.00094902	79.614	134190000			2
PKPIHVQALKPAPR	PPSAPRPKPKPIHVQA	QALKPAPRPAPQPAPR	K	P	K	P	R	P	14	2	1550.94	Haliotis_sp_Tri_108584_c0_g1_i1	Haliotis_sp_Tri_108584_c0_g1_i1	188	201	yes	yes	2;4;5	1.7523e-10	141.37	469450000			11
PLHTTLPTSLHK	TKPTFSHKPLHTTLPT	TLPTSLHKGPRASHNF	K	P	L	H	K	G	12	0	1343.76	Haliotis_sp_Tri_45070_c0_g1_i1	Haliotis_sp_Tri_45070_c0_g1_i1	1109	1120	yes	yes	4	0.0054675	66.486	4558900			1
PLPLPGSPQSQMNPSTQLMILSDK	LMDYMDMKPLPLPGSP	QLMILSDKGRRFQAGR	K	P	L	D	K	G	24	0	2578.31	Haliotis_sp_CLC_39_c0_g1_i1	Haliotis_sp_CLC_39_c0_g1_i1	125	148	yes	yes	3	1.3436e-10	98.3	16585000	166;167		3
PLRYAIR	WRQYEEERPLRYAIRD	RPLRYAIRDGHGHAEA	R	P	L	I	R	D	7	1	887.534	comp90716_c0_seq6_3 len=2154 path=[9311:0-218 9530:219-507 6112:508-895 19332:896-898 19335:899-900 13059:901-2153];comp90716_c0_seq4_3 len=3076 path=[9311:0-218 9530:219-507 6112:508-895 6728:896-2970 42:2971-2998 70:2999-3003 75:3004-3075];comp90716_c0_seq2_3 len=3304 path=[9311:0-218 9530:219-507 6112:508-895 19332:896-898 19335:899-900 6505:901-1123 6728:1124-3198 42:3199-3226 70:3227-3231 75…	comp90716_c0_seq6_3 len=2154 path=[9311:0-218 9530:219-507 6112:508-895 19332:896-898 19335:899-900 13059:901-2153]	163	169	yes	no	2	0.034074	66.138	3566900		17	0
PPFLPGPPAAGAPR	FAQNTPIRPPFLPGPP	PPAAGAPRLPSKGVAG	R	P	P	P	R	L	14	0	1343.73	Haliotis_sp_Tri_119193_c0_g1_i1;sp|P86738|UP4_HALAI Uncharacterized protein 4 OS=Haliotis asinina PE=1 SV=1	Haliotis_sp_Tri_119193_c0_g1_i1	69	82	yes	no	2	0.017717	74.611	157830			0
PPPGPAFVAWQK	PPAAPMPRPPPGPAFV	PAFVAWQKTQPCVMNP	R	P	P	Q	K	T	12	0	1293.69	Haliotis_sp_idb_4071_c0_g1_i1;Haliotis_sp_idb_4065_c0_g1_i1	Haliotis_sp_idb_4071_c0_g1_i1	603	614	yes	no	2	0.0016091	104.95	5494700			1
PQIQTSLQPIR	FPKSYVPKPQIQTSLQ	QTSLQPIRVHYPQMHG	K	P	Q	I	R	V	11	0	1279.72	Haliotis_sp_idb_16318_c0_g1_i1	Haliotis_sp_idb_16318_c0_g1_i1	127	137	yes	yes	2	0.032073	75.819	2887200			0
PQPVQRPQVPR	PQPQPQPKPQPVQRPQ	VQRPQVPRPYQPPQQP	K	P	Q	P	R	P	11	1	1300.74	Haliotis_sp_idb_4071_c0_g1_i1;Haliotis_sp_idb_4065_c0_g1_i1	Haliotis_sp_idb_4071_c0_g1_i1	559	569	yes	no	3	0.00014844	116.52	103770000			3
PQQPPQQVR	PQQRPQPRPQQPPQQV	QQPPQQVRPKPQPQPQ	R	P	Q	V	R	P	9	0	1076.57	Haliotis_sp_idb_4071_c0_g1_i1;Haliotis_sp_idb_4065_c0_g1_i1	Haliotis_sp_idb_4071_c0_g1_i1	540	548	yes	no	3	0.017491	77.732	231010			1
PQQPPQQVRPK	PQQRPQPRPQQPPQQV	PPQQVRPKPQPQPQPK	R	P	Q	P	K	P	11	1	1301.72	Haliotis_sp_idb_4071_c0_g1_i1;Haliotis_sp_idb_4065_c0_g1_i1	Haliotis_sp_idb_4071_c0_g1_i1	540	550	yes	no	3	0.0014878	102.52	1056700			2
PSGIEHNFQTVGR	SPYIDIGRPSGIEHNF	HNFQTVGRTRASIRRR	R	P	S	G	R	T	13	0	1440.71	Haliotis_sp_Tri_12080_c0_g1_i1;Haliotis_sp_idb_12590_c0_g1_i1	Haliotis_sp_Tri_12080_c0_g1_i1	1309	1321	yes	no	3	1.2247e-09	135.04	8145700			1
PSHFICEK	WNDYQCQKPSHFICEK	PSHFICEKERIPYTNS	K	P	S	E	K	E	8	0	1016.48	tr|F8J3D2|F8J3D2_HALLA Perlucin C protein OS=Haliotis laevigata GN=perlucin C PE=2 SV=1;tr|F8J3D1|F8J3D1_HALLA Perlucin B protein OS=Haliotis laevigata GN=perlucin B PE=2 SV=1;tr|F8J3D0|F8J3D0_HALLA Perlucin A2 protein OS=Haliotis laevigata GN=perlucin A2 PE=2 SV=1;sp|P82596|PLC_HALLA Perlucin OS=Haliotis laevigata PE=1 SV=3	tr|F8J3D2|F8J3D2_HALLA Perlucin C protein OS=Haliotis laevigata GN=perlucin C PE=2 SV=1	140	147	no	no	2;3	0.010529	125.16	124230000			2
PSPNTQSLSTGGSILLR	GASVFLTRPSPNTQSL	TGGSILLRQRQRQAAA	R	P	S	L	R	Q	17	0	1726.92	Haliotis_sp_Tri_121458_c0_g1_i1;Haliotis_sp_idb_17035_c0_g1_i1	Haliotis_sp_idb_17035_c0_g1_i1	196	212	no	no	2;3	1.4641e-17	164.01	59958000			5
PSPTGAIPSK	AATITISRPSPTGAIP	PTGAIPSKSRALPVTV	R	P	S	S	K	S	10	0	953.518	Haliotis_sp_CLC_73_c0_g1_i1	Haliotis_sp_CLC_73_c0_g1_i1	509	518	yes	yes	2	0.018238	96.171	4116100			2
PSQTGFSGTISR	RHSQSVSKPSQTGFSG	GFSGTISRSAQSTSIF	K	P	S	S	R	S	12	0	1236.61	Haliotis_sp_idb_17035_c0_g1_i1	Haliotis_sp_idb_17035_c0_g1_i1	94	105	yes	yes	2	7.9916e-11	188.91	24310000			3
PSSSASITISR	PARVSVSRPSSSASIT	SASITISRQSQSGSNP	R	P	S	S	R	Q	11	0	1104.58	Haliotis_sp_idb_17035_c0_g1_i1;Haliotis_sp_CLC_73_c0_g1_i1	Haliotis_sp_CLC_73_c0_g1_i1	560	570	no	no	2	2.7151e-06	155.48	51530000			6
PSVQLYIVGK	SIISNCNRPSVQLYIV	VQLYIVGKTLYARANN	R	P	S	G	K	T	10	0	1102.64	Haliotis_sp_CLC_303_c0_g1_i1	Haliotis_sp_CLC_303_c0_g1_i1	630	639	yes	yes	2	0.0097405	108.47	12482000			1
PTGSPTTFR	PGAQSAPRPTGSPTTF	TGSPTTFRQGHNHNSI	R	P	T	F	R	Q	9	0	962.482	Haliotis_sp_CLC_73_c0_g1_i1	Haliotis_sp_CLC_73_c0_g1_i1	252	260	yes	yes	2	2.3951e-06	193.1	40904000			3
PTIMCPIGKPVIDTNLQEISCAPDGSCPVTTACVR	ECVDPSPRPTIMCPIG	PVTTACVRGPPARPGV	R	P	T	V	R	G	35	1	3856.83	Haliotis_sp_CLC_1320_c0_g1_i1;Haliotis_sp_Tri_133893_c0_g1_i1;Haliotis_sp_Tri_133894_c0_g1_i1	Haliotis_sp_CLC_1320_c0_g1_i1	64	98	yes	no	4	5.2788e-12	88.241	28892000	135		2
PVIDTNLQEISCAPDGSCPVTTACVR	TIMCPIGKPVIDTNLQ	PVTTACVRGPPARPGV	K	P	V	V	R	G	26	0	2859.32	Haliotis_sp_CLC_1320_c0_g1_i1;Haliotis_sp_Tri_133893_c0_g1_i1;Haliotis_sp_Tri_133894_c0_g1_i1	Haliotis_sp_CLC_1320_c0_g1_i1	73	98	yes	no	2;3;4	3.6184e-48	171.78	122870000			8
PVLNGSLVEISCR	SRQCPVGKPVLNGSLV	SLVEISCREGNTCPFN	K	P	V	C	R	E	13	0	1442.76	Haliotis_sp_Tri_116352_c0_g1_i1	Haliotis_sp_Tri_116352_c0_g1_i1	509	521	no	no	3	0.00036468	95.183	5154800			2
PVPGGIVGPTFACLIGR	FPGAISERPVPGGIVG	TFACLIGRQFGFIKKG	R	P	V	G	R	Q	17	0	1709.93	Haliotis_sp_idb_25746_c0_g1_i1;Haliotis_sp_CLC_532_c0_g1_i1	Haliotis_sp_idb_25746_c0_g1_i1	567	583	yes	no	2;3	5.176e-18	159.22	91186000			3
PVPSASVLVSR	RPAVSVSRPVPSASVL	SASVLVSRPVPSASVS	R	P	V	S	R	P	11	0	1110.64	Haliotis_sp_Tri_121458_c0_g1_i1;Haliotis_sp_idb_17035_c0_g1_i1	Haliotis_sp_idb_17035_c0_g1_i1	155	165	no	no	2;3	0.0011013	110.08	180900000			5
PVPSASVLVSRPVPSASVSVSR	RPAVSVSRPVPSASVL	SASVSVSRPVSSAAVS	R	P	V	S	R	P	22	1	2177.22	Haliotis_sp_Tri_121458_c0_g1_i1;Haliotis_sp_idb_17035_c0_g1_i1	Haliotis_sp_idb_17035_c0_g1_i1	155	176	no	no	3	0.00056956	62.589	9067500			1
PVPSASVSVSR	SASVLVSRPVPSASVS	SASVSVSRPVSSAAVS	R	P	V	S	R	P	11	0	1084.59	Haliotis_sp_Tri_121458_c0_g1_i1;Haliotis_sp_idb_17035_c0_g1_i1	Haliotis_sp_idb_17035_c0_g1_i1	166	176	no	no	2	0.00027549	120.77	84544000			4
PVPSITISR	RASASVSRPVPSITIS	VPSITISRHSQSVSKP	R	P	V	S	R	H	9	0	968.565	Haliotis_sp_idb_17035_c0_g1_i1	Haliotis_sp_idb_17035_c0_g1_i1	78	86	yes	yes	2	0.0050156	160.59	114650000			3
PVSSAAVSSSPGASVFLTR	SASVSVSRPVSSAAVS	GASVFLTRPSPNTQSL	R	P	V	T	R	P	19	0	1818.95	Haliotis_sp_Tri_121458_c0_g1_i1;Haliotis_sp_idb_17035_c0_g1_i1	Haliotis_sp_idb_17035_c0_g1_i1	177	195	no	no	2	3.4202e-30	185.55	9108800			1
PVSSAAVSSSPGASVFLTRPSPNTQSLSTGGSILLR	SASVSVSRPVSSAAVS	TGGSILLRQRQRQAAA	R	P	V	L	R	Q	36	1	3527.86	Haliotis_sp_Tri_121458_c0_g1_i1;Haliotis_sp_idb_17035_c0_g1_i1	Haliotis_sp_idb_17035_c0_g1_i1	177	212	no	no	4	6.3886e-22	113.39	9451300			2
PVTNWMNMMSQR	QGTLAAPKPVTNWMNM	WMNMMSQRRFDMGTWD	K	P	V	Q	R	R	12	0	1493.66	Haliotis_sp_CLC_1642_c0_g1_i1;comp85674_c0_seq1_1 len=1364 path=[2827:0-66 1553:67-628 2115:629-650 2137:651-998 2485:999-1296 2783:1297-1363];comp85674_c0_seq2_1 len=1436 path=[1414:0-138 1553:139-700 2115:701-722 2137:723-1070 2485:1071-1368 2783:1369-1435]	Haliotis_sp_CLC_1642_c0_g1_i1	175	186	yes	no	2	0.0048813	62.338	21099000	33;34;35		2
PWISSVTIDLQK	NKIQHTWRPWISSVTI	SVTIDLQKHTSTHVNT	R	P	W	Q	K	H	12	0	1385.76	comp59223_c0_seq1_2 len=530 path=[1:0-47 49:48-413 415:414-471 1077:472-529];Haliotis_sp_Tri_28544_c0_g1_i1;Haliotis_sp_CLC_729_c0_g1_i1	Haliotis_sp_Tri_28544_c0_g1_i1	351	362	no	no	2;3	1.2123e-06	155.47	19177000			7
PYHGGHHPPPHAGQAPPHGPR	PYPGYHGRPYHGGHHP	QAPPHGPRGVPHPPNH	R	P	Y	P	R	G	21	0	2200.06	Haliotis_sp_Tri_73035_c0_g1_i1	Haliotis_sp_Tri_73035_c0_g1_i1	500	520	yes	yes	6	3.266e-18	125.45	6292500			2
QAAAAASPAAGSQDQAATQR	ILLRQRQRQAAAAASP	QDQAATQRR_______	R	Q	A	Q	R	R	20	0	1869.89	Haliotis_sp_Tri_121458_c0_g1_i1;Haliotis_sp_idb_17035_c0_g1_i1	Haliotis_sp_idb_17035_c0_g1_i1	217	236	no	no	2;3	1.8303e-24	148.06	129390000			15
QAEAINEAATGFR	AAAENAERQAEAINEA	NEAATGFRNKLERAGM	R	Q	A	F	R	N	13	0	1376.67	Haliotis_sp_idb_47306_c0_g1_i1	Haliotis_sp_idb_47306_c0_g1_i1	135	147	yes	yes	2;3	2.4811e-12	177.16	374130000			10
QALALANYLMR	QLATPRVRQALALANY	ALANYLMRRPVGERSI	R	Q	A	M	R	R	11	0	1262.68	Haliotis_sp_CLC_123_c0_g1_i1;Haliotis_sp_idb_32947_c0_g1_i1	Haliotis_sp_CLC_123_c0_g1_i1	34	44	yes	no	2;3	4.2331e-05	116.13	112600000	134		7
QCHLSGDGISAISFR	PCVDEAVKQCHLSGDG	GISAISFRDLGLLSSR	K	Q	C	F	R	D	15	0	1646.78	Haliotis_sp_Tri_83476_c0_g1_i1	Haliotis_sp_Tri_83476_c0_g1_i1	384	398	yes	yes	3	6.2052e-05	90.853	4968500			1
QCPQNGGTSYWYSYR	PFYCSWYRQCPQNGGT	TSYWYSYRYTCQTVGE	R	Q	C	Y	R	Y	15	0	1865.78	Haliotis_sp_Tri_64952_c0_g1_i1	Haliotis_sp_Tri_64952_c0_g1_i1	170	184	yes	yes	2	3.4298e-08	117.08	34739000			3
QCPVGKPVLNGSLVEISCR	DPSPPPSRQCPVGKPV	SLVEISCREGNTCPFN	R	Q	C	C	R	E	19	1	2112.08	Haliotis_sp_Tri_116352_c0_g1_i1	Haliotis_sp_Tri_116352_c0_g1_i1	503	521	no	no	3	7.9376e-05	78.674	14066000			2
QDTCGGFYECTR	KTGVVYARQDTCGGFY	GGFYECTRDTSSPYIY	R	Q	D	T	R	D	12	0	1492.57	Haliotis_sp_CLC_303_c0_g1_i1	Haliotis_sp_CLC_303_c0_g1_i1	427	438	yes	yes	2	2.9386e-08	179.35	38400000			4
QEILSVEQPIAGR	PVSSDSQRQEILSVEQ	VEQPIAGRQSHNGPLS	R	Q	E	G	R	Q	13	0	1438.78	Haliotis_sp_idb_6290_c0_g1_i1	Haliotis_sp_idb_6290_c0_g1_i1	1217	1229	yes	yes	2	9.7437e-09	130.1	4125900			1
QEYDESGPSIVHR	FQQMWISKQEYDESGP	SGPSIVHRKCF_____	K	Q	E	H	R	K	13	0	1515.7	tr|B3TK83|B3TK83_HALDV Beta-actin 2 OS=Haliotis diversicolor PE=2 SV=1;tr|Q256S1|Q256S1_HALTU Actin OS=Haliotis tuberculata GN=actin PE=2 SV=1;tr|B3SNT2|B3SNT2_HALDV Actin OS=Haliotis diversicolor PE=2 SV=1;Haliotis_sp_Tri_131427_c0_g1_i1;comp103470_c1_seq20_6 len=1319 path=[18001:0-239 25907:240-242 1593:243-278 25943:279-283 25948:284-287 25952:288-331 21354:332-362 1713:363-373 26024:374-391 1…	tr|B3TK83|B3TK83_HALDV Beta-actin 2 OS=Haliotis diversicolor PE=2 SV=1	360	372	no	no	2;3	3.927e-11	145.81	33588000			6
QFAPSHSSTR	PASQQYPRQFAPSHSS	APSHSSTRAQTVSIRQ	R	Q	F	T	R	A	10	0	1116.53	Haliotis_sp_CLC_73_c0_g1_i1	Haliotis_sp_CLC_73_c0_g1_i1	307	316	yes	yes	2	0.022048	64.73	610820			1
QGGMGPDPYPVDVGAR	GPSNSYPRQGGMGPDP	YPVDVGARSTFLRDRL	R	Q	G	A	R	S	16	0	1614.75	Haliotis_sp_idb_3591_c0_g1_i1	Haliotis_sp_idb_3591_c0_g1_i1	396	411	yes	yes	2;3	4.018e-06	101.42	105040000	230		7
QGHNHNSIVMTGQPVLR	TGSPTTFRQGHNHNSI	MTGQPVLRQPMNSAQT	R	Q	G	L	R	Q	17	0	1886.95	Haliotis_sp_CLC_73_c0_g1_i1	Haliotis_sp_CLC_73_c0_g1_i1	261	277	yes	yes	2;3;4	8.7312e-12	127.66	133570000	178		16
QHAAFVGGR	GGADLTNRQHAAFVGG	HAAFVGGRNFVIQAGQ	R	Q	H	G	R	N	9	0	941.483	Haliotis_sp_idb_25746_c0_g1_i1;Haliotis_sp_idb_25748_c0_g1_i1	Haliotis_sp_idb_25746_c0_g1_i1	35	43	yes	no	2;3	0.0033822	121.05	22324000			5
QHYTEMLK	RGSPPEDRQHYTEMLK	QHYTEMLKAVYDAFVV	R	Q	H	L	K	A	8	0	1048.5	Haliotis_sp_CLC_2296_c0_g1_i1	Haliotis_sp_CLC_2296_c0_g1_i1	171	178	yes	yes	2;3	0.019392	72.607	6518000	145		2
QINIRPEYLLQR	RPPLYRDRQINIRPEY	RPEYLLQRDRYRAVWN	R	Q	I	Q	R	D	12	1	1541.87	Haliotis_sp_Tri_45070_c0_g1_i1	Haliotis_sp_Tri_45070_c0_g1_i1	615	626	yes	yes	2;3	2.6968e-07	145.31	62270000			12
QISQLDHPR	GDRAYLRRQISQLDHP	ISQLDHPRDGTNTADG	R	Q	I	P	R	D	9	0	1092.57	Haliotis_sp_Tri_63812_c0_g1_i1	Haliotis_sp_Tri_63812_c0_g1_i1	361	369	yes	yes	2;3	0.0023619	131.5	37403000			5
QITVNDLPVGR	IDAKGVLRQITVNDLP	VNDLPVGRSVDEALRL	R	Q	I	G	R	S	11	0	1210.67	comp52010_c0_seq1_4 len=919 path=[1:0-918]	comp52010_c0_seq1_4 len=919 path=[1:0-918]	168	178	yes	yes	2	5.4146e-05	128.01	14938000			5
QLDTVIPEIQNTQLSLEQIK	SVTEATNKQLDTVIPE	QLSLEQIKQLVKIYKL	K	Q	L	I	K	Q	20	0	2309.25	Haliotis_sp_Tri_29101_c0_g1_i1	Haliotis_sp_Tri_29101_c0_g1_i1	136	155	yes	yes	2;3	1.7493e-31	189.77	160660000			9
QLFHPEQLITGK	EVRTGTYRQLFHPEQL	PEQLITGKEDAANNYA	R	Q	L	G	K	E	12	0	1409.77	comp88085_c0_seq2_2 len=1291 path=[2880:0-86 1366:87-326 1606:327-351 1631:352-761 2041:762-786 2066:787-1103 2383:1104-1119 2399:1120-1290];comp88085_c0_seq1_1 len=1296 path=[1274:0-91 1366:92-331 1606:332-356 1631:357-766 2041:767-791 2066:792-1108 2383:1109-1124 2399:1125-1295];comp92336_c2_seq4_2 len=545 path=[3707:0-78 3786:79-246 230:247-258 242:259-302 7502:303-453 7653:454-544];Haliotis_s…	comp88085_c0_seq2_2 len=1291 path=[2880:0-86 1366:87-326 1606:327-351 1631:352-761 2041:762-786 2066:787-1103 2383:1104-1119 2399:1120-1290]	114	125	yes	no	3	0.014588	60.539	1266600			2
QLNPSVTDTQPR	TFTEHSSRQLNPSVTD	SVTDTQPRGSFGQQTG	R	Q	L	P	R	G	12	0	1354.68	Haliotis_sp_idb_3591_c0_g1_i1	Haliotis_sp_idb_3591_c0_g1_i1	474	485	yes	yes	2;3	1.2597e-06	153.74	78445000			10
QLTDLTSQMAEVR	LTIGSITKQLTDLTSQ	TSQMAEVRGSLENLVN	K	Q	L	V	R	G	13	0	1490.74	Haliotis_sp_Tri_108584_c0_g1_i1	Haliotis_sp_Tri_108584_c0_g1_i1	123	135	yes	yes	2;3	5.7371e-16	189.3	2119800000	266		29
QLVAIQGR	RHSIHLNRQLVAIQGR	QLVAIQGRPGNYKLTF	R	Q	L	G	R	P	8	0	883.524	Haliotis_sp_idb_20988_c0_g1_i1;Haliotis_sp_idb_20996_c0_g1_i1	Haliotis_sp_idb_20988_c0_g1_i1	219	226	yes	no	2	0.021499	98.997	5572800			3
QLYCQVNDLTEQKPLTGSIK	VQMVYDNKQLYCQVND	KPLTGSIKTSNEPMVI	K	Q	L	I	K	T	20	1	2334.19	Haliotis_sp_CLC_146_c0_g1_i1;Haliotis_sp_Tri_105374_c0_g1_i1	Haliotis_sp_CLC_146_c0_g1_i1	833	852	yes	no	2;3	1.1018e-09	102.98	38878000			5
QMMSNLPGIR	PEYVPSKRQMMSNLPG	MSNLPGIRKRYFYPFS	R	Q	M	I	R	K	10	0	1145.57	Haliotis_sp_idb_16976_c0_g1_i1;comp94680_c0_seq1_2 len=2492 path=[2470:0-308 2779:309-309 2780:310-354 6053:355-416 2887:417-471 2942:472-1148 3619:1149-2491]	Haliotis_sp_idb_16976_c0_g1_i1	361	370	yes	no	2	0.014623	60.398	6367100	46;47		1
QMSPQELEFHYFR	QNEMNTQRQMSPQELE	ELEFHYFRLHDTNNDT	R	Q	M	F	R	L	13	0	1710.78	comp83799_c2_seq1_1 len=820 path=[3192:0-768 3961:769-819];Haliotis_sp_idb_22374_c0_g1_i1	comp83799_c2_seq1_1 len=820 path=[3192:0-768 3961:769-819]	97	109	yes	no	2;3	4.4069e-13	172.09	31739000	31		7
QMSQLGHNLANMFR	AEMAAFNRQMSQLGHN	HNLANMFRGGFW____	R	Q	M	F	R	G	14	0	1645.78	Haliotis_sp_Tri_81308_c0_g1_i1	Haliotis_sp_Tri_81308_c0_g1_i1	165	178	yes	yes	2;3	3.8084e-05	102.5	67640000	305;306		9
QNNYQSGISTDR	YYPSCAGRQNNYQSGI	QSGISTDRTKFYECRD	R	Q	N	D	R	T	12	0	1381.62	Haliotis_sp_CLC_2232_c0_g1_i1;Haliotis_sp_idb_1745_c0_g1_i1	Haliotis_sp_CLC_2232_c0_g1_i1	792	803	yes	no	2	1.8062e-06	136.38	5696600			3
QNTLMESLLFNSM	NIIQQQQRQNTLMESL	ESLLFNSM________	R	Q	N	S	M	-	13	0	1526.71	Haliotis_sp_Tri_33510_c0_g1_i1;Haliotis_sp_CLC_62_c0_g1_i1	Haliotis_sp_Tri_33510_c0_g1_i1	421	433	yes	no	2;3	7.2695e-24	167.84	256710000	175;176		14
QNVNPTINTFEYYR	YNITNYCRQNVNPTIN	INTFEYYREKVQSILF	R	Q	N	Y	R	E	14	0	1757.84	Haliotis_sp_idb_26030_c0_g1_i1;comp104856_c0_seq3_5 len=2741 path=[1:0-84 13888:85-89 91:90-97 99:98-160 162:161-169 171:170-268 270:269-319 13967:320-337 4954:338-364 9307:365-381 4998:382-452 5069:453-462 5079:463-519 5136:520-525 5142:526-600 14188:601-718 7400:719-738 5355:739-764 5381:765-802 5419:803-855 5472:856-877 5494:878-903 5520:904-907 5524:908-1002 14760:1003-1009 14767:1010-1082 14…	Haliotis_sp_idb_26030_c0_g1_i1	126	139	yes	no	2;3	1.6507e-11	153.39	262790000			10
QPHYGMWEVPIIPLK	CLIETCPKQPHYGMWE	EVPIIPLKLDKTNATC	K	Q	P	L	K	L	15	0	1806.95	Haliotis_sp_idb_6290_c0_g1_i1	Haliotis_sp_idb_6290_c0_g1_i1	1483	1497	yes	yes	3	0.0027152	64.104	1871400	257		1
QPMNSAQTR	MTGQPVLRQPMNSAQT	PMNSAQTRVNPIYRTI	R	Q	P	T	R	V	9	0	1031.48	Haliotis_sp_CLC_73_c0_g1_i1	Haliotis_sp_CLC_73_c0_g1_i1	278	286	yes	yes	2	0.0070817	82.287	231600	179		1
QPSKHSRPR	RNECSRSRQPSKHSRP	PSKHSRPRKLMKNGAG	R	Q	P	P	R	K	9	2	1091.59	comp106743_c0_seq2_2 len=4303 path=[1:0-186 14929:187-466 14974:467-475 14983:476-487 489:488-502 504:503-526 15009:527-642 644:643-666 668:667-693 15087:694-735 737:736-767 769:768-1492 1494:1493-1516 1518:1517-1574 1576:1575-1618 1620:1619-1709 10354:1710-1726 1727:1727-1786 15386:1787-1787 15387:1788-1914 15403:1915-1955 1956:1956-1986 1987:1987-2024 2025:2025-2056 11074:2057-2061 2062:2062-21…	comp106743_c0_seq2_2 len=4303 path=[1:0-186 14929:187-466 14974:467-475 14983:476-487 489:488-502 504:503-526 15009:527-642 644:643-666 668:667-693 15087:694-735 737:736-767 769:768-1492 1494:1493-1516 1518:1517-1574 1576:1575-1618 1620:1619-1709 10354:1710-1726 1727:1727-1786 15386:1787-1787 15387:1788-1914 15403:1915-1955 1956:1956-1986 1987:1987-2024 2025:2025-2056 11074:2057-2061 2062:2062-21…	188	196	yes	no	2	0.01178	71.692	44794000		2	1
QPTPPPSPGQGQTASQLSDLSAVMNIIQQQQR	TPLRGPSRQPTPPPSP	NIIQQQQRQNTLMESL	R	Q	P	Q	R	Q	32	0	3401.7	Haliotis_sp_Tri_33510_c0_g1_i1;Haliotis_sp_CLC_62_c0_g1_i1	Haliotis_sp_Tri_33510_c0_g1_i1	389	420	yes	no	3;4	2.7521e-61	176.78	1049400000	177		26
QQACGVRPECVDPSPR	CRLVFGCRQQACGVRP	ECVDPSPRPTIMCPIG	R	Q	Q	P	R	P	16	1	1854.85	Haliotis_sp_CLC_1320_c0_g1_i1;Haliotis_sp_Tri_133893_c0_g1_i1;Haliotis_sp_Tri_133894_c0_g1_i1	Haliotis_sp_CLC_1320_c0_g1_i1	48	63	yes	no	2;3	0.00055843	85.163	121820000			5
QQHSHHTLPL	PQSNLKTKQQHSHHTL	HSHHTLPL________	K	Q	Q	P	L	-	10	0	1196.61	Haliotis_sp_Tri_28544_c0_g1_i1	Haliotis_sp_Tri_28544_c0_g1_i1	386	395	yes	yes	2;3;4	0.0085648	71.614	34841000			8
QQLQTLQQLR	QKQRDILRQQLQTLQQ	LQTLQQLRDRNMGINK	R	Q	Q	L	R	D	10	0	1254.7	comp8431_c0_seq1_4 len=630 path=[1:0-629];Haliotis_sp_idb_5580_c0_g1_i1	comp8431_c0_seq1_4 len=630 path=[1:0-629]	172	181	yes	no	2	0.00088034	157.59	5563900			5
QQQFQAGQDFGQQQQQQQQR	PNLLQQQRQQQFQAGQ	QQQQQQQRFQGRPDFQ	R	Q	Q	Q	R	F	20	0	2433.12	Haliotis_sp_Tri_33510_c0_g1_i1;Haliotis_sp_CLC_62_c0_g1_i1	Haliotis_sp_Tri_33510_c0_g1_i1	270	289	yes	no	2;3;4	6.8518e-44	220.97	815250000			20
QSQLASDHAGFTSNR	TQQQAFSRQSQLASDH	HAGFTSNRDLSANEMT	R	Q	S	N	R	D	15	0	1617.75	Haliotis_sp_idb_3591_c0_g1_i1	Haliotis_sp_idb_3591_c0_g1_i1	617	631	yes	yes	3	0.00049324	83.54	33843000			4
QSQSASNPSPSRPSISISR	SASITISRQSQSASNP	RPSISISRPASSSS__	R	Q	S	S	R	P	19	1	1984.99	Haliotis_sp_idb_17035_c0_g1_i1;Haliotis_sp_CLC_73_c0_g1_i1	Haliotis_sp_CLC_73_c0_g1_i1	631	649	no	no	2;3	4.9351e-20	141.07	53786000			6
QSQSGSNPSPSRPSISVSR	SASITISRQSQSGSNP	RPSISVSRPSSSASIT	R	Q	S	S	R	P	19	1	1956.96	Haliotis_sp_CLC_73_c0_g1_i1	Haliotis_sp_CLC_73_c0_g1_i1	571	589	yes	yes	2;3	1.891e-15	129.11	71817000			8
QTAFLGNIQR	GSVGSSAKQTAFLGNI	AFLGNIQRANCALQIG	K	Q	T	Q	R	A	10	0	1146.61	Haliotis_sp_idb_25731_c0_g1_i1;Haliotis_sp_idb_25730_c0_g1_i1	Haliotis_sp_idb_25731_c0_g1_i1	675	684	yes	no	2	0.027848	86.18	19669000			1
QTSFPVSQSFPVQYPHYPLR	RSQPWLRKQTSFPVSQ	QYPHYPLRFPKEFPKS	K	Q	T	L	R	F	20	0	2377.19	Haliotis_sp_idb_16318_c0_g1_i1	Haliotis_sp_idb_16318_c0_g1_i1	95	114	yes	yes	3	2.0228e-10	111.77	19336000			6
QTTWNLLLFR	TQRPYTPKQTTWNLLL	TWNLLLFRNPLCFGRT	K	Q	T	F	R	N	10	0	1290.71	Haliotis_sp_CLC_2296_c0_g1_i1	Haliotis_sp_CLC_2296_c0_g1_i1	609	618	yes	yes	2	4.8607e-05	125.75	3288200			3
QVHPDTGISSK	IYIYKVLKQVHPDTGI	PDTGISSKAMSIMNSF	K	Q	V	S	K	A	11	0	1167.59	comp114698_c0_seq1_3 len=444 path=[1:0-443]	comp114698_c0_seq1_3 len=444 path=[1:0-443]	43	53	yes	yes	2	0.0024361	90.697	1981900			2
QVNAVRPVQAQK	RLSREFRRQVNAVRPV	VRPVQAQKIFLAYQYQ	R	Q	V	Q	K	I	12	1	1336.76	Haliotis_sp_idb_20988_c0_g1_i1	Haliotis_sp_idb_20988_c0_g1_i1	285	296	yes	yes	2;3	2.1541e-07	147.28	14567000			5
RCGGGDLCSLPK	KTLEDCRRRCGGGDLC	GDLCSLPKDPGQCAAA	R	R	C	P	K	D	12	1	1318.61	Haliotis_sp_CLC_77_c0_g1_i1	Haliotis_sp_CLC_77_c0_g1_i1	75	86	yes	yes	3	0.012498	60.539	4519900			1
RDFSDPGMMSNR	NVRLQNARRDFSDPGM	DPGMMSNRMSQTSRDA	R	R	D	N	R	M	12	1	1411.6	Haliotis_sp_idb_3591_c0_g1_i1	Haliotis_sp_idb_3591_c0_g1_i1	668	679	yes	yes	3	0.0041445	67.019	3078500	231;232		1
RDLGNYLWNDYQCQKPSHFICEK	IEHCLELRRDLGNYLW	PSHFICEKERIPYTNS	R	R	D	E	K	E	23	2	2970.35	tr|F8J3D2|F8J3D2_HALLA Perlucin C protein OS=Haliotis laevigata GN=perlucin C PE=2 SV=1;tr|F8J3D1|F8J3D1_HALLA Perlucin B protein OS=Haliotis laevigata GN=perlucin B PE=2 SV=1;tr|F8J3D0|F8J3D0_HALLA Perlucin A2 protein OS=Haliotis laevigata GN=perlucin A2 PE=2 SV=1;sp|P82596|PLC_HALLA Perlucin OS=Haliotis laevigata PE=1 SV=3	tr|F8J3D2|F8J3D2_HALLA Perlucin C protein OS=Haliotis laevigata GN=perlucin C PE=2 SV=1	125	147	no	no	4;5	0.00013283	71.651	12522000			3
RFDMGTWDR	WMNMMSQRRFDMGTWD	FDMGTWDREGFNMF__	R	R	F	D	R	E	9	1	1182.52	Haliotis_sp_CLC_1642_c0_g1_i1;comp85674_c0_seq1_1 len=1364 path=[2827:0-66 1553:67-628 2115:629-650 2137:651-998 2485:999-1296 2783:1297-1363];comp85674_c0_seq2_1 len=1436 path=[1414:0-138 1553:139-700 2115:701-722 2137:723-1070 2485:1071-1368 2783:1369-1435]	Haliotis_sp_CLC_1642_c0_g1_i1	187	195	yes	no	2	0.028487	70.942	16249000	36		2
RGYCVPDDK	HKHRFNSKRGYCVPDD	GYCVPDDKCREACGVP	K	R	G	D	K	C	9	1	1108.5	Haliotis_sp_CLC_303_c0_g1_i1	Haliotis_sp_CLC_303_c0_g1_i1	462	470	yes	yes	2	0.030954	80.755	1201200			1
RHDVPDYLTLDELR	TGAPMQPKRHDVPDYL	YLTLDELRMSFTTGSF	K	R	H	L	R	M	14	1	1740.88	Haliotis_sp_CLC_303_c0_g1_i1	Haliotis_sp_CLC_303_c0_g1_i1	333	346	yes	yes	2;3;4	1.2795e-10	142.45	161760000			12
RIGAVIPIQAQK	YQSSEFRRRIGAVIPI	VIPIQAQKVFLAYPYP	R	R	I	Q	K	V	12	1	1292.79	Haliotis_sp_Tri_25106_c0_g1_i1	Haliotis_sp_Tri_25106_c0_g1_i1	350	361	yes	yes	2;3	0.0010494	100.69	16526000			2
RLGMQSPSNMNSQFNGQPR	QRSQFVTRRLGMQSPS	SQFNGQPRFLSSAVGG	R	R	L	P	R	F	19	1	2148	Haliotis_sp_idb_3591_c0_g1_i1	Haliotis_sp_idb_3591_c0_g1_i1	798	816	yes	yes	3	0.00027954	61.477	666030	226;227		1
RLLSAFVR	NGMDQVPKRLLSAFVR	RLLSAFVRASPRHSVR	K	R	L	V	R	A	8	1	960.587	Haliotis_sp_Tri_25106_c0_g1_i1	Haliotis_sp_Tri_25106_c0_g1_i1	266	273	yes	yes	3	0.016542	94.806	315130			2
RLPNYSVNVIHR	LVRTFFSRRLPNYSVN	YSVNVIHRTSDLFGKT	R	R	L	H	R	T	12	1	1466.81	Haliotis_sp_idb_25746_c0_g1_i1;Haliotis_sp_idb_25748_c0_g1_i1;Haliotis_sp_CLC_532_c0_g1_i1	Haliotis_sp_idb_25746_c0_g1_i1	428	439	yes	no	3;4	2.3177e-05	120.03	106060000			6
RMAVSQAVLSSDYTK	PAGMQFMRRMAVSQAV	VLSSDYTKRMTALDAI	R	R	M	T	K	R	15	1	1654.83	Haliotis_sp_CLC_39_c0_g1_i1	Haliotis_sp_CLC_39_c0_g1_i1	79	93	yes	yes	3	3.0731e-05	95.067	36042000	164		4
RMTALDAIQNIPCVVGNPVLK	VLSSDYTKRMTALDAI	VVGNPVLKYLLMDYMD	K	R	M	L	K	Y	21	1	2308.24	Haliotis_sp_CLC_39_c0_g1_i1	Haliotis_sp_CLC_39_c0_g1_i1	94	114	yes	yes	3	0.00017252	65.184	112610000	165		1
RPLLDDCCLEGAAAFAAR	PVQTRPNRRPLLDDCC	GAAAFAARALPGGNPC	R	R	P	A	R	A	18	1	2004.95	Haliotis_sp_idb_25746_c0_g1_i1;Haliotis_sp_idb_25748_c0_g1_i1	Haliotis_sp_idb_25746_c0_g1_i1	187	204	yes	no	3;4	5.2742e-10	112.82	33848000			5
RPPPNPAGMQFMR	ARASLNNRRPPPNPAG	PAGMQFMRRMAVSQAV	R	R	P	M	R	R	13	1	1497.73	Haliotis_sp_CLC_39_c0_g1_i1	Haliotis_sp_CLC_39_c0_g1_i1	66	78	yes	yes	3;4	0.00025114	92.112	919760000	168;169		16
RPQPSLGGTGASSLQAR	NVASSIVRRPQPSLGG	GASSLQARTPFMRYQS	R	R	P	A	R	T	17	1	1681.89	Haliotis_sp_Tri_121458_c0_g1_i1	Haliotis_sp_Tri_121458_c0_g1_i1	123	139	yes	yes	2;3	1.0261e-19	179.1	355520000			13
RPSFLSYR	DQAATQRRRPSFLSYR	RPSFLSYRLAATRRSS	R	R	P	Y	R	L	8	1	1024.55	Haliotis_sp_Tri_121458_c0_g1_i1	Haliotis_sp_Tri_121458_c0_g1_i1	95	102	yes	yes	3	0.015811	97.431	16556000			4
RQETIQEFASCYN	SRGAEFVKRQETIQEF	QEFASCYN________	K	R	Q	Y	N	-	13	1	1644.72	Haliotis_sp_Tri_29101_c0_g1_i1;Haliotis_sp_CLC_652_c0_g1_i1	Haliotis_sp_Tri_29101_c0_g1_i1	305	317	yes	no	2;3	1.5588e-06	116.51	38783000			4
RQPSYIQQQAR	QTVVSVSRRQPSYIQQ	SYIQQQARGTAGFVSA	R	R	Q	A	R	G	11	1	1373.72	Haliotis_sp_idb_27355_c0_g1_i1	Haliotis_sp_idb_27355_c0_g1_i1	151	161	yes	yes	3	0.013323	61.344	489370			1
RQPVLLSANPR	SDVQPDSRRQPVLLSA	VLLSANPRASKLQQYQ	R	R	Q	P	R	A	11	1	1249.73	Haliotis_sp_Tri_12080_c0_g1_i1	Haliotis_sp_Tri_12080_c0_g1_i1	1415	1425	yes	yes	2	0.00073497	110.8	4993200			2
RSCYWFSTIK	PLGFHQNRRSCYWFST	CYWFSTIKSSFAEAAG	R	R	S	I	K	S	10	1	1346.64	sp|P82596|PLC_HALLA Perlucin OS=Haliotis laevigata PE=1 SV=3	sp|P82596|PLC_HALLA Perlucin OS=Haliotis laevigata PE=1 SV=3	11	20	no	no	3	0.013934	67.385	7897000			1
RSCYWFSTIR	PLGFHQNRRSCYWFST	CYWFSTIRSSFAEAAG	R	R	S	I	R	S	10	1	1374.65	tr|F8J3D2|F8J3D2_HALLA Perlucin C protein OS=Haliotis laevigata GN=perlucin C PE=2 SV=1;tr|F8J3D1|F8J3D1_HALLA Perlucin B protein OS=Haliotis laevigata GN=perlucin B PE=2 SV=1;tr|F8J3D0|F8J3D0_HALLA Perlucin A2 protein OS=Haliotis laevigata GN=perlucin A2 PE=2 SV=1	tr|F8J3D2|F8J3D2_HALLA Perlucin C protein OS=Haliotis laevigata GN=perlucin C PE=2 SV=1	29	38	no	no	2;3	3.4545e-05	173.72	11294000			3
RSFGSGGFGR	SGGSRGSRRSFGSGGF	FGSGGFGRFGDDNGWG	R	R	S	G	R	F	10	1	1026.5	Haliotis_sp_Tri_57798_c0_g1_i1;Haliotis_sp_CLC_5_c0_g1_i1;Haliotis_sp_Tri_57797_c0_g1_i1	Haliotis_sp_Tri_57798_c0_g1_i1	240	249	yes	no	3	0.0034985	92.409	3533800			1
RSPFYLGAK	GRRGSSFRRSPFYLGA	SPFYLGAKKLGCSYGI	R	R	S	A	K	K	9	1	1037.57	Haliotis_sp_CLC_12027_c0_g1_i1;Haliotis_sp_idb_54497_c0_g1_i1	Haliotis_sp_CLC_12027_c0_g1_i1	97	105	yes	no	2;3	0.0055306	121.6	28443000			6
RSSWSTEPEK	LGGWNNVRRSSWSTEP	SWSTEPEKWNRWDSRS	R	R	S	E	K	W	10	1	1205.57	Haliotis_sp_Tri_64952_c0_g1_i1	Haliotis_sp_Tri_64952_c0_g1_i1	41	50	yes	yes	2	0.028804	69.672	832640			1
RYDGEMHLINER	TENRVNGKRYDGEMHL	EMHLINEREGGKGSGS	K	R	Y	E	R	E	12	1	1531.72	Haliotis_sp_Tri_72839_c0_g1_i1	Haliotis_sp_Tri_72839_c0_g1_i1	172	183	yes	yes	4	1.8051e-07	133.15	2954800	303		2
SADSLAQFIK	KKEYRGQRSADSLAQF	DSLAQFIKDQLTDPAE	R	S	A	I	K	D	10	0	1078.57	Haliotis_sp_Tri_88331_c0_g1_i1;comp101550_c1_seq1_3 len=2684 path=[2888:0-1014 3903:1015-1703 15176:1704-1706 4595:1707-1802 4691:1803-1898 15270:1899-1899 4788:1900-1901 4790:1902-2034 4923:2035-2062 10588:2063-2111 5000:2112-2247 5136:2248-2262 5151:2263-2395 5284:2396-2405 5294:2406-2560 5449:2561-2590 5479:2591-2683]	Haliotis_sp_Tri_88331_c0_g1_i1	153	162	yes	no	2	0.041659	85.533	6022400			0
SALGAGNDATTLAEK	ANILSSIRSALGAGND	DATTLAEKVADIADDL	R	S	A	E	K	V	15	0	1417.7	Haliotis_sp_Tri_138845_c0_g1_i1;Haliotis_sp_CLC_25186_c0_g1_i1	Haliotis_sp_Tri_138845_c0_g1_i1	53	67	yes	no	2	0.00017353	96.247	9232200			3
SAQSTSIFPLQK	GFSGTISRSAQSTSIF	TSIFPLQKSSNSVSGP	R	S	A	Q	K	S	12	0	1305.69	Haliotis_sp_idb_17035_c0_g1_i1	Haliotis_sp_idb_17035_c0_g1_i1	106	117	yes	yes	2;3	0.011034	80.69	26565000			2
SCFGAHILLQNNAEDFK	KVLIFAARSCFGAHIL	QNNAEDFKNSVYEVII	R	S	C	F	K	N	17	0	1962.93	Haliotis_sp_idb_18771_c0_g1_i1;Haliotis_sp_idb_18767_c0_g1_i1;sp|P86728|UP5_HALAI Uncharacterized protein 5 OS=Haliotis asinina PE=1 SV=1;Haliotis_sp_idb_50884_c0_g1_i1	Haliotis_sp_idb_18771_c0_g1_i1	66	82	no	no	2;3	9.6086e-18	149	122260000			8
SCHRPASTTTLDGEEFCCPR	VETIDCRKSCHRPAST	GEEFCCPRTFPRLRSR	K	S	C	P	R	T	20	1	2380	comp68339_c0_seq1_1 len=356 path=[334:0-28 363:29-103 438:104-268 603:269-355]	comp68339_c0_seq1_1 len=356 path=[334:0-28 363:29-103 438:104-268 603:269-355]	46	65	yes	yes	4	8.3125e-07	89.011	10919000			3
SCTEGSATADVANCGTR	SMQANYDRSCTEGSAT	DVANCGTRYMVCNEKF	R	S	C	T	R	Y	17	0	1755.72	Haliotis_sp_Tri_83476_c0_g1_i1	Haliotis_sp_Tri_83476_c0_g1_i1	90	106	yes	yes	2	0.0014691	77.221	949090			2
SCTNPAPSSGGSDCVGEPR	SQTVVRMRSCTNPAPS	SDCVGEPREIVTRACN	R	S	C	P	R	E	19	0	1933.79	Haliotis_sp_idb_25731_c0_g1_i1;Haliotis_sp_idb_25730_c0_g1_i1	Haliotis_sp_idb_25731_c0_g1_i1	315	333	yes	no	2;3	1.8997e-18	131.48	53214000			5
SCYWFSTIR	LGFHQNRRSCYWFSTI	CYWFSTIRSSFAEAAG	R	S	C	I	R	S	9	0	1218.55	tr|F8J3D2|F8J3D2_HALLA Perlucin C protein OS=Haliotis laevigata GN=perlucin C PE=2 SV=1;tr|F8J3D1|F8J3D1_HALLA Perlucin B protein OS=Haliotis laevigata GN=perlucin B PE=2 SV=1;tr|F8J3D0|F8J3D0_HALLA Perlucin A2 protein OS=Haliotis laevigata GN=perlucin A2 PE=2 SV=1	tr|F8J3D2|F8J3D2_HALLA Perlucin C protein OS=Haliotis laevigata GN=perlucin C PE=2 SV=1	30	38	no	no	2;3	0.0073042	148.52	808800000			11
SDFDFSLDELR	RVQVVDGKSDFDFSLD	DFSLDELRVLADEGDT	K	S	D	L	R	V	11	0	1342.6	Haliotis_sp_idb_12235_c0_g1_i1;Haliotis_sp_CLC_1485_c0_g1_i1;comp101644_c1_seq1_1 len=1326 path=[6320:0-664 6985:665-668 6989:669-1293 7614:1294-1325]	Haliotis_sp_idb_12235_c0_g1_i1	291	301	yes	no	2	0.00072744	115	3581600			2
SDSESKEEAR	UMANANTKSDSESKEE	SESKEEARGLSCRDML	K	S	D	A	R	G	10	1	1136.49	comp103455_c0_seq7_4 len=721 path=[5907:0-61 3534:62-109 8354:110-110 8345:111-119 3592:120-120 3593:121-133 3606:134-157 8375:158-160 3633:161-162 3635:163-303 3776:304-336 8442:337-560 4033:561-684 7660:685-720];comp103455_c0_seq3_4 len=1214 path=[5907:0-61 3534:62-109 8354:110-110 8345:111-119 3592:120-120 3593:121-133 3606:134-157 8375:158-160 3633:161-162 3635:163-303 3776:304-336 8442:337-5…	comp103455_c0_seq7_4 len=721 path=[5907:0-61 3534:62-109 8354:110-110 8345:111-119 3592:120-120 3593:121-133 3606:134-157 8375:158-160 3633:161-162 3635:163-303 3776:304-336 8442:337-560 4033:561-684 7660:685-720]	126	135	yes	no	2	0.02668	66.273	38314000		0	1
SDSGVYIQNDGVK	FIDDVGDKSDSGVYIQ	YIQNDGVKVKNGVGYF	K	S	D	V	K	V	13	0	1380.65	Haliotis_sp_idb_25731_c0_g1_i1;Haliotis_sp_idb_25730_c0_g1_i1	Haliotis_sp_idb_25731_c0_g1_i1	551	563	yes	no	2	1.2769e-09	141.58	108420000			6
SESDTFWAL	VINAASVRSESDTFWA	ESDTFWAL________	R	S	E	A	L	-	9	0	1054.46	Haliotis_sp_idb_50884_c0_g1_i1	Haliotis_sp_idb_50884_c0_g1_i1	165	173	yes	yes	2	0.032437	106.04	569190000			1
SFGSGGFGR	GGSRGSRRSFGSGGFG	FGSGGFGRFGDDNGWG	R	S	F	G	R	F	9	0	870.398	Haliotis_sp_Tri_57798_c0_g1_i1;Haliotis_sp_CLC_5_c0_g1_i1;Haliotis_sp_Tri_57797_c0_g1_i1	Haliotis_sp_Tri_57798_c0_g1_i1	241	249	yes	no	2	0.0080675	129.42	779090000			8
SFQLTSSSYGLGAPAAK	VGLASYGRSFQLTSSS	GLGAPAAKGISGPYTR	R	S	F	A	K	G	17	0	1683.85	comp79626_c0_seq1_4 len=1656 path=[1634:0-1091 2726:1092-1132 2767:1133-1655];Haliotis_sp_CLC_4455_c0_g1_i1;Haliotis_sp_CLC_4454_c0_g1_i1;Haliotis_sp_idb_43266_c0_g1_i1	comp79626_c0_seq1_4 len=1656 path=[1634:0-1091 2726:1092-1132 2767:1133-1655]	297	313	no	no	2;3	0.00024172	79.837	40515000			2
SFVSSAVSSPSR	SASVRTGRSFVSSAVS	SAVSSPSRPAVSVSRP	R	S	F	S	R	P	12	0	1209.6	Haliotis_sp_idb_17035_c0_g1_i1	Haliotis_sp_idb_17035_c0_g1_i1	136	147	yes	yes	2;3	0.0018003	103.44	50700000			5
SFVSSAVSSPSRPAVSVSR	SASVRTGRSFVSSAVS	RPAVSVSRPVPSASVL	R	S	F	S	R	P	19	1	1905.99	Haliotis_sp_idb_17035_c0_g1_i1	Haliotis_sp_idb_17035_c0_g1_i1	136	154	yes	yes	2;3;4	1.8964e-09	106.93	187970000			5
SFVSSAVSSPSRPAVSVSRPVPSASVLVSR	SASVRTGRSFVSSAVS	SASVLVSRPVPSASVS	R	S	F	S	R	P	30	2	2998.62	Haliotis_sp_idb_17035_c0_g1_i1	Haliotis_sp_idb_17035_c0_g1_i1	136	165	yes	yes	4	9.0885e-08	76.294	22004000			1
SGETEDTFIADLVVGLCTGQIK	WGVMVSHRSGETEDTF	GLCTGQIKTGAPCRSE	R	S	G	I	K	T	22	0	2352.15	comp80185_c0_seq1_5 len=1716 path=[1:0-517 519:518-558 3443:559-568 570:569-864 866:865-889 891:890-1715];Haliotis_sp_Tri_41297_c0_g1_i1;comp73540_c0_seq1_5 len=1543 path=[1522:0-123 1647:124-658 2182:659-1542];comp85374_c0_seq2_2 len=2116 path=[5023:0-175 2834:176-801 3460:802-2115];comp85374_c0_seq1_2 len=2398 path=[2376:0-114 2491:115-316 5523:317-323 5530:324-457 2834:458-1083 3460:1084-2397]	comp80185_c0_seq1_5 len=1716 path=[1:0-517 519:518-558 3443:559-568 570:569-864 866:865-889 891:890-1715]	406	427	yes	no	3	2.9494e-10	101.38	403230			1
SGGLGGPPPPPPDTPPPNIPSPAPAPANNVISGSSGSSR	PGFEAVSRSGGLGGPP	SGSSGSSRSSGIIADL	R	S	G	S	R	S	39	0	3596.79	Haliotis_sp_Tri_33510_c0_g1_i1;Haliotis_sp_CLC_62_c0_g1_i1;Haliotis_sp_Tri_64677_c0_g1_i1;Haliotis_sp_Tri_33508_c0_g1_i1	Haliotis_sp_Tri_33510_c0_g1_i1	90	128	yes	no	3;4	1.0853e-10	73.287	146670000			3
SGGSGGSGGSGGSGGSGGSGGSAR	RSRGGSGRSGGSGGSG	GGSGGSARARASASAS	R	S	G	A	R	A	24	0	1739.71	Haliotis_sp_Tri_57798_c0_g1_i1;Haliotis_sp_Tri_132906_c0_g1_i1;Haliotis_sp_Tri_132910_c0_g1_i1;comp241021_c0_seq1_1 len=240 path=[218:0-239]	Haliotis_sp_Tri_57798_c0_g1_i1	470	493	no	no	3	9.6937e-11	100.53	14885000			2
SGNDITQSEVISELK	DQSVLLLKSGNDITQS	SEVISELKSYDTINNV	K	S	G	L	K	S	15	0	1618.81	Haliotis_sp_Tri_105613_c0_g1_i1;comp508308_c0_seq1_2 len=217 path=[195:0-216]	Haliotis_sp_Tri_105613_c0_g1_i1	584	598	yes	no	2	0.0095894	71.781	9159500			2
SGTNSLDLAAFNIQR	TLTNELFKSGTNSLDL	LAAFNIQRGRDHGTQS	K	S	G	Q	R	G	15	0	1605.81	Haliotis_sp_idb_25746_c0_g1_i1;Haliotis_sp_idb_25748_c0_g1_i1;Haliotis_sp_CLC_532_c0_g1_i1	Haliotis_sp_idb_25746_c0_g1_i1	488	502	yes	no	2;3	2.7201e-14	174.37	222370000			8
SHDFEITVR	CTGLCSTRSHDFEITV	HDFEITVRSDKEEVCH	R	S	H	V	R	S	9	0	1102.54	Haliotis_sp_Tri_120379_c0_g1_i1;Haliotis_sp_CLC_3878_c0_g1_i1;Haliotis_sp_idb_2768_c0_g1_i1;Haliotis_sp_idb_2772_c0_g1_i1	Haliotis_sp_idb_2772_c0_g1_i1	1224	1232	no	no	3	0.0070971	104.2	7757300			3
SHGNEALILFK	ARPLQYFRSHGNEALI	NEALILFKANSSLSRN	R	S	H	F	K	A	11	0	1227.66	Haliotis_sp_CLC_3466_c0_g1_i1;comp16849_c0_seq2_2 len=1627 path=[1605:0-1454 3060:1455-1626]	Haliotis_sp_CLC_3466_c0_g1_i1	491	501	yes	no	3	0.00068342	104.82	7677300			2
SHIAITSFNNVDYAR	VELIFNGRSHIAITSF	FNNVDYARGLTIIFNF	R	S	H	A	R	G	15	0	1706.84	Haliotis_sp_Tri_35519_c0_g1_i1;Haliotis_sp_idb_43536_c0_g1_i1	Haliotis_sp_Tri_35519_c0_g1_i1	231	245	yes	no	2;3	2.6356e-08	118.08	44044000			4
SHLSSSQVYPGAQYSR	MTSFDTKRSHLSSSQV	YPGAQYSRHPSQEPSS	R	S	H	S	R	H	16	0	1765.84	Haliotis_sp_Tri_12080_c0_g1_i1;Haliotis_sp_idb_12590_c0_g1_i1	Haliotis_sp_Tri_12080_c0_g1_i1	1278	1293	yes	no	3	0.00019205	85.988	32611000			1
SHPLLIGNTGCGGSVGFK	WKGVIQKRSHPLLIGN	CGGSVGFKGKIRGMEI	R	S	H	F	K	G	18	0	1799.9	Haliotis_sp_Tri_35519_c0_g1_i1;Haliotis_sp_idb_43536_c0_g1_i1	Haliotis_sp_Tri_35519_c0_g1_i1	346	363	yes	no	3	2.0635e-09	104.88	65887000			3
SHSIEIALEGK	SNCDNSTKSHSIEIAL	IEIALEGKYVKFTIDV	K	S	H	G	K	Y	11	0	1182.62	Haliotis_sp_Tri_35519_c0_g1_i1;Haliotis_sp_idb_43536_c0_g1_i1	Haliotis_sp_Tri_35519_c0_g1_i1	277	287	yes	no	2;3	2.4424e-06	157.68	39827000			6
SIDDIPSGELVQR	SIKYSAIKSIDDIPSG	PSGELVQRSHKTFCAE	K	S	I	Q	R	S	13	0	1427.73	Haliotis_sp_Tri_26245_c0_g1_i1	Haliotis_sp_Tri_26245_c0_g1_i1	125	137	yes	yes	2	0.00031101	83.204	0			1
SIDYTALFTGER	IVKALNKRSIDYTALF	TALFTGERAERDTKAT	R	S	I	E	R	A	12	0	1371.67	comp105740_c0_seq2_6 len=2567 path=[2926:0-41 10721:42-56 6336:57-163 6443:164-172 10788:173-189 10805:190-195 10811:196-215 3142:216-329 10883:330-334 10888:335-337 10891:338-417 3344:418-423 3350:424-447 10961:448-452 10966:453-540 6664:541-543 3470:544-638 11063:639-640 3567:641-641 3568:642-711 3638:712-715 3642:716-739 11118:740-747 6091:748-784 3711:785-846 11181:847-865 11200:866-871 11206…	comp105740_c0_seq2_6 len=2567 path=[2926:0-41 10721:42-56 6336:57-163 6443:164-172 10788:173-189 10805:190-195 10811:196-215 3142:216-329 10883:330-334 10888:335-337 10891:338-417 3344:418-423 3350:424-447 10961:448-452 10966:453-540 6664:541-543 3470:544-638 11063:639-640 3567:641-641 3568:642-711 3638:712-715 3642:716-739 11118:740-747 6091:748-784 3711:785-846 11181:847-865 11200:866-871 11206…	190	201	yes	no	2	7.6442e-06	100.38	0			1
SIQAPNLQCQLNGPVEQVNAITGFLDSSNVYGSSK	RTCLSFTRSIQAPNLQ	SNVYGSSKEEIDIHRL	R	S	I	S	K	E	35	0	3734.82	Haliotis_sp_idb_25746_c0_g1_i1;Haliotis_sp_idb_25748_c0_g1_i1	Haliotis_sp_idb_25746_c0_g1_i1	235	269	yes	no	3;4	2.9532e-15	91.437	103590000			2
SISLEIPISYEGR	DFDRINIKSISLEIPI	IPISYEGRSILPILDY	K	S	I	G	R	S	13	0	1462.77	Haliotis_sp_CLC_4246_c0_g1_i1;comp93938_c0_seq1_4 len=1361 path=[1:0-76 78:77-81 83:82-275 277:276-373 375:374-381 383:382-1309 4482:1310-1360];comp93938_c0_seq2_4 len=1861 path=[1:0-76 78:77-81 83:82-275 277:276-373 375:374-381 383:382-1309 1311:1310-1623 4932:1624-1627 1629:1628-1643 1645:1644-1860]	Haliotis_sp_CLC_4246_c0_g1_i1	270	282	yes	no	2	1.6114e-09	141.13	3477600			1
SISVSRPASSASITISR	SNPSPSQRSISVSRPA	SASITISRQSQSASNP	R	S	I	S	R	Q	17	1	1717.93	Haliotis_sp_CLC_73_c0_g1_i1	Haliotis_sp_CLC_73_c0_g1_i1	614	630	yes	yes	3	0.0010154	72.433	8394600			1
SLEELPFLPDHLVDHPRPDVTK	KSTMPTGRSLEELPFL	HPRPDVTKAQVPSQAT	R	S	L	T	K	A	22	1	2553.32	Haliotis_sp_idb_6290_c0_g1_i1	Haliotis_sp_idb_6290_c0_g1_i1	844	865	yes	yes	5	3.9636e-10	99.407	1794500			1
SLLNNPYLMMMGDK	GLARTSHKSLLNNPYL	YLMMMGDKYFEVAALD	K	S	L	D	K	Y	14	0	1625.76	Haliotis_sp_Tri_119193_c0_g1_i1;sp|P86738|UP4_HALAI Uncharacterized protein 4 OS=Haliotis asinina PE=1 SV=1	Haliotis_sp_Tri_119193_c0_g1_i1	98	111	yes	no	3	0.00060666	82.529	1173300000	272;273;274		8
SLLNNPYLMMMGDKYFEVAALDMLMDPSTQVSPIQR	GLARTSHKSLLNNPYL	TQVSPIQRMVIAKNAD	K	S	L	Q	R	M	36	1	4117.97	Haliotis_sp_Tri_119193_c0_g1_i1	Haliotis_sp_Tri_119193_c0_g1_i1	98	133	yes	yes	4;5	1.1914e-15	95.551	216880000	272;273;274;275;276		3
SLPWEQSLDTCR	ICIQTNIKSLPWEQSL	EQSLDTCRANDAFLLK	K	S	L	C	R	A	12	0	1490.68	Haliotis_sp_CLC_554_c0_g1_i1	Haliotis_sp_CLC_554_c0_g1_i1	73	84	yes	yes	2	0.00063633	112.64	10220000			2
SLQIQGGLQQR	EMASEKERSLQIQGGL	IQGGLQQRFDRERKEL	R	S	L	Q	R	F	11	0	1226.67	Haliotis_sp_idb_8866_c0_g1_i1;comp105447_c0_seq1_5 len=3062 path=[1:0-132 134:133-206 208:207-213 215:214-253 255:254-268 270:269-335 10913:336-342 344:343-348 10926:349-491 493:492-535 537:536-541 543:542-555 557:556-621 11089:622-627 11095:628-830 832:831-867 869:868-912 914:913-919 921:920-949 951:950-955 957:956-1050 1052:1051-1100 1102:1101-1242 11378:1243-1246 11382:1247-1389 1391:1390-1405…	Haliotis_sp_idb_8866_c0_g1_i1	225	235	yes	no	2	0.034834	63.624	9862500		1	1
SLQLGLPLLR	VPIQQRARSLQLGLPL	QLGLPLLRRLSQRTGG	R	S	L	L	R	R	10	0	1108.7	Haliotis_sp_CLC_554_c0_g1_i1	Haliotis_sp_CLC_554_c0_g1_i1	828	837	yes	yes	2	0.0022853	121.73	39242000			3
SLYVPAMLSMM	QSAGMGMRSLYVPAML	VPAMLSMM________	R	S	L	M	M	-	11	0	1241.59	Haliotis_sp_Tri_119193_c0_g1_i1	Haliotis_sp_Tri_119193_c0_g1_i1	165	175	yes	yes	3	0.0058079	66.056	36116000	277;278;279		2
SMQGVGGVVIPAHLDVQNPHSFEMK	ELRRLQMRSMQGVGGV	NPHSFEMKDLETLIKQ	R	S	M	M	K	D	25	0	2676.32	comp92223_c1_seq1_1 len=1422 path=[5715:0-199 5915:200-218 5934:219-467 17974:468-468 6184:469-484 6200:485-1421];Haliotis_sp_idb_2286_c0_g1_i1	comp92223_c1_seq1_1 len=1422 path=[5715:0-199 5915:200-218 5934:219-467 17974:468-468 6184:469-484 6200:485-1421]	154	178	yes	no	4	1.6334e-07	86.791	7403200	41;42		1
SNILDDLFSR	KCRLLPSRSNILDDLF	ILDDLFSRLSAINNTL	R	S	N	S	R	L	10	0	1178.59	Haliotis_sp_idb_26030_c0_g1_i1;comp104856_c0_seq3_5 len=2741 path=[1:0-84 13888:85-89 91:90-97 99:98-160 162:161-169 171:170-268 270:269-319 13967:320-337 4954:338-364 9307:365-381 4998:382-452 5069:453-462 5079:463-519 5136:520-525 5142:526-600 14188:601-718 7400:719-738 5355:739-764 5381:765-802 5419:803-855 5472:856-877 5494:878-903 5520:904-907 5524:908-1002 14760:1003-1009 14767:1010-1082 14…	Haliotis_sp_idb_26030_c0_g1_i1	260	269	yes	no	2	7.4345e-09	172.27	774570000			7
SNLNEQMEDIR	DDDDYYEKSNLNEQME	NEQMEDIRERIEGMNS	K	S	N	I	R	E	11	0	1347.61	Haliotis_sp_idb_55709_c0_g1_i1;Haliotis_sp_CLC_21655_c0_g1_i1;Haliotis_sp_idb_55710_c0_g1_i1	Haliotis_sp_idb_55709_c0_g1_i1	329	339	yes	no	2	0.00068968	124.6	8645000	249		2
SNPPRPPVVLGR	VQSAAAFRSNPPRPPV	RPPVVLGRRNRLPFFS	R	S	N	G	R	R	12	1	1287.74	Haliotis_sp_idb_34528_c0_g1_i1	Haliotis_sp_idb_34528_c0_g1_i1	278	289	yes	yes	2;3	0.0021204	96.551	67841000			3
SNPSCVAQTDGLTGPIPGSR	TNCEECAKSNPSCVAQ	TGPIPGSRTQYYNCSK	K	S	N	S	R	T	20	0	2012.96	Haliotis_sp_CLC_2232_c0_g1_i1;Haliotis_sp_idb_1745_c0_g1_i1	Haliotis_sp_CLC_2232_c0_g1_i1	1436	1455	yes	no	2	0.00010856	77.221	7699600			2
SNSDYWSSDR	RRGVDSYKSNSDYWSS	SDYWSSDRWSTRRADN	K	S	N	D	R	W	10	0	1215.48	Haliotis_sp_Tri_64952_c0_g1_i1	Haliotis_sp_Tri_64952_c0_g1_i1	83	92	yes	yes	2	0.0009986	149.17	156630000			4
SNSFSKPIIR	AEPYVRVRSNSFSKPI	SFSKPIIRFSGLKAAT	R	S	N	I	R	F	10	1	1147.63	Haliotis_sp_idb_8012_c0_g1_i1	Haliotis_sp_idb_8012_c0_g1_i1	434	443	yes	yes	3	0.0049884	103.87	1605200			2
SPFLEVEGNTQFK	EKSITGWRSPFLEVEG	VEGNTQFKNLTYLGFT	R	S	P	F	K	N	13	0	1494.74	Haliotis_sp_idb_6290_c0_g1_i1	Haliotis_sp_idb_6290_c0_g1_i1	159	171	yes	yes	2	0.026276	76.01	3602800			0
SPMQGTLAAPK	GSPVPTRKSPMQGTLA	QGTLAAPKPVTNWMNM	K	S	P	P	K	P	11	0	1099.57	Haliotis_sp_CLC_1642_c0_g1_i1;comp85674_c0_seq1_1 len=1364 path=[2827:0-66 1553:67-628 2115:629-650 2137:651-998 2485:999-1296 2783:1297-1363];comp85674_c0_seq2_1 len=1436 path=[1414:0-138 1553:139-700 2115:701-722 2137:723-1070 2485:1071-1368 2783:1369-1435];tr|Q9BP38|Q9BP38_HALRU Aragonite protein AP24 OS=Haliotis rufescens PE=2 SV=1	Haliotis_sp_CLC_1642_c0_g1_i1	164	174	yes	no	2	0.0068116	97.163	2410300			1
SPMQGTLAAPKPVTNWMNMMSQR	GSPVPTRKSPMQGTLA	WMNMMSQRRFDMGTWD	K	S	P	Q	R	R	23	1	2575.22	Haliotis_sp_CLC_1642_c0_g1_i1;comp85674_c0_seq1_1 len=1364 path=[2827:0-66 1553:67-628 2115:629-650 2137:651-998 2485:999-1296 2783:1297-1363];comp85674_c0_seq2_1 len=1436 path=[1414:0-138 1553:139-700 2115:701-722 2137:723-1070 2485:1071-1368 2783:1369-1435]	Haliotis_sp_CLC_1642_c0_g1_i1	164	186	yes	no	3	3.8472e-05	74.876	4560300	32;33;34;35		1
SPTMAGGLFAISR	ANDILPVRSPTMAGGL	GGLFAISREYFEHLGT	R	S	P	S	R	E	13	0	1306.67	Haliotis_sp_idb_5674_c0_g1_i1;comp104092_c0_seq1_6 len=3885 path=[1:0-41 43:42-242 244:243-569 11294:570-584 8268:585-585 10817:586-609 616:610-894 901:895-942 949:943-973 980:974-998 1005:999-1044 1051:1045-1069 1076:1070-1143 1150:1144-1167 1174:1168-1345 1352:1346-1667 1674:1668-1691 1698:1692-1712 1719:1713-1736 1743:1737-1760 1767:1761-1784 1791:1785-1847 8269:1848-1871 1878:1872-1997 2004:1…	Haliotis_sp_idb_5674_c0_g1_i1	365	377	yes	no	2	0.022902	84.297	835150	10		1
SQFGSVPQFGGSK	DTSQFGARSQFGSVPQ	VPQFGGSKFSATSQFG	R	S	Q	S	K	F	13	0	1324.64	Haliotis_sp_Tri_108584_c0_g1_i1	Haliotis_sp_Tri_108584_c0_g1_i1	335	347	yes	yes	2;3	0.0014466	79.885	1104500000			4
SQQLTPGRPPLYR	QLNHMDPRSQQLTPGR	PGRPPLYRDRQINIRP	R	S	Q	Y	R	D	13	1	1511.82	Haliotis_sp_Tri_45070_c0_g1_i1	Haliotis_sp_Tri_45070_c0_g1_i1	600	612	yes	yes	2;3	0.00043805	109	94753000			5
SQVGMGNGFQDHPLSR	RMGPTQLRSQVGMGNG	FQDHPLSRNDPTNPNT	R	S	Q	S	R	N	16	0	1728.8	Haliotis_sp_idb_3591_c0_g1_i1	Haliotis_sp_idb_3591_c0_g1_i1	443	458	yes	yes	3	1.0431e-11	129.05	76431000	233		3
SQVVAGTNYFIK	TYRAISYRSQVVAGTN	AGTNYFIKVDVGDEHY	R	S	Q	I	K	V	12	0	1325.7	Haliotis_sp_CLC_2126_c0_g1_i1;comp106756_c0_seq2_6 len=1159 path=[1838:0-82 1937:83-146 10103:147-148 2003:149-157 2012:158-191 9913:192-229 15787:230-335 10742:336-384 2261:385-456 2333:457-494 2371:495-514 15870:515-549 15906:550-697 2574:698-909 16033:910-917 11271:918-927 2804:928-1078 13772:1079-1158];comp106756_c0_seq4_4 len=1181 path=[1838:0-82 1937:83-146 10103:147-148 2003:149-157 2012:1…	Haliotis_sp_CLC_2126_c0_g1_i1	46	57	yes	no	2	0.0076031	87.719	39489000			1
SREPGETEGK	AWMSASRKSREPGETE	EPGETEGKGRSSGSAA	K	S	R	G	K	G	10	1	1088.51	Haliotis_sp_Tri_108584_c0_g1_i1	Haliotis_sp_Tri_108584_c0_g1_i1	386	395	yes	yes	3	0.0066778	96.171	648220			1
SSDGYGWNYGNQNR	KWNRWDSRSSDGYGWN	WNYGNQNRWGSRRGVD	R	S	S	N	R	W	14	0	1616.66	Haliotis_sp_Tri_64952_c0_g1_i1	Haliotis_sp_Tri_64952_c0_g1_i1	58	71	yes	yes	2;3	7.9677e-11	147.33	386900000			13
SSFAEAAGYCR	CYWFSTIRSSFAEAAG	AEAAGYCRYLESHLAI	R	S	S	C	R	Y	11	0	1217.51	tr|F8J3D2|F8J3D2_HALLA Perlucin C protein OS=Haliotis laevigata GN=perlucin C PE=2 SV=1;tr|F8J3D1|F8J3D1_HALLA Perlucin B protein OS=Haliotis laevigata GN=perlucin B PE=2 SV=1;tr|F8J3D0|F8J3D0_HALLA Perlucin A2 protein OS=Haliotis laevigata GN=perlucin A2 PE=2 SV=1;sp|P82596|PLC_HALLA Perlucin OS=Haliotis laevigata PE=1 SV=3	tr|F8J3D2|F8J3D2_HALLA Perlucin C protein OS=Haliotis laevigata GN=perlucin C PE=2 SV=1	39	49	no	no	2;3	1.7028e-07	172.88	1489100000			46
SSGTTGVSGYYK	PASCKMTRSSGTTGVS	TGVSGYYKFSLRNVDS	R	S	S	Y	K	F	12	0	1205.56	Haliotis_sp_CLC_8815_c0_g1_i1;Haliotis_sp_idb_19915_c0_g1_i1;comp103351_c1_seq6_2 len=2894 path=[10370:0-316 2498:317-382 17439:383-385 17442:386-391 2573:392-462 2644:463-466 2648:467-1046 3228:1047-1058 17673:1059-1073 3255:1074-1088 3270:1089-1701 3883:1702-1729 3911:1730-1803 3985:1804-1817 3999:1818-2176 4358:2177-2190 18090:2191-2525 4707:2526-2528 4710:2529-2636 4818:2637-2644 4826:2645-26…	Haliotis_sp_CLC_8815_c0_g1_i1	194	205	yes	no	2	0.0011523	108.56	4566100			2
SSMSQSSDMMTRPNWR	SFLSDHPRSSMSQSSD	MMTRPNWRMSARSNSH	R	S	S	W	R	M	16	1	1899.8	Haliotis_sp_idb_3591_c0_g1_i1	Haliotis_sp_idb_3591_c0_g1_i1	696	711	yes	yes	3	0.00030362	76.82	10614000	234;235;236		3
SSNSVSGPASSASVR	TSIFPLQKSSNSVSGP	PASSASVRTGRSFVSS	K	S	S	V	R	T	15	0	1391.66	Haliotis_sp_idb_17035_c0_g1_i1	Haliotis_sp_idb_17035_c0_g1_i1	118	132	yes	yes	2	0.00033987	89.624	14960000			3
SSSPGTNVASSIVR	YRLAATRRSSSPGTNV	NVASSIVRRPQPSLGG	R	S	S	V	R	R	14	0	1360.69	Haliotis_sp_Tri_121458_c0_g1_i1	Haliotis_sp_Tri_121458_c0_g1_i1	109	122	yes	yes	2	0.0020667	88.282	218990000			6
SSSSWNLGGWNNVR	SVILGRRRSSSSWNLG	LGGWNNVRRSSWSTEP	R	S	S	V	R	R	14	0	1562.72	Haliotis_sp_Tri_64952_c0_g1_i1	Haliotis_sp_Tri_64952_c0_g1_i1	27	40	yes	yes	2;3	7.5055e-11	150.49	669100000			13
SSTFNTQSTNR	NMMTQGPRSSTFNTQS	FNTQSTNRNYPMWGQQ	R	S	S	N	R	N	11	0	1241.56	Haliotis_sp_CLC_1125_c0_g1_i1	Haliotis_sp_CLC_1125_c0_g1_i1	854	864	yes	yes	2	0.010708	89.561	923480			1
SSWSTEPEK	GGWNNVRRSSWSTEPE	SWSTEPEKWNRWDSRS	R	S	S	E	K	W	9	0	1049.47	Haliotis_sp_Tri_64952_c0_g1_i1	Haliotis_sp_Tri_64952_c0_g1_i1	42	50	yes	yes	2	0.038212	102.07	23655000			2
STTGGNNAWYYQMICK	SSRSPTTRSTTGGNNA	WYYQMICKNSYAPLMQ	R	S	T	C	K	N	16	0	1892.82	Haliotis_sp_Tri_64952_c0_g1_i1	Haliotis_sp_Tri_64952_c0_g1_i1	134	149	yes	yes	3	0.00096688	71.531	181270000	300		3
SVEHCVEIR	EPNNGRGRSVEHCVEI	VEHCVEIRFNGFLNDR	R	S	V	I	R	F	9	0	1127.54	comp73608_c1_seq1_6 len=644 path=[622:0-643]	comp73608_c1_seq1_6 len=644 path=[622:0-643]	152	160	yes	yes	3	0.02228	72.275	2959400			2
SVTEQGAELSNEER	DDMAACMKSVTEQGAE	AELSNEERNLLSVAYK	K	S	V	E	R	N	14	0	1547.71	comp64599_c0_seq2_6 len=1464 path=[3017:0-1301 2878:1302-1463]	comp64599_c0_seq2_6 len=1464 path=[3017:0-1301 2878:1302-1463]	66	79	yes	yes	2	4.581e-11	160.84	3054500			1
SVTGADLPSAR	GISLPRTKSVTGADLP	GADLPSARFISFIVHV	K	S	V	A	R	F	11	0	1072.55	Haliotis_sp_idb_25746_c0_g1_i1;Haliotis_sp_idb_25748_c0_g1_i1	Haliotis_sp_idb_25746_c0_g1_i1	129	139	yes	no	2;3	0.00025516	116.55	510220000			7
SVYEPVEFEIQER	NLTRDDTKSVYEPVEF	VEFEIQERTGGKVTPP	K	S	V	E	R	T	13	0	1623.78	Haliotis_sp_idb_18575_c0_g1_i1	Haliotis_sp_idb_18575_c0_g1_i1	226	238	yes	yes	2	0.00010839	109.44	5279400			2
SWIDTNHMNR	EFIRQDCRSWIDTNHM	IDTNHMNRWCEQNCLG	R	S	W	N	R	W	10	0	1272.57	Haliotis_sp_CLC_1125_c0_g1_i1	Haliotis_sp_CLC_1125_c0_g1_i1	939	948	yes	yes	3	0.0068148	78.098	34129000	126		5
SWNSWSGSSWGR	RRADNTWKSWNSWSGS	WSGSSWGRQNQGRSRT	K	S	W	G	R	Q	12	0	1395.6	Haliotis_sp_Tri_64952_c0_g1_i1	Haliotis_sp_Tri_64952_c0_g1_i1	104	115	yes	yes	2	1.3275e-06	151.26	2155300			2
SYELPDGQVITIGNER	ASSSSLEKSYELPDGQ	VITIGNERFRCPEALF	K	S	Y	E	R	F	16	0	1789.88	tr|B3TK83|B3TK83_HALDV Beta-actin 2 OS=Haliotis diversicolor PE=2 SV=1;tr|Q256S1|Q256S1_HALTU Actin OS=Haliotis tuberculata GN=actin PE=2 SV=1;tr|B3SNT2|B3SNT2_HALDV Actin OS=Haliotis diversicolor PE=2 SV=1;Haliotis_sp_Tri_131427_c0_g1_i1;comp103470_c1_seq20_6 len=1319 path=[18001:0-239 25907:240-242 1593:243-278 25943:279-283 25948:284-287 25952:288-331 21354:332-362 1713:363-373 26024:374-391 1…	tr|B3TK83|B3TK83_HALDV Beta-actin 2 OS=Haliotis diversicolor PE=2 SV=1	239	254	no	no	2;3	8.8898e-06	99.055	39034000			4
SYVPKPQIQTSLQPIR	RFPKEFPKSYVPKPQI	QTSLQPIRVHYPQMHG	K	S	Y	I	R	V	16	1	1854.04	Haliotis_sp_idb_16318_c0_g1_i1	Haliotis_sp_idb_16318_c0_g1_i1	122	137	yes	yes	3	1.6805e-10	125.67	47182000			4
TADDSTIVAVLLSWCK	LLEGNGNKTADDSTIV	AVLLSWCKGYKKIIPC	K	T	A	C	K	G	16	0	1777.89	Haliotis_sp_CLC_12_c0_g1_i1	Haliotis_sp_CLC_12_c0_g1_i1	71	86	yes	yes	3	2.4933e-07	105.14	8142700			1
TAISLCSVVSLR	VSSGVGAKTAISLCSV	LCSVVSLRQTKVLUUC	K	T	A	L	R	Q	12	0	1304.71	comp94471_c0_seq4_1 len=1168 path=[1:0-382 384:383-436 4305:437-564 566:565-566 568:567-616 618:617-619 621:620-718 720:719-746 748:747-988 990:989-1027 1029:1028-1144 4463:1145-1167];comp94471_c0_seq3_1 len=1184 path=[1:0-382 384:383-436 4305:437-564 566:565-566 568:567-616 618:617-619 621:620-718 720:719-746 748:747-988 3168:989-1043 1029:1044-1160 4463:1161-1183]	comp94471_c0_seq4_1 len=1168 path=[1:0-382 384:383-436 4305:437-564 566:565-566 568:567-616 618:617-619 621:620-718 720:719-746 748:747-988 990:989-1027 1029:1028-1144 4463:1145-1167]	43	54	yes	no	4	0.011087	60.255	415020		8;15	0
TALTQSAVNFFCQTYPGK	DPVNKNCRTALTQSAV	FCQTYPGKRAPNPINC	R	T	A	G	K	R	18	0	2031.97	Haliotis_sp_CLC_2232_c0_g1_i1;Haliotis_sp_idb_1745_c0_g1_i1	Haliotis_sp_CLC_2232_c0_g1_i1	1632	1649	yes	no	3	6.4505e-14	119.68	6694700			2
TAQQQVPVICR	RFPPSPRRTAQQQVPV	QQVPVICRDGWTRAVA	R	T	A	C	R	D	11	0	1298.68	Haliotis_sp_CLC_554_c0_g1_i1	Haliotis_sp_CLC_554_c0_g1_i1	36	46	yes	yes	2	3.4206e-06	143.96	12074000			4
TASQLGLNIVDFPLNYGNR	KEHTFLVRTASQLGLN	FPLNYGNRNETIYYLR	R	T	A	N	R	N	19	0	2091.07	Haliotis_sp_Tri_25106_c0_g1_i1	Haliotis_sp_Tri_25106_c0_g1_i1	110	128	yes	yes	2;3	2.8097e-44	223.29	472590000			5
TCTNPAPAFNGQYCVGDDR	TLVVTSTRTCTNPAPA	QYCVGDDRTTSTKACN	R	T	C	D	R	T	19	0	2141.89	Haliotis_sp_idb_25731_c0_g1_i1;Haliotis_sp_idb_25730_c0_g1_i1;Haliotis_sp_idb_25733_c0_g1_i1	Haliotis_sp_idb_25731_c0_g1_i1	67	85	yes	no	2;3	1.1442e-34	165.3	28599000			5
TCTNPAPAYNGQYCVGDDR	________________	QYCVGDDRTTFRQACN	R	T	C	D	R	T	19	0	2157.88	Haliotis_sp_idb_25731_c0_g1_i1;Haliotis_sp_idb_25730_c0_g1_i1;Haliotis_sp_idb_25733_c0_g1_i1;comp68740_c0_seq1_1 len=219 path=[269:0-32 302:33-167 251:168-185 454:186-218]	Haliotis_sp_idb_25731_c0_g1_i1	5	23	yes	no	2;3	2.2526e-24	151.63	123990000			6
TCTPSVTTAALR	EVFDQLTRTCTPSVTT	SVTTAALRAFCSAHPD	R	T	C	L	R	A	12	0	1276.64	Haliotis_sp_CLC_2232_c0_g1_i1;Haliotis_sp_idb_1745_c0_g1_i1	Haliotis_sp_CLC_2232_c0_g1_i1	511	522	yes	no	2	0.0061756	90.614	9466100			1
TCYSYPGQFPHGK	FYPATPSKTCYSYPGQ	PGQFPHGKRLMLDCLS	K	T	C	G	K	R	13	0	1540.68	Haliotis_sp_Tri_120379_c0_g1_i1;Haliotis_sp_idb_2772_c0_g1_i1	Haliotis_sp_idb_2772_c0_g1_i1	1604	1616	no	no	3	0.0010684	84.169	4186000			2
TDLKPIASR	SVFPTQERTDLKPIAS	DLKPIASRFTQEPAHQ	R	T	D	S	R	F	9	1	999.571	Haliotis_sp_Tri_45070_c0_g1_i1;Haliotis_sp_CLC_1969_c0_g1_i1	Haliotis_sp_Tri_45070_c0_g1_i1	59	67	yes	no	3	0.0033568	144.65	13984000			2
TDPVYFGHHFK	YFLTSQKKTDPVYFGH	VYFGHHFKTIVKQGYY	K	T	D	F	K	T	11	0	1346.64	Haliotis_sp_Tri_47901_c0_g1_i1;comp92949_c2_seq16_6 len=2805 path=[10669:0-168 25616:169-326 10996:327-505 11175:506-523 11193:524-749 11419:750-1339 12009:1340-1367 3329:1368-1370 3332:1371-1405 26308:1406-1409 3371:1410-1419 3381:1420-1443 3405:1444-1676 3638:1677-1724 3686:1725-2454 4416:2455-2473 4435:2474-2613 4589:2614-2804];comp92949_c2_seq3_6 len=2819 path=[10669:0-168 25616:169-326 10996…	Haliotis_sp_Tri_47901_c0_g1_i1	215	225	yes	no	4	0.006783	66.603	7920300			2
TDQNDLLTLCEVQVFGK	LRLSSPDRTDQNDLLT	CEVQVFGKTVM_____	R	T	D	G	K	T	17	0	1978.97	Haliotis_sp_Tri_120379_c0_g1_i1;Haliotis_sp_Tri_120377_c0_g1_i1;Haliotis_sp_idb_2772_c0_g1_i1	Haliotis_sp_idb_2772_c0_g1_i1	2228	2244	no	no	3	8.2425e-05	86.367	10005000			1
TEELGGPR	YLRGRHLRTEELGGPR	TEELGGPRTPYNLRPQ	R	T	E	P	R	T	8	0	857.424	Haliotis_sp_idb_20988_c0_g1_i1;Haliotis_sp_idb_20996_c0_g1_i1	Haliotis_sp_idb_20988_c0_g1_i1	77	84	yes	no	2	0.02814	147.34	511620			1
TEEQLFR	DNNMFDLKTEEQLFRK	KTEEQLFRKLPNSIRK	K	T	E	F	R	K	7	0	921.456	Haliotis_sp_idb_7892_c0_g1_i1;comp104004_c0_seq4_5 len=1737 path=[4425:0-35 18479:36-51 4424:52-458 4883:459-461 4886:462-1736];comp104004_c0_seq2_5 len=2658 path=[1926:0-369 17363:370-373 2300:374-383 17370:384-391 17378:392-422 17431:423-439 3891:440-950 4402:951-958 4410:959-972 4424:973-1379 4883:1380-1382 4886:1383-2657]	Haliotis_sp_idb_7892_c0_g1_i1	153	159	yes	no	2	0.019044	155.73	2829300			1
TFDQLTPEESQDR	FLGKDDAKTFDQLTPE	TPEESQDRLGLIVDKI	K	T	F	D	R	L	13	0	1564.7	Haliotis_sp_idb_17123_c0_g1_i1;Haliotis_sp_Tri_107427_c0_g1_i1;comp103017_c0_seq2_6 len=3012 path=[1:0-111 113:112-463 465:464-1959 27157:1960-2163 35207:2164-2164 13002:2165-2840 35333:2841-2843 25906:2844-2980 26043:2981-3011];comp103017_c0_seq6_6 len=3036 path=[1:0-111 113:112-463 465:464-1959 1961:1960-2187 35207:2188-2188 13002:2189-2864 35333:2865-2867 25906:2868-3004 26043:3005-3035];comp1…	Haliotis_sp_idb_17123_c0_g1_i1	78	90	yes	no	2	0.040607	63.292	9967900			1
TFDWVAPLNANPGTIIQFR	GRIAKKRKTFDWVAPL	PGTIIQFRSVIVEDKT	K	T	F	F	R	S	19	0	2159.12	Haliotis_sp_Tri_63049_c0_g1_i1	Haliotis_sp_Tri_63049_c0_g1_i1	174	192	yes	yes	2;3	1.4911e-25	158.98	317520000			6
TFTLSTADNTLGAPASGPGTK	IGLALYGRTFTLSTAD	PASGPGTKGPYTREKG	R	T	F	T	K	G	21	0	2006	Haliotis_sp_CLC_2296_c0_g1_i1	Haliotis_sp_CLC_2296_c0_g1_i1	288	308	yes	yes	2;3	2.4129e-23	131.09	110180000			7
TFTSPNINEFR	CPAQTDVRTFTSPNIN	SPNINEFRFSFLAFKF	R	T	F	F	R	F	11	0	1324.64	comp101638_c0_seq5_5 len=1626 path=[2732:0-74 10580:75-88 10594:89-96 2829:97-107 2840:108-110 2843:111-137 7690:138-156 2889:157-160 2893:161-208 8024:209-223 10658:224-253 10688:254-275 3004:276-354 9007:355-414 3142:415-524 3252:525-1187 3915:1188-1601 10991:1602-1602 10992:1603-1625];comp101638_c0_seq1_5 len=2332 path=[2732:0-74 10580:75-88 10594:89-96 2829:97-107 2840:108-110 2843:111-137 76…	comp101638_c0_seq5_5 len=1626 path=[2732:0-74 10580:75-88 10594:89-96 2829:97-107 2840:108-110 2843:111-137 7690:138-156 2889:157-160 2893:161-208 8024:209-223 10658:224-253 10688:254-275 3004:276-354 9007:355-414 3142:415-524 3252:525-1187 3915:1188-1601 10991:1602-1602 10992:1603-1625]	230	240	yes	no	2	3.1788e-06	147.91	49576000			3
TFVSSTVSYLR	AGSPMMRKTFVSSTVS	SSTVSYLRSNGFDGLD	K	T	F	L	R	S	11	0	1258.66	comp79626_c0_seq1_4 len=1656 path=[1634:0-1091 2726:1092-1132 2767:1133-1655];Haliotis_sp_idb_43266_c0_g1_i1	comp79626_c0_seq1_4 len=1656 path=[1634:0-1091 2726:1092-1132 2767:1133-1655]	145	155	no	no	2;3	0.00076473	114.86	51360000			6
TGAGVGNAHPVQQTGSSVR	RPRSPGHRTGAGVGNA	QQTGSSVREYQKTSVL	R	T	G	V	R	E	19	0	1821.91	Haliotis_sp_idb_8012_c0_g1_i1	Haliotis_sp_idb_8012_c0_g1_i1	553	571	yes	yes	3	1.0804e-09	106.57	5817900			2
TGEFNTLVVLK	VEVVVPFKTGEFNTLV	FNTLVVLKAMDALSVR	K	T	G	L	K	A	11	0	1219.68	Haliotis_sp_Tri_111928_c0_g1_i1;comp64272_c0_seq1_3 len=1172 path=[1150:0-1147 2298:1148-1171]	Haliotis_sp_Tri_111928_c0_g1_i1	203	213	yes	no	2	0.015908	70.942	0			2
TGISSLDSTSTGK	SANTVKIKTGISSLDS	LDSTSTGKGGQAGTSS	K	T	G	G	K	G	13	0	1252.61	Haliotis_sp_CLC_73_c0_g1_i1	Haliotis_sp_CLC_73_c0_g1_i1	388	400	yes	yes	2	0.01899	71.879	23999000			1
TGTTDALESATK	EYICRTQKTGTTDALE	DALESATKQVVFVAPV	K	T	G	T	K	Q	12	0	1193.58	Haliotis_sp_Tri_56398_c0_g1_i1;comp103479_c0_seq1_1 len=4049 path=[4032:0-334 4367:335-357 4390:358-739 4772:740-755 4788:756-859 4892:860-869 4902:870-907 8346:908-924 4957:925-1088 5121:1089-1096 5129:1097-1135 5168:1136-1136 5169:1137-1895 5928:1896-2089 6122:2090-2127 6160:2128-2428 11177:2429-2554 11247:2555-2570 6603:2571-2625 11296:2626-2630 11301:2631-2645 6681:2646-2694 11327:2695-2700 1…	Haliotis_sp_Tri_56398_c0_g1_i1	120	131	yes	no	2	0.001872	102.87	5933100			1
TGWQPPADAPSQGGGR	TSTGGGSRTGWQPPAD	APSQGGGRWQSPHHHQ	R	T	G	G	R	W	16	0	1580.73	Haliotis_sp_idb_4071_c0_g1_i1;Haliotis_sp_idb_4065_c0_g1_i1;Haliotis_sp_CLC_591_c0_g1_i1	Haliotis_sp_idb_4071_c0_g1_i1	121	136	yes	no	2	1.1112e-06	106.3	6817600			2
THVSGQATAQTAPAVGQDR	AEVYPISKTHVSGQAT	APAVGQDRSPVTDQTP	K	T	H	D	R	S	19	0	1893.93	Haliotis_sp_idb_27355_c0_g1_i1;comp30184_c0_seq1_4 len=604 path=[582:0-603]	Haliotis_sp_idb_27355_c0_g1_i1	473	491	yes	no	3	1.3482e-06	91.622	2338100			3
TIHLSDIQISFK	MFELSTPKTIHLSDIQ	SDIQISFKTNIPKSER	K	T	I	F	K	T	12	0	1400.77	Haliotis_sp_Tri_12080_c0_g1_i1	Haliotis_sp_Tri_12080_c0_g1_i1	983	994	yes	yes	3	0.006115	70.524	4254600			1
TIHSVSGTDLNFMIR	LPNMIDPRTIHSVSGT	TDLNFMIRRLVWTRGT	R	T	I	I	R	R	15	0	1689.85	Haliotis_sp_Tri_120379_c0_g1_i1;Haliotis_sp_idb_2772_c0_g1_i1	Haliotis_sp_idb_2772_c0_g1_i1	1843	1857	no	no	3	4.2076e-11	133.48	13108000	215		2
TIPIDGLLQFEDECPFPLLYDSNTK	AKFYNCNRTIPIDGLL	LLYDSNTKECSDPDIN	R	T	I	T	K	E	25	0	2924.42	Haliotis_sp_CLC_2232_c0_g1_i1;Haliotis_sp_idb_1745_c0_g1_i1	Haliotis_sp_CLC_2232_c0_g1_i1	113	137	yes	no	3	8.2265e-07	83.059	8666200			1
TIPPDPPASQQYPR	TRVNPIYRTIPPDPPA	PASQQYPRQFAPSHSS	R	T	I	P	R	Q	14	0	1565.78	Haliotis_sp_CLC_73_c0_g1_i1	Haliotis_sp_CLC_73_c0_g1_i1	293	306	yes	yes	2;3	4.2386e-06	113.76	22066000			24
TITDAVAVAAEK	DVKTIDTKTITDAVAV	AVAVAAEKFLRTDSPT	K	T	I	E	K	F	12	0	1187.64	Haliotis_sp_CLC_12_c0_g1_i1	Haliotis_sp_CLC_12_c0_g1_i1	431	442	yes	yes	3	0.0038395	74.392	2940800			1
TITLEVEPSDTIENVK	FVKTLTGKTITLEVEP	SDTIENVKAKIQDKEG	K	T	I	V	K	A	16	0	1786.92	comp85993_c0_seq3_1 len=269 path=[1:0-25 2598:26-29 1290:30-56 1317:57-133 3005:134-185 3038:186-199 2517:200-215 1475:216-235 3070:236-245 3080:246-268];comp64346_c0_seq4_6 len=435 path=[457:0-206 227:207-227 970:228-434];comp64346_c0_seq2_6 len=435 path=[974:0-206 973:207-227 970:228-434];comp64346_c0_seq1_6 len=435 path=[457:0-206 922:207-227 971:228-434];comp85993_c0_seq1_3 len=458 path=[2343…	comp85993_c0_seq3_1 len=269 path=[1:0-25 2598:26-29 1290:30-56 1317:57-133 3005:134-185 3038:186-199 2517:200-215 1475:216-235 3070:236-245 3080:246-268]	41	56	yes	no	2;3	7.3018e-08	112.96	24121000			6
TIVSQEVLSR	RVQSENIKTIVSQEVL	VSQEVLSRTHGNYKLK	K	T	I	S	R	T	10	0	1130.63	Haliotis_sp_idb_12724_c0_g1_i1;comp82638_c0_seq1_6 len=2489 path=[2469:0-1041 3511:1042-1521 3991:1522-2488]	Haliotis_sp_idb_12724_c0_g1_i1	97	106	yes	no	2	0.006003	112.89	10670000			1
TIYNILFGLR	EASVVSLRTIYNILFG	YNILFGLRAHLPRETA	R	T	I	L	R	A	10	0	1208.69	Haliotis_sp_Tri_24151_c0_g1_i1	Haliotis_sp_Tri_24151_c0_g1_i1	37	46	yes	yes	2;3	0.0015567	126.07	582150000			8
TLDSSTGTISGR	DGTSVKDRTLDSSTGT	STGTISGRDRATDPVS	R	T	L	G	R	D	12	0	1193.59	Haliotis_sp_idb_3591_c0_g1_i1	Haliotis_sp_idb_3591_c0_g1_i1	978	989	yes	yes	2	0.00015084	118.87	12736000			3
TLEAELNDLAR	NDAEARLRTLEAELND	AELNDLARQLSESRRD	R	T	L	A	R	Q	11	0	1243.64	Haliotis_sp_Tri_8133_c0_g1_i1;comp93947_c0_seq9_3 len=2960 path=[18563:0-177 2264:178-364 2451:365-745 9128:746-832 9215:833-886 9269:887-963 9346:964-1082 13015:1083-1338 13271:1339-1465 13398:1466-2959];comp93947_c0_seq6_2 len=2971 path=[16961:0-375 2451:376-756 9128:757-843 9215:844-897 9269:898-974 9346:975-1093 13015:1094-1349 13271:1350-1476 13398:1477-2970];comp93947_c0_seq8_1 len=3375 pat…	Haliotis_sp_Tri_8133_c0_g1_i1	356	366	yes	no	2	0.0080396	94.767	4084800			3
TLHPAPGFQGR	PAHQSVSKTLHPAPGF	PAPGFQGRVPLVPQQN	K	T	L	G	R	V	11	0	1179.61	Haliotis_sp_Tri_45070_c0_g1_i1	Haliotis_sp_Tri_45070_c0_g1_i1	80	90	yes	yes	3	5.0832e-05	121.5	29275000			4
TLISDCLANYEFNTATR	YYNCSKDRTLISDCLA	YEFNTATRRCQSLTYL	R	T	L	T	R	R	17	0	1987.93	Haliotis_sp_CLC_2232_c0_g1_i1;Haliotis_sp_idb_1745_c0_g1_i1	Haliotis_sp_CLC_2232_c0_g1_i1	1466	1482	yes	no	2;3	9.1933e-18	149.99	19236000			6
TLLAIGGWNFGSIK	KQQNTELRTLLAIGGW	GWNFGSIKFSKMAGSP	R	T	L	I	K	F	14	0	1475.81	comp79626_c0_seq1_4 len=1656 path=[1634:0-1091 2726:1092-1132 2767:1133-1655];Haliotis_sp_idb_43266_c0_g1_i1	comp79626_c0_seq1_4 len=1656 path=[1634:0-1091 2726:1092-1132 2767:1133-1655]	119	132	no	no	2;3	1.3609e-06	120.49	92786000			4
TLLAVGGWNLGSGPFHQMSHTPEGR	KNVNPNMKTLLAVGGW	MSHTPEGRKEFADSVV	K	T	L	G	R	K	25	0	2648.29	Haliotis_sp_CLC_2296_c0_g1_i1	Haliotis_sp_CLC_2296_c0_g1_i1	110	134	yes	yes	3	3.0341e-16	107.88	4027900	146		2
TLMHCGDGTIFEESPACTCVQWDR	YQIGSTGKTLMHCGDG	CTCVQWDRVDPGTVST	K	T	L	D	R	V	24	0	2869.19	Haliotis_sp_Tri_35519_c0_g1_i1;Haliotis_sp_idb_43536_c0_g1_i1	Haliotis_sp_Tri_35519_c0_g1_i1	155	178	yes	no	3	4.3459e-10	89.721	10632000	293		1
TLQTPGSFVSWLVGCGR	VSGAGDAKTLQTPGSF	SWLVGCGRVQQDHMQA	K	T	L	G	R	V	17	0	1863.93	Haliotis_sp_CLC_2877_c0_g1_i1;Haliotis_sp_idb_3129_c0_g1_i1;comp102281_c0_seq4_1 len=4840 path=[11773:0-133 5565:134-134 5566:135-785 6217:786-1212 6644:1213-2728 8160:2729-2746 8178:2747-3403 8835:3404-3917 15131:3918-3922 15136:3923-3927 15141:3928-3940 9372:3941-4640 10072:4641-4838 14334:4839-4839];comp102281_c0_seq5_3 len=4854 path=[13235:0-148 5566:149-799 6217:800-1226 6644:1227-2742 8160:…	Haliotis_sp_CLC_2877_c0_g1_i1	250	266	yes	no	2;3	5.9379e-14	131.82	26241000			2
TLSVFPTQER	KLKATLDKTLSVFPTQ	SVFPTQERTDLKPIAS	K	T	L	E	R	T	10	0	1176.61	Haliotis_sp_Tri_45070_c0_g1_i1;Haliotis_sp_CLC_1969_c0_g1_i1	Haliotis_sp_Tri_45070_c0_g1_i1	49	58	yes	no	2	0.0016106	125.75	69343000			4
TMAGNWETFTCPLGLIFIR	DGTVFEQRTMAGNWET	PLGLIFIREPCICGFS	R	T	M	I	R	E	19	0	2226.1	Haliotis_sp_idb_5218_c0_g1_i1;Haliotis_sp_idb_5212_c0_g1_i1	Haliotis_sp_idb_5218_c0_g1_i1	138	156	yes	no	2;3	5.9102e-28	180.1	185940000	245		5
TMMAGGGGTGAMATGLGGTMTGPGR	KQTMAGSKTMMAGGGG	GTMTGPGRVRDLVLPY	K	T	M	G	R	V	25	0	2196.97	Haliotis_sp_idb_8012_c0_g1_i1	Haliotis_sp_idb_8012_c0_g1_i1	1475	1499	yes	yes	3	1.579e-16	109.23	26930000	260;261;262;263		3
TMSCAVGTAYSQATCECSILVK	FIPGTGWKTMSCAVGT	CECSILVKNDDRVKPG	K	T	M	V	K	N	22	0	2436.08	Haliotis_sp_CLC_4_c0_g1_i1;Haliotis_sp_Tri_11338_c0_g1_i1	Haliotis_sp_CLC_4_c0_g1_i1	47	68	yes	no	2;3	5.2669e-37	171.79	149400000	173		7
TMSVIIHLNVGDPVLVR	IQRYYSSKTMSVIIHL	VGDPVLVRKRYDKKNA	K	T	M	V	R	K	17	0	1862.04	Haliotis_sp_Tri_8786_c0_g1_i1;Haliotis_sp_Tri_8788_c0_g1_i1	Haliotis_sp_Tri_8786_c0_g1_i1	119	135	yes	no	3	1.735e-06	100.69	3591400	309		3
TNLQCPSNTYCK	FGNQVSCRTNLQCPSN	CPSNTYCKNPGICCYR	R	T	N	C	K	N	12	0	1484.64	Haliotis_sp_CLC_608_c0_g1_i1;tr|O44341|O44341_HALRU Lustrin A OS=Haliotis rufescens PE=2 SV=1	Haliotis_sp_CLC_608_c0_g1_i1	153	164	yes	no	2;3	8.0631e-05	123.95	186840000			7
TNPGNLEFDGTCK	SRKTCPVKTNPGNLEF	LEFDGTCKDTNNSASS	K	T	N	C	K	D	13	0	1451.64	Haliotis_sp_CLC_8815_c0_g1_i1;Haliotis_sp_idb_19915_c0_g1_i1;comp103351_c1_seq6_2 len=2894 path=[10370:0-316 2498:317-382 17439:383-385 17442:386-391 2573:392-462 2644:463-466 2648:467-1046 3228:1047-1058 17673:1059-1073 3255:1074-1088 3270:1089-1701 3883:1702-1729 3911:1730-1803 3985:1804-1817 3999:1818-2176 4358:2177-2190 18090:2191-2525 4707:2526-2528 4710:2529-2636 4818:2637-2644 4826:2645-26…	Haliotis_sp_CLC_8815_c0_g1_i1	334	346	yes	no	2	0.00044478	79.875	4844100			2
TNPLDFFLSLGFNPLNLMK	KGIPKQARTNPLDFFL	FNPLNLMKRSKDICKE	R	T	N	M	K	R	19	0	2180.13	Haliotis_sp_CLC_12_c0_g1_i1	Haliotis_sp_CLC_12_c0_g1_i1	105	123	yes	yes	3	2.4698e-14	121.51	19543000	128		2
TNPVFFGSLR	ASVNKSQKTNPVFFGS	PVFFGSLRRRQAGLVI	K	T	N	L	R	R	10	0	1136.6	Haliotis_sp_idb_13357_c0_g1_i1;Haliotis_sp_idb_13358_c0_g1_i1	Haliotis_sp_idb_13357_c0_g1_i1	737	746	yes	no	2	0.021139	90.964	8335600			1
TPDDQDDLSNDNDDTPWDNMR	IDTITDDRTPDDQDDL	DTPWDNMREALEDRID	R	T	P	M	R	E	21	0	2477.95	Haliotis_sp_idb_22086_c0_g1_i1	Haliotis_sp_idb_22086_c0_g1_i1	544	564	yes	yes	3	9.8545e-10	98.543	42971000	199		2
TPDDQDDLSNVNDDNDDTPLDNMR	IDTITDDRTPDDQDDL	DTPLDNMREALEDRID	R	T	P	M	R	E	24	0	2733.09	Haliotis_sp_idb_42421_c0_g1_i1	Haliotis_sp_idb_42421_c0_g1_i1	27	50	yes	yes	3	2.8505e-25	131.33	30798000	240		4
TPNSVCNNLANPR	CNVWYPYRTPNSVCNN	CNNLANPRWGSAPTQM	R	T	P	P	R	W	13	0	1455.69	Haliotis_sp_idb_25746_c0_g1_i1;Haliotis_sp_idb_25748_c0_g1_i1	Haliotis_sp_idb_25746_c0_g1_i1	90	102	yes	no	2;3	2.921e-12	176.05	313360000			9
TPSGPVIYQAPR	RGVFQPSRTPSGPVIY	PVIYQAPRNILQKQSA	R	T	P	P	R	N	12	0	1284.68	Haliotis_sp_Tri_45070_c0_g1_i1	Haliotis_sp_Tri_45070_c0_g1_i1	202	213	yes	yes	2;3	0.00035585	114.86	47391000			5
TPSSSLIQILLAGVNR	SSLVSSTRTPSSSLIQ	ILLAGVNRNGMLWYSW	R	T	P	N	R	N	16	0	1667.96	comp107337_c0_seq3_6 len=9597 path=[34099:0-11 14939:12-705 36323:706-717 15645:718-721 15649:722-814 15742:815-828 15756:829-1136 16064:1137-1166 16094:1167-1279 16207:1280-1437 16365:1438-1554 16482:1555-2008 16936:2009-2070 16998:2071-2728 17656:2729-3048 17976:3049-4764 19692:4765-4965 19893:4966-5176 20104:5177-5246 37072:5247-5254 37080:5255-5495 20423:5496-5743 20671:5744-5784 20712:5785-6…	comp107337_c0_seq3_6 len=9597 path=[34099:0-11 14939:12-705 36323:706-717 15645:718-721 15649:722-814 15742:815-828 15756:829-1136 16064:1137-1166 16094:1167-1279 16207:1280-1437 16365:1438-1554 16482:1555-2008 16936:2009-2070 16998:2071-2728 17656:2729-3048 17976:3049-4764 19692:4765-4965 19893:4966-5176 20104:5177-5246 37072:5247-5254 37080:5255-5495 20423:5496-5743 20671:5744-5784 20712:5785-6…	2661	2676	yes	yes	3	0.0018625	67.136	11158000			1
TPSVLISSQSSSSR	RMYNSRDKTPSVLISS	SSQSSSSRFSHKQPPP	K	T	P	S	R	F	14	0	1434.73	Haliotis_sp_CLC_1125_c0_g1_i1	Haliotis_sp_CLC_1125_c0_g1_i1	444	457	yes	yes	2	7.7932e-11	148.52	16789000			3
TPVVATSFQQR	AGAVFESKTPVVATSF	VATSFQQRGVFQPSRT	K	T	P	Q	R	G	11	0	1232.65	Haliotis_sp_Tri_45070_c0_g1_i1	Haliotis_sp_Tri_45070_c0_g1_i1	184	194	yes	yes	2	4.603e-06	129.69	34160000			3
TPYNLKPSER	PDELGGPKTPYNLKPS	YNLKPSERLSPGDLLW	K	T	P	E	R	L	10	1	1203.62	Haliotis_sp_Tri_25106_c0_g1_i1	Haliotis_sp_Tri_25106_c0_g1_i1	150	159	yes	yes	2;3	0.004013	136.96	158330000			5
TQDVANHGITPVAFR	VLGGTALKTQDVANHG	GITPVAFRLSVKVLKD	K	T	Q	F	R	L	15	0	1624.83	Haliotis_sp_idb_13824_c0_g1_i1	Haliotis_sp_idb_13824_c0_g1_i1	935	949	yes	yes	3	8.7556e-06	101.42	20955000			2
TQFVNDAISAFFR	QRMPEPQRTQFVNDAI	DAISAFFRTLGIQLPS	R	T	Q	F	R	T	13	0	1514.75	Haliotis_sp_idb_20008_c0_g1_i1;comp45250_c0_seq1_3 len=312 path=[1:0-311];Haliotis_sp_Tri_79915_c0_g1_i1	Haliotis_sp_idb_20008_c0_g1_i1	607	619	yes	no	2;3	1.4409e-10	152.38	35078000			5
TQNDQVNQLCR	HLVSIHSKTQNDQVNQ	DQVNQLCRKAGGSCWI	K	T	Q	C	R	K	11	0	1374.63	Haliotis_sp_idb_10705_c0_g1_i1;Haliotis_sp_Tri_36495_c0_g1_i1	Haliotis_sp_idb_10705_c0_g1_i1	216	226	yes	no	2	3.1391e-06	148.56	10998000			3
TQNLVQNSCPTIESFEVLR	GLTGSNRKTQNLVQNS	IESFEVLRGPPARNSD	K	T	Q	L	R	G	19	0	2234.1	Haliotis_sp_idb_18575_c0_g1_i1	Haliotis_sp_idb_18575_c0_g1_i1	286	304	yes	yes	3	5.5495e-07	98.175	3301900			1
TQPCVMNPTIPDLCR	PAFVAWQKTQPCVMNP	PTIPDLCRYNGDGLHV	K	T	Q	C	R	Y	15	0	1800.83	Haliotis_sp_idb_4071_c0_g1_i1;Haliotis_sp_idb_4065_c0_g1_i1	Haliotis_sp_idb_4071_c0_g1_i1	615	629	yes	no	2;3	0.00089447	75.316	45792000	238		5
TSAESASPRPSLTISR	VVISRSSKTSAESASP	RPSLTISRSVVNRPGG	K	T	S	S	R	S	16	1	1658.86	Haliotis_sp_CLC_73_c0_g1_i1	Haliotis_sp_CLC_73_c0_g1_i1	472	487	yes	yes	3	4.5459e-07	105.14	16811000			1
TSHLSLPR	QQPTVPPRTSHLSLPR	TSHLSLPRRSSFVNSA	R	T	S	P	R	R	8	0	909.503	Haliotis_sp_Tri_45070_c0_g1_i1;comp104254_c0_seq2_4 len=2556 path=[5910:0-3 17113:4-27 5938:28-87 5998:88-111 6022:112-272 6183:273-296 6207:297-392 6303:393-416 6327:417-615 6526:616-639 6550:640-797 6708:798-821 6732:822-825 6736:826-846 16885:847-849 16888:850-870 6781:871-871 6782:872-895 6806:896-1588 7499:1589-1612 7523:1613-1747 7658:1748-1771 7682:1772-2080 7991:2081-2104 8015:2105-2555];…	Haliotis_sp_Tri_45070_c0_g1_i1	984	991	yes	no	3	0.0051126	150.4	6269400			4
TSLDFVWQAPAGLNDHIVFR	THSNNQTKTSLDFVWQ	LNDHIVFRATFVESYS	K	T	S	F	R	A	20	0	2285.16	Haliotis_sp_Tri_28544_c0_g1_i1;Haliotis_sp_CLC_729_c0_g1_i1	Haliotis_sp_Tri_28544_c0_g1_i1	126	145	yes	no	2;3;4	6.1684e-25	153.36	2027100000			10
TTPSYVAFTDTER	IANDQGNRTTPSYVAF	VAFTDTERLIGDAAKN	R	T	T	E	R	L	13	0	1486.69	tr|Q17UC1|Q17UC1_HALTU 71kDa heat shock protein OS=Haliotis tuberculata GN=hsp71 PE=2 SV=1;tr|C1KC83|C1KC83_HALDV Heat shock cognate protein 70 OS=Haliotis diversicolor PE=2 SV=1;Haliotis_sp_idb_28957_c0_g1_i1;tr|Q2MJK5|Q2MJK5_HALDH Heat shock protein 70 OS=Haliotis discus hannai PE=2 SV=1;comp79549_c0_seq1_2 len=2081 path=[4331:0-15 2061:16-1969 4016:1970-2008 4058:2009-2080];comp87346_c0_seq3_4…	tr|Q17UC1|Q17UC1_HALTU 71kDa heat shock protein OS=Haliotis tuberculata GN=hsp71 PE=2 SV=1	37	49	yes	no	2	0.0067312	80.96	2322900			1
TTPTTSSQTQVEPK	VPGSQVAKTTPTTSSQ	SQTQVEPKRHIPSQGE	K	T	T	P	K	R	14	0	1503.74	Haliotis_sp_idb_6290_c0_g1_i1	Haliotis_sp_idb_6290_c0_g1_i1	673	686	yes	yes	2	0.0072188	75.764	895710			1
TTTGGAGGNSLYTVGYNDFYPGIR	CVPIVISRTTTGGAGG	NDFYPGIRDITVFDIP	R	T	T	I	R	D	24	0	2480.16	Haliotis_sp_Tri_31897_c0_g1_i1	Haliotis_sp_Tri_31897_c0_g1_i1	164	187	yes	yes	3	0.00026847	66.137	6511100			1
TTTIPGEGCHPALCPCEAGQK	KHGYCYQKTTTIPGEG	CPCEAGQKCTSVPSEN	K	T	T	Q	K	C	21	0	2283.01	Haliotis_sp_Tri_73035_c0_g1_i1	Haliotis_sp_Tri_73035_c0_g1_i1	595	615	yes	yes	2;3;4	8.0317e-13	110.6	360520000			8
TVAGYTKPTLLPDR	RLRFHPTRTVAGYTKP	KPTLLPDRYVCARKVV	R	T	V	D	R	Y	14	1	1530.84	Haliotis_sp_Tri_25106_c0_g1_i1	Haliotis_sp_Tri_25106_c0_g1_i1	305	318	yes	yes	2;3	0.00043049	93.478	184070000			10
TVAKPPVPVDSDPITIR	TARKCIVKTVAKPPVP	DSDPITIRCAKESSKL	K	T	V	I	R	C	17	1	1804.01	Haliotis_sp_CLC_12_c0_g1_i1	Haliotis_sp_CLC_12_c0_g1_i1	223	239	yes	yes	3	0.0005769	76.301	31500000			2
TVDEDQLFTDEEYQK	FKKDDGWKTVDEDQLF	FTDEEYQKFVEEHHAQ	K	T	V	Q	K	F	15	0	1858.81	comp92223_c1_seq1_1 len=1422 path=[5715:0-199 5915:200-218 5934:219-467 17974:468-468 6184:469-484 6200:485-1421];Haliotis_sp_idb_2286_c0_g1_i1;comp92223_c1_seq2_1 len=1458 path=[5715:0-199 5915:200-218 5934:219-467 17951:468-470 15696:471-503 17974:504-504 6184:505-520 6200:521-1457];Haliotis_sp_Tri_135246_c0_g1_i1	comp92223_c1_seq1_1 len=1422 path=[5715:0-199 5915:200-218 5934:219-467 17974:468-468 6184:469-484 6200:485-1421]	364	378	yes	no	2	0.00030339	91.076	9634000			3
TVELDTFLDDAAVQHR	EYGTVAYKTVELDTFL	DDAAVQHREVQGHESS	K	T	V	H	R	E	16	0	1828.9	Haliotis_sp_Tri_91049_c0_g1_i1;comp93951_c0_seq1_3 len=2511 path=[2491:0-1214 3706:1215-1216 3708:1217-1250 3742:1251-1261 3753:1262-1597 4091:1598-1691 4185:1692-1748 6236:1749-1764 4258:1765-2365 4859:2366-2405 4899:2406-2510]	Haliotis_sp_Tri_91049_c0_g1_i1	113	128	yes	no	3	2.0741e-10	120.7	17630000			3
TVGHSNLMGGK	CNPRLSWRTVGHSNLM	HSNLMGGKRSLNAFGK	R	T	V	G	K	R	11	0	1099.54	Haliotis_sp_idb_10968_c0_g1_i1;comp112534_c0_seq1_2 len=422 path=[400:0-421];Haliotis_sp_idb_10969_c0_g1_i1	Haliotis_sp_idb_10968_c0_g1_i1	45	55	yes	no	3	0.0093836	63.944	749680	19		1
TVHSVIDR	EAWTVLLRTVHSVIDR	TVHSVIDRSPAHLLKE	R	T	V	D	R	S	8	0	925.498	Haliotis_sp_idb_5674_c0_g1_i1;comp104092_c0_seq1_6 len=3885 path=[1:0-41 43:42-242 244:243-569 11294:570-584 8268:585-585 10817:586-609 616:610-894 901:895-942 949:943-973 980:974-998 1005:999-1044 1051:1045-1069 1076:1070-1143 1150:1144-1167 1174:1168-1345 1352:1346-1667 1674:1668-1691 1698:1692-1712 1719:1713-1736 1743:1737-1760 1767:1761-1784 1791:1785-1847 8269:1848-1871 1878:1872-1997 2004:1…	Haliotis_sp_idb_5674_c0_g1_i1	212	219	yes	no	3	0.016057	104.06	620760			1
TVTAMDVVYALK	YTEHAKRKTVTAMDVV	MDVVYALKRQGRTLYG	K	T	V	L	K	R	12	0	1309.7	comp135434_c0_seq1_4 len=334 path=[312:0-333];comp150370_c0_seq1_4 len=306 path=[284:0-305];comp173339_c0_seq1_2 len=332 path=[310:0-331];comp222514_c0_seq1_3 len=364 path=[342:0-363]	comp135434_c0_seq1_4 len=334 path=[312:0-333]	83	94	yes	no	2	0.014115	67.252	1014800	21		0
TWIHVTGQTTPEFDSSGHVVSLDK	QAGGNSMRTWIHVTGQ	GHVVSLDKEGTFISDI	R	T	W	D	K	E	24	0	2640.28	Haliotis_sp_idb_10705_c0_g1_i1;Haliotis_sp_Tri_36495_c0_g1_i1	Haliotis_sp_idb_10705_c0_g1_i1	418	441	yes	no	4	1.4908e-14	114.15	13958000			2
TYATGQSVAVTLK	LNVTHGGRTYATGQSV	QSVAVTLKATRPEFTI	R	T	Y	L	K	A	13	0	1337.72	Haliotis_sp_Tri_61496_c0_g1_i1	Haliotis_sp_Tri_61496_c0_g1_i1	78	90	yes	yes	2;3	0.0002046	98.942	78141000			4
TYGYPDEPEEGSPTYEYR	LWTSYKKRTYGYPDEP	GSPTYEYRDMIQRDRR	R	T	Y	Y	R	D	18	0	2151.89	Haliotis_sp_idb_17123_c0_g1_i1;Haliotis_sp_Tri_107427_c0_g1_i1;comp103017_c0_seq2_6 len=3012 path=[1:0-111 113:112-463 465:464-1959 27157:1960-2163 35207:2164-2164 13002:2165-2840 35333:2841-2843 25906:2844-2980 26043:2981-3011];comp103017_c0_seq6_6 len=3036 path=[1:0-111 113:112-463 465:464-1959 1961:1960-2187 35207:2188-2188 13002:2189-2864 35333:2865-2867 25906:2868-3004 26043:3005-3035];comp1…	Haliotis_sp_idb_17123_c0_g1_i1	151	168	yes	no	2	2.8144e-18	132.51	3227500			1
TYSQSPRRGR	EPFKTKRRTYSQSPRR	SQSPRRGRPVDCEIUF	R	T	Y	G	R	P	10	2	1206.62	comp84572_c0_seq20_6 len=2499 path=[6396:0-116 1808:117-225 1917:226-270 1962:271-636 3357:637-1466 2328:1467-1641 2503:1642-2498];comp84572_c0_seq8_4 len=2521 path=[1669:0-138 1808:139-247 1917:248-292 1962:293-658 3357:659-1488 2328:1489-1663 2503:1664-2520];comp84572_c0_seq4_6 len=2616 path=[6396:0-116 1808:117-225 5196:226-317 5288:318-318 5289:319-342 1917:343-387 1962:388-753 3357:754-1583 …	comp84572_c0_seq20_6 len=2499 path=[6396:0-116 1808:117-225 1917:226-270 1962:271-636 3357:637-1466 2328:1467-1641 2503:1642-2498]	459	468	yes	no	2	0.0159	71.614	113420000		3	1
VAAGVLCELAQDK	SPIENIQRVAAGVLCE	LCELAQDKEAU_____	R	V	A	D	K	E	13	0	1372.7	comp133740_c0_seq1_1 len=1438 path=[1416:0-1437]	comp133740_c0_seq1_1 len=1438 path=[1416:0-1437]	465	477	yes	yes	2	0.01396	73.877	4993200			1
VADLSCTCR	YTGINTCKVADLSCTC	ADLSCTCRFPSCFGQR	K	V	A	C	R	F	9	0	1080.47	Haliotis_sp_CLC_2232_c0_g1_i1;Haliotis_sp_idb_1745_c0_g1_i1	Haliotis_sp_CLC_2232_c0_g1_i1	599	607	yes	no	2	0.011606	126.07	1601900			2
VAHAPVGQQVGLLGR	LLDPAVFRVAHAPVGQ	QQVGLLGRAVAGTSGG	R	V	A	G	R	A	15	0	1500.85	Haliotis_sp_Tri_1743_c0_g1_i1	Haliotis_sp_Tri_1743_c0_g1_i1	81	95	yes	yes	3	1.8424e-06	104.24	9489700			3
VAPEEHPVLLTEAPLNPK	HTFYNELRVAPEEHPV	TEAPLNPKANREKMTQ	R	V	A	P	K	A	18	0	1953.06	tr|B3TK83|B3TK83_HALDV Beta-actin 2 OS=Haliotis diversicolor PE=2 SV=1;tr|Q256S1|Q256S1_HALTU Actin OS=Haliotis tuberculata GN=actin PE=2 SV=1;tr|B3SNT2|B3SNT2_HALDV Actin OS=Haliotis diversicolor PE=2 SV=1;Haliotis_sp_Tri_131427_c0_g1_i1;comp103470_c1_seq20_6 len=1319 path=[18001:0-239 25907:240-242 1593:243-278 25943:279-283 25948:284-287 25952:288-331 21354:332-362 1713:363-373 26024:374-391 1…	tr|B3TK83|B3TK83_HALDV Beta-actin 2 OS=Haliotis diversicolor PE=2 SV=1	96	113	no	no	2;3	6.3622e-19	131.18	92884000			4
VCSVGIPDECDTYLGQSVDGLDR	CQSMDEYKVCSVGIPD	QSVDGLDRMQAQYSQY	K	V	C	D	R	M	23	0	2554.13	Haliotis_sp_Tri_83476_c0_g1_i1	Haliotis_sp_Tri_83476_c0_g1_i1	302	324	yes	yes	3	0.00050575	60.761	2682500			1
VCYYTNWSQYRPGK	AQGSEPRRVCYYTNWS	WSQYRPGKGKYTPENV	R	V	C	G	K	G	14	1	1820.83	Haliotis_sp_CLC_2296_c0_g1_i1;comp292963_c0_seq1_2 len=281 path=[259:0-280]	Haliotis_sp_CLC_2296_c0_g1_i1	37	50	yes	no	3	7.4139e-07	116.19	7645100			5
VDATIESDLAEK	GSGIKLGKVDATIESD	IESDLAEKYEVRGYPT	K	V	D	E	K	Y	12	0	1289.64	comp96713_c3_seq4_2 len=1246 path=[18995:0-132 19128:133-225 1019:226-251 25:252-295 69:296-306 80:307-875 22586:876-878 652:879-1245];Haliotis_sp_Tri_46701_c0_g1_i1;Haliotis_sp_idb_34907_c0_g1_i1	comp96713_c3_seq4_2 len=1246 path=[18995:0-132 19128:133-225 1019:226-251 25:252-295 69:296-306 80:307-875 22586:876-878 652:879-1245]	112	123	yes	no	2	0.0096876	84.297	3153400			1
VDFPPGGSGPPNVPLDPGNNR	DPPSVGPRVDFPPGGS	PLDPGNNRFGGQQQQQ	R	V	D	N	R	F	21	0	2102.02	Haliotis_sp_Tri_33510_c0_g1_i1;Haliotis_sp_CLC_62_c0_g1_i1;Haliotis_sp_Tri_64677_c0_g1_i1;Haliotis_sp_Tri_33508_c0_g1_i1	Haliotis_sp_Tri_33510_c0_g1_i1	209	229	yes	no	2;3	1.142e-12	108.25	136860000			22
VDGTFDNNVR	VADAISIKVDGTFDNN	GTFDNNVRVEFDQRSV	K	V	D	V	R	V	10	0	1135.53	Haliotis_sp_idb_12235_c0_g1_i1;Haliotis_sp_CLC_1485_c0_g1_i1;comp101644_c0_seq2_4 len=5041 path=[1:0-618 620:619-713 715:714-1166 1168:1167-1220 1222:1221-2965 2967:2966-5040]	Haliotis_sp_idb_12235_c0_g1_i1	611	620	yes	no	2	0.01333	104.22	930700			1
VDKDSIILFK	DAVFKDNKVDKDSIIL	KDSIILFKKFDEGKNV	K	V	D	F	K	K	10	1	1176.68	comp96713_c3_seq4_2 len=1246 path=[18995:0-132 19128:133-225 1019:226-251 25:252-295 69:296-306 80:307-875 22586:876-878 652:879-1245];Haliotis_sp_Tri_46701_c0_g1_i1;Haliotis_sp_idb_34907_c0_g1_i1;tr|B6RB63|B6RB63_HALDI Protein disulfide-isomerase OS=Haliotis discus discus PE=2 SV=1	comp96713_c3_seq4_2 len=1246 path=[18995:0-132 19128:133-225 1019:226-251 25:252-295 69:296-306 80:307-875 22586:876-878 652:879-1245]	225	234	yes	no	3	0.0087328	88.338	4089200			1
VDPLAGIFPDWLGLETQR	PPLGAITRVDPLAGIF	WLGLETQRDIRDLMQQ	R	V	D	Q	R	D	18	0	2026.05	Haliotis_sp_idb_3074_c0_g1_i1	Haliotis_sp_idb_3074_c0_g1_i1	1067	1084	yes	yes	2;3	4.2905e-05	85.937	29896000			4
VDSGTDETIGSVELPCR	GQPRSCIRVDSGTDET	GSVELPCRLKVGFAHE	R	V	D	C	R	L	17	0	1833.84	Haliotis_sp_Tri_120379_c0_g1_i1;Haliotis_sp_idb_2768_c0_g1_i1	Haliotis_sp_Tri_120379_c0_g1_i1	788	804	no	no	2	0.005184	65.231	3890100			1
VDVGDQYYHLR	________________	GDQYYHLRIFAPVPYM	K	V	D	L	R	I	11	0	1363.65	comp81444_c0_seq1_6 len=312 path=[1:0-45 47:46-50 52:51-98 100:99-139 1200:140-144 1205:145-173 602:174-213 215:214-245 247:246-256 258:257-311]	comp81444_c0_seq1_6 len=312 path=[1:0-45 47:46-50 52:51-98 100:99-139 1200:140-144 1205:145-173 602:174-213 215:214-245 247:246-256 258:257-311]	4	14	yes	yes	3	0.0011497	99.283	5921400			2
VECPYPELFDVESR	GSRFGRYRVECPYPEL	ELFDVESRACKDHTLV	R	V	E	S	R	A	14	0	1738.79	Haliotis_sp_CLC_2232_c0_g1_i1;Haliotis_sp_idb_1745_c0_g1_i1	Haliotis_sp_CLC_2232_c0_g1_i1	1532	1545	yes	no	2	5.1892e-05	109.83	13703000			3
VEDVMHSGAAFAQR	RFNFDMGKVEDVMHSG	SGAAFAQREVKIIRKK	K	V	E	Q	R	E	14	0	1516.71	Haliotis_sp_CLC_303_c0_g1_i1	Haliotis_sp_CLC_303_c0_g1_i1	557	570	yes	yes	2;3	9.4062e-08	125.53	535750000	161		8
VEEMECPHGLYWDQDK	FDNNQLIKVEEMECPH	GLYWDQDKLTCNRPEE	K	V	E	D	K	L	16	0	2034.85	Haliotis_sp_idb_25731_c0_g1_i1;Haliotis_sp_idb_25730_c0_g1_i1	Haliotis_sp_idb_25731_c0_g1_i1	392	407	yes	no	3	1.313e-13	130.29	64543000	204		5
VEGNFHYYYR	SMCDDRQKVEGNFHYY	GNFHYYYRMVHKRALI	K	V	E	Y	R	M	10	0	1346.6	Haliotis_sp_idb_13357_c0_g1_i1;Haliotis_sp_idb_13358_c0_g1_i1	Haliotis_sp_idb_13357_c0_g1_i1	544	553	yes	no	3	0.004336	90.15	8679400			1
VEIIANDQGNR	VGVFQHGKVEIIANDQ	IANDQGNRTTPSYVAF	K	V	E	N	R	T	11	0	1227.62	tr|Q17UC1|Q17UC1_HALTU 71kDa heat shock protein OS=Haliotis tuberculata GN=hsp71 PE=2 SV=1;tr|C1KC83|C1KC83_HALDV Heat shock cognate protein 70 OS=Haliotis diversicolor PE=2 SV=1;Haliotis_sp_idb_28957_c0_g1_i1;tr|Q2MJK5|Q2MJK5_HALDH Heat shock protein 70 OS=Haliotis discus hannai PE=2 SV=1;comp79549_c0_seq1_2 len=2081 path=[4331:0-15 2061:16-1969 4016:1970-2008 4058:2009-2080];comp87346_c0_seq3_4…	tr|Q17UC1|Q17UC1_HALTU 71kDa heat shock protein OS=Haliotis tuberculata GN=hsp71 PE=2 SV=1	26	36	yes	no	2	2.791e-06	154.24	2304400			1
VFLENVIR	EETRGVLKVFLENVIR	VFLENVIRDAVTYTEH	K	V	F	I	R	D	8	0	988.571	comp135434_c0_seq1_4 len=334 path=[312:0-333]	comp135434_c0_seq1_4 len=334 path=[312:0-333]	63	70	yes	yes	2	0.0314	143.61	30860000			2
VFLLNTFDELASVSDEVR	ALVDDKSKVFLLNTFD	ASVSDEVRNAICSGTP	K	V	F	V	R	N	18	0	2053.04	Haliotis_sp_CLC_146_c0_g1_i1;Haliotis_sp_idb_13068_c0_g1_i1;Haliotis_sp_idb_13069_c0_g1_i1	Haliotis_sp_CLC_146_c0_g1_i1	212	229	yes	no	2;3	3.3769e-27	174.52	212290000			6
VFSMQDFLR	SGAGWAQKVFSMQDFL	FSMQDFLRFISRQADA	K	V	F	L	R	F	9	0	1141.56	Haliotis_sp_idb_10705_c0_g1_i1;Haliotis_sp_Tri_36495_c0_g1_i1	Haliotis_sp_idb_10705_c0_g1_i1	548	556	yes	no	2	0.020427	113.66	4428200			2
VFYSFGNIQR	VYDPRRQRVFYSFGNI	YSFGNIQRVRMMTPTG	R	V	F	Q	R	V	10	0	1229.62	comp97143_c2_seq1_6 len=1429 path=[1:0-542 544:543-545 7421:546-566 2967:567-640 7511:641-739 7540:740-740 7541:741-749 751:750-895 897:896-919 921:920-1069 1071:1070-1082 1084:1083-1176 1178:1177-1207 7740:1208-1237 1239:1238-1240 1242:1241-1428];Haliotis_sp_Tri_80461_c0_g1_i1	comp97143_c2_seq1_6 len=1429 path=[1:0-542 544:543-545 7421:546-566 2967:567-640 7511:641-739 7540:740-740 7541:741-749 751:750-895 897:896-919 921:920-1069 1071:1070-1082 1084:1083-1176 1178:1177-1207 7740:1208-1237 1239:1238-1240 1242:1241-1428]	246	255	yes	no	2	0.0096561	108.57	3775100			1
VGFAHEVWVEPR	VELPCRLKVGFAHEVW	HEVWVEPRQSGSYIAF	K	V	G	P	R	Q	12	0	1424.72	Haliotis_sp_Tri_120379_c0_g1_i1;Haliotis_sp_idb_2768_c0_g1_i1	Haliotis_sp_Tri_120379_c0_g1_i1	807	818	no	no	3	0.00028997	106.26	10895000			3
VGGNVFVVPSSSNTVYTDPMILAGYLR	PLSDWKTRVGGNVFVV	MILAGYLRAVKSGDLW	R	V	G	L	R	A	27	0	2855.45	Haliotis_sp_idb_16318_c0_g1_i1	Haliotis_sp_idb_16318_c0_g1_i1	173	199	yes	yes	3	2.0593e-07	84.68	66488000	187		3
VGQNSPLSASPIEDGDDK	FHGGWENKVGQNSPLS	PIEDGDDKYLNIREAI	K	V	G	D	K	Y	18	0	1827.85	comp79626_c0_seq1_4 len=1656 path=[1634:0-1091 2726:1092-1132 2767:1133-1655];Haliotis_sp_idb_43266_c0_g1_i1	comp79626_c0_seq1_4 len=1656 path=[1634:0-1091 2726:1092-1132 2767:1133-1655]	249	266	no	no	2	4.1741e-05	88.385	11203000			4
VGQNSPLSASPIEDGDDKYLNIR	FHGGWENKVGQNSPLS	DDKYLNIREAIKWWHR	K	V	G	I	R	E	23	1	2487.22	comp79626_c0_seq1_4 len=1656 path=[1634:0-1091 2726:1092-1132 2767:1133-1655];Haliotis_sp_idb_43266_c0_g1_i1	comp79626_c0_seq1_4 len=1656 path=[1634:0-1091 2726:1092-1132 2767:1133-1655]	249	271	no	no	3	6.7658e-36	168.75	4033700			1
VGVNGFGR	RPVDKMVKVGVNGFGR	VGVNGFGRIGRLVTRA	K	V	G	G	R	I	8	0	804.424	comp109254_c0_seq1_3 len=1231 path=[1209:0-1230]	comp109254_c0_seq1_3 len=1231 path=[1209:0-1230]	19	26	yes	yes	2	0.033053	134.66	9059900			2
VHADPDSLVFLLGR	PGAAVNVKVHADPDSL	SLVFLLGRDKSVLLLK	K	V	H	G	R	D	14	0	1537.83	Haliotis_sp_idb_12235_c0_g1_i1;Haliotis_sp_CLC_1485_c0_g1_i1;comp101644_c0_seq2_4 len=5041 path=[1:0-618 620:619-713 715:714-1166 1168:1167-1220 1222:1221-2965 2967:2966-5040]	Haliotis_sp_idb_12235_c0_g1_i1	638	651	yes	no	3	4.9173e-05	101.56	4826500			3
VHTYSSPLWHVQIPYK	RNSEVVFRVHTYSSPL	WHVQIPYKRNEWNVVS	R	V	H	Y	K	R	16	0	1954.01	Haliotis_sp_idb_13357_c0_g1_i1;Haliotis_sp_idb_13358_c0_g1_i1	Haliotis_sp_idb_13357_c0_g1_i1	696	711	yes	no	4	0.00014941	85.163	3521500			1
VHYPQMHGYK	QTSLQPIRVHYPQMHG	YPQMHGYKHLQEQMKP	R	V	H	Y	K	H	10	0	1258.59	Haliotis_sp_idb_16318_c0_g1_i1	Haliotis_sp_idb_16318_c0_g1_i1	138	147	yes	yes	3	0.0095395	72.042	861880	188		1
VIEHVADIVR	KIRGNDVKVIEHVADI	EHVADIVRLEALLEYG	K	V	I	V	R	L	10	0	1149.65	Haliotis_sp_CLC_9082_c0_g1_i1;comp97769_c0_seq11_2 len=1651 path=[10057:0-299 13974:300-300 13975:301-302 4695:303-526 4919:527-815 5208:816-837 5230:838-1612 6005:1613-1626 793:1627-1650];comp97769_c0_seq3_1 len=1962 path=[8650:0-296 8947:297-610 13974:611-611 13975:612-613 4695:614-837 4919:838-1126 5208:1127-1148 5230:1149-1923 6005:1924-1937 793:1938-1961];comp97769_c0_seq10_2 len=2071 path=[…	Haliotis_sp_CLC_9082_c0_g1_i1	192	201	yes	no	2;3	0.0080181	91.549	72436000			5
VIFISSTTDPK	TWAKRCNKVIFISSTT	ISSTTDPKFPTVGLKV	K	V	I	P	K	F	11	0	1206.65	Haliotis_sp_Tri_47901_c0_g1_i1;comp92949_c2_seq16_6 len=2805 path=[10669:0-168 25616:169-326 10996:327-505 11175:506-523 11193:524-749 11419:750-1339 12009:1340-1367 3329:1368-1370 3332:1371-1405 26308:1406-1409 3371:1410-1419 3381:1420-1443 3405:1444-1676 3638:1677-1724 3686:1725-2454 4416:2455-2473 4435:2474-2613 4589:2614-2804];comp92949_c2_seq3_6 len=2819 path=[10669:0-168 25616:169-326 10996…	Haliotis_sp_Tri_47901_c0_g1_i1	144	154	yes	no	2	0.012563	87.184	44250000			1
VIHDNFGIVEGLMTTVHAITATQK	NCLAPLAKVIHDNFGI	HAITATQKTVDGPSGK	K	V	I	Q	K	T	24	0	2594.35	comp109254_c0_seq1_3 len=1231 path=[1209:0-1230]	comp109254_c0_seq1_3 len=1231 path=[1209:0-1230]	176	199	yes	yes	4	5.8506e-19	120.42	50235000	15		1
VIISAPSADAPMFVMGVNHEK	HLKGGAKRVIISAPSA	VMGVNHEKYDNSLKIV	R	V	I	E	K	Y	21	0	2212.1	comp109254_c0_seq1_3 len=1231 path=[1209:0-1230]	comp109254_c0_seq1_3 len=1231 path=[1209:0-1230]	132	152	yes	yes	3	1.8029e-05	74.776	22532000	16;17		3
VINEPTAAALAYGLHK	LAGLEVFRVINEPTAA	ALAYGLHKKSDLQTVL	R	V	I	H	K	K	16	0	1666.9	Haliotis_sp_idb_2214_c0_g1_i1;comp106543_c0_seq12_5 len=1411 path=[3449:0-30 12683:31-58 3508:59-337 3787:338-349 17373:350-528 3978:529-529 3979:530-553 4003:554-889 4339:890-913 4363:914-1410];comp106543_c0_seq11_6 len=1451 path=[3409:0-23 14576:24-25 3435:26-39 3449:40-70 3480:71-98 3508:99-377 3787:378-389 17373:390-568 3978:569-569 3979:570-593 4003:594-929 4339:930-953 4363:954-1450];comp10…	Haliotis_sp_idb_2214_c0_g1_i1	202	217	yes	no	3	1.6576e-05	95.751	2501500			1
VIQSLATQSQDSKPK	EDVMLTSKVIQSLATQ	QSQDSKPKDEKAVKSI	K	V	I	P	K	D	15	1	1628.87	Haliotis_sp_Tri_129647_c0_g1_i1;comp92139_c0_seq1_6 len=4232 path=[4311:0-46 4358:47-49 4361:50-618 4930:619-1740 6052:1741-2273 6585:2274-3976 8288:3977-3984 8296:3985-4201 36:4202-4219 54:4220-4220 26:4221-4231];comp92139_c0_seq2_6 len=4253 path=[4311:0-46 4358:47-49 4361:50-618 8678:619-639 4930:640-1761 6052:1762-2294 6585:2295-3997 8288:3998-4005 8296:4006-4222 36:4223-4240 54:4241-4241 26:4…	Haliotis_sp_Tri_129647_c0_g1_i1	294	308	yes	no	3	2.3617e-11	141	12716000			2
VITDCGVTQSVSR	KNLTSDSKVITDCGVT	GVTQSVSRGRDTVTIV	K	V	I	S	R	G	13	0	1420.7	Haliotis_sp_Tri_61496_c0_g1_i1	Haliotis_sp_Tri_61496_c0_g1_i1	125	137	yes	yes	2;3	4.2263e-12	172.76	76275000			5
VLAHTLGLK	LHTSEVPKVLAHTLGL	LAHTLGLKTESDLGWK	K	V	L	L	K	T	9	0	950.591	Haliotis_sp_idb_7892_c0_g1_i1;comp104004_c0_seq4_5 len=1737 path=[4425:0-35 18479:36-51 4424:52-458 4883:459-461 4886:462-1736];comp104004_c0_seq2_5 len=2658 path=[1926:0-369 17363:370-373 2300:374-383 17370:384-391 17378:392-422 17431:423-439 3891:440-950 4402:951-958 4410:959-972 4424:973-1379 4883:1380-1382 4886:1383-2657]	Haliotis_sp_idb_7892_c0_g1_i1	59	67	yes	no	3	0.014249	82.645	4621500			2
VLFEADLQHR	SNTGRVMKVLFEADLQ	FEADLQHREMPQQRST	K	V	L	H	R	E	10	0	1226.64	Haliotis_sp_idb_6290_c0_g1_i1	Haliotis_sp_idb_6290_c0_g1_i1	524	533	yes	yes	3	0.0014238	111.61	3185400			3
VLIFAAR	GLSVNDSKVLIFAARS	KVLIFAARSCFGAHIL	K	V	L	A	R	S	7	0	788.491	Haliotis_sp_idb_18771_c0_g1_i1;Haliotis_sp_idb_18767_c0_g1_i1;sp|P86728|UP5_HALAI Uncharacterized protein 5 OS=Haliotis asinina PE=1 SV=1;Haliotis_sp_idb_50884_c0_g1_i1	Haliotis_sp_idb_18771_c0_g1_i1	59	65	no	no	2	0.0039918	121.68	142730000			0
VLMCDGLEVFK	LHYGGVERVLMCDGLE	CDGLEVFKADRCNCQE	R	V	L	F	K	A	11	0	1309.64	Haliotis_sp_idb_5218_c0_g1_i1	Haliotis_sp_idb_5218_c0_g1_i1	99	109	yes	yes	3	0.0064502	69.721	3633900	246		1
VLQAVHLTR	KVLEPIDRVLQAVHLT	LQAVHLTREDVDEIVL	R	V	L	T	R	E	9	0	1035.62	Haliotis_sp_idb_2214_c0_g1_i1;comp106543_c0_seq12_5 len=1411 path=[3449:0-30 12683:31-58 3508:59-337 3787:338-349 17373:350-528 3978:529-529 3979:530-553 4003:554-889 4339:890-913 4363:914-1410];comp106543_c0_seq11_6 len=1451 path=[3409:0-23 14576:24-25 3435:26-39 3449:40-70 3480:71-98 3508:99-377 3787:378-389 17373:390-568 3978:569-569 3979:570-593 4003:594-929 4339:930-953 4363:954-1450];comp10…	Haliotis_sp_idb_2214_c0_g1_i1	349	357	yes	no	3	0.016557	79.148	4692200			2
VLSLDQELKPVAQSIR	PLQTVRFRVLSLDQEL	KPVAQSIRTDISIVDG	R	V	L	I	R	T	16	1	1795.02	Haliotis_sp_idb_22196_c0_g1_i1;comp106862_c0_seq3_3 len=3884 path=[6962:0-1296 20050:1297-1621 8584:1622-1642 8605:1643-1701 8664:1702-1730 8693:1731-1872 8835:1873-1882 8845:1883-1992 8955:1993-2052 9015:2053-2092 9055:2093-2112 9075:2113-2419 9382:2420-2431 9394:2432-2457 9420:2458-2477 9440:2478-3169 10132:3170-3184 10147:3185-3666 20548:3667-3716 10679:3717-3856 18534:3857-3883];comp106862_c0…	Haliotis_sp_idb_22196_c0_g1_i1	139	154	yes	no	3	0.0019994	72.797	4716300			1
VLSLYPGFIR	EVYDILVRVLSLYPGF	SLYPGFIRRPTDHCAL	R	V	L	I	R	R	10	0	1163.67	Haliotis_sp_Tri_24151_c0_g1_i1	Haliotis_sp_Tri_24151_c0_g1_i1	106	115	yes	yes	2;3	0.0010252	143.7	439070000			10
VLSVLIRPQK	SVPPTVPRVLSVLIRP	SVLIRPQKRRMPNRIK	R	V	L	Q	K	R	10	1	1151.74	Haliotis_sp_Tri_12080_c0_g1_i1	Haliotis_sp_Tri_12080_c0_g1_i1	759	768	yes	yes	3	0.0055612	101.65	3958900			1
VLTFPLNHFR	PFVDKCYKVLTFPLNH	TFPLNHFRAKARCIDE	K	V	L	F	R	A	10	0	1242.69	Haliotis_sp_CLC_554_c0_g1_i1	Haliotis_sp_CLC_554_c0_g1_i1	661	670	yes	yes	3	0.0026804	104.2	11503000			4
VLVSNSVCNSISPTLEVIHAQDR	QTGSTGVRVLVSNSVC	EVIHAQDRVCVNIKTN	R	V	L	D	R	V	23	0	2537.29	comp52297_c0_seq1_2 len=813 path=[791:0-812];Haliotis_sp_idb_10314_c0_g1_i1	comp52297_c0_seq1_2 len=813 path=[791:0-812]	116	138	yes	no	3	1.7896e-13	112.85	5275100			1
VNEENNLFNPDVIR	DDFAESWRVNEENNLF	LFNPDVIRDGLSHYKP	R	V	N	I	R	D	14	0	1671.82	Haliotis_sp_Tri_96223_c0_g1_i1	Haliotis_sp_Tri_96223_c0_g1_i1	583	596	yes	yes	2	0.0013678	91.812	3502000			1
VPAFMHLLYEDLK	RHRPSEDRVPAFMHLL	HLLYEDLKEEMLRIHR	R	V	P	L	K	E	13	0	1574.82	Haliotis_sp_idb_12126_c0_g1_i1	Haliotis_sp_idb_12126_c0_g1_i1	47	59	yes	yes	3	0.0059059	64.104	5577500	183		2
VPSCYAGSPR	EITKTLPRVPSCYAGS	SCYAGSPRADCTQTLQ	R	V	P	P	R	A	10	0	1092.5	Haliotis_sp_idb_4071_c0_g1_i1	Haliotis_sp_idb_4071_c0_g1_i1	653	662	yes	yes	2	0.034767	82.445	17773000			2
VQGCDYTGINTCK	DCAERVEKVQGCDYTG	YTGINTCKVADLSCTC	K	V	Q	C	K	V	13	0	1514.65	Haliotis_sp_CLC_2232_c0_g1_i1;Haliotis_sp_idb_1745_c0_g1_i1	Haliotis_sp_CLC_2232_c0_g1_i1	586	598	yes	no	2	0.015616	73.219	6889500			1
VQSILFEEGHDDIEAEPIEHALEHIAESIK	TFEYYREKVQSILFEE	EHIAESIKAAADHKGE	K	V	Q	I	K	A	30	0	3397.67	Haliotis_sp_idb_26030_c0_g1_i1;comp104856_c0_seq3_5 len=2741 path=[1:0-84 13888:85-89 91:90-97 99:98-160 162:161-169 171:170-268 270:269-319 13967:320-337 4954:338-364 9307:365-381 4998:382-452 5069:453-462 5079:463-519 5136:520-525 5142:526-600 14188:601-718 7400:719-738 5355:739-764 5381:765-802 5419:803-855 5472:856-877 5494:878-903 5520:904-907 5524:908-1002 14760:1003-1009 14767:1010-1082 14…	Haliotis_sp_idb_26030_c0_g1_i1	142	171	yes	no	5	3.4794e-08	77.731	10801000			1
VQVAAAAAAR	ARASAYARVQVAAAAA	VAAAAAARAAASAAAS	R	V	Q	A	R	A	10	0	926.53	Haliotis_sp_Tri_107535_c0_g1_i1;Haliotis_sp_CLC_21_c0_g1_i1;sp|P86732|GAAP_HALAI Glycine, alanine and asparagine-rich protein OS=Haliotis asinina PE=1 SV=1	Haliotis_sp_Tri_107535_c0_g1_i1	276	285	no	no	2	0.0010004	134.26	135750000			6
VSFAPYQSSEFR	IQKDCVEKVSFAPYQS	PYQSSEFRRRIGAVIP	K	V	S	F	R	R	12	0	1416.67	Haliotis_sp_Tri_25106_c0_g1_i1	Haliotis_sp_Tri_25106_c0_g1_i1	337	348	yes	yes	2;3	1.9085e-11	194.96	329920000			7
VSFNPDQLLPPSR	FGNCGGLKVSFNPDQL	DQLLPPSRDFYYYYGS	K	V	S	S	R	D	13	0	1468.77	Haliotis_sp_Tri_72839_c0_g1_i1	Haliotis_sp_Tri_72839_c0_g1_i1	270	282	yes	yes	2;3	7.8331e-07	127.02	153160000			6
VSGINSPAR	QGAVCCIRVSGINSPA	SGINSPARPRAPSLLD	R	V	S	A	R	P	9	0	899.482	Haliotis_sp_Tri_116352_c0_g1_i1	Haliotis_sp_Tri_116352_c0_g1_i1	542	550	no	no	2	0.0066897	155.07	4453700			1
VSGINSPARPR	QGAVCCIRVSGINSPA	INSPARPRAPSLLDPC	R	V	S	P	R	A	11	1	1152.64	Haliotis_sp_Tri_116352_c0_g1_i1	Haliotis_sp_Tri_116352_c0_g1_i1	542	552	no	no	2;3	1.7862e-05	140.24	76281000			7
VSGSNPPARPR	QGAVCCIRVSGSNPPA	SNPPARPRAPSLLDPC	R	V	S	P	R	A	11	1	1136.61	Haliotis_sp_Tri_116352_c0_g1_i1	Haliotis_sp_Tri_116352_c0_g1_i1	334	344	no	no	3	0.0092049	74.841	5139500			1
VSIDDAFSDSVDAAADIR	ADAVYNARVSIDDAFS	VDAAADIRDTAVDAML	R	V	S	I	R	D	18	0	1865.86	Haliotis_sp_idb_42421_c0_g1_i1	Haliotis_sp_idb_42421_c0_g1_i1	174	191	yes	yes	2;3	3.4668e-14	124.29	34670000			14
VSLQSLTGNPTK	EGTSQFMKVSLQSLTG	SLTGNPTKHVNSFTGK	K	V	S	T	K	H	12	0	1243.68	Haliotis_sp_CLC_1125_c0_g1_i1	Haliotis_sp_CLC_1125_c0_g1_i1	405	416	yes	yes	2	0.00084716	110.98	102420000			3
VSPDPEDPTQYFEK	YIHPECLRVSPDPEDP	DPTQYFEKVGTLTHRR	R	V	S	E	K	V	14	0	1650.74	Haliotis_sp_CLC_146_c0_g1_i1;Haliotis_sp_idb_13068_c0_g1_i1;Haliotis_sp_Tri_105374_c0_g1_i1	Haliotis_sp_CLC_146_c0_g1_i1	653	666	yes	no	2	0.0069933	76.01	35778000			2
VSQYPVGLTPVSGSDK	NIGHSNIRVSQYPVGL	TPVSGSDKDGIFQCSF	R	V	S	D	K	D	16	0	1632.84	comp59223_c0_seq1_2 len=530 path=[1:0-47 49:48-413 415:414-471 1077:472-529];Haliotis_sp_Tri_28544_c0_g1_i1;Haliotis_sp_CLC_729_c0_g1_i1	Haliotis_sp_Tri_28544_c0_g1_i1	287	302	no	no	2;3	7.3653e-06	99.711	349220000			6
VSQYPVGLTPVSGSDKDGIFQCSFR	NIGHSNIRVSQYPVGL	GIFQCSFRRKKVLSGD	R	V	S	F	R	R	25	1	2743.33	comp59223_c0_seq1_2 len=530 path=[1:0-47 49:48-413 415:414-471 1077:472-529];Haliotis_sp_Tri_28544_c0_g1_i1;Haliotis_sp_CLC_729_c0_g1_i1	Haliotis_sp_Tri_28544_c0_g1_i1	287	311	no	no	2;3;4	7.6542e-38	149.07	719140000			14
VSVSRPSSSASITISR	SSVASPARVSVSRPSS	SASITISRQSQSGSNP	R	V	S	S	R	Q	16	1	1632.88	Haliotis_sp_CLC_73_c0_g1_i1	Haliotis_sp_CLC_73_c0_g1_i1	555	570	yes	yes	3	2.2668e-10	124.29	10614000			3
VTDLPLPR	VFYGTDFKVTDLPLPR	VTDLPLPRSPKHEWAL	K	V	T	P	R	S	8	0	909.528	Haliotis_sp_idb_14272_c0_g1_i1;comp98461_c0_seq1_6 len=2919 path=[20:0-400 421:401-408 429:409-733 754:734-962 983:963-1115 7550:1116-1123 1144:1124-1355 1376:1356-1360 1381:1361-2051 2072:2052-2918];Haliotis_sp_Tri_111906_c0_g1_i1	Haliotis_sp_idb_14272_c0_g1_i1	118	125	yes	no	2	0.033272	133.12	2427200			1
VTHISVSSGTAIR	PSTSPSLRVTHISVSS	VSSGTAIRSLEVTTTP	R	V	T	I	R	S	13	0	1326.73	Haliotis_sp_idb_13824_c0_g1_i1	Haliotis_sp_idb_13824_c0_g1_i1	980	992	yes	yes	3	1.2272e-05	112.5	5723200			2
VTHVALLFLTER	PMPFQGRRVTHVALLF	ALLFLTERLQILVEGE	R	V	T	E	R	L	12	0	1397.8	Haliotis_sp_Tri_120379_c0_g1_i1;Haliotis_sp_idb_2768_c0_g1_i1	Haliotis_sp_Tri_120379_c0_g1_i1	873	884	no	no	3	0.0092274	65.234	622900			1
VTVCDFPMYELLDQTR	RAFFAGNKVTVCDFPM	YELLDQTRIMQPGSLD	K	V	T	T	R	I	16	0	1985.92	Haliotis_sp_idb_35506_c0_g1_i1;comp97330_c0_seq1_5 len=1499 path=[5244:0-5 736:6-29 760:30-93 824:94-113 844:114-179 910:180-219 950:220-446 1177:447-470 1201:471-564 1295:565-588 1319:589-602 1333:603-626 1357:627-688 1419:689-725 1456:726-928 1659:929-945 1676:946-1117 1848:1118-1141 1872:1142-1351 2082:1352-1425 2156:1426-1449 2180:1450-1498];comp97330_c0_seq2_5 len=2228 path=[1:0-265 267:266-…	Haliotis_sp_idb_35506_c0_g1_i1	152	167	yes	no	3	0.0001726	85.28	4644800	51		1
VVASLSPAEFSILEK	RLLGPRKKVVASLSPA	AEFSILEKDATKFTGD	K	V	V	E	K	D	15	0	1588.87	Haliotis_sp_idb_8012_c0_g1_i1	Haliotis_sp_idb_8012_c0_g1_i1	235	249	yes	yes	2;3	2.0103e-06	103.14	11396000			6
VVAVYDGEQFK	VRGPFFKRVVAVYDGE	VYDGEQFKGYVDGNTG	R	V	V	F	K	G	11	0	1253.63	Haliotis_sp_Tri_35519_c0_g1_i1;Haliotis_sp_idb_43536_c0_g1_i1	Haliotis_sp_Tri_35519_c0_g1_i1	316	326	yes	no	2	0.0028167	107.06	77441000			5
VVEVWLDPEFR	VINLNYMRVVEVWLDP	VWLDPEFREYFYTREP	R	V	V	F	R	E	11	0	1387.71	Haliotis_sp_CLC_14282_c0_g1_i1;comp104776_c0_seq5_3 len=5123 path=[1:0-165 167:166-324 326:325-340 342:341-1126 1128:1127-1384 1386:1385-1403 1405:1404-2168 2173:2169-2455 2460:2456-2459 2464:2460-2601 20113:2602-2602 2619:2603-2613 2630:2614-4268 13324:4269-4529 20368:4530-4533 13589:4534-4535 13591:4536-4542 13598:4543-4640 13696:4641-4646 13702:4647-5049 14105:5050-5122];comp104776_c0_seq4_3 l…	Haliotis_sp_CLC_14282_c0_g1_i1	464	474	yes	no	2	0.00035162	118.28	10582000			2
VVIEIADDHLNADILHCR	RWGLEIDRVVIEIADD	NADILHCRLPCVQDPP	R	V	V	C	R	L	18	0	2102.06	Haliotis_sp_CLC_18921_c0_g1_i1;comp52213_c0_seq1_3 len=2417 path=[2395:0-1708 4104:1709-1900 4296:1901-2416]	Haliotis_sp_CLC_18921_c0_g1_i1	148	165	yes	no	4	2.4033e-05	83.758	2144400			1
VVILEDLAAHFK	INYIKDMKVVILEDLA	EDLAAHFKLKTQDVIQ	K	V	V	F	K	L	12	0	1353.77	Haliotis_sp_idb_32045_c0_g1_i1;comp92321_c0_seq1_3 len=1134 path=[1112:0-66 1179:67-80 3080:81-420 1533:421-433 1546:434-493 1606:494-672 1785:673-685 1798:686-810 2258:811-832 1945:833-1008 2121:1009-1016 2129:1017-1133]	Haliotis_sp_idb_32045_c0_g1_i1	208	219	yes	no	3	0.0071837	65.179	0			1
VVNTVSIEGLAQLNSMANPSDLVASEMSHIPVVPTPDR	PQSAANTKVVNTVSIE	PVVPTPDRLSMMPNVN	K	V	V	D	R	L	38	0	3987.01	Haliotis_sp_idb_44689_c0_g1_i1;Haliotis_sp_idb_44690_c0_g1_i1;Haliotis_sp_Tri_6755_c0_g1_i1	Haliotis_sp_idb_44689_c0_g1_i1	219	256	yes	no	4	5.8675e-09	64.685	830250	241;242		1
VVTPGYQPAPPCLMGEACR	AVVTPVDRVVTPGYQP	CLMGEACRHTYSRSYM	R	V	V	C	R	H	19	0	2101.97	Haliotis_sp_Tri_81308_c0_g1_i1;comp95780_c0_seq2_4 len=1153 path=[1151:0-87 1239:88-94 1246:95-227 1379:228-261 1413:262-298 4581:299-405 4649:406-435 3988:436-472 1620:473-475 1623:476-577 1725:578-611 1759:612-649 1797:650-695 1843:696-715 4790:716-768 2726:769-830 3266:831-845 1993:846-859 2007:860-917 2065:918-941 2089:942-967 2846:968-996 2168:997-1033 2205:1034-1057 2229:1058-1152]	Haliotis_sp_Tri_81308_c0_g1_i1	75	93	yes	no	3	4.0003e-06	88.385	12595000	307		3
VWRPLMVGSLPVVMGSPK	CDDYITEKVWRPLMVG	PVVMGSPKIKELLPSN	K	V	W	P	K	I	18	1	1952.07	Haliotis_sp_idb_14272_c0_g1_i1;comp98461_c0_seq1_6 len=2919 path=[20:0-400 421:401-408 429:409-733 754:734-962 983:963-1115 7550:1116-1123 1144:1124-1355 1376:1356-1360 1381:1361-2051 2072:2052-2918];comp98461_c0_seq2_6 len=2173 path=[20:0-400 421:401-408 429:409-733 754:734-962 983:963-1115 7550:1116-1123 1144:1124-1355 1376:1356-1360 1381:1361-2051 6701:2052-2172]	Haliotis_sp_idb_14272_c0_g1_i1	281	298	yes	no	3	8.6196e-05	75.548	4049900	52;53		3
WGHPGPFPAR	PQPPRGNRWGHPGPFP	HPGPFPARAPLPFPDP	R	W	G	A	R	A	10	0	1120.56	Haliotis_sp_idb_20008_c0_g1_i1;Haliotis_sp_CLC_363_c0_g1_i1	Haliotis_sp_idb_20008_c0_g1_i1	437	446	yes	no	3	0.0075983	80.787	1929400			1
WLWEGQRR	SDLNMEGRWLWEGQRR	WLWEGQRRMNYTNWNP	R	W	L	R	R	M	8	1	1129.58	tr|F8J3D2|F8J3D2_HALLA Perlucin C protein OS=Haliotis laevigata GN=perlucin C PE=2 SV=1;tr|F8J3D1|F8J3D1_HALLA Perlucin B protein OS=Haliotis laevigata GN=perlucin B PE=2 SV=1;tr|F8J3D0|F8J3D0_HALLA Perlucin A2 protein OS=Haliotis laevigata GN=perlucin A2 PE=2 SV=1;sp|P82596|PLC_HALLA Perlucin OS=Haliotis laevigata PE=1 SV=3;comp25997_c0_seq1_1 len=264 path=[242:0-96 339:97-263]	tr|F8J3D2|F8J3D2_HALLA Perlucin C protein OS=Haliotis laevigata GN=perlucin C PE=2 SV=1	93	100	no	no	3	0.018223	89.142	9511900			2
WNSVQMVYDNK	RIPYTSSRWNSVQMVY	VQMVYDNKQLYCQVND	R	W	N	N	K	Q	11	0	1382.63	Haliotis_sp_CLC_146_c0_g1_i1;Haliotis_sp_Tri_105374_c0_g1_i1	Haliotis_sp_CLC_146_c0_g1_i1	822	832	yes	no	2	0.0056615	84.605	7147300	137		0
WNTDSFDDVTGK	GKIKRGWRWNTDSFDD	SFDDVTGKCGVISLNH	R	W	N	G	K	C	12	0	1383.59	Haliotis_sp_CLC_554_c0_g1_i1	Haliotis_sp_CLC_554_c0_g1_i1	156	167	yes	yes	2	0.020483	73.927	17368000			2
WPCFALPTCVDPSPPPSVQCPLGK	RLVADCDRWPCFALPT	SVQCPLGKPVLNASGY	R	W	P	G	K	P	24	0	2709.28	Haliotis_sp_Tri_116352_c0_g1_i1	Haliotis_sp_Tri_116352_c0_g1_i1	277	300	no	no	3	0.00041432	61.963	13818000			1
WPGNNEFHPWWK	GSGDKSLRWPGNNEFH	NEFHPWWKNWWSNNFQ	R	W	P	W	K	N	12	0	1596.73	Haliotis_sp_Tri_108584_c0_g1_i1	Haliotis_sp_Tri_108584_c0_g1_i1	267	278	yes	yes	2;3	0.00018717	110.31	101100000			8
WSDQDCDANYDHAYPICR	LLKYGQGKWSDQDCDA	DHAYPICRVRDSNATL	K	W	S	C	R	V	18	0	2284.89	Haliotis_sp_idb_10705_c0_g1_i1;Haliotis_sp_Tri_36495_c0_g1_i1	Haliotis_sp_idb_10705_c0_g1_i1	141	158	yes	no	3	1.1073e-09	110.12	14166000			3
WVGGQHMGIK	TQCVLQWRWVGGQHMG	GGQHMGIKDGRECMGC	R	W	V	I	K	D	10	0	1111.56	Haliotis_sp_CLC_1125_c0_g1_i1	Haliotis_sp_CLC_1125_c0_g1_i1	185	194	yes	yes	3	0.014855	63.397	3399200	127		1
YAELCIGNPLTEADK	HFFNPDGRYAELCIGN	NPLTEADKSCRFQVVI	R	Y	A	D	K	S	15	0	1692.8	Haliotis_sp_Tri_29101_c0_g1_i1;Haliotis_sp_CLC_652_c0_g1_i1	Haliotis_sp_Tri_29101_c0_g1_i1	239	253	yes	no	2	0.00028098	91.969	71348000			3
YALGIIAGSYEPGASVTVR	RQNEAGGKYALGIIAG	PGASVTVRVEIWPPQQ	K	Y	A	V	R	V	19	0	1923.01	Haliotis_sp_idb_67370_c0_g1_i1	Haliotis_sp_idb_67370_c0_g1_i1	85	103	yes	yes	2;3	2.6287e-19	135.09	35427000			6
YCECFFQIGIYRPCPR	RDPFDCERYCECFFQI	GIYRPCPRGTAFSEHM	R	Y	C	P	R	G	16	1	2164.96	Haliotis_sp_CLC_2296_c0_g1_i1	Haliotis_sp_CLC_2296_c0_g1_i1	639	654	yes	yes	3	0.0014137	69.92	2984900			0
YDGEMHLINER	ENRVNGKRYDGEMHLI	EMHLINEREGGKGSGS	R	Y	D	E	R	E	11	0	1375.62	Haliotis_sp_Tri_72839_c0_g1_i1	Haliotis_sp_Tri_72839_c0_g1_i1	173	183	yes	yes	3	0.01359	60.255	7810300	303		1
YEDEVASLLDMYQQAPK	ELYRPEPRYEDEVASL	DMYQQAPKVPVYEPYE	R	Y	E	P	K	V	17	0	1998.92	Haliotis_sp_idb_16976_c0_g1_i1;comp94680_c0_seq1_2 len=2492 path=[2470:0-308 2779:309-309 2780:310-354 6053:355-416 2887:417-471 2942:472-1148 3619:1149-2491]	Haliotis_sp_idb_16976_c0_g1_i1	310	326	yes	no	3	2.3636e-14	137.21	13873000	48		7
YENQHVINAASVR	HDRILRYKYENQHVIN	VINAASVRSESDTFWA	K	Y	E	V	R	S	13	0	1499.75	Haliotis_sp_idb_18771_c0_g1_i1;Haliotis_sp_idb_18767_c0_g1_i1;Haliotis_sp_idb_50884_c0_g1_i1	Haliotis_sp_idb_18771_c0_g1_i1	152	164	no	no	2;3	9.4714e-09	130.47	1234500000			11
YFCDPYHR	LIYPKLVKYFCDPYHR	YFCDPYHRLGYPPSHV	K	Y	F	H	R	L	8	0	1156.48	Haliotis_sp_Tri_72839_c0_g1_i1	Haliotis_sp_Tri_72839_c0_g1_i1	96	103	yes	yes	3	0.01812	98.458	33075000			2
YFDPWGCTR	PTPLDGIKYFDPWGCT	FDPWGCTRSRKIIFPE	K	Y	F	T	R	S	9	0	1200.5	Haliotis_sp_idb_6290_c0_g1_i1	Haliotis_sp_idb_6290_c0_g1_i1	328	336	yes	yes	2	0.023662	111.61	5865700			2
YFEVAALDMLMDPSTQVSPIQR	YLMMMGDKYFEVAALD	TQVSPIQRMVIAKNAD	K	Y	F	Q	R	M	22	0	2510.22	Haliotis_sp_Tri_119193_c0_g1_i1	Haliotis_sp_Tri_119193_c0_g1_i1	112	133	yes	yes	2;3;4	2.066e-24	133.21	6513300000	275;276		32
YFYLDPDTGDIHVR	TAFTNTLKYFYLDPDT	DTGDIHVRAPLTSAPE	K	Y	F	V	R	A	14	0	1709.8	comp107313_c0_seq1_3 len=23161 path=[1:0-25 27:26-687 689:688-1040 51643:1041-1124 47524:1125-1126 1128:1127-2114 2116:2115-2116 2118:2117-3775 3777:3776-4372 4374:4373-4408 4410:4409-4576 4578:4577-4644 4646:4645-4716 4718:4717-6321 6323:6322-6329 6331:6330-6457 6459:6458-7628 7630:7629-8470 8472:8471-10786 52568:10787-10788 52570:10789-10866 52600:10867-11006 52667:11007-11015 11017:11016-11017…	comp107313_c0_seq1_3 len=23161 path=[1:0-25 27:26-687 689:688-1040 51643:1041-1124 47524:1125-1126 1128:1127-2114 2116:2115-2116 2118:2117-3775 3777:3776-4372 4374:4373-4408 4410:4409-4576 4578:4577-4644 4646:4645-4716 4718:4717-6321 6323:6322-6329 6331:6330-6457 6459:6458-7628 7630:7629-8470 8472:8471-10786 52568:10787-10788 52570:10789-10866 52600:10867-11006 52667:11007-11015 11017:11016-11017…	4597	4610	yes	no	3	0.0009159	82.069	2041200			1
YGGDTCPFR	FKYNTGYRYGGDTCPF	GGDTCPFRGCGPQEQF	R	Y	G	F	R	G	9	0	1071.44	Haliotis_sp_idb_39663_c0_g1_i1	Haliotis_sp_idb_39663_c0_g1_i1	74	82	yes	yes	2	0.033259	105.52	12436000			1
YGQHSPQLDDILNR	VAVFLSTRYGQHSPQL	QLDDILNRLHGIQNYT	R	Y	G	N	R	L	14	0	1654.81	Haliotis_sp_Tri_72839_c0_g1_i1	Haliotis_sp_Tri_72839_c0_g1_i1	206	219	yes	yes	2;3	2.796e-12	167.59	173830000			5
YGQPTIPQNTNTPTK	YNRQVINKYGQPTIPQ	QNTNTPTKTWPSYPSS	K	Y	G	T	K	T	15	0	1658.83	Haliotis_sp_idb_17016_c0_g1_i1;Haliotis_sp_Tri_15512_c0_g1_i1;Haliotis_sp_idb_17014_c0_g1_i1	Haliotis_sp_idb_17016_c0_g1_i1	179	193	yes	no	2	0.0079828	73.296	5085100			1
YHDVCLLPK	LVGLTSAKYHDVCLLP	HDVCLLPKDPGNCYGY	K	Y	H	P	K	D	9	0	1143.57	Haliotis_sp_CLC_148_c0_g1_i1	Haliotis_sp_CLC_148_c0_g1_i1	22	30	yes	yes	3	0.015885	80.165	51040000			6
YHRPHGPAAGVPASSGIPPVKPLPR	GAVPSTVKYHRPHGPA	PPVKPLPRNVGPTSTP	K	Y	H	P	R	N	25	2	2557.4	Haliotis_sp_Tri_108584_c0_g1_i1	Haliotis_sp_Tri_108584_c0_g1_i1	31	55	yes	yes	4;5;6	9.9518e-08	88.239	101960000			11
YIECHEGQR	PDHNDCQKYIECHEGQ	IECHEGQRHSRGCPSG	K	Y	I	Q	R	H	9	0	1190.51	comp79626_c0_seq1_4 len=1656 path=[1634:0-1091 2726:1092-1132 2767:1133-1655];Haliotis_sp_idb_43266_c0_g1_i1	comp79626_c0_seq1_4 len=1656 path=[1634:0-1091 2726:1092-1132 2767:1133-1655]	497	505	no	no	3	0.029269	65.224	367570			1
YIQCMFDNNQLIK	PHPSDCNKYIQCMFDN	FDNNQLIKVEEMECPH	K	Y	I	I	K	V	13	0	1685.79	Haliotis_sp_idb_25731_c0_g1_i1;Haliotis_sp_idb_25730_c0_g1_i1	Haliotis_sp_idb_25731_c0_g1_i1	379	391	yes	no	2;3	0.00042654	105.65	51054000	205		3
YKYENQHVINAASVR	PPHDRILRYKYENQHV	VINAASVRSESDTFWA	R	Y	K	V	R	S	15	1	1790.91	Haliotis_sp_idb_18771_c0_g1_i1;Haliotis_sp_idb_18767_c0_g1_i1;Haliotis_sp_idb_50884_c0_g1_i1	Haliotis_sp_idb_18771_c0_g1_i1	150	164	no	no	2;3;4	2.818e-11	148.57	274360000			7
YLADNGNLRPTQALGGR	METRFPGKYLADNGNL	PTQALGGRRILANCCH	K	Y	L	G	R	R	17	1	1814.94	Haliotis_sp_Tri_72839_c0_g1_i1	Haliotis_sp_Tri_72839_c0_g1_i1	330	346	yes	yes	2;3	0.00080606	81.632	172920000			4
YLAEFATGNDR	KMKGDYYRYLAEFATG	EFATGNDRKEAAENSL	R	Y	L	D	R	K	11	0	1255.58	Haliotis_sp_CLC_3369_c0_g1_i1;comp111239_c0_seq1_1 len=1999 path=[1977:0-1998];comp94743_c0_seq3_1 len=3288 path=[1:0-118 120:119-135 137:136-359 361:360-789 791:790-808 810:809-1376 1379:1377-2507 2510:2508-2527 2530:2528-3000 3003:3001-3016 9096:3017-3287]	Haliotis_sp_CLC_3369_c0_g1_i1	166	176	yes	no	2	0.00019599	100.69	0			1
YLAEVAAGDDKK	KMKGDYYRYLAEVAAG	VAAGDDKKGIVDQSQQ	R	Y	L	K	K	G	12	1	1278.65	comp64599_c0_seq2_6 len=1464 path=[3017:0-1301 2878:1302-1463]	comp64599_c0_seq2_6 len=1464 path=[3017:0-1301 2878:1302-1463]	166	177	yes	yes	3	3.2197e-05	116.24	1520200			1
YLESHLAIISNK	AEAAGYCRYLESHLAI	HLAIISNKDEDSFIRG	R	Y	L	N	K	D	12	0	1386.75	tr|F8J3D2|F8J3D2_HALLA Perlucin C protein OS=Haliotis laevigata GN=perlucin C PE=2 SV=1;tr|F8J3D1|F8J3D1_HALLA Perlucin B protein OS=Haliotis laevigata GN=perlucin B PE=2 SV=1;tr|F8J3D0|F8J3D0_HALLA Perlucin A2 protein OS=Haliotis laevigata GN=perlucin A2 PE=2 SV=1;sp|P82596|PLC_HALLA Perlucin OS=Haliotis laevigata PE=1 SV=3	tr|F8J3D2|F8J3D2_HALLA Perlucin C protein OS=Haliotis laevigata GN=perlucin C PE=2 SV=1	50	61	no	no	2;3	1.4843e-10	134.99	2023700000			51
YLESHLAIISNKDEDSFIR	AEAAGYCRYLESHLAI	KDEDSFIRGYATRLGE	R	Y	L	I	R	G	19	1	2249.13	tr|F8J3D2|F8J3D2_HALLA Perlucin C protein OS=Haliotis laevigata GN=perlucin C PE=2 SV=1;tr|F8J3D1|F8J3D1_HALLA Perlucin B protein OS=Haliotis laevigata GN=perlucin B PE=2 SV=1;tr|F8J3D0|F8J3D0_HALLA Perlucin A2 protein OS=Haliotis laevigata GN=perlucin A2 PE=2 SV=1;sp|P82596|PLC_HALLA Perlucin OS=Haliotis laevigata PE=1 SV=3	tr|F8J3D2|F8J3D2_HALLA Perlucin C protein OS=Haliotis laevigata GN=perlucin C PE=2 SV=1	50	68	no	no	2;3;4	6.1515e-36	199.41	1340000000			37
YLESHLAIISNKDEDSFIRGYATR	AEAAGYCRYLESHLAI	FIRGYATRLGEAFNYW	R	Y	L	T	R	L	24	2	2797.4	tr|F8J3D2|F8J3D2_HALLA Perlucin C protein OS=Haliotis laevigata GN=perlucin C PE=2 SV=1;tr|F8J3D1|F8J3D1_HALLA Perlucin B protein OS=Haliotis laevigata GN=perlucin B PE=2 SV=1;tr|F8J3D0|F8J3D0_HALLA Perlucin A2 protein OS=Haliotis laevigata GN=perlucin A2 PE=2 SV=1;sp|P82596|PLC_HALLA Perlucin OS=Haliotis laevigata PE=1 SV=3	tr|F8J3D2|F8J3D2_HALLA Perlucin C protein OS=Haliotis laevigata GN=perlucin C PE=2 SV=1	50	73	no	no	5	6.5164e-07	84.327	4764600			1
YLLMDYMDMKPLPLPGSPQSQMNPSTQLMILSDK	VVGNPVLKYLLMDYMD	QLMILSDKGRRFQAGR	K	Y	L	D	K	G	34	1	3881.88	Haliotis_sp_CLC_39_c0_g1_i1	Haliotis_sp_CLC_39_c0_g1_i1	115	148	yes	yes	4;5	2.3411e-21	108.39	1429100000	166;167;170;171;172		20
YLTVAAIFR	ACDPRHGRYLTVAAIF	LTVAAIFRGRMSMKEV	R	Y	L	F	R	G	9	0	1052.6	sp|P41386|TBB_HALDI Tubulin beta chain (Fragment) OS=Haliotis discus PE=2 SV=1;Haliotis_sp_idb_23118_c0_g1_i1;Haliotis_sp_idb_19739_c0_g1_i1;Haliotis_sp_idb_19741_c0_g1_i1;Haliotis_sp_idb_19738_c0_g1_i1;comp105397_c0_seq5_4 len=2029 path=[6606:0-396 23423:397-408 23435:409-428 1219:429-695 23626:696-720 23651:721-746 23677:747-758 5923:759-789 23748:790-794 23753:795-803 23762:804-827 23786:828-8…	sp|P41386|TBB_HALDI Tubulin beta chain (Fragment) OS=Haliotis discus PE=2 SV=1	236	244	yes	no	2	0.026646	109.71	646910			1
YMPSYPMQFK	AVRQPIQRYMPSYPMQ	PSYPMQFKPAVVPTAR	R	Y	M	F	K	P	10	0	1290.58	Haliotis_sp_Tri_108584_c0_g1_i1	Haliotis_sp_Tri_108584_c0_g1_i1	227	236	yes	yes	3	0.011463	66.962	6887800	267;268		1
YMPSYPMQFKPAVVPTAR	AVRQPIQRYMPSYPMQ	PAVVPTARKPAITQQR	R	Y	M	A	R	K	18	1	2082.04	Haliotis_sp_Tri_108584_c0_g1_i1	Haliotis_sp_Tri_108584_c0_g1_i1	227	244	yes	yes	3	0.00023731	68.41	323610000	267;268		2
YNGDGLHVYR	PTIPDLCRYNGDGLHV	GDGLHVYRLFDVIEIT	R	Y	N	Y	R	L	10	0	1192.56	Haliotis_sp_idb_4071_c0_g1_i1	Haliotis_sp_idb_4071_c0_g1_i1	630	639	yes	yes	3	0.017335	66.056	5109400			1
YNLQGQQQIK	QQAALKYKYNLQGQQQ	LQGQQQIKGQGQRSAA	K	Y	N	I	K	G	10	0	1218.64	Haliotis_sp_idb_8012_c0_g1_i1	Haliotis_sp_idb_8012_c0_g1_i1	1066	1075	yes	yes	2	0.01022	107.9	7114700			1
YPLLHAIVDELATPDR	GSDCGQGRYPLLHAIV	DELATPDRTNCVGPGP	R	Y	P	D	R	T	16	0	1821.96	Haliotis_sp_CLC_2296_c0_g1_i1	Haliotis_sp_CLC_2296_c0_g1_i1	394	409	yes	yes	3	2.8097e-17	145.69	74660000			3
YRNPYQSCYALPQVDLSK	NAFRKARRYRNPYQSC	LPQVDLSKWCEATSKK	R	Y	R	S	K	W	18	1	2201.06	Haliotis_sp_idb_25746_c0_g1_i1;Haliotis_sp_CLC_532_c0_g1_i1;comp44198_c0_seq1_4 len=232 path=[210:0-231]	Haliotis_sp_idb_25746_c0_g1_i1	642	659	yes	no	3	3.7211e-09	105.01	12551000			2
YSSTCEGDTAATGANMAR	TINGIRSRYSSTCEGD	ATGANMARCLNGTMEC	R	Y	S	A	R	C	18	0	1861.76	Haliotis_sp_Tri_83476_c0_g1_i1	Haliotis_sp_Tri_83476_c0_g1_i1	168	185	yes	yes	2	0.0098946	62.203	2100700	308		1
YTFDLQNALEGHR	GFWDTWLRYTFDLQNA	QNALEGHREMCPRIED	R	Y	T	H	R	E	13	0	1562.75	Haliotis_sp_CLC_12_c0_g1_i1	Haliotis_sp_CLC_12_c0_g1_i1	297	309	yes	yes	3	2.0245e-13	149.82	14826000			3
YYVTIIDAPGHR	LWKFETSKYYVTIIDA	IIDAPGHRDFIKNMIT	K	Y	Y	H	R	D	12	0	1403.72	comp48128_c0_seq1_4 len=1730 path=[1:0-117 119:118-1729]	comp48128_c0_seq1_4 len=1730 path=[1:0-117 119:118-1729]	103	114	yes	yes	3	0.00035527	103.69	8784400			1
