# Supplementary material for: In-depth proteomic analyses of Haliotis laevigata (greenlip abalone) nacre and prismatic organic shell matrix
Source: Proteome Sci. 2018 Jun 15;16:11. doi: 10.1186/s12953-018-0139-3 (PMC6003135; doi:10.1186/s12953-018-0139-3)
Supplement: Supplementary file 18 — Peptides, nacre acid-soluble, protocol A. See legend to Additional file 17. (XLSX 432 kb) [file 12953_2018_139_MOESM18_ESM.xlsx]

## Sheet: Haliotis_nacre_ins_B_peptides
Sequence	N-term cleavage window	C-term cleavage window	Amino acid before	First amino acid	Second amino acid	Second last amino acid	Last amino acid	Amino acid after	Length	Missed cleavages	Mass	Proteins	Leading razor protein	Start position	End position	Unique (Groups)	Unique (Proteins)	Charges	PEP	Score	Intensity	Oxidation (M) site IDs	Phospho (STY) site IDs	MS/MS Count
AAALAGLEVFR	MQRNYTIKAAALAGLE	LAGLEVFRVINEPTAA	K	A	A	F	R	V	11	0	1116.63	Haliotis_sp_idb_2214_c0_g1_i1;comp106543_c0_seq12_5 len=1411 path=[3449:0-30 12683:31-58 3508:59-337 3787:338-349 17373:350-528 3978:529-529 3979:530-553 4003:554-889 4339:890-913 4363:914-1410];comp106543_c0_seq11_6 len=1451 path=[3409:0-23 14576:24-25 3435:26-39 3449:40-70 3480:71-98 3508:99-377 3787:378-389 17373:390-568 3978:569-569 3979:570-593 4003:594-929 4339:930-953 4363:954-1450];comp10…	Haliotis_sp_idb_2214_c0_g1_i1	191	201	yes	no	2	0.0049574	99.283	17081000			4
AAAVSSSPMPGGSSSASQLSVGNTALNSR	KNLKAAKRAAAVSSSP	GNTALNSRKALSSMNN	R	A	A	S	R	K	29	0	2690.29	Haliotis_sp_idb_32603_c0_g1_i1;Haliotis_sp_idb_32602_c0_g1_i1;Haliotis_sp_idb_32598_c0_g1_i1;comp118790_c0_seq1_1 len=1114 path=[1:0-1113]	Haliotis_sp_idb_32603_c0_g1_i1	704	732	yes	no	3	3.2539e-35	149.04	19063000	316		3
AAMQQSASPSVSGQR	QFDMQKMRAAMQQSAS	SPSVSGQRGAPIYDTG	R	A	A	Q	R	G	15	0	1503.71	Haliotis_sp_idb_27355_c0_g1_i1	Haliotis_sp_idb_27355_c0_g1_i1	223	237	yes	yes	2	4.9651e-05	90.707	878690	308		2
AANDYFTVHPFTGLITVSR	FSLSDGSRAANDYFTV	TGLITVSRRVSEDPTT	R	A	A	S	R	R	19	0	2108.07	comp107313_c0_seq1_3 len=23161 path=[1:0-25 27:26-687 689:688-1040 51643:1041-1124 47524:1125-1126 1128:1127-2114 2116:2115-2116 2118:2117-3775 3777:3776-4372 4374:4373-4408 4410:4409-4576 4578:4577-4644 4646:4645-4716 4718:4717-6321 6323:6322-6329 6331:6330-6457 6459:6458-7628 7630:7629-8470 8472:8471-10786 52568:10787-10788 52570:10789-10866 52600:10867-11006 52667:11007-11015 11017:11016-11017…	comp107313_c0_seq1_3 len=23161 path=[1:0-25 27:26-687 689:688-1040 51643:1041-1124 47524:1125-1126 1128:1127-2114 2116:2115-2116 2118:2117-3775 3777:3776-4372 4374:4373-4408 4410:4409-4576 4578:4577-4644 4646:4645-4716 4718:4717-6321 6323:6322-6329 6331:6330-6457 6459:6458-7628 7630:7629-8470 8472:8471-10786 52568:10787-10788 52570:10789-10866 52600:10867-11006 52667:11007-11015 11017:11016-11017…	6256	6274	yes	no	3	8.7325e-05	79.467	4497400			2
AATVIMQGVLNLLK	GLGFSGNKAATVIMQG	QGVLNLLKSINASTLT	K	A	A	L	K	S	14	0	1469.86	Haliotis_sp_Tri_2667_c0_g1_i1;comp100525_c0_seq1_6 len=2949 path=[1:0-36 38:37-701 703:702-714 716:715-794 796:795-842 844:843-873 875:874-897 7811:898-908 910:909-919 921:920-947 7832:948-960 962:961-979 981:980-1003 7866:1004-1008 7871:1009-1017 7880:1018-1034 1036:1035-1112 1114:1113-1145 1147:1146-1175 1177:1176-1522 7989:1523-2111 6008:2112-2135 2137:2136-2245 2247:2246-2261 2263:2262-2654 2…	Haliotis_sp_Tri_2667_c0_g1_i1	374	387	yes	no	2	0.003029	70.089	1110500	0		1
AAVPSGASTGIYEALELR	YTAKGLFRAAVPSGAS	IYEALELRDNDKTRFM	R	A	A	L	R	D	18	0	1803.94	comp80185_c0_seq1_5 len=1716 path=[1:0-517 519:518-558 3443:559-568 570:569-864 866:865-889 891:890-1715]	comp80185_c0_seq1_5 len=1716 path=[1:0-517 519:518-558 3443:559-568 570:569-864 866:865-889 891:890-1715]	66	83	yes	yes	2;3	2.6562e-11	116.51	34190000			6
AAVVAAAGPNPPVPGPAAGALVPK	PQVPASPKAAVVAAAG	AAGALVPKIPAVVTQF	K	A	A	P	K	I	24	0	2091.18	Haliotis_sp_idb_20008_c0_g1_i1	Haliotis_sp_idb_20008_c0_g1_i1	124	147	yes	yes	3	8.0344e-05	67.227	19175000			2
AAWHLYKPGFR	LWDTYPFRAAWHLYKP	HLYKPGFRMEETRDYM	R	A	A	F	R	M	11	1	1344.71	Haliotis_sp_Tri_25106_c0_g1_i1;comp246916_c0_seq1_3 len=215 path=[193:0-214]	Haliotis_sp_Tri_25106_c0_g1_i1	480	490	yes	no	2;3;4	0.0001683	123.86	386340000			12
ACETLRPFICER	FNGFLNDRACETLRPF	LRPFICERHEITQRPT	R	A	C	E	R	H	12	1	1550.73	comp73608_c1_seq1_6 len=644 path=[622:0-643]	comp73608_c1_seq1_6 len=644 path=[622:0-643]	169	180	yes	yes	3	0.017023	63.181	11806000			1
ACLHPELYR	FASGCGRRACLHPELY	CLHPELYRDIGGW___	R	A	C	Y	R	D	9	0	1157.57	Haliotis_sp_idb_45304_c0_g1_i1;Haliotis_sp_idb_45305_c0_g1_i1	Haliotis_sp_idb_45304_c0_g1_i1	401	409	yes	no	3	0.0058718	94.309	7843700			1
ACPHFASGFGNCGGLK	MNRMANQRACPHFASG	FGNCGGLKVSFNPDQL	R	A	C	L	K	V	16	0	1678.73	Haliotis_sp_Tri_72839_c0_g1_i1	Haliotis_sp_Tri_72839_c0_g1_i1	254	269	yes	yes	3	7.9645e-07	100.4	23881000			3
ADAVAAAAENAER	TSSLGSARADAVAAAA	AAAENAERQAEAINEA	R	A	D	E	R	Q	13	0	1257.59	Haliotis_sp_idb_47306_c0_g1_i1	Haliotis_sp_idb_47306_c0_g1_i1	122	134	yes	yes	2;3	8.2456e-10	147.26	867420000			10
ADCTQTLQAMHLWNR	SCYAGSPRADCTQTLQ	QAMHLWNRDFCRCKNN	R	A	D	N	R	D	15	0	1843.85	Haliotis_sp_idb_4071_c0_g1_i1	Haliotis_sp_idb_4071_c0_g1_i1	663	677	yes	yes	3	2.7549e-07	113.25	41320000	365		6
ADDDTYVILENLR	DDADWFMKADDDTYVI	YVILENLRYFLTSQKK	K	A	D	L	R	Y	13	0	1535.75	Haliotis_sp_Tri_47901_c0_g1_i1;comp92949_c2_seq16_6 len=2805 path=[10669:0-168 25616:169-326 10996:327-505 11175:506-523 11193:524-749 11419:750-1339 12009:1340-1367 3329:1368-1370 3332:1371-1405 26308:1406-1409 3371:1410-1419 3381:1420-1443 3405:1444-1676 3638:1677-1724 3686:1725-2454 4416:2455-2473 4435:2474-2613 4589:2614-2804];comp92949_c2_seq3_6 len=2819 path=[10669:0-168 25616:169-326 10996…	Haliotis_sp_Tri_47901_c0_g1_i1	194	206	yes	no	2	0.00024976	113.69	8446900			2
ADDGRPFPQVIK	FHETLYQKADDGRPFP	RPFPQVIKSKGGVVGI	K	A	D	I	K	S	12	1	1341.7	comp23247_c0_seq1_2 len=1455 path=[1433:0-1210 2644:1211-1454]	comp23247_c0_seq1_2 len=1455 path=[1433:0-1210 2644:1211-1454]	148	159	yes	yes	3	0.003504	78.884	8876800			2
ADEGISFR	AQDYGVLKADEGISFR	ADEGISFRGLFIIDDK	K	A	D	F	R	G	8	0	893.424	comp51700_c0_seq3_3 len=645 path=[1:0-572 574:573-644]	comp51700_c0_seq3_3 len=645 path=[1:0-572 574:573-644]	137	144	yes	yes	2	0.049599	110.22	3479300			1
ADEIATFISGNR	NVFDGDFKADEIATFI	ATFISGNRLPLVVEFT	K	A	D	N	R	L	12	0	1292.64	comp96713_c3_seq4_2 len=1246 path=[18995:0-132 19128:133-225 1019:226-251 25:252-295 69:296-306 80:307-875 22586:876-878 652:879-1245];Haliotis_sp_Tri_46701_c0_g1_i1;Haliotis_sp_idb_34907_c0_g1_i1	comp96713_c3_seq4_2 len=1246 path=[18995:0-132 19128:133-225 1019:226-251 25:252-295 69:296-306 80:307-875 22586:876-878 652:879-1245]	249	260	yes	no	2	0.003293	92.19	3011000			1
ADQLTEEQIAEFK	________________	EEQIAEFKEAFSLFDK	M	A	D	F	K	E	13	0	1520.74	tr|B3SND3|B3SND3_HALDV Calmodulin OS=Haliotis diversicolor GN=CaM PE=2 SV=1;Haliotis_sp_Tri_60708_c0_g1_i1;Haliotis_sp_Tri_60705_c0_g1_i1;Haliotis_sp_CLC_2356_c0_g1_i1;comp31935_c0_seq2_5 len=377 path=[1127:0-94 868:95-376];comp97214_c1_seq16_2 len=1450 path=[1:0-807 809:808-840 19778:841-861 863:862-941 943:942-981 19850:982-1032 1034:1033-1061 1063:1062-1062 1064:1063-1071 1073:1072-1086 1088:1…	tr|B3SND3|B3SND3_HALDV Calmodulin OS=Haliotis diversicolor GN=CaM PE=2 SV=1	2	14	yes	no	2	0.00021245	95.264	19850000			3
ADVDAIIGDLNDDPTILEFLR	SDDIPLDRADVDAIIG	PTILEFLRNSTSVLGR	R	A	D	L	R	N	21	0	2314.17	Haliotis_sp_CLC_3466_c0_g1_i1	Haliotis_sp_CLC_3466_c0_g1_i1	129	149	yes	yes	3	1.1195e-18	132.14	4054700			1
AEGYIWTVALCR	NAFGKDFRAEGYIWTV	IWTVALCRKDSDGDGR	R	A	E	C	R	K	12	0	1437.71	Haliotis_sp_idb_10968_c0_g1_i1;comp112534_c0_seq1_2 len=422 path=[400:0-421];Haliotis_sp_idb_10969_c0_g1_i1	Haliotis_sp_idb_10968_c0_g1_i1	67	78	yes	no	2;3	1.0863e-05	136.96	49427000			7
AELNEFLTR	FVADGIFKAELNEFLT	ELNEFLTRELAEDGYS	K	A	E	T	R	E	9	0	1091.56	comp78671_c0_seq1_1 len=812 path=[790:0-691 1898:692-698 1905:699-771 1562:772-811];Haliotis_sp_CLC_1391_c0_g1_i1;Haliotis_sp_idb_68664_c0_g1_i1;Haliotis_sp_Tri_79257_c0_g1_i1;comp84331_c0_seq1_3 len=799 path=[1:0-72 74:73-79 81:80-597 599:598-619 621:620-798]	comp78671_c0_seq1_1 len=812 path=[790:0-691 1898:692-698 1905:699-771 1562:772-811]	23	31	yes	no	2	0.042585	90.15	1996600			1
AENFFILR	FMRFMMMRAENFFILR	AENFFILRRKPVEGYD	R	A	E	L	R	R	8	0	1008.54	comp32839_c0_seq1_6 len=370 path=[348:0-369]	comp32839_c0_seq1_6 len=370 path=[348:0-369]	100	107	yes	yes	2	0.030717	120.46	893410			1
AEQAAQLEILGHQLR	SEDAMKRRAEQAAQLE	EILGHQLRSLIRQASF	R	A	E	L	R	S	15	0	1675.9	Haliotis_sp_idb_3074_c0_g1_i1	Haliotis_sp_idb_3074_c0_g1_i1	1185	1199	yes	yes	3	6.5828e-09	133.47	24110000			4
AEYPGNNAIQNQAGSFLSQGTNPAQYK	TPSVATQKAEYPGNNA	GTNPAQYKYPDRKPLT	K	A	E	Y	K	Y	27	0	2867.35	Haliotis_sp_Tri_73035_c0_g1_i1	Haliotis_sp_Tri_73035_c0_g1_i1	370	396	yes	yes	3	4.6593e-27	134.91	165930000			5
AFAMFPDMK	PGQTVNFRAFAMFPDM	FAMFPDMKVYTGALDI	R	A	F	M	K	V	9	0	1056.48	Haliotis_sp_Tri_105613_c0_g1_i1	Haliotis_sp_Tri_105613_c0_g1_i1	134	142	yes	yes	2	0.030395	66.568	12773000	402;403		3
AFEWNDLSTQWSK	TLLGNRIKAFEWNDLS	DLSTQWSKGMFERFMA	K	A	F	S	K	G	13	0	1610.74	Haliotis_sp_CLC_2296_c0_g1_i1;comp292963_c0_seq1_2 len=281 path=[259:0-280]	Haliotis_sp_CLC_2296_c0_g1_i1	80	92	yes	no	2	0.0015693	88.075	16713000			3
AFGGGFGGFGSSSASASADASASANIAALLGQFAEASAR	ASADAAARAFGGGFGG	QFAEASARASASAAAN	R	A	F	A	R	A	39	0	3535.66	Haliotis_sp_Tri_57798_c0_g1_i1;Haliotis_sp_CLC_5_c0_g1_i1;Haliotis_sp_Tri_57797_c0_g1_i1	Haliotis_sp_Tri_57798_c0_g1_i1	149	187	yes	no	3;4	1.6816e-59	167.17	136340000			10
AFLTLAEDILR	________________	TLAEDILRKTPVKEPN	K	A	F	L	R	K	11	0	1260.71	comp275709_c0_seq1_6 len=217 path=[195:0-216]	comp275709_c0_seq1_6 len=217 path=[195:0-216]	7	17	yes	yes	2	0.0017247	115.57	1542200			1
AFTVNFPAIR	KDDFKPQRAFTVNFPA	TVNFPAIRTDVEYHFV	R	A	F	I	R	T	10	0	1134.62	Haliotis_sp_idb_2768_c0_g1_i1	Haliotis_sp_idb_2768_c0_g1_i1	787	796	yes	yes	2	0.00070165	131.5	6917900			2
AFVEPYSGQSDYSASSLHVEGR	GDKLRVTKAFVEPYSG	SSLHVEGRQLTLELEN	K	A	F	G	R	Q	22	0	2385.09	comp105495_c0_seq9_4 len=2286 path=[9783:0-21 1946:22-1210 3135:1211-1564 19827:1565-1565 3490:1566-1729 3654:1730-2285];Haliotis_sp_Tri_129603_c0_g1_i1;comp105495_c0_seq23_4 len=2970 path=[19402:0-22 1262:23-58 19462:59-65 1305:66-160 1400:161-295 1535:296-322 19538:323-324 1565:325-335 1576:336-374 1615:375-416 1657:417-426 1667:427-437 1678:438-503 19643:504-507 1748:508-513 1754:514-548 19668…	comp105495_c0_seq9_4 len=2286 path=[9783:0-21 1946:22-1210 3135:1211-1564 19827:1565-1565 3490:1566-1729 3654:1730-2285]	366	387	yes	no	3	7.2959e-15	128.01	48153000			4
AFVVVNTATLQMTAPSFR	ESAFLQQKAFVVVNTA	QMTAPSFRHLHVGVEV	K	A	F	F	R	H	18	0	1952.02	Haliotis_sp_CLC_146_c0_g1_i1;Haliotis_sp_idb_13068_c0_g1_i1;Haliotis_sp_idb_13069_c0_g1_i1	Haliotis_sp_CLC_146_c0_g1_i1	76	93	yes	no	2;3	3.7871e-05	85.362	25404000	208		6
AGEHDLLLR	TFHGGLLKAGEHDLLL	GEHDLLLRNTTIKRPC	K	A	G	L	R	N	9	0	1022.55	Haliotis_sp_Tri_4200_c0_g1_i1;comp38651_c0_seq2_1 len=1000 path=[1:0-105 339:106-999];comp38651_c0_seq1_2 len=1232 path=[1:0-105 107:106-337 339:338-1231]	Haliotis_sp_Tri_4200_c0_g1_i1	274	282	yes	no	2;3	0.006737	100.57	14723000			4
AGELTEDEVER	ADIDLTKRAGELTEDE	LTEDEVERVITIMQNP	R	A	G	E	R	V	11	0	1246.57	comp64232_c1_seq1_4 len=293 path=[721:0-292]	comp64232_c1_seq1_4 len=293 path=[721:0-292]	62	72	yes	yes	2	0.005555	84.479	2001900			0
AGFAGDDAPR	DNGSGMCKAGFAGDDA	FAGDDAPRAVFPSIVG	K	A	G	P	R	A	10	0	975.441	tr|B3TK83|B3TK83_HALDV Beta-actin 2 OS=Haliotis diversicolor PE=2 SV=1;tr|Q256S1|Q256S1_HALTU Actin OS=Haliotis tuberculata GN=actin PE=2 SV=1;tr|B3SNT2|B3SNT2_HALDV Actin OS=Haliotis diversicolor PE=2 SV=1;Haliotis_sp_Tri_131427_c0_g1_i1;comp103470_c1_seq20_6 len=1319 path=[18001:0-239 25907:240-242 1593:243-278 25943:279-283 25948:284-287 25952:288-331 21354:332-362 1713:363-373 26024:374-391 1…	tr|B3TK83|B3TK83_HALDV Beta-actin 2 OS=Haliotis diversicolor PE=2 SV=1	19	28	no	no	2	0.015974	94.692	6446100			2
AGLQFPVGR	KAKSRSSRAGLQFPVG	GLQFPVGRVHRLLRKG	R	A	G	G	R	V	9	0	943.524	comp36515_c0_seq1_6 len=425 path=[403:0-378 782:379-424];comp269223_c0_seq1_1 len=305 path=[1:0-304];comp182383_c0_seq1_1 len=374 path=[352:0-373];tr|B6VEZ2|B6VEZ2_HALDI Histone H2A OS=Haliotis discus discus PE=2 SV=1;Haliotis_sp_Tri_52307_c0_g1_i1;tr|B6RB38|B6RB38_HALDI Histone H2A OS=Haliotis discus discus PE=2 SV=1;Haliotis_sp_Tri_108347_c0_g1_i1;comp81268_c0_seq2_1 len=671 path=[649:0-389 103…	comp36515_c0_seq1_6 len=425 path=[403:0-378 782:379-424]	35	43	yes	no	2	0.023809	101.54	16342000			3
AGYYCCNTGCLNICVPK	CHSDRECKAGYYCCNT	CLNICVPKPKPGLCPA	K	A	G	P	K	P	17	0	2048.86	sp|P84811|PWAP_HALLA Perlwapin OS=Haliotis laevigata PE=1 SV=1	sp|P84811|PWAP_HALLA Perlwapin OS=Haliotis laevigata PE=1 SV=1	29	45	yes	yes	3	5.1068e-13	138.19	87021000			5
AGYYCCNTGCLNICVPKPK	CHSDRECKAGYYCCNT	NICVPKPKPGLCPAIR	K	A	G	P	K	P	19	1	2274.01	sp|P84811|PWAP_HALLA Perlwapin OS=Haliotis laevigata PE=1 SV=1	sp|P84811|PWAP_HALLA Perlwapin OS=Haliotis laevigata PE=1 SV=1	29	47	yes	yes	3	1.6634e-09	114.58	110630000			5
AHDGAFSLQTPVR	CQLNVKYRAHDGAFSL	FSLQTPVRSAERRGLC	R	A	H	V	R	S	13	0	1397.71	comp83576_c0_seq1_1 len=1871 path=[1:0-145 147:146-1340 1342:1341-1344 4175:1345-1521 3817:1522-1529 1531:1530-1563 1565:1564-1573 1575:1574-1870]	comp83576_c0_seq1_1 len=1871 path=[1:0-145 147:146-1340 1342:1341-1344 4175:1345-1521 3817:1522-1529 1531:1530-1563 1565:1564-1573 1575:1574-1870]	415	427	no	no	3	0.00013585	96.067	9297800			1
AHPVFISCLQQILNDLQNENTR	SKSSNYFRAHPVFISC	DLQNENTRAQISSGYK	R	A	H	T	R	A	22	0	2609.3	comp105495_c0_seq9_4 len=2286 path=[9783:0-21 1946:22-1210 3135:1211-1564 19827:1565-1565 3490:1566-1729 3654:1730-2285];Haliotis_sp_Tri_129603_c0_g1_i1;comp105495_c0_seq23_4 len=2970 path=[19402:0-22 1262:23-58 19462:59-65 1305:66-160 1400:161-295 1535:296-322 19538:323-324 1565:325-335 1576:336-374 1615:375-416 1657:417-426 1667:427-437 1678:438-503 19643:504-507 1748:508-513 1754:514-548 19668…	comp105495_c0_seq9_4 len=2286 path=[9783:0-21 1946:22-1210 3135:1211-1564 19827:1565-1565 3490:1566-1729 3654:1730-2285]	107	128	yes	no	3	7.3448e-20	142.43	11988000			1
AHTNAGMFIMSVGHVEYAMFCPR	CFCYCPHKAHTNAGMF	EYAMFCPRGLVWTQAK	K	A	H	P	R	G	23	0	2625.17	Haliotis_sp_idb_42414_c0_g1_i1;comp188351_c0_seq1_6 len=718 path=[1:0-717]	Haliotis_sp_idb_42414_c0_g1_i1	127	149	yes	no	4	6.1947e-09	95.195	7774900	367;368;369		1
AIDSTANMILMTK	CPLYVNKRAIDSTANM	ANMILMTKMAEMFAL_	R	A	I	T	K	M	13	0	1407.71	Haliotis_sp_CLC_12027_c0_g1_i1;Haliotis_sp_idb_54497_c0_g1_i1	Haliotis_sp_CLC_12027_c0_g1_i1	161	173	yes	no	2;3	0.0034829	70.889	217270000	199;200		6
AILGSVSQYVLNHSSIPVTIIPK	RGLGAFQRAILGSVSQ	IPVTIIPKKA______	R	A	I	P	K	K	23	0	2435.38	Haliotis_sp_Tri_129753_c0_g1_i1;comp102930_c0_seq1_5 len=2482 path=[1:0-245 247:246-278 280:279-294 296:295-442 444:443-462 8038:463-516 521:517-619 8120:620-636 5253:637-652 8145:653-741 5172:742-760 764:761-1008 8270:1009-1029 1033:1030-1105 1109:1106-1125 8321:1126-1152 1156:1153-1341 1345:1342-1358 1362:1359-1441 5058:1442-1490 1494:1491-1514 8477:1515-1535 1539:1536-1645 5572:1646-1649 1653:…	Haliotis_sp_Tri_129753_c0_g1_i1	124	146	yes	no	3	1.0572e-12	97.69	0			1
AILNMLLWNQIAQSNR	AAPQTNNRAILNMLLW	NQIAQSNRMNTLALIM	R	A	I	N	R	M	16	0	1884	Haliotis_sp_CLC_253_c0_g1_i1	Haliotis_sp_CLC_253_c0_g1_i1	193	208	yes	yes	2;3	2.363e-17	161.04	213730000	220		9
AINVDPLDDFIVR	RRQAVLQKAINVDPLD	PLDDFIVRRPVDPIGP	K	A	I	V	R	R	13	0	1485.78	Haliotis_sp_idb_19812_c0_g1_i1;Haliotis_sp_idb_19814_c0_g1_i1;comp71075_c0_seq1_5 len=836 path=[814:0-564 1379:565-835]	Haliotis_sp_idb_19812_c0_g1_i1	828	840	yes	no	2	0.00039122	101.53	8615600			3
AINYEIMQTTR	VYGDRLQKAINYEIMQ	YEIMQTTRMSLPG___	K	A	I	T	R	M	11	0	1338.66	Haliotis_sp_Tri_1743_c0_g1_i1;comp89145_c0_seq2_3 len=654 path=[1328:0-27 1356:28-167 1496:168-194 1523:195-206 1535:207-257 1586:258-313 1642:314-316 1645:317-321 1650:322-401 1730:402-455 1784:456-496 1825:497-511 1840:512-583 1912:584-595 1924:596-618 1947:619-653]	Haliotis_sp_Tri_1743_c0_g1_i1	234	244	yes	no	2	0.0039374	83.182	20330000	434		4
AISLQFYDPPEIVITPLEESIR	IDGNFLLRAISLQFYD	TPLEESIRRMKDTTTS	R	A	I	I	R	R	22	0	2529.34	comp104605_c0_seq2_6 len=2335 path=[2313:0-312 2626:313-332 2646:333-432 2746:433-450 9175:451-481 2795:482-488 2802:489-638 9252:639-644 2958:645-660 2974:661-703 9278:704-706 4648:707-762 4704:763-779 3093:780-804 9350:805-805 3119:806-811 3125:812-818 9364:819-828 3142:829-875 3189:876-955 9397:956-977 9419:978-986 9428:987-990 3304:991-991 3305:992-1060 3374:1061-1062 9457:1063-1064 3378:1065…	comp104605_c0_seq2_6 len=2335 path=[2313:0-312 2626:313-332 2646:333-432 2746:433-450 9175:451-481 2795:482-488 2802:489-638 9252:639-644 2958:645-660 2974:661-703 9278:704-706 4648:707-762 4704:763-779 3093:780-804 9350:805-805 3119:806-811 3125:812-818 9364:819-828 3142:829-875 3189:876-955 9397:956-977 9419:978-986 9428:987-990 3304:991-991 3305:992-1060 3374:1061-1062 9457:1063-1064 3378:1065…	321	342	no	no	3	2.3384e-19	137.64	9913000			1
AIVAIENPADVSVISSR	EKLLLAARAIVAIENP	DVSVISSRNTGQRAVL	R	A	I	S	R	N	17	0	1739.94	comp48021_c0_seq1_2 len=1014 path=[1:0-822 824:823-1013]	comp48021_c0_seq1_2 len=1014 path=[1:0-822 824:823-1013]	84	100	yes	yes	2	0.00013277	94.203	1805800			1
AKDPFAHLPK	QALAAEPKAKDPFAHL	DPFAHLPKSTFVLDEF	K	A	K	P	K	S	10	1	1122.62	comp24999_c0_seq1_4 len=1380 path=[1358:0-698 2057:699-1379]	comp24999_c0_seq1_4 len=1380 path=[1358:0-698 2057:699-1379]	275	284	yes	yes	3	0.010693	78.903	2924500			2
AKFEELNMDLFR	DFSETLTRAKFEELNM	ELNMDLFRSTMKPVQK	R	A	K	F	R	S	12	1	1511.74	comp136401_c0_seq1_5 len=2422 path=[2400:0-2421];Haliotis_sp_Tri_2770_c0_g1_i1;comp99703_c0_seq1_2 len=2817 path=[2795:0-1060 3856:1061-1739 4535:1740-1764 4560:1765-1802 4598:1803-1812 4608:1813-1836 4632:1837-2307 5103:2308-2429 5225:2430-2816]	comp136401_c0_seq1_5 len=2422 path=[2400:0-2421]	367	378	no	no	2;3	0.0006573	87.719	10248000	42		2
ALACDHSDKVTCACAER	PGTLWDHRALACDHSD	VTCACAERND______	R	A	L	E	R	N	17	1	1962.83	Haliotis_sp_idb_53451_c0_g1_i1	Haliotis_sp_idb_53451_c0_g1_i1	220	236	yes	yes	3;4	5.6736e-05	88.385	6882800			3
ALCAQDPSRPLPHK	ASNDAEAKALCAQDPS	PSRPLPHKGHCAKYFE	K	A	L	H	K	G	14	1	1588.81	Haliotis_sp_idb_1745_c0_g1_i1;Haliotis_sp_CLC_2232_c0_g1_i1	Haliotis_sp_idb_1745_c0_g1_i1	848	861	yes	no	3	0.00035044	84.365	7465000			3
ALESPERPFLAILGGAK	KELNYFAKALESPERP	LAILGGAKVADK____	K	A	L	A	K	V	17	1	1767.99	comp118163_c0_seq1_4 len=717 path=[1:0-716]	comp118163_c0_seq1_4 len=717 path=[1:0-716]	219	235	yes	yes	3	1.0612e-05	98.281	2041300			2
ALGQNPTNAEVLK	SQCGDVMRALGQNPTN	PTNAEVLKVLGNPKSD	R	A	L	L	K	V	13	0	1353.73	comp41851_c0_seq2_2 len=628 path=[1:0-450 452:451-627];comp41851_c0_seq1_2 len=673 path=[1:0-450 1300:451-495 452:496-672]	comp41851_c0_seq2_2 len=628 path=[1:0-450 452:451-627]	46	58	yes	no	2	0.00037563	102.87	8135300			2
ALGSVITTIR	TETIFENRALGSVITT	GSVITTIRANDADRQP	R	A	L	I	R	A	10	0	1029.62	comp106997_c0_seq1_2 len=4332 path=[9723:0-82 4463:83-220 4601:221-411 4792:412-463 15133:464-519 4900:520-521 4902:522-566 4947:567-670 5051:671-738 5119:739-839 5220:840-1190 15436:1191-1203 15449:1204-1270 15505:1271-1351 5732:1352-1356 5737:1357-1369 5750:1370-1499 8781:1500-1536 15653:1537-1630 6011:1631-1647 6028:1648-2220 6601:2221-2440 15894:2441-2472 6853:2473-2730 16006:2731-2733 16009:…	comp106997_c0_seq1_2 len=4332 path=[9723:0-82 4463:83-220 4601:221-411 4792:412-463 15133:464-519 4900:520-521 4902:522-566 4947:567-670 5051:671-738 5119:739-839 5220:840-1190 15436:1191-1203 15449:1204-1270 15505:1271-1351 5732:1352-1356 5737:1357-1369 5750:1370-1499 8781:1500-1536 15653:1537-1630 6011:1631-1647 6028:1648-2220 6601:2221-2440 15894:2441-2472 6853:2473-2730 16006:2731-2733 16009:…	1226	1235	yes	no	2	2.2356e-05	150.61	6295100			3
ALIAAQYSGAQVR	PENWRAFKALIAAQYS	QYSGAQVRVLSAPPHF	K	A	L	V	R	V	13	0	1346.73	comp24999_c0_seq1_4 len=1380 path=[1358:0-698 2057:699-1379]	comp24999_c0_seq1_4 len=1380 path=[1358:0-698 2057:699-1379]	17	29	yes	yes	2	0.0007496	96.82	3314700			2
ALIRPCPDGTIFR	YYRMVHKRALIRPCPD	CPDGTIFREELCRCDY	R	A	L	F	R	E	13	1	1514.8	Haliotis_sp_idb_13357_c0_g1_i1;Haliotis_sp_idb_13358_c0_g1_i1	Haliotis_sp_idb_13357_c0_g1_i1	559	571	yes	no	2;3	1.1104e-09	147.26	66853000			4
ALIVGGCGGADR	GALETRQRALIVGGCG	GGCGGADRFQGSIDEL	R	A	L	D	R	F	12	0	1144.57	Haliotis_sp_CLC_2347_c0_g1_i1;Haliotis_sp_idb_28940_c0_g1_i1;comp238950_c0_seq1_2 len=684 path=[1:0-683]	Haliotis_sp_CLC_2347_c0_g1_i1	589	600	yes	no	2	0.0033088	92.112	53427000			4
ALMALLK	GNNHLHIRALMALLKN	RALMALLKNPVMMKGS	R	A	L	L	K	N	7	0	758.472	Haliotis_sp_idb_28907_c0_g1_i1;Haliotis_sp_CLC_13596_c0_g1_i1	Haliotis_sp_idb_28907_c0_g1_i1	47	53	yes	no	2	0.044497	84.359	7088900			2
ALPFWNEEIVPQIK	SLKDTIARALPFWNEE	EEIVPQIKEGKRVLIA	R	A	L	I	K	E	14	0	1682.9	comp26587_c0_seq1_2 len=1722 path=[1700:0-1401 3102:1402-1721]	comp26587_c0_seq1_2 len=1722 path=[1700:0-1401 3102:1402-1721]	188	201	yes	yes	2	0.0020666	83.53	3732900			1
ALPGGNPCFPISVPPNDPFFVGR	GAAAFAARALPGGNPC	NDPFFVGRTCLSFTRS	R	A	L	G	R	T	23	0	2454.22	Haliotis_sp_idb_25746_c0_g1_i1;Haliotis_sp_idb_25748_c0_g1_i1	Haliotis_sp_idb_25746_c0_g1_i1	205	227	yes	no	3	6.3082e-10	99.569	210280000			5
ALPVTVPAQSEPTAR	GAIPSKSRALPVTVPA	AQSEPTARSSIKLTRP	R	A	L	A	R	S	15	0	1535.83	Haliotis_sp_CLC_73_c0_g1_i1	Haliotis_sp_CLC_73_c0_g1_i1	521	535	yes	yes	2	2.1214e-06	112.02	136120000			5
ALSMDDIETADAHDIK	LVLPHFAKALSMDDIE	TADAHDIKLHLANAGN	K	A	L	I	K	L	16	0	1743.8	Haliotis_sp_idb_5896_c0_g1_i1	Haliotis_sp_idb_5896_c0_g1_i1	600	615	yes	yes	3	2.1208e-07	106.82	45689000	383		4
ALSPSSSSSVASSK	NLPQAILKALSPSSSS	SSSVASSKPATATVTV	K	A	L	S	K	P	14	0	1293.64	Haliotis_sp_CLC_73_c0_g1_i1	Haliotis_sp_CLC_73_c0_g1_i1	426	439	yes	yes	2	0.00046548	91.812	1962800			2
ALSPSSSSSVASSKPATATVTVK	NLPQAILKALSPSSSS	ATATVTVKRAPASPAT	K	A	L	V	K	R	23	1	2162.14	Haliotis_sp_CLC_73_c0_g1_i1	Haliotis_sp_CLC_73_c0_g1_i1	426	448	yes	yes	3	4.0651e-09	95.926	21575000			2
ALTPAASVTASVTSSAK	TSTPATAKALTPAASV	ASVTSSAKAKASAAKE	K	A	L	A	K	A	17	0	1560.84	Haliotis_sp_Tri_108584_c0_g1_i1	Haliotis_sp_Tri_108584_c0_g1_i1	68	84	yes	yes	2;3	4.4432e-11	116.96	649090000			24
ALTSEYLDCDKER	GPNIYPGKALTSEYLD	YLDCDKERTRNMKVCL	K	A	L	E	R	T	13	1	1598.72	Haliotis_sp_idb_1745_c0_g1_i1;Haliotis_sp_CLC_2232_c0_g1_i1;comp170175_c0_seq1_6 len=323 path=[1:0-322]	Haliotis_sp_idb_1745_c0_g1_i1	332	344	yes	no	2;3	4.9086e-19	216.68	52233000			8
ALYVIIYDGVNQR	VNSTTTLRALYVIIYD	IYDGVNQRYLITGDRS	R	A	L	Q	R	Y	13	0	1522.81	Haliotis_sp_Tri_31892_c0_g1_i1;comp22593_c0_seq1_3 len=735 path=[1:0-734];Haliotis_sp_CLC_1876_c0_g1_i1	Haliotis_sp_Tri_31892_c0_g1_i1	43	55	yes	no	2;3	3.3705e-05	117.09	31462000			12
AMDALSVR	FNTLVVLKAMDALSVR	AMDALSVRIDYEFGGR	K	A	M	V	R	I	8	0	861.438	Haliotis_sp_Tri_111928_c0_g1_i1;comp64272_c0_seq1_3 len=1172 path=[1150:0-1147 2298:1148-1171]	Haliotis_sp_Tri_111928_c0_g1_i1	214	221	yes	no	2	0.027401	84.498	2556900	60		3
AMDQFIEALSQK	FYDPTRLKAMDQFIEA	FIEALSQKDDVYILTI	K	A	M	Q	K	D	12	0	1379.68	Haliotis_sp_idb_6290_c0_g1_i1	Haliotis_sp_idb_6290_c0_g1_i1	291	302	yes	yes	2	0.00051466	97.463	8952500	389		2
ANCALQIGR	AFLGNIQRANCALQIG	NCALQIGRGTNFANFR	R	A	N	G	R	G	9	0	1001.51	Haliotis_sp_idb_25730_c0_g1_i1	Haliotis_sp_idb_25730_c0_g1_i1	744	752	no	no	2	0.00037688	148.99	53566000			5
ANEIIPNIEVVR	ILVMDKTRANEIIPNI	IPNIEVVRKSIQDAVG	R	A	N	V	R	K	12	0	1365.76	comp107313_c0_seq1_3 len=23161 path=[1:0-25 27:26-687 689:688-1040 51643:1041-1124 47524:1125-1126 1128:1127-2114 2116:2115-2116 2118:2117-3775 3777:3776-4372 4374:4373-4408 4410:4409-4576 4578:4577-4644 4646:4645-4716 4718:4717-6321 6323:6322-6329 6331:6330-6457 6459:6458-7628 7630:7629-8470 8472:8471-10786 52568:10787-10788 52570:10789-10866 52600:10867-11006 52667:11007-11015 11017:11016-11017…	comp107313_c0_seq1_3 len=23161 path=[1:0-25 27:26-687 689:688-1040 51643:1041-1124 47524:1125-1126 1128:1127-2114 2116:2115-2116 2118:2117-3775 3777:3776-4372 4374:4373-4408 4410:4409-4576 4578:4577-4644 4646:4645-4716 4718:4717-6321 6323:6322-6329 6331:6330-6457 6459:6458-7628 7630:7629-8470 8472:8471-10786 52568:10787-10788 52570:10789-10866 52600:10867-11006 52667:11007-11015 11017:11016-11017…	7217	7228	yes	no	2	0.0031579	92.856	4947400			2
ANINVVLEPEAK	EPAPTVVRANINVVLE	VVLEPEAKSALILSGA	R	A	N	A	K	S	12	0	1295.71	Haliotis_sp_idb_17014_c0_g1_i1	Haliotis_sp_idb_17014_c0_g1_i1	30	41	yes	yes	2	0.001933	98.902	11127000			1
ANMYYLPPGAAPFRPVPSPGR	APLPYTPRANMYYLPP	RPVPSPGRHPQTLPPG	R	A	N	G	R	H	21	1	2257.15	Haliotis_sp_idb_34528_c0_g1_i1	Haliotis_sp_idb_34528_c0_g1_i1	161	181	yes	yes	3	9.5135e-06	81.807	12286000	330		2
ANNVEIKLPYK	VGKTLYARANNVEIKL	VEIKLPYKIGKWNSVK	R	A	N	Y	K	I	11	1	1287.72	Haliotis_sp_CLC_303_c0_g1_i1	Haliotis_sp_CLC_303_c0_g1_i1	645	655	yes	yes	3	0.001385	96.229	7746200			2
ANQCEAAHCIPCIVR	PISHCDYRANQCEAAH	HCIPCIVRYPSCKGLP	R	A	N	V	R	Y	15	0	1797.81	Haliotis_sp_Tri_109450_c0_g1_i1;comp101252_c0_seq3_2 len=1445 path=[12575:0-38 12614:39-47 12623:48-159 12735:160-162 12738:163-166 12742:167-571 13147:572-810 13386:811-817 13393:818-863 13439:864-947 13523:948-949 13525:950-1444];comp101252_c0_seq1_2 len=1553 path=[18161:0-28 18190:29-80 10039:81-104 10063:105-130 10089:131-245 10204:246-361 10320:362-385 17735:386-679 13147:680-918 13386:919-9…	Haliotis_sp_Tri_109450_c0_g1_i1	160	174	yes	no	3	0.0037106	64.798	10281000			2
ANQLLQSPLADVLSR	VVALGGSRANQLLQSP	PLADVLSRNVPVYFTT	R	A	N	S	R	N	15	0	1623.89	Haliotis_sp_idb_18725_c0_g1_i1	Haliotis_sp_idb_18725_c0_g1_i1	466	480	yes	yes	2	4.4688e-08	132.08	7662100			3
ANSINNLAGR	ASASASARANSINNLA	SINNLAGRLSSLVDAS	R	A	N	G	R	L	10	0	1028.54	Haliotis_sp_Tri_107535_c0_g1_i1;Haliotis_sp_CLC_21_c0_g1_i1	Haliotis_sp_Tri_107535_c0_g1_i1	30	39	yes	no	2	0.00036598	138.08	166120000			5
ANVNFLTADGSK	STQLLHEKANVNFLTA	FLTADGSKFTHPLHHI	K	A	N	S	K	F	12	0	1235.61	Haliotis_sp_Tri_88331_c0_g1_i1;comp101550_c1_seq1_3 len=2684 path=[2888:0-1014 3903:1015-1703 15176:1704-1706 4595:1707-1802 4691:1803-1898 15270:1899-1899 4788:1900-1901 4790:1902-2034 4923:2035-2062 10588:2063-2111 5000:2112-2247 5136:2248-2262 5151:2263-2395 5284:2396-2405 5294:2406-2560 5449:2561-2590 5479:2591-2683]	Haliotis_sp_Tri_88331_c0_g1_i1	317	328	yes	no	2	0.047373	67.952	2829200			1
ANVNINSVEPVK	AQVDPEIKANVNINSV	INSVEPVKGAQAETNL	K	A	N	V	K	G	12	0	1282.69	Haliotis_sp_idb_43368_c0_g1_i1	Haliotis_sp_idb_43368_c0_g1_i1	83	94	yes	yes	2	0.0011656	107.79	150200000			5
APCDPIVTCVGDTTLTGK	VQRVQCFRAPCDPIVT	GDTTLTGKSGECPRVT	R	A	P	G	K	S	18	0	1903.9	Haliotis_sp_idb_45304_c0_g1_i1	Haliotis_sp_idb_45304_c0_g1_i1	239	256	yes	yes	2	0.00014034	89.344	4937100			2
APCDYIIGHCIGR	CGLRPEPKAPCDYIIG	IIGHCIGREKCIPCEA	K	A	P	G	R	E	13	0	1530.71	Haliotis_sp_idb_1745_c0_g1_i1;Haliotis_sp_CLC_2232_c0_g1_i1	Haliotis_sp_idb_1745_c0_g1_i1	296	308	yes	no	3	0.00014594	95.417	16633000			8
APDFIFYAPR	VIKPIDKKAPDFIFYA	DFIFYAPRLRICKRIL	K	A	P	P	R	L	10	0	1195.6	Haliotis_sp_idb_18825_c0_g1_i1;Haliotis_sp_idb_18822_c0_g1_i1;comp92750_c0_seq4_1 len=2029 path=[4060:0-91 4152:92-814 4875:815-836 4897:837-1812 10530:1813-1814 9406:1815-2028];comp92750_c0_seq1_1 len=2194 path=[4060:0-91 8326:92-256 4152:257-979 4875:980-1001 4897:1002-1977 10530:1978-1979 9406:1980-2193];comp92750_c0_seq3_1 len=4082 path=[4060:0-91 4152:92-814 4875:815-836 4897:837-1812 10530:…	Haliotis_sp_idb_18825_c0_g1_i1	264	273	yes	no	2	0.012742	98.048	1565700			1
APLGFNMHAGWFYDPTR	NRYYEGNRAPLGFNMH	GWFYDPTRLKAMDQFI	R	A	P	T	R	L	17	0	1978.91	Haliotis_sp_idb_6290_c0_g1_i1	Haliotis_sp_idb_6290_c0_g1_i1	272	288	yes	yes	3	0.00014634	83.37	6567700	390		1
APLPSHLSQNEVSSDK	IIPVQLARAPLPSHLS	QNEVSSDKSVVGEKAS	R	A	P	D	K	S	16	0	1707.84	Haliotis_sp_idb_36583_c0_g1_i1	Haliotis_sp_idb_36583_c0_g1_i1	251	266	yes	yes	3	2.1154e-07	109.04	12895000			3
APNSVSHGYPHR	YSLPQSGKAPNSVSHG	VSHGYPHRGYPYPGPY	K	A	P	H	R	G	12	0	1320.63	Haliotis_sp_Tri_73035_c0_g1_i1	Haliotis_sp_Tri_73035_c0_g1_i1	453	464	yes	yes	2;3;4	7.759e-07	144.1	52948000			13
APQPANVDITVDR	AIDGSGVRAPQPANVD	NVDITVDRNLFPPVFI	R	A	P	D	R	N	13	0	1394.72	Haliotis_sp_idb_1321_c0_g1_i1;comp107313_c0_seq1_1 len=23161 path=[1:0-25 27:26-687 689:688-1040 51643:1041-1124 47524:1125-1126 1128:1127-2114 2116:2115-2116 2118:2117-3775 3777:3776-4372 4374:4373-4408 4410:4409-4576 4578:4577-4644 4646:4645-4716 4718:4717-6321 6323:6322-6329 6331:6330-6457 6459:6458-7628 7630:7629-8470 8472:8471-10786 52568:10787-10788 52570:10789-10866 52600:10867-11006 52667…	Haliotis_sp_idb_1321_c0_g1_i1	1051	1063	yes	no	2	0.0016752	86.944	13118000			2
APTSGPPAGVDPSK	PYGTQGIRAPTSGPPA	PAGVDPSKIRYFGQQT	R	A	P	S	K	I	14	0	1279.64	Haliotis_sp_idb_17014_c0_g1_i1;Haliotis_sp_idb_17016_c0_g1_i1;Haliotis_sp_Tri_15512_c0_g1_i1	Haliotis_sp_idb_17014_c0_g1_i1	483	496	yes	no	2	0.0047353	79.036	4186900			2
APVFNTPTYSAR	VNVTRNLRAPVFNTPT	NTPTYSARILETINFG	R	A	P	A	R	I	12	0	1322.66	Haliotis_sp_idb_1321_c0_g1_i1;comp107313_c0_seq1_1 len=23161 path=[1:0-25 27:26-687 689:688-1040 51643:1041-1124 47524:1125-1126 1128:1127-2114 2116:2115-2116 2118:2117-3775 3777:3776-4372 4374:4373-4408 4410:4409-4576 4578:4577-4644 4646:4645-4716 4718:4717-6321 6323:6322-6329 6331:6330-6457 6459:6458-7628 7630:7629-8470 8472:8471-10786 52568:10787-10788 52570:10789-10866 52600:10867-11006 52667…	Haliotis_sp_idb_1321_c0_g1_i1	1381	1392	yes	no	2	0.0014287	103.44	2268200			1
AQAQTMLQSQVQK	GMTQAQARAQAQTMLQ	MLQSQVQKRLQAQANA	R	A	Q	Q	K	R	13	0	1459.75	Haliotis_sp_CLC_1125_c0_g1_i1	Haliotis_sp_CLC_1125_c0_g1_i1	784	796	yes	yes	2;3	1.4019e-14	160.56	114030000	182		10
AQNGIVHIIDR	LIYKPDVRAQNGIVHI	GIVHIIDRVLDPIVPY	R	A	Q	D	R	V	11	0	1234.68	Haliotis_sp_CLC_4272_c0_g1_i1;comp104530_c1_seq1_2 len=2811 path=[3257:0-1085 8372:1086-1095 4353:1096-1272 4530:1273-1275 4533:1276-1310 4568:1311-1329 4587:1330-1565 4823:1566-1575 4833:1576-1582 4840:1583-1879 5137:1880-1913 5171:1914-2004 5262:2005-2034 5292:2035-2127 8898:2128-2137 8908:2138-2139 5397:2140-2188 11357:2189-2239 11395:2240-2252 5510:2253-2409 5667:2410-2520 5778:2521-2557 5815…	Haliotis_sp_CLC_4272_c0_g1_i1	164	174	yes	no	2;3	0.0038432	80.69	23506000			5
AQTIDAGAALSDSGK	VVGDVVNKAQTIDAGA	AALSDSGKGGTTIVDG	K	A	Q	G	K	G	15	0	1403.69	Haliotis_sp_idb_3591_c0_g1_i1	Haliotis_sp_idb_3591_c0_g1_i1	1068	1082	yes	yes	2	1.3262e-06	118.2	19293000			5
AQVPSQATSSLDANK	HPRPDVTKAQVPSQAT	TSSLDANKMTFSFGPM	K	A	Q	N	K	M	15	0	1515.75	Haliotis_sp_idb_6290_c0_g1_i1	Haliotis_sp_idb_6290_c0_g1_i1	866	880	yes	yes	2	6.2833e-07	124.62	9004500			3
AQVQIQTLGQSHPQPMMVNQQR	AQANAQTRAQVQIQTL	PMMVNQQRMMTMQASA	R	A	Q	Q	R	M	22	0	2518.25	Haliotis_sp_CLC_1125_c0_g1_i1	Haliotis_sp_CLC_1125_c0_g1_i1	808	829	yes	yes	3;4	2.9075e-14	118.54	75031000	183;184		6
ARFEELNADLFR	DFYTSITRARFEELNA	ELNADLFRGTLDPVEK	R	A	R	F	R	G	12	1	1479.75	comp79549_c0_seq1_2 len=2081 path=[4331:0-15 2061:16-1969 4016:1970-2008 4058:2009-2080];comp145818_c0_seq1_2 len=1024 path=[1002:0-1023];tr|Q17UC1|Q17UC1_HALTU 71kDa heat shock protein OS=Haliotis tuberculata GN=hsp71 PE=2 SV=1;tr|C1KC83|C1KC83_HALDV Heat shock cognate protein 70 OS=Haliotis diversicolor PE=2 SV=1;Haliotis_sp_idb_28957_c0_g1_i1;tr|Q2MJK5|Q2MJK5_HALDH Heat shock protein 70 OS=Hal…	comp79549_c0_seq1_2 len=2081 path=[4331:0-15 2061:16-1969 4016:1970-2008 4058:2009-2080]	320	331	yes	no	2;3	9.619e-09	146.36	6400300			4
ASASAAAASR	MRFLASARASASAAAA	ASAAAASRASKASSAA	R	A	S	S	R	A	10	0	861.43	comp111388_c0_seq1_4 len=1244 path=[1222:0-1243]	comp111388_c0_seq1_4 len=1244 path=[1222:0-1243]	162	171	yes	yes	2	2.1356e-05	151.22	4670100			2
ASASAAASAR	ASASASARASASAAAS	ASAAASARASAYARVQ	R	A	S	A	R	A	10	0	861.43	Haliotis_sp_Tri_107535_c0_g1_i1;Haliotis_sp_CLC_21_c0_g1_i1	Haliotis_sp_Tri_107535_c0_g1_i1	260	269	yes	no	2	0.019	91.549	4554200			1
ASASVSRPVPSITISR	ASVSSPKRASASVSRP	VPSITISRHSQSVSKP	R	A	S	S	R	H	16	1	1626.91	Haliotis_sp_idb_17035_c0_g1_i1	Haliotis_sp_idb_17035_c0_g1_i1	71	86	yes	yes	2;3	2.0305e-17	170.35	259150000			9
ASEAQSIVEAAAVR	LALAGSERASEAQSIV	IVEAAAVRDVSSVHWK	R	A	S	V	R	D	14	0	1400.73	Haliotis_sp_CLC_1485_c0_g1_i1;comp101644_c0_seq2_4 len=5041 path=[1:0-618 620:619-713 715:714-1166 1168:1167-1220 1222:1221-2965 2967:2966-5040];comp101644_c0_seq1_4 len=3009 path=[1:0-618 620:619-713 715:714-1166 1168:1167-1220 1222:1221-2965 14042:2966-3008]	Haliotis_sp_CLC_1485_c0_g1_i1	1208	1221	yes	no	2	1.843e-05	126.09	9912200			3
ASHNFINR	TSLHKGPRASHNFINR	ASHNFINRSRMTRGRG	R	A	S	N	R	S	8	0	957.478	Haliotis_sp_Tri_45070_c0_g1_i1;Haliotis_sp_idb_19360_c0_g1_i1	Haliotis_sp_Tri_45070_c0_g1_i1	1124	1131	yes	no	3	0.021771	82.279	642780			1
ASIHSTASQISSSK	SSSSTNQRASIHSTAS	ASQISSSKQTAHASKT	R	A	S	S	K	Q	14	0	1402.71	Haliotis_sp_idb_44689_c0_g1_i1;Haliotis_sp_idb_44690_c0_g1_i1;Haliotis_sp_Tri_6755_c0_g1_i1	Haliotis_sp_idb_44689_c0_g1_i1	288	301	yes	no	2;3	6.8955e-06	120.6	13558000			5
ASLDTLTGHPMGAR	DTLQTRRRASLDTLTG	TGHPMGARHAADMGYR	R	A	S	A	R	H	14	0	1425.7	Haliotis_sp_idb_3591_c0_g1_i1	Haliotis_sp_idb_3591_c0_g1_i1	1286	1299	yes	yes	2;3	0.0024228	68.972	19750000	333		3
ASNDAHVALLQDDGVTNR	TSFKFQVRASNDAHVA	QDDGVTNRNIYEIVIG	R	A	S	N	R	N	18	0	1894.91	comp90367_c0_seq5_3 len=394 path=[3529:0-113 159:114-194 240:195-238 3994:239-250 4006:251-281 327:282-393];comp90367_c0_seq1_3 len=412 path=[1790:0-30 1821:31-60 88:61-84 1874:85-85 113:86-109 3891:110-114 2465:115-210 2561:211-212 240:213-256 3994:257-268 4006:269-299 327:300-411];comp90367_c0_seq3_2 len=432 path=[1:0-58 66:59-80 88:81-104 112:105-105 113:106-129 3891:130-134 3896:135-136 144:1…	comp90367_c0_seq5_3 len=394 path=[3529:0-113 159:114-194 240:195-238 3994:239-250 4006:251-281 327:282-393]	68	85	yes	no	3	0.00038639	73.928	3479500			1
ASVEASAQSSR	AKAQAEARASVEASAQ	EASAQSSRNTTGAPMQ	R	A	S	S	R	N	11	0	1091.52	Haliotis_sp_CLC_303_c0_g1_i1	Haliotis_sp_CLC_303_c0_g1_i1	312	322	yes	yes	2	5.7532e-08	154.15	12611000			5
ASVVISR	PATASSSKASVVISRS	KASVVISRSSKTSAES	K	A	S	S	R	S	7	0	730.434	Haliotis_sp_CLC_73_c0_g1_i1	Haliotis_sp_CLC_73_c0_g1_i1	462	468	yes	yes	2	0.01803	140.98	3996000			2
ASWHFFKPGFHMEQTR	LWDTYPYKASWHFFKP	GFHMEQTRDYMLKPFP	K	A	S	T	R	D	16	1	2004.94	comp406429_c0_seq1_3 len=209 path=[187:0-208]	comp406429_c0_seq1_3 len=209 path=[187:0-208]	12	27	yes	yes	4	3.0084e-05	92.633	23979000	51		2
ASWHFFKPGFNMEQTR	LWDTYPYKASWHFFKP	GFNMEQTRDYMLKPFP	K	A	S	T	R	D	16	1	1981.93	Haliotis_sp_idb_20988_c0_g1_i1	Haliotis_sp_idb_20988_c0_g1_i1	413	428	yes	yes	3;4	2.5594e-09	134.14	21939000	281		3
ATAVMPDGQFK	GYPAPNFKATAVMPDG	VMPDGQFKDISLSEYK	K	A	T	F	K	D	11	0	1163.56	comp51700_c0_seq3_3 len=645 path=[1:0-572 574:573-644]	comp51700_c0_seq3_3 len=645 path=[1:0-572 574:573-644]	33	43	yes	yes	2	0.00066477	109.16	6608800	56		3
ATDGGGLFADLR	RSFTLRVRATDGGGLF	GGLFADLRIDLTVNKN	R	A	T	L	R	I	12	0	1191.59	comp106997_c0_seq1_2 len=4332 path=[9723:0-82 4463:83-220 4601:221-411 4792:412-463 15133:464-519 4900:520-521 4902:522-566 4947:567-670 5051:671-738 5119:739-839 5220:840-1190 15436:1191-1203 15449:1204-1270 15505:1271-1351 5732:1352-1356 5737:1357-1369 5750:1370-1499 8781:1500-1536 15653:1537-1630 6011:1631-1647 6028:1648-2220 6601:2221-2440 15894:2441-2472 6853:2473-2730 16006:2731-2733 16009:…	comp106997_c0_seq1_2 len=4332 path=[9723:0-82 4463:83-220 4601:221-411 4792:412-463 15133:464-519 4900:520-521 4902:522-566 4947:567-670 5051:671-738 5119:739-839 5220:840-1190 15436:1191-1203 15449:1204-1270 15505:1271-1351 5732:1352-1356 5737:1357-1369 5750:1370-1499 8781:1500-1536 15653:1537-1630 6011:1631-1647 6028:1648-2220 6601:2221-2440 15894:2441-2472 6853:2473-2730 16006:2731-2733 16009:…	1187	1198	yes	no	2	0.025622	72.705	12845000			1
ATIHFFNPDGR	TLTWQGGRATIHFFNP	HFFNPDGRYAELCIGN	R	A	T	G	R	Y	11	0	1273.62	Haliotis_sp_Tri_29101_c0_g1_i1;Haliotis_sp_CLC_652_c0_g1_i1	Haliotis_sp_Tri_29101_c0_g1_i1	228	238	yes	no	2;3	3.2645e-05	134.2	420960000			12
ATLSYQCLR	AVTAGPPRATLSYQCL	TLSYQCLRTYKNRYED	R	A	T	L	R	T	9	0	1110.55	Haliotis_sp_Tri_4200_c0_g1_i1;comp33684_c0_seq1_1 len=1185 path=[1:0-1184]	Haliotis_sp_Tri_4200_c0_g1_i1	592	600	yes	no	2	0.04782	81.972	9128400			0
ATMTFDDAENR	ADHLTIVRATMTFDDA	TFDDAENRCKTLGGHL	R	A	T	N	R	C	11	0	1269.53	Haliotis_sp_idb_10705_c0_g1_i1;Haliotis_sp_Tri_36495_c0_g1_i1	Haliotis_sp_idb_10705_c0_g1_i1	47	57	yes	no	2	0.0015753	94.767	2373800	252		2
ATNVGYTQLGPAK	IYDLQGIKATNVGYTQ	YTQLGPAKSALILTKN	K	A	T	A	K	S	13	0	1318.69	Haliotis_sp_Tri_45070_c0_g1_i1	Haliotis_sp_Tri_45070_c0_g1_i1	282	294	yes	yes	2	0.00043067	100.22	62717000			5
ATRPEFTIR	QSVAVTLKATRPEFTI	TRPEFTIRGFLVTLLT	K	A	T	I	R	G	9	1	1089.59	Haliotis_sp_Tri_61496_c0_g1_i1	Haliotis_sp_Tri_61496_c0_g1_i1	91	99	yes	yes	3	0.0019879	119.22	71770000			5
ATVDGVLIR	TFYSDYIRATVDGVLI	TVDGVLIREFPHNQMS	R	A	T	I	R	E	9	0	942.55	Haliotis_sp_idb_982_c0_g1_i1	Haliotis_sp_idb_982_c0_g1_i1	1427	1435	yes	yes	2	0.0092193	118.5	3394300			1
AVDLAVKR	GWSEAALRAVDLAVKR	AVDLAVKRYL______	R	A	V	K	R	Y	8	1	870.529	Haliotis_sp_Tri_25106_c0_g1_i1	Haliotis_sp_Tri_25106_c0_g1_i1	529	536	yes	yes	2	0.0015799	147.52	6163700			3
AVDLAVR	SWSEAALRAVDLAVRR	RAVDLAVRRYL_____	R	A	V	V	R	R	7	0	742.434	Haliotis_sp_idb_20988_c0_g1_i1;comp406429_c0_seq1_3 len=209 path=[187:0-208]	Haliotis_sp_idb_20988_c0_g1_i1	462	468	no	no	2	0.049497	128.48	29286000			1
AVDNILECVR	________________	DNILECVREAYDKMDV	K	A	V	V	R	E	10	0	1187.6	Haliotis_sp_Tri_137490_c0_g1_i1;comp97298_c0_seq1_5 len=1379 path=[1862:0-140 2003:141-276 2139:277-300 4970:301-352 6696:353-353 5023:354-418 8496:419-525 5195:526-580 5250:581-738 5408:739-749 5419:750-766 5436:767-972 5642:973-1378];comp97298_c0_seq3_5 len=689 path=[7054:0-76 5436:77-282 5642:283-688]	Haliotis_sp_Tri_137490_c0_g1_i1	6	15	yes	no	2	0.0078856	106.4	40894000			2
AVDSLVPIGR	EPMQTGIKAVDSLVPI	DSLVPIGRGQRELIIG	K	A	V	G	R	G	10	0	1025.59	comp111062_c0_seq1_3 len=2207 path=[2185:0-2206];Haliotis_sp_Tri_97542_c0_g1_i1;comp46513_c0_seq2_1 len=1872 path=[1:0-1305 1307:1306-1454 1456:1455-1871];comp46513_c0_seq3_1 len=2010 path=[1:0-1305 4643:1306-1443 1307:1444-1592 1456:1593-2009];comp46513_c0_seq1_1 len=2237 path=[1:0-1305 1307:1306-1454 3721:1455-1819 1456:1820-2236];comp46513_c0_seq4_1 len=2375 path=[1:0-1305 4643:1306-1443 1307:…	comp111062_c0_seq1_3 len=2207 path=[2185:0-2206]	212	221	yes	no	2	0.011041	99.815	2092000			2
AVEGGSDDEQGGTNLPYDR	GPPPPHDKAVEGGSDD	GTNLPYDRYLREVVMA	K	A	V	D	R	Y	19	0	1978.85	comp92223_c1_seq1_1 len=1422 path=[5715:0-199 5915:200-218 5934:219-467 17974:468-468 6184:469-484 6200:485-1421];Haliotis_sp_idb_2286_c0_g1_i1;comp92223_c1_seq2_1 len=1458 path=[5715:0-199 5915:200-218 5934:219-467 17951:468-470 15696:471-503 17974:504-504 6184:505-520 6200:521-1457];Haliotis_sp_Tri_135246_c0_g1_i1;comp92223_c1_seq3_1 len=528 path=[5715:0-199 5915:200-218 5934:219-467 17951:468-…	comp92223_c1_seq1_1 len=1422 path=[5715:0-199 5915:200-218 5934:219-467 17974:468-468 6184:469-484 6200:485-1421]	68	86	yes	no	2	0.0008119	75.533	3248900			1
AVFPSIVGR	FAGDDAPRAVFPSIVG	VFPSIVGRPRHQGVMV	R	A	V	G	R	P	9	0	944.544	tr|B3TK83|B3TK83_HALDV Beta-actin 2 OS=Haliotis diversicolor PE=2 SV=1;tr|Q256S1|Q256S1_HALTU Actin OS=Haliotis tuberculata GN=actin PE=2 SV=1;tr|B3SNT2|B3SNT2_HALDV Actin OS=Haliotis diversicolor PE=2 SV=1;Haliotis_sp_Tri_131427_c0_g1_i1;comp103470_c1_seq20_6 len=1319 path=[18001:0-239 25907:240-242 1593:243-278 25943:279-283 25948:284-287 25952:288-331 21354:332-362 1713:363-373 26024:374-391 1…	tr|B3TK83|B3TK83_HALDV Beta-actin 2 OS=Haliotis diversicolor PE=2 SV=1	29	37	no	no	2	0.012496	113.26	51013000			4
AVFPSIVGRPR	FAGDDAPRAVFPSIVG	PSIVGRPRHQGVMVGM	R	A	V	P	R	H	11	1	1197.7	tr|B3TK83|B3TK83_HALDV Beta-actin 2 OS=Haliotis diversicolor PE=2 SV=1;tr|Q256S1|Q256S1_HALTU Actin OS=Haliotis tuberculata GN=actin PE=2 SV=1;tr|B3SNT2|B3SNT2_HALDV Actin OS=Haliotis diversicolor PE=2 SV=1;Haliotis_sp_Tri_131427_c0_g1_i1;comp103470_c1_seq20_6 len=1319 path=[18001:0-239 25907:240-242 1593:243-278 25943:279-283 25948:284-287 25952:288-331 21354:332-362 1713:363-373 26024:374-391 1…	tr|B3TK83|B3TK83_HALDV Beta-actin 2 OS=Haliotis diversicolor PE=2 SV=1	29	39	no	no	2;3	0.00037928	115.78	76245000			8
AVFVDLEPTVIDEVR	GAGKHVPRAVFVDLEP	PTVIDEVRTGTYRQLF	R	A	V	V	R	T	15	0	1700.9	comp88085_c0_seq2_2 len=1291 path=[2880:0-86 1366:87-326 1606:327-351 1631:352-761 2041:762-786 2066:787-1103 2383:1104-1119 2399:1120-1290];comp88085_c0_seq1_1 len=1296 path=[1274:0-91 1366:92-331 1606:332-356 1631:357-766 2041:767-791 2066:792-1108 2383:1109-1124 2399:1125-1295]	comp88085_c0_seq2_2 len=1291 path=[2880:0-86 1366:87-326 1606:327-351 1631:352-761 2041:762-786 2066:787-1103 2383:1104-1119 2399:1120-1290]	94	108	yes	no	2;3	3.4702e-08	134.88	21009000			3
AVFVDLEPTVVDEVR	GAGKHVPRAVFVDLEP	PTVVDEVRTGTYRQLF	R	A	V	V	R	T	15	0	1686.88	comp103717_c1_seq2_5 len=1575 path=[17181:0-94 3209:95-106 3221:107-112 3227:113-118 3233:119-121 12056:122-129 6840:130-130 6841:131-145 6856:146-151 6862:152-166 6877:167-193 3452:194-223 15079:224-226 15082:227-259 310:260-280 331:281-283 10631:284-322 373:323-385 436:386-511 562:512-538 589:539-544 595:545-553 14119:554-577 628:578-583 634:584-590 641:591-619 670:620-628 679:629-682 733:683-6…	comp103717_c1_seq2_5 len=1575 path=[17181:0-94 3209:95-106 3221:107-112 3227:113-118 3233:119-121 12056:122-129 6840:130-130 6841:131-145 6856:146-151 6862:152-166 6877:167-193 3452:194-223 15079:224-226 15082:227-259 310:260-280 331:281-283 10631:284-322 373:323-385 436:386-511 562:512-538 589:539-544 595:545-553 14119:554-577 628:578-583 634:584-590 641:591-619 670:620-628 679:629-682 733:683-6…	122	136	yes	no	2	6.2833e-07	124.62	7666800			2
AVIGNWDAFNKK	WSKEKMRRAVIGNWDA	NWDAFNKKSYSIEVDE	R	A	V	K	K	S	12	1	1361.71	Haliotis_sp_CLC_146_c0_g1_i1;Haliotis_sp_idb_13068_c0_g1_i1;Haliotis_sp_Tri_105374_c0_g1_i1	Haliotis_sp_CLC_146_c0_g1_i1	776	787	yes	no	3	0.0073341	83.182	5125100			1
AVLITDGYSK	SRQNTLLKAVLITDGY	LITDGYSKNIAKTIEE	K	A	V	S	K	N	10	0	1065.57	Haliotis_sp_CLC_146_c0_g1_i1;Haliotis_sp_idb_13068_c0_g1_i1;Haliotis_sp_idb_13069_c0_g1_i1	Haliotis_sp_CLC_146_c0_g1_i1	160	169	yes	no	2	0.015974	94.692	48923000			2
AVLSGSVETCPYELVLAVLK	NMTVERARAVLSGSVE	ELVLAVLKLDEYNASS	R	A	V	L	K	L	20	0	2147.15	Haliotis_sp_Tri_114598_c0_g1_i1;Haliotis_sp_idb_7598_c0_g1_i1	Haliotis_sp_Tri_114598_c0_g1_i1	752	771	yes	no	2	0.001224	65.423	2579400			1
AVLSIPDGLELVSSK	DVLFEGDKAVLSIPDG	GLELVSSKTLQVKITP	K	A	V	S	K	T	15	0	1526.86	Haliotis_sp_idb_23519_c0_g1_i1;comp110183_c0_seq1_4 len=791 path=[1:0-790]	Haliotis_sp_idb_23519_c0_g1_i1	951	965	yes	no	2	0.006405	71.08	6463500			3
AVLVDLEPGTMDSVR	TGGKYVPRAVLVDLEP	PGTMDSVRSGPFGQIF	R	A	V	V	R	S	15	0	1600.81	Haliotis_sp_idb_19738_c0_g1_i1;tr|G9K382|G9K382_HALDV Putative tubulin beta chain OS=Haliotis diversicolor GN=TUBB PE=2 SV=1;Haliotis_sp_idb_19739_c0_g1_i1;Haliotis_sp_idb_19741_c0_g1_i1;Haliotis_sp_idb_47786_c0_g1_i1;comp83487_c0_seq4_4 len=274 path=[1:0-102 104:103-128 4660:129-273];comp45063_c0_seq1_1 len=344 path=[1:0-269 271:270-343];comp89963_c0_seq5_4 len=273 path=[1282:0-38 1402:39-54 133…	Haliotis_sp_idb_19738_c0_g1_i1	63	77	yes	no	2	0.0076227	60.657	10429000	278		1
AVPEALSMNLPK	ATKELDCKAVPEALSM	ALSMNLPKYYPLSCDD	K	A	V	P	K	Y	12	0	1268.68	Haliotis_sp_idb_34528_c0_g1_i1	Haliotis_sp_idb_34528_c0_g1_i1	326	337	yes	yes	2;3	0.012513	64.121	340770000	331		2
AVRPTGGKPGEVIVK	RQKSISGRAVRPTGGK	KPGEVIVKTCQEEGIS	R	A	V	V	K	T	15	2	1506.89	Haliotis_sp_Tri_129753_c0_g1_i1;comp102930_c0_seq1_5 len=2482 path=[1:0-245 247:246-278 280:279-294 296:295-442 444:443-462 8038:463-516 521:517-619 8120:620-636 5253:637-652 8145:653-741 5172:742-760 764:761-1008 8270:1009-1029 1033:1030-1105 1109:1106-1125 8321:1126-1152 1156:1153-1341 1345:1342-1358 1362:1359-1441 5058:1442-1490 1494:1491-1514 8477:1515-1535 1539:1536-1645 5572:1646-1649 1653:…	Haliotis_sp_Tri_129753_c0_g1_i1	87	101	yes	no	3;4	9.99e-06	112.96	10080000			5
AVSADALLEYFRPLR	LQQLTGSRAVSADALL	LEYFRPLRAWLEEQNQ	R	A	V	L	R	A	15	1	1719.93	Haliotis_sp_Tri_3904_c0_g1_i1;comp93346_c0_seq1_3 len=2246 path=[2427:0-86 4933:87-120 2548:121-145 5716:146-146 2777:147-1197 3828:1198-1347 3978:1348-1348 3979:1349-1349 3980:1350-1481 5820:1482-1753 5873:1754-2245];comp93346_c0_seq2_2 len=2299 path=[5716:0-0 2578:1-199 2777:200-1250 3828:1251-1400 3978:1401-1401 3979:1402-1402 3980:1403-1534 5820:1535-1806 5873:1807-2298]	Haliotis_sp_Tri_3904_c0_g1_i1	619	633	yes	no	3	7.4476e-07	103.76	3889700			1
AVTEQGAELSNEER	DDMATCMKAVTEQGAE	AELSNEERNLLSVAYK	K	A	V	E	R	N	14	0	1531.71	comp64599_c0_seq1_4 len=1531 path=[1509:0-1368 2878:1369-1530]	comp64599_c0_seq1_4 len=1531 path=[1509:0-1368 2878:1369-1530]	66	79	yes	yes	2	1.2541e-07	130.2	0			1
AVYDAFVVEAQQSGRPR	QHYTEMLKAVYDAFVV	AQQSGRPRLMLTAAVA	K	A	V	P	R	L	17	1	1891.95	Haliotis_sp_CLC_2296_c0_g1_i1	Haliotis_sp_CLC_2296_c0_g1_i1	179	195	yes	yes	2;3	5.3896e-12	140.96	96084000			5
AWVPLGEVGLNVNDSK	PIRTPEYRAWVPLGEV	GLNVNDSKVLIFAARS	R	A	W	S	K	V	16	0	1696.88	Haliotis_sp_idb_50884_c0_g1_i1	Haliotis_sp_idb_50884_c0_g1_i1	43	58	yes	yes	2	0.0014953	82.59	5244600			1
AYDRPILTQEDR	TQFSLPVRAYDRPILT	PILTQEDRSQVIINIQ	R	A	Y	D	R	S	12	1	1475.74	comp107313_c0_seq1_3 len=23161 path=[1:0-25 27:26-687 689:688-1040 51643:1041-1124 47524:1125-1126 1128:1127-2114 2116:2115-2116 2118:2117-3775 3777:3776-4372 4374:4373-4408 4410:4409-4576 4578:4577-4644 4646:4645-4716 4718:4717-6321 6323:6322-6329 6331:6330-6457 6459:6458-7628 7630:7629-8470 8472:8471-10786 52568:10787-10788 52570:10789-10866 52600:10867-11006 52667:11007-11015 11017:11016-11017…	comp107313_c0_seq1_3 len=23161 path=[1:0-25 27:26-687 689:688-1040 51643:1041-1124 47524:1125-1126 1128:1127-2114 2116:2115-2116 2118:2117-3775 3777:3776-4372 4374:4373-4408 4410:4409-4576 4578:4577-4644 4646:4645-4716 4718:4717-6321 6323:6322-6329 6331:6330-6457 6459:6458-7628 7630:7629-8470 8472:8471-10786 52568:10787-10788 52570:10789-10866 52600:10867-11006 52667:11007-11015 11017:11016-11017…	5249	5260	yes	no	3	0.0085313	69.456	1606500			1
AYLPVNESFGFTADLR	GTPMFVVKAYLPVNES	FGFTADLRSNTGGQAF	K	A	Y	L	R	S	16	0	1798.89	comp62063_c0_seq1_1 len=3033 path=[1:0-911 913:912-1644 1646:1645-2400 2402:2401-3032]	comp62063_c0_seq1_1 len=3033 path=[1:0-911 913:912-1644 1646:1645-2400 2402:2401-3032]	808	823	yes	yes	2;3	0.00018535	92.38	3713100			3
AYPGLSPDDVDVFPGAISER	DAVNQLAKAYPGLSPD	FPGAISERPVPGGIVG	K	A	Y	E	R	P	20	0	2104.01	Haliotis_sp_idb_25746_c0_g1_i1;Haliotis_sp_CLC_532_c0_g1_i1	Haliotis_sp_idb_25746_c0_g1_i1	547	566	yes	no	2;3	7.3863e-06	92.563	76572000			5
AYPGLSPDDVDVFPGAISERPVPGGIVGPTFACLIGR	DAVNQLAKAYPGLSPD	TFACLIGRQFGFIKKG	K	A	Y	G	R	Q	37	1	3795.93	Haliotis_sp_idb_25746_c0_g1_i1;Haliotis_sp_CLC_532_c0_g1_i1	Haliotis_sp_idb_25746_c0_g1_i1	547	583	yes	no	3;4	8.74e-13	79.071	227760000			5
AYYFSTGYGGFTDHTEDAVNQLAK	REFCGLPRAYYFSTGY	DAVNQLAKAYPGLSPD	R	A	Y	A	K	A	24	0	2654.19	Haliotis_sp_idb_25746_c0_g1_i1;Haliotis_sp_idb_25748_c0_g1_i1;Haliotis_sp_CLC_532_c0_g1_i1	Haliotis_sp_idb_25746_c0_g1_i1	523	546	yes	no	3	5.7224e-23	140.73	164780000			11
CAPVFAEGR	LAQVAVDKCAPVFAEG	APVFAEGRQEMGVGLY	K	C	A	G	R	Q	9	0	1005.47	comp105495_c0_seq9_4 len=2286 path=[9783:0-21 1946:22-1210 3135:1211-1564 19827:1565-1565 3490:1566-1729 3654:1730-2285];Haliotis_sp_Tri_129603_c0_g1_i1;comp105495_c0_seq23_4 len=2970 path=[19402:0-22 1262:23-58 19462:59-65 1305:66-160 1400:161-295 1535:296-322 19538:323-324 1565:325-335 1576:336-374 1615:375-416 1657:417-426 1667:427-437 1678:438-503 19643:504-507 1748:508-513 1754:514-548 19668…	comp105495_c0_seq9_4 len=2286 path=[9783:0-21 1946:22-1210 3135:1211-1564 19827:1565-1565 3490:1566-1729 3654:1730-2285]	591	599	yes	no	2	0.033222	95.608	1697900			1
CCPLYQSYDITSGSCK	STGSATAKCCPLYQSY	DITSGSCKTNVTCAVG	K	C	C	C	K	T	16	0	1937.8	Haliotis_sp_CLC_2347_c0_g1_i1;Haliotis_sp_idb_28940_c0_g1_i1	Haliotis_sp_CLC_2347_c0_g1_i1	350	365	yes	no	2	0.010294	68.481	7523400			1
CCQGHGLANK	AKNCCTYKCCQGHGLA	QGHGLANKLAADPAST	K	C	C	N	K	L	10	0	1143.49	Haliotis_sp_idb_47306_c0_g1_i1	Haliotis_sp_idb_47306_c0_g1_i1	34	43	yes	yes	3	0.006883	80.787	730020			1
CDLPSDFTYDWR	NADITHGRCDLPSDFT	SDFTYDWRRGTNGYYI	R	C	D	W	R	R	12	0	1573.65	Haliotis_sp_idb_20988_c0_g1_i1	Haliotis_sp_idb_20988_c0_g1_i1	318	329	yes	yes	2	7.1446e-05	128.85	15862000			3
CEFLFSFIR	LALSYYNKCEFLFSFI	EFLFSFIRNKTGDVAL	K	C	E	I	R	N	9	0	1217.59	comp84472_c0_seq2_6 len=1717 path=[6106:0-47 6154:48-58 1525:59-59 1469:60-60 1470:61-74 6536:75-102 5529:103-126 5553:127-171 7582:172-173 7584:174-180 7591:181-184 5611:185-185 5612:186-195 5622:196-672 197:673-693 7691:694-700 7698:701-759 283:760-766 290:767-784 308:785-819 343:820-832 7871:833-867 1618:868-1716]	comp84472_c0_seq2_6 len=1717 path=[6106:0-47 6154:48-58 1525:59-59 1469:60-60 1470:61-74 6536:75-102 5529:103-126 5553:127-171 7582:172-173 7584:174-180 7591:181-184 5611:185-185 5612:186-195 5622:196-672 197:673-693 7691:694-700 7698:701-759 283:760-766 290:767-784 308:785-819 343:820-832 7871:833-867 1618:868-1716]	86	94	yes	yes	2	0.046562	76.679	17403000		8	2
CGDTMGCFHDCEALGGCSVLVSWQDR	ARFTMDPRCGDTMGCF	VLVSWQDRGWHVPTID	R	C	G	D	R	G	26	0	3016.2	Haliotis_sp_Tri_28544_c0_g1_i1	Haliotis_sp_Tri_28544_c0_g1_i1	199	224	yes	yes	3	1.6264e-23	134.28	22057000	443		4
CGGGDLCSLPR	TLEDCRRRCGGGDLCS	GDLCSLPRDPGPCKAA	R	C	G	P	R	D	11	0	1190.52	comp84928_c0_seq1_4 len=593 path=[571:0-73 645:74-129 1852:130-130 1387:131-175 1872:176-361 933:362-413 985:414-445 1017:446-450 1022:451-592];sp|P86733|KCP_HALAI BPTI/Kunitz domain-containing protein (Fragment) OS=Haliotis asinina PE=1 SV=1	comp84928_c0_seq1_4 len=593 path=[571:0-73 645:74-129 1852:130-130 1387:131-175 1872:176-361 933:362-413 985:414-445 1017:446-450 1022:451-592]	104	114	yes	no	2	4.0044e-05	131.83	22974000			4
CGGGVLCSLPR	TLEDCRRRCGGGVLCS	GVLCSLPRDPGPCDAD	R	C	G	P	R	D	11	0	1174.56	Haliotis_sp_CLC_148_c0_g1_i1;Haliotis_sp_Tri_94747_c0_g1_i1	Haliotis_sp_CLC_148_c0_g1_i1	76	86	yes	no	2	0.003257	107.06	493330000			5
CGVCGDPWQGPK	QHHFQDGKCGVCGDPW	GDPWQGPKRNEPNGIY	K	C	G	P	K	R	12	0	1359.57	Haliotis_sp_CLC_1125_c0_g1_i1	Haliotis_sp_CLC_1125_c0_g1_i1	72	83	yes	yes	2	0.010838	81.92	11449000			2
CHCVTSAILAGPDLVNPCLPSMR	GTIYSPKKCHCVTSAI	NPCLPSMRFNFDMGKV	K	C	H	M	R	F	23	0	2567.21	Haliotis_sp_CLC_303_c0_g1_i1	Haliotis_sp_CLC_303_c0_g1_i1	527	549	yes	yes	3	1.6058e-16	121.46	85226000	223		5
CINALAADPSCHQYTAQAVSSIQVLEQQHK	SSVSNYSKCINALAAD	QVLEQQHKVACGEDGG	K	C	I	H	K	V	30	0	3366.61	Haliotis_sp_Tri_83476_c0_g1_i1	Haliotis_sp_Tri_83476_c0_g1_i1	223	252	yes	yes	4	5.7291e-08	78.913	5108200			1
CINFPGLVCDR	HRQCGHYKCINFPGLV	FPGLVCDRGRGKCNCP	K	C	I	D	R	G	11	0	1349.62	comp83576_c0_seq1_1 len=1871 path=[1:0-145 147:146-1340 1342:1341-1344 4175:1345-1521 3817:1522-1529 1531:1530-1563 1565:1564-1573 1575:1574-1870];Haliotis_sp_idb_64195_c0_g1_i1	comp83576_c0_seq1_1 len=1871 path=[1:0-145 147:146-1340 1342:1341-1344 4175:1345-1521 3817:1522-1529 1531:1530-1563 1565:1564-1573 1575:1574-1870]	210	220	yes	no	2	0.0036079	105.13	5264400			1
CMAPSSVPCSIDPCR	FWLQDYMRCMAPSSVP	PCSIDPCRMNGKTGVV	R	C	M	C	R	M	15	0	1735.71	Haliotis_sp_CLC_303_c0_g1_i1	Haliotis_sp_CLC_303_c0_g1_i1	401	415	yes	yes	2	2.9876e-07	118.52	52667000	224		4
CMCDNPPTKPSEPDAIK	GLVWTQAKCMCDNPPT	PSEPDAIKDLPIFSSG	K	C	M	I	K	D	17	1	1958.85	Haliotis_sp_idb_42414_c0_g1_i1;comp188351_c0_seq1_6 len=718 path=[1:0-717]	Haliotis_sp_idb_42414_c0_g1_i1	158	174	yes	no	3	2.1675e-11	123.4	16196000	370		2
CNCQEIHDGCDKRPLSR	LEVFKADRCNCQEIHD	CDKRPLSRDGTVFEQR	R	C	N	S	R	D	17	2	2143.93	Haliotis_sp_idb_5218_c0_g1_i1	Haliotis_sp_idb_5218_c0_g1_i1	113	129	yes	yes	4	0.011767	78.95	12072000			4
CNLYMLK	VAQTKKVKCNLYMLKR	KCNLYMLKRSLRHYIS	K	C	N	L	K	R	7	0	940.451	Haliotis_sp_Tri_100716_c0_g1_i1;sp|P86726|UP7_HALAI Uncharacterized protein 7 OS=Haliotis asinina PE=1 SV=1	Haliotis_sp_Tri_100716_c0_g1_i1	26	32	yes	no	2	0.034653	100.74	115060000	401		5
CNVWYPYR	FCNSVQERCNVWYPYR	CNVWYPYRTPNSVCNN	R	C	N	Y	R	T	8	0	1156.51	Haliotis_sp_idb_25746_c0_g1_i1;Haliotis_sp_idb_25748_c0_g1_i1	Haliotis_sp_idb_25746_c0_g1_i1	82	89	yes	no	2	0.0030791	143.85	165500000			4
CPLELGQPCGSLTQR	APCGCCPKCPLELGQP	PCGSLTQRCQFDLWCF	K	C	P	Q	R	C	15	0	1714.81	comp70759_c0_seq1_2 len=449 path=[1:0-87 89:88-101 103:102-218 220:219-370 372:371-448]	comp70759_c0_seq1_2 len=449 path=[1:0-87 89:88-101 103:102-218 220:219-370 372:371-448]	66	80	yes	yes	2;3	1.0015e-08	141.82	82544000			5
CPLFTEYSK	DGTWVRHRCPLFTEYS	PLFTEYSKGNCGCAFL	R	C	P	S	K	G	9	0	1143.53	Haliotis_sp_CLC_2347_c0_g1_i1;Haliotis_sp_idb_28940_c0_g1_i1;comp238950_c0_seq1_2 len=684 path=[1:0-683]	Haliotis_sp_CLC_2347_c0_g1_i1	411	419	yes	no	2	0.0064964	124.95	10122000			1
CQFDLWCLR	PCGSFTQRCQFDLWCL	QFDLWCLRRKGNKIEA	R	C	Q	L	R	R	9	0	1296.57	sp|P82595|PLS_HALLA Perlustrin OS=Haliotis laevigata PE=1 SV=2	sp|P82595|PLS_HALLA Perlustrin OS=Haliotis laevigata PE=1 SV=2	49	57	yes	yes	2	0.00042887	189.7	1319800000			6
CQFDLWCLRR	PCGSFTQRCQFDLWCL	FDLWCLRRKGNKIEAY	R	C	Q	R	R	K	10	1	1452.68	sp|P82595|PLS_HALLA Perlustrin OS=Haliotis laevigata PE=1 SV=2	sp|P82595|PLS_HALLA Perlustrin OS=Haliotis laevigata PE=1 SV=2	49	58	yes	yes	2;3	0.0029949	117.7	20207000			4
CQSSHLTQSPDLNLR	TVFGLFRRCQSSHLTQ	QSPDLNLRIVKT____	R	C	Q	L	R	I	15	0	1754.84	Haliotis_sp_CLC_18921_c0_g1_i1;comp52213_c0_seq1_3 len=2417 path=[2395:0-1708 4104:1709-1900 4296:1901-2416]	Haliotis_sp_CLC_18921_c0_g1_i1	585	599	yes	no	3	6.1017e-07	101.42	12306000			1
CSIQGGVVAPDTCKPDVYLSFIDDVGDK	SYNSTECRCSIQGGVV	FIDDVGDKSDSGVYIQ	R	C	S	D	K	S	28	1	3054.43	Haliotis_sp_idb_25730_c0_g1_i1	Haliotis_sp_idb_25730_c0_g1_i1	582	609	no	no	3	7.6157e-35	150.11	27297000			4
CSLLYLR	CPLYPQARCSLLYLRC	RCSLLYLRCGCRAVWH	R	C	S	L	R	C	7	0	923.49	Haliotis_sp_Tri_14507_c0_g1_i1	Haliotis_sp_Tri_14507_c0_g1_i1	55	61	yes	yes	2	0.038567	132.96	8399400			2
CSPCVDTLPSCTGK	QHQCVGQKCSPCVDTL	TLPSCTGKSDGYWPLV	K	C	S	G	K	S	14	0	1580.66	Haliotis_sp_idb_1745_c0_g1_i1;Haliotis_sp_CLC_2232_c0_g1_i1;comp189149_c0_seq1_5 len=485 path=[1:0-484]	Haliotis_sp_idb_1745_c0_g1_i1	456	469	yes	no	2	0.0013368	84.759	5339700			4
CTGQGEVFDPIAR	GLVDMVKRCTGQGEVF	EVFDPIARLCTTNYKP	R	C	T	A	R	L	13	0	1448.67	Haliotis_sp_idb_1745_c0_g1_i1;Haliotis_sp_CLC_2232_c0_g1_i1	Haliotis_sp_idb_1745_c0_g1_i1	203	215	yes	no	2	9.7993e-07	142.83	37621000			5
CTPTGGPPTAFSECVYPQEFSISGK	QHCGQYYKCTPTGGPP	QEFSISGKECRPYTDV	K	C	T	G	K	E	25	0	2716.21	Haliotis_sp_idb_1745_c0_g1_i1;Haliotis_sp_CLC_2232_c0_g1_i1	Haliotis_sp_idb_1745_c0_g1_i1	545	569	yes	no	3	0.00019152	60.171	2314900			1
CTSASFGFIGR	IQQTQWSRCTSASFGF	ASFGFIGRYAYVGTGC	R	C	T	G	R	Y	11	0	1201.56	Haliotis_sp_idb_46434_c0_g1_i1	Haliotis_sp_idb_46434_c0_g1_i1	218	228	yes	yes	2	3.2179e-08	156.48	8178900			3
CTSVPSENATIPTGAGEAAEGAYFGNPK	CPCEAGQKCTSVPSEN	GAYFGNPKCYNHDQQI	K	C	T	P	K	C	28	0	2795.27	Haliotis_sp_Tri_73035_c0_g1_i1	Haliotis_sp_Tri_73035_c0_g1_i1	616	643	yes	yes	3	1.4312e-05	69.47	6999200			1
CTVSEEVFDPVDK	GKIVSRLKCTVSEEVF	EVFDPVDKTCTSNYHR	K	C	T	D	K	T	13	0	1523.68	Haliotis_sp_CLC_3878_c0_g1_i1	Haliotis_sp_CLC_3878_c0_g1_i1	213	225	yes	yes	2	0.00019135	88.092	8110800			0
CVPTNKPGSCPVPK	APCSGIPRCVPTNKPG	PGSCPVPKPGQFGICI	R	C	V	P	K	P	14	1	1539.75	Haliotis_sp_Tri_38314_c0_g1_i1;comp24992_c1_seq1_1 len=263 path=[477:0-262]	Haliotis_sp_Tri_38314_c0_g1_i1	55	68	yes	no	3	7.2611e-05	95.264	1907700			1
CVQAGAIGMCCPLYVNK	PATFRGRRCVQAGAIG	CCPLYVNKRAIDSTAN	R	C	V	N	K	R	17	0	1939.88	Haliotis_sp_CLC_12027_c0_g1_i1;Haliotis_sp_idb_54497_c0_g1_i1;Haliotis_sp_idb_41452_c0_g1_i1	Haliotis_sp_CLC_12027_c0_g1_i1	143	159	yes	no	2;3	1.7468e-11	124.16	119290000	201		8
CVQAGAIGMCCPLYVNKR	PATFRGRRCVQAGAIG	CPLYVNKRAIDSTANM	R	C	V	K	R	A	18	1	2095.98	Haliotis_sp_CLC_12027_c0_g1_i1;Haliotis_sp_idb_54497_c0_g1_i1	Haliotis_sp_CLC_12027_c0_g1_i1	143	160	yes	no	3	1.24e-08	112.34	38254000	201		4
CYIVGSPLNAR	SSLVHCEKCYIVGSPL	VGSPLNAREFVLHYGG	K	C	Y	A	R	E	11	0	1248.63	Haliotis_sp_idb_5218_c0_g1_i1	Haliotis_sp_idb_5218_c0_g1_i1	77	87	yes	yes	2	0.0035599	105.4	130630000			4
CYNHDQQIQIR	GAYFGNPKCYNHDQQI	HDQQIQIRDWLKKLER	K	C	Y	I	R	D	11	0	1473.68	Haliotis_sp_Tri_73035_c0_g1_i1	Haliotis_sp_Tri_73035_c0_g1_i1	644	654	yes	yes	2;3	1.7779e-22	233.13	506050000			10
CYRPEKPGSCPPR	CGKPGCRRCYRPEKPG	KPGSCPPRKYDAGVCV	R	C	Y	P	R	K	13	2	1602.74	comp236269_c0_seq1_4 len=272 path=[250:0-271];sp|P84811|PWAP_HALLA Perlwapin OS=Haliotis laevigata PE=1 SV=1	sp|P84811|PWAP_HALLA Perlwapin OS=Haliotis laevigata PE=1 SV=1	85	97	no	no	2;3	8.6037e-09	154.1	164110000			4
DAFTTESQQAGR	VTLCKELKDAFTTESQ	TESQQAGRESLLLTAA	K	D	A	G	R	E	12	0	1309.59	comp79626_c0_seq1_4 len=1656 path=[1634:0-1091 2726:1092-1132 2767:1133-1655]	comp79626_c0_seq1_4 len=1656 path=[1634:0-1091 2726:1092-1132 2767:1133-1655]	191	202	yes	yes	2	3.4042e-10	180.97	35176000			5
DAGTIAGLNVLR	DSQRQATKDAGTIAGL	IAGLNVLRIINEPTAA	K	D	A	L	R	I	12	0	1198.67	comp79549_c0_seq1_2 len=2081 path=[4331:0-15 2061:16-1969 4016:1970-2008 4058:2009-2080];comp145818_c0_seq1_2 len=1024 path=[1002:0-1023];Haliotis_sp_idb_37000_c0_g1_i1;comp106854_c0_seq4_3 len=3390 path=[3371:0-258 3630:259-359 3731:360-403 13182:404-411 13190:412-412 13191:413-430 3802:431-482 3854:483-515 3887:516-539 13252:540-556 13269:557-579 3951:580-581 3953:582-606 13312:607-655 13362:65…	comp79549_c0_seq1_2 len=2081 path=[4331:0-15 2061:16-1969 4016:1970-2008 4058:2009-2080]	180	191	yes	no	2	1.2232e-05	135.99	10090000			2
DAGTIAGLNVMR	DAQRQATKDAGTIAGL	IAGLNVMRIINEPTAA	K	D	A	M	R	I	12	0	1216.62	comp136401_c0_seq1_5 len=2422 path=[2400:0-2421];Haliotis_sp_Tri_2770_c0_g1_i1;comp99703_c0_seq1_2 len=2817 path=[2795:0-1060 3856:1061-1739 4535:1740-1764 4560:1765-1802 4598:1803-1812 4608:1813-1836 4632:1837-2307 5103:2308-2429 5225:2430-2816]	comp136401_c0_seq1_5 len=2422 path=[2400:0-2421]	228	239	no	no	2	0.014852	65.179	11594000	43		1
DALVWNHATGR	REAYSYLRDALVWNHA	VWNHATGRFGAQIGLD	R	D	A	G	R	F	11	0	1238.62	Haliotis_sp_Tri_25106_c0_g1_i1	Haliotis_sp_Tri_25106_c0_g1_i1	221	231	yes	yes	2;3	0.00095178	122.18	630320000			10
DAMLEDQSSYFQCQDQR	RGKADGYKDAMLEDQS	YFQCQDQRTTIVSCPG	K	D	A	Q	R	T	17	0	2119.86	Haliotis_sp_idb_1745_c0_g1_i1;Haliotis_sp_CLC_2232_c0_g1_i1	Haliotis_sp_idb_1745_c0_g1_i1	1292	1308	yes	no	2	7.0415e-16	147.64	2378500	265		1
DANNVLLDPSLK	CGTGSCCRDANNVLLD	VLLDPSLKNDDFAPST	R	D	A	L	K	N	12	0	1297.69	Haliotis_sp_Tri_3731_c0_g1_i1;comp92088_c0_seq1_4 len=674 path=[1:0-31 33:32-76 2470:77-121 123:122-145 2497:146-154 2506:155-188 190:189-256 258:257-272 2583:273-294 296:295-328 2621:329-339 341:340-350 352:351-447 2654:448-448 450:449-468 470:469-525 2678:526-531 2684:532-673]	Haliotis_sp_Tri_3731_c0_g1_i1	53	64	yes	no	2	0.008778	83.204	7479500			2
DAQPLASNVLR	ELCGKTRRDAQPLASN	PLASNVLRMTYLTEIP	R	D	A	L	R	M	11	0	1182.64	Haliotis_sp_idb_2814_c0_g1_i1	Haliotis_sp_idb_2814_c0_g1_i1	411	421	yes	yes	2	0.0090647	89.266	9476300			1
DASFLSDHPR	NRMSQTSRDASFLSDH	SFLSDHPRSSMSQSSD	R	D	A	P	R	S	10	0	1143.53	Haliotis_sp_idb_3591_c0_g1_i1	Haliotis_sp_idb_3591_c0_g1_i1	686	695	yes	yes	2;3	8.928e-06	182.39	335830000			11
DASISVAR	LSNGDCGKDASISVAR	DASISVARGPASTYFG	K	D	A	A	R	G	8	0	817.429	Haliotis_sp_idb_25730_c0_g1_i1	Haliotis_sp_idb_25730_c0_g1_i1	677	684	no	no	2	0.0064755	141.39	18084000			3
DATGPPIKPLYLQYVK	LWAWDGWRDATGPPIK	PLYLQYVKLLNQGAME	R	D	A	V	K	L	16	1	1802	Haliotis_sp_Tri_3904_c0_g1_i1;comp93346_c0_seq1_3 len=2246 path=[2427:0-86 4933:87-120 2548:121-145 5716:146-146 2777:147-1197 3828:1198-1347 3978:1348-1348 3979:1349-1349 3980:1350-1481 5820:1482-1753 5873:1754-2245];comp93346_c0_seq2_2 len=2299 path=[5716:0-0 2578:1-199 2777:200-1250 3828:1251-1400 3978:1401-1401 3979:1402-1402 3980:1403-1534 5820:1535-1806 5873:1807-2298]	Haliotis_sp_Tri_3904_c0_g1_i1	216	231	yes	no	3	3.0762e-05	94.487	5186400			2
DATNVGDEGGFAPNILENK	VIKEKYGKDATNVGDE	APNILENKEALELLKT	K	D	A	N	K	E	19	0	1959.92	comp80185_c0_seq1_5 len=1716 path=[1:0-517 519:518-558 3443:559-568 570:569-864 866:865-889 891:890-1715]	comp80185_c0_seq1_5 len=1716 path=[1:0-517 519:518-558 3443:559-568 570:569-864 866:865-889 891:890-1715]	236	254	yes	yes	2	6.3686e-08	109.72	12204000			3
DAVLLVFANK	MLAEDELRDAVLLVFA	VLLVFANKQDLPNAMN	R	D	A	N	K	Q	10	0	1088.62	comp59460_c1_seq1_5 len=527 path=[1:0-432 434:433-526];comp2630_c0_seq1_5 len=214 path=[192:0-84 277:85-213];comp191179_c0_seq1_2 len=451 path=[1:0-450];comp255148_c0_seq1_3 len=495 path=[473:0-494]	comp59460_c1_seq1_5 len=527 path=[1:0-432 434:433-526]	133	142	yes	no	2	0.043438	80.231	1168900			1
DAVQEQQQVAPK	SQPWLHHRDAVQEQQQ	EQQQVAPKETDPKLQG	R	D	A	P	K	E	12	0	1339.67	Haliotis_sp_idb_6290_c0_g1_i1	Haliotis_sp_idb_6290_c0_g1_i1	371	382	yes	yes	2	0.00093309	111.63	8151800			1
DCPSNHIYNK	SGNQWFSKDCPSNHIY	PSNHIYNKHACGCIPE	K	D	C	N	K	H	10	0	1246.54	Haliotis_sp_Tri_35519_c0_g1_i1;Haliotis_sp_idb_43536_c0_g1_i1	Haliotis_sp_Tri_35519_c0_g1_i1	75	84	yes	no	3	0.0038891	86.898	3506000			3
DCVEQVNFAPYR	KVVLGVQKDCVEQVNF	QVNFAPYRLSREFRRQ	K	D	C	Y	R	L	12	0	1496.67	Haliotis_sp_idb_20988_c0_g1_i1	Haliotis_sp_idb_20988_c0_g1_i1	266	277	yes	yes	2	4.477e-10	166.14	27905000			3
DESILQSYIDNGLIPLAK	NKMDGLVKDESILQSY	NGLIPLAKAIKDEPGL	K	D	E	A	K	A	18	0	1988.05	Haliotis_sp_idb_10705_c0_g1_i1;Haliotis_sp_Tri_36495_c0_g1_i1	Haliotis_sp_idb_10705_c0_g1_i1	483	500	yes	no	2	0.00010734	89.358	0			1
DETADVQQIK	LIPPKEGRDETADVQQ	TADVQQIKQTVEDLKD	R	D	E	I	K	Q	10	0	1145.56	comp86105_c0_seq1_1 len=812 path=[790:0-100 891:101-102 893:103-139 930:140-142 933:143-467 1679:468-473 1264:474-564 1355:565-589 1380:590-590 1381:591-666 1457:667-669 1460:670-714 1505:715-717 1508:718-811]	comp86105_c0_seq1_1 len=812 path=[790:0-100 891:101-102 893:103-139 930:140-142 933:143-467 1679:468-473 1264:474-564 1355:565-589 1380:590-590 1381:591-666 1457:667-669 1460:670-714 1505:715-717 1508:718-811]	58	67	yes	yes	2	0.0073007	107.79	18444000			4
DFSDPGMMSNR	VRLQNARRDFSDPGMM	DPGMMSNRMSQTSRDA	R	D	F	N	R	M	11	0	1255.5	Haliotis_sp_idb_3591_c0_g1_i1	Haliotis_sp_idb_3591_c0_g1_i1	669	679	yes	yes	2	0.0074167	74.751	12618000	334;335		1
DFSTAQFR	KLSIPEFKDFSTAQFR	DFSTAQFRQIGKLAKG	K	D	F	F	R	Q	8	0	970.451	Haliotis_sp_idb_5896_c0_g1_i1	Haliotis_sp_idb_5896_c0_g1_i1	526	533	yes	yes	2	0.025528	126.28	16418000			3
DFYLLVASGR	DRFYDLNKDFYLLVAS	YLLVASGRATPEGNKI	K	D	F	G	R	A	10	0	1139.6	Haliotis_sp_Tri_28544_c0_g1_i1;Haliotis_sp_CLC_729_c0_g1_i1;comp59223_c0_seq1_2 len=530 path=[1:0-47 49:48-413 415:414-471 1077:472-529]	Haliotis_sp_Tri_28544_c0_g1_i1	328	337	no	no	2	0.00061369	133.23	145010000			17
DGIFQCSFR	TPVSGSDKDGIFQCSF	GIFQCSFRRKKVLSGD	K	D	G	F	R	R	9	0	1128.5	Haliotis_sp_Tri_28544_c0_g1_i1;Haliotis_sp_CLC_729_c0_g1_i1;comp59223_c0_seq1_2 len=530 path=[1:0-47 49:48-413 415:414-471 1077:472-529]	Haliotis_sp_Tri_28544_c0_g1_i1	303	311	no	no	2	0.021873	103.55	47373000			2
DGLAVLGTFFDIAR	LSNAMRFRDGLAVLGT	GTFFDIARENPYFRPI	R	D	G	A	R	E	14	0	1493.79	Haliotis_sp_Tri_130845_c0_g1_i1;Haliotis_sp_idb_813_c0_g1_i1	Haliotis_sp_Tri_130845_c0_g1_i1	163	176	yes	no	2	1.7431e-05	126.32	28966000			3
DGSSIFSHLSSK	TLFGARIRDGSSIFSH	IFSHLSSKTKQPICYF	R	D	G	S	K	T	12	0	1263.61	Haliotis_sp_idb_32872_c0_g1_i1;comp94706_c0_seq1_3 len=1255 path=[529:0-183 713:184-211 741:212-327 4367:328-343 873:344-367 897:368-432 962:433-527 1057:528-532 1062:533-619 4462:620-702 1232:703-706 1236:707-794 1324:795-878 1408:879-892 1422:893-954 1484:955-988 2730:989-1005 281:1006-1029 305:1030-1034 310:1035-1051 327:1052-1087 363:1088-1093 369:1094-1127 403:1128-1186 2674:1187-1199 475:12…	Haliotis_sp_idb_32872_c0_g1_i1	56	67	yes	no	3	0.0088145	66.989	7200300			2
DGTNTADGISAMNIMLQQYAR	ISQLDHPRDGTNTADG	IMLQQYARPGVPKVAV	R	D	G	A	R	P	21	0	2269.05	Haliotis_sp_Tri_63812_c0_g1_i1	Haliotis_sp_Tri_63812_c0_g1_i1	370	390	yes	yes	3	6.1403e-10	109.77	6531500	452;453		2
DGTVFEQR	CDKRPLSRDGTVFEQR	DGTVFEQRTMAGNWET	R	D	G	Q	R	T	8	0	950.446	Haliotis_sp_idb_5218_c0_g1_i1;Haliotis_sp_idb_5212_c0_g1_i1	Haliotis_sp_idb_5218_c0_g1_i1	130	137	yes	no	2	0.027573	123.98	15452000			1
DGVGGLDLPGLLQR	IEYSGNSRDGVGGLDL	DLPGLLQRMRSLPGQS	R	D	G	Q	R	M	14	0	1408.77	comp64512_c0_seq1_1 len=973 path=[1:0-376 378:377-715 717:716-972];Haliotis_sp_Tri_28744_c0_g1_i1	comp64512_c0_seq1_1 len=973 path=[1:0-376 378:377-715 717:716-972]	170	183	yes	no	2	9.8528e-05	104.81	6111600			3
DHGTQSYNAWR	AFNIQRGRDHGTQSYN	TQSYNAWREFCGLPRA	R	D	H	W	R	E	11	0	1333.58	Haliotis_sp_idb_25746_c0_g1_i1;Haliotis_sp_idb_25748_c0_g1_i1;Haliotis_sp_CLC_532_c0_g1_i1	Haliotis_sp_idb_25746_c0_g1_i1	505	515	yes	no	2;3	9.2112e-10	183.99	33650000			5
DHHALELTLGGLKPAAVYEIR	TTHPTVPRDHHALELT	PAAVYEIRINAVNKYG	R	D	H	I	R	I	21	1	2302.24	comp104605_c0_seq2_6 len=2335 path=[2313:0-312 2626:313-332 2646:333-432 2746:433-450 9175:451-481 2795:482-488 2802:489-638 9252:639-644 2958:645-660 2974:661-703 9278:704-706 4648:707-762 4704:763-779 3093:780-804 9350:805-805 3119:806-811 3125:812-818 9364:819-828 3142:829-875 3189:876-955 9397:956-977 9419:978-986 9428:987-990 3304:991-991 3305:992-1060 3374:1061-1062 9457:1063-1064 3378:1065…	comp104605_c0_seq2_6 len=2335 path=[2313:0-312 2626:313-332 2646:333-432 2746:433-450 9175:451-481 2795:482-488 2802:489-638 9252:639-644 2958:645-660 2974:661-703 9278:704-706 4648:707-762 4704:763-779 3093:780-804 9350:805-805 3119:806-811 3125:812-818 9364:819-828 3142:829-875 3189:876-955 9397:956-977 9419:978-986 9428:987-990 3304:991-991 3305:992-1060 3374:1061-1062 9457:1063-1064 3378:1065…	493	513	yes	no	4	8.9228e-07	92.932	8337700			3
DHLEDQEFNPK	FEEVWDKKDHLEDQEF	EDQEFNPKTFFKLHDI	K	D	H	P	K	T	11	0	1370.61	comp92223_c1_seq1_1 len=1422 path=[5715:0-199 5915:200-218 5934:219-467 17974:468-468 6184:469-484 6200:485-1421];Haliotis_sp_idb_2286_c0_g1_i1;comp92223_c1_seq2_1 len=1458 path=[5715:0-199 5915:200-218 5934:219-467 17951:468-470 15696:471-503 17974:504-504 6184:505-520 6200:521-1457];Haliotis_sp_Tri_135246_c0_g1_i1	comp92223_c1_seq1_1 len=1422 path=[5715:0-199 5915:200-218 5934:219-467 17974:468-468 6184:469-484 6200:485-1421]	262	272	yes	no	2;3	3.36e-05	133.89	8205100			3
DHTLVTCGSSPMVK	DVESRACKDHTLVTCG	CGSSPMVKDACQYLTN	K	D	H	V	K	D	14	0	1530.72	Haliotis_sp_idb_1745_c0_g1_i1;Haliotis_sp_CLC_2232_c0_g1_i1	Haliotis_sp_idb_1745_c0_g1_i1	1549	1562	yes	no	2;3	4.9545e-05	94.688	16641000	266		3
DIAPNPEAGVGSNVIANSVSGVR	NIGVTATRDIAPNPEA	ANSVSGVRTNTLISYT	R	D	I	V	R	T	23	0	2222.13	Haliotis_sp_idb_27866_c0_g1_i1	Haliotis_sp_idb_27866_c0_g1_i1	21	43	yes	yes	2;3	1.3807e-12	112.85	30174000			8
DIDFDDAEAGELLGK	QGALSAIKDIDFDDAE	EAGELLGKLSIPEFKD	K	D	I	G	K	L	15	0	1606.74	Haliotis_sp_idb_5896_c0_g1_i1	Haliotis_sp_idb_5896_c0_g1_i1	504	518	yes	yes	2	0.027336	62.861	11676000			2
DIECTAATMDIHIPR	SSGTVERKDIECTAAT	TMDIHIPRTLLPTHKV	K	D	I	P	R	T	15	0	1741.81	comp101638_c0_seq5_5 len=1626 path=[2732:0-74 10580:75-88 10594:89-96 2829:97-107 2840:108-110 2843:111-137 7690:138-156 2889:157-160 2893:161-208 8024:209-223 10658:224-253 10688:254-275 3004:276-354 9007:355-414 3142:415-524 3252:525-1187 3915:1188-1601 10991:1602-1602 10992:1603-1625];comp101638_c0_seq1_5 len=2332 path=[2732:0-74 10580:75-88 10594:89-96 2829:97-107 2840:108-110 2843:111-137 76…	comp101638_c0_seq5_5 len=1626 path=[2732:0-74 10580:75-88 10594:89-96 2829:97-107 2840:108-110 2843:111-137 7690:138-156 2889:157-160 2893:161-208 8024:209-223 10658:224-253 10688:254-275 3004:276-354 9007:355-414 3142:415-524 3252:525-1187 3915:1188-1601 10991:1602-1602 10992:1603-1625]	27	41	yes	no	2;3	3.6296e-07	109.07	95287000	2		8
DIIVITTGASPDALKK	TVSLPGPKDIIVITTG	ASPDALKKDNSVVTPS	K	D	I	K	K	D	16	1	1640.93	comp46614_c0_seq1_4 len=554 path=[1:0-553];Haliotis_sp_Tri_23502_c0_g1_i1	comp46614_c0_seq1_4 len=554 path=[1:0-553]	74	89	yes	no	3	0.0040291	73.296	2883900			1
DISILNAGQR	KLRQMFVRDISILNAG	SILNAGQRAACFRTLA	R	D	I	Q	R	A	10	0	1085.58	Haliotis_sp_Tri_34506_c0_g1_i1;comp87353_c0_seq2_2 len=858 path=[1:0-185 187:186-204 206:205-207 209:208-255 257:256-257 259:258-286 288:287-404 406:405-625 627:626-644 646:645-686 688:687-743 745:744-762 764:763-857]	Haliotis_sp_Tri_34506_c0_g1_i1	192	201	yes	no	2	0.0016698	126.07	4247200			2
DITVFDIPPYC	NDFYPGIRDITVFDIP	VFDIPPYC________	R	D	I	Y	C	-	11	0	1338.62	Haliotis_sp_Tri_31892_c0_g1_i1;comp22593_c0_seq1_3 len=735 path=[1:0-734];Haliotis_sp_Tri_31898_c0_g1_i1;Haliotis_sp_Tri_31897_c0_g1_i1;Haliotis_sp_idb_16846_c0_g1_i1;Haliotis_sp_CLC_160_c0_g1_i1;Haliotis_sp_idb_24481_c0_g1_i1;Haliotis_sp_Tri_31894_c0_g1_i1;Haliotis_sp_idb_22001_c0_g1_i1	Haliotis_sp_Tri_31892_c0_g1_i1	188	198	no	no	2	0.045726	71.614	3848800			1
DIYVFCPGEIK	VPDGMVERDIYVFCPG	VFCPGEIKQCRRTRVT	R	D	I	I	K	Q	11	0	1339.65	Haliotis_sp_idb_32872_c0_g1_i1;comp94706_c0_seq1_3 len=1255 path=[529:0-183 713:184-211 741:212-327 4367:328-343 873:344-367 897:368-432 962:433-527 1057:528-532 1062:533-619 4462:620-702 1232:703-706 1236:707-794 1324:795-878 1408:879-892 1422:893-954 1484:955-988 2730:989-1005 281:1006-1029 305:1030-1034 310:1035-1051 327:1052-1087 363:1088-1093 369:1094-1127 403:1128-1186 2674:1187-1199 475:12…	Haliotis_sp_idb_32872_c0_g1_i1	208	218	yes	no	2	0.017018	83.182	30505000			2
DKLNHLSEEER	MEKEYEKRDKLNHLSE	NHLSEEERKKEEARLE	R	D	K	E	R	K	11	1	1368.66	comp92223_c1_seq1_1 len=1422 path=[5715:0-199 5915:200-218 5934:219-467 17974:468-468 6184:469-484 6200:485-1421];Haliotis_sp_idb_2286_c0_g1_i1;comp92223_c1_seq2_1 len=1458 path=[5715:0-199 5915:200-218 5934:219-467 17951:468-470 15696:471-503 17974:504-504 6184:505-520 6200:521-1457];Haliotis_sp_Tri_135246_c0_g1_i1	comp92223_c1_seq1_1 len=1422 path=[5715:0-199 5915:200-218 5934:219-467 17974:468-468 6184:469-484 6200:485-1421]	215	225	yes	no	3	0.0051755	80.69	861620			1
DKTPSVLISSQSSSSR	PYRMYNSRDKTPSVLI	SSQSSSSRFSHKQPPP	R	D	K	S	R	F	16	1	1677.85	Haliotis_sp_CLC_1125_c0_g1_i1	Haliotis_sp_CLC_1125_c0_g1_i1	442	457	yes	yes	2;3	2.6308e-07	121.82	58082000			8
DLCSEDTELLER	HYPAYRFKDLCSEDTE	EDTELLERIWWTNTQN	K	D	L	E	R	I	12	0	1478.66	Haliotis_sp_idb_32872_c0_g1_i1;comp94706_c0_seq1_3 len=1255 path=[529:0-183 713:184-211 741:212-327 4367:328-343 873:344-367 897:368-432 962:433-527 1057:528-532 1062:533-619 4462:620-702 1232:703-706 1236:707-794 1324:795-878 1408:879-892 1422:893-954 1484:955-988 2730:989-1005 281:1006-1029 305:1030-1034 310:1035-1051 327:1052-1087 363:1088-1093 369:1094-1127 403:1128-1186 2674:1187-1199 475:12…	Haliotis_sp_idb_32872_c0_g1_i1	143	154	yes	no	2	0.00015056	127.17	27213000			3
DLDDFLGDIDR	NKGSSSDKDLDDFLGD	DFLGDIDRLLLDMESS	K	D	L	D	R	L	11	0	1292.59	Haliotis_sp_idb_55709_c0_g1_i1;Haliotis_sp_Tri_138845_c0_g1_i1	Haliotis_sp_idb_55709_c0_g1_i1	130	140	no	no	2	2.1484e-05	137.78	4916200			1
DLGGFMVWSLALDDFNK	KIKWMKERDLGGFMVW	LALDDFNKMCNYTTRS	R	D	L	N	K	M	17	0	1926.92	comp79626_c0_seq1_4 len=1656 path=[1634:0-1091 2726:1092-1132 2767:1133-1655];Haliotis_sp_idb_43266_c0_g1_i1;Haliotis_sp_CLC_4455_c0_g1_i1	comp79626_c0_seq1_4 len=1656 path=[1634:0-1091 2726:1092-1132 2767:1133-1655]	384	400	yes	no	2	1.2381e-08	114.27	5230900	75		1
DLGLLSSR	GISAISFRDLGLLSSR	DLGLLSSRYCRSVLAN	R	D	L	S	R	Y	8	0	859.476	Haliotis_sp_Tri_83476_c0_g1_i1	Haliotis_sp_Tri_83476_c0_g1_i1	399	406	yes	yes	2	0.026682	124.98	46379000			4
DLGNYLWNDYQCQK	EHCLELRRDLGNYLWN	WNDYQCQKPSHFICEK	R	D	L	Q	K	P	14	0	1815.79	tr|F8J3D2|F8J3D2_HALLA Perlucin C protein OS=Haliotis laevigata GN=perlucin C PE=2 SV=1;tr|F8J3D1|F8J3D1_HALLA Perlucin B protein OS=Haliotis laevigata GN=perlucin B PE=2 SV=1;tr|F8J3D0|F8J3D0_HALLA Perlucin A2 protein OS=Haliotis laevigata GN=perlucin A2 PE=2 SV=1;sp|P82596|PLC_HALLA Perlucin OS=Haliotis laevigata PE=1 SV=3	sp|P82596|PLC_HALLA Perlucin OS=Haliotis laevigata PE=1 SV=3	108	121	no	no	2;3	6.3025e-06	121.45	190080000			7
DLGNYLWNDYQCQKPSHFICEK	EHCLELRRDLGNYLWN	PSHFICEKERIPYTNS	R	D	L	E	K	E	22	1	2814.25	tr|F8J3D2|F8J3D2_HALLA Perlucin C protein OS=Haliotis laevigata GN=perlucin C PE=2 SV=1;tr|F8J3D1|F8J3D1_HALLA Perlucin B protein OS=Haliotis laevigata GN=perlucin B PE=2 SV=1;tr|F8J3D0|F8J3D0_HALLA Perlucin A2 protein OS=Haliotis laevigata GN=perlucin A2 PE=2 SV=1;sp|P82596|PLC_HALLA Perlucin OS=Haliotis laevigata PE=1 SV=3	sp|P82596|PLC_HALLA Perlucin OS=Haliotis laevigata PE=1 SV=3	108	129	no	no	2;3;4	5.3565e-21	144.5	2505300000			12
DLSANEMTHSK	HAGFTSNRDLSANEMT	ANEMTHSKMSPGMSHQ	R	D	L	S	K	M	11	0	1231.55	Haliotis_sp_idb_3591_c0_g1_i1	Haliotis_sp_idb_3591_c0_g1_i1	632	642	yes	yes	2;3	0.0054369	74.611	3842900	336		3
DLTLDAENDLR	NNQINVTRDLTLDAEN	LDAENDLRYTLRIEAR	R	D	L	L	R	Y	11	0	1273.62	Haliotis_sp_idb_1321_c0_g1_i1;comp107313_c0_seq1_1 len=23161 path=[1:0-25 27:26-687 689:688-1040 51643:1041-1124 47524:1125-1126 1128:1127-2114 2116:2115-2116 2118:2117-3775 3777:3776-4372 4374:4373-4408 4410:4409-4576 4578:4577-4644 4646:4645-4716 4718:4717-6321 6323:6322-6329 6331:6330-6457 6459:6458-7628 7630:7629-8470 8472:8471-10786 52568:10787-10788 52570:10789-10866 52600:10867-11006 52667…	Haliotis_sp_idb_1321_c0_g1_i1	915	925	yes	no	2	0.0068089	94.767	2490500			1
DLYANTVLSGGTTMYPGIADR	KCDVDIRKDLYANTVL	MYPGIADRMQKEITAL	K	D	L	D	R	M	21	0	2214.06	tr|B3TK83|B3TK83_HALDV Beta-actin 2 OS=Haliotis diversicolor PE=2 SV=1;tr|Q256S1|Q256S1_HALTU Actin OS=Haliotis tuberculata GN=actin PE=2 SV=1;tr|B3SNT2|B3SNT2_HALDV Actin OS=Haliotis diversicolor PE=2 SV=1;Haliotis_sp_Tri_131427_c0_g1_i1;comp103470_c1_seq20_6 len=1319 path=[18001:0-239 25907:240-242 1593:243-278 25943:279-283 25948:284-287 25952:288-331 21354:332-362 1713:363-373 26024:374-391 1…	tr|B3TK83|B3TK83_HALDV Beta-actin 2 OS=Haliotis diversicolor PE=2 SV=1	292	312	yes	no	2;3	1.7217e-09	103.31	42134000	12		5
DNFWVGYDNER	QEVPFYVKDNFWVGYD	WVGYDNERSIKAKIKW	K	D	N	E	R	S	11	0	1413.59	comp79626_c0_seq1_4 len=1656 path=[1634:0-1091 2726:1092-1132 2767:1133-1655];Haliotis_sp_idb_43266_c0_g1_i1	comp79626_c0_seq1_4 len=1656 path=[1634:0-1091 2726:1092-1132 2767:1133-1655]	361	371	yes	no	2	0.00072407	124.12	14404000			3
DNIQGITKPAIR	KRHRKVLRDNIQGITK	GITKPAIRRLARRGGV	R	D	N	I	R	R	12	1	1324.75	comp135434_c0_seq1_4 len=334 path=[312:0-333]	comp135434_c0_seq1_4 len=334 path=[312:0-333]	27	38	yes	yes	2;3	5.0285e-05	133.05	42249000			8
DNIVSGLAGR	FYKRERRRDNIVSGLA	IVSGLAGRTEYYANGA	R	D	N	G	R	T	10	0	1000.53	Haliotis_sp_CLC_4272_c0_g1_i1;comp104530_c1_seq1_2 len=2811 path=[3257:0-1085 8372:1086-1095 4353:1096-1272 4530:1273-1275 4533:1276-1310 4568:1311-1329 4587:1330-1565 4823:1566-1575 4833:1576-1582 4840:1583-1879 5137:1880-1913 5171:1914-2004 5262:2005-2034 5292:2035-2127 8898:2128-2137 8908:2138-2139 5397:2140-2188 11357:2189-2239 11395:2240-2252 5510:2253-2409 5667:2410-2520 5778:2521-2557 5815…	Haliotis_sp_CLC_4272_c0_g1_i1	138	147	yes	no	2	0.01242	96.009	14887000			1
DNLHELHLAADQR	VRSNRKSRDNLHELHL	LHLAADQRLGRASHLQ	R	D	N	Q	R	L	13	0	1530.75	Haliotis_sp_idb_3591_c0_g1_i1	Haliotis_sp_idb_3591_c0_g1_i1	1208	1220	yes	yes	3	6.0099e-06	128.06	25286000			3
DPDTVYWCDFSLDEEDGIK	ISVHNVWRDPDTVYWC	LDEEDGIKHWKHYDYN	R	D	P	I	K	H	19	0	2302.96	Haliotis_sp_CLC_1642_c0_g1_i1;comp85674_c0_seq1_1 len=1364 path=[2827:0-66 1553:67-628 2115:629-650 2137:651-998 2485:999-1296 2783:1297-1363];comp85674_c0_seq2_1 len=1436 path=[1414:0-138 1553:139-700 2115:701-722 2137:723-1070 2485:1071-1368 2783:1369-1435]	Haliotis_sp_CLC_1642_c0_g1_i1	102	120	yes	no	2;3	1.0146e-12	132.51	33717000			7
DPDTVYWCDFSLDEEDGIKHWK	ISVHNVWRDPDTVYWC	EDGIKHWKHYDYNVTH	R	D	P	W	K	H	22	1	2754.19	Haliotis_sp_CLC_1642_c0_g1_i1;comp85674_c0_seq1_1 len=1364 path=[2827:0-66 1553:67-628 2115:629-650 2137:651-998 2485:999-1296 2783:1297-1363];comp85674_c0_seq2_1 len=1436 path=[1414:0-138 1553:139-700 2115:701-722 2137:723-1070 2485:1071-1368 2783:1369-1435]	Haliotis_sp_CLC_1642_c0_g1_i1	102	123	yes	no	4	4.2093e-14	121.21	4743700			3
DPGNCYGYFLK	HDVCLLPKDPGNCYGY	NCYGYFLKYYFNSRTC	K	D	P	L	K	Y	11	0	1332.58	Haliotis_sp_CLC_148_c0_g1_i1	Haliotis_sp_CLC_148_c0_g1_i1	31	41	yes	yes	2	1.7704e-05	138.99	675180000			5
DPGPCDADVPR	GVLCSLPRDPGPCDAD	PCDADVPRWWYNKRTN	R	D	P	P	R	W	11	0	1197.51	Haliotis_sp_CLC_148_c0_g1_i1;Haliotis_sp_Tri_94747_c0_g1_i1	Haliotis_sp_CLC_148_c0_g1_i1	87	97	yes	no	2	0.001885	119.39	665460000			5
DPPGQPSLLILLDK	LLTNCDAKDPPGQPSL	SLLILLDKTQRNHGKK	K	D	P	D	K	T	14	0	1504.85	Haliotis_sp_Tri_111928_c0_g1_i1;comp64272_c0_seq1_3 len=1172 path=[1150:0-1147 2298:1148-1171]	Haliotis_sp_Tri_111928_c0_g1_i1	158	171	yes	no	2	5.7802e-05	116.78	48954000			4
DPPSVGPR	PPPPPFGRDPPSVGPR	DPPSVGPRVDFPPGGS	R	D	P	P	R	V	8	0	823.419	Haliotis_sp_Tri_33510_c0_g1_i1;Haliotis_sp_CLC_62_c0_g1_i1;Haliotis_sp_Tri_64677_c0_g1_i1;Haliotis_sp_Tri_33508_c0_g1_i1	Haliotis_sp_Tri_33510_c0_g1_i1	201	208	yes	no	2	0.0034145	143.61	49262000			4
DPSVFNPPAFCK	FGITPGIKDPSVFNPP	FNPPAFCKQNITGDAA	K	D	P	C	K	Q	12	0	1377.64	Haliotis_sp_Tri_16732_c0_g1_i1;comp103384_c0_seq2_4 len=1187 path=[1163:0-170 5826:171-172 5828:173-203 1367:204-205 1369:206-224 5878:225-251 5905:252-305 1469:306-345 5962:346-377 2887:378-401 6002:402-403 6004:404-411 6012:412-414 1576:415-415 1577:416-440 1602:441-475 6038:476-481 6044:482-488 1650:489-521 1683:522-525 6072:526-539 6086:540-575 6105:576-589 6119:590-596 1758:597-605 6131:606-…	comp103384_c0_seq2_4 len=1187 path=[1163:0-170 5826:171-172 5828:173-203 1367:204-205 1369:206-224 5878:225-251 5905:252-305 1469:306-345 5962:346-377 2887:378-401 6002:402-403 6004:404-411 6012:412-414 1576:415-415 1577:416-440 1602:441-475 6038:476-481 6044:482-488 1650:489-521 1683:522-525 6072:526-539 6086:540-575 6105:576-589 6119:590-596 1758:597-605 6131:606-615 6141:616-623 2504:624-660 1…	219	230	no	no	2	0.002084	98.156	4744400			1
DQEIGALTATYTNALR	LCEEMKKRDQEIGALT	ATYTNALRQKSISGRA	R	D	Q	L	R	Q	16	0	1735.87	Haliotis_sp_Tri_129753_c0_g1_i1;comp102930_c0_seq1_5 len=2482 path=[1:0-245 247:246-278 280:279-294 296:295-442 444:443-462 8038:463-516 521:517-619 8120:620-636 5253:637-652 8145:653-741 5172:742-760 764:761-1008 8270:1009-1029 1033:1030-1105 1109:1106-1125 8321:1126-1152 1156:1153-1341 1345:1342-1358 1362:1359-1441 5058:1442-1490 1494:1491-1514 8477:1515-1535 1539:1536-1645 5572:1646-1649 1653:…	Haliotis_sp_Tri_129753_c0_g1_i1	64	79	yes	no	2	0.00030297	87.157	2926500			1
DQFEEVWDKK	KMHHPGSKDQFEEVWD	FEEVWDKKDHLEDQEF	K	D	Q	K	K	D	10	1	1322.61	comp92223_c1_seq1_1 len=1422 path=[5715:0-199 5915:200-218 5934:219-467 17974:468-468 6184:469-484 6200:485-1421];Haliotis_sp_idb_2286_c0_g1_i1;comp92223_c1_seq2_1 len=1458 path=[5715:0-199 5915:200-218 5934:219-467 17951:468-470 15696:471-503 17974:504-504 6184:505-520 6200:521-1457];Haliotis_sp_Tri_135246_c0_g1_i1	comp92223_c1_seq1_1 len=1422 path=[5715:0-199 5915:200-218 5934:219-467 17974:468-468 6184:469-484 6200:485-1421]	252	261	yes	no	2	0.034435	77.062	2720900			1
DQGLPTNRPANPNPAFVTINVIR	FNMIVDVRDQGLPTNR	FVTINVIRNANPPIFF	R	D	Q	I	R	N	23	1	2503.33	comp106997_c0_seq1_2 len=4332 path=[9723:0-82 4463:83-220 4601:221-411 4792:412-463 15133:464-519 4900:520-521 4902:522-566 4947:567-670 5051:671-738 5119:739-839 5220:840-1190 15436:1191-1203 15449:1204-1270 15505:1271-1351 5732:1352-1356 5737:1357-1369 5750:1370-1499 8781:1500-1536 15653:1537-1630 6011:1631-1647 6028:1648-2220 6601:2221-2440 15894:2441-2472 6853:2473-2730 16006:2731-2733 16009:…	comp106997_c0_seq1_2 len=4332 path=[9723:0-82 4463:83-220 4601:221-411 4792:412-463 15133:464-519 4900:520-521 4902:522-566 4947:567-670 5051:671-738 5119:739-839 5220:840-1190 15436:1191-1203 15449:1204-1270 15505:1271-1351 5732:1352-1356 5737:1357-1369 5750:1370-1499 8781:1500-1536 15653:1537-1630 6011:1631-1647 6028:1648-2220 6601:2221-2440 15894:2441-2472 6853:2473-2730 16006:2731-2733 16009:…	1293	1315	yes	no	3	6.0526e-05	69.285	9182200			2
DQIEVCHVR	FVTGKVPKDQIEVCHV	QIEVCHVRKLFKSRDT	K	D	Q	V	R	K	9	0	1154.55	Haliotis_sp_Tri_137490_c0_g1_i1;comp97298_c0_seq1_5 len=1379 path=[1862:0-140 2003:141-276 2139:277-300 4970:301-352 6696:353-353 5023:354-418 8496:419-525 5195:526-580 5250:581-738 5408:739-749 5419:750-766 5436:767-972 5642:973-1378]	Haliotis_sp_Tri_137490_c0_g1_i1	78	86	yes	no	2;3	0.00053126	152.34	9287400			6
DQVANSAFVER	YFITGETKDQVANSAF	ANSAFVERLRKHGLEV	K	D	Q	E	R	L	11	0	1234.59	comp65289_c0_seq2_1 len=2735 path=[1880:0-81 1962:82-114 6403:115-966 7256:967-2734]	comp65289_c0_seq2_1 len=2735 path=[1880:0-81 1962:82-114 6403:115-966 7256:967-2734]	511	521	yes	yes	2	0.0028308	109.39	1452100			1
DQYAPNNRPGSYYPDR	QYPDVHYRDQYAPNNR	PGSYYPDRYPTDLWGG	R	D	Q	D	R	Y	16	1	1911.85	Haliotis_sp_idb_71559_c0_g1_i1;Haliotis_sp_Tri_25175_c0_g1_i1;comp75869_c0_seq2_3 len=550 path=[504:0-97 1288:98-195 1386:196-202 1393:203-235 1426:236-262 1453:263-332 2476:333-394 875:395-423 904:424-447 928:448-497 978:498-501 982:502-549]	Haliotis_sp_idb_71559_c0_g1_i1	38	53	yes	no	3	5.9489e-05	88.768	5247700			1
DSLHANLQQMDSLHANLQQR	LHANLQQRDSLHANLQ	LHANLQQRDSLHANLQ	R	D	S	Q	R	D	20	0	2318.12	tr|F8J3D2|F8J3D2_HALLA Perlucin C protein OS=Haliotis laevigata GN=perlucin C PE=2 SV=1;tr|F8J3D1|F8J3D1_HALLA Perlucin B protein OS=Haliotis laevigata GN=perlucin B PE=2 SV=1	tr|F8J3D2|F8J3D2_HALLA Perlucin C protein OS=Haliotis laevigata GN=perlucin C PE=2 SV=1	164	183	yes	no	2;3;4	9.0192e-28	172.3	3128600000	475		374
DSLHANLQQR	LHANLQQRDSLHANLQ	LHANLQQR________	R	D	S	Q	R	-	10	0	1180.59	tr|F8J3D2|F8J3D2_HALLA Perlucin C protein OS=Haliotis laevigata GN=perlucin C PE=2 SV=1;tr|F8J3D1|F8J3D1_HALLA Perlucin B protein OS=Haliotis laevigata GN=perlucin B PE=2 SV=1;sp|P82596|PLC_HALLA Perlucin OS=Haliotis laevigata PE=1 SV=3	sp|P82596|PLC_HALLA Perlucin OS=Haliotis laevigata PE=1 SV=3	146	155	no	no	2;3	4.7773e-19	179.1	6577400000			43
DSTLIMQLLR	TLSEESYKDSTLIMQL	TLIMQLLRDNLTLWTS	K	D	S	L	R	D	10	0	1188.65	comp64599_c0_seq2_6 len=1464 path=[3017:0-1301 2878:1302-1463];comp160034_c0_seq1_5 len=290 path=[268:0-289];comp299622_c0_seq1_6 len=453 path=[431:0-452];tr|W8E7M6|W8E7M6_HALDV 14-3-3 zeta OS=Haliotis diversicolor PE=2 SV=1;Haliotis_sp_Tri_60505_c0_g1_i1;comp87374_c0_seq2_6 len=4270 path=[1:0-132 9647:133-138 181:139-3245 3288:3246-3855 3898:3856-3871 3914:3872-4269];comp87374_c0_seq4_5 len=4311…	comp64599_c0_seq2_6 len=1464 path=[3017:0-1301 2878:1302-1463]	251	260	no	no	2	0.0013168	119.62	43040000	38		12
DSTNKAELNGVR	PASDPGCRDSTNKAEL	KAELNGVRYCCPRGAG	R	D	S	V	R	Y	12	1	1302.65	comp88250_c0_seq2_2 len=449 path=[427:0-23 451:24-62 490:63-69 497:70-80 508:81-101 1523:102-128 556:129-266 694:267-290 718:291-294 722:295-425 1622:426-448];comp88250_c0_seq1_2 len=422 path=[427:0-23 451:24-62 490:63-69 497:70-80 508:81-101 556:102-239 694:240-263 718:264-267 722:268-398 1622:399-421]	comp88250_c0_seq2_2 len=449 path=[427:0-23 451:24-62 490:63-69 497:70-80 508:81-101 1523:102-128 556:129-266 694:267-290 718:291-294 722:295-425 1622:426-448]	58	69	yes	no	2;3	2.6058e-06	136.38	4547900			3
DSVLTGLTEMR	KYYTATERDSVLTGLT	LTGLTEMRYVFVHRSD	R	D	S	M	R	Y	11	0	1220.61	Haliotis_sp_Tri_12500_c0_g1_i1	Haliotis_sp_Tri_12500_c0_g1_i1	315	325	yes	yes	2	0.0040161	83.045	15592000	426		3
DSYMIYVGGK	RLSVKVLKDSYMIYVG	YMIYVGGKMVSDFPST	K	D	S	G	K	M	10	0	1131.53	Haliotis_sp_idb_13824_c0_g1_i1	Haliotis_sp_idb_13824_c0_g1_i1	957	966	yes	yes	2	0.028002	65.157	2313600	257		1
DSYVGDEAQSK	VMVGMGQKDSYVGDEA	VGDEAQSKRGILTLKY	K	D	S	S	K	R	11	0	1197.52	tr|B3TK83|B3TK83_HALDV Beta-actin 2 OS=Haliotis diversicolor PE=2 SV=1;tr|Q256S1|Q256S1_HALTU Actin OS=Haliotis tuberculata GN=actin PE=2 SV=1;tr|B3SNT2|B3SNT2_HALDV Actin OS=Haliotis diversicolor PE=2 SV=1;Haliotis_sp_Tri_131427_c0_g1_i1;comp103470_c1_seq20_6 len=1319 path=[18001:0-239 25907:240-242 1593:243-278 25943:279-283 25948:284-287 25952:288-331 21354:332-362 1713:363-373 26024:374-391 1…	tr|B3TK83|B3TK83_HALDV Beta-actin 2 OS=Haliotis diversicolor PE=2 SV=1	51	61	no	no	2	0.0097202	87.667	1220100			1
DSYVGDEAQSKR	VMVGMGQKDSYVGDEA	GDEAQSKRGILTLKYP	K	D	S	K	R	G	12	1	1353.62	tr|B3TK83|B3TK83_HALDV Beta-actin 2 OS=Haliotis diversicolor PE=2 SV=1;tr|Q256S1|Q256S1_HALTU Actin OS=Haliotis tuberculata GN=actin PE=2 SV=1;tr|B3SNT2|B3SNT2_HALDV Actin OS=Haliotis diversicolor PE=2 SV=1;Haliotis_sp_Tri_131427_c0_g1_i1;comp103470_c1_seq20_6 len=1319 path=[18001:0-239 25907:240-242 1593:243-278 25943:279-283 25948:284-287 25952:288-331 21354:332-362 1713:363-373 26024:374-391 1…	tr|B3TK83|B3TK83_HALDV Beta-actin 2 OS=Haliotis diversicolor PE=2 SV=1	51	62	no	no	2;3	0.0019725	96.745	1688600			2
DTAIPIIR	VVTVNVPRDTAIPIIR	DTAIPIIRNLPASVTV	R	D	T	I	R	N	8	0	897.528	comp107313_c0_seq1_3 len=23161 path=[1:0-25 27:26-687 689:688-1040 51643:1041-1124 47524:1125-1126 1128:1127-2114 2116:2115-2116 2118:2117-3775 3777:3776-4372 4374:4373-4408 4410:4409-4576 4578:4577-4644 4646:4645-4716 4718:4717-6321 6323:6322-6329 6331:6330-6457 6459:6458-7628 7630:7629-8470 8472:8471-10786 52568:10787-10788 52570:10789-10866 52600:10867-11006 52667:11007-11015 11017:11016-11017…	comp107313_c0_seq1_3 len=23161 path=[1:0-25 27:26-687 689:688-1040 51643:1041-1124 47524:1125-1126 1128:1127-2114 2116:2115-2116 2118:2117-3775 3777:3776-4372 4374:4373-4408 4410:4409-4576 4578:4577-4644 4646:4645-4716 4718:4717-6321 6323:6322-6329 6331:6330-6457 6459:6458-7628 7630:7629-8470 8472:8471-10786 52568:10787-10788 52570:10789-10866 52600:10867-11006 52667:11007-11015 11017:11016-11017…	5894	5901	yes	no	2	0.036624	114.78	3092400			2
DTDSEEEIREAFR	TMMARKMKDTDSEEEI	EEIREAFRVFDKDGNG	K	D	T	F	R	V	13	1	1595.71	tr|B3SND3|B3SND3_HALDV Calmodulin OS=Haliotis diversicolor GN=CaM PE=2 SV=1;Haliotis_sp_Tri_60708_c0_g1_i1;Haliotis_sp_Tri_60705_c0_g1_i1;Haliotis_sp_CLC_2356_c0_g1_i1;comp31935_c0_seq2_5 len=377 path=[1127:0-94 868:95-376];comp97214_c1_seq16_2 len=1450 path=[1:0-807 809:808-840 19778:841-861 863:862-941 943:942-981 19850:982-1032 1034:1033-1061 1063:1062-1062 1064:1063-1071 1073:1072-1086 1088:1…	comp31935_c0_seq1_4 len=586 path=[564:0-303 868:304-585]	79	91	no	no	3	8.6341e-05	101.89	5537900			1
DTLKAALQQR	TPIVIHLKDTLKAALQ	LKAALQQRQRSLEEDS	K	D	T	Q	R	Q	10	1	1142.64	Haliotis_sp_Tri_27247_c0_g1_i1;comp98869_c0_seq2_1 len=7782 path=[17529:0-818 18348:819-3342 20872:3343-3459 20989:3460-3881 21411:3882-4710 22240:4711-5830 29094:5831-5842 23372:5843-5844 23374:5845-5981 23511:5982-6671 916:6672-6695 29173:6696-6696 5680:6697-6848 5832:6849-6894 5880:6895-7184 6170:7185-7208 6194:7209-7343 6329:7344-7385 6371:7386-7618 6604:7619-7696 6682:7697-7720 6706:7721-773…	Haliotis_sp_Tri_27247_c0_g1_i1	76	85	yes	no	3	0.019993	70.028	7498400		28	1
DTPAQTVICLPGSR	IYDRCTKKDTPAQTVI	VICLPGSRALIPHPEN	K	D	T	S	R	A	14	0	1513.76	Haliotis_sp_Tri_109450_c0_g1_i1;comp101252_c0_seq3_2 len=1445 path=[12575:0-38 12614:39-47 12623:48-159 12735:160-162 12738:163-166 12742:167-571 13147:572-810 13386:811-817 13393:818-863 13439:864-947 13523:948-949 13525:950-1444];Haliotis_sp_Tri_109451_c0_g1_i1	Haliotis_sp_Tri_109450_c0_g1_i1	81	94	yes	no	2	0.00011033	101.2	23447000			3
DTSSPYIYAKPMCCPHK	GGFYECTRDTSSPYIY	KPMCCPHKHRFNSKRG	R	D	T	H	K	H	17	1	2053.91	Haliotis_sp_CLC_303_c0_g1_i1	Haliotis_sp_CLC_303_c0_g1_i1	439	455	yes	yes	3;4	0.00042123	77.746	55142000	225		9
DTTGCEPVSDVIWEFR	TLLNDNKKDTTGCEPV	SDVIWEFRNFRVLPSE	K	D	T	F	R	N	16	0	1909.85	Haliotis_sp_Tri_26245_c0_g1_i1	Haliotis_sp_Tri_26245_c0_g1_i1	180	195	yes	yes	2	0.0037448	76.341	849960			1
DTVTIVWEAPTAR	TQSVSRGRDTVTIVWE	VWEAPTARELDLETIQ	R	D	T	A	R	E	13	0	1457.75	Haliotis_sp_Tri_61496_c0_g1_i1	Haliotis_sp_Tri_61496_c0_g1_i1	140	152	yes	yes	2	0.00012168	122.46	17527000			4
DVADALVQIGK	TNGMINWKDVADALVQ	DALVQIGKVLNWLMKF	K	D	V	G	K	V	11	0	1127.62	Haliotis_sp_Tri_2746_c0_g1_i1;Haliotis_sp_Tri_17455_c0_g1_i1;tr|A0A0B4VCR4|A0A0B4VCR4_HALAI Glycine-rich boundary protein OS=Haliotis asinina GN=GRBP PE=2 SV=1	Haliotis_sp_Tri_2746_c0_g1_i1	182	192	yes	no	2;3	0.0016168	90.05	1798700000			6
DVNAAIATIK	YRGDVVPKDVNAAIAT	NAAIATIKTKRTIQFV	K	D	V	I	K	T	10	0	1014.57	comp103717_c1_seq2_5 len=1575 path=[17181:0-94 3209:95-106 3221:107-112 3227:113-118 3233:119-121 12056:122-129 6840:130-130 6841:131-145 6856:146-151 6862:152-166 6877:167-193 3452:194-223 15079:224-226 15082:227-259 310:260-280 331:281-283 10631:284-322 373:323-385 436:386-511 562:512-538 589:539-544 595:545-553 14119:554-577 628:578-583 634:584-590 641:591-619 670:620-628 679:629-682 733:683-6…	comp103717_c1_seq2_5 len=1575 path=[17181:0-94 3209:95-106 3221:107-112 3227:113-118 3233:119-121 12056:122-129 6840:130-130 6841:131-145 6856:146-151 6862:152-166 6877:167-193 3452:194-223 15079:224-226 15082:227-259 310:260-280 331:281-283 10631:284-322 373:323-385 436:386-511 562:512-538 589:539-544 595:545-553 14119:554-577 628:578-583 634:584-590 641:591-619 670:620-628 679:629-682 733:683-6…	384	393	no	no	2	0.033445	83.182	5785200			2
DVPCDLRPVAGDK	CLMEGDIRDVPCDLRP	LRPVAGDKHVFEQWTP	R	D	V	D	K	H	13	1	1440.7	Haliotis_sp_CLC_2347_c0_g1_i1;Haliotis_sp_idb_28940_c0_g1_i1	Haliotis_sp_CLC_2347_c0_g1_i1	382	394	yes	no	2;3	0.0043371	89.747	28019000			2
DVSGANVDNVIHPGIVLK	TDKNNNLKDVSGANVD	IHPGIVLKDVKQGKYE	K	D	V	L	K	D	18	0	1845.99	Haliotis_sp_idb_44689_c0_g1_i1;Haliotis_sp_idb_44690_c0_g1_i1;Haliotis_sp_Tri_29190_c0_g1_i1	Haliotis_sp_idb_44689_c0_g1_i1	572	589	yes	no	3	1.2207e-08	113.01	24273000			4
DVTPPVLPNPCIVALCPEGHYCESR	TTCCWTPRDVTPPVLP	EGHYCESREVSCEVPP	R	D	V	S	R	E	25	0	2879.34	Haliotis_sp_idb_45304_c0_g1_i1;Haliotis_sp_idb_45305_c0_g1_i1	Haliotis_sp_idb_45304_c0_g1_i1	114	138	yes	no	3	0.00012685	63.906	2638800			1
DWGESAHGPFR	NVQRDWPRDWGESAHG	ESAHGPFRAMRLGSLR	R	D	W	F	R	A	11	0	1257.55	Haliotis_sp_CLC_123_c0_g1_i1;Haliotis_sp_idb_32947_c0_g1_i1	Haliotis_sp_CLC_123_c0_g1_i1	262	272	yes	no	2;3	3.0634e-05	134.84	62600000			9
DYMLKPFFNHEVFHVAGSWWPNK	GFRMEETRDYMLKPFF	AGSWWPNKLQGWSEAA	R	D	Y	N	K	L	23	1	2848.36	Haliotis_sp_Tri_25106_c0_g1_i1	Haliotis_sp_Tri_25106_c0_g1_i1	496	518	yes	yes	3;4;5	1.6207e-16	122.18	81855000	437		7
DYMLKPFPDHDVFHVSGSWWPNK	GFNMEQTRDYMLKPFP	SGSWWPNKLQSWSEAA	R	D	Y	N	K	L	23	1	2801.31	Haliotis_sp_idb_20988_c0_g1_i1;comp406429_c0_seq1_3 len=209 path=[187:0-208]	Haliotis_sp_idb_20988_c0_g1_i1	429	451	no	no	4	1.8845e-16	121.5	35051000	52		3
DYVPDDLHPLLEHIGTGLLGAFK	PLLKRQKKDYVPDDLH	TGLLGAFKHAVGGDDH	K	D	Y	F	K	H	23	0	2519.31	Haliotis_sp_idb_44191_c0_g1_i1;comp96813_c0_seq1_5 len=1118 path=[1108:0-120 1229:121-127 1236:128-160 1269:161-303 2442:304-331 1440:332-567 3927:568-586 3943:587-696 1805:697-718 1827:719-822 1931:823-826 1935:827-903 4073:904-925 2034:926-940 4085:941-957 2066:958-981 4116:982-1025 2134:1026-1041 2150:1042-1071 2670:1072-1117]	Haliotis_sp_idb_44191_c0_g1_i1	324	346	yes	no	4	4.9226e-05	68.42	18512000			1
EACGVPDDLASANGCWK	CVPDDKCREACGVPDD	ASANGCWKVAVPFDRM	R	E	A	W	K	V	17	0	1848.78	Haliotis_sp_CLC_303_c0_g1_i1	Haliotis_sp_CLC_303_c0_g1_i1	473	489	yes	yes	2	0.00012754	94.454	13835000			3
EAEAAIYHLQLFEELR	RMQHLIAREAEAAIYH	LQLFEELRRLAPITSD	R	E	A	L	R	R	16	0	1930.98	comp101858_c3_seq18_4 len=2097 path=[10064:0-47 10112:48-189 10254:190-207 10272:208-1130 729:1131-1154 753:1155-1893 1492:1894-2096]	comp101858_c3_seq18_4 len=2097 path=[10064:0-47 10112:48-189 10254:190-207 10272:208-1130 729:1131-1154 753:1155-1893 1492:1894-2096]	376	391	yes	yes	3	4.5309e-08	124.25	1592500			2
EAFDQSHQLFDAQIQNMDR	TVVSSSYKEAFDQSHQ	AQIQNMDRLQLLAQGN	K	E	A	D	R	L	19	0	2292.02	Haliotis_sp_Tri_45070_c0_g1_i1	Haliotis_sp_Tri_45070_c0_g1_i1	773	791	yes	yes	3	8.1638e-37	204.78	81075000	447		5
EAFSLFDKDGDGTITTK	EEQIAEFKEAFSLFDK	GDGTITTKELGTVMRS	K	E	A	T	K	E	17	1	1843.88	comp68174_c0_seq1_5 len=483 path=[1:0-315 317:316-328 330:329-482];comp201817_c0_seq1_1 len=205 path=[183:0-204];comp174986_c0_seq1_2 len=262 path=[240:0-261];comp97214_c1_seq13_2 len=390 path=[2855:0-215 3071:216-288 16718:289-309 863:310-389];Haliotis_sp_CLC_2355_c0_g1_i1;comp97214_c1_seq24_2 len=1786 path=[1:0-807 809:808-840 19778:841-861 863:862-941 19806:942-951 19816:952-953 6597:954-1016 …	comp31935_c0_seq1_4 len=586 path=[564:0-303 868:304-585]	15	31	no	no	2;3	1.1499e-12	133.86	35332000			4
EAIEWSWR	TRVGQITREAIEWSWR	EAIEWSWRRFLHLIFP	R	E	A	W	R	R	8	0	1075.51	Haliotis_sp_Tri_63049_c0_g1_i1	Haliotis_sp_Tri_63049_c0_g1_i1	287	294	yes	yes	2	0.026387	125.31	49948000			3
EAISGNVALLKPAK	GDLSGMKREAISGNVA	VALLKPAKGSSTSGSP	R	E	A	A	K	G	14	1	1409.82	Haliotis_sp_Tri_120379_c0_g1_i1;Haliotis_sp_idb_2772_c0_g1_i1	Haliotis_sp_Tri_120379_c0_g1_i1	1660	1673	no	no	3	0.0010493	79.089	11164000			2
EALEDRIDTITDDR	DTPWDNMREALEDRID	IDTITDDRTPDDQDDL	R	E	A	D	R	T	14	1	1660.79	Haliotis_sp_idb_22086_c0_g1_i1;Haliotis_sp_idb_42421_c0_g1_i1	Haliotis_sp_idb_22086_c0_g1_i1	530	543	no	no	2;3	3.5048e-09	149.3	55671000			5
EAVTCYSGLSCPAPK	NITRCNSKEAVTCYSG	GLSCPAPKGLFPHPRD	K	E	A	P	K	G	15	0	1638.74	Haliotis_sp_CLC_4146_c0_g1_i1;comp87152_c0_seq1_4 len=1152 path=[1:0-8 10:9-10 12:11-34 36:35-35 37:36-59 61:60-303 305:304-306 308:307-330 332:331-879 881:880-903 905:904-1151]	Haliotis_sp_CLC_4146_c0_g1_i1	286	300	yes	no	2	0.0059581	71.98	6335900			1
EAYNYLHDALVWEHATGR	FLARYASREAYNYLHD	VWEHATGRFGALIGLI	R	E	A	G	R	F	18	0	2144.01	Haliotis_sp_idb_20988_c0_g1_i1;Haliotis_sp_idb_20996_c0_g1_i1	Haliotis_sp_idb_20988_c0_g1_i1	149	166	yes	no	3;4	1.0026e-13	142.43	134490000			12
ECRPYTDVDCAER	QEFSISGKECRPYTDV	TDVDCAERVEKVQGCD	K	E	C	E	R	V	13	1	1669.68	Haliotis_sp_idb_1745_c0_g1_i1;Haliotis_sp_CLC_2232_c0_g1_i1	Haliotis_sp_idb_1745_c0_g1_i1	570	582	yes	no	2;3	1.1769e-06	143.93	16697000			5
ECVYPQLFDAVTR	PVGMVIERECVYPQLF	QLFDAVTRRCVTTTQC	R	E	C	T	R	R	13	0	1596.76	Haliotis_sp_idb_1745_c0_g1_i1;Haliotis_sp_CLC_2232_c0_g1_i1	Haliotis_sp_idb_1745_c0_g1_i1	880	892	yes	no	2	0.00066809	97.69	32362000			3
EDDDNVSEDIDDALEDIAEAR	DVDDDDSREDDDNVSE	LEDIAEAREDLVDQAT	R	E	D	A	R	E	21	0	2347.98	Haliotis_sp_idb_22087_c0_g1_i1;Haliotis_sp_idb_22086_c0_g1_i1;Haliotis_sp_Tri_23060_c0_g1_i1;Haliotis_sp_Tri_23058_c0_g1_i1	Haliotis_sp_idb_22086_c0_g1_i1	240	260	no	no	2;3	3.6427e-34	183.65	216670000			6
EDLRLPEGDLGKEIEQK	LQDSGEVREDLRLPEG	LGKEIEQKYDCGEEIL	R	E	D	Q	K	Y	17	2	1968.02	comp51682_c0_seq1_1 len=1203 path=[1:0-1202]	comp51682_c0_seq1_1 len=1203 path=[1:0-1202]	145	161	yes	yes	3	0.00087621	75.91	2195700			1
EDLVDQATDALEDR	LEDIAEAREDLVDQAT	ATDALEDRLDGIDDQA	R	E	D	D	R	L	14	0	1588.72	Haliotis_sp_idb_22087_c0_g1_i1;Haliotis_sp_idb_22086_c0_g1_i1;Haliotis_sp_Tri_23060_c0_g1_i1;Haliotis_sp_Tri_23058_c0_g1_i1	Haliotis_sp_idb_22086_c0_g1_i1	261	274	no	no	2;3	2.3084e-15	173.06	597040000			18
EEIDIHR	SNVYGSSKEEIDIHRL	KEEIDIHRLWVDGLLN	K	E	E	H	R	L	7	0	910.451	Haliotis_sp_idb_25746_c0_g1_i1;Haliotis_sp_idb_25748_c0_g1_i1	Haliotis_sp_idb_25746_c0_g1_i1	270	276	yes	no	2	0.00030378	151.17	0			1
EFCISGSDPIHLYMETER	FTTRGRGREFCISGSD	HLYMETERSAEDTGVA	R	E	F	E	R	S	18	0	2182.97	Haliotis_sp_idb_12724_c0_g1_i1;comp82638_c0_seq1_6 len=2489 path=[2469:0-1041 3511:1042-1521 3991:1522-2488]	Haliotis_sp_idb_12724_c0_g1_i1	135	152	yes	no	3	0.0013405	61.87	5497600	79		1
EFFTDVNTGR	LARSPWSKEFFTDVNT	FTDVNTGRAMIVQSVF	K	E	F	G	R	A	10	0	1184.55	Haliotis_sp_idb_4984_c0_g1_i1;comp99132_c0_seq3_2 len=5293 path=[15736:0-656 4934:657-692 19469:693-782 5039:783-793 19532:794-808 10615:809-1487 11294:1488-2342 12152:2343-4421 16642:4422-4434 20067:4435-4532 14342:4533-4668 20146:4669-4695 14505:4696-4759 14569:4760-4777 14587:4778-4799 14609:4800-5099 14909:5100-5122 14932:5123-5174 14984:5175-5184 14994:5185-5238 15048:5239-5253 15063:5254-52…	Haliotis_sp_idb_4984_c0_g1_i1	292	301	yes	no	2	0.040779	81.017	2877400			1
EFVLHYGGVER	VGSPLNAREFVLHYGG	LHYGGVERVLMCDGLE	R	E	F	E	R	V	11	0	1304.65	Haliotis_sp_idb_5218_c0_g1_i1	Haliotis_sp_idb_5218_c0_g1_i1	88	98	yes	yes	2	0.0016108	116.55	123070000			7
EGRDETADVQQIK	VVILIPPKEGRDETAD	TADVQQIKQTVEDLKD	K	E	G	I	K	Q	13	1	1487.72	comp86105_c0_seq1_1 len=812 path=[790:0-100 891:101-102 893:103-139 930:140-142 933:143-467 1679:468-473 1264:474-564 1355:565-589 1380:590-590 1381:591-666 1457:667-669 1460:670-714 1505:715-717 1508:718-811]	comp86105_c0_seq1_1 len=812 path=[790:0-100 891:101-102 893:103-139 930:140-142 933:143-467 1679:468-473 1264:474-564 1355:565-589 1380:590-590 1381:591-666 1457:667-669 1460:670-714 1505:715-717 1508:718-811]	55	67	yes	yes	3	0.00020142	95.183	1791100			2
EGTTTVQVAGR	SGVASAEKEGTTTVQV	TTVQVAGRTSTGTEQT	K	E	G	G	R	T	11	0	1117.57	Haliotis_sp_Tri_117880_c0_g1_i1;Haliotis_sp_idb_23862_c0_g1_i1	Haliotis_sp_Tri_117880_c0_g1_i1	333	343	yes	no	2	0.0099183	87.184	1809000			2
EGWIGADCTR	GACTTGCREGWIGADC	WIGADCTRRCKPGTYG	R	E	G	T	R	R	10	0	1163.5	Haliotis_sp_Tri_50969_c0_g1_i1;Haliotis_sp_Tri_50970_c0_g1_i1;comp105719_c0_seq1_2 len=1397 path=[13064:0-4 13069:5-16 13538:17-128 630:129-181 13197:182-194 13210:195-206 13222:207-211 13227:212-212 13228:213-226 13242:227-228 13245:229-240 13257:241-248 13265:249-249 13266:250-279 13296:280-285 13565:286-286 13567:287-290 3738:291-729 4177:730-834 4282:835-880 7466:881-897 4345:898-1230 13473:1…	Haliotis_sp_Tri_50969_c0_g1_i1	322	331	yes	no	2	0.043409	80.24	2532900			1
EHALLAYTLGVK	ISKNGQTREHALLAYT	LAYTLGVKQLIVGVNK	R	E	H	V	K	Q	12	0	1313.73	tr|Q45Y88|Q45Y88_HALRU Elongation factor 1-alpha (Fragment) OS=Haliotis rufescens PE=2 SV=1;Haliotis_sp_idb_34797_c0_g1_i1;comp86258_c0_seq3_4 len=1642 path=[1:0-745 747:746-1147 1149:1148-1463 1465:1464-1641];tr|B3SND5|B3SND5_HALDV Elongation factor 1 alpha OS=Haliotis diversicolor GN=EF1a PE=2 SV=1;Haliotis_sp_CLC_84_c0_g1_i1;Haliotis_sp_idb_14508_c0_g1_i1;comp94822_c0_seq10_2 len=1668 path=[23…	comp48128_c0_seq1_4 len=1730 path=[1:0-117 119:118-1729]	153	164	no	no	2;3	1.1228e-05	136.7	17657000			5
EHTFLVR	GAMRLNPKEHTFLVRT	KEHTFLVRTASQLGLN	K	E	H	V	R	T	7	0	900.482	Haliotis_sp_Tri_25106_c0_g1_i1	Haliotis_sp_Tri_25106_c0_g1_i1	103	109	yes	yes	2;3	0.0080697	158.38	337450000			17
EITGTEPLTAEQTQK	TQQGSVPREITGTEPL	LTAEQTQKEITRVGQI	R	E	I	Q	K	E	15	0	1644.82	Haliotis_sp_Tri_63049_c0_g1_i1	Haliotis_sp_Tri_63049_c0_g1_i1	262	276	yes	yes	2;3	3.2626e-11	144.8	382900000			9
EIVVLQALPHDNVIK	RAAQKIVKEIVVLQAL	LPHDNVIKVIGFCVPK	K	E	I	I	K	V	15	0	1686.97	Haliotis_sp_Tri_12530_c0_g1_i1;comp92337_c0_seq3_1 len=2500 path=[1:0-462 464:463-463 465:464-1965 1967:1966-2413 2416:2414-2499];comp92337_c0_seq1_2 len=2558 path=[6545:0-162 6708:163-520 464:521-521 465:522-2023 1967:2024-2471 2416:2472-2557]	Haliotis_sp_Tri_12530_c0_g1_i1	194	208	yes	no	3	0.003828	64.52	3584400			1
ELAYLFGGR	SLCRPNWKELAYLFGG	LAYLFGGRKWNWQENN	K	E	L	G	R	K	9	0	1024.53	Haliotis_sp_CLC_9082_c0_g1_i1;comp97769_c0_seq11_2 len=1651 path=[10057:0-299 13974:300-300 13975:301-302 4695:303-526 4919:527-815 5208:816-837 5230:838-1612 6005:1613-1626 793:1627-1650];comp97769_c0_seq3_1 len=1962 path=[8650:0-296 8947:297-610 13974:611-611 13975:612-613 4695:614-837 4919:838-1126 5208:1127-1148 5230:1149-1923 6005:1924-1937 793:1938-1961];comp97769_c0_seq10_2 len=2071 path=[…	Haliotis_sp_CLC_9082_c0_g1_i1	303	311	yes	no	2	0.01376	111.95	11773000			3
ELDLETIQFK	VWEAPTARELDLETIQ	DLETIQFKAIAVHNFS	R	E	L	F	K	A	10	0	1234.64	Haliotis_sp_Tri_61496_c0_g1_i1	Haliotis_sp_Tri_61496_c0_g1_i1	153	162	yes	yes	2	0.0031416	119.68	97395000			5
ELEEIVQPIISK	EDFKAKKKELEEIVQP	IVQPIISKLYGSGGPP	K	E	L	S	K	L	12	0	1396.78	comp136401_c0_seq1_5 len=2422 path=[2400:0-2421]	comp136401_c0_seq1_5 len=2422 path=[2400:0-2421]	664	675	yes	yes	2	0.020512	75.89	3410500			1
ELEEVVQPIMSK	EELQAKKKELEEVVQP	VVQPIMSKLYEGAGGA	K	E	L	S	K	L	12	0	1400.72	Haliotis_sp_Tri_2770_c0_g1_i1;comp99703_c0_seq1_2 len=2817 path=[2795:0-1060 3856:1061-1739 4535:1740-1764 4560:1765-1802 4598:1803-1812 4608:1813-1836 4632:1837-2307 5103:2308-2429 5225:2430-2816]	Haliotis_sp_Tri_2770_c0_g1_i1	633	644	yes	no	2	0.0054742	73.927	1880200	101		1
ELGEEFIQCR	GLHYFPGRELGEEFIQ	GEEFIQCRNERLVVVT	R	E	L	C	R	N	10	0	1279.59	Haliotis_sp_idb_1745_c0_g1_i1;Haliotis_sp_CLC_2232_c0_g1_i1	Haliotis_sp_idb_1745_c0_g1_i1	1598	1607	yes	no	2	2.7966e-05	147.2	64173000			4
ELGVGLALR	HGFEEYMKELGVGLAL	LGVGLALRKMAAMAKP	K	E	L	L	R	K	9	0	926.555	comp26600_c0_seq1_4 len=660 path=[638:0-659]	comp26600_c0_seq1_4 len=660 path=[638:0-659]	36	44	yes	yes	2	0.0087929	113.26	219480000			8
ELGVGLALRK	HGFEEYMKELGVGLAL	GVGLALRKMAAMAKPD	K	E	L	R	K	M	10	1	1054.65	comp26600_c0_seq1_4 len=660 path=[638:0-659]	comp26600_c0_seq1_4 len=660 path=[638:0-659]	36	45	yes	yes	2	0.0052918	105.36	9486500			2
ELIDLVLDR	RGHYTVGKELIDLVLD	LIDLVLDRIRKLADQC	K	E	L	D	R	I	9	0	1084.61	comp103717_c1_seq2_5 len=1575 path=[17181:0-94 3209:95-106 3221:107-112 3227:113-118 3233:119-121 12056:122-129 6840:130-130 6841:131-145 6856:146-151 6862:152-166 6877:167-193 3452:194-223 15079:224-226 15082:227-259 310:260-280 331:281-283 10631:284-322 373:323-385 436:386-511 562:512-538 589:539-544 595:545-553 14119:554-577 628:578-583 634:584-590 641:591-619 670:620-628 679:629-682 733:683-6…	comp103717_c1_seq2_5 len=1575 path=[17181:0-94 3209:95-106 3221:107-112 3227:113-118 3233:119-121 12056:122-129 6840:130-130 6841:131-145 6856:146-151 6862:152-166 6877:167-193 3452:194-223 15079:224-226 15082:227-259 310:260-280 331:281-283 10631:284-322 373:323-385 436:386-511 562:512-538 589:539-544 595:545-553 14119:554-577 628:578-583 634:584-590 641:591-619 670:620-628 679:629-682 733:683-6…	170	178	yes	no	2	0.0076028	122.33	7961000			4
ELISNASDALDK	SNKEIFLRELISNASD	NASDALDKIRYESLTD	R	E	L	D	K	I	12	0	1274.64	comp65289_c0_seq1_1 len=1940 path=[10131:0-119 1962:120-152 1995:153-1939];comp177499_c0_seq1_4 len=674 path=[652:0-673];Haliotis_sp_Tri_123585_c0_g1_i1;comp87937_c0_seq1_3 len=2944 path=[2922:0-830 3753:831-1195 4118:1196-1661 4584:1662-2627 5550:2628-2696 5619:2697-2943]	comp65289_c0_seq1_1 len=1940 path=[10131:0-119 1962:120-152 1995:153-1939]	70	81	yes	no	2	0.0023701	96.745	3035400			1
ELISNASDALDKIR	SNKEIFLRELISNASD	SDALDKIRYESLTDPS	R	E	L	I	R	Y	14	1	1543.82	comp65289_c0_seq1_1 len=1940 path=[10131:0-119 1962:120-152 1995:153-1939];comp177499_c0_seq1_4 len=674 path=[652:0-673];Haliotis_sp_Tri_123585_c0_g1_i1;comp87937_c0_seq1_3 len=2944 path=[2922:0-830 3753:831-1195 4118:1196-1661 4584:1662-2627 5550:2628-2696 5619:2697-2943]	comp65289_c0_seq1_1 len=1940 path=[10131:0-119 1962:120-152 1995:153-1939]	70	83	yes	no	3	2.274e-05	103.76	2990600			1
ELLLQPVTISR	EVEVRSSKELLLQPVT	LQPVTISRNEKEKVLI	K	E	L	S	R	N	11	0	1267.75	comp32839_c0_seq1_6 len=370 path=[348:0-369]	comp32839_c0_seq1_6 len=370 path=[348:0-369]	47	57	yes	yes	2	0.023202	80.69	1928500			1
ELQNQGSTIYGSMSGAQR	SASVASWRELQNQGST	GSMSGAQRVTTAVRKR	R	E	L	Q	R	V	18	0	1925.89	Haliotis_sp_idb_20988_c0_g1_i1	Haliotis_sp_idb_20988_c0_g1_i1	354	371	yes	yes	2;3	2.63e-13	137.91	216840000	282		10
ELQSQGNTIYGSLPGAQR	ESSVALWRELQSQGNT	GSLPGAQRVSTEVRNR	R	E	L	Q	R	V	18	0	1917.95	Haliotis_sp_Tri_25106_c0_g1_i1	Haliotis_sp_Tri_25106_c0_g1_i1	421	438	yes	yes	2;3	4.3256e-16	150.91	1552300000			12
ELTALAPSTMK	GIADRMQKELTALAPS	ALAPSTMKIKIIAPPE	K	E	L	M	K	I	11	0	1160.61	comp174518_c0_seq1_1 len=270 path=[248:0-269]	comp174518_c0_seq1_1 len=270 path=[248:0-269]	48	58	no	no	2	0.0032903	104.07	118020000	46		7
ENAVIGNAVPASDVTSLK	GLEAYTFKENAVIGNA	ASDVTSLKSDMEWHVV	K	E	N	L	K	S	18	0	1783.93	Haliotis_sp_Tri_120379_c0_g1_i1;Haliotis_sp_idb_2772_c0_g1_i1	Haliotis_sp_Tri_120379_c0_g1_i1	1947	1964	no	no	2	8.994e-05	93.371	25841000			5
ENKFDGVDVDWEYPANR	DSVVKFIRENKFDGVD	DWEYPANRGSPPEDRQ	R	E	N	N	R	G	17	1	2052.92	Haliotis_sp_CLC_2296_c0_g1_i1	Haliotis_sp_CLC_2296_c0_g1_i1	147	163	yes	yes	3	8.3388e-09	114.56	8030100			1
ENLHMADMMDAPDFQR	PDNRLSWRENLHMADM	MDAPDFQRDAFIRNVL	R	E	N	Q	R	D	16	0	1919.8	Haliotis_sp_idb_26568_c0_g1_i1;Haliotis_sp_idb_26567_c0_g1_i1	Haliotis_sp_idb_26568_c0_g1_i1	994	1009	yes	no	3	1.7667e-05	92.8	7596600	304;305;306		1
ENPYFRPIEDGLVR	GTFFDIARENPYFRPI	PIEDGLVRAKYAGNFT	R	E	N	V	R	A	14	1	1703.86	Haliotis_sp_Tri_130845_c0_g1_i1;Haliotis_sp_idb_813_c0_g1_i1	Haliotis_sp_Tri_130845_c0_g1_i1	177	190	yes	no	3	0.0038058	68.972	13723000			1
ENVIQMGCAPVYSTK	FNNPDITKENVIQMGC	CAPVYSTKIHVFATPT	K	E	N	T	K	I	15	0	1695.8	Haliotis_sp_Tri_120379_c0_g1_i1;Haliotis_sp_idb_2772_c0_g1_i1	Haliotis_sp_Tri_120379_c0_g1_i1	2101	2115	no	no	2	0.0025125	69.331	25022000	309		3
ENVNYSINQTKTIR	KSCUQNIKENVNYSIN	INQTKTIRNTSNUVTL	K	E	N	I	R	N	14	1	1678.86	comp92784_c0_seq1_2 len=5222 path=[1:0-483 485:484-1487 1489:1488-2509 2511:2510-3486 3488:3487-5221]	comp92784_c0_seq1_2 len=5222 path=[1:0-483 485:484-1487 1489:1488-2509 2511:2510-3486 3488:3487-5221]	38	51	yes	yes	2	0.0082974	66.989	4399400		11;26;27	0
EPCEFLSIR	CSPRPVEKEPCEFLSI	PCEFLSIRRQYCTTDG	K	E	P	I	R	R	9	0	1149.55	Haliotis_sp_idb_1745_c0_g1_i1;Haliotis_sp_CLC_2232_c0_g1_i1	Haliotis_sp_idb_1745_c0_g1_i1	1067	1075	yes	no	2	0.016182	109.44	11420000			2
EPCICGFSSSIPR	PLGLIFIREPCICGFS	GFSSSIPRDQRNVECY	R	E	P	P	R	D	13	0	1508.68	Haliotis_sp_idb_5218_c0_g1_i1;Haliotis_sp_idb_5212_c0_g1_i1	Haliotis_sp_idb_5218_c0_g1_i1	157	169	yes	no	2;3	0.0013502	90.412	114340000			6
EPMTALPLDPMSASGAYPAMGAADPYVNNMAGPGPYDLVR	PSLTPALREPMTALPL	PGPYDLVRSRGPYDPG	R	E	P	V	R	S	40	0	4106.89	Haliotis_sp_idb_3591_c0_g1_i1	Haliotis_sp_idb_3591_c0_g1_i1	184	223	yes	yes	4	1.0287e-09	66.88	7923900	337;338;339;340		1
EPSEAALNALEK	FIGNFNNREPSEAALN	AALNALEKMLECGVRN	R	E	P	E	K	M	12	0	1270.64	comp84033_c0_seq1_3 len=391 path=[1:0-390]	comp84033_c0_seq1_3 len=391 path=[1:0-390]	33	44	yes	yes	2	0.0031732	92.781	10751000			2
EPVVIADLDDAISTQTLNTR	VGLVLYGREPVVIADL	STQTLNTRITLLSHRK	R	E	P	T	R	I	20	0	2170.11	Haliotis_sp_CLC_4146_c0_g1_i1;comp87152_c0_seq1_4 len=1152 path=[1:0-8 10:9-10 12:11-34 36:35-35 37:36-59 61:60-303 305:304-306 308:307-330 332:331-879 881:880-903 905:904-1151];Haliotis_sp_idb_7271_c0_g1_i1	Haliotis_sp_CLC_4146_c0_g1_i1	73	92	yes	no	3	1.6577e-13	120.11	6158200			1
EQILTIDPFDQR	VRGFISTKEQILTIDP	TIDPFDQRYNTFILGL	K	E	Q	Q	R	Y	12	0	1473.75	comp105495_c0_seq9_4 len=2286 path=[9783:0-21 1946:22-1210 3135:1211-1564 19827:1565-1565 3490:1566-1729 3654:1730-2285];Haliotis_sp_Tri_129603_c0_g1_i1;comp105495_c0_seq23_4 len=2970 path=[19402:0-22 1262:23-58 19462:59-65 1305:66-160 1400:161-295 1535:296-322 19538:323-324 1565:325-335 1576:336-374 1615:375-416 1657:417-426 1667:427-437 1678:438-503 19643:504-507 1748:508-513 1754:514-548 19668…	comp105495_c0_seq9_4 len=2286 path=[9783:0-21 1946:22-1210 3135:1211-1564 19827:1565-1565 3490:1566-1729 3654:1730-2285]	544	555	yes	no	2;3	0.00138	104.24	56739000			5
EQIQLDPSISQFR	GYVYNTAREQIQLDPS	DPSISQFRQVLDRSRK	R	E	Q	F	R	Q	13	0	1559.79	Haliotis_sp_CLC_4272_c0_g1_i1;comp104530_c1_seq1_2 len=2811 path=[3257:0-1085 8372:1086-1095 4353:1096-1272 4530:1273-1275 4533:1276-1310 4568:1311-1329 4587:1330-1565 4823:1566-1575 4833:1576-1582 4840:1583-1879 5137:1880-1913 5171:1914-2004 5262:2005-2034 5292:2035-2127 8898:2128-2137 8908:2138-2139 5397:2140-2188 11357:2189-2239 11395:2240-2252 5510:2253-2409 5667:2410-2520 5778:2521-2557 5815…	Haliotis_sp_CLC_4272_c0_g1_i1	337	349	yes	no	2	1.7902e-06	141.34	45541000			5
EQNTCPFNTDCYQGAVCCIR	SGYEISCREQNTCPFN	QGAVCCIRVSGSNPPA	R	E	Q	I	R	V	20	0	2492	Haliotis_sp_Tri_116352_c0_g1_i1	Haliotis_sp_Tri_116352_c0_g1_i1	314	333	no	no	2;3	6.4358e-18	137.45	411310000			10
EQPISHCDYR	SMVKCGDREQPISHCD	PISHCDYRANQCEAAH	R	E	Q	Y	R	A	10	0	1303.56	Haliotis_sp_Tri_109450_c0_g1_i1;comp101252_c0_seq3_2 len=1445 path=[12575:0-38 12614:39-47 12623:48-159 12735:160-162 12738:163-166 12742:167-571 13147:572-810 13386:811-817 13393:818-863 13439:864-947 13523:948-949 13525:950-1444]	Haliotis_sp_Tri_109450_c0_g1_i1	150	159	yes	no	3	0.0117	72.2	2269700			2
EQVANSAFVER	YYITGESKEQVANSAF	ANSAFVERVRKRGFEV	K	E	Q	E	R	V	11	0	1248.61	comp65289_c0_seq1_1 len=1940 path=[10131:0-119 1962:120-152 1995:153-1939]	comp65289_c0_seq1_1 len=1940 path=[10131:0-119 1962:120-152 1995:153-1939]	520	530	yes	yes	2	0.0033278	106.67	13263000			1
ERIPYTNSLHANLQQR	PSHFICEKERIPYTNS	LHANLQQRDSLHANLQ	K	E	R	Q	R	D	16	1	1939	tr|F8J3D2|F8J3D2_HALLA Perlucin C protein OS=Haliotis laevigata GN=perlucin C PE=2 SV=1;sp|P82596|PLC_HALLA Perlucin OS=Haliotis laevigata PE=1 SV=3	sp|P82596|PLC_HALLA Perlucin OS=Haliotis laevigata PE=1 SV=3	130	145	no	no	2;3;4	2.2084e-16	168.41	208000000			13
ESLLLTAAVPASR	TESQQAGRESLLLTAA	TAAVPASRYKGEIGYD	R	E	S	S	R	Y	13	0	1326.75	comp79626_c0_seq1_4 len=1656 path=[1634:0-1091 2726:1092-1132 2767:1133-1655];Haliotis_sp_idb_43266_c0_g1_i1	comp79626_c0_seq1_4 len=1656 path=[1634:0-1091 2726:1092-1132 2767:1133-1655]	203	215	yes	no	2;3	0.0001227	122.39	188200000			7
ESTLHLVLR	LSDYNIQKESTLHLVL	STLHLVLRLRGGMQIF	K	E	S	L	R	L	9	0	1066.61	comp85993_c0_seq3_1 len=269 path=[1:0-25 2598:26-29 1290:30-56 1317:57-133 3005:134-185 3038:186-199 2517:200-215 1475:216-235 3070:236-245 3080:246-268];comp64346_c0_seq4_6 len=435 path=[457:0-206 227:207-227 970:228-434];comp64346_c0_seq2_6 len=435 path=[974:0-206 973:207-227 970:228-434];comp64346_c0_seq1_6 len=435 path=[457:0-206 922:207-227 971:228-434];comp85993_c0_seq1_3 len=458 path=[2343…	comp85993_c0_seq3_1 len=269 path=[1:0-25 2598:26-29 1290:30-56 1317:57-133 3005:134-185 3038:186-199 2517:200-215 1475:216-235 3070:236-245 3080:246-268]	17	25	yes	no	2;3	0.0016778	139.74	27721000			6
ESTQVANDVLSSPNIETGAQGLSSVSQQVAHVSQQVSHDGTSVK	GVRNPGMRESTQVAND	SHDGTSVKDRTLDSST	R	E	S	V	K	D	44	0	4505.19	Haliotis_sp_idb_3591_c0_g1_i1	Haliotis_sp_idb_3591_c0_g1_i1	932	975	yes	yes	4	5.3251e-22	90.177	13060000			1
ESVGTNLALNKPATSSSNK	AKNEAVTKESVGTNLA	PATSSSNKDGSQPGWL	K	E	S	N	K	D	19	1	1916.98	Haliotis_sp_idb_2768_c0_g1_i1	Haliotis_sp_idb_2768_c0_g1_i1	857	875	yes	yes	3	4.2738e-06	96.379	8095800			2
ESVSSGYITQK	PVLHNPQRESVSSGYI	SSGYITQKSYPTSCAE	R	E	S	Q	K	S	11	0	1197.59	Haliotis_sp_CLC_18921_c0_g1_i1;comp52213_c0_seq1_3 len=2417 path=[2395:0-1708 4104:1709-1900 4296:1901-2416]	Haliotis_sp_CLC_18921_c0_g1_i1	181	191	yes	no	2	0.024879	80.014	6175900			1
ESVYVSAGGVNAQITK	AVFKKNIRESVYVSAG	GVNAQITKGNLTLSNG	R	E	S	T	K	G	16	0	1621.83	Haliotis_sp_CLC_4272_c0_g1_i1;comp104530_c1_seq1_2 len=2811 path=[3257:0-1085 8372:1086-1095 4353:1096-1272 4530:1273-1275 4533:1276-1310 4568:1311-1329 4587:1330-1565 4823:1566-1575 4833:1576-1582 4840:1583-1879 5137:1880-1913 5171:1914-2004 5262:2005-2034 5292:2035-2127 8898:2128-2137 8908:2138-2139 5397:2140-2188 11357:2189-2239 11395:2240-2252 5510:2253-2409 5667:2410-2520 5778:2521-2557 5815…	Haliotis_sp_CLC_4272_c0_g1_i1	296	311	yes	no	2	0.00025056	89.484	11114000			4
ETANPYCAVCCFIPNLLER	GLRAHLPRETANPYCA	FIPNLLERQRCKNRSC	R	E	T	E	R	Q	19	0	2326.05	Haliotis_sp_Tri_24151_c0_g1_i1	Haliotis_sp_Tri_24151_c0_g1_i1	52	70	yes	yes	2;3	1.2779e-21	160.02	95911000			5
ETDMGVCNAPCFDAGDTR	NLLPTDEKETDMGVCN	CFDAGDTRRNEQMGLT	K	E	T	T	R	R	18	0	2014.78	Haliotis_sp_idb_25746_c0_g1_i1;Haliotis_sp_idb_25748_c0_g1_i1	Haliotis_sp_idb_25746_c0_g1_i1	297	314	yes	no	2;3	6.4033e-08	106.93	102520000	297		5
ETDMGVCNAPCFDAGDTRR	NLLPTDEKETDMGVCN	FDAGDTRRNEQMGLTS	K	E	T	R	R	N	19	1	2170.88	Haliotis_sp_idb_25746_c0_g1_i1;Haliotis_sp_idb_25748_c0_g1_i1	Haliotis_sp_idb_25746_c0_g1_i1	297	315	yes	no	3	5.2151e-05	81.157	21990000	297		2
ETLSTLDSQNVSK	SDTVLTKKETLSTLDS	LDSQNVSKFDTVGRHR	K	E	T	S	K	F	13	0	1420.7	Haliotis_sp_idb_3591_c0_g1_i1	Haliotis_sp_idb_3591_c0_g1_i1	876	888	yes	yes	2	0.011828	75.911	33956000			2
EVAPIGDGAANLR	SNVQVVGKEVAPIGDG	GDGAANLRLRRDLEIT	K	E	V	L	R	L	13	0	1281.67	Haliotis_sp_Tri_23898_c0_g1_i1;comp103559_c0_seq2_2 len=646 path=[1:0-329 331:330-330 332:331-369 371:370-413 3748:414-417 7106:418-473 7147:474-479 7153:480-494 496:495-495 497:496-531 533:532-563 7191:564-573 7201:574-576 578:577-577 579:578-607 7835:608-612 7844:613-621 623:622-645];comp103559_c0_seq1_2 len=928 path=[1:0-329 331:330-330 332:331-369 371:370-413 3748:414-417 7106:418-473 7147:47…	Haliotis_sp_Tri_23898_c0_g1_i1	175	187	yes	no	2	7.4704e-05	125.54	4222600			2
EVDEQMLNVQNK	FRGRMSMKEVDEQMLN	QMLNVQNKNSSYFVEW	K	E	V	N	K	N	12	0	1445.68	comp109271_c0_seq1_3 len=1300 path=[1:0-1299];comp66360_c0_seq1_6 len=938 path=[1:0-574 576:575-598 1667:599-937];Haliotis_sp_CLC_3530_c0_g1_i1;Haliotis_sp_Tri_127558_c0_g1_i1;Haliotis_sp_idb_54688_c0_g1_i1;Haliotis_sp_idb_19738_c0_g1_i1;sp|P41386|TBB_HALDI Tubulin beta chain (Fragment) OS=Haliotis discus PE=2 SV=1;Haliotis_sp_idb_23118_c0_g1_i1;tr|G9K382|G9K382_HALDV Putative tubulin beta chain …	Haliotis_sp_idb_19738_c0_g1_i1	325	336	no	no	2	0.0028156	81.09	1502000	35		1
EVDIGIPDATGR	RRFGRFDREVDIGIPD	GIPDATGRLEILQIHT	R	E	V	G	R	L	12	0	1241.63	comp54249_c0_seq1_2 len=2907 path=[2885:0-27 2913:28-2564 5450:2565-2569 5455:2570-2906];Haliotis_sp_CLC_2239_c0_g1_i1;comp88090_c0_seq2_2 len=3013 path=[7022:0-158 3660:159-2989 7846:2990-3012];comp88090_c0_seq5_2 len=3082 path=[3432:0-227 3660:228-3058 7846:3059-3081];comp88090_c0_seq3_2 len=3202 path=[7022:0-158 3660:159-2989 6491:2990-3113 6616:3114-3201];comp88090_c0_seq4_2 len=3271 path=[34…	comp54249_c0_seq1_2 len=2907 path=[2885:0-27 2913:28-2564 5450:2565-2569 5455:2570-2906]	389	400	yes	no	2	0.0050068	85.554	1532900			1
EVIVQYNPNLETR	VGDVTFQREVIVQYNP	YNPNLETRIDQIITMS	R	E	V	T	R	I	13	0	1573.81	Haliotis_sp_idb_18575_c0_g1_i1	Haliotis_sp_idb_18575_c0_g1_i1	173	185	yes	yes	2	4.2775e-09	148.96	89383000			6
EVQGHESSLFK	DDAAVQHREVQGHESS	GHESSLFKSYFPRGIM	R	E	V	F	K	S	11	0	1259.61	Haliotis_sp_Tri_91049_c0_g1_i1;comp93951_c0_seq1_3 len=2511 path=[2491:0-1214 3706:1215-1216 3708:1217-1250 3742:1251-1261 3753:1262-1597 4091:1598-1691 4185:1692-1748 6236:1749-1764 4258:1765-2365 4859:2366-2405 4899:2406-2510];tr|B6RB97|B6RB97_HALDI Gelsolin OS=Haliotis discus discus PE=2 SV=1;Haliotis_sp_CLC_5447_c0_g1_i1;Haliotis_sp_idb_15505_c0_g1_i1;comp97886_c0_seq1_6 len=2035 path=[1:0-28…	Haliotis_sp_Tri_91049_c0_g1_i1	129	139	yes	no	2	4.4381e-05	130.44	1265300			1
EVQVTAHQEDPNLSR	AEPDVGVREVQVTAHQ	QEDPNLSRGVSFTSVL	R	E	V	S	R	G	15	0	1721.83	Haliotis_sp_CLC_1125_c0_g1_i1	Haliotis_sp_CLC_1125_c0_g1_i1	354	368	yes	yes	2;3	1.8294e-11	151.18	56060000			8
EVVMALEEDPEFR	LPYDRYLREVVMALEE	LEEDPEFRKKLEESNV	R	E	V	F	R	K	13	0	1562.73	comp92223_c1_seq1_1 len=1422 path=[5715:0-199 5915:200-218 5934:219-467 17974:468-468 6184:469-484 6200:485-1421];Haliotis_sp_idb_2286_c0_g1_i1;comp92223_c1_seq2_1 len=1458 path=[5715:0-199 5915:200-218 5934:219-467 17951:468-470 15696:471-503 17974:504-504 6184:505-520 6200:521-1457];Haliotis_sp_Tri_135246_c0_g1_i1;comp92223_c1_seq3_1 len=528 path=[5715:0-199 5915:200-218 5934:219-467 17951:468-…	comp92223_c1_seq1_1 len=1422 path=[5715:0-199 5915:200-218 5934:219-467 17974:468-468 6184:469-484 6200:485-1421]	90	102	yes	no	2	1.631e-05	125.82	24260000	90		8
EVVMVDDYSDKEHLK	NSPPNLLKEVVMVDDY	YSDKEHLKGKLEDYVK	K	E	V	L	K	G	15	1	1805.85	Haliotis_sp_CLC_14282_c0_g1_i1;comp104776_c0_seq2_2 len=226 path=[14155:0-224 14380:225-225]	Haliotis_sp_CLC_14282_c0_g1_i1	242	256	yes	no	4	0.0010725	71.08	2371400	206		1
EVYDILVR	MASTWTSREVYDILVR	EVYDILVRVLSLYPGF	R	E	V	V	R	V	8	0	1005.55	Haliotis_sp_Tri_24151_c0_g1_i1	Haliotis_sp_Tri_24151_c0_g1_i1	98	105	yes	yes	2	0.0021983	169.06	740080000			8
EYFLEYLVR	FLADLRGREYFLEYLV	YFLEYLVRLMRAVDNP	R	E	Y	V	R	L	9	0	1230.63	Haliotis_sp_idb_946_c0_g1_i1;comp106850_c0_seq1_5 len=9587 path=[14117:0-142 14260:143-165 33478:166-867 14985:868-872 14990:873-1399 15517:1400-1735 15853:1736-1747 15865:1748-1925 16043:1926-1927 16045:1928-2846 16965:2847-2901 17020:2902-2944 17063:2945-2963 17082:2964-3034 17153:3035-3395 17514:3396-3417 17536:3418-3460 17579:3461-4007 28256:4008-4028 18157:4029-4067 34465:4068-4615 18744:461…	Haliotis_sp_idb_946_c0_g1_i1	2538	2546	yes	no	2	0.023888	101.46	1036100			1
EYITTKLLVTLK	RMIVNNTREYITTKLL	TKLLVTLKYTTTTLIN	R	E	Y	L	K	Y	12	1	1420.85	comp103489_c0_seq1_1 len=2351 path=[1:0-690 692:691-692 694:693-738 7515:739-752 7529:753-754 756:755-757 759:758-1021 4856:1022-1039 1041:1040-1086 1088:1087-1088 1090:1089-1122 1124:1123-1163 1165:1164-1407 7767:1408-1421 1423:1422-1564 1566:1565-1602 7865:1603-1629 1631:1630-1684 1686:1685-1692 1694:1693-1740 1742:1741-1755 1757:1756-1849 1851:1850-1865 7967:1866-1881 1884:1882-1905 1908:1906-…	comp103489_c0_seq1_1 len=2351 path=[1:0-690 692:691-692 694:693-738 7515:739-752 7529:753-754 756:755-757 759:758-1021 4856:1022-1039 1041:1040-1086 1088:1087-1088 1090:1089-1122 1124:1123-1163 1165:1164-1407 7767:1408-1421 1423:1422-1564 1566:1565-1602 7865:1603-1629 1631:1630-1684 1686:1685-1692 1694:1693-1740 1742:1741-1755 1757:1756-1849 1851:1850-1865 7967:1866-1881 1884:1882-1905 1908:1906-…	444	455	yes	yes	2	0.023252	62.694	4508400		20;21	1
FAAATGATPIAGR	TGQRAVLKFAAATGAT	GATPIAGRFTPGTFTN	K	F	A	G	R	F	13	0	1202.64	comp48021_c0_seq1_2 len=1014 path=[1:0-822 824:823-1013]	comp48021_c0_seq1_2 len=1014 path=[1:0-822 824:823-1013]	110	122	yes	yes	2	0.00068932	97.463	7499500			2
FADLTQEEFK	TAVYGATKFADLTQEE	DLTQEEFKQNYLSKKT	K	F	A	F	K	Q	10	0	1226.58	Haliotis_sp_idb_44191_c0_g1_i1;comp105290_c0_seq2_6 len=2532 path=[1:0-47 8877:48-178 196:179-199 9012:200-202 9051:203-260 9056:261-265 9061:266-286 299:287-319 5190:320-332 345:333-358 5444:359-371 384:372-412 425:413-456 469:457-457 470:458-481 494:482-636 649:637-693 9257:694-711 724:712-731 744:732-765 9295:766-805 9327:806-905 918:906-1014 9478:1015-1043 1056:1044-1063 1076:1064-1064 1077:1…	Haliotis_sp_idb_44191_c0_g1_i1	460	469	yes	no	2	0.0017438	125.75	41952000			5
FAIFCDNMK	TEDEEAKRFAIFCDNM	AIFCDNMKIARKLNET	R	F	A	M	K	I	9	0	1144.5	Haliotis_sp_idb_44191_c0_g1_i1;comp105290_c0_seq2_6 len=2532 path=[1:0-47 8877:48-178 196:179-199 9012:200-202 9051:203-260 9056:261-265 9061:266-286 299:287-319 5190:320-332 345:333-358 5444:359-371 384:372-412 425:413-456 469:457-457 470:458-481 494:482-636 649:637-693 9257:694-711 724:712-731 744:732-765 9295:766-805 9327:806-905 918:906-1014 9478:1015-1043 1056:1044-1063 1076:1064-1064 1077:1…	Haliotis_sp_idb_44191_c0_g1_i1	432	440	yes	no	2	0.027331	70.747	13306000	374		1
FAMDFNSK	TFKWCRPRFAMDFNSK	FAMDFNSKRIRNKVIR	R	F	A	S	K	R	8	0	958.422	Haliotis_sp_Tri_111928_c0_g1_i1;comp64272_c0_seq1_3 len=1172 path=[1150:0-1147 2298:1148-1171]	Haliotis_sp_Tri_111928_c0_g1_i1	78	85	yes	no	2	0.024027	88.819	5324300	61		2
FANAELGSTVYIR	KSGLRIPRFANAELGS	LGSTVYIRIRYRGEGS	R	F	A	I	R	I	13	0	1439.74	Haliotis_sp_idb_25730_c0_g1_i1	Haliotis_sp_idb_25730_c0_g1_i1	641	653	no	no	2;3	1.2245e-14	172.76	87749000			7
FAVINPHWDDESLFQETR	EHNRIARRFAVINPHW	ESLFQETRKIIAAAMQ	R	F	A	T	R	K	18	0	2203.03	Haliotis_sp_Tri_4200_c0_g1_i1	Haliotis_sp_Tri_4200_c0_g1_i1	330	347	yes	yes	3	1.6757e-05	92.474	21506000			3
FCNQFLEFHMSEK	TWYGINPRFCNQFLEF	LEFHMSEKGEFYVANR	R	F	C	E	K	G	13	0	1715.74	Haliotis_sp_CLC_303_c0_g1_i1	Haliotis_sp_CLC_303_c0_g1_i1	366	378	yes	yes	3	1.0681e-06	132.79	183470000	226		8
FDATSQNCLR	LNCPASLKFDATSQNC	ATSQNCLRVSPSCMHM	K	F	D	L	R	V	10	0	1210.54	Haliotis_sp_idb_2772_c0_g1_i1;Haliotis_sp_Tri_120375_c0_g1_i1	Haliotis_sp_idb_2772_c0_g1_i1	74	83	yes	no	2	1.6282e-05	168.83	9960200			2
FDDAVVQSDMK	AKRLIGRRFDDAVVQS	AVVQSDMKHWPFMVVN	R	F	D	M	K	H	11	0	1253.56	comp79549_c0_seq1_2 len=2081 path=[4331:0-15 2061:16-1969 4016:1970-2008 4058:2009-2080]	comp79549_c0_seq1_2 len=2081 path=[4331:0-15 2061:16-1969 4016:1970-2008 4058:2009-2080]	98	108	yes	yes	2	0.022018	63.944	1764500	71		1
FDDDRFDDDR	DDWDDDDRFDDDRFDD	DDRFDDDRWDDDRFDD	R	F	D	D	R	W	10	1	1314.51	Haliotis_sp_Tri_57798_c0_g1_i1;Haliotis_sp_idb_58203_c0_g1_i1;sp|P86736|DGRP_HALAI Aspartate and glycine-rich protein (Fragment) OS=Haliotis asinina PE=1 SV=1	Haliotis_sp_Tri_57798_c0_g1_i1	344	353	yes	no	2;3	4.1552e-05	179.19	397900000			14
FDDDRWDDDR	DDRFDDDRFDDDRWDD	DDRWDDDRFDDDRWDD	R	F	D	D	R	F	10	1	1353.52	Haliotis_sp_Tri_57798_c0_g1_i1	Haliotis_sp_Tri_57798_c0_g1_i1	349	358	yes	no	2;3	1.1812e-06	202.16	423770000			12
FDDDRWDDDRFDDDR	DDRFDDDRFDDDRWDD	DDRFDDDRWDDDNDDW	R	F	D	D	R	W	15	2	2001.77	Haliotis_sp_Tri_57798_c0_g1_i1	Haliotis_sp_Tri_57798_c0_g1_i1	349	363	yes	no	2;3;4	4.7146e-22	182.03	597660000			10
FDEWVKDK	IRKCVGCKFDEWVKDK	FDEWVKDKSLNCRFFN	K	F	D	D	K	S	8	1	1065.51	Haliotis_sp_idb_50884_c0_g1_i1;sp|P86728|UP5_HALAI Uncharacterized protein 5 OS=Haliotis asinina PE=1 SV=1	Haliotis_sp_idb_50884_c0_g1_i1	108	115	yes	no	3	0.0096731	112.41	22770000			2
FDGVDVDWEYPANR	VKFIRENKFDGVDVDW	DWEYPANRGSPPEDRQ	K	F	D	N	R	G	14	0	1681.74	Haliotis_sp_CLC_2296_c0_g1_i1	Haliotis_sp_CLC_2296_c0_g1_i1	150	163	yes	yes	2	9.7796e-05	105.03	9460700			4
FDMGTWDR	MNMMSQRRFDMGTWDR	FDMGTWDREGFNMF__	R	F	D	D	R	E	8	0	1026.42	Haliotis_sp_CLC_1642_c0_g1_i1;comp85674_c0_seq1_1 len=1364 path=[2827:0-66 1553:67-628 2115:629-650 2137:651-998 2485:999-1296 2783:1297-1363];comp85674_c0_seq2_1 len=1436 path=[1414:0-138 1553:139-700 2115:701-722 2137:723-1070 2485:1071-1368 2783:1369-1435]	Haliotis_sp_CLC_1642_c0_g1_i1	188	195	yes	no	2	0.027808	123.72	43815000	81		2
FDPTSQTCVR	INCPSSLRFDPTSQTC	PTSQTCVRFSPSCLNM	R	F	D	V	R	F	10	0	1209.54	Haliotis_sp_CLC_3878_c0_g1_i1;Haliotis_sp_idb_55101_c0_g1_i1	Haliotis_sp_CLC_3878_c0_g1_i1	74	83	yes	no	2	0.00063164	132.88	18776000			4
FDQASSNCLR	LNCPPNLRFDQASSNC	QASSNCLRYSPACVNM	R	F	D	L	R	Y	10	0	1196.52	Haliotis_sp_idb_982_c0_g1_i1	Haliotis_sp_idb_982_c0_g1_i1	76	85	yes	yes	2	0.017178	93.442	2793600			1
FDWHGFDSPFPWK	VKMPEMPKFDWHGFDS	FDSPFPWKIUUINFPF	K	F	D	W	K	I	13	0	1664.74	comp88250_c0_seq2_2 len=449 path=[427:0-23 451:24-62 490:63-69 497:70-80 508:81-101 1523:102-128 556:129-266 694:267-290 718:291-294 722:295-425 1622:426-448];comp88250_c0_seq1_2 len=422 path=[427:0-23 451:24-62 490:63-69 497:70-80 508:81-101 556:102-239 694:240-263 718:264-267 722:268-398 1622:399-421]	comp88250_c0_seq2_2 len=449 path=[427:0-23 451:24-62 490:63-69 497:70-80 508:81-101 1523:102-128 556:129-266 694:267-290 718:291-294 722:295-425 1622:426-448]	108	120	yes	no	2;3	6.5671e-17	190.85	641130000			9
FEDENFILK	GRSIYGEKFEDENFIL	EDENFILKHTGPGILS	K	F	E	L	K	H	9	0	1153.57	comp108991_c0_seq1_4 len=714 path=[692:0-713]	comp108991_c0_seq1_4 len=714 path=[692:0-713]	94	102	yes	yes	2	0.033367	95.523	4037100			1
FEELNADLFR	YTSITRARFEELNADL	ELNADLFRGTLDPVEK	R	F	E	F	R	G	10	0	1252.61	comp79549_c0_seq1_2 len=2081 path=[4331:0-15 2061:16-1969 4016:1970-2008 4058:2009-2080];comp145818_c0_seq1_2 len=1024 path=[1002:0-1023];tr|Q17UC1|Q17UC1_HALTU 71kDa heat shock protein OS=Haliotis tuberculata GN=hsp71 PE=2 SV=1;tr|C1KC83|C1KC83_HALDV Heat shock cognate protein 70 OS=Haliotis diversicolor PE=2 SV=1;Haliotis_sp_idb_28957_c0_g1_i1;tr|Q2MJK5|Q2MJK5_HALDH Heat shock protein 70 OS=Hal…	comp79549_c0_seq1_2 len=2081 path=[4331:0-15 2061:16-1969 4016:1970-2008 4058:2009-2080]	322	331	yes	no	2	3.1177e-05	145.25	5913200			2
FEEVAALVDDK	VGIGSSIRFEEVAALV	VAALVDDKSKVFLLNT	R	F	E	D	K	S	11	0	1234.61	Haliotis_sp_CLC_146_c0_g1_i1;Haliotis_sp_idb_13068_c0_g1_i1;Haliotis_sp_idb_13069_c0_g1_i1	Haliotis_sp_CLC_146_c0_g1_i1	199	209	yes	no	2	0.0085121	90.614	107780000			3
FETLEDCR	GCLGNANRFETLEDCR	FETLEDCRRRCGGGDL	R	F	E	C	R	R	8	0	1068.45	comp84928_c0_seq1_4 len=593 path=[571:0-73 645:74-129 1852:130-130 1387:131-175 1872:176-361 933:362-413 985:414-445 1017:446-450 1022:451-592]	comp84928_c0_seq1_4 len=593 path=[571:0-73 645:74-129 1852:130-130 1387:131-175 1872:176-361 933:362-413 985:414-445 1017:446-450 1022:451-592]	94	101	yes	yes	2	0.0039404	152.63	50006000			5
FETLEDCRR	GCLGNANRFETLEDCR	ETLEDCRRRCGGGDLC	R	F	E	R	R	R	9	1	1224.56	comp84928_c0_seq1_4 len=593 path=[571:0-73 645:74-129 1852:130-130 1387:131-175 1872:176-361 933:362-413 985:414-445 1017:446-450 1022:451-592]	comp84928_c0_seq1_4 len=593 path=[571:0-73 645:74-129 1852:130-130 1387:131-175 1872:176-361 933:362-413 985:414-445 1017:446-450 1022:451-592]	94	102	yes	yes	3	0.019732	101.65	5743100			2
FFAEGSLETWR	QIIENEARFFAEGSLE	EGSLETWRFNNAIQES	R	F	F	W	R	F	11	0	1341.64	Haliotis_sp_CLC_146_c0_g1_i1;Haliotis_sp_idb_13068_c0_g1_i1;Haliotis_sp_Tri_105374_c0_g1_i1	Haliotis_sp_CLC_146_c0_g1_i1	737	747	yes	no	2	8.0169e-08	152.07	7715800			2
FFEVISTTTDPGVSR	APPGTVPKFFEVISTT	TTDPGVSRELTFEDTT	K	F	F	S	R	E	15	0	1654.82	Haliotis_sp_idb_23519_c0_g1_i1;comp94729_c0_seq3_2 len=685 path=[159:0-29 189:30-30 2532:31-54 5414:55-55 5415:56-684];Haliotis_sp_CLC_21451_c0_g1_i1;Haliotis_sp_Tri_4114_c0_g1_i1	Haliotis_sp_idb_23519_c0_g1_i1	1325	1339	yes	no	2	0.0028322	79.652	3018600			1
FFTLNVEAR	VEGLSTQRFFTLNVEA	FTLNVEARDEGTPSLF	R	F	F	A	R	D	9	0	1095.57	comp107313_c0_seq1_3 len=23161 path=[1:0-25 27:26-687 689:688-1040 51643:1041-1124 47524:1125-1126 1128:1127-2114 2116:2115-2116 2118:2117-3775 3777:3776-4372 4374:4373-4408 4410:4409-4576 4578:4577-4644 4646:4645-4716 4718:4717-6321 6323:6322-6329 6331:6330-6457 6459:6458-7628 7630:7629-8470 8472:8471-10786 52568:10787-10788 52570:10789-10866 52600:10867-11006 52667:11007-11015 11017:11016-11017…	comp107313_c0_seq1_3 len=23161 path=[1:0-25 27:26-687 689:688-1040 51643:1041-1124 47524:1125-1126 1128:1127-2114 2116:2115-2116 2118:2117-3775 3777:3776-4372 4374:4373-4408 4410:4409-4576 4578:4577-4644 4646:4645-4716 4718:4717-6321 6323:6322-6329 6331:6330-6457 6459:6458-7628 7630:7629-8470 8472:8471-10786 52568:10787-10788 52570:10789-10866 52600:10867-11006 52667:11007-11015 11017:11016-11017…	2940	2948	yes	no	2	0.0027955	135.71	4321200			4
FGAQIGLDFLTFITDSNAPDDLK	VWNHATGRFGAQIGLD	SNAPDDLKTVQNGMDQ	R	F	G	L	K	T	23	0	2497.24	Haliotis_sp_Tri_25106_c0_g1_i1	Haliotis_sp_Tri_25106_c0_g1_i1	232	254	yes	yes	3	2.0315e-34	167.89	65102000			7
FGFNTPR	PMRSSMWRFGFNTPRN	RFGFNTPRNYDDNGLN	R	F	G	P	R	N	7	0	837.413	Haliotis_sp_CLC_1125_c0_g1_i1	Haliotis_sp_CLC_1125_c0_g1_i1	43	49	yes	yes	2	0.012821	143.02	50928000			1
FGHTLVR	VFGAAAFRFGHTLVRT	RFGHTLVRTFFSRRLP	R	F	G	V	R	T	7	0	828.461	Haliotis_sp_idb_25746_c0_g1_i1;Haliotis_sp_idb_25748_c0_g1_i1;Haliotis_sp_CLC_532_c0_g1_i1;comp39177_c0_seq1_3 len=251 path=[229:0-142 372:143-250]	Haliotis_sp_idb_25746_c0_g1_i1	416	422	yes	no	2	0.024836	154.92	20409000			2
FGLALNFR	SNRSLGKKFGLALNFR	FGLALNFRINYVPNKP	K	F	G	F	R	I	8	0	936.518	Haliotis_sp_CLC_303_c0_g1_i1	Haliotis_sp_CLC_303_c0_g1_i1	605	612	yes	yes	2	0.0024049	162.07	556660000			6
FGNPSDHNNEPAPVNMPSR	ALPEIVFRFGNPSDHN	APVNMPSRNLEEETRQ	R	F	G	S	R	N	19	0	2078.92	Haliotis_sp_idb_6290_c0_g1_i1	Haliotis_sp_idb_6290_c0_g1_i1	1027	1045	yes	yes	3	0.00018697	70.555	3683900	391		2
FGQGGAGPVGGQGPR	GSDMRTERFGQGGAGP	PVGGQGPRGMGPGTPA	R	F	G	P	R	G	15	0	1340.66	comp61556_c0_seq1_2 len=2249 path=[1:0-817 819:818-2139 2141:2140-2225 4550:2226-2248]	comp61556_c0_seq1_2 len=2249 path=[1:0-817 819:818-2139 2141:2140-2225 4550:2226-2248]	431	445	yes	yes	2	6.4304e-07	124.48	1647400			1
FGSPNQFGSQFGGQSSFGDTSQFGAR	SFGSRRSKFGSPNQFG	DTSQFGARSQFGSVPQ	K	F	G	A	R	S	26	0	2697.18	Haliotis_sp_Tri_108584_c0_g1_i1	Haliotis_sp_Tri_108584_c0_g1_i1	309	334	yes	yes	2;3	3.9201e-30	147.11	344320000			9
FGSQPIVPR	QTMGSSQRFGSQPIVP	GSQPIVPRSHFLQRYP	R	F	G	P	R	S	9	0	999.55	Haliotis_sp_Tri_45070_c0_g1_i1	Haliotis_sp_Tri_45070_c0_g1_i1	1065	1073	yes	yes	2	0.0011836	141.52	95270000			5
FGVEQDVDMVFASFIR	EKDIQDLKFGVEQDVD	MVFASFIRKAADVHEV	K	F	G	I	R	K	16	0	1858.89	comp101858_c3_seq18_4 len=2097 path=[10064:0-47 10112:48-189 10254:190-207 10272:208-1130 729:1131-1154 753:1155-1893 1492:1894-2096]	comp101858_c3_seq18_4 len=2097 path=[10064:0-47 10112:48-189 10254:190-207 10272:208-1130 729:1131-1154 753:1155-1893 1492:1894-2096]	223	238	yes	yes	2	0.0030591	66.826	1565000	5		1
FGVQAQDNPTQEAPR	PTARRQIRFGVQAQDN	NPTQEAPRVSTTTVVV	R	F	G	P	R	V	15	0	1656.79	comp107313_c0_seq1_3 len=23161 path=[1:0-25 27:26-687 689:688-1040 51643:1041-1124 47524:1125-1126 1128:1127-2114 2116:2115-2116 2118:2117-3775 3777:3776-4372 4374:4373-4408 4410:4409-4576 4578:4577-4644 4646:4645-4716 4718:4717-6321 6323:6322-6329 6331:6330-6457 6459:6458-7628 7630:7629-8470 8472:8471-10786 52568:10787-10788 52570:10789-10866 52600:10867-11006 52667:11007-11015 11017:11016-11017…	comp107313_c0_seq1_3 len=23161 path=[1:0-25 27:26-687 689:688-1040 51643:1041-1124 47524:1125-1126 1128:1127-2114 2116:2115-2116 2118:2117-3775 3777:3776-4372 4374:4373-4408 4410:4409-4576 4578:4577-4644 4646:4645-4716 4718:4717-6321 6323:6322-6329 6331:6330-6457 6459:6458-7628 7630:7629-8470 8472:8471-10786 52568:10787-10788 52570:10789-10866 52600:10867-11006 52667:11007-11015 11017:11016-11017…	7177	7191	yes	no	2	2.4272e-11	148.52	1911500			1
FHALFGPASEAER	SSFRDDCKFHALFGPA	GPASEAERTAGDRVVF	K	F	H	E	R	T	13	0	1430.69	Haliotis_sp_Tri_88331_c0_g1_i1;comp101550_c1_seq1_3 len=2684 path=[2888:0-1014 3903:1015-1703 15176:1704-1706 4595:1707-1802 4691:1803-1898 15270:1899-1899 4788:1900-1901 4790:1902-2034 4923:2035-2062 10588:2063-2111 5000:2112-2247 5136:2248-2262 5151:2263-2395 5284:2396-2405 5294:2406-2560 5449:2561-2590 5479:2591-2683]	Haliotis_sp_Tri_88331_c0_g1_i1	216	228	yes	no	3	1.5293e-05	124.39	4855100			3
FHLTITILK	FPLPVNNRFHLTITIL	HLTITILKQHFEVRVD	R	F	H	L	K	Q	9	0	1084.66	Haliotis_sp_idb_13824_c0_g1_i1	Haliotis_sp_idb_13824_c0_g1_i1	747	755	yes	yes	2;3	0.013563	89.029	1276500			2
FIILSDSPTAPVEESNIK	DVPLSGQRFIILSDSP	PVEESNIKVKICKPTT	R	F	I	I	K	V	18	0	1959.02	comp46614_c0_seq1_4 len=554 path=[1:0-553];Haliotis_sp_Tri_23502_c0_g1_i1	comp46614_c0_seq1_4 len=554 path=[1:0-553]	145	162	yes	no	2	0.00096283	81.51	10090000			3
FIQQVLALK	HNLNAMNRFIQQVLAL	IQQVLALKNVYIVSVK	R	F	I	L	K	N	9	0	1058.65	Haliotis_sp_Tri_107502_c0_g1_i1	Haliotis_sp_Tri_107502_c0_g1_i1	292	300	yes	yes	2	0.048452	80.438	2230600			0
FISFIVHVTEDPDDIPK	GADLPSARFISFIVHV	EDPDDIPKYRDFTHMV	R	F	I	P	K	Y	17	0	1971	Haliotis_sp_idb_25746_c0_g1_i1;Haliotis_sp_idb_25748_c0_g1_i1	Haliotis_sp_idb_25746_c0_g1_i1	140	156	yes	no	2;3	3.7397e-08	111.22	448350000			38
FIVDAIDGSGVR	TSDTSVYRFIVDAIDG	AIDGSGVRAPQPANVD	R	F	I	V	R	A	12	0	1247.65	Haliotis_sp_idb_1321_c0_g1_i1;comp107313_c0_seq1_1 len=23161 path=[1:0-25 27:26-687 689:688-1040 51643:1041-1124 47524:1125-1126 1128:1127-2114 2116:2115-2116 2118:2117-3775 3777:3776-4372 4374:4373-4408 4410:4409-4576 4578:4577-4644 4646:4645-4716 4718:4717-6321 6323:6322-6329 6331:6330-6457 6459:6458-7628 7630:7629-8470 8472:8471-10786 52568:10787-10788 52570:10789-10866 52600:10867-11006 52667…	Haliotis_sp_idb_1321_c0_g1_i1	1039	1050	yes	no	2	0.0012079	107.09	11635000			4
FIVGFTQCRPDLVLTFSHGIK	ITCTCALKFIVGFTQC	LTFSHGIKDESGSNTF	K	F	I	I	K	D	21	1	2434.28	Haliotis_sp_CLC_146_c0_g1_i1;Haliotis_sp_idb_13068_c0_g1_i1;Haliotis_sp_Tri_105374_c0_g1_i1	Haliotis_sp_CLC_146_c0_g1_i1	693	713	yes	no	4	9.3549e-07	92.563	18578000			2
FIWQDGGIFIK	KWHTDLNKFIWQDGGI	QDGGIFIKRITQWGPG	K	F	I	I	K	R	11	0	1322.7	comp73608_c1_seq1_6 len=644 path=[622:0-643]	comp73608_c1_seq1_6 len=644 path=[622:0-643]	125	135	yes	yes	2	0.03254	76.927	1340800			1
FKDLCSEDTELLER	TGHYPAYRFKDLCSED	EDTELLERIWWTNTQN	R	F	K	E	R	I	14	1	1753.82	Haliotis_sp_idb_32872_c0_g1_i1;comp94706_c0_seq1_3 len=1255 path=[529:0-183 713:184-211 741:212-327 4367:328-343 873:344-367 897:368-432 962:433-527 1057:528-532 1062:533-619 4462:620-702 1232:703-706 1236:707-794 1324:795-878 1408:879-892 1422:893-954 1484:955-988 2730:989-1005 281:1006-1029 305:1030-1034 310:1035-1051 327:1052-1087 363:1088-1093 369:1094-1127 403:1128-1186 2674:1187-1199 475:12…	Haliotis_sp_idb_32872_c0_g1_i1	141	154	yes	no	2;3	8.4866e-05	93.909	58985000			6
FLAPAYGDGISLPR	SAPTQMRRFLAPAYGD	GDGISLPRTKSVTGAD	R	F	L	P	R	T	14	0	1475.78	Haliotis_sp_idb_25746_c0_g1_i1;Haliotis_sp_idb_25748_c0_g1_i1	Haliotis_sp_idb_25746_c0_g1_i1	113	126	yes	no	2;3	2.5884e-10	145.6	2111800000			26
FLAYAYQQPAFIATMPR	KEFPAIWKFLAYAYQQ	AFIATMPRDQDIIFHY	K	F	L	P	R	D	17	0	1987	Haliotis_sp_idb_26277_c0_g1_i1;comp96136_c0_seq5_5 len=3090 path=[1:0-417 419:418-420 422:421-1744 1746:1745-2463 2465:2464-2631 10180:2632-2772 12595:2773-2790 8923:2791-2814 12621:2815-3089];comp96136_c0_seq3_5 len=3248 path=[1:0-417 419:418-420 422:421-1744 1746:1745-2463 2465:2464-2631 2633:2632-3247]	Haliotis_sp_idb_26277_c0_g1_i1	38	54	yes	no	3	2.1166e-05	93.424	1947000	98		1
FLEALQWQSSK	LRPSNYGRFLEALQWQ	ALQWQSSKTVRTMDTR	R	F	L	S	K	T	11	0	1335.68	Haliotis_sp_Tri_29101_c0_g1_i1	Haliotis_sp_Tri_29101_c0_g1_i1	171	181	yes	yes	2	0.00028592	127.87	188460000			3
FLELLLHNFK	LNETNTERFLELLLHN	ELLLHNFKCETTNPAG	R	F	L	F	K	C	10	0	1272.72	Haliotis_sp_idb_26030_c0_g1_i1;comp104856_c0_seq3_5 len=2741 path=[1:0-84 13888:85-89 91:90-97 99:98-160 162:161-169 171:170-268 270:269-319 13967:320-337 4954:338-364 9307:365-381 4998:382-452 5069:453-462 5079:463-519 5136:520-525 5142:526-600 14188:601-718 7400:719-738 5355:739-764 5381:765-802 5419:803-855 5472:856-877 5494:878-903 5520:904-907 5524:908-1002 14760:1003-1009 14767:1010-1082 14…	Haliotis_sp_idb_26030_c0_g1_i1	60	69	yes	no	2;3	0.00066919	115.78	529450000			14
FLGLESGQIHPSDVTTPEELVGVVDQPITR	VQSPDCSRFLGLESGQ	VVDQPITRDTPQDFIK	R	F	L	T	R	D	30	0	3232.66	comp105495_c0_seq9_4 len=2286 path=[9783:0-21 1946:22-1210 3135:1211-1564 19827:1565-1565 3490:1566-1729 3654:1730-2285];Haliotis_sp_Tri_129603_c0_g1_i1;comp105495_c0_seq23_4 len=2970 path=[19402:0-22 1262:23-58 19462:59-65 1305:66-160 1400:161-295 1535:296-322 19538:323-324 1565:325-335 1576:336-374 1615:375-416 1657:417-426 1667:427-437 1678:438-503 19643:504-507 1748:508-513 1754:514-548 19668…	comp105495_c0_seq9_4 len=2286 path=[9783:0-21 1946:22-1210 3135:1211-1564 19827:1565-1565 3490:1566-1729 3654:1730-2285]	251	280	yes	no	3	1.2822e-21	118.57	72600000			2
FLHLIFPNVK	AIEWSWRRFLHLIFPN	HLIFPNVKWATPRS__	R	F	L	V	K	W	10	0	1226.72	Haliotis_sp_Tri_63049_c0_g1_i1	Haliotis_sp_Tri_63049_c0_g1_i1	296	305	yes	yes	2;3	0.0013675	105.52	164090000			7
FLQLNLFHEAFSR	PRKTVGLRFLQLNLFH	LFHEAFSRNSIELFDG	R	F	L	S	R	N	13	0	1620.84	Haliotis_sp_idb_946_c0_g1_i1;comp106850_c0_seq1_5 len=9587 path=[14117:0-142 14260:143-165 33478:166-867 14985:868-872 14990:873-1399 15517:1400-1735 15853:1736-1747 15865:1748-1925 16043:1926-1927 16045:1928-2846 16965:2847-2901 17020:2902-2944 17063:2945-2963 17082:2964-3034 17153:3035-3395 17514:3396-3417 17536:3418-3460 17579:3461-4007 28256:4008-4028 18157:4029-4067 34465:4068-4615 18744:461…	Haliotis_sp_idb_946_c0_g1_i1	2138	2150	yes	no	3	0.0029512	70.889	1296700			1
FLSECPYPDLFDPTSASCK	VQSGPFGRFLSECPYP	DPTSASCKDHSLVACG	R	F	L	C	K	D	19	0	2232.97	Haliotis_sp_idb_1745_c0_g1_i1;Haliotis_sp_CLC_2232_c0_g1_i1	Haliotis_sp_idb_1745_c0_g1_i1	1378	1396	yes	no	3	8.8491e-12	115.53	5800900			2
FLSQPFQVAEVFTGHMGK	SRARKIQRFLSQPFQV	VFTGHMGKLVPLKETI	R	F	L	G	K	L	18	0	2022	comp112217_c0_seq1_5 len=1018 path=[1:0-1017]	comp112217_c0_seq1_5 len=1018 path=[1:0-1017]	222	239	yes	yes	3	6.6447e-05	84.249	4264900	39		2
FLSSAVGGTTK	SQFNGQPRFLSSAVGG	SAVGGTTKTFSKRPTV	R	F	L	T	K	T	11	0	1066.57	Haliotis_sp_idb_3591_c0_g1_i1	Haliotis_sp_idb_3591_c0_g1_i1	817	827	yes	yes	2	4.5019e-05	130.23	30537000			5
FLSTLPELVPTAMAGR	AINNWSNRFLSTLPEL	VPTAMAGRLTAPMGLG	R	F	L	G	R	L	16	0	1701.91	Haliotis_sp_idb_3074_c0_g1_i1	Haliotis_sp_idb_3074_c0_g1_i1	708	723	yes	yes	3	0.00068743	73.296	4341500	315		1
FLTQLVSYYSIAPQNTR	VEFRFLEKFLTQLVSY	SIAPQNTRVGLVLYGR	K	F	L	T	R	V	17	0	2000.04	Haliotis_sp_CLC_4146_c0_g1_i1;comp87152_c0_seq1_4 len=1152 path=[1:0-8 10:9-10 12:11-34 36:35-35 37:36-59 61:60-303 305:304-306 308:307-330 332:331-879 881:880-903 905:904-1151];Haliotis_sp_idb_7271_c0_g1_i1	Haliotis_sp_CLC_4146_c0_g1_i1	48	64	yes	no	2;3	9.5014e-13	132.64	33022000			7
FMFSSMHIHVGGAGAR	VPGYTDCRFMFSSMHI	HVGGAGARHGTENRVN	R	F	M	A	R	H	16	0	1703.8	Haliotis_sp_Tri_72839_c0_g1_i1	Haliotis_sp_Tri_72839_c0_g1_i1	146	161	yes	yes	3;4	0.00035733	77.776	4761000	459;460		3
FNFDMGK	NPCLPSMRFNFDMGKV	RFNFDMGKVEDVMHSG	R	F	N	G	K	V	7	0	857.374	Haliotis_sp_CLC_303_c0_g1_i1	Haliotis_sp_CLC_303_c0_g1_i1	550	556	yes	yes	2	0.043686	85.265	68588000	227		1
FNFDMGKVEDVMHSGAAFAQR	NPCLPSMRFNFDMGKV	SGAAFAQREVKIIRKK	R	F	N	Q	R	E	21	1	2356.07	Haliotis_sp_CLC_303_c0_g1_i1	Haliotis_sp_CLC_303_c0_g1_i1	550	570	yes	yes	3;4	7.2525e-19	135.49	52049000	227;228		9
FNMIVDVR	AENQAISRFNMIVDVR	FNMIVDVRDQGLPTNR	R	F	N	V	R	D	8	0	992.511	comp106997_c0_seq1_2 len=4332 path=[9723:0-82 4463:83-220 4601:221-411 4792:412-463 15133:464-519 4900:520-521 4902:522-566 4947:567-670 5051:671-738 5119:739-839 5220:840-1190 15436:1191-1203 15449:1204-1270 15505:1271-1351 5732:1352-1356 5737:1357-1369 5750:1370-1499 8781:1500-1536 15653:1537-1630 6011:1631-1647 6028:1648-2220 6601:2221-2440 15894:2441-2472 6853:2473-2730 16006:2731-2733 16009:…	comp106997_c0_seq1_2 len=4332 path=[9723:0-82 4463:83-220 4601:221-411 4792:412-463 15133:464-519 4900:520-521 4902:522-566 4947:567-670 5051:671-738 5119:739-839 5220:840-1190 15436:1191-1203 15449:1204-1270 15505:1271-1351 5732:1352-1356 5737:1357-1369 5750:1370-1499 8781:1500-1536 15653:1537-1630 6011:1631-1647 6028:1648-2220 6601:2221-2440 15894:2441-2472 6853:2473-2730 16006:2731-2733 16009:…	1285	1292	yes	no	2	0.039298	65.224	634540	29		0
FNNAIQESLTIR	EGSLETWRFNNAIQES	IQESLTIRFRFFPWIH	R	F	N	I	R	F	12	0	1404.74	Haliotis_sp_CLC_146_c0_g1_i1;Haliotis_sp_idb_13068_c0_g1_i1;Haliotis_sp_Tri_105374_c0_g1_i1	Haliotis_sp_CLC_146_c0_g1_i1	748	759	yes	no	2	3.9155e-10	162.49	41488000			4
FNNFDGLR	YQELPPFRFNNFDGLR	FNNFDGLRTAFRLTNN	R	F	N	L	R	T	8	0	981.467	Haliotis_sp_Tri_130845_c0_g1_i1;Haliotis_sp_idb_813_c0_g1_i1	Haliotis_sp_Tri_130845_c0_g1_i1	75	82	yes	no	2	0.0030791	141.52	12442000			4
FNPGTQGHLNVR	SLVLAQNRFNPGTQGH	TQGHLNVRGRVELSDQ	R	F	N	V	R	G	12	0	1338.68	Haliotis_sp_Tri_45070_c0_g1_i1	Haliotis_sp_Tri_45070_c0_g1_i1	924	935	yes	yes	2;3	9.0419e-06	138.25	108950000			10
FPDPAIFPETDPIYALDPSVDNFYDPR	RNFLGYCRFPDPAIFP	VDNFYDPRAAPLTYRM	R	F	P	P	R	A	27	0	3110.45	Haliotis_sp_Tri_100581_c0_g1_i1;comp92993_c0_seq1_6 len=1148 path=[1:0-46 48:47-65 4306:66-84 3010:85-125 101:126-158 2567:159-205 2614:206-404 418:405-527 4470:528-529 4472:530-544 2899:545-584 598:585-631 3720:632-635 4514:636-770 784:771-842 4136:843-850 864:851-991 1005:992-1061 1075:1062-1108 1122:1109-1147];comp92993_c0_seq2_6 len=1160 path=[1:0-46 48:47-65 4306:66-84 86:85-99 101:100-132 4…	Haliotis_sp_Tri_100581_c0_g1_i1	167	193	yes	no	3	1.0001e-20	116.38	23553000			2
FPGGGIVTAGDGR	MQIRNDPRFPGGGIVT	IVTAGDGRDGTVVNRY	R	F	P	G	R	D	13	0	1202.6	Haliotis_sp_idb_54301_c0_g1_i1	Haliotis_sp_idb_54301_c0_g1_i1	79	91	yes	yes	2	0.0014251	89.613	53690000			5
FPGQLNADLR	SGVTTCLRFPGQLNAD	GQLNADLRKLAVNMVP	R	F	P	L	R	K	10	0	1129.59	comp109271_c0_seq1_3 len=1300 path=[1:0-1299];comp66360_c0_seq1_6 len=938 path=[1:0-574 576:575-598 1667:599-937];Haliotis_sp_CLC_3530_c0_g1_i1;Haliotis_sp_Tri_127558_c0_g1_i1;Haliotis_sp_idb_19735_c0_g1_i1;comp46938_c0_seq1_5 len=235 path=[477:0-37 251:38-65 279:66-234];comp185247_c0_seq1_6 len=429 path=[407:0-428];comp92408_c0_seq1_2 len=325 path=[1:0-41 2884:42-58 60:59-102 104:103-135 137:136…	Haliotis_sp_idb_19738_c0_g1_i1	242	251	no	no	2	0.040779	81.017	36949000			1
FPSCFGQR	ADLSCTCRFPSCFGQR	FPSCFGQRNGVISVFP	R	F	P	Q	R	N	8	0	997.444	Haliotis_sp_idb_1745_c0_g1_i1;Haliotis_sp_CLC_2232_c0_g1_i1	Haliotis_sp_idb_1745_c0_g1_i1	608	615	yes	no	2	0.045058	111.82	8539300			3
FPTAVFADPDNCAR	LIENACRRFPTAVFAD	ADPDNCARYIDCSKPY	R	F	P	A	R	Y	14	0	1579.71	Haliotis_sp_idb_1745_c0_g1_i1	Haliotis_sp_idb_1745_c0_g1_i1	1788	1801	yes	yes	2	0.00039793	93.478	18080000			2
FPTCANSIICSDCER	EYEQFLSKFPTCANSI	IICSDCERYYPSCAGR	K	F	P	E	R	Y	15	0	1828.75	Haliotis_sp_idb_1745_c0_g1_i1;Haliotis_sp_CLC_2232_c0_g1_i1	Haliotis_sp_idb_1745_c0_g1_i1	769	783	yes	no	2	5.3271e-07	125.5	8559200			4
FQAEMAAFNR	VMRLNMQRFQAEMAAF	AEMAAFNRQMSQLGHN	R	F	Q	N	R	Q	10	0	1183.54	Haliotis_sp_Tri_81308_c0_g1_i1	Haliotis_sp_Tri_81308_c0_g1_i1	155	164	yes	yes	2	9.7152e-06	161.27	139470000	463		9
FQQFIPGTGWK	PYKGDNRKFQQFIPGT	FIPGTGWKTMSCAVGT	K	F	Q	W	K	T	11	0	1307.67	Haliotis_sp_CLC_4_c0_g1_i1;Haliotis_sp_Tri_11338_c0_g1_i1	Haliotis_sp_CLC_4_c0_g1_i1	36	46	yes	no	2;3	0.0016108	116.55	1919800000			6
FQSLGVAFYR	WDTAGQERFQSLGVAF	SLGVAFYRGADCCVLV	R	F	Q	Y	R	G	10	0	1186.61	tr|A7L3J1|A7L3J1_HALCR Rab7 (Fragment) OS=Haliotis cracherodii PE=2 SV=1;Haliotis_sp_idb_42357_c0_g1_i1;Haliotis_sp_idb_42355_c0_g1_i1;comp76336_c0_seq2_6 len=1629 path=[1:0-1129 1131:1130-1628];comp76336_c0_seq1_5 len=2159 path=[1:0-1129 3232:1130-1659 1131:1660-2158]	tr|A7L3J1|A7L3J1_HALCR Rab7 (Fragment) OS=Haliotis cracherodii PE=2 SV=1	13	22	yes	no	2	0.00067579	132.01	830330			1
FQTVSAQEIGTYCAFNPTK	VTTTSAPRFQTVSAQE	YCAFNPTKVAAHPDSC	R	F	Q	T	K	V	19	0	2161.01	Haliotis_sp_idb_1745_c0_g1_i1;Haliotis_sp_CLC_2232_c0_g1_i1	Haliotis_sp_idb_1745_c0_g1_i1	1179	1197	yes	no	2;3	4.4931e-17	153.36	19255000			5
FQVVIPNDIITAIDTPGFVVYNR	TEADKSCRFQVVIPND	PGFVVYNRIMHIQHQG	R	F	Q	N	R	I	23	0	2590.38	Haliotis_sp_Tri_29101_c0_g1_i1;Haliotis_sp_CLC_652_c0_g1_i1	Haliotis_sp_Tri_29101_c0_g1_i1	257	279	yes	no	2;3	1.7813e-29	154.6	259040000			6
FRPPVIIR	RNAELASRFRPPVIIR	FRPPVIIRKADINTPV	R	F	R	I	R	K	8	1	996.623	Haliotis_sp_idb_3591_c0_g1_i1	Haliotis_sp_idb_3591_c0_g1_i1	1102	1109	yes	yes	3	0.022376	90.37	22445000			4
FRPTSDEITEESVR	SLKEDMTKFRPTSDEI	EITEESVRSFVQSFVD	K	F	R	V	R	S	14	1	1664.8	comp96713_c3_seq4_2 len=1246 path=[18995:0-132 19128:133-225 1019:226-251 25:252-295 69:296-306 80:307-875 22586:876-878 652:879-1245];Haliotis_sp_Tri_46701_c0_g1_i1;Haliotis_sp_idb_34907_c0_g1_i1	comp96713_c3_seq4_2 len=1246 path=[18995:0-132 19128:133-225 1019:226-251 25:252-295 69:296-306 80:307-875 22586:876-878 652:879-1245]	353	366	yes	no	3	0.00094378	79.885	11733000			1
FSATSQFGSVPQYGGSQFGSFGSYPGGTAAAWMSASR	VPQFGGSKFSATSQFG	AAWMSASRKSREPGET	K	F	S	S	R	K	37	0	3735.67	Haliotis_sp_Tri_108584_c0_g1_i1	Haliotis_sp_Tri_108584_c0_g1_i1	348	384	yes	yes	4	6.1396e-13	76.519	27963000	406		2
FSGFQHPQQHQPSNR	GFPQPSNRFSGFQHPQ	QQHQPSNRQGFQPPHH	R	F	S	N	R	Q	15	0	1793.83	Haliotis_sp_idb_20008_c0_g1_i1;Haliotis_sp_idb_20009_c0_g1_i1	Haliotis_sp_idb_20008_c0_g1_i1	52	66	no	no	3	4.6098e-09	136.81	3005400			1
FSPSCLNMELIAR	PTSQTCVRFSPSCLNM	LNMELIARRYCRIYNH	R	F	S	A	R	R	13	0	1536.74	Haliotis_sp_CLC_3878_c0_g1_i1	Haliotis_sp_CLC_3878_c0_g1_i1	84	96	yes	yes	2	0.0010254	83.204	12773000	234		2
FSYGGCEGNANNFK	KRTNRCQRFSYGGCEG	EGNANNFKTLYECRFQ	R	F	S	F	K	T	14	0	1563.64	Haliotis_sp_CLC_148_c0_g1_i1;Haliotis_sp_Tri_94747_c0_g1_i1	Haliotis_sp_CLC_148_c0_g1_i1	110	123	yes	no	2;3	5.6522e-10	154.36	817990000			6
FTFTAPESIEK	STTDQLNKFTFTAPES	TAPESIEKGNDHRLNV	K	F	T	E	K	G	11	0	1268.63	Haliotis_sp_idb_19812_c0_g1_i1;Haliotis_sp_CLC_9568_c0_g1_i1;Haliotis_sp_idb_19811_c0_g1_i1;comp87710_c0_seq1_1 len=729 path=[707:0-40 748:41-59 767:60-166 3060:167-198 906:199-228 936:229-230 938:231-316 3800:317-333 3817:334-453 1161:454-512 1220:513-653 1361:654-728]	Haliotis_sp_idb_19812_c0_g1_i1	109	119	yes	no	2	0.010357	86.114	13881000			3
FTGSAQSVLER	QSGGLSSRFTGSAQSV	SAQSVLERGTNSLSQG	R	F	T	E	R	G	11	0	1193.6	Haliotis_sp_idb_3591_c0_g1_i1	Haliotis_sp_idb_3591_c0_g1_i1	507	517	yes	yes	2	2.2609e-10	193.3	490100000			6
FTHFGTEIGK	RMCCLKRKFTHFGTEI	HFGTEIGKQCFCGDKV	K	F	T	G	K	Q	10	0	1135.57	Haliotis_sp_idb_44515_c0_g1_i1;Haliotis_sp_idb_44513_c0_g1_i1	Haliotis_sp_idb_44515_c0_g1_i1	122	131	yes	no	3	0.0090954	76.843	1157800			1
FTHPLHHIGK	FLTADGSKFTHPLHHI	HPLHHIGKTLSDLPVL	K	F	T	G	K	T	10	0	1185.64	Haliotis_sp_Tri_88331_c0_g1_i1;comp101550_c1_seq1_3 len=2684 path=[2888:0-1014 3903:1015-1703 15176:1704-1706 4595:1707-1802 4691:1803-1898 15270:1899-1899 4788:1900-1901 4790:1902-2034 4923:2035-2062 10588:2063-2111 5000:2112-2247 5136:2248-2262 5151:2263-2395 5284:2396-2405 5294:2406-2560 5449:2561-2590 5479:2591-2683]	Haliotis_sp_Tri_88331_c0_g1_i1	329	338	yes	no	3	0.026662	60.064	357090			1
FTLINSVK	NNLCGGGRFTLINSVK	FTLINSVKNRLLDATV	R	F	T	V	K	N	8	0	920.533	Haliotis_sp_idb_53451_c0_g1_i1	Haliotis_sp_idb_53451_c0_g1_i1	73	80	yes	yes	2	0.037435	114.5	41030000			1
FTMFVPTDEAIDK	SPLTTSVRFTMFVPTD	PTDEAIDKIPKEKLDE	R	F	T	D	K	I	13	0	1512.72	Haliotis_sp_CLC_4272_c0_g1_i1;comp104530_c1_seq1_2 len=2811 path=[3257:0-1085 8372:1086-1095 4353:1096-1272 4530:1273-1275 4533:1276-1310 4568:1311-1329 4587:1330-1565 4823:1566-1575 4833:1576-1582 4840:1583-1879 5137:1880-1913 5171:1914-2004 5262:2005-2034 5292:2035-2127 8898:2128-2137 8908:2138-2139 5397:2140-2188 11357:2189-2239 11395:2240-2252 5510:2253-2409 5667:2410-2520 5778:2521-2557 5815…	Haliotis_sp_CLC_4272_c0_g1_i1	228	240	yes	no	2	0.0034944	72.681	41209000	21		6
FTMFVPTDEAIDKIPK	SPLTTSVRFTMFVPTD	EAIDKIPKEKLDELRG	R	F	T	P	K	E	16	1	1850.95	Haliotis_sp_CLC_4272_c0_g1_i1;comp104530_c1_seq1_2 len=2811 path=[3257:0-1085 8372:1086-1095 4353:1096-1272 4530:1273-1275 4533:1276-1310 4568:1311-1329 4587:1330-1565 4823:1566-1575 4833:1576-1582 4840:1583-1879 5137:1880-1913 5171:1914-2004 5262:2005-2034 5292:2035-2127 8898:2128-2137 8908:2138-2139 5397:2140-2188 11357:2189-2239 11395:2240-2252 5510:2253-2409 5667:2410-2520 5778:2521-2557 5815…	Haliotis_sp_CLC_4272_c0_g1_i1	228	243	yes	no	3	0.00018051	83.54	20294000	21		2
FTNGMINWK	ILYVDNPKFTNGMINW	TNGMINWKDVADALVQ	K	F	T	W	K	D	9	0	1109.53	Haliotis_sp_Tri_2746_c0_g1_i1;Haliotis_sp_Tri_17455_c0_g1_i1;tr|A0A0B4VCR4|A0A0B4VCR4_HALAI Glycine-rich boundary protein OS=Haliotis asinina GN=GRBP PE=2 SV=1	Haliotis_sp_Tri_2746_c0_g1_i1	173	181	yes	no	2	0.0012583	127.46	635130000	436		8
FTPEFQNQPYIR	DVTIKRDRFTPEFQNQ	FQNQPYIRNNFPYRSN	R	F	T	I	R	N	12	0	1538.75	comp107313_c0_seq1_3 len=23161 path=[1:0-25 27:26-687 689:688-1040 51643:1041-1124 47524:1125-1126 1128:1127-2114 2116:2115-2116 2118:2117-3775 3777:3776-4372 4374:4373-4408 4410:4409-4576 4578:4577-4644 4646:4645-4716 4718:4717-6321 6323:6322-6329 6331:6330-6457 6459:6458-7628 7630:7629-8470 8472:8471-10786 52568:10787-10788 52570:10789-10866 52600:10867-11006 52667:11007-11015 11017:11016-11017…	comp107313_c0_seq1_3 len=23161 path=[1:0-25 27:26-687 689:688-1040 51643:1041-1124 47524:1125-1126 1128:1127-2114 2116:2115-2116 2118:2117-3775 3777:3776-4372 4374:4373-4408 4410:4409-4576 4578:4577-4644 4646:4645-4716 4718:4717-6321 6323:6322-6329 6331:6330-6457 6459:6458-7628 7630:7629-8470 8472:8471-10786 52568:10787-10788 52570:10789-10866 52600:10867-11006 52667:11007-11015 11017:11016-11017…	3388	3399	yes	no	2	4.6092e-08	145.46	4061300			1
FTPNQLNEIR	EEDNAYVKFTPNQLNE	PNQLNEIRKVSLSRVV	K	F	T	I	R	K	10	0	1230.64	Haliotis_sp_idb_19812_c0_g1_i1;Haliotis_sp_idb_19814_c0_g1_i1;Haliotis_sp_idb_19811_c0_g1_i1;Haliotis_sp_Tri_18754_c0_g1_i1;comp103815_c0_seq1_5 len=2215 path=[1:0-64 12949:65-71 12956:72-88 90:89-114 14038:115-115 12985:116-131 13002:132-249 251:250-273 275:274-278 280:279-743 745:744-767 769:768-799 801:800-882 884:883-907 909:908-945 8130:946-958 13282:959-1040 7991:1041-1131 8082:1132-1140 13…	Haliotis_sp_idb_19812_c0_g1_i1	692	701	yes	no	2	0.036565	82.261	6031900			1
FTQEPAHQSVSK	DLKPIASRFTQEPAHQ	PAHQSVSKTLHPAPGF	R	F	T	S	K	T	12	0	1357.66	Haliotis_sp_Tri_45070_c0_g1_i1	Haliotis_sp_Tri_45070_c0_g1_i1	68	79	yes	yes	2;3	0.00041558	101.89	13076000			5
FTQTSMEEVDER	SSMHFFQRFTQTSMEE	SMEEVDERDCRRLEWV	R	F	T	E	R	D	12	0	1470.63	Haliotis_sp_idb_12126_c0_g1_i1	Haliotis_sp_idb_12126_c0_g1_i1	211	222	yes	yes	2	0.0083014	69.846	1897000	255		1
FVDGLMIHSGDPVNYYVDTAVR	GQRAKSMKFVDGLMIH	YYVDTAVRHVLLRQGV	K	F	V	V	R	H	22	0	2467.18	comp78671_c0_seq1_1 len=812 path=[790:0-691 1898:692-698 1905:699-771 1562:772-811]	comp78671_c0_seq1_1 len=812 path=[790:0-691 1898:692-698 1905:699-771 1562:772-811]	156	177	yes	yes	3	3.2389e-06	82.406	2107100	70		1
FVDSHELEFECK	VINFDAFKFVDSHELE	HELEFECKVRTCKEGD	K	F	V	C	K	V	12	0	1538.67	Haliotis_sp_idb_18575_c0_g1_i1;Haliotis_sp_CLC_3307_c0_g1_i1	Haliotis_sp_idb_18575_c0_g1_i1	325	336	yes	no	2;3	2.5991e-08	151.55	56553000			9
FVEDTGGDIR	WSEVIPPKFVEDTGGD	EDTGGDIRDVDIEIAF	K	F	V	I	R	D	10	0	1107.52	Haliotis_sp_idb_15164_c0_g1_i1;comp88120_c0_seq2_2 len=4048 path=[9081:0-63 203:64-64 204:65-343 483:344-3002 3143:3003-3995 4136:3996-4021 9485:4022-4047];comp88120_c0_seq1_2 len=4186 path=[1:0-201 203:202-202 204:203-481 483:482-3140 3143:3141-4133 4136:4134-4159 9485:4160-4185]	Haliotis_sp_idb_15164_c0_g1_i1	314	323	yes	no	2	0.010336	100.58	4585100			1
FVEGLPINDFSR	VIKNKTWKFVEGLPIN	LPINDFSREKMDLTAK	K	F	V	S	R	E	12	0	1392.7	comp135009_c0_seq1_4 len=505 path=[1:0-504]	comp135009_c0_seq1_4 len=505 path=[1:0-504]	75	86	yes	yes	2	0.00030311	123.95	4070300			2
FVWDELNPSLVESYAGPHAGYGK	GLHEEETKFVWDELNP	GPHAGYGKIKRGWRWN	K	F	V	G	K	I	23	0	2535.21	Haliotis_sp_CLC_554_c0_g1_i1	Haliotis_sp_CLC_554_c0_g1_i1	127	149	yes	yes	3	6.1124e-23	141.78	37624000			2
FVYGGCLGNANR	SRTRLCEKFVYGGCLG	GCLGNANRFETLEDCR	K	F	V	N	R	F	12	0	1326.61	comp84928_c0_seq1_4 len=593 path=[571:0-73 645:74-129 1852:130-130 1387:131-175 1872:176-361 933:362-413 985:414-445 1017:446-450 1022:451-592]	comp84928_c0_seq1_4 len=593 path=[571:0-73 645:74-129 1852:130-130 1387:131-175 1872:176-361 933:362-413 985:414-445 1017:446-450 1022:451-592]	82	93	yes	yes	2	0.0010083	110.39	102990000			4
FVYGGCPGNANNFDTLEDCR	SRTCLCEKFVYGGCPG	FDTLEDCRRRCGGGVL	K	F	V	C	R	R	20	0	2304.95	Haliotis_sp_CLC_148_c0_g1_i1	Haliotis_sp_CLC_148_c0_g1_i1	54	73	yes	yes	2;3	3.4394e-09	102.89	669620000			9
FVYGGCPGNANNFDTLEDCRR	SRTCLCEKFVYGGCPG	DTLEDCRRRCGGGVLC	K	F	V	R	R	R	21	1	2461.05	Haliotis_sp_CLC_148_c0_g1_i1	Haliotis_sp_CLC_148_c0_g1_i1	54	74	yes	yes	3	3.7626e-06	92.474	58506000			2
FWSFSNR	FGKGSFIKFWSFSNRS	KFWSFSNRSLGKKFGL	K	F	W	N	R	S	7	0	942.435	Haliotis_sp_CLC_303_c0_g1_i1	Haliotis_sp_CLC_303_c0_g1_i1	593	599	yes	yes	2	0.023497	138.85	172780000			2
FWYELNRPVTGFSR	GFIKKGDRFWYELNRP	RPVTGFSRAQLAEIRK	R	F	W	S	R	A	14	1	1770.88	Haliotis_sp_idb_25746_c0_g1_i1;Haliotis_sp_CLC_532_c0_g1_i1	Haliotis_sp_idb_25746_c0_g1_i1	594	607	yes	no	2;3	0.00080152	86.944	159860000			4
FYDLNKDFYLLVASGR	KVLSGDDRFYDLNKDF	YLLVASGRATPEGNKI	R	F	Y	G	R	A	16	1	1919.98	Haliotis_sp_Tri_28544_c0_g1_i1;Haliotis_sp_CLC_729_c0_g1_i1;comp59223_c0_seq1_2 len=530 path=[1:0-47 49:48-413 415:414-471 1077:472-529]	Haliotis_sp_Tri_28544_c0_g1_i1	322	337	no	no	2;3	1.2899e-24	191.93	465160000			10
FYDSTLLTVDSDQK	FRILNKKRFYDSTLLT	LTVDSDQKLLWPFTLD	R	F	Y	Q	K	L	14	0	1630.77	Haliotis_sp_idb_6290_c0_g1_i1	Haliotis_sp_idb_6290_c0_g1_i1	1447	1460	yes	yes	2	0.00019062	98.592	9772300			3
FYHSGELGSIGVGAGINR	TGGRSWNKFYHSGELG	GVGAGINRLSIYANET	K	F	Y	N	R	L	18	0	1832.92	Haliotis_sp_CLC_18921_c0_g1_i1;comp52213_c0_seq1_3 len=2417 path=[2395:0-1708 4104:1709-1900 4296:1901-2416]	Haliotis_sp_CLC_18921_c0_g1_i1	113	130	yes	no	3	1.6951e-05	92.38	10836000			3
FYITIIDAPGHR	LWKFETTKFYITIIDA	IIDAPGHRDFIKNMIT	K	F	Y	H	R	D	12	0	1401.74	tr|Q45Y88|Q45Y88_HALRU Elongation factor 1-alpha (Fragment) OS=Haliotis rufescens PE=2 SV=1;Haliotis_sp_idb_34797_c0_g1_i1;comp86258_c0_seq3_4 len=1642 path=[1:0-745 747:746-1147 1149:1148-1463 1465:1464-1641];tr|B3SND5|B3SND5_HALDV Elongation factor 1 alpha OS=Haliotis diversicolor GN=EF1a PE=2 SV=1;Haliotis_sp_CLC_84_c0_g1_i1;comp86258_c0_seq2_4 len=1752 path=[1:0-745 747:746-1147 1149:1148-146…	tr|Q45Y88|Q45Y88_HALRU Elongation factor 1-alpha (Fragment) OS=Haliotis rufescens PE=2 SV=1	69	80	yes	no	3	0.00069355	87.777	548460			1
GADFLVTEVENGGSLGSK	ISLQVKEKGADFLVTE	NGGSLGSKKGVNLPGA	K	G	A	S	K	K	18	0	1778.87	comp101858_c3_seq18_4 len=2097 path=[10064:0-47 10112:48-189 10254:190-207 10272:208-1130 729:1131-1154 753:1155-1893 1492:1894-2096]	comp101858_c3_seq18_4 len=2097 path=[10064:0-47 10112:48-189 10254:190-207 10272:208-1130 729:1131-1154 753:1155-1893 1492:1894-2096]	181	198	yes	yes	2	3.451e-07	104.88	8754800			2
GAGMTSQDQFK	IAEFNQVRGAGMTSQD	MTSQDQFKWSYFHGFD	R	G	A	F	K	W	11	0	1168.52	Haliotis_sp_idb_10705_c0_g1_i1;Haliotis_sp_Tri_36495_c0_g1_i1	Haliotis_sp_idb_10705_c0_g1_i1	655	665	yes	no	2	0.0094965	73.499	183620	253		1
GAGSISTSSSNINGVQK	GVRYCCPRGAGSISTS	SNINGVQKDSCKCGVR	R	G	A	Q	K	D	17	0	1605.8	comp88250_c0_seq2_2 len=449 path=[427:0-23 451:24-62 490:63-69 497:70-80 508:81-101 1523:102-128 556:129-266 694:267-290 718:291-294 722:295-425 1622:426-448];comp88250_c0_seq1_2 len=422 path=[427:0-23 451:24-62 490:63-69 497:70-80 508:81-101 556:102-239 694:240-263 718:264-267 722:268-398 1622:399-421]	comp88250_c0_seq2_2 len=449 path=[427:0-23 451:24-62 490:63-69 497:70-80 508:81-101 1523:102-128 556:129-266 694:267-290 718:291-294 722:295-425 1622:426-448]	75	91	yes	no	2;3	4.3767e-36	207.4	1398200000			10
GAGSISTSSSNINGVQKDSCK	GVRYCCPRGAGSISTS	GVQKDSCKCGVRVKMP	R	G	A	C	K	C	21	1	2095.98	comp88250_c0_seq2_2 len=449 path=[427:0-23 451:24-62 490:63-69 497:70-80 508:81-101 1523:102-128 556:129-266 694:267-290 718:291-294 722:295-425 1622:426-448];comp88250_c0_seq1_2 len=422 path=[427:0-23 451:24-62 490:63-69 497:70-80 508:81-101 556:102-239 694:240-263 718:264-267 722:268-398 1622:399-421]	comp88250_c0_seq2_2 len=449 path=[427:0-23 451:24-62 490:63-69 497:70-80 508:81-101 1523:102-128 556:129-266 694:267-290 718:291-294 722:295-425 1622:426-448]	75	95	yes	no	3	2.8132e-05	76.817	3299700			1
GAPIYDTGLGSR	SPSVSGQRGAPIYDTG	YDTGLGSRQTSTSGQS	R	G	A	S	R	Q	12	0	1205.6	Haliotis_sp_idb_27355_c0_g1_i1	Haliotis_sp_idb_27355_c0_g1_i1	238	249	yes	yes	2	0.00093309	111.63	29540000			2
GAPVNEQDGELNCGGFIR	SLWRYGYKGAPVNEQD	LNCGGFIRQWSDTDKE	K	G	A	I	R	Q	18	0	1931.88	Haliotis_sp_idb_67370_c0_g1_i1	Haliotis_sp_idb_67370_c0_g1_i1	38	55	yes	yes	2;3	3.5196e-18	159.18	47636000			8
GAQSAGMGMR	MMFADRFRGAQSAGMG	QSAGMGMRSLYVPAML	R	G	A	M	R	S	10	0	964.422	Haliotis_sp_Tri_119193_c0_g1_i1	Haliotis_sp_Tri_119193_c0_g1_i1	155	164	yes	yes	2	0.033364	80.688	919750	412		2
GCGPQEQFYNCADIR	GGDTCPFRGCGPQEQF	FYNCADIRIQNTLSTT	R	G	C	I	R	I	15	0	1813.75	Haliotis_sp_idb_39663_c0_g1_i1	Haliotis_sp_idb_39663_c0_g1_i1	83	97	yes	yes	2;3	7.7516e-09	142.45	23290000			4
GCPLGFHQNR	________________	PLGFHQNRRSCYWFST	-	G	C	N	R	R	10	0	1184.55	sp|P82596|PLC_HALLA Perlucin OS=Haliotis laevigata PE=1 SV=3	sp|P82596|PLC_HALLA Perlucin OS=Haliotis laevigata PE=1 SV=3	1	10	yes	yes	2;3	1.8347e-05	143.73	1641400000			14
GCPLGFHQNRR	________________	LGFHQNRRSCYWFSTI	-	G	C	R	R	S	11	1	1340.65	sp|P82596|PLC_HALLA Perlucin OS=Haliotis laevigata PE=1 SV=3	sp|P82596|PLC_HALLA Perlucin OS=Haliotis laevigata PE=1 SV=3	1	11	yes	yes	2;3;4	1.1918e-09	176.38	112240000			11
GCPSGLHWDVK	HEGQRHSRGCPSGLHW	SGLHWDVKVDACNWEH	R	G	C	V	K	V	11	0	1254.58	comp79626_c0_seq1_4 len=1656 path=[1634:0-1091 2726:1092-1132 2767:1133-1655];Haliotis_sp_idb_43266_c0_g1_i1	comp79626_c0_seq1_4 len=1656 path=[1634:0-1091 2726:1092-1132 2767:1133-1655]	509	519	yes	no	3	0.019869	60.255	5776500			1
GCPVTPTCIDVDPPLPPYPDVCPVGTPALGK	LVEDCRRRGCPVTPTC	VGTPALGKDLLLLFCG	R	G	C	G	K	D	31	0	3288.59	Haliotis_sp_Tri_116352_c0_g1_i1	Haliotis_sp_Tri_116352_c0_g1_i1	583	613	no	no	3	4.7665e-09	75.695	121820000			4
GCSGTFVVEECNTK	VTHWWVEKGCSGTFVV	VVEECNTKDVRNAGSP	K	G	C	T	K	D	14	0	1586.67	Haliotis_sp_CLC_1642_c0_g1_i1;comp85674_c0_seq1_1 len=1364 path=[2827:0-66 1553:67-628 2115:629-650 2137:651-998 2485:999-1296 2783:1297-1363];comp85674_c0_seq2_1 len=1436 path=[1414:0-138 1553:139-700 2115:701-722 2137:723-1070 2485:1071-1368 2783:1369-1435];tr|Q9BP38|Q9BP38_HALRU Aragonite protein AP24 OS=Haliotis rufescens PE=2 SV=1	Haliotis_sp_CLC_1642_c0_g1_i1	137	150	yes	no	2	2.0033e-06	131.35	58808000			6
GDAALALQQNVFGLGALFPDENTAPR	QNSRSQSRGDAALALQ	PDENTAPRVSSASQPG	R	G	D	P	R	V	26	0	2684.36	Haliotis_sp_Tri_14507_c0_g1_i1	Haliotis_sp_Tri_14507_c0_g1_i1	284	309	yes	yes	3	2.4154e-13	110.36	18242000			1
GDDDDDNGGYAFLR	________________	NGGYAFLRRALARASA	-	G	D	L	R	R	14	0	1528.61	comp241021_c0_seq1_1 len=240 path=[218:0-239]	comp241021_c0_seq1_1 len=240 path=[218:0-239]	1	14	yes	yes	2	3.7759e-10	156	3607300			2
GDEYAVCCFGSGPVPQIPTPPR	NTYCLIGRGDEYAVCC	PQIPTPPRPAPSPTVR	R	G	D	P	R	P	22	0	2403.1	Haliotis_sp_Tri_116352_c0_g1_i1	Haliotis_sp_Tri_116352_c0_g1_i1	427	448	no	no	2;3	0.00024667	63.225	15676000			2
GDSIIIHFR	GPVLKGERGDSIIIHF	DSIIIHFRNNASRTYS	R	G	D	F	R	N	9	0	1056.57	Haliotis_sp_idb_10164_c0_g1_i1;comp101565_c0_seq1_5 len=4906 path=[4884:0-315 5200:316-677 5562:678-679 5564:680-934 5819:935-1335 6220:1336-1351 6236:1352-1360 6245:1361-1686 6571:1687-2756 11796:2757-2778 7663:2779-2791 7676:2792-2983 11874:2984-2994 11976:2995-3219 11911:3220-3226 8111:3227-3524 8409:3525-3541 8426:3542-3808 8693:3809-3841 8726:3842-4905]	Haliotis_sp_idb_10164_c0_g1_i1	104	112	yes	no	2	0.015916	109.71	1150200			1
GDYYNQAISPLTTSVR	TEMTEYIRGDYYNQAI	SPLTTSVRFTMFVPTD	R	G	D	V	R	F	16	0	1783.87	Haliotis_sp_CLC_4272_c0_g1_i1;comp104530_c1_seq1_2 len=2811 path=[3257:0-1085 8372:1086-1095 4353:1096-1272 4530:1273-1275 4533:1276-1310 4568:1311-1329 4587:1330-1565 4823:1566-1575 4833:1576-1582 4840:1583-1879 5137:1880-1913 5171:1914-2004 5262:2005-2034 5292:2035-2127 8898:2128-2137 8908:2138-2139 5397:2140-2188 11357:2189-2239 11395:2240-2252 5510:2253-2409 5667:2410-2520 5778:2521-2557 5815…	Haliotis_sp_CLC_4272_c0_g1_i1	212	227	yes	no	2	4.8676e-07	119.46	28721000			4
GEGGSGLGLR	QQGERGWRGEGGSGLG	GGSGLGLRGEKGDPGT	R	G	E	L	R	G	10	0	901.462	Haliotis_sp_CLC_866_c0_g1_i1	Haliotis_sp_CLC_866_c0_g1_i1	236	245	yes	yes	2	0.0026687	121.73	16519000			4
GEIIHPSTSGSITR	SRLKHNEKGEIIHPST	STSGSITRQESPGNYV	K	G	E	T	R	Q	14	0	1453.75	Haliotis_sp_idb_8012_c0_g1_i1	Haliotis_sp_idb_8012_c0_g1_i1	377	390	yes	yes	3	0.00070889	79.804	3191100			1
GENLHEEFEK	GVPASGPKGENLHEEF	NLHEEFEKHVEKHKAG	K	G	E	E	K	H	10	0	1230.55	Haliotis_sp_Tri_47901_c0_g1_i1;comp92949_c2_seq16_6 len=2805 path=[10669:0-168 25616:169-326 10996:327-505 11175:506-523 11193:524-749 11419:750-1339 12009:1340-1367 3329:1368-1370 3332:1371-1405 26308:1406-1409 3371:1410-1419 3381:1420-1443 3405:1444-1676 3638:1677-1724 3686:1725-2454 4416:2455-2473 4435:2474-2613 4589:2614-2804];comp92949_c2_seq3_6 len=2819 path=[10669:0-168 25616:169-326 10996…	Haliotis_sp_Tri_47901_c0_g1_i1	72	81	yes	no	3	0.023542	62.466	1643800			1
GETFTLPLPCNHVLADLTTPPSR	DPHVTNFKGETFTLPL	DLTTPPSRRSKRGCRV	K	G	E	S	R	R	23	0	2535.28	comp83576_c0_seq1_1 len=1871 path=[1:0-145 147:146-1340 1342:1341-1344 4175:1345-1521 3817:1522-1529 1531:1530-1563 1565:1564-1573 1575:1574-1870];Haliotis_sp_idb_64195_c0_g1_i1	comp83576_c0_seq1_1 len=1871 path=[1:0-145 147:146-1340 1342:1341-1344 4175:1345-1521 3817:1522-1529 1531:1530-1563 1565:1564-1573 1575:1574-1870]	261	283	yes	no	3	4.9987e-08	80.412	1306100			0
GFGYSGSIFHR	LQLATGSRGFGYSGSI	YSGSIFHRVIKDFMIQ	R	G	F	H	R	V	11	0	1226.58	Haliotis_sp_idb_26484_c0_g1_i1;comp85406_c1_seq2_1 len=792 path=[1:0-591 593:592-791]	Haliotis_sp_idb_26484_c0_g1_i1	68	78	yes	no	2;3	2.7471e-05	135.86	39094000			7
GFLSYQEICEMEQNGGTIVDIPEQR	KGPYTREKGFLSYQEI	IVDIPEQRVRYITRGD	K	G	F	Q	R	V	25	0	2912.33	Haliotis_sp_CLC_2296_c0_g1_i1	Haliotis_sp_CLC_2296_c0_g1_i1	316	340	yes	yes	3	3.1915e-09	86.08	7144100	215		2
GFLVTLLTSSGITGGTWK	TRPEFTIRGFLVTLLT	GITGGTWKNLTSDSKV	R	G	F	W	K	N	18	0	1837	Haliotis_sp_Tri_61496_c0_g1_i1	Haliotis_sp_Tri_61496_c0_g1_i1	100	117	yes	yes	2;3	7.446e-06	99.044	3362000			2
GFNNPHLTHLSTGVK	FTTSINERGFNNPHLT	THLSTGVKGSAEEGSN	R	G	F	V	K	G	15	0	1620.84	comp83576_c0_seq1_1 len=1871 path=[1:0-145 147:146-1340 1342:1341-1344 4175:1345-1521 3817:1522-1529 1531:1530-1563 1565:1564-1573 1575:1574-1870]	comp83576_c0_seq1_1 len=1871 path=[1:0-145 147:146-1340 1342:1341-1344 4175:1345-1521 3817:1522-1529 1531:1530-1563 1565:1564-1573 1575:1574-1870]	333	347	yes	yes	3	0.00098689	71.98	9777600			2
GFPLMSLDQLAEYNEMPYLQR	AGGMGMARGFPLMSLD	NEMPYLQRPLAARIAE	R	G	F	Q	R	P	21	0	2514.19	Haliotis_sp_Tri_127820_c0_g1_i1	Haliotis_sp_Tri_127820_c0_g1_i1	93	113	yes	yes	3	1.2263e-19	142.58	120390000	427;428		2
GFPLMSLDQLAEYNEMPYLQRPLAAR	AGGMGMARGFPLMSLD	LQRPLAARIAEVQWRS	R	G	F	A	R	I	26	1	3022.5	Haliotis_sp_Tri_127820_c0_g1_i1	Haliotis_sp_Tri_127820_c0_g1_i1	93	118	yes	yes	3;4	2.7579e-11	99.93	405110000	427;428		7
GFWEVPVVELR	DCPTEPHKGFWEVPVV	EVPVVELRMTHDRPCV	K	G	F	L	R	M	11	0	1329.71	Haliotis_sp_idb_6290_c0_g1_i1	Haliotis_sp_idb_6290_c0_g1_i1	222	232	yes	yes	2	0.0029195	108.9	8263300			3
GGESIVPPGFEAVSR	GLFDLAARGGESIVPP	PGFEAVSRSGGLGGPP	R	G	G	S	R	S	15	0	1500.76	Haliotis_sp_Tri_33510_c0_g1_i1;Haliotis_sp_CLC_62_c0_g1_i1;Haliotis_sp_Tri_64677_c0_g1_i1;Haliotis_sp_Tri_33508_c0_g1_i1	Haliotis_sp_Tri_33510_c0_g1_i1	75	89	yes	no	2;3	6.6528e-08	126.71	2101200000			10
GGFMSTQDTVAALEALSK	ISNQRNDRGGFMSTQD	AALEALSKFAGDVFSP	R	G	G	S	K	F	18	0	1824.89	Haliotis_sp_CLC_1485_c0_g1_i1;comp101644_c0_seq2_4 len=5041 path=[1:0-618 620:619-713 715:714-1166 1168:1167-1220 1222:1221-2965 2967:2966-5040];comp101644_c0_seq1_4 len=3009 path=[1:0-618 620:619-713 715:714-1166 1168:1167-1220 1222:1221-2965 14042:2966-3008]	Haliotis_sp_CLC_1485_c0_g1_i1	1287	1304	yes	no	2	0.0012305	67.645	3389100	211		1
GGGFGFGSASAR	GAGGAGGRGGGFGFGS	GFGSASARASADAAAR	R	G	G	A	R	A	12	0	1069.49	Haliotis_sp_Tri_57798_c0_g1_i1;Haliotis_sp_CLC_5_c0_g1_i1;Haliotis_sp_Tri_57797_c0_g1_i1	Haliotis_sp_Tri_57798_c0_g1_i1	129	140	yes	no	2	0.0011924	107.34	2377500000			10
GGGGGPPPPAAGGMGMAR	MGGGMGARGGGGGPPP	AGGMGMARGFPLMSLD	R	G	G	A	R	G	18	0	1493.69	Haliotis_sp_Tri_127820_c0_g1_i1	Haliotis_sp_Tri_127820_c0_g1_i1	75	92	yes	yes	3	3.5609e-08	105.58	14715000	429;430		6
GGNPAANILSSIR	PLTPALTRGGNPAANI	ANILSSIRSALGAGND	R	G	G	I	R	S	13	0	1268.68	Haliotis_sp_Tri_138845_c0_g1_i1;Haliotis_sp_CLC_25186_c0_g1_i1	Haliotis_sp_Tri_138845_c0_g1_i1	40	52	yes	no	2	0.001075	93.348	22135000			3
GGYDLEAATLKPAAK	________________	ATLKPAAKSTSLLKWL	M	G	G	A	K	S	15	1	1503.79	Haliotis_sp_idb_22087_c0_g1_i1;Haliotis_sp_idb_22086_c0_g1_i1	Haliotis_sp_idb_22086_c0_g1_i1	2	16	no	no	2;3	0.00016803	84.753	237110000			7
GHHYFPDHNDCQK	KFIECPSRGHHYFPDH	PDHNDCQKYIECHEGQ	R	G	H	Q	K	Y	13	0	1653.67	comp79626_c0_seq1_4 len=1656 path=[1634:0-1091 2726:1092-1132 2767:1133-1655];Haliotis_sp_idb_43266_c0_g1_i1	comp79626_c0_seq1_4 len=1656 path=[1634:0-1091 2726:1092-1132 2767:1133-1655]	484	496	yes	no	3	6.4801e-05	101.53	862830			1
GHYTEGAELVDSVLDVVR	GAGNNWAKGHYTEGAE	DSVLDVVRKEAESCDC	K	G	H	V	R	K	18	0	1957.97	comp109271_c0_seq1_3 len=1300 path=[1:0-1299];Haliotis_sp_idb_19738_c0_g1_i1;sp|P41386|TBB_HALDI Tubulin beta chain (Fragment) OS=Haliotis discus PE=2 SV=1;Haliotis_sp_idb_23118_c0_g1_i1;tr|G9K382|G9K382_HALDV Putative tubulin beta chain OS=Haliotis diversicolor GN=TUBB PE=2 SV=1;Haliotis_sp_idb_19739_c0_g1_i1;Haliotis_sp_idb_19741_c0_g1_i1;Haliotis_sp_idb_47786_c0_g1_i1;comp83487_c0_seq4_4 len=2…	Haliotis_sp_idb_19738_c0_g1_i1	104	121	no	no	3	2.9507e-12	128.74	5061400			2
GHYTEGAELVDSVLDVVRK	GAGNNWAKGHYTEGAE	SVLDVVRKEAESCDCL	K	G	H	R	K	E	19	1	2086.07	comp109271_c0_seq1_3 len=1300 path=[1:0-1299];Haliotis_sp_idb_19738_c0_g1_i1;sp|P41386|TBB_HALDI Tubulin beta chain (Fragment) OS=Haliotis discus PE=2 SV=1;Haliotis_sp_idb_23118_c0_g1_i1;tr|G9K382|G9K382_HALDV Putative tubulin beta chain OS=Haliotis diversicolor GN=TUBB PE=2 SV=1;Haliotis_sp_idb_19739_c0_g1_i1;Haliotis_sp_idb_19741_c0_g1_i1;Haliotis_sp_idb_47786_c0_g1_i1;comp83487_c0_seq4_4 len=2…	Haliotis_sp_idb_19738_c0_g1_i1	104	122	no	no	3	2.437e-13	141.13	3118700			2
GIFPPYNFLCSGTGIK	SEINTLKRGIFPPYNF	LCSGTGIKAVDFDCTG	R	G	I	I	K	A	16	0	1769.88	Haliotis_sp_idb_1745_c0_g1_i1;Haliotis_sp_CLC_2232_c0_g1_i1	Haliotis_sp_idb_1745_c0_g1_i1	23	38	yes	no	2	0.0011531	83.54	8422100			2
GILAADESTGSIAK	HRIVAPGKGILAADES	ESTGSIAKRLQSIGTE	K	G	I	A	K	R	14	0	1331.69	comp23247_c0_seq1_2 len=1455 path=[1433:0-1210 2644:1211-1454]	comp23247_c0_seq1_2 len=1455 path=[1433:0-1210 2644:1211-1454]	89	102	yes	yes	2	0.0060875	95.264	9539400			2
GIMTMEGGAASGFR	LFKSYFPRGIMTMEGG	GGAASGFRHVEPETYE	R	G	I	F	R	H	14	0	1383.63	Haliotis_sp_Tri_91049_c0_g1_i1;comp93951_c0_seq1_3 len=2511 path=[2491:0-1214 3706:1215-1216 3708:1217-1250 3742:1251-1261 3753:1262-1597 4091:1598-1691 4185:1692-1748 6236:1749-1764 4258:1765-2365 4859:2366-2405 4899:2406-2510]	Haliotis_sp_Tri_91049_c0_g1_i1	145	158	yes	no	2	5.4129e-05	96.464	5135400	94;95		1
GIVDQSQQAYQEAFEISK	VAAGDDKKGIVDQSQQ	QEAFEISKKEMQPTHP	K	G	I	S	K	K	18	0	2039.98	comp64599_c0_seq2_6 len=1464 path=[3017:0-1301 2878:1302-1463]	comp64599_c0_seq2_6 len=1464 path=[3017:0-1301 2878:1302-1463]	178	195	yes	yes	2;3	9.5427e-06	95.954	3451700			2
GIVDQSQQAYQEAFEISKK	VAAGDDKKGIVDQSQQ	EAFEISKKEMQPTHPI	K	G	I	K	K	E	19	1	2168.07	comp64599_c0_seq2_6 len=1464 path=[3017:0-1301 2878:1302-1463]	comp64599_c0_seq2_6 len=1464 path=[3017:0-1301 2878:1302-1463]	178	196	yes	yes	3	4.3199e-08	110.74	4606200			2
GLASALFHK	AGNIKWRRGLASALFH	LASALFHKIREVNPSL	R	G	L	H	K	I	9	0	942.529	Haliotis_sp_idb_5896_c0_g1_i1	Haliotis_sp_idb_5896_c0_g1_i1	629	637	yes	yes	3	0.027744	65.224	2504100			1
GLDSSTLLLALPDITK	KSDQNLVRGLDSSTLL	LALPDITKLSFDEDEA	R	G	L	T	K	L	16	0	1655.93	Haliotis_sp_idb_5896_c0_g1_i1	Haliotis_sp_idb_5896_c0_g1_i1	425	440	yes	yes	2	1.3956e-06	107.82	24311000			3
GLFIIDDKGILR	ADEGISFRGLFIIDDK	IDDKGILRQITINDLP	R	G	L	L	R	Q	12	1	1358.79	comp51700_c0_seq3_3 len=645 path=[1:0-572 574:573-644]	comp51700_c0_seq3_3 len=645 path=[1:0-572 574:573-644]	145	156	yes	yes	3	0.0080453	69.815	815170			1
GLFPGGYVISADGSDAEVR	KGDFIPKKGLFPGGYV	DGSDAEVRDIYGKLHS	K	G	L	V	R	D	19	0	1908.92	Haliotis_sp_idb_28907_c0_g1_i1;Haliotis_sp_idb_36084_c0_g1_i1	Haliotis_sp_idb_28907_c0_g1_i1	210	228	no	no	2;3	2.6294e-06	97.095	47990000			6
GLPDGLNQWVGR	IVRYPSCKGLPDGLNQ	GLNQWVGREDSPYYVV	K	G	L	G	R	E	12	0	1310.67	Haliotis_sp_Tri_109450_c0_g1_i1;comp101252_c0_seq3_2 len=1445 path=[12575:0-38 12614:39-47 12623:48-159 12735:160-162 12738:163-166 12742:167-571 13147:572-810 13386:811-817 13393:818-863 13439:864-947 13523:948-949 13525:950-1444];comp101252_c0_seq1_2 len=1553 path=[18161:0-28 18190:29-80 10039:81-104 10063:105-130 10089:131-245 10204:246-361 10320:362-385 17735:386-679 13147:680-918 13386:919-9…	Haliotis_sp_Tri_109450_c0_g1_i1	180	191	yes	no	2	0.00057124	118.28	23093000			5
GLSGGEGPQGAR	PAGLQGEKGLSGGEGP	GEGPQGARGWRGFAGL	K	G	L	A	R	G	12	0	1084.53	Haliotis_sp_CLC_73_c0_g1_i1	Haliotis_sp_CLC_73_c0_g1_i1	209	220	yes	yes	2	0.0001195	127.83	6293400			3
GLTIIFNFEEAETAKPTER	FNNVDYARGLTIIFNF	ETAKPTERQVLLSNCD	R	G	L	E	R	Q	19	1	2165.1	Haliotis_sp_Tri_35519_c0_g1_i1;Haliotis_sp_idb_43536_c0_g1_i1	Haliotis_sp_Tri_35519_c0_g1_i1	246	264	yes	no	3	1.3396e-13	137.45	7399400			5
GLYYFVWDGPNQR	SNSTAIFRGLYYFVWD	VWDGPNQRYFVGEDRI	R	G	L	Q	R	Y	13	0	1613.76	Haliotis_sp_idb_52687_c0_g1_i1	Haliotis_sp_idb_52687_c0_g1_i1	72	84	yes	yes	2	0.00038708	101.89	5776600			3
GNAVHEFLR	TKIIRESRGNAVHEFL	NAVHEFLRGQLVDSAG	R	G	N	L	R	G	9	0	1041.54	Haliotis_sp_idb_25746_c0_g1_i1;Haliotis_sp_idb_25748_c0_g1_i1;Haliotis_sp_CLC_532_c0_g1_i1	Haliotis_sp_idb_25746_c0_g1_i1	455	463	yes	no	2;3	0.0017781	139.38	359530000			8
GNCGCAFLAPQNYNK	PLFTEYSKGNCGCAFL	LAPQNYNKACRPEMYL	K	G	N	N	K	A	15	0	1712.74	Haliotis_sp_CLC_2347_c0_g1_i1;Haliotis_sp_idb_28940_c0_g1_i1;comp238950_c0_seq1_2 len=684 path=[1:0-683]	Haliotis_sp_CLC_2347_c0_g1_i1	420	434	yes	no	2	0.0075553	70.628	10108000			3
GNVCNNDQDCPGNQK	AIRPGQCKGNVCNNDQ	QDCPGNQKCCGKPGCR	K	G	N	Q	K	C	15	0	1718.67	comp236269_c0_seq1_4 len=272 path=[250:0-271]	comp236269_c0_seq1_4 len=272 path=[250:0-271]	9	23	yes	yes	2;3	4.3271e-12	147.7	27441000			7
GNVCSNDQDCPGNQK	AIRPGPCKGNVCSNDQ	QDCPGNQKCCGKPGCR	K	G	N	Q	K	C	15	0	1691.66	sp|P84811|PWAP_HALLA Perlwapin OS=Haliotis laevigata PE=1 SV=1	sp|P84811|PWAP_HALLA Perlwapin OS=Haliotis laevigata PE=1 SV=1	61	75	yes	yes	2;3	3.4766e-16	162.93	31742000			7
GPASTYFGVR	DASISVARGPASTYFG	ASTYFGVRSGAGKSAS	R	G	P	V	R	S	10	0	1053.52	Haliotis_sp_idb_25730_c0_g1_i1	Haliotis_sp_idb_25730_c0_g1_i1	685	694	no	no	2	0.0021785	123.86	196450000			6
GPIQTDEVMFYMCNNER	EGRPDNFKGPIQTDEV	FYMCNNERTTIDTCTV	K	G	P	E	R	T	17	0	2102.89	Haliotis_sp_idb_1745_c0_g1_i1;Haliotis_sp_CLC_2232_c0_g1_i1	Haliotis_sp_idb_1745_c0_g1_i1	948	964	yes	no	3	2.1372e-05	91.317	5928700	267;268		1
GPPARPGVCCFR	PVTTACVRGPPARPGV	RPGVCCFRPSGGPPAP	R	G	P	F	R	P	12	1	1372.65	Haliotis_sp_CLC_1320_c0_g1_i1;Haliotis_sp_Tri_133893_c0_g1_i1;Haliotis_sp_Tri_133894_c0_g1_i1	Haliotis_sp_CLC_1320_c0_g1_i1	99	110	yes	no	2;3	0.00097456	119.53	212600000			8
GPPGFDGFPGPEGPVGPAGK	SICLSGPKGPPGFDGF	GPVGPAGKDGAPGEKG	K	G	P	G	K	D	20	0	1835.88	Haliotis_sp_CLC_866_c0_g1_i1;Haliotis_sp_Tri_74171_c0_g1_i1	Haliotis_sp_CLC_866_c0_g1_i1	173	192	yes	no	2;3	1.1453e-13	123.14	286760000			11
GPPGFDGFPGPEGPVGPAGKDGAPGEK	SICLSGPKGPPGFDGF	KDGAPGEKGVKGEKGD	K	G	P	E	K	G	27	1	2490.18	Haliotis_sp_CLC_866_c0_g1_i1;Haliotis_sp_Tri_74171_c0_g1_i1	Haliotis_sp_CLC_866_c0_g1_i1	173	199	yes	no	3	1.5387e-34	146.15	10059000			3
GPSPSAALR	PPPGAVLRGPSPSAAL	PSPSAALRGPFQPARA	R	G	P	L	R	G	9	0	854.461	Haliotis_sp_CLC_39_c0_g1_i1	Haliotis_sp_CLC_39_c0_g1_i1	44	52	yes	yes	2	0.0075237	122.52	213530000			5
GPSPSAALRGPFQPAR	PPPGAVLRGPSPSAAL	RGPFQPARASLNNRRP	R	G	P	A	R	A	16	1	1607.85	Haliotis_sp_CLC_39_c0_g1_i1	Haliotis_sp_CLC_39_c0_g1_i1	44	59	yes	yes	3	0.00032857	82.651	28881000			3
GPSSTGQNNPPLPPPPPFGR	AGLGLSGRGPSSTGQN	PPPPPFGRDPPSVGPR	R	G	P	G	R	D	20	0	2013.01	Haliotis_sp_Tri_33510_c0_g1_i1;Haliotis_sp_CLC_62_c0_g1_i1;Haliotis_sp_Tri_64677_c0_g1_i1;Haliotis_sp_Tri_33508_c0_g1_i1	Haliotis_sp_Tri_33510_c0_g1_i1	181	200	yes	no	2;3;4	2.4065e-21	152.37	510030000			16
GPSSTGQNNPPLPPPPPFGRDPPSVGPR	AGLGLSGRGPSSTGQN	DPPSVGPRVDFPPGGS	R	G	P	P	R	V	28	1	2818.42	Haliotis_sp_Tri_33510_c0_g1_i1;Haliotis_sp_CLC_62_c0_g1_i1;Haliotis_sp_Tri_64677_c0_g1_i1;Haliotis_sp_Tri_33508_c0_g1_i1	Haliotis_sp_Tri_33510_c0_g1_i1	181	208	yes	no	3	1.0933e-15	103.85	93479000			8
GPTDCLPASDPGCR	DSADDKSKGPTDCLPA	PASDPGCRDSTNKAEL	K	G	P	C	R	D	14	0	1501.63	comp88250_c0_seq2_2 len=449 path=[427:0-23 451:24-62 490:63-69 497:70-80 508:81-101 1523:102-128 556:129-266 694:267-290 718:291-294 722:295-425 1622:426-448];comp88250_c0_seq1_2 len=422 path=[427:0-23 451:24-62 490:63-69 497:70-80 508:81-101 556:102-239 694:240-263 718:264-267 722:268-398 1622:399-421]	comp88250_c0_seq2_2 len=449 path=[427:0-23 451:24-62 490:63-69 497:70-80 508:81-101 1523:102-128 556:129-266 694:267-290 718:291-294 722:295-425 1622:426-448]	44	57	yes	yes	2;3	7.7482e-06	124.07	772090000			12
GPTDCLPASDPGCRDSTNK	DSADDKSKGPTDCLPA	GCRDSTNKAELNGVRY	K	G	P	N	K	A	19	1	2046.87	comp88250_c0_seq2_2 len=449 path=[427:0-23 451:24-62 490:63-69 497:70-80 508:81-101 1523:102-128 556:129-266 694:267-290 718:291-294 722:295-425 1622:426-448];comp88250_c0_seq1_2 len=422 path=[427:0-23 451:24-62 490:63-69 497:70-80 508:81-101 556:102-239 694:240-263 718:264-267 722:268-398 1622:399-421]	comp88250_c0_seq2_2 len=449 path=[427:0-23 451:24-62 490:63-69 497:70-80 508:81-101 1523:102-128 556:129-266 694:267-290 718:291-294 722:295-425 1622:426-448]	44	62	yes	yes	3	1.6796e-08	108.71	4605700			1
GQLVDSAGKFDR	NAVHEFLRGQLVDSAG	DSAGKFDRHITPTLTN	R	G	Q	D	R	H	12	1	1291.65	Haliotis_sp_idb_25746_c0_g1_i1;Haliotis_sp_idb_25748_c0_g1_i1;Haliotis_sp_CLC_532_c0_g1_i1	Haliotis_sp_idb_25746_c0_g1_i1	464	475	yes	no	2;3	0.00061558	126.12	42464000			6
GRDHGTQSYNAWR	LAAFNIQRGRDHGTQS	TQSYNAWREFCGLPRA	R	G	R	W	R	E	13	1	1546.7	Haliotis_sp_idb_25746_c0_g1_i1;Haliotis_sp_idb_25748_c0_g1_i1;Haliotis_sp_CLC_532_c0_g1_i1	Haliotis_sp_idb_25746_c0_g1_i1	503	515	yes	no	3	0.00014902	97.69	2157100			1
GRDTVTIVWEAPTAR	GVTQSVSRGRDTVTIV	VWEAPTARELDLETIQ	R	G	R	A	R	E	15	1	1670.87	Haliotis_sp_Tri_61496_c0_g1_i1	Haliotis_sp_Tri_61496_c0_g1_i1	138	152	yes	yes	3	1.4262e-06	100.4	14416000			2
GRHLLPDELGGPK	NETIYYLRGRHLLPDE	PDELGGPKTPYNLKPS	R	G	R	P	K	T	13	1	1387.76	Haliotis_sp_Tri_25106_c0_g1_i1	Haliotis_sp_Tri_25106_c0_g1_i1	137	149	yes	yes	3	0.0030871	73.927	2895800			2
GSDENNLITGGPAQAGMFNGQNR	GVSGNLGKGSDENNLI	GMFNGQNRQGSFGQNQ	K	G	S	N	R	Q	23	0	2347.06	Haliotis_sp_idb_22087_c0_g1_i1;Haliotis_sp_idb_22086_c0_g1_i1	Haliotis_sp_idb_22086_c0_g1_i1	51	73	no	no	3	9.4963e-07	80.752	10417000	288		2
GSFGQQTGFSNTDQSGGLSSR	SVTDTQPRGSFGQQTG	QSGGLSSRFTGSAQSV	R	G	S	S	R	F	21	0	2116.94	Haliotis_sp_idb_3591_c0_g1_i1	Haliotis_sp_idb_3591_c0_g1_i1	486	506	yes	yes	2;3	3.7886e-22	150.69	233590000			10
GSGTAEVELKK	EIRTGLIKGSGTAEVE	TAEVELKKGATLKITL	K	G	S	K	K	G	11	1	1117.6	comp101858_c3_seq18_4 len=2097 path=[10064:0-47 10112:48-189 10254:190-207 10272:208-1130 729:1131-1154 753:1155-1893 1492:1894-2096]	comp101858_c3_seq18_4 len=2097 path=[10064:0-47 10112:48-189 10254:190-207 10272:208-1130 729:1131-1154 753:1155-1893 1492:1894-2096]	118	128	yes	yes	2	0.015816	80.014	776860			1
GSTPNVGNGGGLFDLAAR	IVPNNRNRGSTPNVGN	GLFDLAARGGESIVPP	R	G	S	A	R	G	18	0	1701.84	Haliotis_sp_Tri_33510_c0_g1_i1;Haliotis_sp_CLC_62_c0_g1_i1;Haliotis_sp_Tri_64677_c0_g1_i1;Haliotis_sp_Tri_33508_c0_g1_i1	Haliotis_sp_Tri_33510_c0_g1_i1	57	74	yes	no	2;3	2.0994e-15	145.33	603350000			10
GSVSTDKFNMASGSSSIR	PGLSGSVRGSVSTDKF	ASGSSSIRNSGATSGS	R	G	S	I	R	N	18	1	1829.86	Haliotis_sp_idb_36583_c0_g1_i1	Haliotis_sp_idb_36583_c0_g1_i1	397	414	yes	yes	3	4.4272e-08	106.75	4637200	364		2
GTAFSEHMQMCDYK	GIYRPCPRGTAFSEHM	HMQMCDYKWRVPGCY_	R	G	T	Y	K	W	14	0	1703.67	Haliotis_sp_CLC_2296_c0_g1_i1	Haliotis_sp_CLC_2296_c0_g1_i1	655	668	yes	yes	3	8.6169e-06	111.12	22255000	216;217		5
GTAGFVSASGQSTPATSAGQQHR	SYIQQQARGTAGFVSA	TSAGQQHRHKILTQAT	R	G	T	H	R	H	23	0	2202.04	Haliotis_sp_idb_27355_c0_g1_i1	Haliotis_sp_idb_27355_c0_g1_i1	162	184	yes	yes	3	3.498e-09	95.195	6095600			1
GTGAQSDALDTIIK	ICAALTLKGTGAQSDA	DALDTIIKNRFPNASV	K	G	T	I	K	N	14	0	1388.71	Haliotis_sp_idb_20008_c0_g1_i1;Haliotis_sp_CLC_363_c0_g1_i1	Haliotis_sp_idb_20008_c0_g1_i1	171	184	yes	no	2	7.7851e-05	111.12	75779000			5
GTGTADTLQTR	GSSVAGHRGTGTADTL	TADTLQTRRRASLDTL	R	G	T	T	R	R	11	0	1119.55	Haliotis_sp_idb_3591_c0_g1_i1	Haliotis_sp_idb_3591_c0_g1_i1	1273	1283	yes	yes	2	0.0011165	120.77	1422200			1
GTNFANFR	NCALQIGRGTNFANFR	GTNFANFRGYIDNVTI	R	G	T	F	R	G	8	0	925.441	Haliotis_sp_idb_25730_c0_g1_i1	Haliotis_sp_idb_25730_c0_g1_i1	753	760	no	no	2	0.022116	130.04	116190000			5
GTNGYWIHLPTYSDGESSVALWR	KFTYDWRKGTNGYWIH	ESSVALWRELQSQGNT	K	G	T	W	R	E	23	0	2608.23	Haliotis_sp_Tri_25106_c0_g1_i1	Haliotis_sp_Tri_25106_c0_g1_i1	398	420	yes	yes	3	2.889e-64	219.22	100210000			6
GTNGYYIHLPSYSDGSASVASWR	DFTYDWRRGTNGYYIH	SASVASWRELQNQGST	R	G	T	W	R	E	23	0	2487.15	Haliotis_sp_idb_20988_c0_g1_i1	Haliotis_sp_idb_20988_c0_g1_i1	331	353	yes	yes	3	2.5252e-16	118.52	14577000			4
GTNSLSQGAASFSSR	SAQSVLERGTNSLSQG	GAASFSSRNTAVADLV	R	G	T	S	R	N	15	0	1468.69	Haliotis_sp_idb_3591_c0_g1_i1	Haliotis_sp_idb_3591_c0_g1_i1	518	532	yes	yes	2	4.4712e-37	244.67	159140000			5
GTQSPAVHGVSQVLHK	VVSNNFARGTQSPAVH	GVSQVLHKPAAGFNQV	R	G	T	H	K	P	16	0	1643.87	Haliotis_sp_Tri_45070_c0_g1_i1	Haliotis_sp_Tri_45070_c0_g1_i1	243	258	yes	yes	3	0.00073434	74.428	1766000			1
GTVYYDTDQEVPFYVK	NDYNGAHRGTVYYDTD	QEVPFYVKDNFWVGYD	R	G	T	V	K	D	16	0	1922.89	comp79626_c0_seq1_4 len=1656 path=[1634:0-1091 2726:1092-1132 2767:1133-1655];Haliotis_sp_idb_43266_c0_g1_i1	comp79626_c0_seq1_4 len=1656 path=[1634:0-1091 2726:1092-1132 2767:1133-1655]	345	360	yes	no	2;3	0.0035749	72.797	69702000			5
GVAFDPITCTCALK	THRRRCARGVAFDPIT	ITCTCALKFIVGFTQC	R	G	V	L	K	F	14	0	1551.74	Haliotis_sp_CLC_146_c0_g1_i1;Haliotis_sp_idb_13068_c0_g1_i1;Haliotis_sp_Tri_105374_c0_g1_i1	Haliotis_sp_CLC_146_c0_g1_i1	679	692	yes	no	2	0.0048675	78.814	38080000			4
GVDEEYLGLLGPVIR	TFSIPVVRGVDEEYLG	GLLGPVIRLEVGDVLD	R	G	V	I	R	L	15	0	1628.88	Haliotis_sp_idb_10164_c0_g1_i1;comp101565_c0_seq1_5 len=4906 path=[4884:0-315 5200:316-677 5562:678-679 5564:680-934 5819:935-1335 6220:1336-1351 6236:1352-1360 6245:1361-1686 6571:1687-2756 11796:2757-2778 7663:2779-2791 7676:2792-2983 11874:2984-2994 11976:2995-3219 11911:3220-3226 8111:3227-3524 8409:3525-3541 8426:3542-3808 8693:3809-3841 8726:3842-4905]	Haliotis_sp_idb_10164_c0_g1_i1	792	806	yes	no	2	2.8343e-07	127.79	6955400			1
GVGTTSVTEATNK	KGQKVDTKGVGTTSVT	SVTEATNKQLDTVIPE	K	G	V	N	K	Q	13	0	1263.63	Haliotis_sp_Tri_29101_c0_g1_i1	Haliotis_sp_Tri_29101_c0_g1_i1	123	135	yes	yes	2	4.4705e-16	189.24	193320000			5
GVVDSEDLPLNISR	PEYLNFIRGVVDSEDL	DLPLNISREMLQQSKI	R	G	V	S	R	E	14	0	1512.78	comp65289_c0_seq1_1 len=1940 path=[10131:0-119 1962:120-152 1995:153-1939];Haliotis_sp_Tri_81073_c0_g1_i1;tr|Q17UC2|Q17UC2_HALTU 84kDa heat shock protein OS=Haliotis tuberculata GN=hsp84 PE=2 SV=1;tr|M1JNK7|M1JNK7_HALDV Heat shock protein 90 OS=Haliotis diversicolor PE=2 SV=1;tr|D0V3X9|D0V3X9_HALDH Heat shock protein 90 OS=Haliotis discus hannai PE=2 SV=1;tr|A6N8F4|A6N8F4_HALAI Hsp90A OS=Haliotis…	comp65289_c0_seq1_1 len=1940 path=[10131:0-119 1962:120-152 1995:153-1939]	407	420	no	no	2	3.2407e-05	122.78	4781100			1
GVVPLAGTNGETTTQGLDGLSER	VVGIKVDKGVVPLAGT	GLDGLSERCAQYKKDG	K	G	V	E	R	C	23	0	2271.13	comp23247_c0_seq1_2 len=1455 path=[1433:0-1210 2644:1211-1454]	comp23247_c0_seq1_2 len=1455 path=[1433:0-1210 2644:1211-1454]	172	194	yes	yes	2	9.0122e-06	78.976	3436900			1
GVWANMQNFDR	GRSICRGKGVWANMQN	ANMQNFDRYCATQCMM	K	G	V	D	R	Y	11	0	1336.6	Haliotis_sp_CLC_1125_c0_g1_i1	Haliotis_sp_CLC_1125_c0_g1_i1	897	907	yes	yes	2	0.0014366	96.229	58204000	185		6
GWHVPTIDFTITTVHLGLGDK	VLVSWQDRGWHVPTID	VHLGLGDKWVALGFSE	R	G	W	D	K	W	21	0	2306.21	Haliotis_sp_Tri_28544_c0_g1_i1;Haliotis_sp_CLC_729_c0_g1_i1	Haliotis_sp_Tri_28544_c0_g1_i1	225	245	yes	no	3;4	3.5442e-15	129.46	36404000			5
GYADCAVFGDR	EALFDGDRGYADCAVF	DCAVFGDRQVVGTILK	R	G	Y	D	R	Q	11	0	1229.51	comp98044_c0_seq5_2 len=630 path=[1516:0-58 1575:59-108 1625:109-129 1646:130-263 1780:264-270 1787:271-569 6139:570-574 6144:575-586 5788:587-629];Haliotis_sp_Tri_52786_c0_g1_i1;comp98044_c0_seq2_2 len=1470 path=[1516:0-58 1575:59-108 1625:109-129 1646:130-263 1780:264-270 1787:271-569 6139:570-574 6144:575-586 2103:587-594 2111:595-1113 2630:1114-1130 2647:1131-1259 2776:1260-1391 2908:1392-141…	comp98044_c0_seq5_2 len=630 path=[1516:0-58 1575:59-108 1625:109-129 1646:130-263 1780:264-270 1787:271-569 6139:570-574 6144:575-586 5788:587-629]	79	89	yes	no	2	0.005115	98.898	23138000			3
GYFCPHDR	LPSYCGCRGYFCPHDR	GYFCPHDRIL______	R	G	Y	D	R	I	8	0	1050.43	Haliotis_sp_Tri_100581_c0_g1_i1;comp92993_c0_seq1_6 len=1148 path=[1:0-46 48:47-65 4306:66-84 3010:85-125 101:126-158 2567:159-205 2614:206-404 418:405-527 4470:528-529 4472:530-544 2899:545-584 598:585-631 3720:632-635 4514:636-770 784:771-842 4136:843-850 864:851-991 1005:992-1061 1075:1062-1108 1122:1109-1147];Haliotis_sp_idb_41627_c0_g1_i1	Haliotis_sp_Tri_100581_c0_g1_i1	233	240	yes	no	3	0.032352	71.379	5375400			1
GYFTELSVTLPSYCGCR	NGAHYQPKGYFTELSV	LPSYCGCRGYFCPHDR	K	G	Y	C	R	G	17	0	2008.9	Haliotis_sp_Tri_100581_c0_g1_i1;comp92993_c0_seq1_6 len=1148 path=[1:0-46 48:47-65 4306:66-84 3010:85-125 101:126-158 2567:159-205 2614:206-404 418:405-527 4470:528-529 4472:530-544 2899:545-584 598:585-631 3720:632-635 4514:636-770 784:771-842 4136:843-850 864:851-991 1005:992-1061 1075:1062-1108 1122:1109-1147];Haliotis_sp_idb_41627_c0_g1_i1;comp92993_c0_seq2_6 len=1160 path=[1:0-46 48:47-65 43…	Haliotis_sp_Tri_100581_c0_g1_i1	216	232	yes	no	2;3	1.819e-15	152.34	25040000			6
GYIDNVTIYLCRP	GTNFANFRGYIDNVTI	VTIYLCRP________	R	G	Y	R	P	-	13	1	1582.78	Haliotis_sp_idb_25730_c0_g1_i1	Haliotis_sp_idb_25730_c0_g1_i1	761	773	no	no	2;3	0.00014405	115.57	56612000			7
GYRPPHDR	GDEIWMGRGYRPPHDR	GYRPPHDRILRYKYEN	R	G	Y	D	R	I	8	1	996.489	Haliotis_sp_idb_50884_c0_g1_i1;Haliotis_sp_idb_18771_c0_g1_i1;Haliotis_sp_idb_18767_c0_g1_i1	Haliotis_sp_idb_50884_c0_g1_i1	139	146	yes	no	3	0.024877	85.676	7933700			2
GYSFTTTAER	LMKILTERGYSFTTTA	SFTTTAEREIVRDIKE	R	G	Y	E	R	E	10	0	1131.52	tr|B3TK83|B3TK83_HALDV Beta-actin 2 OS=Haliotis diversicolor PE=2 SV=1;tr|Q256S1|Q256S1_HALTU Actin OS=Haliotis tuberculata GN=actin PE=2 SV=1;tr|B3SNT2|B3SNT2_HALDV Actin OS=Haliotis diversicolor PE=2 SV=1;Haliotis_sp_Tri_131427_c0_g1_i1;comp103470_c1_seq20_6 len=1319 path=[18001:0-239 25907:240-242 1593:243-278 25943:279-283 25948:284-287 25952:288-331 21354:332-362 1713:363-373 26024:374-391 1…	tr|B3TK83|B3TK83_HALDV Beta-actin 2 OS=Haliotis diversicolor PE=2 SV=1	197	206	no	no	2	3.2161e-05	144.65	105020000			5
GYSFTTTAEREIVR	LMKILTERGYSFTTTA	TAEREIVRDIKEKLAY	R	G	Y	V	R	D	14	1	1628.82	tr|B3TK83|B3TK83_HALDV Beta-actin 2 OS=Haliotis diversicolor PE=2 SV=1;tr|Q256S1|Q256S1_HALTU Actin OS=Haliotis tuberculata GN=actin PE=2 SV=1;tr|B3SNT2|B3SNT2_HALDV Actin OS=Haliotis diversicolor PE=2 SV=1;Haliotis_sp_Tri_131427_c0_g1_i1;comp103470_c1_seq20_6 len=1319 path=[18001:0-239 25907:240-242 1593:243-278 25943:279-283 25948:284-287 25952:288-331 21354:332-362 1713:363-373 26024:374-391 1…	tr|B3TK83|B3TK83_HALDV Beta-actin 2 OS=Haliotis diversicolor PE=2 SV=1	197	210	no	no	3	0.0010493	79.089	4985400			1
GYVDGNTGSIPWK	VYDGEQFKGYVDGNTG	NTGSIPWKGVIQKRSH	K	G	Y	W	K	G	13	0	1392.67	Haliotis_sp_Tri_35519_c0_g1_i1;Haliotis_sp_idb_43536_c0_g1_i1	Haliotis_sp_Tri_35519_c0_g1_i1	327	339	yes	no	2	0.01007	77.644	35930000			1
HACGCIPENAETR	PSNHIYNKHACGCIPE	IPENAETRAAREPAFP	K	H	A	T	R	A	13	0	1513.64	Haliotis_sp_Tri_35519_c0_g1_i1	Haliotis_sp_Tri_35519_c0_g1_i1	85	97	yes	yes	2;3	0.00023014	115.34	17672000			6
HCPAGTTLNQSK	IHGKWRIRHCPAGTTL	GTTLNQSKCVCDHA__	R	H	C	S	K	C	12	0	1312.62	Haliotis_sp_Tri_100716_c0_g1_i1	Haliotis_sp_Tri_100716_c0_g1_i1	93	104	yes	yes	2;3	1.4243e-05	134.56	13632000			4
HCVLQWR	IPQDLTCRHCVLQWRW	RHCVLQWRWVTDQYLL	R	H	C	W	R	W	7	0	997.492	Haliotis_sp_idb_66139_c0_g1_i1	Haliotis_sp_idb_66139_c0_g1_i1	75	81	yes	yes	2;3	0.022886	153.67	71551000			4
HDVPDYLTLDELR	GAPMQPKRHDVPDYLT	YLTLDELRMSFTTGSF	R	H	D	L	R	M	13	0	1584.78	Haliotis_sp_CLC_303_c0_g1_i1	Haliotis_sp_CLC_303_c0_g1_i1	334	346	yes	yes	2;3	5.9576e-05	115.12	25518000			5
HGETKPLIGGDDHDFQK	GDDHDFQKHGETKPLI	GDDHDFQKHGETKPLI	K	H	G	Q	K	H	17	1	1892.9	Haliotis_sp_idb_44191_c0_g1_i1	Haliotis_sp_idb_44191_c0_g1_i1	359	375	yes	no	3;4	2.8626e-16	154.39	85149000			9
HGVGQFLFTGR	APHRCGIRHGVGQFLF	GQFLFTGRVRLGRPVL	R	H	G	G	R	V	11	0	1217.63	Haliotis_sp_idb_12724_c0_g1_i1;comp82638_c0_seq1_6 len=2489 path=[2469:0-1041 3511:1042-1521 3991:1522-2488]	Haliotis_sp_idb_12724_c0_g1_i1	262	272	yes	no	2;3	8.8671e-05	125.74	13541000			5
HIDDADWFMK	AFRYIYEKHIDDADWF	DDADWFMKADDDTYVI	K	H	I	M	K	A	10	0	1276.55	Haliotis_sp_Tri_47901_c0_g1_i1;comp92949_c2_seq16_6 len=2805 path=[10669:0-168 25616:169-326 10996:327-505 11175:506-523 11193:524-749 11419:750-1339 12009:1340-1367 3329:1368-1370 3332:1371-1405 26308:1406-1409 3371:1410-1419 3381:1420-1443 3405:1444-1676 3638:1677-1724 3686:1725-2454 4416:2455-2473 4435:2474-2613 4589:2614-2804];comp92949_c2_seq3_6 len=2819 path=[10669:0-168 25616:169-326 10996…	Haliotis_sp_Tri_47901_c0_g1_i1	184	193	yes	no	2	0.012626	76.943	11666000	93		2
HIELVGHQVR	IKDGSVAKHIELVGHQ	ELVGHQVRTKLDEIKR	K	H	I	V	R	T	10	0	1186.66	comp92223_c1_seq1_1 len=1422 path=[5715:0-199 5915:200-218 5934:219-467 17974:468-468 6184:469-484 6200:485-1421];Haliotis_sp_idb_2286_c0_g1_i1;comp92223_c1_seq2_1 len=1458 path=[5715:0-199 5915:200-218 5934:219-467 17951:468-470 15696:471-503 17974:504-504 6184:505-520 6200:521-1457];Haliotis_sp_Tri_135246_c0_g1_i1;comp92223_c1_seq3_1 len=528 path=[5715:0-199 5915:200-218 5934:219-467 17951:468-…	comp92223_c1_seq1_1 len=1422 path=[5715:0-199 5915:200-218 5934:219-467 17974:468-468 6184:469-484 6200:485-1421]	121	130	yes	no	3	8.2018e-05	135.55	50823000			5
HIIESFEDLK	VDKECYVRHIIESFED	IESFEDLKEKIGGIEQ	R	H	I	L	K	E	10	0	1229.63	Haliotis_sp_idb_26064_c0_g1_i1;comp81814_c0_seq1_2 len=1018 path=[996:0-317 1314:318-418 1415:419-467 1464:468-622 1619:623-631 1628:632-754 1751:755-775 1772:776-1017];comp81814_c0_seq3_2 len=1327 path=[996:0-317 2344:318-626 1314:627-727 1415:728-776 1464:777-931 1619:932-940 1628:941-1063 1751:1064-1084 1772:1085-1326]	Haliotis_sp_idb_26064_c0_g1_i1	124	133	yes	no	2	0.00047098	136.02	5462000			2
HIIESFEDLKEK	VDKECYVRHIIESFED	SFEDLKEKIGGIEQHD	R	H	I	E	K	I	12	1	1486.77	Haliotis_sp_idb_26064_c0_g1_i1;comp81814_c0_seq1_2 len=1018 path=[996:0-317 1314:318-418 1415:419-467 1464:468-622 1619:623-631 1628:632-754 1751:755-775 1772:776-1017];comp81814_c0_seq3_2 len=1327 path=[996:0-317 2344:318-626 1314:627-727 1415:728-776 1464:777-931 1619:932-940 1628:941-1063 1751:1064-1084 1772:1085-1326]	Haliotis_sp_idb_26064_c0_g1_i1	124	135	yes	no	3	2.5301e-08	136.38	16657000			4
HILNTMYK	IDCSKPYRHILNTMYK	HILNTMYKQECKYPEL	R	H	I	Y	K	Q	8	0	1018.53	Haliotis_sp_idb_1745_c0_g1_i1	Haliotis_sp_idb_1745_c0_g1_i1	1811	1818	yes	yes	2	0.018119	100.02	19445000	269		5
HITPTLTNELFK	DSAGKFDRHITPTLTN	TLTNELFKSGTNSLDL	R	H	I	F	K	S	12	0	1412.77	Haliotis_sp_idb_25746_c0_g1_i1;Haliotis_sp_idb_25748_c0_g1_i1;Haliotis_sp_CLC_532_c0_g1_i1	Haliotis_sp_idb_25746_c0_g1_i1	476	487	yes	no	2;3	7.6631e-11	167.11	632740000			11
HLEINPDHPIVETLR	MGYMMAKKHLEINPDH	HPIVETLRQKAEADKN	K	H	L	L	R	Q	15	0	1781.94	comp65289_c1_seq1_1 len=588 path=[9001:0-587]	comp65289_c1_seq1_1 len=588 path=[9001:0-587]	20	34	yes	yes	3	1.1073e-07	124.25	2385800			1
HLEINPDHSIIETLR	MGYMAAKKHLEINPDH	HSIIETLRQKAEADKN	K	H	L	L	R	Q	15	0	1785.94	comp65289_c0_seq2_1 len=2735 path=[1880:0-81 1962:82-114 6403:115-966 7256:967-2734]	comp65289_c0_seq2_1 len=2735 path=[1880:0-81 1962:82-114 6403:115-966 7256:967-2734]	644	658	yes	yes	3	4.5415e-12	147.12	2235800			1
HLLPDELGGPK	TIYYLRGRHLLPDELG	PDELGGPKTPYNLKPS	R	H	L	P	K	T	11	0	1174.63	Haliotis_sp_Tri_25106_c0_g1_i1	Haliotis_sp_Tri_25106_c0_g1_i1	139	149	yes	yes	2;3	0.0014081	118.28	1249400000			13
HLTPEYLVAPSEVDWR	SRDVQCSKHLTPEYLV	APSEVDWRKQGYVTPV	K	H	L	W	R	K	16	0	1910.95	Haliotis_sp_CLC_227_c0_g1_i1;comp82154_c1_seq3_3 len=1594 path=[1:0-26 28:27-28 30:29-1120 1122:1121-1593];comp82154_c1_seq4_3 len=1789 path=[3677:0-11 3689:12-221 28:222-223 30:224-1315 1122:1316-1788];comp82154_c1_seq2_2 len=1821 path=[1:0-26 4872:27-43 3689:44-253 28:254-255 30:256-1347 1122:1348-1820]	Haliotis_sp_CLC_227_c0_g1_i1	135	150	yes	no	3	2.9626e-07	103.79	4511000			2
HNGDHVVLAVR	CIGVDFIKHNGDHVVL	DHVVLAVRKMKGYAAQ	K	H	N	V	R	K	11	0	1215.65	comp105495_c0_seq9_4 len=2286 path=[9783:0-21 1946:22-1210 3135:1211-1564 19827:1565-1565 3490:1566-1729 3654:1730-2285];Haliotis_sp_Tri_129603_c0_g1_i1;comp105495_c0_seq23_4 len=2970 path=[19402:0-22 1262:23-58 19462:59-65 1305:66-160 1400:161-295 1535:296-322 19538:323-324 1565:325-335 1576:336-374 1615:375-416 1657:417-426 1667:427-437 1678:438-503 19643:504-507 1748:508-513 1754:514-548 19668…	comp105495_c0_seq9_4 len=2286 path=[9783:0-21 1946:22-1210 3135:1211-1564 19827:1565-1565 3490:1566-1729 3654:1730-2285]	417	427	yes	no	3	0.011933	67.385	1126100			1
HNVDLDLPDSAPSGFR	YDDYMQSRHNVDLDLP	DSAPSGFRFPGLHYPP	R	H	N	F	R	F	16	0	1738.83	Haliotis_sp_CLC_554_c0_g1_i1	Haliotis_sp_CLC_554_c0_g1_i1	196	211	yes	yes	2;3	1.0223e-08	137.61	26227000			5
HPHVDPDVVQR	LGKTKGRRHPHVDPDV	VDPDVVQRLRDFYRPF	R	H	P	Q	R	L	11	0	1297.65	Haliotis_sp_Tri_123348_c0_g1_i1;comp98866_c0_seq1_1 len=3558 path=[1:0-163 165:164-165 167:166-323 325:324-2413 2415:2414-2430 2432:2431-2654 2658:2655-2725 2729:2726-2749 2753:2750-2843 2847:2844-2867 2871:2868-3005 3009:3006-3029 3033:3030-3057 3061:3058-3081 3085:3082-3089 3093:3090-3113 3117:3114-3133 3137:3134-3157 3161:3158-3177 3181:3178-3201 3205:3202-3392 3396:3393-3393 3397:3394-3417 34…	Haliotis_sp_Tri_123348_c0_g1_i1	407	417	yes	no	3	0.0015249	107.58	1326600			2
HPQTLPPGAASFLPPGAAPLVPPPGQR	RPVPSPGRHPQTLPPG	LVPPPGQRYPYLATSN	R	H	P	Q	R	Y	27	0	2669.44	Haliotis_sp_idb_34528_c0_g1_i1	Haliotis_sp_idb_34528_c0_g1_i1	182	208	yes	yes	3	9.1714e-16	106.12	24104000			7
HQGVMVGMGQK	PSIVGRPRHQGVMVGM	VMVGMGQKDSYVGDEA	R	H	Q	Q	K	D	11	0	1170.56	tr|B3TK83|B3TK83_HALDV Beta-actin 2 OS=Haliotis diversicolor PE=2 SV=1;tr|Q256S1|Q256S1_HALTU Actin OS=Haliotis tuberculata GN=actin PE=2 SV=1;tr|B3SNT2|B3SNT2_HALDV Actin OS=Haliotis diversicolor PE=2 SV=1;Haliotis_sp_Tri_131427_c0_g1_i1;comp103470_c1_seq20_6 len=1319 path=[18001:0-239 25907:240-242 1593:243-278 25943:279-283 25948:284-287 25952:288-331 21354:332-362 1713:363-373 26024:374-391 1…	tr|B3TK83|B3TK83_HALDV Beta-actin 2 OS=Haliotis diversicolor PE=2 SV=1	40	50	no	no	2;3	0.0014476	96.113	2426200	13;14		3
HQGVMVGMGQKDSYVGDEAQSK	PSIVGRPRHQGVMVGM	VGDEAQSKRGILTLKY	R	H	Q	S	K	R	22	1	2350.07	tr|B3TK83|B3TK83_HALDV Beta-actin 2 OS=Haliotis diversicolor PE=2 SV=1;tr|Q256S1|Q256S1_HALTU Actin OS=Haliotis tuberculata GN=actin PE=2 SV=1;tr|B3SNT2|B3SNT2_HALDV Actin OS=Haliotis diversicolor PE=2 SV=1;Haliotis_sp_Tri_131427_c0_g1_i1;comp103470_c1_seq20_6 len=1319 path=[18001:0-239 25907:240-242 1593:243-278 25943:279-283 25948:284-287 25952:288-331 21354:332-362 1713:363-373 26024:374-391 1…	tr|B3TK83|B3TK83_HALDV Beta-actin 2 OS=Haliotis diversicolor PE=2 SV=1	40	61	no	no	4	8.8445e-07	84.946	2172600	13;14		1
HQGVMVGMGQKDSYVGDEAQSKR	PSIVGRPRHQGVMVGM	GDEAQSKRGILTLKYP	R	H	Q	K	R	G	23	2	2506.17	tr|B3TK83|B3TK83_HALDV Beta-actin 2 OS=Haliotis diversicolor PE=2 SV=1;tr|Q256S1|Q256S1_HALTU Actin OS=Haliotis tuberculata GN=actin PE=2 SV=1;tr|B3SNT2|B3SNT2_HALDV Actin OS=Haliotis diversicolor PE=2 SV=1;Haliotis_sp_Tri_131427_c0_g1_i1;comp103470_c1_seq20_6 len=1319 path=[18001:0-239 25907:240-242 1593:243-278 25943:279-283 25948:284-287 25952:288-331 21354:332-362 1713:363-373 26024:374-391 1…	tr|B3TK83|B3TK83_HALDV Beta-actin 2 OS=Haliotis diversicolor PE=2 SV=1	40	62	no	no	4	4.8448e-09	88.872	6393900	13;14		2
HQNVIAVVSK	NSTTPDGRHQNVIAVV	NVIAVVSKDCIPIIST	R	H	Q	S	K	D	10	0	1093.62	Haliotis_sp_idb_52687_c0_g1_i1	Haliotis_sp_idb_52687_c0_g1_i1	173	182	yes	yes	2	0.0082814	105.46	21316000			2
HSGNITFDEIVNIAR	LYLLSAVKHSGNITFD	DEIVNIARQMRHRSLA	K	H	S	A	R	Q	15	0	1684.85	comp24361_c0_seq1_1 len=264 path=[1163:0-21 363:22-263];comp24361_c0_seq2_2 len=604 path=[1:0-361 363:362-603]	comp24361_c0_seq1_1 len=264 path=[1163:0-21 363:22-263]	10	24	yes	no	3	4.2334e-07	109.07	908040			1
HSLPGSHGTNVKPYIGPTR	HAPHSQFRHSLPGSHG	KPYIGPTRQSMPPSIP	R	H	S	T	R	Q	19	1	2017.05	Haliotis_sp_Tri_45070_c0_g1_i1	Haliotis_sp_Tri_45070_c0_g1_i1	122	140	yes	yes	4	4.0091e-06	96.379	5583700			2
HSQSVSKPSQTGFSGTISR	VPSITISRHSQSVSKP	GFSGTISRSAQSTSIF	R	H	S	S	R	S	19	1	1989.99	Haliotis_sp_idb_17035_c0_g1_i1	Haliotis_sp_idb_17035_c0_g1_i1	87	105	yes	yes	2;3;4	1.144e-16	148.06	238460000			10
HSYLDKPIIAR	NTDSFSVKHSYLDKPI	LDKPIIARFVKFHTVH	K	H	S	A	R	F	11	1	1311.73	Haliotis_sp_idb_10148_c0_g1_i1;Haliotis_sp_idb_10147_c0_g1_i1;comp92459_c0_seq7_1 len=3536 path=[24690:0-221 24912:222-228 10457:229-730 14471:731-737 10966:738-1008 11237:1009-1009 11238:1010-2109 12338:2110-2977 3338:2978-3503 522:3504-3535];comp92459_c0_seq4_1 len=3629 path=[23354:0-114 10250:115-321 10457:322-823 14471:824-830 10966:831-1101 11237:1102-1102 11238:1103-2202 12338:2203-3070 333…	Haliotis_sp_idb_10148_c0_g1_i1	145	155	yes	no	3	0.0015955	93.928	8705200			2
HTLLSMVDQLNINDNNQR	TIDFQTLKHTLLSMVD	NINDNNQRFGVVLYST	K	H	T	Q	R	F	18	0	2124.04	Haliotis_sp_Tri_63812_c0_g1_i1	Haliotis_sp_Tri_63812_c0_g1_i1	318	335	yes	yes	2;3	4.6469e-34	197.15	329050000	454		9
HTSTHVNTLPAQPPRPQSNLK	SVTIDLQKHTSTHVNT	PRPQSNLKTKQQHSHH	K	H	T	L	K	T	21	1	2322.22	comp59223_c0_seq1_2 len=530 path=[1:0-47 49:48-413 415:414-471 1077:472-529]	comp59223_c0_seq1_2 len=530 path=[1:0-47 49:48-413 415:414-471 1077:472-529]	122	142	yes	yes	3;4	8.3248e-19	137.73	184020000			9
HTSTHVNTLPEQPPRPQSNLK	SVTIDLQKHTSTHVNT	PRPQSNLKTKQQHSHH	K	H	T	L	K	T	21	1	2380.22	Haliotis_sp_Tri_28544_c0_g1_i1	Haliotis_sp_Tri_28544_c0_g1_i1	363	383	yes	yes	3;4;5	6.5089e-28	172.5	189520000			8
HTSVDLNYRPLMK	SLECVYKRHTSVDLNY	LNYRPLMKAAHFYEKR	R	H	T	M	K	A	13	1	1572.81	comp101638_c0_seq5_5 len=1626 path=[2732:0-74 10580:75-88 10594:89-96 2829:97-107 2840:108-110 2843:111-137 7690:138-156 2889:157-160 2893:161-208 8024:209-223 10658:224-253 10688:254-275 3004:276-354 9007:355-414 3142:415-524 3252:525-1187 3915:1188-1601 10991:1602-1602 10992:1603-1625];comp101638_c0_seq1_5 len=2332 path=[2732:0-74 10580:75-88 10594:89-96 2829:97-107 2840:108-110 2843:111-137 76…	comp101638_c0_seq5_5 len=1626 path=[2732:0-74 10580:75-88 10594:89-96 2829:97-107 2840:108-110 2843:111-137 7690:138-156 2889:157-160 2893:161-208 8024:209-223 10658:224-253 10688:254-275 3004:276-354 9007:355-414 3142:415-524 3252:525-1187 3915:1188-1601 10991:1602-1602 10992:1603-1625]	125	137	yes	no	3;4	5.7092e-10	150.49	118050000	3		6
HVEPETYEPR	GGAASGFRHVEPETYE	EPETYEPRLLHFNGKG	R	H	V	P	R	L	10	0	1255.58	Haliotis_sp_Tri_91049_c0_g1_i1;comp93951_c0_seq1_3 len=2511 path=[2491:0-1214 3706:1215-1216 3708:1217-1250 3742:1251-1261 3753:1262-1597 4091:1598-1691 4185:1692-1748 6236:1749-1764 4258:1765-2365 4859:2366-2405 4899:2406-2510];tr|B6RB97|B6RB97_HALDI Gelsolin OS=Haliotis discus discus PE=2 SV=1	Haliotis_sp_Tri_91049_c0_g1_i1	159	168	yes	no	2	0.0040401	115.78	2605000			1
HVFEQWTPDGTWVR	LRPVAGDKHVFEQWTP	TPDGTWVRHRCPLFTE	K	H	V	V	R	H	14	0	1756.83	Haliotis_sp_CLC_2347_c0_g1_i1;Haliotis_sp_idb_28940_c0_g1_i1	Haliotis_sp_CLC_2347_c0_g1_i1	395	408	yes	no	2	0.017062	68.972	5272300			1
HVFGESDELIGQK	VLGHSERRHVFGESDE	SDELIGQKVSHALAEG	R	H	V	Q	K	V	13	0	1457.72	comp23692_c0_seq1_3 len=1292 path=[1:0-1291]	comp23692_c0_seq1_3 len=1292 path=[1:0-1291]	102	114	yes	yes	3	0.0001738	93.623	1787000			1
HVLVTLGEK	TVMGAEIRHVLVTLGE	VLVTLGEKMTEEEVEM	R	H	V	E	K	M	9	0	994.581	comp41851_c0_seq2_2 len=628 path=[1:0-450 452:451-627];comp41851_c0_seq1_2 len=673 path=[1:0-450 1300:451-495 452:496-672]	comp41851_c0_seq2_2 len=628 path=[1:0-450 452:451-627]	119	127	yes	no	2	0.0078541	121.73	2479900			1
HVVGYFEAK	EELNNKKRHVVGYFEA	VVGYFEAKNSDTYKTF	R	H	V	A	K	N	9	0	1048.53	Haliotis_sp_Tri_88331_c0_g1_i1;comp101550_c1_seq1_3 len=2684 path=[2888:0-1014 3903:1015-1703 15176:1704-1706 4595:1707-1802 4691:1803-1898 15270:1899-1899 4788:1900-1901 4790:1902-2034 4923:2035-2062 10588:2063-2111 5000:2112-2247 5136:2248-2262 5151:2263-2395 5284:2396-2405 5294:2406-2560 5449:2561-2590 5479:2591-2683]	Haliotis_sp_Tri_88331_c0_g1_i1	187	195	yes	no	2	0.025657	100.02	7606200			1
HYGGLTGLNKAETAAK	RTWRLNERHYGGLTGL	NKAETAAKHGEAQVKI	R	H	Y	A	K	H	16	1	1629.85	comp26587_c0_seq1_2 len=1722 path=[1700:0-1401 3102:1402-1721]	comp26587_c0_seq1_2 len=1722 path=[1700:0-1401 3102:1402-1721]	116	131	yes	yes	3	4.4979e-05	91.657	1523900			1
HYSSVIHGIDTIYR	NALNAIWKHYSSVIHG	HGIDTIYRGLGDTGLK	K	H	Y	Y	R	G	14	0	1659.84	Haliotis_sp_idb_19028_c0_g1_i1;comp97297_c0_seq2_4 len=3335 path=[1:0-69 71:70-93 95:94-461 8007:462-685 687:686-695 697:696-843 8128:844-991 993:992-1009 1011:1010-1085 1087:1086-1271 1273:1272-1281 1283:1282-2153 2155:2154-2852 2854:2853-2877 2879:2878-3334]	Haliotis_sp_idb_19028_c0_g1_i1	75	88	yes	no	3	7.4111e-06	119.87	6976000			1
IAEVQWR	LQRPLAARIAEVQWRS	RIAEVQWRSQMPSMLA	R	I	A	W	R	S	7	0	900.482	Haliotis_sp_Tri_127820_c0_g1_i1	Haliotis_sp_Tri_127820_c0_g1_i1	119	125	yes	yes	2	0.01193	154.11	430610000			4
IAGGGDLIPIR	QVSNLQCKIAGGGDLI	GGDLIPIRTPEYRAWV	K	I	A	I	R	T	11	0	1080.63	Haliotis_sp_idb_50884_c0_g1_i1	Haliotis_sp_idb_50884_c0_g1_i1	27	37	yes	yes	2;3	3.6413e-06	143.5	2225200000			9
IAGLQDEVQR	EKASVDARIAGLQDEV	GLQDEVQRQAGVIDIL	R	I	A	Q	R	Q	10	0	1127.59	Haliotis_sp_Tri_8133_c0_g1_i1;comp93947_c0_seq8_1 len=3375 path=[1671:0-592 2264:593-779 2451:780-1160 9128:1161-1247 9215:1248-1301 9269:1302-1378 9346:1379-1497 13015:1498-1753 13271:1754-1880 13398:1881-3374];comp93947_c0_seq11_1 len=6924 path=[1671:0-592 2264:593-779 2451:780-1160 9128:1161-1247 9215:1248-1301 9269:1302-1378 9346:1379-1497 9465:1498-1834 9802:1835-2936 10904:2937-3166 11134:3…	Haliotis_sp_Tri_8133_c0_g1_i1	151	160	yes	no	2	2.2779e-05	150.35	4969100			2
IAIFEYSDR	RLRNRGLKIAIFEYSD	AIFEYSDRIGGRMFTA	K	I	A	D	R	I	9	0	1112.55	Haliotis_sp_Tri_25106_c0_g1_i1	Haliotis_sp_Tri_25106_c0_g1_i1	66	74	yes	yes	2	0.012142	113.62	483170000			3
IASALGLPLTSIAIESIFDPSDDIPLDR	KVAEIEGRIASALGLP	SDDIPLDRADVDAIIG	R	I	A	D	R	A	28	0	2938.55	Haliotis_sp_CLC_3466_c0_g1_i1	Haliotis_sp_CLC_3466_c0_g1_i1	101	128	yes	yes	3	5.471e-21	119.45	20135000			2
IAYSIDAGAR	VIYDYKKRIAYSIDAG	YSIDAGARTCTKFPVE	R	I	A	A	R	T	10	0	1035.53	Haliotis_sp_Tri_31892_c0_g1_i1;comp22593_c0_seq1_3 len=735 path=[1:0-734]	Haliotis_sp_Tri_31892_c0_g1_i1	81	90	yes	no	2	9.7152e-06	161.27	73903000			5
ICEEVLELLDK	KVEEELKKICEEVLEL	EVLELLDKHLIPQTKE	K	I	C	D	K	H	11	0	1359.7	Haliotis_sp_Tri_60505_c0_g1_i1;comp87374_c0_seq2_6 len=4270 path=[1:0-132 9647:133-138 181:139-3245 3288:3246-3855 3898:3856-3871 3914:3872-4269];comp87374_c0_seq4_5 len=4311 path=[1:0-132 134:133-179 181:180-3286 3288:3287-3896 3898:3897-3912 3914:3913-4310]	Haliotis_sp_Tri_60505_c0_g1_i1	105	115	yes	no	2	0.03883	74.392	2375100			1
ICPQITEYCFSYDR	HSPFQDPRICPQITEY	EYCFSYDRTSIIGPDN	R	I	C	D	R	T	14	0	1850.8	Haliotis_sp_Tri_72839_c0_g1_i1	Haliotis_sp_Tri_72839_c0_g1_i1	47	60	yes	yes	2	3.8939e-05	121.24	39094000			4
ICPWNNPR	HKGYFEFRICPWNNPR	ICPWNNPRLAVNQSCL	R	I	C	P	R	L	8	0	1055.5	Haliotis_sp_CLC_1125_c0_g1_i1	Haliotis_sp_CLC_1125_c0_g1_i1	124	131	yes	yes	2	0.020741	131.04	40379000			3
ICYAPNEIR	SGYLIPPRICYAPNEI	CYAPNEIRNCADIAIT	R	I	C	I	R	N	9	0	1134.55	Haliotis_sp_idb_66139_c0_g1_i1	Haliotis_sp_idb_66139_c0_g1_i1	101	109	yes	yes	2	0.010392	115.71	221410000			4
IDELMKPMLAGVK	PVSNQLPKIDELMKPM	KPMLAGVKLSNSLPQL	K	I	D	V	K	L	13	1	1443.78	Haliotis_sp_idb_44191_c0_g1_i1	Haliotis_sp_idb_44191_c0_g1_i1	246	258	yes	yes	3	0.00050645	84.169	15997000	375;376		4
IDGLHYFPGR	TKPSCAGKIDGLHYFP	GLHYFPGRELGEEFIQ	K	I	D	G	R	E	10	0	1173.59	Haliotis_sp_idb_1745_c0_g1_i1;Haliotis_sp_CLC_2232_c0_g1_i1	Haliotis_sp_idb_1745_c0_g1_i1	1588	1597	yes	no	2;3	0.0086359	81.099	42560000			4
IDTITDDGTPDDQDDISDDIDDTPLDNMR	MREALEDRIDTITDDG	DTPLDNMREAVLDKIG	R	I	D	M	R	E	29	0	3235.35	Haliotis_sp_idb_42421_c0_g1_i1	Haliotis_sp_idb_42421_c0_g1_i1	57	85	yes	yes	3	2.0926e-07	77.51	97563000	371		2
IDTITDDR	MREALEDRIDTITDDR	IDTITDDRTPDDQDDL	R	I	D	D	R	T	8	0	947.456	Haliotis_sp_idb_22086_c0_g1_i1;Haliotis_sp_idb_42421_c0_g1_i1	Haliotis_sp_idb_22086_c0_g1_i1	536	543	no	no	2	0.0032288	149.65	226690000			7
IDTITDDRTPD	MREALEDRIDTITDDR	ITDDRTPDDQDDLSND	R	I	D	P	D	D	11	1	1260.58	Haliotis_sp_idb_22086_c0_g1_i1	Haliotis_sp_idb_22086_c0_g1_i1	536	546	yes	yes	2	0.0049459	116.55	5146800			2
IDTITDDRTPDDQDDLSNDNDDTPWDNMR	MREALEDRIDTITDDR	DTPWDNMREALEDRID	R	I	D	M	R	E	29	1	3407.4	Haliotis_sp_idb_22086_c0_g1_i1	Haliotis_sp_idb_22086_c0_g1_i1	536	564	yes	yes	3	3.0826e-50	174.06	24458000	289		3
IDTITDDRTPDDQDDLSNVNDDNDDTPLDNMR	MREALEDRIDTITDDR	DTPLDNMREALEDRID	R	I	D	M	R	E	32	1	3662.54	Haliotis_sp_idb_42421_c0_g1_i1	Haliotis_sp_idb_42421_c0_g1_i1	19	50	yes	yes	3	7.701e-10	83.567	24421000	372		2
IDYEFGGR	AMDALSVRIDYEFGGR	IDYEFGGRTINSNRLI	R	I	D	G	R	T	8	0	955.44	Haliotis_sp_Tri_111928_c0_g1_i1;comp64272_c0_seq1_3 len=1172 path=[1150:0-1147 2298:1148-1171]	Haliotis_sp_Tri_111928_c0_g1_i1	222	229	yes	no	2	0.00236	144.38	31676000			3
IEDVAGGDIGDDDDDDGFEK	IRDALEDRIEDVAGGD	DDDDGFEKQDGIDNDD	R	I	E	E	K	Q	20	0	2095.83	Haliotis_sp_idb_22086_c0_g1_i1;Haliotis_sp_Tri_23060_c0_g1_i1;Haliotis_sp_Tri_23058_c0_g1_i1	Haliotis_sp_idb_22086_c0_g1_i1	377	396	yes	no	2;3	1.3159e-08	107.41	146370000			9
IEELGGLIDAK	DEDMETLKIEELGGLI	LGGLIDAKDMVDNEEE	K	I	E	A	K	D	11	0	1156.63	Haliotis_sp_idb_13752_c0_g1_i1;comp100168_c0_seq2_1 len=2206 path=[2299:0-165 2465:166-190 2490:191-893 3193:894-911 3211:912-1191 3491:1192-1207 6450:1208-1318 6482:1319-1331 3631:1332-1336 6516:1337-1358 6538:1359-1360 3660:1361-1363 3663:1364-1462 3762:1463-1702 6609:1703-1709 6616:1710-1720 4020:1721-1902 4202:1903-2056 4370:2057-2101 6720:2102-2149 4469:2150-2205];comp100168_c0_seq1_1 len=22…	Haliotis_sp_idb_13752_c0_g1_i1	80	90	yes	no	2	0.0085121	90.614	18989000			1
IELFDQEPR	NSRLHDFKIELFDQEP	ELFDQEPRPTEVGVEC	K	I	E	P	R	P	9	0	1145.57	Haliotis_sp_Tri_120379_c0_g1_i1;Haliotis_sp_idb_2772_c0_g1_i1	Haliotis_sp_Tri_120379_c0_g1_i1	2335	2343	no	no	2	0.048984	79.148	3654100			0
IETDVTHFKCMK	TCSWYFCKIETDVTHF	VTHFKCMKHFFUKUVT	K	I	E	M	K	H	12	1	1507.72	comp6958_c0_seq1_5 len=265 path=[243:0-89 333:90-264]	comp6958_c0_seq1_5 len=265 path=[243:0-89 333:90-264]	44	55	yes	yes	2	0.0088268	77.744	7091300	68		1
IETPSQYR	VNGDYQARIETPSQYR	IETPSQYRGWNIKIYS	R	I	E	Y	R	G	8	0	992.493	Haliotis_sp_CLC_4272_c0_g1_i1;comp104530_c1_seq1_2 len=2811 path=[3257:0-1085 8372:1086-1095 4353:1096-1272 4530:1273-1275 4533:1276-1310 4568:1311-1329 4587:1330-1565 4823:1566-1575 4833:1576-1582 4840:1583-1879 5137:1880-1913 5171:1914-2004 5262:2005-2034 5292:2035-2127 8898:2128-2137 8908:2138-2139 5397:2140-2188 11357:2189-2239 11395:2240-2252 5510:2253-2409 5667:2410-2520 5778:2521-2557 5815…	Haliotis_sp_CLC_4272_c0_g1_i1	425	432	yes	no	2	0.0045058	155	3284700			1
IFGCAPLSLCNR	YCTPENKKIFGCAPLS	APLSLCNRNLIGNLTV	K	I	F	N	R	N	12	0	1406.68	Haliotis_sp_Tri_83476_c0_g1_i1	Haliotis_sp_Tri_83476_c0_g1_i1	340	351	yes	yes	2	3.6773e-08	148.28	33999000			5
IFGVTTLDIVR	HGVYNPNKIFGVTTLD	VTTLDIVRANTFVAEL	K	I	F	V	R	A	11	0	1232.71	comp103921_c1_seq6_3 len=1085 path=[16188:0-912 13400:913-913 13401:914-1084]	comp103921_c1_seq6_3 len=1085 path=[16188:0-912 13400:913-913 13401:914-1084]	126	136	yes	yes	2	0.0014081	118.28	2836400			2
IFLAYQYQWWK	VRPVQAQKIFLAYQYQ	AYQYQWWKRGNADITH	K	I	F	W	K	R	11	0	1544.78	Haliotis_sp_idb_20988_c0_g1_i1	Haliotis_sp_idb_20988_c0_g1_i1	297	307	yes	yes	2	0.030716	77.662	2161300			1
IGAEVYHNLK	SSFREAMRIGAEVYHN	AEVYHNLKNVIKEKYG	R	I	G	L	K	N	10	0	1142.61	comp80185_c0_seq1_5 len=1716 path=[1:0-517 519:518-558 3443:559-568 570:569-864 866:865-889 891:890-1715]	comp80185_c0_seq1_5 len=1716 path=[1:0-517 519:518-558 3443:559-568 570:569-864 866:865-889 891:890-1715]	217	226	yes	yes	2	0.0087306	104.39	19573000			2
IGAVIPIQAQK	QSSEFRRRIGAVIPIQ	VIPIQAQKVFLAYPYP	R	I	G	Q	K	V	11	0	1136.69	Haliotis_sp_Tri_25106_c0_g1_i1	Haliotis_sp_Tri_25106_c0_g1_i1	351	361	yes	yes	2;3	0.0013901	114.97	1761800000			8
IGEHTPSALAIMENANVLAR	AKWRCVLKIGEHTPSA	ENANVLARYASICQQN	K	I	G	A	R	Y	20	0	2106.09	comp23247_c0_seq1_2 len=1455 path=[1433:0-1210 2644:1211-1454]	comp23247_c0_seq1_2 len=1455 path=[1433:0-1210 2644:1211-1454]	214	233	yes	yes	3	2.846e-09	105.02	10937000	48		3
IGFTPAQINELKK	WYETPDKRIGFTPAQI	AQINELKKITLSRILC	R	I	G	K	K	I	13	1	1457.82	Haliotis_sp_Tri_4200_c0_g1_i1;comp33684_c0_seq1_1 len=1185 path=[1:0-1184]	Haliotis_sp_Tri_4200_c0_g1_i1	656	668	yes	no	3	0.00019154	115.34	26217000			2
IGGIEQHDASK	SFEDLKEKIGGIEQHD	IEQHDASKGKLSEDWI	K	I	G	S	K	G	11	0	1153.57	Haliotis_sp_idb_26064_c0_g1_i1;comp81814_c0_seq1_2 len=1018 path=[996:0-317 1314:318-418 1415:419-467 1464:468-622 1619:623-631 1628:632-754 1751:755-775 1772:776-1017];comp81814_c0_seq3_2 len=1327 path=[996:0-317 2344:318-626 1314:627-727 1415:728-776 1464:777-931 1619:932-940 1628:941-1063 1751:1064-1084 1772:1085-1326]	Haliotis_sp_idb_26064_c0_g1_i1	136	146	yes	no	3	0.0047236	78.548	544710			1
IGGIGTVPVGR	LPLQDVYKIGGIGTVP	IGTVPVGRVETGVLKP	K	I	G	G	R	V	11	0	1024.6	tr|Q45Y88|Q45Y88_HALRU Elongation factor 1-alpha (Fragment) OS=Haliotis rufescens PE=2 SV=1;Haliotis_sp_idb_34797_c0_g1_i1;comp86258_c0_seq3_4 len=1642 path=[1:0-745 747:746-1147 1149:1148-1463 1465:1464-1641];Haliotis_sp_idb_14508_c0_g1_i1;comp94822_c0_seq10_2 len=1668 path=[2393:0-32 21465:33-34 2428:35-73 21510:74-76 21513:77-97 2491:98-119 2513:120-120 2514:121-210 21697:211-229 21716:230-231…	comp48128_c0_seq1_4 len=1730 path=[1:0-117 119:118-1729]	274	284	no	no	2	0.0049574	99.283	43271000			2
IGHYFEQNTVGSTWVR	CDKRRLDRIGHYFEQN	TVGSTWVRMSCAQGSL	R	I	G	V	R	M	16	0	1892.92	Haliotis_sp_idb_5218_c0_g1_i1;Haliotis_sp_idb_5212_c0_g1_i1	Haliotis_sp_idb_5218_c0_g1_i1	228	243	yes	no	2;3	2.6935e-09	138.19	229930000			9
IGNIASGAFQNLQNAAGR	TISISRVRIGNIASGA	NLQNAAGRILINNGQI	R	I	G	G	R	I	18	0	1800.92	Haliotis_sp_idb_76910_c0_g1_i1;Haliotis_sp_Tri_68552_c0_g1_i1;comp94919_c0_seq1_6 len=1158 path=[1:0-91 93:92-131 2684:132-245 247:246-269 271:270-282 4339:283-299 301:300-302 4357:303-324 326:325-326 328:327-354 356:355-392 4422:393-428 2428:429-466 2466:467-492 2492:493-539 541:540-569 571:570-573 575:574-638 640:639-639 641:640-673 4565:674-694 696:695-722 3248:723-737 3263:738-739 741:740-763…	Haliotis_sp_idb_76910_c0_g1_i1	62	79	yes	no	2	3.2577e-12	132.81	3246900			1
IGYNIDAEAR	VIYDYRKRIGYNIDAE	YNIDAEARTCTTFPVR	R	I	G	A	R	T	10	0	1120.55	Haliotis_sp_Tri_31894_c0_g1_i1;Haliotis_sp_idb_22004_c0_g1_i1;Haliotis_sp_idb_22001_c0_g1_i1	Haliotis_sp_Tri_31894_c0_g1_i1	81	90	yes	no	2	0.0095189	102.52	16445000			2
IHFPLATYAPVISAEK	TNLVPYPRIHFPLATY	APVISAEKAYHEQLSV	R	I	H	E	K	A	16	0	1755.96	comp103717_c1_seq2_5 len=1575 path=[17181:0-94 3209:95-106 3221:107-112 3227:113-118 3233:119-121 12056:122-129 6840:130-130 6841:131-145 6856:146-151 6862:152-166 6877:167-193 3452:194-223 15079:224-226 15082:227-259 310:260-280 331:281-283 10631:284-322 373:323-385 436:386-511 562:512-538 589:539-544 595:545-553 14119:554-577 628:578-583 634:584-590 641:591-619 670:620-628 679:629-682 733:683-6…	comp103717_c1_seq2_5 len=1575 path=[17181:0-94 3209:95-106 3221:107-112 3227:113-118 3233:119-121 12056:122-129 6840:130-130 6841:131-145 6856:146-151 6862:152-166 6877:167-193 3452:194-223 15079:224-226 15082:227-259 310:260-280 331:281-283 10631:284-322 373:323-385 436:386-511 562:512-538 589:539-544 595:545-553 14119:554-577 628:578-583 634:584-590 641:591-619 670:620-628 679:629-682 733:683-6…	322	337	no	no	3	0.00088034	71.98	5439700			2
IHTEQLSLR	GHDQTTSRIHTEQLSL	HTEQLSLRTRLQFDDV	R	I	H	L	R	T	9	0	1095.6	comp104605_c0_seq2_6 len=2335 path=[2313:0-312 2626:313-332 2646:333-432 2746:433-450 9175:451-481 2795:482-488 2802:489-638 9252:639-644 2958:645-660 2974:661-703 9278:704-706 4648:707-762 4704:763-779 3093:780-804 9350:805-805 3119:806-811 3125:812-818 9364:819-828 3142:829-875 3189:876-955 9397:956-977 9419:978-986 9428:987-990 3304:991-991 3305:992-1060 3374:1061-1062 9457:1063-1064 3378:1065…	comp104605_c0_seq2_6 len=2335 path=[2313:0-312 2626:313-332 2646:333-432 2746:433-450 9175:451-481 2795:482-488 2802:489-638 9252:639-644 2958:645-660 2974:661-703 9278:704-706 4648:707-762 4704:763-779 3093:780-804 9350:805-805 3119:806-811 3125:812-818 9364:819-828 3142:829-875 3189:876-955 9397:956-977 9419:978-986 9428:987-990 3304:991-991 3305:992-1060 3374:1061-1062 9457:1063-1064 3378:1065…	182	190	no	no	2;3	0.0076135	88.181	14139000			4
IHTYMSR	VTTAVRKRIHTYMSRL	RIHTYMSRLYRIPEAD	R	I	H	S	R	L	7	0	906.438	Haliotis_sp_idb_20988_c0_g1_i1	Haliotis_sp_idb_20988_c0_g1_i1	380	386	yes	yes	3	0.040366	64.757	375820			1
IHVFATPTMAQEIEIHIVNTATTR	CAPVYSTKIHVFATPT	IVNTATTRHTPVMTAR	K	I	H	T	R	H	24	0	2692.4	Haliotis_sp_Tri_120379_c0_g1_i1;Haliotis_sp_idb_2772_c0_g1_i1	Haliotis_sp_Tri_120379_c0_g1_i1	2116	2139	no	no	4	2.7026e-10	99.603	2635500	310		1
IICDNTDTFFVQANAFR	IRKASLSKIICDNTDT	FVQANAFRKARRYRNP	K	I	I	F	R	K	17	0	2030.95	Haliotis_sp_idb_25746_c0_g1_i1;Haliotis_sp_CLC_532_c0_g1_i1;comp44198_c0_seq1_4 len=232 path=[210:0-231]	Haliotis_sp_idb_25746_c0_g1_i1	621	637	yes	no	2;3	4.1717e-20	160.78	142060000			8
IIEHQHQLR	NRLHQRQKIIEHQHQL	IEHQHQLREQHTRLQK	K	I	I	L	R	E	9	0	1172.64	Haliotis_sp_idb_5580_c0_g1_i1;comp8431_c0_seq1_4 len=630 path=[1:0-629]	Haliotis_sp_idb_5580_c0_g1_i1	1000	1008	yes	no	3	0.0044133	99.442	2180500			2
IINEPTAAAIAYGLDKR	IAGLNVMRIINEPTAA	IAYGLDKREGEKNILV	R	I	I	K	R	E	17	1	1814.99	comp136401_c0_seq1_5 len=2422 path=[2400:0-2421];Haliotis_sp_Tri_2770_c0_g1_i1;comp99703_c0_seq1_2 len=2817 path=[2795:0-1060 3856:1061-1739 4535:1740-1764 4560:1765-1802 4598:1803-1812 4608:1813-1836 4632:1837-2307 5103:2308-2429 5225:2430-2816]	comp136401_c0_seq1_5 len=2422 path=[2400:0-2421]	240	256	no	no	3	0.0084957	66.152	6097000			1
IINEPTAAALAYGIDKK	IAGLEVKRIINEPTAA	LAYGIDKKQGDNIVAV	R	I	I	K	K	Q	17	1	1786.98	tr|E0YDV8|E0YDV8_9GAMM Heat shock protein 70 (Fragment) OS=Shewanella haliotis GN=Hsp70 PE=3 SV=1	tr|E0YDV8|E0YDV8_9GAMM Heat shock protein 70 (Fragment) OS=Shewanella haliotis GN=Hsp70 PE=3 SV=1	10	26	yes	yes	3	6.0211e-05	97.095	18063000			2
IINEPTAAALAYGLDK	IAGLNLLRIINEPTAA	ALAYGLDKNLRGEKNV	R	I	I	D	K	N	16	0	1658.89	Haliotis_sp_idb_22145_c0_g1_i1;comp101254_c0_seq1_3 len=2326 path=[1:0-118 6771:119-257 6801:258-276 278:277-301 6835:302-1057 1059:1058-1060 1062:1061-2097 7204:2098-2118 2120:2119-2174 7242:2175-2177 7245:2178-2192 7260:2193-2296 7349:2297-2303 7337:2304-2315 4903:2316-2325];comp101254_c0_seq2_3 len=2417 path=[1:0-118 6771:119-257 6801:258-276 278:277-301 6835:302-1057 1059:1058-1060 1062:1061-…	Haliotis_sp_idb_22145_c0_g1_i1	176	191	yes	no	3	9.3441e-05	85.176	2503900			1
IINMMPLITPEEFK	YMSDFIEKIINMMPLI	LITPEEFKVAQAGVEK	K	I	I	F	K	V	14	0	1674.87	Haliotis_sp_idb_17014_c0_g1_i1;Haliotis_sp_idb_17016_c0_g1_i1;Haliotis_sp_Tri_15512_c0_g1_i1	Haliotis_sp_idb_17014_c0_g1_i1	281	294	yes	no	2	0.00050604	82.651	9324700	262;263		2
IIQLLDDYPK	WKSNYFLKIIQLLDDY	QLLDDYPKCFIVGADN	K	I	I	P	K	C	10	0	1216.67	comp71437_c1_seq1_4 len=827 path=[1:0-126 128:127-463 465:464-471 473:472-826]	comp71437_c1_seq1_4 len=827 path=[1:0-126 128:127-463 465:464-471 473:472-826]	35	44	yes	yes	2	0.036037	82.417	1002200			1
IITITGTQDQIQNAQYLLQNSVK	PLEGSEDRIITITGTQ	YLLQNSVKQYADVEGF	R	I	I	V	K	Q	23	0	2588.38	comp109277_c0_seq1_4 len=2757 path=[1:0-2756]	comp109277_c0_seq1_4 len=2757 path=[1:0-2756]	465	487	yes	yes	3	8.6374e-17	126.02	6538700			2
IIVDELKQEVISTSSK	KIWDLEGKIIVDELKQ	EVISTSSKAEPPQCTS	K	I	I	S	K	A	16	1	1787.99	comp17459_c0_seq1_4 len=265 path=[1:0-112 114:113-136 138:137-167 169:168-264]	comp17459_c0_seq1_4 len=265 path=[1:0-112 114:113-136 138:137-167 169:168-264]	21	36	yes	yes	3	3.9019e-07	104.2	1009700			1
ILAPGNPMTDAFKPNQGFPQPSNR	SQGPNNFRILAPGNPM	GFPQPSNRFSGFQHPQ	R	I	L	N	R	F	24	1	2596.29	Haliotis_sp_idb_20008_c0_g1_i1;Haliotis_sp_idb_20009_c0_g1_i1	Haliotis_sp_idb_20008_c0_g1_i1	28	51	no	no	3	1.6146e-06	76.049	18966000	279		2
ILCDNTHIPHIQK	LKKITLSRILCDNTHI	THIPHIQKDVFKVPSQ	R	I	L	Q	K	D	13	0	1587.82	Haliotis_sp_Tri_4200_c0_g1_i1;comp33684_c0_seq1_1 len=1185 path=[1:0-1184]	Haliotis_sp_Tri_4200_c0_g1_i1	674	686	yes	no	4	0.0089097	60.161	2257300			1
ILDFIEPQINQGNRPSR	ARLDKDYKILDFIEPQ	NQGNRPSRKKPSDIPE	K	I	L	S	R	K	17	1	1996.05	Haliotis_sp_idb_6290_c0_g1_i1	Haliotis_sp_idb_6290_c0_g1_i1	730	746	yes	yes	3	0.0010211	71.354	8205600			1
ILEAVDAYCLANPSAR	IQKSCTSKILEAVDAY	CLANPSARFSDPTNCA	K	I	L	A	R	F	16	0	1761.87	Haliotis_sp_idb_982_c0_g1_i1	Haliotis_sp_idb_982_c0_g1_i1	232	247	yes	yes	2	2.8536e-05	99.344	4341000			1
ILMVGLDAAGK	LFGKKEMRILMVGLDA	VGLDAAGKTTILYKLK	R	I	L	G	K	T	11	0	1086.61	comp59460_c1_seq1_5 len=527 path=[1:0-432 434:433-526];comp267468_c0_seq1_1 len=246 path=[224:0-245];comp97374_c1_seq1_5 len=324 path=[8423:0-323];comp257534_c0_seq1_4 len=407 path=[1:0-406];Haliotis_sp_idb_68343_c0_g1_i1;Haliotis_sp_idb_8594_c0_g1_i1;Haliotis_sp_idb_19321_c0_g1_i1;Haliotis_sp_CLC_1128_c0_g1_i1;tr|B6RB72|B6RB72_HALDI ADP-ribosylation factor 2 OS=Haliotis discus discus PE=2 SV=1;c…	comp59460_c1_seq1_5 len=527 path=[1:0-432 434:433-526]	35	45	yes	no	2	0.024316	62.466	1938300	58		1
ILSPQYDDGLGRPR	TPMRKLLRILSPQYDD	DDGLGRPRHYRGMTSA	R	I	L	P	R	H	14	1	1585.82	Haliotis_sp_Tri_4200_c0_g1_i1;comp38651_c0_seq2_1 len=1000 path=[1:0-105 339:106-999];comp38651_c0_seq1_2 len=1232 path=[1:0-105 107:106-337 339:338-1231]	Haliotis_sp_Tri_4200_c0_g1_i1	116	129	yes	no	3	1.8872e-11	158.58	52859000			4
ILYVDNPK	PASTPYPKILYVDNPK	ILYVDNPKFTNGMINW	K	I	L	P	K	F	8	0	960.528	Haliotis_sp_Tri_2746_c0_g1_i1;Haliotis_sp_Tri_17455_c0_g1_i1	Haliotis_sp_Tri_2746_c0_g1_i1	165	172	yes	no	2	0.017875	133.12	1429400000			3
IMHIQHQGDVHTIDNMLSR	PGFVVYNRIMHIQHQG	TIDNMLSRGAEFVKRQ	R	I	M	S	R	G	19	0	2244.09	Haliotis_sp_Tri_29101_c0_g1_i1;Haliotis_sp_CLC_652_c0_g1_i1	Haliotis_sp_Tri_29101_c0_g1_i1	280	298	yes	no	3;4	2.9633e-19	159.26	214420000	444;445		16
INDIFYLNIFYSLRK	LLSEURLRINDIFYLN	NIFYSLRKRIWHNEEK	R	I	N	R	K	R	15	1	1918.04	comp96382_c0_seq3_6 len=798 path=[13297:0-14 14074:15-183 5588:184-535 10530:536-573 13629:574-622 10657:623-639 6044:640-700 11322:701-714 6119:715-797];comp96382_c0_seq1_6 len=813 path=[13297:0-14 14074:15-183 11432:184-198 5588:199-550 10530:551-588 13629:589-637 10657:638-654 6044:655-715 11322:716-729 6119:730-812];comp96382_c0_seq4_6 len=927 path=[5275:0-0 5276:1-68 5344:69-143 14074:144-31…	comp96382_c0_seq3_6 len=798 path=[13297:0-14 14074:15-183 5588:184-535 10530:536-573 13629:574-622 10657:623-639 6044:640-700 11322:701-714 6119:715-797]	242	256	yes	no	3	0.0015372	68.972	15987000		13;30	3
INYVPNKPQSIISNCNR	FGLALNFRINYVPNKP	SIISNCNRPSVQLYIV	R	I	N	N	R	P	17	1	2016.02	Haliotis_sp_CLC_303_c0_g1_i1	Haliotis_sp_CLC_303_c0_g1_i1	613	629	yes	yes	3	2.4984e-05	95.197	19799000			3
INYVPNKPQSIISNCNRPSVQLYIVGK	FGLALNFRINYVPNKP	VQLYIVGKTLYARANN	R	I	N	G	K	T	27	2	3100.65	Haliotis_sp_CLC_303_c0_g1_i1	Haliotis_sp_CLC_303_c0_g1_i1	613	639	yes	yes	4	1.4678e-05	78.758	252370000			2
IPCFDATTGTWAQPPPGMAPPSLTPALR	KVADAGCRIPCFDATT	PSLTPALREPMTALPL	R	I	P	L	R	E	28	0	2949.45	Haliotis_sp_idb_3591_c0_g1_i1	Haliotis_sp_idb_3591_c0_g1_i1	156	183	yes	yes	3	3.8651e-05	65.741	16079000	341		1
IPCVTSVSGR	GVIMNFNKIPCVTSVS	CVTSVSGRFVRLQRMN	K	I	P	G	R	F	10	0	1074.55	Haliotis_sp_Tri_120379_c0_g1_i1;Haliotis_sp_idb_2768_c0_g1_i1	Haliotis_sp_Tri_120379_c0_g1_i1	611	620	no	no	2	0.026768	85.154	7912300			1
IPEADIPPTVGGAMQLWDTYPYK	TYMSRLYRIPEADIPP	LWDTYPYKASWHFFKP	R	I	P	Y	K	A	23	0	2561.25	Haliotis_sp_idb_20988_c0_g1_i1	Haliotis_sp_idb_20988_c0_g1_i1	390	412	yes	yes	3	1.6265e-16	121.35	11154000	283		14
IPESYIPETVGGAMQLWDTYPFR	SYLSRIYRIPESYIPE	LWDTYPFRAAWHLYKP	R	I	P	F	R	A	23	0	2669.28	Haliotis_sp_Tri_25106_c0_g1_i1;comp246916_c0_seq1_3 len=215 path=[193:0-214]	Haliotis_sp_Tri_25106_c0_g1_i1	457	479	yes	no	3;4	1.218e-49	191.65	596800000	438		9
IPGAPTIPVMTTSAEAEGPCR	DPITADCKIPGAPTIP	AEAEGPCRTNPTAMFP	K	I	P	C	R	T	21	0	2154.04	Haliotis_sp_idb_1745_c0_g1_i1;Haliotis_sp_CLC_2232_c0_g1_i1	Haliotis_sp_idb_1745_c0_g1_i1	1329	1349	yes	no	2;3	2.6038e-07	97.271	41547000	270		4
IPIEDIVGWR	KNLANLGRIPIEDIVG	IEDIVGWRSPNLKTAG	R	I	P	W	R	S	10	0	1196.66	Haliotis_sp_Tri_107502_c0_g1_i1	Haliotis_sp_Tri_107502_c0_g1_i1	144	153	yes	yes	2	0.026088	85.355	2120200			2
IPLPLFIAK	HDNSFGMKIPLPLFIA	PLPLFIAKTPSQMSTP	K	I	P	A	K	T	9	0	1010.65	Haliotis_sp_CLC_146_c0_g1_i1;Haliotis_sp_idb_13068_c0_g1_i1;Haliotis_sp_idb_13069_c0_g1_i1	Haliotis_sp_CLC_146_c0_g1_i1	466	474	yes	no	2	0.021596	103.83	75626000			6
IPLVLDITSNHK	RRYRTGQKIPLVLDIT	LDITSNHKGYFEFRIC	K	I	P	H	K	G	12	0	1348.77	Haliotis_sp_CLC_1125_c0_g1_i1	Haliotis_sp_CLC_1125_c0_g1_i1	106	117	yes	yes	2;3	9.8261e-12	193.28	28621000			6
IPNGYLVPDPCNPR	AIPKYLDRIPNGYLVP	VPDPCNPRLSWRTVGH	R	I	P	P	R	L	14	0	1610.79	Haliotis_sp_idb_10968_c0_g1_i1;comp112534_c0_seq1_2 len=422 path=[400:0-421];Haliotis_sp_idb_10969_c0_g1_i1	Haliotis_sp_idb_10968_c0_g1_i1	27	40	yes	no	2	0.00037314	94.09	25564000			4
IPQVKYR	LQRDEVFKIPQVKYRH	KIPQVKYRHDIREIHK	K	I	P	Y	R	H	7	1	902.534	comp65363_c0_seq2_3 len=2374 path=[4505:0-243 5128:244-250 2138:251-2217 5173:2218-2220 4772:2221-2373];comp65363_c0_seq1_3 len=2397 path=[4505:0-243 5128:244-250 2138:251-2217 5173:2218-2220 4108:2221-2396]	comp65363_c0_seq2_3 len=2374 path=[4505:0-243 5128:244-250 2138:251-2217 5173:2218-2220 4772:2221-2373]	703	709	yes	no	2	0.044211	71.378	4704600		29	1
IPVINLNYMR	SFGKISHKIPVINLNY	VINLNYMRVVEVWLDP	K	I	P	M	R	V	10	0	1231.67	Haliotis_sp_CLC_14282_c0_g1_i1;comp104776_c0_seq5_3 len=5123 path=[1:0-165 167:166-324 326:325-340 342:341-1126 1128:1127-1384 1386:1385-1403 1405:1404-2168 2173:2169-2455 2460:2456-2459 2464:2460-2601 20113:2602-2602 2619:2603-2613 2630:2614-4268 13324:4269-4529 20368:4530-4533 13589:4534-4535 13591:4536-4542 13598:4543-4640 13696:4641-4646 13702:4647-5049 14105:5050-5122];comp104776_c0_seq4_3 l…	Haliotis_sp_CLC_14282_c0_g1_i1	454	463	yes	no	2	0.016024	72.607	17463000	207		3
IPVTQPVGTR	SNTPYETRIPVTQPVG	VTQPVGTRVLSLSVND	R	I	P	T	R	V	10	0	1066.61	comp107313_c0_seq1_3 len=23161 path=[1:0-25 27:26-687 689:688-1040 51643:1041-1124 47524:1125-1126 1128:1127-2114 2116:2115-2116 2118:2117-3775 3777:3776-4372 4374:4373-4408 4410:4409-4576 4578:4577-4644 4646:4645-4716 4718:4717-6321 6323:6322-6329 6331:6330-6457 6459:6458-7628 7630:7629-8470 8472:8471-10786 52568:10787-10788 52570:10789-10866 52600:10867-11006 52667:11007-11015 11017:11016-11017…	comp107313_c0_seq1_3 len=23161 path=[1:0-25 27:26-687 689:688-1040 51643:1041-1124 47524:1125-1126 1128:1127-2114 2116:2115-2116 2118:2117-3775 3777:3776-4372 4374:4373-4408 4410:4409-4576 4578:4577-4644 4646:4645-4716 4718:4717-6321 6323:6322-6329 6331:6330-6457 6459:6458-7628 7630:7629-8470 8472:8471-10786 52568:10787-10788 52570:10789-10866 52600:10867-11006 52667:11007-11015 11017:11016-11017…	6114	6123	yes	no	2	2.7053e-05	147.75	9698900			5
IPYQGRRVGTWTR	KWFRECQKIPYQGRRV	RRVGTWTRGHGTFRFQ	K	I	P	T	R	G	13	2	1588.86	comp50714_c0_seq2_2 len=885 path=[230:0-67 313:68-884];comp50714_c0_seq1_3 len=1126 path=[1:0-225 230:226-293 298:294-308 313:309-1125]	comp50714_c0_seq2_2 len=885 path=[230:0-67 313:68-884]	268	280	yes	no	2	0.014241	68.536	4668800		23;24	2
IPYTNSLHANLQQR	HFICEKERIPYTNSLH	LHANLQQRDSLHANLQ	R	I	P	Q	R	D	14	0	1653.86	tr|F8J3D2|F8J3D2_HALLA Perlucin C protein OS=Haliotis laevigata GN=perlucin C PE=2 SV=1;sp|P82596|PLC_HALLA Perlucin OS=Haliotis laevigata PE=1 SV=3	sp|P82596|PLC_HALLA Perlucin OS=Haliotis laevigata PE=1 SV=3	132	145	no	no	2;3	1.2326e-16	188.96	6687500000			19
IQFANILPLR	FDALKVDRIQFANILP	FANILPLRKLKLNRVD	R	I	Q	L	R	K	10	0	1183.71	Haliotis_sp_idb_2768_c0_g1_i1	Haliotis_sp_idb_2768_c0_g1_i1	1192	1201	yes	yes	2	0.00019239	141.48	4960600			4
IQFANILPLRK	FDALKVDRIQFANILP	ANILPLRKLKLNRVDF	R	I	Q	R	K	L	11	1	1311.8	Haliotis_sp_idb_2768_c0_g1_i1	Haliotis_sp_idb_2768_c0_g1_i1	1192	1202	yes	yes	3	0.020526	80.102	1182000			2
IQHTWRPWISSVTIDLQK	RATPEGNKIQHTWRPW	SVTIDLQKHTSTHVNT	K	I	Q	Q	K	H	18	1	2207.19	Haliotis_sp_Tri_28544_c0_g1_i1;Haliotis_sp_CLC_729_c0_g1_i1;comp59223_c0_seq1_2 len=530 path=[1:0-47 49:48-413 415:414-471 1077:472-529]	Haliotis_sp_Tri_28544_c0_g1_i1	345	362	no	no	3;4	8.3597e-12	126.84	46478000			8
IQLVEEELDR	EVASLNRRIQLVEEEL	LVEEELDRAQERLATA	R	I	Q	D	R	A	10	0	1242.65	comp188025_c0_seq1_6 len=266 path=[1:0-265];comp151882_c0_seq1_3 len=388 path=[1:0-387];CON__Q3SX28	comp188025_c0_seq1_6 len=266 path=[1:0-265]	13	22	yes	no	2	0.0036395	117.52	8053900			2
IQLVEEELDRAQER	EVASLNRRIQLVEEEL	ELDRAQERLATALQKL	R	I	Q	E	R	L	14	1	1726.88	comp188025_c0_seq1_6 len=266 path=[1:0-265];comp151882_c0_seq1_3 len=388 path=[1:0-387];CON__Q3SX28	comp188025_c0_seq1_6 len=266 path=[1:0-265]	13	26	yes	no	3	0.00011649	90.412	3635100			2
IQMAITSYLNGGGEIPSTGGGNIACVIR	PKEQMADKIQMAITSY	GNIACVIRDAKKKAGK	K	I	Q	I	R	D	28	0	2848.42	Haliotis_sp_idb_3591_c0_g1_i1	Haliotis_sp_idb_3591_c0_g1_i1	98	125	yes	yes	3	2.2049e-21	125	29598000	342		5
IRFDAAIEK	GVYKAELKIRFDAAIE	RFDAAIEKRLVDPDDI	K	I	R	E	K	R	9	1	1061.59	comp105495_c0_seq9_4 len=2286 path=[9783:0-21 1946:22-1210 3135:1211-1564 19827:1565-1565 3490:1566-1729 3654:1730-2285];Haliotis_sp_Tri_129603_c0_g1_i1;comp105495_c0_seq23_4 len=2970 path=[19402:0-22 1262:23-58 19462:59-65 1305:66-160 1400:161-295 1535:296-322 19538:323-324 1565:325-335 1576:336-374 1615:375-416 1657:417-426 1667:427-437 1678:438-503 19643:504-507 1748:508-513 1754:514-548 19668…	comp105495_c0_seq9_4 len=2286 path=[9783:0-21 1946:22-1210 3135:1211-1564 19827:1565-1565 3490:1566-1729 3654:1730-2285]	645	653	yes	no	3	0.016518	72.848	1914000			3
IRHCPAGTTLNQSK	HWIHGKWRIRHCPAGT	GTTLNQSKCVCDHA__	R	I	R	S	K	C	14	1	1581.8	Haliotis_sp_Tri_100716_c0_g1_i1	Haliotis_sp_Tri_100716_c0_g1_i1	91	104	yes	yes	3	0.0061971	65.956	1266500			1
ISFDAIGR	QAVQTIAKISFDAIGR	ISFDAIGRRVYTYSNS	K	I	S	G	R	R	8	0	877.466	comp103384_c0_seq2_4 len=1187 path=[1163:0-170 5826:171-172 5828:173-203 1367:204-205 1369:206-224 5878:225-251 5905:252-305 1469:306-345 5962:346-377 2887:378-401 6002:402-403 6004:404-411 6012:412-414 1576:415-415 1577:416-440 1602:441-475 6038:476-481 6044:482-488 1650:489-521 1683:522-525 6072:526-539 6086:540-575 6105:576-589 6119:590-596 1758:597-605 6131:606-615 6141:616-623 2504:624-660 1…	comp103384_c0_seq2_4 len=1187 path=[1163:0-170 5826:171-172 5828:173-203 1367:204-205 1369:206-224 5878:225-251 5905:252-305 1469:306-345 5962:346-377 2887:378-401 6002:402-403 6004:404-411 6012:412-414 1576:415-415 1577:416-440 1602:441-475 6038:476-481 6044:482-488 1650:489-521 1683:522-525 6072:526-539 6086:540-575 6105:576-589 6119:590-596 1758:597-605 6131:606-615 6141:616-623 2504:624-660 1…	83	90	yes	yes	2	0.031861	119.17	11634000			1
ISFDAVGR	QAVQTIAKISFDAVGR	ISFDAVGRRVYAYSNS	K	I	S	G	R	R	8	0	863.45	Haliotis_sp_Tri_16732_c0_g1_i1	Haliotis_sp_Tri_16732_c0_g1_i1	61	68	yes	yes	2	0.02868	122.74	25834000			2
ISGACFADR	TSSPTCHRISGACFAD	SGACFADRCKDGWMGV	R	I	S	D	R	C	9	0	995.449	Haliotis_sp_Tri_50969_c0_g1_i1;Haliotis_sp_Tri_50970_c0_g1_i1;comp96030_c1_seq6_5 len=360 path=[4289:0-35 4325:36-92 10110:93-112 4485:113-132 4505:133-202 277:203-212 9943:213-220 9951:221-232 9963:233-248 9979:249-270 10051:271-271 10003:272-276 10008:277-294 10026:295-300 10032:301-319 394:320-359];Haliotis_sp_idb_8457_c0_g1_i1	Haliotis_sp_Tri_50969_c0_g1_i1	212	220	yes	no	2	0.018339	107.21	3352200			1
ISGLIYEETR	ARRGGVKRISGLIYEE	GLIYEETRGVLKVFLE	R	I	S	T	R	G	10	0	1179.61	comp135434_c0_seq1_4 len=334 path=[312:0-333]	comp135434_c0_seq1_4 len=334 path=[312:0-333]	49	58	yes	yes	2	0.0058353	111.27	18215000			4
ISGLIYEETRGVLK	ARRGGVKRISGLIYEE	EETRGVLKVFLENVIR	R	I	S	L	K	V	14	1	1576.88	comp135434_c0_seq1_4 len=334 path=[312:0-333]	comp135434_c0_seq1_4 len=334 path=[312:0-333]	49	62	yes	yes	3	8.6856e-06	121.24	1042900			1
ISGTMFLSHK	RRNPNGCRISGTMFLS	GTMFLSHKYSNYTIVK	R	I	S	H	K	Y	10	0	1119.57	Haliotis_sp_idb_6290_c0_g1_i1	Haliotis_sp_idb_6290_c0_g1_i1	1360	1369	yes	yes	3	0.0030232	89.171	3813500	392		1
ISVIRPLTADVAR	GINSNTGKISVIRPLT	PLTADVARTSQYVMTV	K	I	S	A	R	T	13	1	1409.84	comp107313_c0_seq1_3 len=23161 path=[1:0-25 27:26-687 689:688-1040 51643:1041-1124 47524:1125-1126 1128:1127-2114 2116:2115-2116 2118:2117-3775 3777:3776-4372 4374:4373-4408 4410:4409-4576 4578:4577-4644 4646:4645-4716 4718:4717-6321 6323:6322-6329 6331:6330-6457 6459:6458-7628 7630:7629-8470 8472:8471-10786 52568:10787-10788 52570:10789-10866 52600:10867-11006 52667:11007-11015 11017:11016-11017…	comp107313_c0_seq1_3 len=23161 path=[1:0-25 27:26-687 689:688-1040 51643:1041-1124 47524:1125-1126 1128:1127-2114 2116:2115-2116 2118:2117-3775 3777:3776-4372 4374:4373-4408 4410:4409-4576 4578:4577-4644 4646:4645-4716 4718:4717-6321 6323:6322-6329 6331:6330-6457 6459:6458-7628 7630:7629-8470 8472:8471-10786 52568:10787-10788 52570:10789-10866 52600:10867-11006 52667:11007-11015 11017:11016-11017…	3761	3773	yes	no	3	0.0003495	88.101	8530900			2
ISVLPGTEPVAPGSR	NAEPSKTRISVLPGTE	EPVAPGSRNIGAGLER	R	I	S	S	R	N	15	0	1478.81	Haliotis_sp_idb_8012_c0_g1_i1	Haliotis_sp_idb_8012_c0_g1_i1	195	209	yes	yes	2	1.5753e-06	115.91	25122000			5
ITAIGDLMGPTVSGLDSLLR	VSGSQTARITAIGDLM	SGLDSLLRMPTGCGEQ	R	I	T	L	R	M	20	0	2028.09	Haliotis_sp_Tri_105613_c0_g1_i1;comp32926_c1_seq1_1 len=528 path=[3185:0-527]	Haliotis_sp_Tri_105613_c0_g1_i1	927	946	yes	no	2	4.5156e-05	77.08	8018800	404		1
ITLDNAYMEK	LKKGATLKITLDNAYM	LDNAYMEKCDENILWL	K	I	T	E	K	C	10	0	1196.57	comp101858_c3_seq18_4 len=2097 path=[10064:0-47 10112:48-189 10254:190-207 10272:208-1130 729:1131-1154 753:1155-1893 1492:1894-2096]	comp101858_c3_seq18_4 len=2097 path=[10064:0-47 10112:48-189 10254:190-207 10272:208-1130 729:1131-1154 753:1155-1893 1492:1894-2096]	134	143	yes	yes	2	0.019724	69.721	1206900	6		2
ITLPVDFVTADKFDENAK	KAEKNGVKITLPVDFV	DKFDENAKTGQATVAS	K	I	T	A	K	T	18	1	2022.03	comp121020_c0_seq1_1 len=949 path=[1:0-948]	comp121020_c0_seq1_1 len=949 path=[1:0-948]	42	59	yes	yes	3	3.209e-16	149.73	8673500			2
ITLTGGCPALLHMDVIQLACEK	VDVNGRDKITLTGGCP	VIQLACEKLMFSVCEK	K	I	T	E	K	L	22	0	2439.23	Haliotis_sp_CLC_554_c0_g1_i1	Haliotis_sp_CLC_554_c0_g1_i1	722	743	yes	yes	3	4.059e-19	130.49	9289800	246		2
ITPQDVGSIILDTLR	EVNGTEKKITPQDVGS	SIILDTLRIAAEANLS	K	I	T	L	R	I	15	0	1639.91	Haliotis_sp_idb_2214_c0_g1_i1;comp106543_c0_seq12_5 len=1411 path=[3449:0-30 12683:31-58 3508:59-337 3787:338-349 17373:350-528 3978:529-529 3979:530-553 4003:554-889 4339:890-913 4363:914-1410];comp106543_c0_seq11_6 len=1451 path=[3409:0-23 14576:24-25 3435:26-39 3449:40-70 3480:71-98 3508:99-377 3787:378-389 17373:390-568 3978:569-569 3979:570-593 4003:594-929 4339:930-953 4363:954-1450];comp10…	Haliotis_sp_idb_2214_c0_g1_i1	144	158	yes	no	2;3	5.4343e-12	144.72	15357000			4
ITPSYVAFTPEGER	IANDQGNRITPSYVAF	AFTPEGERLIGDAAKN	R	I	T	E	R	L	14	0	1565.77	comp136401_c0_seq1_5 len=2422 path=[2400:0-2421]	comp136401_c0_seq1_5 len=2422 path=[2400:0-2421]	103	116	yes	yes	2	0.005484	77.776	6074800			2
ITQSLGTNEK	DKYGGRLRITQSLGTN	QSLGTNEKVMEKGSVR	R	I	T	E	K	V	10	0	1089.57	Haliotis_sp_idb_3591_c0_g1_i1	Haliotis_sp_idb_3591_c0_g1_i1	1131	1140	yes	yes	2	0.0040589	115.7	773190			1
ITVTLESR	TSYYEKKKITVTLESR	ITVTLESRCSHMFKGF	K	I	T	S	R	C	8	0	917.518	Haliotis_sp_Tri_28544_c0_g1_i1;Haliotis_sp_CLC_729_c0_g1_i1	Haliotis_sp_Tri_28544_c0_g1_i1	64	71	yes	no	2	0.0026389	190.51	627260000			8
ITYSDWLQLILDPLTR	IVGAMAQKITYSDWLQ	LILDPLTRRKNNIDST	K	I	T	T	R	R	16	0	1946.05	Haliotis_sp_idb_25746_c0_g1_i1;Haliotis_sp_idb_25748_c0_g1_i1	Haliotis_sp_idb_25746_c0_g1_i1	366	381	yes	no	2;3	1.0223e-08	137.61	90116000			6
IVGTNCEECAK	AILTKYCRIVGTNCEE	TNCEECAKSNPSCVAQ	R	I	V	A	K	S	11	0	1279.55	Haliotis_sp_idb_1745_c0_g1_i1;Haliotis_sp_CLC_2232_c0_g1_i1	Haliotis_sp_idb_1745_c0_g1_i1	1425	1435	yes	no	2	0.0014081	118.28	1717700			3
IVIGLFGETVPLTTDNFLQLATGSR	IGDESAGRIVIGLFGE	LQLATGSRGFGYSGSI	R	I	V	S	R	G	25	0	2661.44	Haliotis_sp_idb_26484_c0_g1_i1;comp85406_c1_seq2_1 len=792 path=[1:0-591 593:592-791]	Haliotis_sp_idb_26484_c0_g1_i1	43	67	yes	no	3	1.3467e-30	158.37	5837800			1
IVSLTVLNKE	ISVSSGTKIVSLTVLN	SLTVLNKE________	K	I	V	K	E	-	10	1	1114.66	Haliotis_sp_idb_982_c0_g1_i1	Haliotis_sp_idb_982_c0_g1_i1	3084	3093	yes	yes	2	0.0060678	101.3	12005000			2
IVVDDDSLSIK	VPAPLIDRIVVDDDSL	DDDSLSIKKVRLNQAW	R	I	V	I	K	K	11	0	1202.64	Haliotis_sp_idb_2772_c0_g1_i1;Haliotis_sp_CLC_3878_c0_g1_i1	Haliotis_sp_idb_2772_c0_g1_i1	913	923	no	no	2	0.038288	74.611	4317000			1
IVYGLVGDLR	QDNNLKGRIVYGLVGD	YGLVGDLRAPYFFTIN	R	I	V	L	R	A	10	0	1103.63	comp107313_c0_seq1_3 len=23161 path=[1:0-25 27:26-687 689:688-1040 51643:1041-1124 47524:1125-1126 1128:1127-2114 2116:2115-2116 2118:2117-3775 3777:3776-4372 4374:4373-4408 4410:4409-4576 4578:4577-4644 4646:4645-4716 4718:4717-6321 6323:6322-6329 6331:6330-6457 6459:6458-7628 7630:7629-8470 8472:8471-10786 52568:10787-10788 52570:10789-10866 52600:10867-11006 52667:11007-11015 11017:11016-11017…	comp107313_c0_seq1_3 len=23161 path=[1:0-25 27:26-687 689:688-1040 51643:1041-1124 47524:1125-1126 1128:1127-2114 2116:2115-2116 2118:2117-3775 3777:3776-4372 4374:4373-4408 4410:4409-4576 4578:4577-4644 4646:4645-4716 4718:4717-6321 6323:6322-6329 6331:6330-6457 6459:6458-7628 7630:7629-8470 8472:8471-10786 52568:10787-10788 52570:10789-10866 52600:10867-11006 52667:11007-11015 11017:11016-11017…	3633	3642	yes	no	2	0.0027218	121.5	11845000			3
IWHHTFYNELR	TNWDDMEKIWHHTFYN	HTFYNELRVAPEEHPV	K	I	W	L	R	V	11	0	1514.74	tr|B3TK83|B3TK83_HALDV Beta-actin 2 OS=Haliotis diversicolor PE=2 SV=1;tr|Q256S1|Q256S1_HALTU Actin OS=Haliotis tuberculata GN=actin PE=2 SV=1;tr|B3SNT2|B3SNT2_HALDV Actin OS=Haliotis diversicolor PE=2 SV=1;Haliotis_sp_Tri_131427_c0_g1_i1;comp103470_c1_seq20_6 len=1319 path=[18001:0-239 25907:240-242 1593:243-278 25943:279-283 25948:284-287 25952:288-331 21354:332-362 1713:363-373 26024:374-391 1…	tr|B3TK83|B3TK83_HALDV Beta-actin 2 OS=Haliotis diversicolor PE=2 SV=1	85	95	no	no	3;4	7.524e-09	155.26	55837000			4
IWPCFAGPECVDPSPPPSR	CRLVADCKIWPCFAGP	DPSPPPSRQCPVGKPV	K	I	W	S	R	Q	19	0	2167.98	Haliotis_sp_Tri_116352_c0_g1_i1	Haliotis_sp_Tri_116352_c0_g1_i1	484	502	no	no	2;3	0.00013269	83.423	40717000			10
IWWTNTQNGR	EDTELLERIWWTNTQN	WTNTQNGRREVCYVIM	R	I	W	G	R	R	10	0	1274.62	Haliotis_sp_idb_32872_c0_g1_i1;comp94706_c0_seq1_3 len=1255 path=[529:0-183 713:184-211 741:212-327 4367:328-343 873:344-367 897:368-432 962:433-527 1057:528-532 1062:533-619 4462:620-702 1232:703-706 1236:707-794 1324:795-878 1408:879-892 1422:893-954 1484:955-988 2730:989-1005 281:1006-1029 305:1030-1034 310:1035-1051 327:1052-1087 363:1088-1093 369:1094-1127 403:1128-1186 2674:1187-1199 475:12…	Haliotis_sp_idb_32872_c0_g1_i1	155	164	yes	no	2	0.00067579	132.01	11235000			2
IYFLDGFR	TPSPQQPRIYFLDGFR	IYFLDGFRANGIVLEY	R	I	Y	F	R	A	8	0	1029.53	Haliotis_sp_Tri_120379_c0_g1_i1;Haliotis_sp_idb_2772_c0_g1_i1	Haliotis_sp_Tri_120379_c0_g1_i1	1918	1925	no	no	2	0.025941	125.81	12166000			2
IYFWHDNLPVGEYWEETK	SRIVKPEKIYFWHDNL	GEYWEETKQKVKNLYL	K	I	Y	T	K	Q	18	0	2325.07	Haliotis_sp_CLC_9082_c0_g1_i1;comp97769_c0_seq11_2 len=1651 path=[10057:0-299 13974:300-300 13975:301-302 4695:303-526 4919:527-815 5208:816-837 5230:838-1612 6005:1613-1626 793:1627-1650];comp97769_c0_seq3_1 len=1962 path=[8650:0-296 8947:297-610 13974:611-611 13975:612-613 4695:614-837 4919:838-1126 5208:1127-1148 5230:1149-1923 6005:1924-1937 793:1938-1961];comp97769_c0_seq10_2 len=2071 path=[…	Haliotis_sp_CLC_9082_c0_g1_i1	151	168	yes	no	3	2.2065e-05	89.913	5024000			2
IYIDSNNNPER	ATHNALAKIYIDSNNN	DSNNNPERFLRENQFY	K	I	Y	E	R	F	11	0	1333.63	Haliotis_sp_CLC_1139_c0_g1_i1;Haliotis_sp_idb_6726_c0_g1_i1;comp104774_c0_seq13_1 len=6620 path=[1:0-439 441:440-452 454:453-762 779:763-1132 1149:1133-1919 1936:1920-5070 31066:5071-5076 16884:5077-6619];comp104774_c0_seq11_1 len=6635 path=[1:0-439 441:440-452 454:453-762 764:763-777 779:778-1147 1149:1148-1934 1936:1935-5085 31066:5086-5091 16884:5092-6634];comp104774_c0_seq5_1 len=7602 path=[1…	Haliotis_sp_CLC_1139_c0_g1_i1	882	892	yes	no	2	0.003257	107.06	2604800			2
IYSLTEVTDAALPLK	SSLSPGDKIYSLTEVT	TDAALPLKTSPTGSTE	K	I	Y	L	K	T	15	0	1632.9	Haliotis_sp_idb_68755_c0_g1_i1;comp49086_c0_seq1_6 len=655 path=[653:0-32 686:33-654]	Haliotis_sp_idb_68755_c0_g1_i1	45	59	yes	no	2	0.0084942	70.26	2590000			1
IYTTDGVPLYTITMDEFLAR	PSESEIYRIYTTDGVP	TMDEFLARYASREAYN	R	I	Y	A	R	Y	20	0	2318.15	Haliotis_sp_idb_20988_c0_g1_i1;Haliotis_sp_idb_20996_c0_g1_i1	Haliotis_sp_idb_20988_c0_g1_i1	125	144	yes	no	2;3	6.1575e-22	146.81	135260000	284		6
KADINTPVRDPQIDK	FRPPVIIRKADINTPV	VRDPQIDKYGGRLRIT	R	K	A	D	K	Y	15	2	1708.91	Haliotis_sp_idb_3591_c0_g1_i1	Haliotis_sp_idb_3591_c0_g1_i1	1110	1124	yes	yes	3	3.7068e-12	153.23	16132000			5
KCHCVTSAILAGPDLVNPCLPSMR	PGTIYSPKKCHCVTSA	NPCLPSMRFNFDMGKV	K	K	C	M	R	F	24	1	2695.31	Haliotis_sp_CLC_303_c0_g1_i1	Haliotis_sp_CLC_303_c0_g1_i1	526	549	yes	yes	3	1.6003e-07	84.674	16151000	223		2
KDIECTAATMDIHIPR	PSSGTVERKDIECTAA	TMDIHIPRTLLPTHKV	R	K	D	P	R	T	16	1	1869.91	comp101638_c0_seq5_5 len=1626 path=[2732:0-74 10580:75-88 10594:89-96 2829:97-107 2840:108-110 2843:111-137 7690:138-156 2889:157-160 2893:161-208 8024:209-223 10658:224-253 10688:254-275 3004:276-354 9007:355-414 3142:415-524 3252:525-1187 3915:1188-1601 10991:1602-1602 10992:1603-1625];comp101638_c0_seq1_5 len=2332 path=[2732:0-74 10580:75-88 10594:89-96 2829:97-107 2840:108-110 2843:111-137 76…	comp101638_c0_seq5_5 len=1626 path=[2732:0-74 10580:75-88 10594:89-96 2829:97-107 2840:108-110 2843:111-137 7690:138-156 2889:157-160 2893:161-208 8024:209-223 10658:224-253 10688:254-275 3004:276-354 9007:355-414 3142:415-524 3252:525-1187 3915:1188-1601 10991:1602-1602 10992:1603-1625]	26	41	yes	no	4	2.6018e-05	89.358	3758400	2		2
KDLYANTVLSGGTTMYPGIADR	MKCDVDIRKDLYANTV	MYPGIADRMQKEITAL	R	K	D	D	R	M	22	1	2342.16	tr|B3TK83|B3TK83_HALDV Beta-actin 2 OS=Haliotis diversicolor PE=2 SV=1;tr|Q256S1|Q256S1_HALTU Actin OS=Haliotis tuberculata GN=actin PE=2 SV=1;tr|B3SNT2|B3SNT2_HALDV Actin OS=Haliotis diversicolor PE=2 SV=1;Haliotis_sp_Tri_131427_c0_g1_i1;comp103470_c1_seq20_6 len=1319 path=[18001:0-239 25907:240-242 1593:243-278 25943:279-283 25948:284-287 25952:288-331 21354:332-362 1713:363-373 26024:374-391 1…	tr|B3TK83|B3TK83_HALDV Beta-actin 2 OS=Haliotis diversicolor PE=2 SV=1	291	312	yes	no	3	7.91e-23	151.45	21355000	12		2
KDMQNLNDR	KVKREGEKKDMQNLND	DMQNLNDRFAGYIAKV	K	K	D	D	R	F	9	1	1132.53	comp65237_c0_seq2_1 len=1557 path=[1564:0-1101 2666:1102-1556]	comp65237_c0_seq2_1 len=1557 path=[1564:0-1101 2666:1102-1556]	139	147	yes	yes	2	0.013996	90.15	16993000	65		3
KEDLYLKPIQR	GPNYTPGKKEDLYLKP	LYLKPIQRTILMMGRY	K	K	E	Q	R	T	11	2	1401.8	comp62063_c0_seq1_1 len=3033 path=[1:0-911 913:912-1644 1646:1645-2400 2402:2401-3032]	comp62063_c0_seq1_1 len=3033 path=[1:0-911 913:912-1644 1646:1645-2400 2402:2401-3032]	461	471	yes	yes	3	0.0020034	93.345	1766000			1
KEFADSVVK	MSHTPEGRKEFADSVV	EFADSVVKFIRENKFD	R	K	E	V	K	F	9	1	1021.54	Haliotis_sp_CLC_2296_c0_g1_i1	Haliotis_sp_CLC_2296_c0_g1_i1	135	143	yes	yes	2	0.013047	104.94	11884000			3
KEPVGTNLALNKPATSSSNK	VVMNSDVRKEPVGTNL	PATSSSNKDGSQPGWL	R	K	E	N	K	D	20	2	2055.1	Haliotis_sp_Tri_120379_c0_g1_i1;Haliotis_sp_idb_2772_c0_g1_i1;Haliotis_sp_CLC_3878_c0_g1_i1	Haliotis_sp_Tri_120379_c0_g1_i1	1300	1319	no	no	3	1.2258e-09	112.53	5067900			1
KFGLALNFR	FSNRSLGKKFGLALNF	FGLALNFRINYVPNKP	K	K	F	F	R	I	9	1	1064.61	Haliotis_sp_CLC_303_c0_g1_i1	Haliotis_sp_CLC_303_c0_g1_i1	604	612	yes	yes	2	0.0088749	111.74	31424000			2
KFQAYNPEP	RKYISSQRKFQAYNPE	FQAYNPEP________	R	K	F	E	P	-	9	1	1092.52	Haliotis_sp_idb_27355_c0_g1_i1;comp30184_c0_seq1_4 len=604 path=[582:0-603]	Haliotis_sp_idb_27355_c0_g1_i1	572	580	yes	yes	2	0.013281	79.474	1437000			0
KFQQFIPGTGWK	RPYKGDNRKFQQFIPG	FIPGTGWKTMSCAVGT	R	K	F	W	K	T	12	1	1435.76	Haliotis_sp_CLC_4_c0_g1_i1;Haliotis_sp_Tri_11338_c0_g1_i1	Haliotis_sp_CLC_4_c0_g1_i1	35	46	yes	no	2;3	9.0543e-06	134.56	542340000			7
KGLFPGGYVISADGSDAEVR	RKGDFIPKKGLFPGGY	DGSDAEVRDIYGKLHS	K	K	G	V	R	D	20	1	2037.02	Haliotis_sp_idb_28907_c0_g1_i1	Haliotis_sp_idb_28907_c0_g1_i1	209	228	yes	yes	3	0.00016244	77.08	6702200			2
KGPQSLWSGFR	SYSEEVAKKGPQSLWS	QSLWSGFRSTADLSAC	K	K	G	F	R	S	11	1	1261.66	Haliotis_sp_CLC_8815_c0_g1_i1;Haliotis_sp_idb_19915_c0_g1_i1;Haliotis_sp_Tri_29264_c0_g1_i1;Haliotis_sp_Tri_29268_c0_g1_i1;comp97720_c0_seq1_2 len=1099 path=[1918:0-706 2625:707-748 2667:749-835 2754:836-849 2768:850-993 3002:994-1008 2927:1009-1083 12452:1084-1098];comp97720_c0_seq5_2 len=1698 path=[1918:0-706 2625:707-748 7826:749-1128 8206:1129-1133 8211:1134-1576 4773:1577-1605 4756:1606-1622…	Haliotis_sp_CLC_8815_c0_g1_i1	39	49	yes	no	2;3	0.0053765	95.618	4471900			2
KGVAINMVTEEDKR	GRGGRFGRKGVAINMV	MVTEEDKRTLRDIETF	R	K	G	K	R	T	14	2	1588.82	comp64368_c0_seq1_4 len=1757 path=[1:0-287 289:288-1653 1655:1654-1756]	comp64368_c0_seq1_4 len=1757 path=[1:0-287 289:288-1653 1655:1654-1756]	366	379	yes	yes	3	0.016381	60.55	1077500	62		1
KHLEINPDHPIVETLR	TMGYMMAKKHLEINPD	HPIVETLRQKAEADKN	K	K	H	L	R	Q	16	1	1910.04	comp65289_c1_seq1_1 len=588 path=[9001:0-587]	comp65289_c1_seq1_1 len=588 path=[9001:0-587]	19	34	yes	yes	4	2.9057e-06	99.392	2469500			1
KITVTLESR	DTSYYEKKKITVTLES	ITVTLESRCSHMFKGF	K	K	I	S	R	C	9	1	1045.61	Haliotis_sp_Tri_28544_c0_g1_i1;Haliotis_sp_CLC_729_c0_g1_i1	Haliotis_sp_Tri_28544_c0_g1_i1	63	71	yes	no	2;3	0.0086099	115.82	142770000			7
KIVGAMAQK	EKLFQESRKIVGAMAQ	IVGAMAQKITYSDWLQ	R	K	I	Q	K	I	9	1	944.548	Haliotis_sp_idb_25746_c0_g1_i1;Haliotis_sp_idb_25748_c0_g1_i1;Haliotis_sp_CLC_532_c0_g1_i1	Haliotis_sp_idb_25746_c0_g1_i1	357	365	yes	no	2	0.031374	86.205	658940			1
KKPSDIPEFIFEPIK	NQGNRPSRKKPSDIPE	EFIFEPIKSKKSTPER	R	K	K	I	K	S	15	2	1786.99	Haliotis_sp_idb_6290_c0_g1_i1	Haliotis_sp_idb_6290_c0_g1_i1	747	761	yes	yes	3	0.00012516	85.469	8028600			4
KLGCSYGIDMESMLR	SPFYLGAKKLGCSYGI	IDMESMLRFLLPRGCS	K	K	L	L	R	F	15	1	1758.81	Haliotis_sp_CLC_12027_c0_g1_i1;Haliotis_sp_idb_54497_c0_g1_i1;Haliotis_sp_idb_41452_c0_g1_i1	Haliotis_sp_CLC_12027_c0_g1_i1	106	120	yes	no	3	0.00057837	72.797	31255000	202;203		4
KLYADNLSGGQNVPK	RITLLSHRKLYADNLS	SGGQNVPKAIQKVHEL	R	K	L	P	K	A	15	1	1602.84	Haliotis_sp_CLC_4146_c0_g1_i1;comp87152_c0_seq1_4 len=1152 path=[1:0-8 10:9-10 12:11-34 36:35-35 37:36-59 61:60-303 305:304-306 308:307-330 332:331-879 881:880-903 905:904-1151];Haliotis_sp_idb_7271_c0_g1_i1	Haliotis_sp_CLC_4146_c0_g1_i1	100	114	yes	no	3	0.0002554	86.413	11279000			1
KNNIDSTGPGFANVYDPTIDPSIR	ILDPLTRRKNNIDSTG	PTIDPSIRNVFGAAAF	R	K	N	I	R	N	24	1	2590.27	Haliotis_sp_idb_25746_c0_g1_i1;Haliotis_sp_idb_25748_c0_g1_i1	Haliotis_sp_idb_25746_c0_g1_i1	383	406	yes	no	3	1.0692e-21	130.16	71564000			5
KPAITQQR	PAVVPTARKPAITQQR	KPAITQQRRMDYYHGS	R	K	P	Q	R	R	8	1	940.545	Haliotis_sp_Tri_108584_c0_g1_i1	Haliotis_sp_Tri_108584_c0_g1_i1	245	252	yes	yes	2	0.031715	110.12	8190200			1
KPLTGAPGFPTAVADAQAK	AQYKYPDRKPLTGAPG	AVADAQAKTAPGAPVY	R	K	P	A	K	T	19	1	1838.99	Haliotis_sp_Tri_73035_c0_g1_i1	Haliotis_sp_Tri_73035_c0_g1_i1	401	419	yes	yes	2;3	5.3436e-13	134.58	89442000			6
KPVLASAVMYER	TGRNLAFKKPVLASAV	ASAVMYERYTMDTVVD	K	K	P	E	R	Y	12	1	1362.73	Haliotis_sp_Tri_120379_c0_g1_i1	Haliotis_sp_Tri_120379_c0_g1_i1	437	448	yes	yes	3	0.00047052	90.412	4437100	420		1
KQTSFPVSQSFPVQYPHYPLR	VRSQPWLRKQTSFPVS	QYPHYPLRFPKEFPKS	R	K	Q	L	R	F	21	1	2505.28	Haliotis_sp_idb_16318_c0_g1_i1	Haliotis_sp_idb_16318_c0_g1_i1	94	114	yes	yes	4	0.00018069	61.276	10290000			1
KQVLLTNCDAKDPPGQPSLLILLDK	DDPTSKAKKQVLLTNC	SLLILLDKTQRNHGKK	K	K	Q	D	K	T	25	2	2775.52	Haliotis_sp_Tri_111928_c0_g1_i1;comp64272_c0_seq1_3 len=1172 path=[1150:0-1147 2298:1148-1171]	Haliotis_sp_Tri_111928_c0_g1_i1	147	171	yes	no	4	2.8749e-05	78.758	2812200			1
KTDPVYFGHHFK	RYFLTSQKKTDPVYFG	VYFGHHFKTIVKQGYY	K	K	T	F	K	T	12	1	1474.74	Haliotis_sp_Tri_47901_c0_g1_i1;comp92949_c2_seq16_6 len=2805 path=[10669:0-168 25616:169-326 10996:327-505 11175:506-523 11193:524-749 11419:750-1339 12009:1340-1367 3329:1368-1370 3332:1371-1405 26308:1406-1409 3371:1410-1419 3381:1420-1443 3405:1444-1676 3638:1677-1724 3686:1725-2454 4416:2455-2473 4435:2474-2613 4589:2614-2804];comp92949_c2_seq3_6 len=2819 path=[10669:0-168 25616:169-326 10996…	Haliotis_sp_Tri_47901_c0_g1_i1	214	225	yes	no	3	0.0022206	95.273	4992500			2
KTQNLVQNSCPTIESFEVLR	NGLTGSNRKTQNLVQN	IESFEVLRGPPARNSD	R	K	T	L	R	G	20	1	2362.2	Haliotis_sp_idb_18575_c0_g1_i1	Haliotis_sp_idb_18575_c0_g1_i1	285	304	yes	yes	3	7.5602e-06	90.729	4161200			1
KVVLAIQK	PDRYVCARKVVLAIQK	KVVLAIQKDCVEKVSF	R	K	V	Q	K	D	8	1	897.601	Haliotis_sp_Tri_25106_c0_g1_i1	Haliotis_sp_Tri_25106_c0_g1_i1	324	331	yes	yes	2	0.0016208	193.96	269020000			5
KVVLAIQKDCVEK	PDRYVCARKVVLAIQK	IQKDCVEKVSFAPYQS	R	K	V	E	K	V	13	2	1528.86	Haliotis_sp_Tri_25106_c0_g1_i1	Haliotis_sp_Tri_25106_c0_g1_i1	324	336	yes	yes	3	5.888e-05	116.19	6752100			3
KVVLGVQK	PERHVCARKVVLGVQK	KVVLGVQKDCVEQVNF	R	K	V	Q	K	D	8	1	869.57	Haliotis_sp_idb_20988_c0_g1_i1	Haliotis_sp_idb_20988_c0_g1_i1	258	265	yes	yes	2	0.0026794	153.78	8596800			1
KYDAGVCVAYCDGDFDCPGNK	KPGSCPPRKYDAGVCV	DFDCPGNKKCCGSCPR	R	K	Y	N	K	K	21	1	2409.97	comp236269_c0_seq1_4 len=272 path=[250:0-271]	comp236269_c0_seq1_4 len=272 path=[250:0-271]	46	66	yes	yes	3	9.3527e-09	104.18	46742000			7
KYDAGVCVAYCDGDFDCPGNKK	KPGSCPPRKYDAGVCV	FDCPGNKKCCGSCPRL	R	K	Y	K	K	C	22	2	2538.06	comp236269_c0_seq1_4 len=272 path=[250:0-271]	comp236269_c0_seq1_4 len=272 path=[250:0-271]	46	67	yes	yes	3;4	2.5195e-22	147.41	365950000			12
LADLLETSLYR	YKGDRVDRLADLLETS	LLETSLYRSGVDQYAR	R	L	A	Y	R	S	11	0	1292.7	comp81988_c0_seq1_3 len=906 path=[888:0-167 1057:168-412 1302:413-431 1321:432-796 1689:797-905]	comp81988_c0_seq1_3 len=906 path=[888:0-167 1057:168-412 1302:413-431 1321:432-796 1689:797-905]	222	232	yes	yes	2	0.0087431	90.05	14765000			2
LAGMGIEVGLR	NYMTYLKRLAGMGIEV	MGIEVGLRGDDMDAYR	R	L	A	L	R	G	11	0	1114.62	Haliotis_sp_Tri_107502_c0_g1_i1	Haliotis_sp_Tri_107502_c0_g1_i1	579	589	yes	yes	2	0.00077201	106.62	5637200	405		1
LAGYIEQVR	EMQGLNERLAGYIEQV	AGYIEQVRFLEARIKM	R	L	A	V	R	F	9	0	1047.57	Haliotis_sp_Tri_8133_c0_g1_i1;comp93947_c0_seq8_1 len=3375 path=[1671:0-592 2264:593-779 2451:780-1160 9128:1161-1247 9215:1248-1301 9269:1302-1378 9346:1379-1497 13015:1498-1753 13271:1754-1880 13398:1881-3374];comp93947_c0_seq11_1 len=6924 path=[1671:0-592 2264:593-779 2451:780-1160 9128:1161-1247 9215:1248-1301 9269:1302-1378 9346:1379-1497 9465:1498-1834 9802:1835-2936 10904:2937-3166 11134:3…	Haliotis_sp_Tri_8133_c0_g1_i1	87	95	yes	no	2	0.021244	104.2	5141700			1
LAMMQQAAAR	MQQSNAAKLAMMQQAA	MMQQAAARYEAMMQQA	K	L	A	A	R	Y	10	0	1089.54	Haliotis_sp_idb_32603_c0_g1_i1;Haliotis_sp_idb_32602_c0_g1_i1;Haliotis_sp_CLC_1702_c0_g1_i1;comp186443_c0_seq1_3 len=345 path=[1:0-344]	Haliotis_sp_idb_32603_c0_g1_i1	86	95	yes	no	2	0.0029973	95.358	2131500	317;318		5
LANNVHVLGFR	VIENYDRRLANNVHVL	NVHVLGFREYWGDYVK	R	L	A	F	R	E	11	0	1238.69	Haliotis_sp_Tri_113162_c0_g1_i1;Haliotis_sp_idb_44566_c0_g1_i1;Haliotis_sp_CLC_5142_c0_g1_i1	Haliotis_sp_Tri_113162_c0_g1_i1	73	83	yes	no	3	0.0015836	88.056	9400300			3
LAQCIGVDFIK	SGLKTVTKLAQCIGVD	CIGVDFIKHNGDHVVL	K	L	A	I	K	H	11	0	1262.67	comp105495_c0_seq9_4 len=2286 path=[9783:0-21 1946:22-1210 3135:1211-1564 19827:1565-1565 3490:1566-1729 3654:1730-2285];Haliotis_sp_Tri_129603_c0_g1_i1;comp105495_c0_seq23_4 len=2970 path=[19402:0-22 1262:23-58 19462:59-65 1305:66-160 1400:161-295 1535:296-322 19538:323-324 1565:325-335 1576:336-374 1615:375-416 1657:417-426 1667:427-437 1678:438-503 19643:504-507 1748:508-513 1754:514-548 19668…	comp105495_c0_seq9_4 len=2286 path=[9783:0-21 1946:22-1210 3135:1211-1564 19827:1565-1565 3490:1566-1729 3654:1730-2285]	406	416	yes	no	2	0.013487	84.605	34747000			2
LAQVGPFLK	SWHCKRERLAQVGPFL	AQVGPFLKHLSEDKLK	R	L	A	L	K	H	9	0	971.58	Haliotis_sp_idb_5896_c0_g1_i1	Haliotis_sp_idb_5896_c0_g1_i1	856	864	yes	yes	2	0.04487	88.819	19801000			1
LASVPAGGAVAVSAAPGSAAPAAGSAPAAAEEK	VIAQGVGKLASVPAGG	APAAAEEKKDEKKEES	K	L	A	E	K	K	33	0	2773.42	comp109220_c0_seq1_2 len=424 path=[402:0-423]	comp109220_c0_seq1_2 len=424 path=[402:0-423]	75	107	yes	yes	3	1.0414e-06	60.031	3074700			1
LAVNMVPFPR	QLNADLRKLAVNMVPF	VNMVPFPRLHFFMPGF	K	L	A	P	R	L	10	0	1142.63	comp109271_c0_seq1_3 len=1300 path=[1:0-1299];comp66360_c0_seq1_6 len=938 path=[1:0-574 576:575-598 1667:599-937];Haliotis_sp_CLC_3530_c0_g1_i1;Haliotis_sp_Tri_127558_c0_g1_i1;Haliotis_sp_idb_19735_c0_g1_i1;comp46938_c0_seq1_5 len=235 path=[477:0-37 251:38-65 279:66-234];comp185247_c0_seq1_6 len=429 path=[407:0-428];comp92408_c0_seq1_2 len=325 path=[1:0-41 2884:42-58 60:59-102 104:103-135 137:136…	Haliotis_sp_idb_19738_c0_g1_i1	253	262	no	no	2	0.0024585	100.25	6623200	36		4
LCDLDEFKAPATQACFDK	________________	ATQACFDKNLLVIEDI	R	L	C	D	K	N	18	1	2127.96	Haliotis_sp_idb_39663_c0_g1_i1	Haliotis_sp_idb_39663_c0_g1_i1	8	25	yes	yes	3	1.2687e-05	96.012	20936000			4
LCQSMDEYK	VKTMNIEKLCQSMDEY	CQSMDEYKVCSVGIPD	K	L	C	Y	K	V	9	0	1172.48	Haliotis_sp_Tri_83476_c0_g1_i1	Haliotis_sp_Tri_83476_c0_g1_i1	293	301	yes	yes	2	0.028818	70.028	806150	466		1
LCTTNYKPSIPAYCQENR	EVFDPIARLCTTNYKP	PAYCQENRNVTFASPE	R	L	C	N	R	N	18	1	2214.02	Haliotis_sp_idb_1745_c0_g1_i1;Haliotis_sp_CLC_2232_c0_g1_i1	Haliotis_sp_idb_1745_c0_g1_i1	216	233	yes	no	3	8.1224e-07	100.27	18279000			2
LDAAQGVYGDR	PDIARMFKLDAAQGVY	AQGVYGDRLQKAINYE	K	L	D	D	R	L	11	0	1163.56	Haliotis_sp_Tri_1743_c0_g1_i1;comp89145_c0_seq2_3 len=654 path=[1328:0-27 1356:28-167 1496:168-194 1523:195-206 1535:207-257 1586:258-313 1642:314-316 1645:317-321 1650:322-401 1730:402-455 1784:456-496 1825:497-511 1840:512-583 1912:584-595 1924:596-618 1947:619-653];comp89145_c0_seq1_3 len=993 path=[980:0-211 1192:212-291 1272:292-319 3404:320-320 1301:321-347 1328:348-375 1982:376-515 1496:516…	Haliotis_sp_Tri_1743_c0_g1_i1	220	230	yes	no	2	0.00068908	124.42	17854000			3
LDGIDDQADDVR	ATDALEDRLDGIDDQA	DDQADDVRDDLEDRLE	R	L	D	V	R	D	12	0	1330.6	Haliotis_sp_idb_22087_c0_g1_i1;Haliotis_sp_idb_22086_c0_g1_i1;Haliotis_sp_Tri_23060_c0_g1_i1;Haliotis_sp_Tri_23058_c0_g1_i1	Haliotis_sp_idb_22086_c0_g1_i1	275	286	no	no	2	3.7093e-08	148.18	80950000			6
LDGIDDQADDVRDDLEDR	ATDALEDRLDGIDDQA	VRDDLEDRLEASLEGA	R	L	D	D	R	L	18	1	2073.91	Haliotis_sp_idb_22087_c0_g1_i1;Haliotis_sp_idb_22086_c0_g1_i1;Haliotis_sp_Tri_23060_c0_g1_i1;Haliotis_sp_Tri_23058_c0_g1_i1	Haliotis_sp_idb_22086_c0_g1_i1	275	292	no	no	2;3	6.2702e-20	162.77	863850000			19
LDKPLVIAEFNQVR	LHNASEYKLDKPLVIA	IAEFNQVRGAGMTSQD	K	L	D	V	R	G	14	1	1640.92	Haliotis_sp_idb_10705_c0_g1_i1;Haliotis_sp_Tri_36495_c0_g1_i1	Haliotis_sp_idb_10705_c0_g1_i1	641	654	yes	no	3	1.5105e-05	114.21	20033000			3
LDLAGRDLTDYLMK	ALPHAIMRLDLAGRDL	DLTDYLMKILTERGYS	R	L	D	M	K	I	14	1	1622.83	tr|B3TK83|B3TK83_HALDV Beta-actin 2 OS=Haliotis diversicolor PE=2 SV=1;tr|Q256S1|Q256S1_HALTU Actin OS=Haliotis tuberculata GN=actin PE=2 SV=1;tr|B3SNT2|B3SNT2_HALDV Actin OS=Haliotis diversicolor PE=2 SV=1;Haliotis_sp_Tri_131427_c0_g1_i1;comp103470_c1_seq20_6 len=1319 path=[18001:0-239 25907:240-242 1593:243-278 25943:279-283 25948:284-287 25952:288-331 21354:332-362 1713:363-373 26024:374-391 1…	tr|B3TK83|B3TK83_HALDV Beta-actin 2 OS=Haliotis diversicolor PE=2 SV=1	178	191	no	no	3	0.0010455	75.764	6439300	15		1
LEEAEKAADESER	RLATALQKLEEAEKAA	KAADESERGMKVIENR	K	L	E	E	R	G	13	1	1475.67	comp188025_c0_seq1_6 len=266 path=[1:0-265];comp151882_c0_seq1_3 len=388 path=[1:0-387];CON__Q3SX28	comp188025_c0_seq1_6 len=266 path=[1:0-265]	34	46	yes	no	3	0.0039742	70.889	391740			1
LEELLGPDK	LSKHKTPRLEELLGPD	EELLGPDKTLPLFGLP	R	L	E	D	K	T	9	0	1012.54	Haliotis_sp_idb_44191_c0_g1_i1;comp96813_c0_seq1_5 len=1118 path=[1108:0-120 1229:121-127 1236:128-160 1269:161-303 2442:304-331 1440:332-567 3927:568-586 3943:587-696 1805:697-718 1827:719-822 1931:823-826 1935:827-903 4073:904-925 2034:926-940 4085:941-957 2066:958-981 4116:982-1025 2134:1026-1041 2150:1042-1071 2670:1072-1117]	Haliotis_sp_idb_44191_c0_g1_i1	286	294	yes	no	2	0.036552	93.667	5778800			1
LEFLPTSSQVYR	PVYSQRVKLEFLPTSS	PTSSQVYRSGLPVQLR	K	L	E	Y	R	S	12	0	1438.75	comp106862_c0_seq1_3 len=6977 path=[6962:0-1296 20050:1297-1621 8584:1622-1642 8605:1643-1701 8664:1702-1730 8693:1731-1872 8835:1873-1882 8845:1883-1992 8955:1993-2052 9015:2053-2092 9055:2093-2112 9075:2113-2419 9382:2420-2431 9394:2432-2457 9420:2458-2477 9440:2478-3169 10132:3170-3184 10147:3185-3666 20548:3667-3716 10679:3717-3856 10819:3857-4580 20725:4581-4581 20726:4582-4593 14279:4594-45…	comp106862_c0_seq1_3 len=6977 path=[6962:0-1296 20050:1297-1621 8584:1622-1642 8605:1643-1701 8664:1702-1730 8693:1731-1872 8835:1873-1882 8845:1883-1992 8955:1993-2052 9015:2053-2092 9055:2093-2112 9075:2113-2419 9382:2420-2431 9394:2432-2457 9420:2458-2477 9440:2478-3169 10132:3170-3184 10147:3185-3666 20548:3667-3716 10679:3717-3856 10819:3857-4580 20725:4581-4581 20726:4582-4593 14279:4594-45…	357	368	yes	no	2	0.010838	81.92	2208500			1
LEHGVPSSQTATSDIGVR	SVRGGNLRLEHGVPSS	ATSDIGVRKDAPNSRN	R	L	E	V	R	K	18	0	1852.93	Haliotis_sp_idb_3591_c0_g1_i1	Haliotis_sp_idb_3591_c0_g1_i1	1154	1171	yes	yes	2;3	1.7264e-16	152.37	66051000			5
LEILQIHTK	GIPDATGRLEILQIHT	EILQIHTKNMKLADDV	R	L	E	T	K	N	9	0	1093.65	comp54249_c0_seq1_2 len=2907 path=[2885:0-27 2913:28-2564 5450:2565-2569 5455:2570-2906]	comp54249_c0_seq1_2 len=2907 path=[2885:0-27 2913:28-2564 5450:2565-2569 5455:2570-2906]	401	409	yes	yes	3	0.006566	91.867	801800			1
LELCNQYR	ADDEEDARLELCNQYR	LELCNQYRQNVTTRPN	R	L	E	Y	R	Q	8	0	1094.52	Haliotis_sp_CLC_1642_c0_g1_i1;comp85674_c0_seq1_1 len=1364 path=[2827:0-66 1553:67-628 2115:629-650 2137:651-998 2485:999-1296 2783:1297-1363];comp85674_c0_seq2_1 len=1436 path=[1414:0-138 1553:139-700 2115:701-722 2137:723-1070 2485:1071-1368 2783:1369-1435]	Haliotis_sp_CLC_1642_c0_g1_i1	63	70	yes	no	2	0.0035117	150.84	280190000			6
LELLSQK	IQTPQPSRLELLSQKV	RLELLSQKVRESRERL	R	L	E	Q	K	V	7	0	829.491	Haliotis_sp_idb_55709_c0_g1_i1;Haliotis_sp_Tri_52153_c0_g1_i1	Haliotis_sp_idb_55709_c0_g1_i1	517	523	yes	no	2	0.014529	148.33	22535000			1
LELNPQHAGEYR	LSSYGAIRLELNPQHA	PQHAGEYRYCVRVQSE	R	L	E	Y	R	Y	12	0	1425.7	Haliotis_sp_idb_12724_c0_g1_i1;comp82638_c0_seq1_6 len=2489 path=[2469:0-1041 3511:1042-1521 3991:1522-2488]	Haliotis_sp_idb_12724_c0_g1_i1	74	85	yes	no	3	0.00068537	88.021	8028800			2
LELPYSVVR	TARKLFLRLELPYSVV	ELPYSVVRGEEFVLQA	R	L	E	V	R	G	9	0	1074.61	Haliotis_sp_CLC_1485_c0_g1_i1;comp101644_c0_seq2_4 len=5041 path=[1:0-618 620:619-713 715:714-1166 1168:1167-1220 1222:1221-2965 2967:2966-5040];Haliotis_sp_idb_12235_c0_g1_i1	Haliotis_sp_CLC_1485_c0_g1_i1	808	816	yes	no	2	0.02738	99.013	10824000			2
LELQAADMHLMR	LTAHNNARLELQAADM	AADMHLMRWDKQLASE	R	L	E	M	R	W	12	0	1426.71	comp64512_c0_seq1_1 len=973 path=[1:0-376 378:377-715 717:716-972];Haliotis_sp_Tri_28744_c0_g1_i1	comp64512_c0_seq1_1 len=973 path=[1:0-376 378:377-715 717:716-972]	289	300	yes	no	3	0.0098372	61.11	7753100	63;64		1
LEMIPIVR	NPDNYVIKLEMIPIVR	LEMIPIVRVTLKMKTA	K	L	E	V	R	V	8	0	969.568	Haliotis_sp_Tri_56398_c0_g1_i1;comp103479_c0_seq1_1 len=4049 path=[4032:0-334 4367:335-357 4390:358-739 4772:740-755 4788:756-859 4892:860-869 4902:870-907 8346:908-924 4957:925-1088 5121:1089-1096 5129:1097-1135 5168:1136-1136 5169:1137-1895 5928:1896-2089 6122:2090-2127 6160:2128-2428 11177:2429-2554 11247:2555-2570 6603:2571-2625 11296:2626-2630 11301:2631-2645 6681:2646-2694 11327:2695-2700 1…	Haliotis_sp_Tri_56398_c0_g1_i1	90	97	yes	no	2	0.019661	97.093	9254400	16		6
LERPYNLLVSK	PGHGMEVKLERPYNLL	PYNLLVSKLTVHPGDT	K	L	E	S	K	L	11	1	1330.76	Haliotis_sp_Tri_63049_c0_g1_i1	Haliotis_sp_Tri_63049_c0_g1_i1	98	108	yes	yes	3	0.00041423	114.72	165940000			7
LEVGDVLDIVFK	GLLGPVIRLEVGDVLD	DVLDIVFKNGATKQNY	R	L	E	F	K	N	12	0	1345.75	Haliotis_sp_idb_10164_c0_g1_i1;comp101565_c0_seq1_5 len=4906 path=[4884:0-315 5200:316-677 5562:678-679 5564:680-934 5819:935-1335 6220:1336-1351 6236:1352-1360 6245:1361-1686 6571:1687-2756 11796:2757-2778 7663:2779-2791 7676:2792-2983 11874:2984-2994 11976:2995-3219 11911:3220-3226 8111:3227-3524 8409:3525-3541 8426:3542-3808 8693:3809-3841 8726:3842-4905]	Haliotis_sp_idb_10164_c0_g1_i1	807	818	yes	no	2	0.020218	76.073	2716800			1
LEYQGIVSPTPR	NKEYWKLRLEYQGIVS	GIVSPTPRSEEDFDPA	R	L	E	P	R	S	12	0	1358.72	Haliotis_sp_Tri_3904_c0_g1_i1;comp93346_c0_seq1_3 len=2246 path=[2427:0-86 4933:87-120 2548:121-145 5716:146-146 2777:147-1197 3828:1198-1347 3978:1348-1348 3979:1349-1349 3980:1350-1481 5820:1482-1753 5873:1754-2245];comp93346_c0_seq2_2 len=2299 path=[5716:0-0 2578:1-199 2777:200-1250 3828:1251-1400 3978:1401-1401 3979:1402-1402 3980:1403-1534 5820:1535-1806 5873:1807-2298]	Haliotis_sp_Tri_3904_c0_g1_i1	523	534	yes	no	2	0.017296	77.894	4638600			1
LFDVIEITK	GDGLHVYRLFDVIEIT	FDVIEITKTLPRVPSC	R	L	F	T	K	T	9	0	1076.61	Haliotis_sp_idb_4071_c0_g1_i1	Haliotis_sp_idb_4071_c0_g1_i1	640	648	yes	yes	2	0.048166	86.898	509200000			3
LFSMTATEK	MLPDKRQKLFSMTATE	FSMTATEKSDYVKSYT	K	L	F	E	K	S	9	0	1026.51	Haliotis_sp_CLC_4272_c0_g1_i1;comp104530_c1_seq1_2 len=2811 path=[3257:0-1085 8372:1086-1095 4353:1096-1272 4530:1273-1275 4533:1276-1310 4568:1311-1329 4587:1330-1565 4823:1566-1575 4833:1576-1582 4840:1583-1879 5137:1880-1913 5171:1914-2004 5262:2005-2034 5292:2035-2127 8898:2128-2137 8908:2138-2139 5397:2140-2188 11357:2189-2239 11395:2240-2252 5510:2253-2409 5667:2410-2520 5778:2521-2557 5815…	Haliotis_sp_CLC_4272_c0_g1_i1	85	93	yes	no	2	0.017521	79.986	4797000	22		3
LGAFVSECDYPMLFDSFLGR	NCSLPNSRLGAFVSEC	LFDSFLGRCVEYIMAK	R	L	G	G	R	C	20	0	2323.07	Haliotis_sp_idb_1745_c0_g1_i1;Haliotis_sp_CLC_2232_c0_g1_i1	Haliotis_sp_idb_1745_c0_g1_i1	1031	1050	yes	no	3	3.9584e-05	73.057	9263400	271		2
LGAGYVIGR	WGTGGEMRLGAGYVIG	GAGYVIGRDFITSSAW	R	L	G	G	R	D	9	0	904.513	Haliotis_sp_idb_13824_c0_g1_i1	Haliotis_sp_idb_13824_c0_g1_i1	563	571	yes	yes	2	0.00060387	143.61	17459000			2
LGALMYDIAEVPLAAAALAGR	RCVQSNDRLGALMYDI	AAAALAGR________	R	L	G	G	R	-	21	0	2085.13	Haliotis_sp_CLC_39_c0_g1_i1	Haliotis_sp_CLC_39_c0_g1_i1	169	189	yes	yes	3	4.6369e-10	112.01	3794100	235		1
LGAPAPVEITAAAYNDMNIGMPSR	FSRQSGGRLGAPAPVE	MNIGMPSRKVSRFEPE	R	L	G	S	R	K	24	0	2458.2	Haliotis_sp_CLC_1125_c0_g1_i1	Haliotis_sp_CLC_1125_c0_g1_i1	274	297	yes	yes	3	1.2796e-12	110.4	22239000	186;187		3
LGAPAPVEITAAAYNDMNIGMPSRK	FSRQSGGRLGAPAPVE	NIGMPSRKVSRFEPEK	R	L	G	R	K	V	25	1	2586.29	Haliotis_sp_CLC_1125_c0_g1_i1	Haliotis_sp_CLC_1125_c0_g1_i1	274	298	yes	yes	3	3.6586e-05	67.827	3894400	186;187		1
LGCSYGIDMESMLR	PFYLGAKKLGCSYGID	IDMESMLRFLLPRGCS	K	L	G	L	R	F	14	0	1630.72	Haliotis_sp_CLC_12027_c0_g1_i1;Haliotis_sp_idb_54497_c0_g1_i1;Haliotis_sp_idb_41452_c0_g1_i1	Haliotis_sp_CLC_12027_c0_g1_i1	107	120	yes	no	2	9.7263e-05	105.19	24006000	202;203		3
LGDSLELWVTPSPQQPR	VELDCHIRLGDSLELW	TPSPQQPRIYFLDGFR	R	L	G	P	R	I	17	0	1921.99	Haliotis_sp_Tri_120379_c0_g1_i1;Haliotis_sp_idb_2772_c0_g1_i1	Haliotis_sp_Tri_120379_c0_g1_i1	1901	1917	no	no	2	6.822e-07	103.13	4275400			2
LGDVYVNDAFGTAHR	AFRASLSKLGDVYVND	DAFGTAHRAHSSMVGV	K	L	G	H	R	A	15	0	1633.78	comp118163_c0_seq1_4 len=717 path=[1:0-716];Haliotis_sp_idb_26847_c0_g1_i1;comp93676_c0_seq1_3 len=1937 path=[1:0-268 5120:269-810 812:811-842 844:843-1081 1083:1082-1095 1097:1096-1431 1433:1432-1452 1454:1453-1519 1521:1520-1602 1604:1603-1733 1735:1734-1828 1830:1829-1847 1849:1848-1936]	comp118163_c0_seq1_4 len=717 path=[1:0-716]	176	190	yes	no	3	2.003e-05	95.067	8171400			2
LGEAFNYWLGASDLNIEGR	FIRGYATRLGEAFNYW	SDLNIEGRWLWEGQRR	R	L	G	G	R	W	19	0	2124.03	sp|P82596|PLC_HALLA Perlucin OS=Haliotis laevigata PE=1 SV=3	sp|P82596|PLC_HALLA Perlucin OS=Haliotis laevigata PE=1 SV=3	56	74	no	no	2;3	4.8767e-21	165.17	3435300000			18
LGEAFNYWLGASDLNMEGR	FIRGYATRLGEAFNYW	SDLNMEGRWLWEGQRR	R	L	G	G	R	W	19	0	2141.98	tr|F8J3D2|F8J3D2_HALLA Perlucin C protein OS=Haliotis laevigata GN=perlucin C PE=2 SV=1;tr|F8J3D1|F8J3D1_HALLA Perlucin B protein OS=Haliotis laevigata GN=perlucin B PE=2 SV=1;tr|F8J3D0|F8J3D0_HALLA Perlucin A2 protein OS=Haliotis laevigata GN=perlucin A2 PE=2 SV=1	tr|F8J3D2|F8J3D2_HALLA Perlucin C protein OS=Haliotis laevigata GN=perlucin C PE=2 SV=1	74	92	no	no	2;3	4.9186e-13	138.75	1076200000	476		16
LGFAHEVWVEPK	VDVPCQLKLGFAHEVW	HEVWVEPKKSGSFIAF	K	L	G	P	K	K	12	0	1410.73	Haliotis_sp_idb_2772_c0_g1_i1;Haliotis_sp_CLC_3878_c0_g1_i1	Haliotis_sp_idb_2772_c0_g1_i1	812	823	no	no	3	0.014939	60.893	5312600			1
LGGLETEGDYK	NAYMSIMKLGGLETEG	LETEGDYKYEAEDEKC	K	L	G	Y	K	Y	11	0	1180.56	Haliotis_sp_idb_44191_c0_g1_i1	Haliotis_sp_idb_44191_c0_g1_i1	576	586	yes	yes	2	0.0082252	91.313	13741000			1
LGGLLQGMPDK	WDDRKVAKLGGLLQGM	LLQGMPDKVIMRLPGS	K	L	G	D	K	V	11	0	1127.6	Haliotis_sp_idb_5896_c0_g1_i1	Haliotis_sp_idb_5896_c0_g1_i1	798	808	yes	yes	2	0.0094206	73.632	6752900	384		2
LGGTDLNIEGR	HGRASRYRLGGTDLNI	TDLNIEGRWLWEGQRR	R	L	G	G	R	W	11	0	1143.59	comp25997_c0_seq1_1 len=264 path=[242:0-96 339:97-263]	comp25997_c0_seq1_1 len=264 path=[242:0-96 339:97-263]	23	33	yes	yes	2	0.0035483	105.46	111010000			3
LGICTLYPGTSTAASGDIVDFVR	TCRATTYRLGICTLYP	GDIVDFVRHACNNGTF	R	L	G	V	R	H	23	0	2412.2	Haliotis_sp_CLC_8815_c0_g1_i1;Haliotis_sp_idb_19915_c0_g1_i1;comp103351_c1_seq6_2 len=2894 path=[10370:0-316 2498:317-382 17439:383-385 17442:386-391 2573:392-462 2644:463-466 2648:467-1046 3228:1047-1058 17673:1059-1073 3255:1074-1088 3270:1089-1701 3883:1702-1729 3911:1730-1803 3985:1804-1817 3999:1818-2176 4358:2177-2190 18090:2191-2525 4707:2526-2528 4710:2529-2636 4818:2637-2644 4826:2645-26…	Haliotis_sp_CLC_8815_c0_g1_i1	231	253	yes	no	2;3	2.778e-16	117.38	51300000			4
LGIIMTYGGSDLTSPDPQTVIAQVSK	AGRGSVPKLGIIMTYG	TVIAQVSKASAAALND	K	L	G	S	K	A	26	0	2690.38	Haliotis_sp_CLC_4146_c0_g1_i1;comp87152_c0_seq1_4 len=1152 path=[1:0-8 10:9-10 12:11-34 36:35-35 37:36-59 61:60-303 305:304-306 308:307-330 332:331-879 881:880-903 905:904-1151];Haliotis_sp_idb_7271_c0_g1_i1	Haliotis_sp_CLC_4146_c0_g1_i1	133	158	yes	no	3	3.4584e-30	146.76	12740000	87		2
LGMQSPSNMNSQFNGQPR	RSQFVTRRLGMQSPSN	SQFNGQPRFLSSAVGG	R	L	G	P	R	F	18	0	1991.89	Haliotis_sp_idb_3591_c0_g1_i1	Haliotis_sp_idb_3591_c0_g1_i1	799	816	yes	yes	2;3	1.9717e-12	128.74	27655000	343;344		10
LGNEPPGPR	PKRYRYPRLGNEPPGP	GNEPPGPRGPDKHAWT	R	L	G	P	R	G	9	0	935.482	Haliotis_sp_Tri_45070_c0_g1_i1;Haliotis_sp_Tri_127820_c0_g1_i1	Haliotis_sp_Tri_45070_c0_g1_i1	24	32	no	no	2	0.019566	105.94	1819000			2
LGPILGGCGNDFFDDLPSTVIQGALSAIK	ITQEKLLKLGPILGGC	QGALSAIKDIDFDDAE	K	L	G	I	K	D	29	0	2974.51	Haliotis_sp_idb_5896_c0_g1_i1	Haliotis_sp_idb_5896_c0_g1_i1	475	503	yes	yes	3	1.8918e-11	97.188	7584200			1
LGQQQQQQNPQHGGYQK	GYQQTQQKLGQQQQQQ	PQHGGYQKSQQPQHKV	K	L	G	Q	K	S	17	0	1965.94	Haliotis_sp_idb_8012_c0_g1_i1	Haliotis_sp_idb_8012_c0_g1_i1	824	840	yes	yes	3	3.4094e-05	90.707	1051800			2
LGRPVLQCAPR	FLFTGRVRLGRPVLQC	PVLQCAPRYEQWKSVF	R	L	G	P	R	Y	11	1	1265.7	Haliotis_sp_idb_12724_c0_g1_i1;comp82638_c0_seq1_6 len=2489 path=[2469:0-1041 3511:1042-1521 3991:1522-2488];Haliotis_sp_Tri_98279_c0_g1_i1;comp92329_c0_seq1_3 len=1563 path=[1541:0-299 1841:300-301 1843:302-856 2398:857-903 2445:904-1058 2600:1059-1064 2606:1065-1353 2895:1354-1562];Haliotis_sp_Tri_98277_c0_g1_i1	Haliotis_sp_idb_12724_c0_g1_i1	275	285	yes	no	3	9.5189e-06	130.98	14069000			4
LGVCPVESPITGLCTAR	PECVPQVKLGVCPVES	ITGLCTARCDHDADCP	K	L	G	A	R	C	17	0	1828.92	Haliotis_sp_Tri_121805_c0_g1_i1;Haliotis_sp_idb_7323_c0_g1_i1	Haliotis_sp_Tri_121805_c0_g1_i1	71	87	yes	no	2;3	6.2218e-07	104.2	32268000			2
LGVFENFLVNR	YFQALPAKLGVFENFL	FENFLVNRAFFAGNKV	K	L	G	N	R	A	11	0	1306.7	Haliotis_sp_idb_35506_c0_g1_i1;comp97330_c0_seq1_5 len=1499 path=[5244:0-5 736:6-29 760:30-93 824:94-113 844:114-179 910:180-219 950:220-446 1177:447-470 1201:471-564 1295:565-588 1319:589-602 1333:603-626 1357:627-688 1419:689-725 1456:726-928 1659:929-945 1676:946-1117 1848:1118-1141 1872:1142-1351 2082:1352-1425 2156:1426-1449 2180:1450-1498];comp97330_c0_seq2_5 len=2228 path=[1:0-265 267:266-…	Haliotis_sp_idb_35506_c0_g1_i1	134	144	yes	no	2	5.7461e-06	142.83	15621000			4
LHDFTLEVFR	RSDCCPERLHDFTLEV	DFTLEVFRKNPTTSTG	R	L	H	F	R	K	10	0	1275.66	Haliotis_sp_CLC_11961_c0_g1_i1;comp86117_c0_seq5_2 len=748 path=[4074:0-40 903:41-127 990:128-282 1145:283-300 704:301-499 1163:500-581 1245:582-683 1347:684-747];Haliotis_sp_Tri_132752_c0_g1_i1;Haliotis_sp_idb_44738_c0_g1_i1;comp86117_c0_seq3_2 len=963 path=[4074:0-40 903:41-127 990:128-282 2064:283-410 4892:411-431 2405:432-497 1145:498-515 704:516-714 1163:715-796 1245:797-898 1347:899-962];co…	Haliotis_sp_CLC_11961_c0_g1_i1	76	85	yes	no	3	0.00094273	111.61	774890			1
LHFFMPGFAPLTSR	VNMVPFPRLHFFMPGF	GFAPLTSRGSQQYRAL	R	L	H	S	R	G	14	0	1619.83	comp109271_c0_seq1_3 len=1300 path=[1:0-1299];comp66360_c0_seq1_6 len=938 path=[1:0-574 576:575-598 1667:599-937];Haliotis_sp_CLC_3530_c0_g1_i1;Haliotis_sp_Tri_127558_c0_g1_i1;Haliotis_sp_idb_19735_c0_g1_i1;comp46938_c0_seq1_5 len=235 path=[477:0-37 251:38-65 279:66-234];comp185247_c0_seq1_6 len=429 path=[407:0-428];Haliotis_sp_idb_19738_c0_g1_i1;sp|P41386|TBB_HALDI Tubulin beta chain (Fragment) …	Haliotis_sp_idb_19738_c0_g1_i1	263	276	no	no	3	1.4284e-05	104.17	8743400	37		5
LHLANAGNIK	TADAHDIKLHLANAGN	LANAGNIKWRRGLASA	K	L	H	I	K	W	10	0	1049.6	Haliotis_sp_idb_5896_c0_g1_i1	Haliotis_sp_idb_5896_c0_g1_i1	616	625	yes	yes	2;3	1.9881e-05	152.11	4255100			2
LHSIDGGVFQA	EVRDIYGKLHSIDGGV	IDGGVFQA________	K	L	H	Q	A	-	11	0	1142.57	Haliotis_sp_idb_28907_c0_g1_i1	Haliotis_sp_idb_28907_c0_g1_i1	234	244	yes	yes	2	0.0062448	96.143	15697000			2
LIDLHSPSEIVK	FQMRIHKRLIDLHSPS	HSPSEIVKQITSISIE	R	L	I	V	K	Q	12	0	1349.76	comp24358_c1_seq1_6 len=270 path=[461:0-243 705:244-269]	comp24358_c1_seq1_6 len=270 path=[461:0-243 705:244-269]	48	59	yes	yes	3	8.3145e-05	119.74	2011400			2
LIGLDNQEITR	MQRILTGRLIGLDNQE	LDNQEITRLNSVGTLG	R	L	I	T	R	L	11	0	1270.69	Haliotis_sp_Tri_1743_c0_g1_i1;comp89145_c0_seq2_3 len=654 path=[1328:0-27 1356:28-167 1496:168-194 1523:195-206 1535:207-257 1586:258-313 1642:314-316 1645:317-321 1650:322-401 1730:402-455 1784:456-496 1825:497-511 1840:512-583 1912:584-595 1924:596-618 1947:619-653]	Haliotis_sp_Tri_1743_c0_g1_i1	127	137	yes	no	2	0.00048181	126.19	122520000			5
LIPQSDLDNIFNAIR	RSIRRDCRLIPQSDLD	DNIFNAIRRAKADTRL	R	L	I	I	R	R	15	0	1727.92	Haliotis_sp_CLC_123_c0_g1_i1;Haliotis_sp_idb_32947_c0_g1_i1	Haliotis_sp_CLC_123_c0_g1_i1	58	72	yes	no	2;3	1.761e-22	178.15	532270000			11
LIPQSDLDNIFNAIRR	RSIRRDCRLIPQSDLD	NIFNAIRRAKADTRLR	R	L	I	R	R	A	16	1	1884.02	Haliotis_sp_CLC_123_c0_g1_i1;Haliotis_sp_idb_32947_c0_g1_i1	Haliotis_sp_CLC_123_c0_g1_i1	58	73	yes	no	3	1.3751e-06	105.19	10261000			2
LIQDYNTNTMYVIDVLK	AGGMSSTKLIQDYNTN	MYVIDVLKRTCKKTKT	K	L	I	L	K	R	17	0	2042.04	Haliotis_sp_Tri_16732_c0_g1_i1;comp103384_c0_seq2_4 len=1187 path=[1163:0-170 5826:171-172 5828:173-203 1367:204-205 1369:206-224 5878:225-251 5905:252-305 1469:306-345 5962:346-377 2887:378-401 6002:402-403 6004:404-411 6012:412-414 1576:415-415 1577:416-440 1602:441-475 6038:476-481 6044:482-488 1650:489-521 1683:522-525 6072:526-539 6086:540-575 6105:576-589 6119:590-596 1758:597-605 6131:606-…	comp103384_c0_seq2_4 len=1187 path=[1163:0-170 5826:171-172 5828:173-203 1367:204-205 1369:206-224 5878:225-251 5905:252-305 1469:306-345 5962:346-377 2887:378-401 6002:402-403 6004:404-411 6012:412-414 1576:415-415 1577:416-440 1602:441-475 6038:476-481 6044:482-488 1650:489-521 1683:522-525 6072:526-539 6086:540-575 6105:576-589 6119:590-596 1758:597-605 6131:606-615 6141:616-623 2504:624-660 1…	109	125	no	no	2;3	7.404e-06	98.062	16596000	8		3
LIQDYNTNTMYVIDVLKR	AGGMSSTKLIQDYNTN	YVIDVLKRTCKKTKTN	K	L	I	K	R	T	18	1	2198.14	Haliotis_sp_Tri_16732_c0_g1_i1;comp103384_c0_seq2_4 len=1187 path=[1163:0-170 5826:171-172 5828:173-203 1367:204-205 1369:206-224 5878:225-251 5905:252-305 1469:306-345 5962:346-377 2887:378-401 6002:402-403 6004:404-411 6012:412-414 1576:415-415 1577:416-440 1602:441-475 6038:476-481 6044:482-488 1650:489-521 1683:522-525 6072:526-539 6086:540-575 6105:576-589 6119:590-596 1758:597-605 6131:606-…	comp103384_c0_seq2_4 len=1187 path=[1163:0-170 5826:171-172 5828:173-203 1367:204-205 1369:206-224 5878:225-251 5905:252-305 1469:306-345 5962:346-377 2887:378-401 6002:402-403 6004:404-411 6012:412-414 1576:415-415 1577:416-440 1602:441-475 6038:476-481 6044:482-488 1650:489-521 1683:522-525 6072:526-539 6086:540-575 6105:576-589 6119:590-596 1758:597-605 6131:606-615 6141:616-623 2504:624-660 1…	109	126	no	no	3	4.7737e-13	131.18	8236000	8		3
LISQIVSSITASLR	PTYTNLNRLISQIVSS	SSITASLRFDGALNVD	R	L	I	L	R	F	14	0	1486.87	comp88085_c0_seq2_2 len=1291 path=[2880:0-86 1366:87-326 1606:327-351 1631:352-761 2041:762-786 2066:787-1103 2383:1104-1119 2399:1120-1290];comp88085_c0_seq1_1 len=1296 path=[1274:0-91 1366:92-331 1606:332-356 1631:357-766 2041:767-791 2066:792-1108 2383:1109-1124 2399:1125-1295];comp78924_c0_seq1_4 len=724 path=[1870:0-723]	comp88085_c0_seq2_2 len=1291 path=[2880:0-86 1366:87-326 1606:327-351 1631:352-761 2041:762-786 2066:787-1103 2383:1104-1119 2399:1120-1290]	259	272	yes	no	2	0.00437	79.652	4796000			1
LITLEEEMTK	KEECPAVRLITLEEEM	TLEEEMTKYKPESDEL	R	L	I	T	K	Y	10	0	1205.62	comp174131_c0_seq1_2 len=1168 path=[1:0-1167]	comp174131_c0_seq1_2 len=1168 path=[1:0-1167]	271	280	yes	yes	2	0.033805	61.958	2536300	45		1
LIVEAPNVDVVHIFTPGR	ANYTSISRLIVEAPNV	VHIFTPGRYTDCANAT	R	L	I	G	R	Y	18	0	1975.09	Haliotis_sp_idb_13824_c0_g1_i1	Haliotis_sp_idb_13824_c0_g1_i1	782	799	yes	yes	3	1.4349e-09	114.96	93520000			5
LKIPGTIPLK	LSPISSARLKIPGTIP	IPGTIPLKQIVDPAQY	R	L	K	L	K	Q	10	1	1078.71	Haliotis_sp_idb_8012_c0_g1_i1	Haliotis_sp_idb_8012_c0_g1_i1	290	299	yes	yes	3	0.03021	63.32	4721300			2
LKPLDLLWR	YNLRPQERLKPLDLLW	KPLDLLWRLYTTYTNM	R	L	K	W	R	L	9	1	1152.7	Haliotis_sp_idb_20988_c0_g1_i1;Haliotis_sp_idb_20996_c0_g1_i1	Haliotis_sp_idb_20988_c0_g1_i1	95	103	yes	no	3	0.0040907	107.21	24956000			5
LKPSEHTYLVNTAR	TVDFGAMRLKPSEHTY	TYLVNTARQLGLRIVD	R	L	K	A	R	Q	14	1	1627.87	Haliotis_sp_idb_20988_c0_g1_i1;Haliotis_sp_idb_20996_c0_g1_i1	Haliotis_sp_idb_20988_c0_g1_i1	34	47	yes	no	2;3;4	1.8669e-05	112.42	253450000			12
LLDFLTR	GSLDKFPKLLDFLTRF	KLLDFLTRFEAIPKIK	K	L	L	T	R	F	7	0	876.507	Haliotis_sp_idb_35506_c0_g1_i1;comp97330_c0_seq1_5 len=1499 path=[5244:0-5 736:6-29 760:30-93 824:94-113 844:114-179 910:180-219 950:220-446 1177:447-470 1201:471-564 1295:565-588 1319:589-602 1333:603-626 1357:627-688 1419:689-725 1456:726-928 1659:929-945 1676:946-1117 1848:1118-1141 1872:1142-1351 2082:1352-1425 2156:1426-1449 2180:1450-1498];comp97330_c0_seq2_5 len=2228 path=[1:0-265 267:266-…	Haliotis_sp_idb_35506_c0_g1_i1	180	186	yes	no	2	0.01286	143	12443000			2
LLDSDSIIHK	SIRKLSDRLLDSDSII	DSDSIIHKLSSGSLNM	R	L	L	H	K	L	10	0	1139.62	Haliotis_sp_idb_7892_c0_g1_i1;comp104004_c0_seq4_5 len=1737 path=[4425:0-35 18479:36-51 4424:52-458 4883:459-461 4886:462-1736];comp104004_c0_seq2_5 len=2658 path=[1926:0-369 17363:370-373 2300:374-383 17370:384-391 17378:392-422 17431:423-439 3891:440-950 4402:951-958 4410:959-972 4424:973-1379 4883:1380-1382 4886:1383-2657]	Haliotis_sp_idb_7892_c0_g1_i1	172	181	yes	no	3	0.011337	72.848	3651000			1
LLFGDEIESFCR	PFTPFAVKLLFGDEIE	DEIESFCRFHDVYFLD	K	L	L	C	R	F	12	0	1484.7	Haliotis_sp_Tri_23898_c0_g1_i1;comp103559_c0_seq2_2 len=646 path=[1:0-329 331:330-330 332:331-369 371:370-413 3748:414-417 7106:418-473 7147:474-479 7153:480-494 496:495-495 497:496-531 533:532-563 7191:564-573 7201:574-576 578:577-577 579:578-607 7835:608-612 7844:613-621 623:622-645];comp103559_c0_seq1_2 len=928 path=[1:0-329 331:330-330 332:331-369 371:370-413 3748:414-417 7106:418-473 7147:47…	Haliotis_sp_Tri_23898_c0_g1_i1	146	157	yes	no	2	4.477e-10	166.14	7839200			4
LLFTNLPLR	FDTLKAERLLFTNLPL	LFTNLPLRKLNISKGD	R	L	L	L	R	K	9	0	1085.66	Haliotis_sp_Tri_120379_c0_g1_i1;Haliotis_sp_idb_2772_c0_g1_i1	Haliotis_sp_Tri_120379_c0_g1_i1	1637	1645	no	no	2	0.0075237	122.52	22898000			5
LLFTNLPLRK	FDTLKAERLLFTNLPL	FTNLPLRKLNISKGDL	R	L	L	R	K	L	10	1	1213.75	Haliotis_sp_Tri_120379_c0_g1_i1;Haliotis_sp_idb_2772_c0_g1_i1	Haliotis_sp_Tri_120379_c0_g1_i1	1637	1646	no	no	3	0.034024	80.986	3971800			3
LLLAAGLQPCPEMFGHTK	KLTPELARLLLAAGLQ	PEMFGHTKATSTHTSD	R	L	L	T	K	A	18	0	1982.01	Haliotis_sp_Tri_117880_c0_g1_i1;Haliotis_sp_idb_23862_c0_g1_i1	Haliotis_sp_Tri_117880_c0_g1_i1	196	213	yes	no	3	0.001412	61.165	7720200	411		1
LLLLKPPAPSGSLLPQR	LPQSVAFKLLLLKPPA	SGSLLPQRKAPTSTQA	K	L	L	Q	R	K	17	1	1799.1	Haliotis_sp_CLC_8292_c0_g1_i1	Haliotis_sp_CLC_8292_c0_g1_i1	81	97	yes	yes	3	4.707e-13	140.22	4096800			4
LLLLQSYVFPK	VFMVQRNKLLLLQSYV	LQSYVFPKDTTSLELT	K	L	L	P	K	D	11	0	1319.79	comp106862_c0_seq1_3 len=6977 path=[6962:0-1296 20050:1297-1621 8584:1622-1642 8605:1643-1701 8664:1702-1730 8693:1731-1872 8835:1873-1882 8845:1883-1992 8955:1993-2052 9015:2053-2092 9055:2093-2112 9075:2113-2419 9382:2420-2431 9394:2432-2457 9420:2458-2477 9440:2478-3169 10132:3170-3184 10147:3185-3666 20548:3667-3716 10679:3717-3856 10819:3857-4580 20725:4581-4581 20726:4582-4593 14279:4594-45…	comp106862_c0_seq1_3 len=6977 path=[6962:0-1296 20050:1297-1621 8584:1622-1642 8605:1643-1701 8664:1702-1730 8693:1731-1872 8835:1873-1882 8845:1883-1992 8955:1993-2052 9015:2053-2092 9055:2093-2112 9075:2113-2419 9382:2420-2431 9394:2432-2457 9420:2458-2477 9440:2478-3169 10132:3170-3184 10147:3185-3666 20548:3667-3716 10679:3717-3856 10819:3857-4580 20725:4581-4581 20726:4582-4593 14279:4594-45…	1278	1288	yes	no	2	0.022392	81.017	1438500			1
LLLNNDNLLR	________________	LNNDNLLREGAAHAFA	R	L	L	L	R	E	10	0	1196.69	comp290346_c0_seq1_4 len=382 path=[1:0-381]	comp290346_c0_seq1_4 len=382 path=[1:0-381]	5	14	yes	yes	2	0.0031416	119.68	3736400			1
LLLTAAVAAGK	VAATGNQRLLLTAAVA	TAAVAAGKTTIDSGYD	R	L	L	G	K	T	11	0	1026.64	Haliotis_sp_idb_32310_c0_g1_i1	Haliotis_sp_idb_32310_c0_g1_i1	184	194	yes	yes	2	0.048139	70.942	10267000			2
LLPMTPR	IYQDGNVRLLPMTPRG	RLLPMTPRGASWIPFG	R	L	L	P	R	G	7	0	826.473	Haliotis_sp_CLC_18921_c0_g1_i1;comp52213_c0_seq1_3 len=2417 path=[2395:0-1708 4104:1709-1900 4296:1901-2416]	Haliotis_sp_CLC_18921_c0_g1_i1	456	462	yes	no	2	0.0468	81.784	3634000			1
LLQDFFNGK	TRIPKIQKLLQDFFNG	LQDFFNGKELNKSINP	K	L	L	G	K	E	9	0	1080.56	comp79549_c0_seq1_2 len=2081 path=[4331:0-15 2061:16-1969 4016:1970-2008 4058:2009-2080];tr|Q17UC1|Q17UC1_HALTU 71kDa heat shock protein OS=Haliotis tuberculata GN=hsp71 PE=2 SV=1;tr|C1KC83|C1KC83_HALDV Heat shock cognate protein 70 OS=Haliotis diversicolor PE=2 SV=1;Haliotis_sp_idb_28957_c0_g1_i1;tr|Q2MJK5|Q2MJK5_HALDH Heat shock protein 70 OS=Haliotis discus hannai PE=2 SV=1;comp87346_c0_seq3_4…	comp79549_c0_seq1_2 len=2081 path=[4331:0-15 2061:16-1969 4016:1970-2008 4058:2009-2080]	369	377	yes	no	2	0.015916	109.71	7873500			2
LLQLSWEDR	GETIDLIKLLQLSWED	LQLSWEDRLRISYDMT	K	L	L	D	R	L	9	0	1158.6	Haliotis_sp_Tri_12530_c0_g1_i1;comp92337_c0_seq3_1 len=2500 path=[1:0-462 464:463-463 465:464-1965 1967:1966-2413 2416:2414-2499];comp92337_c0_seq1_2 len=2558 path=[6545:0-162 6708:163-520 464:521-521 465:522-2023 1967:2024-2471 2416:2472-2557]	Haliotis_sp_Tri_12530_c0_g1_i1	242	250	yes	no	2	0.0040736	131.11	6683800			3
LLQTRCVQSNDR	GRRFQAGRLLQTRCVQ	RCVQSNDRLGALMYDI	R	L	L	D	R	L	12	1	1488.75	Haliotis_sp_CLC_39_c0_g1_i1	Haliotis_sp_CLC_39_c0_g1_i1	157	168	yes	yes	3	0.0062624	71.176	1433600			1
LLSAFVR	GMDQVPKRLLSAFVRA	RLLSAFVRASPRHSVR	R	L	L	V	R	A	7	0	804.486	Haliotis_sp_Tri_25106_c0_g1_i1	Haliotis_sp_Tri_25106_c0_g1_i1	267	273	yes	yes	2	0.020762	139.92	649270000			1
LLSLSEQQLVDCSGK	QHFRKSGKLLSLSEQQ	QLVDCSGKFGNEGCNG	K	L	L	G	K	F	15	0	1675.85	Haliotis_sp_CLC_227_c0_g1_i1;comp82154_c1_seq3_3 len=1594 path=[1:0-26 28:27-28 30:29-1120 1122:1121-1593];comp82154_c1_seq4_3 len=1789 path=[3677:0-11 3689:12-221 28:222-223 30:224-1315 1122:1316-1788];comp82154_c1_seq2_2 len=1821 path=[1:0-26 4872:27-43 3689:44-253 28:254-255 30:256-1347 1122:1348-1820]	Haliotis_sp_CLC_227_c0_g1_i1	187	201	yes	no	2	0.0025326	80.387	4864800			1
LLVAGYDSLYPDLR	PDGNREYKLLVAGYDS	DSLYPDLRSTSTVRIT	K	L	L	L	R	S	14	0	1593.84	comp107313_c0_seq1_3 len=23161 path=[1:0-25 27:26-687 689:688-1040 51643:1041-1124 47524:1125-1126 1128:1127-2114 2116:2115-2116 2118:2117-3775 3777:3776-4372 4374:4373-4408 4410:4409-4576 4578:4577-4644 4646:4645-4716 4718:4717-6321 6323:6322-6329 6331:6330-6457 6459:6458-7628 7630:7629-8470 8472:8471-10786 52568:10787-10788 52570:10789-10866 52600:10867-11006 52667:11007-11015 11017:11016-11017…	comp107313_c0_seq1_3 len=23161 path=[1:0-25 27:26-687 689:688-1040 51643:1041-1124 47524:1125-1126 1128:1127-2114 2116:2115-2116 2118:2117-3775 3777:3776-4372 4374:4373-4408 4410:4409-4576 4578:4577-4644 4646:4645-4716 4718:4717-6321 6323:6322-6329 6331:6330-6457 6459:6458-7628 7630:7629-8470 8472:8471-10786 52568:10787-10788 52570:10789-10866 52600:10867-11006 52667:11007-11015 11017:11016-11017…	5765	5778	yes	no	2	5.8941e-05	116.51	4803900			2
LLYNNVSNFGR	EKMYDAAKLLYNNVSN	NNVSNFGRLASTLVHL	K	L	L	G	R	L	11	0	1295.66	comp310163_c0_seq1_1 len=336 path=[314:0-335]	comp310163_c0_seq1_1 len=336 path=[314:0-335]	69	79	yes	yes	2	0.0011995	120.06	2197400			1
LMFSVCEK	VIQLACEKLMFSVCEK	LMFSVCEKTASIRRAD	K	L	M	E	K	T	8	0	1012.47	Haliotis_sp_CLC_554_c0_g1_i1	Haliotis_sp_CLC_554_c0_g1_i1	744	751	yes	yes	2	0.044036	72.23	6994100			1
LMIEMDGTENK	VEQEKIDKLMIEMDGT	EMDGTENKSKFGANAI	K	L	M	N	K	S	11	0	1279.58	comp80185_c0_seq1_5 len=1716 path=[1:0-517 519:518-558 3443:559-568 570:569-864 866:865-889 891:890-1715]	comp80185_c0_seq1_5 len=1716 path=[1:0-517 519:518-558 3443:559-568 570:569-864 866:865-889 891:890-1715]	126	136	yes	yes	2	0.00083567	101.48	14396000	76;77		3
LMLDCLPGVFGR	GQFPHGKRLMLDCLPG	CLPGVFGRYVRIRSMK	R	L	M	G	R	Y	12	0	1376.69	Haliotis_sp_idb_13824_c0_g1_i1;Haliotis_sp_Tri_120379_c0_g1_i1	Haliotis_sp_Tri_120379_c0_g1_i1	1775	1786	no	no	2	0.00012127	119.27	10065000	258		3
LMLDCLSGVFGR	GQFPHGKRLMLDCLSG	CLSGVFGRYVRIRSMK	R	L	M	G	R	Y	12	0	1366.67	Haliotis_sp_idb_2772_c0_g1_i1	Haliotis_sp_idb_2772_c0_g1_i1	1618	1629	yes	yes	2	0.0003451	102.4	5047500	311		6
LNAEGVFEDVK	DGEKKLLKLNAEGVFE	EGVFEDVKTGDISKDD	K	L	N	V	K	T	11	0	1219.61	Haliotis_sp_Tri_91049_c0_g1_i1;comp93951_c0_seq1_3 len=2511 path=[2491:0-1214 3706:1215-1216 3708:1217-1250 3742:1251-1261 3753:1262-1597 4091:1598-1691 4185:1692-1748 6236:1749-1764 4258:1765-2365 4859:2366-2405 4899:2406-2510]	Haliotis_sp_Tri_91049_c0_g1_i1	278	288	yes	no	2	0.00065574	98.156	20945000			3
LNFSHGTHEYHAETIK	KSGMNVARLNFSHGTH	EYHAETIKNVREATES	R	L	N	I	K	N	16	0	1882.9	comp101858_c3_seq18_4 len=2097 path=[10064:0-47 10112:48-189 10254:190-207 10272:208-1130 729:1131-1154 753:1155-1893 1492:1894-2096]	comp101858_c3_seq18_4 len=2097 path=[10064:0-47 10112:48-189 10254:190-207 10272:208-1130 729:1131-1154 753:1155-1893 1492:1894-2096]	66	81	yes	yes	3;4	8.0502e-08	119.47	12876000			2
LNHQLTSMR	ASPRHSVRLNHQLTSM	NHQLTSMRGRPGNYRL	R	L	N	M	R	G	9	0	1098.56	Haliotis_sp_Tri_25106_c0_g1_i1	Haliotis_sp_Tri_25106_c0_g1_i1	282	290	yes	yes	2;3	0.00043336	148.69	73389000	439		11
LNIGLALYGR	KMGAPREKLNIGLALY	IGLALYGRTFTLSTAD	K	L	N	G	R	T	10	0	1088.63	Haliotis_sp_CLC_2296_c0_g1_i1	Haliotis_sp_CLC_2296_c0_g1_i1	278	287	yes	yes	2	0.00044322	136.57	13072000			4
LNPKEHTFLVR	TVDFGAMRLNPKEHTF	KEHTFLVRTASQLGLN	R	L	N	V	R	T	11	1	1352.76	Haliotis_sp_Tri_25106_c0_g1_i1	Haliotis_sp_Tri_25106_c0_g1_i1	99	109	yes	yes	3	0.0010628	99.752	5411000			2
LNSFLELTIGSITK	KITTFMVKLNSFLELT	LTIGSITKQLTDLTSQ	K	L	N	T	K	Q	14	0	1534.86	Haliotis_sp_Tri_108584_c0_g1_i1	Haliotis_sp_Tri_108584_c0_g1_i1	109	122	yes	yes	2;3	1.0346e-16	179.12	1027200000			11
LNSVGTLGVR	LDNQEITRLNSVGTLG	SVGTLGVRRANIHRRM	R	L	N	V	R	R	10	0	1014.58	Haliotis_sp_Tri_1743_c0_g1_i1;comp89145_c0_seq2_3 len=654 path=[1328:0-27 1356:28-167 1496:168-194 1523:195-206 1535:207-257 1586:258-313 1642:314-316 1645:317-321 1650:322-401 1730:402-455 1784:456-496 1825:497-511 1840:512-583 1912:584-595 1924:596-618 1947:619-653]	Haliotis_sp_Tri_1743_c0_g1_i1	138	147	yes	no	2	8.928e-06	160.36	37661000			5
LNVLQVTELLK	IEKGNDHRLNVLQVTE	LQVTELLKAAKVSREA	R	L	N	L	K	A	11	0	1268.77	Haliotis_sp_idb_19812_c0_g1_i1;Haliotis_sp_CLC_9568_c0_g1_i1;Haliotis_sp_idb_19811_c0_g1_i1;comp87710_c0_seq1_1 len=729 path=[707:0-40 748:41-59 767:60-166 3060:167-198 906:199-228 936:229-230 938:231-316 3800:317-333 3817:334-453 1161:454-512 1220:513-653 1361:654-728]	Haliotis_sp_idb_19812_c0_g1_i1	125	135	yes	no	2	0.0097202	87.667	17213000			2
LNWKFSMR	SMTCTRSRLNWKFSMR	LNWKFSMRTSWEIFRT	R	L	N	M	R	T	8	1	1080.55	comp97976_c0_seq1_6 len=4729 path=[4708:0-233 4943:234-552 5262:553-2196 6906:2197-4705 11398:4706-4728]	comp97976_c0_seq1_6 len=4729 path=[4708:0-233 4943:234-552 5262:553-2196 6906:2197-4705 11398:4706-4728]	268	275	yes	yes	3	0.03623	65.252	534740	100		0
LPADDPALVNIVHSK	NLPSDFYKLPADDPAL	LVNIVHSKFRSPSTVE	K	L	P	S	K	F	15	0	1587.86	Haliotis_sp_CLC_4246_c0_g1_i1;comp93938_c0_seq2_4 len=1861 path=[1:0-76 78:77-81 83:82-275 277:276-373 375:374-381 383:382-1309 1311:1310-1623 4932:1624-1627 1629:1628-1643 1645:1644-1860]	Haliotis_sp_CLC_4246_c0_g1_i1	90	104	yes	no	3	1.9724e-07	119.45	8344700			2
LPFLPDHLTDNPLPAVSQPK	PDFPPQSRLPFLPDHL	LPAVSQPKQPAAPALP	R	L	P	P	K	Q	20	0	2198.17	Haliotis_sp_idb_6290_c0_g1_i1	Haliotis_sp_idb_6290_c0_g1_i1	994	1013	yes	yes	3	2.6325e-09	105.79	9651000			2
LPIATPYGYR	EKPGTCPRLPIATPYG	IATPYGYRQGYCKQQH	R	L	P	Y	R	Q	10	0	1149.62	Haliotis_sp_Tri_38314_c0_g1_i1;comp24992_c0_seq1_5 len=261 path=[239:0-260]	Haliotis_sp_Tri_38314_c0_g1_i1	115	124	yes	no	2	0.011041	99.815	6991800			3
LPNYSVNVIHR	VRTFFSRRLPNYSVNV	YSVNVIHRTSDLFGKT	R	L	P	H	R	T	11	0	1310.71	Haliotis_sp_idb_25746_c0_g1_i1;Haliotis_sp_idb_25748_c0_g1_i1;Haliotis_sp_CLC_532_c0_g1_i1	Haliotis_sp_idb_25746_c0_g1_i1	429	439	yes	no	2;3	1.7922e-08	149.49	93413000			5
LPSKGVAGLAR	PPAAGAPRLPSKGVAG	KGVAGLARTSHKSLLN	R	L	P	A	R	T	11	1	1067.65	Haliotis_sp_Tri_119193_c0_g1_i1	Haliotis_sp_Tri_119193_c0_g1_i1	83	93	yes	yes	2;3	0.00164	125.75	74695000			13
LPTSMCGYLQHQCVGQK	WVSCDYRRLPTSMCGY	QHQCVGQKCSPCVDTL	R	L	P	Q	K	C	17	0	2005.92	Haliotis_sp_idb_1745_c0_g1_i1;Haliotis_sp_CLC_2232_c0_g1_i1	Haliotis_sp_idb_1745_c0_g1_i1	439	455	yes	no	3	6.9104e-08	106.6	6715000	272		1
LQADPDRFPR	KQRDANGKLQADPDRF	ADPDRFPRGIKFLADY	K	L	Q	P	R	G	10	1	1213.62	Haliotis_sp_idb_20544_c0_g1_i1	Haliotis_sp_idb_20544_c0_g1_i1	110	119	yes	yes	3	0.0052373	86.898	11272000			3
LQAQANAQTR	LQSQVQKRLQAQANAQ	AQANAQTRAQVQIQTL	R	L	Q	T	R	A	10	0	1099.57	Haliotis_sp_CLC_1125_c0_g1_i1	Haliotis_sp_CLC_1125_c0_g1_i1	798	807	yes	yes	2	6.1605e-06	144.77	16203000			3
LQFQQLLDELK	KPAVDYSKLQFQQLLD	QQLLDELKKFSDMTSF	K	L	Q	L	K	K	11	0	1373.76	Haliotis_sp_Tri_61496_c0_g1_i1	Haliotis_sp_Tri_61496_c0_g1_i1	190	200	yes	yes	2	0.0055925	97.734	22304000			3
LQFQQLLDELKK	KPAVDYSKLQFQQLLD	QLLDELKKFSDMTSFG	K	L	Q	K	K	F	12	1	1501.85	Haliotis_sp_Tri_61496_c0_g1_i1	Haliotis_sp_Tri_61496_c0_g1_i1	190	201	yes	yes	2;3	1.6704e-08	153.34	83317000			9
LQGWSEAALR	AGSWWPNKLQGWSEAA	GWSEAALRAVDLAVKR	K	L	Q	L	R	A	10	0	1129.59	Haliotis_sp_Tri_25106_c0_g1_i1	Haliotis_sp_Tri_25106_c0_g1_i1	519	528	yes	yes	2	1.2122e-05	156.83	706860000			7
LQLEQELLAAK	ESLKEEERLQLEQELL	EQELLAAKEALESRQC	R	L	Q	A	K	E	11	0	1254.72	Haliotis_sp_idb_18825_c0_g1_i1;Haliotis_sp_idb_18822_c0_g1_i1;comp92750_c0_seq4_1 len=2029 path=[4060:0-91 4152:92-814 4875:815-836 4897:837-1812 10530:1813-1814 9406:1815-2028];comp92750_c0_seq1_1 len=2194 path=[4060:0-91 8326:92-256 4152:257-979 4875:980-1001 4897:1002-1977 10530:1978-1979 9406:1980-2193];comp92750_c0_seq3_1 len=4082 path=[4060:0-91 4152:92-814 4875:815-836 4897:837-1812 10530:…	Haliotis_sp_idb_18825_c0_g1_i1	415	425	yes	no	2	0.0086381	90.306	3096900			1
LQLLAQGNVDSQTR	AQIQNMDRLQLLAQGN	GNVDSQTRTSAVVNNY	R	L	Q	T	R	T	14	0	1541.82	Haliotis_sp_Tri_45070_c0_g1_i1	Haliotis_sp_Tri_45070_c0_g1_i1	792	805	yes	yes	2	5.3415e-15	171.73	31135000			6
LQLLQPIDR	GTSTYRGRLQLLQPID	QLLQPIDRSVVGELRV	R	L	Q	D	R	S	9	0	1094.64	comp106997_c0_seq1_2 len=4332 path=[9723:0-82 4463:83-220 4601:221-411 4792:412-463 15133:464-519 4900:520-521 4902:522-566 4947:567-670 5051:671-738 5119:739-839 5220:840-1190 15436:1191-1203 15449:1204-1270 15505:1271-1351 5732:1352-1356 5737:1357-1369 5750:1370-1499 8781:1500-1536 15653:1537-1630 6011:1631-1647 6028:1648-2220 6601:2221-2440 15894:2441-2472 6853:2473-2730 16006:2731-2733 16009:…	comp106997_c0_seq1_2 len=4332 path=[9723:0-82 4463:83-220 4601:221-411 4792:412-463 15133:464-519 4900:520-521 4902:522-566 4947:567-670 5051:671-738 5119:739-839 5220:840-1190 15436:1191-1203 15449:1204-1270 15505:1271-1351 5732:1352-1356 5737:1357-1369 5750:1370-1499 8781:1500-1536 15653:1537-1630 6011:1631-1647 6028:1648-2220 6601:2221-2440 15894:2441-2472 6853:2473-2730 16006:2731-2733 16009:…	416	424	yes	no	2	0.0045265	129.63	9477300			2
LQLNQLTSEER	MHLPDGARLQLNQLTS	NQLTSEERGTYTCRWR	R	L	Q	E	R	G	11	0	1329.69	comp104605_c0_seq2_6 len=2335 path=[2313:0-312 2626:313-332 2646:333-432 2746:433-450 9175:451-481 2795:482-488 2802:489-638 9252:639-644 2958:645-660 2974:661-703 9278:704-706 4648:707-762 4704:763-779 3093:780-804 9350:805-805 3119:806-811 3125:812-818 9364:819-828 3142:829-875 3189:876-955 9397:956-977 9419:978-986 9428:987-990 3304:991-991 3305:992-1060 3374:1061-1062 9457:1063-1064 3378:1065…	comp104605_c0_seq2_6 len=2335 path=[2313:0-312 2626:313-332 2646:333-432 2746:433-450 9175:451-481 2795:482-488 2802:489-638 9252:639-644 2958:645-660 2974:661-703 9278:704-706 4648:707-762 4704:763-779 3093:780-804 9350:805-805 3119:806-811 3125:812-818 9364:819-828 3142:829-875 3189:876-955 9397:956-977 9419:978-986 9428:987-990 3304:991-991 3305:992-1060 3374:1061-1062 9457:1063-1064 3378:1065…	402	412	no	no	2	2.0689e-10	194.17	15910000			1
LQLWDTAGQER	VKPGIRVKLQLWDTAG	WDTAGQERFRSITRSY	K	L	Q	E	R	F	11	0	1315.65	Haliotis_sp_Tri_17927_c0_g1_i1;Haliotis_sp_idb_10409_c0_g1_i1;Haliotis_sp_idb_10408_c0_g1_i1;Haliotis_sp_idb_13175_c0_g1_i1;comp105411_c0_seq4_3 len=910 path=[1:0-671 673:672-786 788:787-810 812:811-854 22621:855-878 879:879-909];comp103814_c0_seq1_2 len=1263 path=[1:0-946 8051:947-970 996:971-1018 1044:1019-1019 1045:1020-1048 10707:1049-1049 10708:1050-1066 1092:1067-1097 10733:1098-1108 10744:…	Haliotis_sp_Tri_17927_c0_g1_i1	61	71	yes	no	2	4.4635e-06	143.24	1766900			1
LQQQQQQQQFGFR	QQQQQQQRLQQQQQQQ	QQQQFGFRSQEGRGQG	R	L	Q	F	R	S	13	0	1662.82	Haliotis_sp_CLC_253_c0_g1_i1	Haliotis_sp_CLC_253_c0_g1_i1	157	169	yes	yes	2;3	6.0365e-09	144.7	404700000			10
LQQYQTESLTPPDSDRR	SANPRASKLQQYQTES	TPPDSDRRSMQSSNRR	K	L	Q	R	R	S	17	1	2032.98	Haliotis_sp_Tri_12080_c0_g1_i1	Haliotis_sp_Tri_12080_c0_g1_i1	1429	1445	yes	yes	3	1.4176e-10	121.82	14683000			3
LQSEALLPSK	HVINCHRKLQSEALLP	SEALLPSKYINQLUND	K	L	Q	S	K	Y	10	0	1084.61	comp95963_c0_seq1_2 len=2090 path=[2369:0-366 2736:367-370 2740:371-1938 5836:1939-1945 5843:1946-2015 82:2016-2021 88:2022-2032 26:2033-2052 5903:2053-2053 5904:2054-2056 122:2057-2075 69:2076-2089]	comp95963_c0_seq1_2 len=2090 path=[2369:0-366 2736:367-370 2740:371-1938 5836:1939-1945 5843:1946-2015 82:2016-2021 88:2022-2032 26:2033-2052 5903:2053-2053 5904:2054-2056 122:2057-2075 69:2076-2089]	538	547	yes	yes	2	0.022397	80.231	5469300		12	1
LQSIGTENTEENRR	STGSIAKRLQSIGTEN	ENTEENRRFYRQLLLT	R	L	Q	R	R	F	14	1	1645.8	comp23247_c0_seq1_2 len=1455 path=[1433:0-1210 2644:1211-1454]	comp23247_c0_seq1_2 len=1455 path=[1433:0-1210 2644:1211-1454]	104	117	yes	yes	2;3	3.8273e-07	141.58	16632000			3
LQSWSEAALR	SGSWWPNKLQSWSEAA	SWSEAALRAVDLAVRR	K	L	Q	L	R	A	10	0	1159.6	Haliotis_sp_idb_20988_c0_g1_i1;comp406429_c0_seq1_3 len=209 path=[187:0-208]	Haliotis_sp_idb_20988_c0_g1_i1	452	461	no	no	2	0.0017438	125.75	105870000			5
LQTILGGVKPASLDK	NLTQYSCKLQTILGGV	VKPASLDKDAQSAVMF	K	L	Q	D	K	D	15	1	1538.9	Haliotis_sp_idb_44191_c0_g1_i1;comp96813_c0_seq1_5 len=1118 path=[1108:0-120 1229:121-127 1236:128-160 1269:161-303 2442:304-331 1440:332-567 3927:568-586 3943:587-696 1805:697-718 1827:719-822 1931:823-826 1935:827-903 4073:904-925 2034:926-940 4085:941-957 2066:958-981 4116:982-1025 2134:1026-1041 2150:1042-1071 2670:1072-1117];Haliotis_sp_CLC_6293_c0_g1_i1	Haliotis_sp_idb_44191_c0_g1_i1	112	126	yes	no	3	1.1466e-07	125.67	14704000			3
LRPSNYGR	KQLVKIYKLRPSNYGR	LRPSNYGRFLEALQWQ	K	L	R	G	R	F	8	1	961.509	Haliotis_sp_Tri_29101_c0_g1_i1	Haliotis_sp_Tri_29101_c0_g1_i1	163	170	yes	yes	3	0.00058863	147.19	3672500			5
LSAFLSSQHAPGAPVSSDSQR	QSADFNDKLSAFLSSQ	PVSSDSQRQEILSVEQ	K	L	S	Q	R	Q	21	0	2141.05	Haliotis_sp_idb_6290_c0_g1_i1	Haliotis_sp_idb_6290_c0_g1_i1	1196	1216	yes	yes	3	1.7125e-09	105.06	14094000			1
LSDEEVDEMIR	IMTNLGEKLSDEEVDE	EEVDEMIREADIDGDG	K	L	S	I	R	E	11	0	1334.6	comp68174_c0_seq1_5 len=483 path=[1:0-315 317:316-328 330:329-482]	comp68174_c0_seq1_5 len=483 path=[1:0-315 317:316-328 330:329-482]	123	133	yes	yes	2	0.00035794	117.09	20286000	67		5
LSEEVFDPIGK	MVSNLQCKLSEEVFDP	EVFDPIGKNCTSNYQK	K	L	S	G	K	N	11	0	1232.63	Haliotis_sp_idb_2772_c0_g1_i1;Haliotis_sp_Tri_120375_c0_g1_i1	Haliotis_sp_idb_2772_c0_g1_i1	215	225	yes	no	2	0.010214	86.463	8024200			2
LSEGSLYNDGIYGK	PHGVQHSKLSEGSLYN	YNDGIYGKYDDYVEPM	K	L	S	G	K	Y	14	0	1514.73	Haliotis_sp_idb_10164_c0_g1_i1;comp101565_c0_seq1_5 len=4906 path=[4884:0-315 5200:316-677 5562:678-679 5564:680-934 5819:935-1335 6220:1336-1351 6236:1352-1360 6245:1361-1686 6571:1687-2756 11796:2757-2778 7663:2779-2791 7676:2792-2983 11874:2984-2994 11976:2995-3219 11911:3220-3226 8111:3227-3524 8409:3525-3541 8426:3542-3808 8693:3809-3841 8726:3842-4905]	Haliotis_sp_idb_10164_c0_g1_i1	481	494	yes	no	2	0.04082	62.287	5830000			1
LSFDEDEARPICR	LALPDITKLSFDEDEA	DEARPICRKLRELPDW	K	L	S	C	R	K	13	1	1606.74	Haliotis_sp_idb_5896_c0_g1_i1	Haliotis_sp_idb_5896_c0_g1_i1	441	453	yes	yes	2	0.0026197	93.839	0			1
LSGHSTGNVIVR	NGCEIVIKLSGHSTGN	STGNVIVRKRN_____	K	L	S	V	R	K	12	0	1238.67	Haliotis_sp_idb_55709_c0_g1_i1;Haliotis_sp_Tri_52153_c0_g1_i1	Haliotis_sp_idb_55709_c0_g1_i1	651	662	yes	no	3	2.223e-05	127.52	17360000			4
LSGYMSDFIEK	NEVRRLMRLSGYMSDF	YMSDFIEKIINMMPLI	R	L	S	E	K	I	11	0	1288.6	Haliotis_sp_idb_17014_c0_g1_i1;Haliotis_sp_idb_17016_c0_g1_i1;Haliotis_sp_Tri_15512_c0_g1_i1	Haliotis_sp_idb_17014_c0_g1_i1	270	280	yes	no	2	0.024514	62.338	22909000	264		2
LSIFVYASLSR	VNISFYRRLSIFVYAS	FVYASLSRDCSUVTTY	R	L	S	S	R	D	11	0	1254.7	comp63685_c0_seq2_6 len=275 path=[1:0-98 2264:99-274]	comp63685_c0_seq2_6 len=275 path=[1:0-98 2264:99-274]	35	45	yes	yes	2	0.041751	66.056	8391300		6;7	1
LSLQELNDFVTGK	YDTSDDQRLSLQELND	LNDFVTGKVPKDQIEV	R	L	S	G	K	V	13	0	1462.77	Haliotis_sp_Tri_137490_c0_g1_i1;comp97298_c0_seq1_5 len=1379 path=[1862:0-140 2003:141-276 2139:277-300 4970:301-352 6696:353-353 5023:354-418 8496:419-525 5195:526-580 5250:581-738 5408:739-749 5419:750-766 5436:767-972 5642:973-1378];comp97298_c0_seq3_5 len=689 path=[7054:0-76 5436:77-282 5642:283-688];Haliotis_sp_idb_48292_c0_g1_i1	Haliotis_sp_Tri_137490_c0_g1_i1	62	74	yes	no	2	0.00066809	97.69	50029000			4
LSNTAETTEAIVR	TLRVVAFRLSNTAETT	ETTEAIVRVNVLRNPN	R	L	S	V	R	V	13	0	1403.73	comp107313_c0_seq1_3 len=23161 path=[1:0-25 27:26-687 689:688-1040 51643:1041-1124 47524:1125-1126 1128:1127-2114 2116:2115-2116 2118:2117-3775 3777:3776-4372 4374:4373-4408 4410:4409-4576 4578:4577-4644 4646:4645-4716 4718:4717-6321 6323:6322-6329 6331:6330-6457 6459:6458-7628 7630:7629-8470 8472:8471-10786 52568:10787-10788 52570:10789-10866 52600:10867-11006 52667:11007-11015 11017:11016-11017…	comp107313_c0_seq1_3 len=23161 path=[1:0-25 27:26-687 689:688-1040 51643:1041-1124 47524:1125-1126 1128:1127-2114 2116:2115-2116 2118:2117-3775 3777:3776-4372 4374:4373-4408 4410:4409-4576 4578:4577-4644 4646:4645-4716 4718:4717-6321 6323:6322-6329 6331:6330-6457 6459:6458-7628 7630:7629-8470 8472:8471-10786 52568:10787-10788 52570:10789-10866 52600:10867-11006 52667:11007-11015 11017:11016-11017…	6506	6518	yes	no	2	0.00037527	102.9	3792400			1
LSPGDLLWK	YNLKPSERLSPGDLLW	SPGDLLWKLYTENTNM	R	L	S	W	K	L	9	0	1027.57	Haliotis_sp_Tri_25106_c0_g1_i1	Haliotis_sp_Tri_25106_c0_g1_i1	160	168	yes	yes	2	0.017022	108.57	336670000			4
LSPLFTTR	IVNDVEVRLSPLFTTR	LSPLFTTRGRGREFCI	R	L	S	T	R	G	8	0	933.528	Haliotis_sp_idb_12724_c0_g1_i1;comp82638_c0_seq1_6 len=2489 path=[2469:0-1041 3511:1042-1521 3991:1522-2488];Haliotis_sp_Tri_98279_c0_g1_i1;comp92329_c0_seq1_3 len=1563 path=[1541:0-299 1841:300-301 1843:302-856 2398:857-903 2445:904-1058 2600:1059-1064 2606:1065-1353 2895:1354-1562]	Haliotis_sp_idb_12724_c0_g1_i1	123	130	yes	no	2	0.0036691	151.5	17310000			3
LSQVGQKPLTDASALVSGAGDAK	NLAEDMVKLSQVGQKP	VSGAGDAKTLQTPGSF	K	L	S	A	K	T	23	1	2212.17	Haliotis_sp_CLC_2877_c0_g1_i1;Haliotis_sp_idb_3129_c0_g1_i1;comp102281_c0_seq4_1 len=4840 path=[11773:0-133 5565:134-134 5566:135-785 6217:786-1212 6644:1213-2728 8160:2729-2746 8178:2747-3403 8835:3404-3917 15131:3918-3922 15136:3923-3927 15141:3928-3940 9372:3941-4640 10072:4641-4838 14334:4839-4839];comp102281_c0_seq5_3 len=4854 path=[13235:0-148 5566:149-799 6217:800-1226 6644:1227-2742 8160:…	Haliotis_sp_CLC_2877_c0_g1_i1	227	249	yes	no	3	3.9442e-16	116.7	38783000			3
LSSLLVQTDPNSLSVLASR	FWNYTDVKLSSLLVQT	SLSVLASRVNSQGIAT	K	L	S	S	R	V	19	0	1999.1	Haliotis_sp_CLC_18921_c0_g1_i1;comp52213_c0_seq1_3 len=2417 path=[2395:0-1708 4104:1709-1900 4296:1901-2416]	Haliotis_sp_CLC_18921_c0_g1_i1	253	271	yes	no	2;3	5.122e-09	112.55	13295000			4
LSSLVDASASAR	SINNLAGRLSSLVDAS	VDASASARASANANAG	R	L	S	A	R	A	12	0	1175.61	Haliotis_sp_Tri_107535_c0_g1_i1;Haliotis_sp_CLC_21_c0_g1_i1	Haliotis_sp_Tri_107535_c0_g1_i1	40	51	yes	no	2;3	3.4484e-10	159.44	745810000			25
LSSMPNPTPAQLQSVMSQFQQLER	QFAALDSKLSSMPNPT	SQFQQLERQMEMANNP	K	L	S	E	R	Q	24	0	2716.33	Haliotis_sp_idb_32603_c0_g1_i1;Haliotis_sp_idb_32602_c0_g1_i1;Haliotis_sp_Tri_121152_c0_g1_i1;Haliotis_sp_idb_32598_c0_g1_i1;comp184680_c0_seq1_2 len=342 path=[1:0-341]	Haliotis_sp_idb_32603_c0_g1_i1	538	561	yes	no	3	5.4842e-23	139.04	24704000	319;320		6
LSSQWQSLGQR	SNALLHERLSSQWQSL	QWQSLGQRMQEIANKV	R	L	S	Q	R	M	11	0	1288.65	Haliotis_sp_Tri_68060_c0_g1_i1	Haliotis_sp_Tri_68060_c0_g1_i1	125	135	yes	yes	2	3.3542e-05	133.91	6770000			1
LTCNRPEEVNCPAER	GLYWDQDKLTCNRPEE	EVNCPAERCNDPMTTT	K	L	T	E	R	C	15	1	1843.83	Haliotis_sp_idb_25730_c0_g1_i1	Haliotis_sp_idb_25730_c0_g1_i1	467	481	no	no	2;3	1.9253e-17	171.26	222930000			7
LTDREDLQVLR	IEKTYGQKLTDREDLQ	REDLQVLRMQVEQAKL	K	L	T	L	R	M	11	1	1356.74	Haliotis_sp_idb_2214_c0_g1_i1;comp106543_c0_seq12_5 len=1411 path=[3449:0-30 12683:31-58 3508:59-337 3787:338-349 17373:350-528 3978:529-529 3979:530-553 4003:554-889 4339:890-913 4363:914-1410];comp106543_c0_seq11_6 len=1451 path=[3409:0-23 14576:24-25 3435:26-39 3449:40-70 3480:71-98 3508:99-377 3787:378-389 17373:390-568 3978:569-569 3979:570-593 4003:594-929 4339:930-953 4363:954-1450];comp10…	Haliotis_sp_idb_2214_c0_g1_i1	282	292	yes	no	3	0.0021069	88.338	9033100			2
LTDVTSFIVYHLLEGSPIK	GEHIEGDRLTDVTSFI	LLEGSPIKEKCRLLPS	R	L	T	I	K	E	19	0	2131.16	Haliotis_sp_idb_26030_c0_g1_i1	Haliotis_sp_idb_26030_c0_g1_i1	232	250	yes	yes	2;3	1.0141e-16	145.88	391390000			7
LTGMAFR	VIPELNGKLTGMAFRV	KLTGMAFRVPTPNVSV	K	L	T	F	R	V	7	0	794.411	tr|B6RB30|B6RB30_HALDI Glyceraldehyde-3-phosphate dehydrogenase OS=Haliotis discus discus PE=2 SV=1;Haliotis_sp_idb_33826_c0_g1_i1;comp93193_c0_seq1_1 len=1303 path=[1480:0-38 1519:39-871 3263:872-887 2368:888-1005 2486:1006-1063 4483:1064-1069 2550:1070-1078 2559:1079-1175 2656:1176-1187 2668:1188-1240 3030:1241-1259 2753:1260-1302];comp93193_c0_seq2_1 len=1502 path=[1480:0-38 1519:39-871 3263:8…	comp109254_c0_seq1_3 len=1231 path=[1209:0-1230]	241	247	no	no	2	0.045163	83.614	4981000			2
LTQDEVSNFIK	IDSDGDKKLTQDEVSN	DEVSNFIKEQMKDSGA	K	L	T	I	K	E	11	0	1292.66	Haliotis_sp_CLC_4517_c0_g1_i1;comp94020_c0_seq1_3 len=1732 path=[1710:0-267 1978:268-280 1991:281-304 3478:305-310 2021:311-390 2101:391-394 2105:395-1286 2997:1287-1394 3105:1395-1462 5000:1463-1468 5006:1469-1542 3253:1543-1583 3294:1584-1706 5099:1707-1731]	Haliotis_sp_CLC_4517_c0_g1_i1	152	162	yes	no	2	0.003257	107.06	4550100			2
LTQEIPGGVTPK	EPITFTMKLTQEIPGG	IPGGVTPKCSFWDIRQ	K	L	T	P	K	C	12	0	1238.69	Haliotis_sp_Tri_129647_c0_g1_i1;comp92139_c0_seq1_6 len=4232 path=[4311:0-46 4358:47-49 4361:50-618 4930:619-1740 6052:1741-2273 6585:2274-3976 8288:3977-3984 8296:3985-4201 36:4202-4219 54:4220-4220 26:4221-4231];comp92139_c0_seq2_6 len=4253 path=[4311:0-46 4358:47-49 4361:50-618 8678:619-639 4930:640-1761 6052:1762-2294 6585:2295-3997 8288:3998-4005 8296:4006-4222 36:4223-4240 54:4241-4241 26:4…	Haliotis_sp_Tri_129647_c0_g1_i1	482	493	yes	no	2	0.00062225	117.2	10794000			2
LTQSNAILR	YYVDGDIKLTQSNAIL	TQSNAILRHIARTHNC	K	L	T	L	R	H	9	0	1014.58	Haliotis_sp_idb_35506_c0_g1_i1;comp97330_c0_seq1_5 len=1499 path=[5244:0-5 736:6-29 760:30-93 824:94-113 844:114-179 910:180-219 950:220-446 1177:447-470 1201:471-564 1295:565-588 1319:589-602 1333:603-626 1357:627-688 1419:689-725 1456:726-928 1659:929-945 1676:946-1117 1848:1118-1141 1872:1142-1351 2082:1352-1425 2156:1426-1449 2180:1450-1498];comp97330_c0_seq2_5 len=2228 path=[1:0-265 267:266-…	Haliotis_sp_idb_35506_c0_g1_i1	69	77	yes	no	2	0.033404	95.502	3716600			1
LTRPEQSSSVASPAR	PTARSSIKLTRPEQSS	SSVASPARVSVSRPSS	K	L	T	A	R	V	15	1	1584.82	Haliotis_sp_CLC_73_c0_g1_i1	Haliotis_sp_CLC_73_c0_g1_i1	540	554	yes	yes	2;3	1.0279e-07	126.16	69852000			6
LTSTPATLTVNVLR	ATDNGNPRLTSTPATL	TLTVNVLRNNFPPEFL	R	L	T	L	R	N	14	0	1484.86	comp107313_c0_seq1_3 len=23161 path=[1:0-25 27:26-687 689:688-1040 51643:1041-1124 47524:1125-1126 1128:1127-2114 2116:2115-2116 2118:2117-3775 3777:3776-4372 4374:4373-4408 4410:4409-4576 4578:4577-4644 4646:4645-4716 4718:4717-6321 6323:6322-6329 6331:6330-6457 6459:6458-7628 7630:7629-8470 8472:8471-10786 52568:10787-10788 52570:10789-10866 52600:10867-11006 52667:11007-11015 11017:11016-11017…	comp107313_c0_seq1_3 len=23161 path=[1:0-25 27:26-687 689:688-1040 51643:1041-1124 47524:1125-1126 1128:1127-2114 2116:2115-2116 2118:2117-3775 3777:3776-4372 4374:4373-4408 4410:4409-4576 4578:4577-4644 4646:4645-4716 4718:4717-6321 6323:6322-6329 6331:6330-6457 6459:6458-7628 7630:7629-8470 8472:8471-10786 52568:10787-10788 52570:10789-10866 52600:10867-11006 52667:11007-11015 11017:11016-11017…	2523	2536	yes	yes	2	0.043942	61.409	3087400			1
LTVAQFATADMTALAR	NHRKDSIRLTVAQFAT	ADMTALARGKWLFRCQ	R	L	T	A	R	G	16	0	1678.87	Haliotis_sp_idb_10164_c0_g1_i1;comp101565_c0_seq1_5 len=4906 path=[4884:0-315 5200:316-677 5562:678-679 5564:680-934 5819:935-1335 6220:1336-1351 6236:1352-1360 6245:1361-1686 6571:1687-2756 11796:2757-2778 7663:2779-2791 7676:2792-2983 11874:2984-2994 11976:2995-3219 11911:3220-3226 8111:3227-3524 8409:3525-3541 8426:3542-3808 8693:3809-3841 8726:3842-4905]	Haliotis_sp_idb_10164_c0_g1_i1	313	328	yes	no	2	0.00026678	83.54	4946400	1		2
LTVHPGDTIK	PYNLLVSKLTVHPGDT	VHPGDTIKVTIEGTKD	K	L	T	I	K	V	10	0	1079.6	Haliotis_sp_Tri_63049_c0_g1_i1	Haliotis_sp_Tri_63049_c0_g1_i1	109	118	yes	yes	2;3	0.0051466	101.3	247260000			8
LTYEGQEAVAR	NPDGAVTRLTYEGQEA	EGQEAVARYTCVSDQY	R	L	T	A	R	Y	11	0	1235.61	Haliotis_sp_Tri_120379_c0_g1_i1	Haliotis_sp_Tri_120379_c0_g1_i1	212	222	yes	yes	2	0.0020459	113.69	13243000			3
LTYPIAAIR	NANYTRDRLTYPIAAI	TYPIAAIRSTWVSDGN	R	L	T	I	R	S	9	0	1016.6	Haliotis_sp_Tri_26245_c0_g1_i1	Haliotis_sp_Tri_26245_c0_g1_i1	480	488	yes	yes	2	0.037451	93.143	8904000			2
LVADCNIQGCPAVPTCVDPSPIPSLQCPIGK	NCTVGKCRLVADCNIQ	SLQCPIGKPALNSYGN	R	L	V	G	K	P	31	0	3362.61	Haliotis_sp_Tri_116352_c0_g1_i1	Haliotis_sp_Tri_116352_c0_g1_i1	48	78	yes	yes	3;4	5.2701e-09	71.117	112980000			3
LVCGEELLGR	MEPESTERLVCGEELL	CGEELLGRYVKIVPKA	R	L	V	G	R	Y	10	0	1144.59	Haliotis_sp_idb_982_c0_g1_i1	Haliotis_sp_idb_982_c0_g1_i1	1575	1584	yes	yes	2	0.0083931	105.2	9496300			1
LVDPDDIEEAK	FDAAIEKRLVDPDDIE	PDDIEEAKKSANVPYP	R	L	V	A	K	K	11	0	1242.6	comp105495_c0_seq9_4 len=2286 path=[9783:0-21 1946:22-1210 3135:1211-1564 19827:1565-1565 3490:1566-1729 3654:1730-2285];Haliotis_sp_Tri_129603_c0_g1_i1;comp105495_c0_seq23_4 len=2970 path=[19402:0-22 1262:23-58 19462:59-65 1305:66-160 1400:161-295 1535:296-322 19538:323-324 1565:325-335 1576:336-374 1615:375-416 1657:417-426 1667:427-437 1678:438-503 19643:504-507 1748:508-513 1754:514-548 19668…	comp105495_c0_seq9_4 len=2286 path=[9783:0-21 1946:22-1210 3135:1211-1564 19827:1565-1565 3490:1566-1729 3654:1730-2285]	655	665	yes	no	2	0.017018	83.182	5996900			2
LVDPDDIEEAKK	FDAAIEKRLVDPDDIE	DDIEEAKKSANVPYPQ	R	L	V	K	K	S	12	1	1370.69	comp105495_c0_seq9_4 len=2286 path=[9783:0-21 1946:22-1210 3135:1211-1564 19827:1565-1565 3490:1566-1729 3654:1730-2285];Haliotis_sp_Tri_129603_c0_g1_i1;comp105495_c0_seq23_4 len=2970 path=[19402:0-22 1262:23-58 19462:59-65 1305:66-160 1400:161-295 1535:296-322 19538:323-324 1565:325-335 1576:336-374 1615:375-416 1657:417-426 1667:427-437 1678:438-503 19643:504-507 1748:508-513 1754:514-548 19668…	comp105495_c0_seq9_4 len=2286 path=[9783:0-21 1946:22-1210 3135:1211-1564 19827:1565-1565 3490:1566-1729 3654:1730-2285]	655	666	yes	no	3	0.018143	75.088	15356000			1
LVEALFDGDR	FTTQGRDRLVEALFDG	EALFDGDRGYADCAVF	R	L	V	D	R	G	10	0	1133.57	comp98044_c0_seq5_2 len=630 path=[1516:0-58 1575:59-108 1625:109-129 1646:130-263 1780:264-270 1787:271-569 6139:570-574 6144:575-586 5788:587-629];Haliotis_sp_Tri_52786_c0_g1_i1;comp98044_c0_seq2_2 len=1470 path=[1516:0-58 1575:59-108 1625:109-129 1646:130-263 1780:264-270 1787:271-569 6139:570-574 6144:575-586 2103:587-594 2111:595-1113 2630:1114-1130 2647:1131-1259 2776:1260-1391 2908:1392-141…	comp98044_c0_seq5_2 len=630 path=[1516:0-58 1575:59-108 1625:109-129 1646:130-263 1780:264-270 1787:271-569 6139:570-574 6144:575-586 5788:587-629]	69	78	yes	no	2	0.0062078	110.38	30719000			4
LVFFGGSGPQVVR	LAVASDERLVFFGGSG	GSGPQVVRMSVTGEHE	R	L	V	V	R	M	13	0	1361.75	Haliotis_sp_Tri_80461_c0_g1_i1	Haliotis_sp_Tri_80461_c0_g1_i1	126	138	yes	yes	2	0.0019281	85.672	8246200			2
LVFFGGSGR	LAVASDERLVFFGGSG	VFFGGSGRQVVRMSVT	R	L	V	G	R	Q	9	0	938.497	comp97143_c2_seq1_6 len=1429 path=[1:0-542 544:543-545 7421:546-566 2967:567-640 7511:641-739 7540:740-740 7541:741-749 751:750-895 897:896-919 921:920-1069 1071:1070-1082 1084:1083-1176 1178:1177-1207 7740:1208-1237 1239:1238-1240 1242:1241-1428]	comp97143_c2_seq1_6 len=1429 path=[1:0-542 544:543-545 7421:546-566 2967:567-640 7511:641-739 7540:740-740 7541:741-749 751:750-895 897:896-919 921:920-1069 1071:1070-1082 1084:1083-1176 1178:1177-1207 7740:1208-1237 1239:1238-1240 1242:1241-1428]	117	125	yes	yes	2	0.031403	96.668	5492700			3
LVIITAGAR	YCVTANSKLVIITAGA	VIITAGARQQEGESRL	K	L	V	A	R	Q	9	0	912.576	comp62064_c0_seq1_4 len=1568 path=[1:0-1348 1350:1349-1567]	comp62064_c0_seq1_4 len=1568 path=[1:0-1348 1350:1349-1567]	118	126	yes	yes	2	0.016855	108.74	6406200			2
LVIPQDLTCR	QVGLHQVKLVIPQDLT	IPQDLTCRHCVLQWRW	K	L	V	C	R	H	10	0	1213.65	Haliotis_sp_idb_66139_c0_g1_i1	Haliotis_sp_idb_66139_c0_g1_i1	65	74	yes	yes	2	0.0040401	115.78	366540000			3
LVIPSDMGYGDR	MCEGEKRKLVIPSDMG	SDMGYGDRGAPPKIPG	K	L	V	D	R	G	12	0	1321.63	Haliotis_sp_CLC_5354_c0_g1_i1;comp91372_c0_seq1_1 len=2171 path=[2149:0-1207 3357:1208-1276 3426:1277-1856 4006:1857-1938 4088:1939-1945 4095:1946-2170]	Haliotis_sp_CLC_5354_c0_g1_i1	108	119	yes	no	2	0.01919	62.088	1593400	89		1
LVLGLPTYGR	SLGLPKDKLVLGLPTY	LGLPTYGRTFTLTSAT	K	L	V	G	R	T	10	0	1087.64	Haliotis_sp_idb_32310_c0_g1_i1;comp56242_c0_seq1_1 len=455 path=[1:0-454]	Haliotis_sp_idb_32310_c0_g1_i1	266	275	yes	no	2	0.0023907	122.94	22049000			5
LVLIQPFSPVTR	IVPPASGRLVLIQPFS	QPFSPVTRSKTLEFTV	R	L	V	T	R	S	12	0	1368.81	Haliotis_sp_CLC_32163_c0_g1_i1;comp96975_c1_seq1_2 len=1891 path=[24151:0-392 24544:393-394 24546:395-433 27831:434-450 24602:451-624 27932:625-633 27941:634-927 21725:928-1558 22356:1559-1846 27486:1847-1890];Haliotis_sp_idb_19138_c0_g1_i1;comp96975_c1_seq2_2 len=2449 path=[24151:0-392 24544:393-394 24546:395-433 27831:434-450 24602:451-624 27932:625-633 27941:634-927 21725:928-1558 22356:1559-1…	Haliotis_sp_CLC_32163_c0_g1_i1	50	61	yes	no	2	0.0014003	103.91	3104000			1
LVMSMGYFGITPGIK	VGSVNNVKLVMSMGYF	FGITPGIKDPSVFNPP	K	L	V	I	K	D	15	0	1612.84	Haliotis_sp_Tri_16732_c0_g1_i1;comp103384_c0_seq2_4 len=1187 path=[1163:0-170 5826:171-172 5828:173-203 1367:204-205 1369:206-224 5878:225-251 5905:252-305 1469:306-345 5962:346-377 2887:378-401 6002:402-403 6004:404-411 6012:412-414 1576:415-415 1577:416-440 1602:441-475 6038:476-481 6044:482-488 1650:489-521 1683:522-525 6072:526-539 6086:540-575 6105:576-589 6119:590-596 1758:597-605 6131:606-…	comp103384_c0_seq2_4 len=1187 path=[1163:0-170 5826:171-172 5828:173-203 1367:204-205 1369:206-224 5878:225-251 5905:252-305 1469:306-345 5962:346-377 2887:378-401 6002:402-403 6004:404-411 6012:412-414 1576:415-415 1577:416-440 1602:441-475 6038:476-481 6044:482-488 1650:489-521 1683:522-525 6072:526-539 6086:540-575 6105:576-589 6119:590-596 1758:597-605 6131:606-615 6141:616-623 2504:624-660 1…	204	218	no	no	2	0.00089895	75.316	10888000	9;10		2
LVQAFQFTDK	RSVDEIIRLVQAFQFT	QAFQFTDKHGEVCPAG	R	L	V	D	K	H	10	0	1195.62	comp51700_c0_seq3_3 len=645 path=[1:0-572 574:573-644];tr|B1N694|B1N694_HALDI Thioredoxin peroxidase 2 OS=Haliotis discus discus PE=2 SV=1;Haliotis_sp_idb_57414_c0_g1_i1;comp81198_c0_seq1_2 len=1114 path=[3705:0-153 196:154-1113];comp81198_c0_seq4_1 len=1155 path=[1:0-173 175:174-192 194:193-193 195:194-194 196:195-1154];comp81198_c0_seq3_2 len=1228 path=[3189:0-265 194:266-266 195:267-267 196:26…	comp51700_c0_seq3_3 len=645 path=[1:0-572 574:573-644]	175	184	yes	no	2	0.0062078	110.38	26394000			4
LVQNCLWTLR	HLTDPSQRLVQNCLWT	QNCLWTLRNLSDAATK	R	L	V	L	R	N	10	0	1301.69	comp133740_c0_seq1_1 len=1438 path=[1416:0-1437];tr|A7L6B1|A7L6B1_HALAI Beta-catenin (Fragment) OS=Haliotis asinina PE=2 SV=1;Haliotis_sp_CLC_1079_c0_g1_i1;comp87734_c0_seq2_1 len=3625 path=[1:0-462 464:463-2415 2417:2416-2809 2811:2810-3206 3211:3207-3624]	comp133740_c0_seq1_1 len=1438 path=[1416:0-1437]	229	238	yes	no	2	0.0095189	102.52	3875400			1
LVQYQGTNVGFSNPER	DTPQDFIKLVQYQGTN	VGFSNPERSAAWCGKE	K	L	V	E	R	S	16	0	1807.89	comp105495_c0_seq9_4 len=2286 path=[9783:0-21 1946:22-1210 3135:1211-1564 19827:1565-1565 3490:1566-1729 3654:1730-2285];Haliotis_sp_Tri_129603_c0_g1_i1;comp105495_c0_seq23_4 len=2970 path=[19402:0-22 1262:23-58 19462:59-65 1305:66-160 1400:161-295 1535:296-322 19538:323-324 1565:325-335 1576:336-374 1615:375-416 1657:417-426 1667:427-437 1678:438-503 19643:504-507 1748:508-513 1754:514-548 19668…	comp105495_c0_seq9_4 len=2286 path=[9783:0-21 1946:22-1210 3135:1211-1564 19827:1565-1565 3490:1566-1729 3654:1730-2285]	289	304	yes	no	2	1.505e-12	157.68	30464000			3
LVSHLNLAEDMVK	ERLDILTKLVSHLNLA	NLAEDMVKLSQVGQKP	K	L	V	V	K	L	13	0	1467.78	Haliotis_sp_CLC_2877_c0_g1_i1;Haliotis_sp_idb_3129_c0_g1_i1;comp102281_c0_seq4_1 len=4840 path=[11773:0-133 5565:134-134 5566:135-785 6217:786-1212 6644:1213-2728 8160:2729-2746 8178:2747-3403 8835:3404-3917 15131:3918-3922 15136:3923-3927 15141:3928-3940 9372:3941-4640 10072:4641-4838 14334:4839-4839];comp102281_c0_seq5_3 len=4854 path=[13235:0-148 5566:149-799 6217:800-1226 6644:1227-2742 8160:…	Haliotis_sp_CLC_2877_c0_g1_i1	214	226	yes	no	3	0.00020378	89.507	15033000	7		2
LVVGLASYGR	RAGVPKHKLVVGLASY	VGLASYGRSFQLTSSS	K	L	V	G	R	S	10	0	1033.59	comp79626_c0_seq1_4 len=1656 path=[1634:0-1091 2726:1092-1132 2767:1133-1655];Haliotis_sp_idb_43266_c0_g1_i1;Haliotis_sp_CLC_4455_c0_g1_i1;Haliotis_sp_CLC_4454_c0_g1_i1	comp79626_c0_seq1_4 len=1656 path=[1634:0-1091 2726:1092-1132 2767:1133-1655]	287	296	yes	no	2	2.2779e-05	150.35	134890000			5
LVVVTTCGLNQYFDPVNK	FIQCRNERLVVVTTCG	QYFDPVNKNCRTALTQ	R	L	V	N	K	N	18	0	2066.05	Haliotis_sp_idb_1745_c0_g1_i1;Haliotis_sp_CLC_2232_c0_g1_i1	Haliotis_sp_idb_1745_c0_g1_i1	1611	1628	yes	no	2;3	3.0087e-21	164.01	40298000			8
LYADNLSGGQNVPK	ITLLSHRKLYADNLSG	SGGQNVPKAIQKVHEL	K	L	Y	P	K	A	14	0	1474.74	Haliotis_sp_CLC_4146_c0_g1_i1;comp87152_c0_seq1_4 len=1152 path=[1:0-8 10:9-10 12:11-34 36:35-35 37:36-59 61:60-303 305:304-306 308:307-330 332:331-879 881:880-903 905:904-1151];Haliotis_sp_idb_7271_c0_g1_i1	Haliotis_sp_CLC_4146_c0_g1_i1	101	114	yes	no	2	0.007341	74.649	13502000			2
LYDNIVSDDVAQFR	WPVLKTDRLYDNIVSD	SDDVAQFRWHFSRPGN	R	L	Y	F	R	W	14	0	1653.8	Haliotis_sp_idb_946_c0_g1_i1;comp106850_c0_seq3_4 len=4185 path=[24071:0-35 33401:36-37 24109:38-1629 25701:1630-1647 25719:1648-1972 28344:1973-1994 26066:1995-2792 26864:2793-2811 26883:2812-3304 27376:3305-4184]	Haliotis_sp_idb_946_c0_g1_i1	917	930	yes	no	2	0.026751	66.246	934920			1
MAFQQTVLLAVEPPHSK	MKGYAAQKMAFQQTVL	AVEPPHSKADDYRLPV	K	M	A	S	K	A	17	0	1895	comp105495_c0_seq9_4 len=2286 path=[9783:0-21 1946:22-1210 3135:1211-1564 19827:1565-1565 3490:1566-1729 3654:1730-2285];Haliotis_sp_Tri_129603_c0_g1_i1;comp105495_c0_seq23_4 len=2970 path=[19402:0-22 1262:23-58 19462:59-65 1305:66-160 1400:161-295 1535:296-322 19538:323-324 1565:325-335 1576:336-374 1615:375-416 1657:417-426 1667:427-437 1678:438-503 19643:504-507 1748:508-513 1754:514-548 19668…	comp105495_c0_seq9_4 len=2286 path=[9783:0-21 1946:22-1210 3135:1211-1564 19827:1565-1565 3490:1566-1729 3654:1730-2285]	437	453	yes	no	3	5.4396e-05	85.563	15095000	25		3
MAGDTTTNPFATFR	ELRITKIKMAGDTTTN	TNPFATFRSMYVAGGN	K	M	A	F	R	S	14	0	1528.7	Haliotis_sp_CLC_18921_c0_g1_i1;comp52213_c0_seq1_3 len=2417 path=[2395:0-1708 4104:1709-1900 4296:1901-2416]	Haliotis_sp_CLC_18921_c0_g1_i1	530	543	yes	no	2	1.0257e-05	119.96	11042000	57		3
MAGVAGPLEDVLK	EDVMKIAKMAGVAGPL	GPLEDVLKKTLSTEKP	K	M	A	L	K	K	13	0	1298.69	Haliotis_sp_Tri_12080_c0_g1_i1	Haliotis_sp_Tri_12080_c0_g1_i1	41	53	yes	yes	2	0.0036828	71.879	5527500	421		1
MAGVAGPLEDVLKK	EDVMKIAKMAGVAGPL	PLEDVLKKTLSTEKPV	K	M	A	K	K	T	14	1	1426.79	Haliotis_sp_Tri_12080_c0_g1_i1	Haliotis_sp_Tri_12080_c0_g1_i1	41	54	yes	yes	3	7.2375e-05	89.433	4184100	421		4
MAIFEYSDR	________________	AIFEYSDRIGGRMFTA	-	M	A	D	R	I	9	0	1130.51	Haliotis_sp_idb_20988_c0_g1_i1;Haliotis_sp_idb_20996_c0_g1_i1	Haliotis_sp_idb_20988_c0_g1_i1	1	9	yes	no	2	0.00098507	161.79	158170000	285		9
MAQLGQNLANMFR	EMAAFKRRMAQLGQNL	QNLANMFRGGFWUTSR	R	M	A	F	R	G	13	0	1492.73	comp95780_c0_seq2_4 len=1153 path=[1151:0-87 1239:88-94 1246:95-227 1379:228-261 1413:262-298 4581:299-405 4649:406-435 3988:436-472 1620:473-475 1623:476-577 1725:578-611 1759:612-649 1797:650-695 1843:696-715 4790:716-768 2726:769-830 3266:831-845 1993:846-859 2007:860-917 2065:918-941 2089:942-967 2846:968-996 2168:997-1033 2205:1034-1057 2229:1058-1152]	comp95780_c0_seq2_4 len=1153 path=[1151:0-87 1239:88-94 1246:95-227 1379:228-261 1413:262-298 4581:299-405 4649:406-435 3988:436-472 1620:473-475 1623:476-577 1725:578-611 1759:612-649 1797:650-695 1843:696-715 4790:716-768 2726:769-830 3266:831-845 1993:846-859 2007:860-917 2065:918-941 2089:942-967 2846:968-996 2168:997-1033 2205:1034-1057 2229:1058-1152]	147	159	yes	yes	2;3	3.9778e-05	117.09	167850000	96;97		11
MAVSEAVLSSDYTK	AGMQLMRRMAVSEAVL	VLSSDYTKRMTALDAI	R	M	A	T	K	R	14	0	1499.72	sp|P86737|UP3_HALAI Uncharacterized protein 3 (Fragment) OS=Haliotis asinina PE=1 SV=1	sp|P86737|UP3_HALAI Uncharacterized protein 3 (Fragment) OS=Haliotis asinina PE=1 SV=1	63	76	yes	yes	2;3	3.748e-10	145.1	98411000	474		9
MAVSEAVLSSDYTKR	AGMQLMRRMAVSEAVL	LSSDYTKRMTALDAIQ	R	M	A	K	R	M	15	1	1655.82	sp|P86737|UP3_HALAI Uncharacterized protein 3 (Fragment) OS=Haliotis asinina PE=1 SV=1	sp|P86737|UP3_HALAI Uncharacterized protein 3 (Fragment) OS=Haliotis asinina PE=1 SV=1	63	77	yes	yes	3	4.5138e-07	102.64	17701000	474		5
MAVSQAVLSSDYTK	AGMQFMRRMAVSQAVL	VLSSDYTKRMTALDAI	R	M	A	T	K	R	14	0	1498.73	Haliotis_sp_CLC_39_c0_g1_i1	Haliotis_sp_CLC_39_c0_g1_i1	80	93	yes	yes	2;3	1.6657e-07	139.86	3062100000	236		35
MAVSQAVLSSDYTKR	AGMQFMRRMAVSQAVL	LSSDYTKRMTALDAIQ	R	M	A	K	R	M	15	1	1654.83	Haliotis_sp_CLC_39_c0_g1_i1	Haliotis_sp_CLC_39_c0_g1_i1	80	94	yes	yes	2;3	3.7193e-24	194.23	773380000	236		15
MAYYQVTESQNTYALQVMPCPPGTIYSPK	KVAVPFDRMAYYQVTE	PGTIYSPKKCHCVTSA	R	M	A	P	K	K	29	0	3336.55	Haliotis_sp_CLC_303_c0_g1_i1	Haliotis_sp_CLC_303_c0_g1_i1	497	525	yes	yes	3;4	2.5153e-21	117.94	33977000	229;230		6
MCPYGLFWLQDYMR	GEFYVANRMCPYGLFW	FWLQDYMRCMAPSSVP	R	M	C	M	R	C	14	0	1878.83	Haliotis_sp_CLC_303_c0_g1_i1	Haliotis_sp_CLC_303_c0_g1_i1	387	400	yes	yes	2	0.0073559	63.185	7396100	231;232		1
MDNGIGYNPHPSDCNK	LGLCNDCKMDNGIGYN	PHPSDCNKYIQCMFDN	K	M	D	N	K	Y	16	0	1817.75	Haliotis_sp_idb_25730_c0_g1_i1	Haliotis_sp_idb_25730_c0_g1_i1	422	437	no	no	2;3	7.5927e-08	123.02	37071000	293		5
MDVNDDNTVTFGEFK	CVREAYDKMDVNDDNT	TVTFGEFKKFCDKIDG	K	M	D	F	K	K	15	0	1730.75	Haliotis_sp_Tri_137490_c0_g1_i1;comp97298_c0_seq1_5 len=1379 path=[1862:0-140 2003:141-276 2139:277-300 4970:301-352 6696:353-353 5023:354-418 8496:419-525 5195:526-580 5250:581-738 5408:739-749 5419:750-766 5436:767-972 5642:973-1378];comp97298_c0_seq3_5 len=689 path=[7054:0-76 5436:77-282 5642:283-688]	Haliotis_sp_Tri_137490_c0_g1_i1	21	35	yes	no	2	6.5498e-05	87.519	11768000	99		2
MDYLCPLR	ERIVRACRMDYLCPLR	MDYLCPLRPAH_____	R	M	D	L	R	P	8	0	1066.49	Haliotis_sp_Tri_73035_c0_g1_i1	Haliotis_sp_Tri_73035_c0_g1_i1	669	676	yes	yes	2	0.039991	75.213	2208800	462		1
MDYLCPLRPAH	ERIVRACRMDYLCPLR	LCPLRPAH________	R	M	D	A	H	-	11	1	1371.64	Haliotis_sp_Tri_73035_c0_g1_i1	Haliotis_sp_Tri_73035_c0_g1_i1	669	679	yes	yes	2;3	0.00043423	122.94	406820000	462		16
MDYYHGSGDK	PAITQQRRMDYYHGSG	YYHGSGDKSLRWPGNN	R	M	D	D	K	S	10	0	1171.46	Haliotis_sp_Tri_108584_c0_g1_i1	Haliotis_sp_Tri_108584_c0_g1_i1	254	263	yes	yes	2	0.03492	61.344	1079700	407		2
MEEIVEGCTGALHILAR	QQFVEGVRMEEIVEGC	GALHILARDVHNRIVI	R	M	E	A	R	D	17	0	1897.94	comp133740_c0_seq1_1 len=1438 path=[1416:0-1437]	comp133740_c0_seq1_1 len=1438 path=[1416:0-1437]	418	434	yes	yes	3	5.3106e-13	136.81	19930000	40		3
MFTAEIPTVTGTTVDFGAMR	YSDRIGGRMFTAEIPT	TVDFGAMRLKPSEHTY	R	M	F	M	R	L	20	0	2144.03	Haliotis_sp_idb_20988_c0_g1_i1;Haliotis_sp_idb_20996_c0_g1_i1	Haliotis_sp_idb_20988_c0_g1_i1	14	33	yes	no	2;3	4.4774e-10	112.82	120060000	286;287		6
MFTAQIPTVPGTTVDFGAMR	YSDRIGGRMFTAQIPT	TVDFGAMRLNPKEHTF	R	M	F	M	R	L	20	0	2139.05	Haliotis_sp_Tri_25106_c0_g1_i1	Haliotis_sp_Tri_25106_c0_g1_i1	79	98	yes	yes	2;3	1.9282e-13	116.6	1226800000	440;441		15
MGMGSQPVSQYMGR	AAMEMNRRMGMGSQPV	PVSQYMGRRTGPSMGT	R	M	G	G	R	R	14	0	1527.66	Haliotis_sp_idb_22087_c0_g1_i1	Haliotis_sp_idb_22087_c0_g1_i1	696	709	yes	yes	2	3.4429e-05	94.688	25694000	290;291;292		7
MGPTQLR	MALHERRRMGPTQLRS	RMGPTQLRSQVGMGNG	R	M	G	L	R	S	7	0	801.417	Haliotis_sp_idb_3591_c0_g1_i1	Haliotis_sp_idb_3591_c0_g1_i1	436	442	yes	yes	2	0.036848	97.075	3395300	345		2
MGVFVVTVR	VNQFQNIKMGVFVVTV	GVFVVTVRCSTDPTQY	K	M	G	V	R	C	9	0	1006.56	Haliotis_sp_idb_46028_c0_g1_i1;comp103774_c1_seq1_1 len=723 path=[11615:0-62 3910:63-103 3951:104-189 4037:190-247 16937:248-722]	Haliotis_sp_idb_46028_c0_g1_i1	98	106	yes	no	2	0.016804	80.688	8412900	18		4
MHAPAPAMADPAR	AMGQMNGRMHAPAPAM	PAMADPARMGNMHGMN	R	M	H	A	R	M	13	0	1334.62	Haliotis_sp_idb_32603_c0_g1_i1;Haliotis_sp_idb_32602_c0_g1_i1;Haliotis_sp_Tri_121152_c0_g1_i1;Haliotis_sp_CLC_1702_c0_g1_i1	Haliotis_sp_idb_32603_c0_g1_i1	394	406	yes	no	3	0.0017156	72.29	2614100	321;322		5
MIVNNEVEFR	KKGSKETRMIVNNEVE	VNNEVEFRKNDLPVTY	R	M	I	F	R	K	10	0	1249.61	Haliotis_sp_CLC_15249_c0_g1_i1;comp82445_c0_seq1_6 len=1140 path=[1118:0-286 1405:287-323 1442:324-368 1487:369-383 1502:384-1139]	Haliotis_sp_CLC_15249_c0_g1_i1	149	158	yes	no	2	0.017818	80.102	0	78		1
MKDTDSEEEIREAFR	FLTMMARKMKDTDSEE	EEIREAFRVFDKDGNG	K	M	K	F	R	V	15	2	1854.84	tr|B3SND3|B3SND3_HALDV Calmodulin OS=Haliotis diversicolor GN=CaM PE=2 SV=1;Haliotis_sp_Tri_60708_c0_g1_i1;Haliotis_sp_Tri_60705_c0_g1_i1;Haliotis_sp_CLC_2356_c0_g1_i1;comp31935_c0_seq2_5 len=377 path=[1127:0-94 868:95-376];comp97214_c1_seq16_2 len=1450 path=[1:0-807 809:808-840 19778:841-861 863:862-941 943:942-981 19850:982-1032 1034:1033-1061 1063:1062-1062 1064:1063-1071 1073:1072-1086 1088:1…	comp31935_c0_seq1_4 len=586 path=[564:0-303 868:304-585]	77	91	no	no	3	0.01158	60.55	6035100	44		1
MLLVSPVNANLR	PHSIEPTKMLLVSPVN	SPVNANLRRIVWTRGN	K	M	L	L	R	R	12	0	1325.75	Haliotis_sp_idb_13824_c0_g1_i1;Haliotis_sp_Tri_120381_c0_g1_i1	Haliotis_sp_idb_13824_c0_g1_i1	229	240	no	no	2	0.00032397	103.91	27958000	259		2
MLSTSPQSIICPIQTSSPEEHVLWFK	SNQKQLLRMLSTSPQS	EEHVLWFKDGVRVQTS	R	M	L	F	K	D	26	0	3014.49	Haliotis_sp_CLC_554_c0_g1_i1	Haliotis_sp_CLC_554_c0_g1_i1	775	800	yes	yes	3	1.9951e-30	152.07	5466600	247		1
MMTMQASAMNGGPANFNMMTQGPR	PMMVNQQRMMTMQASA	NMMTQGPRSSTFNTQS	R	M	M	P	R	S	24	0	2573.08	Haliotis_sp_CLC_1125_c0_g1_i1	Haliotis_sp_CLC_1125_c0_g1_i1	830	853	yes	yes	3	3.2518e-12	110.6	14174000	188;189;190;191;192;193		2
MNTLALIMGN	NQIAQSNRMNTLALIM	TLALIMGN________	R	M	N	G	N	-	10	0	1076.54	Haliotis_sp_CLC_253_c0_g1_i1	Haliotis_sp_CLC_253_c0_g1_i1	209	218	yes	yes	2	0.0011126	111.61	93585000	221;222		3
MPCAPGSLFDPNITR	VQCPMAIRMPCAPGSL	LFDPNITRCNSKEAVT	R	M	P	T	R	C	15	0	1674.79	Haliotis_sp_CLC_4146_c0_g1_i1;comp87152_c0_seq1_4 len=1152 path=[1:0-8 10:9-10 12:11-34 36:35-35 37:36-59 61:60-303 305:304-306 308:307-330 332:331-879 881:880-903 905:904-1151]	Haliotis_sp_CLC_4146_c0_g1_i1	267	281	yes	no	2	0.0011136	74.789	7161200	88		2
MQAQYSQYCTPENKK	QSVDGLDRMQAQYSQY	YCTPENKKIFGCAPLS	R	M	Q	K	K	I	15	1	1874.83	Haliotis_sp_Tri_83476_c0_g1_i1	Haliotis_sp_Tri_83476_c0_g1_i1	325	339	yes	yes	3	0.00053851	76.341	1366200	467		1
MQKELTALAPSTMK	MFPGIADRMQKELTAL	ALAPSTMKIKIIAPPE	R	M	Q	M	K	I	14	1	1547.81	comp174518_c0_seq1_1 len=270 path=[248:0-269]	comp174518_c0_seq1_1 len=270 path=[248:0-269]	45	58	yes	yes	3	0.0023518	69.261	7511100	46;47		1
MQTVYDPESETYVTKPVMANSQSR	NGDFQGQRMQTVYDPE	VMANSQSRRHQHADTR	R	M	Q	S	R	R	24	1	2760.27	Haliotis_sp_Tri_12080_c0_g1_i1	Haliotis_sp_Tri_12080_c0_g1_i1	1464	1487	yes	yes	3	4.6294e-09	88.976	7486300	422;423		1
MQYQYPQR	PLNTRTGRMQYQYPQR	MQYQYPQRTVQPLRSF	R	M	Q	Q	R	T	8	0	1112.51	Haliotis_sp_Tri_45070_c0_g1_i1	Haliotis_sp_Tri_45070_c0_g1_i1	1037	1044	yes	yes	2	0.010425	111.82	3670500	448		3
MSCAQGSLFNSATCK	TVGSTWVRMSCAQGSL	LFNSATCKCDIPIHRR	R	M	S	C	K	C	15	0	1660.7	Haliotis_sp_idb_5218_c0_g1_i1;Haliotis_sp_idb_5212_c0_g1_i1	Haliotis_sp_idb_5218_c0_g1_i1	244	258	yes	no	2;3	4.8192e-12	150.05	85919000	378		6
MSFTTGSFDR	YLTLDELRMSFTTGSF	FTTGSFDRNTWYGINP	R	M	S	D	R	N	10	0	1147.5	Haliotis_sp_CLC_303_c0_g1_i1	Haliotis_sp_CLC_303_c0_g1_i1	347	356	yes	yes	2	2.0997e-06	172.88	157650000	233		6
MSLLVMVHNFR	VGNTDKLRMSLLVMVH	LVMVHNFRSKSSNYFR	R	M	S	F	R	S	11	0	1345.7	comp105495_c0_seq9_4 len=2286 path=[9783:0-21 1946:22-1210 3135:1211-1564 19827:1565-1565 3490:1566-1729 3654:1730-2285];Haliotis_sp_Tri_129603_c0_g1_i1;comp105495_c0_seq23_4 len=2970 path=[19402:0-22 1262:23-58 19462:59-65 1305:66-160 1400:161-295 1535:296-322 19538:323-324 1565:325-335 1576:336-374 1615:375-416 1657:417-426 1667:427-437 1678:438-503 19643:504-507 1748:508-513 1754:514-548 19668…	comp105495_c0_seq9_4 len=2286 path=[9783:0-21 1946:22-1210 3135:1211-1564 19827:1565-1565 3490:1566-1729 3654:1730-2285]	88	98	yes	no	2;3	0.00033239	115.78	9455100	26;27		2
MSPGMSHQHGGMGQDFANVR	ANEMTHSKMSPGMSHQ	GQDFANVRLQNARRDF	K	M	S	V	R	L	20	0	2142.91	Haliotis_sp_idb_3591_c0_g1_i1	Haliotis_sp_idb_3591_c0_g1_i1	643	662	yes	yes	3;4	4.5174e-10	112.55	64854000	346;347;348		6
MSSFSHQTTSPSFTR	NSPGSSDRMSSFSHQT	TTSPSFTRSRMAQRSQ	R	M	S	T	R	S	15	0	1699.76	Haliotis_sp_idb_3591_c0_g1_i1	Haliotis_sp_idb_3591_c0_g1_i1	771	785	yes	yes	2;3	1.3826e-09	142.95	363520000	349		9
MSVVELDCHIR	CKQAVFERMSVVELDC	VELDCHIRLGDSLELW	R	M	S	I	R	L	11	0	1357.65	Haliotis_sp_Tri_120379_c0_g1_i1;Haliotis_sp_idb_2772_c0_g1_i1	Haliotis_sp_Tri_120379_c0_g1_i1	1890	1900	no	no	2;3	7.7739e-06	133.89	15716000	312		2
MSWNSPGSSDR	SFGHNSRRMSWNSPGS	NSPGSSDRMSSFSHQT	R	M	S	D	R	M	11	0	1222.5	Haliotis_sp_idb_3591_c0_g1_i1	Haliotis_sp_idb_3591_c0_g1_i1	760	770	yes	yes	2	2.1344e-06	141.71	2159600	350		4
MTALDAIQNIPCVVGNPVLK	LSSDYTKRMTALDAIQ	VVGNPVLKYLLMDYMD	R	M	T	L	K	Y	20	0	2152.14	Haliotis_sp_CLC_39_c0_g1_i1	Haliotis_sp_CLC_39_c0_g1_i1	95	114	yes	yes	2;3;4	6.3579e-22	151.39	5921700000	237		30
MTFQQDLAILK	LEYNERLKMTFQQDLA	QQDLAILKTGQKGVCF	K	M	T	L	K	T	11	0	1306.7	comp86105_c0_seq1_1 len=812 path=[790:0-100 891:101-102 893:103-139 930:140-142 933:143-467 1679:468-473 1264:474-564 1355:565-589 1380:590-590 1381:591-666 1457:667-669 1460:670-714 1505:715-717 1508:718-811]	comp86105_c0_seq1_1 len=812 path=[790:0-100 891:101-102 893:103-139 930:140-142 933:143-467 1679:468-473 1264:474-564 1355:565-589 1380:590-590 1381:591-666 1457:667-669 1460:670-714 1505:715-717 1508:718-811]	172	182	yes	yes	2	0.0024271	85.813	18579000	86		4
MVMDPTDALR	FEVGVGGRMVMDPTDA	MDPTDALRYKAQGGLL	R	M	V	L	R	Y	10	0	1147.54	Haliotis_sp_idb_8012_c0_g1_i1	Haliotis_sp_idb_8012_c0_g1_i1	1530	1539	yes	yes	2	0.013808	72.2	20322000	395;396		4
MVNHFIAEFK	GGEDFDNRMVNHFIAE	NHFIAEFKRKHKKDIS	R	M	V	F	K	R	10	0	1234.62	comp79549_c0_seq1_2 len=2081 path=[4331:0-15 2061:16-1969 4016:1970-2008 4058:2009-2080]	comp79549_c0_seq1_2 len=2081 path=[4331:0-15 2061:16-1969 4016:1970-2008 4058:2009-2080]	257	266	yes	yes	3	0.022263	60.598	1732600	72		1
MVYQMEAQMMGQR	EAAMRAQRMVYQMEAQ	EAQMMGQRNQQQGFVP	R	M	V	Q	R	N	13	0	1601.68	Haliotis_sp_idb_32603_c0_g1_i1;Haliotis_sp_idb_32602_c0_g1_i1;Haliotis_sp_Tri_121152_c0_g1_i1;Haliotis_sp_CLC_1702_c0_g1_i1;comp205609_c0_seq1_4 len=643 path=[1:0-642]	Haliotis_sp_idb_32603_c0_g1_i1	299	311	yes	no	3	0.0064255	62.088	818180	323;324;325;326		1
MYVPGMQIR	RYWIMMNRMYVPGMQI	YVPGMQIRNDPRFPGG	R	M	Y	I	R	N	9	0	1093.54	Haliotis_sp_idb_54301_c0_g1_i1	Haliotis_sp_idb_54301_c0_g1_i1	66	74	yes	yes	2	0.040281	60.91	30651000			1
MYYSDSFVYGK	TEASIEEKMYYSDSFV	SDSFVYGKVRAIYKGG	K	M	Y	G	K	V	11	0	1358.59	Haliotis_sp_idb_14514_c0_g1_i1;Haliotis_sp_Tri_65602_c0_g1_i1;comp71326_c0_seq1_2 len=987 path=[1:0-287 289:288-291 293:292-986]	Haliotis_sp_idb_14514_c0_g1_i1	43	53	yes	no	2	0.026061	61.344	7203600	69		2
NADGDPATGIDVVR	LLHYHNKRNADGDPAT	ATGIDVVRGFISTKEQ	R	N	A	V	R	G	14	0	1398.67	comp105495_c0_seq9_4 len=2286 path=[9783:0-21 1946:22-1210 3135:1211-1564 19827:1565-1565 3490:1566-1729 3654:1730-2285];Haliotis_sp_Tri_129603_c0_g1_i1;comp105495_c0_seq23_4 len=2970 path=[19402:0-22 1262:23-58 19462:59-65 1305:66-160 1400:161-295 1535:296-322 19538:323-324 1565:325-335 1576:336-374 1615:375-416 1657:417-426 1667:427-437 1678:438-503 19643:504-507 1748:508-513 1754:514-548 19668…	comp105495_c0_seq9_4 len=2286 path=[9783:0-21 1946:22-1210 3135:1211-1564 19827:1565-1565 3490:1566-1729 3654:1730-2285]	524	537	yes	no	2	0.00010399	103.14	31293000			3
NADLNPIDMMFADR	IQRMVIAKNADLNPID	IDMMFADRFRGAQSAG	K	N	A	D	R	F	14	0	1621.72	Haliotis_sp_Tri_119193_c0_g1_i1	Haliotis_sp_Tri_119193_c0_g1_i1	139	152	yes	yes	2;3	2.6183e-14	161.04	3847100000	413;414		37
NADLNPIDMMFADRFR	IQRMVIAKNADLNPID	MMFADRFRGAQSAGMG	K	N	A	F	R	G	16	1	1924.89	Haliotis_sp_Tri_119193_c0_g1_i1	Haliotis_sp_Tri_119193_c0_g1_i1	139	154	yes	yes	3	0.00080248	71.545	4312200	413;414		1
NAFATAAFR	TTTDASIRNAFATAAF	AFATAAFRMGHSMIHS	R	N	A	F	R	M	9	0	967.488	Haliotis_sp_idb_19812_c0_g1_i1;Haliotis_sp_idb_19814_c0_g1_i1;Haliotis_sp_CLC_9568_c0_g1_i1;Haliotis_sp_idb_19811_c0_g1_i1;Haliotis_sp_Tri_18754_c0_g1_i1;comp103815_c0_seq4_6 len=965 path=[1278:0-28 13473:29-64 1343:65-158 1437:159-164 1443:165-190 13601:191-191 7367:192-197 13569:198-212 13584:213-229 5592:230-252 13620:253-257 5620:258-286 1568:287-319 7696:320-452 1734:453-503 8835:504-964];co…	Haliotis_sp_idb_19812_c0_g1_i1	497	505	yes	no	2	0.010913	114.89	3451800			1
NAGSPVPTR	ECNTKDVRNAGSPVPT	AGSPVPTRKSPMQGTL	R	N	A	T	R	K	9	0	897.467	Haliotis_sp_CLC_1642_c0_g1_i1;comp85674_c0_seq1_1 len=1364 path=[2827:0-66 1553:67-628 2115:629-650 2137:651-998 2485:999-1296 2783:1297-1363];comp85674_c0_seq2_1 len=1436 path=[1414:0-138 1553:139-700 2115:701-722 2137:723-1070 2485:1071-1368 2783:1369-1435]	Haliotis_sp_CLC_1642_c0_g1_i1	154	162	yes	no	2	0.029035	98.048	2219100			2
NAICSGTPVSWHSR	ASVSDEVRNAICSGTP	TPVSWHSRRKNSERST	R	N	A	S	R	R	14	0	1570.73	Haliotis_sp_CLC_146_c0_g1_i1;Haliotis_sp_idb_13068_c0_g1_i1;Haliotis_sp_idb_13069_c0_g1_i1	Haliotis_sp_CLC_146_c0_g1_i1	230	243	yes	no	2;3	2.0033e-06	131.35	33757000			5
NANPPIFFTR	FVTINVIRNANPPIFF	NPPIFFTREYNRVIPE	R	N	A	T	R	E	10	0	1175.61	comp106997_c0_seq1_2 len=4332 path=[9723:0-82 4463:83-220 4601:221-411 4792:412-463 15133:464-519 4900:520-521 4902:522-566 4947:567-670 5051:671-738 5119:739-839 5220:840-1190 15436:1191-1203 15449:1204-1270 15505:1271-1351 5732:1352-1356 5737:1357-1369 5750:1370-1499 8781:1500-1536 15653:1537-1630 6011:1631-1647 6028:1648-2220 6601:2221-2440 15894:2441-2472 6853:2473-2730 16006:2731-2733 16009:…	comp106997_c0_seq1_2 len=4332 path=[9723:0-82 4463:83-220 4601:221-411 4792:412-463 15133:464-519 4900:520-521 4902:522-566 4947:567-670 5051:671-738 5119:739-839 5220:840-1190 15436:1191-1203 15449:1204-1270 15505:1271-1351 5732:1352-1356 5737:1357-1369 5750:1370-1499 8781:1500-1536 15653:1537-1630 6011:1631-1647 6028:1648-2220 6601:2221-2440 15894:2441-2472 6853:2473-2730 16006:2731-2733 16009:…	1316	1325	yes	no	2	0.022364	88.056	2041800			1
NCADIAITR	CYAPNEIRNCADIAIT	CADIAITRPAGRREPR	R	N	C	T	R	P	9	0	1032.5	Haliotis_sp_idb_66139_c0_g1_i1	Haliotis_sp_idb_66139_c0_g1_i1	110	118	yes	yes	2	0.0032072	134.23	188650000			4
NCRLRLPSFR	LMDVEMHRNCRLRLPS	RLRLPSFRAACGDVSI	R	N	C	F	R	A	10	2	1317.71	comp101175_c0_seq15_6 len=925 path=[2959:0-239 3199:240-323 3283:324-483 3443:484-485 3445:486-571 32648:572-572 3532:573-605 3565:606-626 3586:627-715 3675:716-730 3690:731-799 30910:800-812 27405:813-832 35438:833-857 35463:858-863 998:864-865 1000:866-871 36089:872-874 36092:875-876 36094:877-886 36105:887-889 36108:890-890 36109:891-892 36111:893-900 26884:901-924];comp101175_c0_seq2_6 len=99…	comp101175_c0_seq15_6 len=925 path=[2959:0-239 3199:240-323 3283:324-483 3443:484-485 3445:486-571 32648:572-572 3532:573-605 3565:606-626 3586:627-715 3675:716-730 3690:731-799 30910:800-812 27405:813-832 35438:833-857 35463:858-863 998:864-865 1000:866-871 36089:872-874 36092:875-876 36094:877-886 36105:887-889 36108:890-890 36109:891-892 36111:893-900 26884:901-924]	33	42	yes	no	3	0.048383	72.928	4189300		0	1
NDPTNPNTFTEHSSR	FQDHPLSRNDPTNPNT	TFTEHSSRQLNPSVTD	R	N	D	S	R	Q	15	0	1715.75	Haliotis_sp_idb_3591_c0_g1_i1	Haliotis_sp_idb_3591_c0_g1_i1	459	473	yes	yes	2;3	3.4502e-12	153.2	161850000			10
NEFAPEYINTPYR	RIVIDVTRNEFAPEYI	EYINTPYRVTIDEDTP	R	N	E	Y	R	V	13	0	1612.75	comp107313_c0_seq1_3 len=23161 path=[1:0-25 27:26-687 689:688-1040 51643:1041-1124 47524:1125-1126 1128:1127-2114 2116:2115-2116 2118:2117-3775 3777:3776-4372 4374:4373-4408 4410:4409-4576 4578:4577-4644 4646:4645-4716 4718:4717-6321 6323:6322-6329 6331:6330-6457 6459:6458-7628 7630:7629-8470 8472:8471-10786 52568:10787-10788 52570:10789-10866 52600:10867-11006 52667:11007-11015 11017:11016-11017…	comp107313_c0_seq1_3 len=23161 path=[1:0-25 27:26-687 689:688-1040 51643:1041-1124 47524:1125-1126 1128:1127-2114 2116:2115-2116 2118:2117-3775 3777:3776-4372 4374:4373-4408 4410:4409-4576 4578:4577-4644 4646:4645-4716 4718:4717-6321 6323:6322-6329 6331:6330-6457 6459:6458-7628 7630:7629-8470 8472:8471-10786 52568:10787-10788 52570:10789-10866 52600:10867-11006 52667:11007-11015 11017:11016-11017…	3916	3928	yes	no	2	7.7841e-05	89.231	2306200			0
NEQMGLTSMHTLMMR	FDAGDTRRNEQMGLTS	SMHTLMMREHNRIART	R	N	E	M	R	E	15	0	1778.79	Haliotis_sp_idb_25746_c0_g1_i1;Haliotis_sp_idb_25748_c0_g1_i1;Haliotis_sp_CLC_532_c0_g1_i1	Haliotis_sp_idb_25746_c0_g1_i1	316	330	yes	no	3	0.00050571	91.076	8678100	298;299;300;301		2
NEWNVVSLIYEGTK	HVQIPYKRNEWNVVSL	SLIYEGTKVKASVNKS	R	N	E	T	K	V	14	0	1650.83	Haliotis_sp_idb_13357_c0_g1_i1;Haliotis_sp_idb_13358_c0_g1_i1	Haliotis_sp_idb_13357_c0_g1_i1	713	726	yes	no	2	5.2301e-05	118.08	24429000			2
NFFAPVFSNSR	LVAISVTRNFFAPVFS	APVFSNSRVQETIPET	R	N	F	S	R	V	11	0	1284.63	comp107313_c0_seq1_3 len=23161 path=[1:0-25 27:26-687 689:688-1040 51643:1041-1124 47524:1125-1126 1128:1127-2114 2116:2115-2116 2118:2117-3775 3777:3776-4372 4374:4373-4408 4410:4409-4576 4578:4577-4644 4646:4645-4716 4718:4717-6321 6323:6322-6329 6331:6330-6457 6459:6458-7628 7630:7629-8470 8472:8471-10786 52568:10787-10788 52570:10789-10866 52600:10867-11006 52667:11007-11015 11017:11016-11017…	comp107313_c0_seq1_3 len=23161 path=[1:0-25 27:26-687 689:688-1040 51643:1041-1124 47524:1125-1126 1128:1127-2114 2116:2115-2116 2118:2117-3775 3777:3776-4372 4374:4373-4408 4410:4409-4576 4578:4577-4644 4646:4645-4716 4718:4717-6321 6323:6322-6329 6331:6330-6457 6459:6458-7628 7630:7629-8470 8472:8471-10786 52568:10787-10788 52570:10789-10866 52600:10867-11006 52667:11007-11015 11017:11016-11017…	2862	2872	yes	no	2	0.0030274	108.31	4416100			2
NFGGQPGGPPFGIQGNPQFGPQGNQFGR	GGPPGGQRNFGGQPGG	PQGNQFGRPQGGNGFG	R	N	F	G	R	P	28	0	2856.35	Haliotis_sp_CLC_123_c0_g1_i1;Haliotis_sp_idb_32947_c0_g1_i1	Haliotis_sp_CLC_123_c0_g1_i1	402	429	yes	no	3	3.9033e-35	152.96	20299000			4
NFVIQAGQAFQAAR	HAAFVGGRNFVIQAGQ	GQAFQAARVGRVLARS	R	N	F	A	R	V	14	0	1519.79	Haliotis_sp_idb_25746_c0_g1_i1;Haliotis_sp_idb_25748_c0_g1_i1	Haliotis_sp_idb_25746_c0_g1_i1	44	57	yes	no	2;3	1.8792e-18	189.24	1249200000			33
NGAEICVRSR	MKTENEMKNGAEICVR	AEICVRSRG_______	K	N	G	S	R	G	10	1	1160.57	comp61076_c0_seq1_1 len=327 path=[1:0-168 170:169-326]	comp61076_c0_seq1_1 len=327 path=[1:0-168 170:169-326]	99	108	yes	yes	2	0.031797	65.179	608040		5	0
NGVISVFPGDNTMYYTCR	FPSCFGQRNGVISVFP	NTMYYTCRDNRTIVTT	R	N	G	C	R	D	18	0	2092.93	Haliotis_sp_idb_1745_c0_g1_i1;Haliotis_sp_CLC_2232_c0_g1_i1	Haliotis_sp_idb_1745_c0_g1_i1	616	633	yes	no	2	0.0016501	65.105	4039000	273		1
NIDGQNDFFSTR	AMRLGSLRNIDGQNDF	QNDFFSTRVLQCHRVP	R	N	I	T	R	V	12	0	1412.63	Haliotis_sp_CLC_123_c0_g1_i1;Haliotis_sp_idb_32947_c0_g1_i1	Haliotis_sp_CLC_123_c0_g1_i1	281	292	yes	no	2	5.6708e-11	193.73	226320000			7
NIGGDGELFTTQAIEAILSR	PNDGPLIRNIGGDGEL	AIEAILSRERTRDIVP	R	N	I	S	R	E	20	0	2104.08	Haliotis_sp_idb_23365_c0_g1_i1;Haliotis_sp_CLC_237_c0_g1_i1	Haliotis_sp_idb_23365_c0_g1_i1	249	268	yes	no	2;3	1.6476e-19	143.52	14777000			3
NIIYQELPPFR	SPVNIQDRNIIYQELP	YQELPPFRFNNFDGLR	R	N	I	F	R	F	11	0	1388.75	Haliotis_sp_Tri_130845_c0_g1_i1;Haliotis_sp_idb_813_c0_g1_i1	Haliotis_sp_Tri_130845_c0_g1_i1	64	74	yes	no	2	0.0040833	102.53	7548200			3
NINAPVFDR	TVNIIVNRNINAPVFD	INAPVFDRAQYLITIP	R	N	I	D	R	A	9	0	1044.54	comp107313_c0_seq1_3 len=23161 path=[1:0-25 27:26-687 689:688-1040 51643:1041-1124 47524:1125-1126 1128:1127-2114 2116:2115-2116 2118:2117-3775 3777:3776-4372 4374:4373-4408 4410:4409-4576 4578:4577-4644 4646:4645-4716 4718:4717-6321 6323:6322-6329 6331:6330-6457 6459:6458-7628 7630:7629-8470 8472:8471-10786 52568:10787-10788 52570:10789-10866 52600:10867-11006 52667:11007-11015 11017:11016-11017…	comp107313_c0_seq1_3 len=23161 path=[1:0-25 27:26-687 689:688-1040 51643:1041-1124 47524:1125-1126 1128:1127-2114 2116:2115-2116 2118:2117-3775 3777:3776-4372 4374:4373-4408 4410:4409-4576 4578:4577-4644 4646:4645-4716 4718:4717-6321 6323:6322-6329 6331:6330-6457 6459:6458-7628 7630:7629-8470 8472:8471-10786 52568:10787-10788 52570:10789-10866 52600:10867-11006 52667:11007-11015 11017:11016-11017…	3070	3078	yes	no	2	0.039324	92.051	3551700			1
NINYHLFHESITEYR	KTFCAEDRNINYHLFH	HESITEYRLTATPPRY	R	N	I	Y	R	L	15	0	1934.93	Haliotis_sp_Tri_26245_c0_g1_i1	Haliotis_sp_Tri_26245_c0_g1_i1	148	162	yes	yes	4	0.00025542	81.632	1556100			1
NISHPGIVCSGPR	FNQSTASRNISHPGIV	GIVCSGPRTRHRRN__	R	N	I	P	R	T	13	0	1392.69	Haliotis_sp_idb_10968_c0_g1_i1;comp112534_c0_seq1_2 len=422 path=[400:0-421]	Haliotis_sp_idb_10968_c0_g1_i1	109	121	yes	no	3	9.6806e-05	98.582	10663000			3
NIVEMDETDVLQVAPFLQYLPEAQFNK	NVFNFDNRNIVEMDET	LPEAQFNKIKMSRPAR	R	N	I	N	K	I	27	0	3150.56	Haliotis_sp_idb_5896_c0_g1_i1	Haliotis_sp_idb_5896_c0_g1_i1	711	737	yes	yes	3	1.1091e-15	102.39	12817000	385		2
NIVFDIIDGAGSDK	DLDFDFNKNIVFDIID	IDGAGSDKFAIYIPSL	K	N	I	D	K	F	14	0	1462.73	comp106997_c0_seq1_2 len=4332 path=[9723:0-82 4463:83-220 4601:221-411 4792:412-463 15133:464-519 4900:520-521 4902:522-566 4947:567-670 5051:671-738 5119:739-839 5220:840-1190 15436:1191-1203 15449:1204-1270 15505:1271-1351 5732:1352-1356 5737:1357-1369 5750:1370-1499 8781:1500-1536 15653:1537-1630 6011:1631-1647 6028:1648-2220 6601:2221-2440 15894:2441-2472 6853:2473-2730 16006:2731-2733 16009:…	comp106997_c0_seq1_2 len=4332 path=[9723:0-82 4463:83-220 4601:221-411 4792:412-463 15133:464-519 4900:520-521 4902:522-566 4947:567-670 5051:671-738 5119:739-839 5220:840-1190 15436:1191-1203 15449:1204-1270 15505:1271-1351 5732:1352-1356 5737:1357-1369 5750:1370-1499 8781:1500-1536 15653:1537-1630 6011:1631-1647 6028:1648-2220 6601:2221-2440 15894:2441-2472 6853:2473-2730 16006:2731-2733 16009:…	244	257	yes	no	2	0.00012903	100.11	3831400			2
NIYPDLFVPGEAVASGEVR	KSFDWFVKNIYPDLFV	AVASGEVRSKAKPMCI	K	N	I	V	R	S	19	0	2032.03	Haliotis_sp_idb_5674_c0_g1_i1;comp104092_c0_seq1_6 len=3885 path=[1:0-41 43:42-242 244:243-569 11294:570-584 8268:585-585 10817:586-609 616:610-894 901:895-942 949:943-973 980:974-998 1005:999-1044 1051:1045-1069 1076:1070-1143 1150:1144-1167 1174:1168-1345 1352:1346-1667 1674:1668-1691 1698:1692-1712 1719:1713-1736 1743:1737-1760 1767:1761-1784 1791:1785-1847 8269:1848-1871 1878:1872-1997 2004:1…	Haliotis_sp_idb_5674_c0_g1_i1	492	510	yes	no	2;3	8.6746e-08	107.72	13868000			4
NKDQGTYEDYVEGLR	PMLQTVAKNKDQGTYE	EDYVEGLRVFDKEGNG	K	N	K	L	R	V	15	1	1785.82	comp41851_c0_seq2_2 len=628 path=[1:0-450 452:451-627];comp41851_c0_seq1_2 len=673 path=[1:0-450 1300:451-495 452:496-672]	comp41851_c0_seq2_2 len=628 path=[1:0-450 452:451-627]	88	102	yes	no	3	0.0001008	85.493	2805400			1
NLDIERPTYTNLNR	AIYDICRRNLDIERPT	PTYTNLNRLIGQIVSS	R	N	L	N	R	L	14	1	1717.87	comp103717_c1_seq2_5 len=1575 path=[17181:0-94 3209:95-106 3221:107-112 3227:113-118 3233:119-121 12056:122-129 6840:130-130 6841:131-145 6856:146-151 6862:152-166 6877:167-193 3452:194-223 15079:224-226 15082:227-259 310:260-280 331:281-283 10631:284-322 373:323-385 436:386-511 562:512-538 589:539-544 595:545-553 14119:554-577 628:578-583 634:584-590 641:591-619 670:620-628 679:629-682 733:683-6…	comp103717_c1_seq2_5 len=1575 path=[17181:0-94 3209:95-106 3221:107-112 3227:113-118 3233:119-121 12056:122-129 6840:130-130 6841:131-145 6856:146-151 6862:152-166 6877:167-193 3452:194-223 15079:224-226 15082:227-259 310:260-280 331:281-283 10631:284-322 373:323-385 436:386-511 562:512-538 589:539-544 595:545-553 14119:554-577 628:578-583 634:584-590 641:591-619 670:620-628 679:629-682 733:683-6…	273	286	no	no	2;3	0.00057743	94.717	15991000			3
NLETDTSDTSVYR	TGVVSVRRNLETDTSD	TSDTSVYRFIVDAIDG	R	N	L	Y	R	F	13	0	1499.67	Haliotis_sp_idb_1321_c0_g1_i1;comp107313_c0_seq1_1 len=23161 path=[1:0-25 27:26-687 689:688-1040 51643:1041-1124 47524:1125-1126 1128:1127-2114 2116:2115-2116 2118:2117-3775 3777:3776-4372 4374:4373-4408 4410:4409-4576 4578:4577-4644 4646:4645-4716 4718:4717-6321 6323:6322-6329 6331:6330-6457 6459:6458-7628 7630:7629-8470 8472:8471-10786 52568:10787-10788 52570:10789-10866 52600:10867-11006 52667…	Haliotis_sp_idb_1321_c0_g1_i1	1026	1038	yes	no	2	2.641e-06	139.78	4725000			1
NLFAPVFTQTLYER	VLTVFIQRNLFAPVFT	FTQTLYERVIQETIPV	R	N	L	E	R	V	14	0	1697.88	Haliotis_sp_idb_1321_c0_g1_i1;comp107313_c0_seq1_1 len=23161 path=[1:0-25 27:26-687 689:688-1040 51643:1041-1124 47524:1125-1126 1128:1127-2114 2116:2115-2116 2118:2117-3775 3777:3776-4372 4374:4373-4408 4410:4409-4576 4578:4577-4644 4646:4645-4716 4718:4717-6321 6323:6322-6329 6331:6330-6457 6459:6458-7628 7630:7629-8470 8472:8471-10786 52568:10787-10788 52570:10789-10866 52600:10867-11006 52667…	Haliotis_sp_idb_1321_c0_g1_i1	1168	1181	yes	no	2	0.00051027	90.707	6089200			3
NLGQMLANLR	AGIQNMFRNLGQMLAN	GQMLANLRRSQNANPR	R	N	L	L	R	R	10	0	1128.61	Haliotis_sp_idb_5896_c0_g1_i1	Haliotis_sp_idb_5896_c0_g1_i1	106	115	yes	yes	2	0.00053095	123.35	16276000	386		4
NLIIASGLQVQDFFK	TLNCGQFKNLIIASGL	LQVQDFFKLSQSLTLF	K	N	L	F	K	L	15	0	1691.92	Haliotis_sp_CLC_4272_c0_g1_i1;comp104530_c1_seq1_2 len=2811 path=[3257:0-1085 8372:1086-1095 4353:1096-1272 4530:1273-1275 4533:1276-1310 4568:1311-1329 4587:1330-1565 4823:1566-1575 4833:1576-1582 4840:1583-1879 5137:1880-1913 5171:1914-2004 5262:2005-2034 5292:2035-2127 8898:2128-2137 8908:2138-2139 5397:2140-2188 11357:2189-2239 11395:2240-2252 5510:2253-2409 5667:2410-2520 5778:2521-2557 5815…	Haliotis_sp_CLC_4272_c0_g1_i1	45	59	yes	no	2	2.7049e-06	108.06	17758000			3
NLLLQGQNR	________________	LLLQGQNRVQSQDPGI	R	N	L	N	R	V	9	0	1054.59	Haliotis_sp_idb_54301_c0_g1_i1	Haliotis_sp_idb_54301_c0_g1_i1	7	15	yes	yes	2	0.0020093	138.54	64595000			5
NLNCPAYTTLPR	TVTINVLRNLNCPAYT	PAYTTLPRSITINQTA	R	N	L	P	R	S	12	0	1418.7	comp107313_c0_seq1_3 len=23161 path=[1:0-25 27:26-687 689:688-1040 51643:1041-1124 47524:1125-1126 1128:1127-2114 2116:2115-2116 2118:2117-3775 3777:3776-4372 4374:4373-4408 4410:4409-4576 4578:4577-4644 4646:4645-4716 4718:4717-6321 6323:6322-6329 6331:6330-6457 6459:6458-7628 7630:7629-8470 8472:8471-10786 52568:10787-10788 52570:10789-10866 52600:10867-11006 52667:11007-11015 11017:11016-11017…	comp107313_c0_seq1_3 len=23161 path=[1:0-25 27:26-687 689:688-1040 51643:1041-1124 47524:1125-1126 1128:1127-2114 2116:2115-2116 2118:2117-3775 3777:3776-4372 4374:4373-4408 4410:4409-4576 4578:4577-4644 4646:4645-4716 4718:4717-6321 6323:6322-6329 6331:6330-6457 6459:6458-7628 7630:7629-8470 8472:8471-10786 52568:10787-10788 52570:10789-10866 52600:10867-11006 52667:11007-11015 11017:11016-11017…	2325	2336	yes	yes	2	0.00059423	117.79	2505800			1
NLNSLLSSSR	SIQLFLTKNLNSLLSS	NSLLSSSRASRGEVNQ	K	N	L	S	R	A	10	0	1089.58	Haliotis_sp_Tri_12080_c0_g1_i1	Haliotis_sp_Tri_12080_c0_g1_i1	226	235	yes	yes	2	1.8958e-05	175.65	10798000			4
NMYPCSIK	FQTTWLTRNMYPCSIK	NMYPCSIKDARFTMDP	R	N	M	I	K	D	8	0	1011.45	Haliotis_sp_Tri_28544_c0_g1_i1;Haliotis_sp_CLC_729_c0_g1_i1	Haliotis_sp_Tri_28544_c0_g1_i1	182	189	yes	no	2	0.048357	69.598	64626000			1
NNDLGDNWTIR	DLSVPFFKNNDLGDNW	LGDNWTIRFNFRSQTG	K	N	N	I	R	F	11	0	1316.61	comp52297_c0_seq1_2 len=813 path=[791:0-812];Haliotis_sp_idb_10314_c0_g1_i1	comp52297_c0_seq1_2 len=813 path=[791:0-812]	92	102	yes	no	2	0.0038315	103.91	2463500			1
NNGDELGDPNCTWR	KDSDGDGRNNGDELGD	GDPNCTWRFNQSTASR	R	N	N	W	R	F	14	0	1646.67	Haliotis_sp_idb_10968_c0_g1_i1;comp112534_c0_seq1_2 len=422 path=[400:0-421];Haliotis_sp_idb_10969_c0_g1_i1	Haliotis_sp_idb_10968_c0_g1_i1	87	100	yes	no	2	6.1483e-05	115.91	6766400			1
NNIDSTGPGFANVYDPTIDPSIR	LDPLTRRKNNIDSTGP	PTIDPSIRNVFGAAAF	K	N	N	I	R	N	23	0	2462.17	Haliotis_sp_idb_25746_c0_g1_i1;Haliotis_sp_idb_25748_c0_g1_i1	Haliotis_sp_idb_25746_c0_g1_i1	384	406	yes	no	2;3;4	1.9054e-42	188.27	434050000			11
NNNFEIISVHNVWR	RPKRFQRRNNNFEIIS	ISVHNVWRDPDTVYWC	R	N	N	W	R	D	14	0	1740.87	Haliotis_sp_CLC_1642_c0_g1_i1;comp85674_c0_seq1_1 len=1364 path=[2827:0-66 1553:67-628 2115:629-650 2137:651-998 2485:999-1296 2783:1297-1363];comp85674_c0_seq2_1 len=1436 path=[1414:0-138 1553:139-700 2115:701-722 2137:723-1070 2485:1071-1368 2783:1369-1435]	Haliotis_sp_CLC_1642_c0_g1_i1	88	101	yes	no	2;3	9.8589e-08	143.98	49710000			7
NPAPPAGAVR	PSSNQGGRNPAPPAGA	APPAGAVRDYPNTYPN	R	N	P	V	R	D	10	0	948.514	Haliotis_sp_idb_4071_c0_g1_i1;Haliotis_sp_idb_4065_c0_g1_i1	Haliotis_sp_idb_4071_c0_g1_i1	503	512	yes	no	2	0.02141	89.047	3940900			2
NPCAEYSCPAHPDAVCR	QITVACPRNPCAEYSC	AHPDAVCRYSKCGSCR	R	N	P	C	R	Y	17	0	2002.81	Haliotis_sp_Tri_14507_c0_g1_i1	Haliotis_sp_Tri_14507_c0_g1_i1	487	503	yes	yes	3	2.0726e-05	94.569	5870000			2
NPDPQIESMR	KSALILTKNPDPQIES	DPQIESMRQAVQNGER	K	N	P	M	R	Q	10	0	1185.54	Haliotis_sp_Tri_45070_c0_g1_i1	Haliotis_sp_Tri_45070_c0_g1_i1	302	311	yes	yes	2	0.021844	88.596	7625900	449		3
NPGAPVFAPNLYER	TVTVNVARNPGAPVFA	FAPNLYERTVPEVTPE	R	N	P	E	R	T	14	0	1543.78	comp107313_c0_seq1_3 len=23161 path=[1:0-25 27:26-687 689:688-1040 51643:1041-1124 47524:1125-1126 1128:1127-2114 2116:2115-2116 2118:2117-3775 3777:3776-4372 4374:4373-4408 4410:4409-4576 4578:4577-4644 4646:4645-4716 4718:4717-6321 6323:6322-6329 6331:6330-6457 6459:6458-7628 7630:7629-8470 8472:8471-10786 52568:10787-10788 52570:10789-10866 52600:10867-11006 52667:11007-11015 11017:11016-11017…	comp107313_c0_seq1_3 len=23161 path=[1:0-25 27:26-687 689:688-1040 51643:1041-1124 47524:1125-1126 1128:1127-2114 2116:2115-2116 2118:2117-3775 3777:3776-4372 4374:4373-4408 4410:4409-4576 4578:4577-4644 4646:4645-4716 4718:4717-6321 6323:6322-6329 6331:6330-6457 6459:6458-7628 7630:7629-8470 8472:8471-10786 52568:10787-10788 52570:10789-10866 52600:10867-11006 52667:11007-11015 11017:11016-11017…	6634	6647	yes	no	2	0.00019104	98.582	3899600			2
NPGICCYR	CPSNTYCKNPGICCYR	NPGICCYRGPIADPRI	K	N	P	Y	R	G	8	0	1038.44	Haliotis_sp_CLC_608_c0_g1_i1	Haliotis_sp_CLC_608_c0_g1_i1	165	172	yes	yes	2	0.0070332	140.98	84678000			3
NPMEVAGAFSDLVDGAGCNIVCDK	AFDFYAGRNPMEVAGA	GCNIVCDKIRGPRKIG	R	N	P	D	K	I	24	0	2538.12	Haliotis_sp_idb_20008_c0_g1_i1;Haliotis_sp_CLC_363_c0_g1_i1;comp401928_c0_seq1_5 len=237 path=[1:0-236]	Haliotis_sp_idb_20008_c0_g1_i1	225	248	yes	no	3	1.0163e-22	136.57	10042000	280		4
NPNQFGGPQQGNFGGPPGGQR	MNGFNTFRNPNQFGGP	GGPPGGQRNFGGQPGG	R	N	P	Q	R	N	21	0	2109.97	Haliotis_sp_CLC_123_c0_g1_i1;Haliotis_sp_idb_32947_c0_g1_i1	Haliotis_sp_CLC_123_c0_g1_i1	381	401	yes	no	2;3	3.6184e-51	219.58	213240000			11
NPSYQSMGSYASSLLDPAVFR	LFPQQQQRNPSYQSMG	LLDPAVFRVAHAPVGQ	R	N	P	F	R	V	21	0	2289.07	Haliotis_sp_Tri_1743_c0_g1_i1	Haliotis_sp_Tri_1743_c0_g1_i1	60	80	yes	yes	3	1.1285e-06	86.357	3676400	435		3
NPTLIGQSLVLAQNR	DYISNSGRNPTLIGQS	SLVLAQNRFNPGTQGH	R	N	P	N	R	F	15	0	1622.91	Haliotis_sp_Tri_45070_c0_g1_i1	Haliotis_sp_Tri_45070_c0_g1_i1	909	923	yes	yes	2;3	1.2001e-30	224.42	115620000			11
NPTMIIPHPGECTQFYDCQK	TLELFCAKNPTMIIPH	TQFYDCQKVMASGNLN	K	N	P	Q	K	V	20	0	2435.07	Haliotis_sp_idb_1745_c0_g1_i1;Haliotis_sp_CLC_2232_c0_g1_i1	Haliotis_sp_idb_1745_c0_g1_i1	380	399	yes	no	3	7.0621e-14	125.04	24164000	274		4
NPYQSCYALPQVDLSK	FRKARRYRNPYQSCYA	LPQVDLSKWCEATSKK	R	N	P	S	K	W	16	0	1881.89	Haliotis_sp_idb_25746_c0_g1_i1;Haliotis_sp_CLC_532_c0_g1_i1;comp44198_c0_seq1_4 len=232 path=[210:0-231]	Haliotis_sp_idb_25746_c0_g1_i1	644	659	yes	no	2;3	1.8462e-05	95.662	94574000			7
NQKDPGVLDR	TELAAFTKNQKDPGVL	KDPGVLDRMMKKLDLN	K	N	Q	D	R	M	10	1	1140.59	comp224418_c0_seq1_4 len=319 path=[297:0-318]	comp224418_c0_seq1_4 len=319 path=[297:0-318]	23	32	yes	yes	3	0.03557	60.255	668930			1
NQLTSNPENTVFDAK	RLIGDAAKNQLTSNPE	ENTVFDAKRLIGRTWN	K	N	Q	A	K	R	15	0	1676.8	comp136401_c0_seq1_5 len=2422 path=[2400:0-2421]	comp136401_c0_seq1_5 len=2422 path=[2400:0-2421]	124	138	yes	yes	2	0.00030416	86.539	7193100			2
NQLTSNPENTVFDAKR	RLIGDAAKNQLTSNPE	NTVFDAKRLIGRTWND	K	N	Q	K	R	L	16	1	1832.9	comp136401_c0_seq1_5 len=2422 path=[2400:0-2421]	comp136401_c0_seq1_5 len=2422 path=[2400:0-2421]	124	139	yes	yes	3	0.015624	63.691	4121300			1
NQQQGFVPDR	EAQMMGQRNQQQGFVP	QQGFVPDRQVPLPNNP	R	N	Q	D	R	Q	10	0	1187.57	Haliotis_sp_idb_32603_c0_g1_i1;Haliotis_sp_idb_32602_c0_g1_i1;Haliotis_sp_Tri_121152_c0_g1_i1;Haliotis_sp_CLC_1702_c0_g1_i1;comp205609_c0_seq1_4 len=643 path=[1:0-642]	Haliotis_sp_idb_32603_c0_g1_i1	312	321	yes	no	2	0.0047141	113.93	18021000			3
NQVALNPQNTVFDAK	RLIGDAAKNQVALNPQ	QNTVFDAKRLIGRQFE	K	N	Q	A	K	R	15	0	1657.84	Haliotis_sp_idb_22145_c0_g1_i1;comp101254_c0_seq1_3 len=2326 path=[1:0-118 6771:119-257 6801:258-276 278:277-301 6835:302-1057 1059:1058-1060 1062:1061-2097 7204:2098-2118 2120:2119-2174 7242:2175-2177 7245:2178-2192 7260:2193-2296 7349:2297-2303 7337:2304-2315 4903:2316-2325];comp101254_c0_seq2_3 len=2417 path=[1:0-118 6771:119-257 6801:258-276 278:277-301 6835:302-1057 1059:1058-1060 1062:1061-…	Haliotis_sp_idb_22145_c0_g1_i1	60	74	yes	no	2	2.6174e-06	108.66	4730500			2
NQVAMNPTNTVFDAK	RLIGDAAKNQVAMNPT	TNTVFDAKRLIGRRFD	K	N	Q	A	K	R	15	0	1648.79	comp79549_c0_seq1_2 len=2081 path=[4331:0-15 2061:16-1969 4016:1970-2008 4058:2009-2080]	comp79549_c0_seq1_2 len=2081 path=[4331:0-15 2061:16-1969 4016:1970-2008 4058:2009-2080]	77	91	yes	yes	2	5.361e-05	89.911	11205000	73		2
NRLHSYLSR	QRVSTEVRNRLHSYLS	RLHSYLSRIYRIPESY	R	N	R	S	R	I	9	1	1144.61	Haliotis_sp_Tri_25106_c0_g1_i1;comp246916_c0_seq1_3 len=215 path=[193:0-214]	Haliotis_sp_Tri_25106_c0_g1_i1	445	453	yes	no	3	0.013291	83.647	2115400			2
NSDQTAVVINFDAFK	VLRGPPARNSDQTAVV	VINFDAFKFVDSHELE	R	N	S	F	K	F	15	0	1667.82	Haliotis_sp_idb_18575_c0_g1_i1;Haliotis_sp_CLC_3307_c0_g1_i1	Haliotis_sp_idb_18575_c0_g1_i1	310	324	yes	no	2	2.45e-06	109.79	16274000			6
NSDSPAPTPLSSVR	APAVRTLRNSDSPAPT	PTPLSSVRYVSGLIDK	R	N	S	V	R	Y	14	0	1426.71	Haliotis_sp_idb_23365_c0_g1_i1;Haliotis_sp_CLC_237_c0_g1_i1	Haliotis_sp_idb_23365_c0_g1_i1	72	85	yes	no	2	6.3627e-15	171.21	23653000			4
NSLESYAFNMK	QRDKVSSKNSLESYAF	ESYAFNMKATVEDEKL	K	N	S	M	K	A	11	0	1302.59	comp79549_c0_seq1_2 len=2081 path=[4331:0-15 2061:16-1969 4016:1970-2008 4058:2009-2080]	comp79549_c0_seq1_2 len=2081 path=[4331:0-15 2061:16-1969 4016:1970-2008 4058:2009-2080]	560	570	yes	yes	2	0.0018662	91.701	1835100	74		1
NSMIISNVLGGTALK	LITYDQLRNSMIISNV	VLGGTALKTQDVANHG	R	N	S	L	K	T	15	0	1516.83	Haliotis_sp_idb_13824_c0_g1_i1	Haliotis_sp_idb_13824_c0_g1_i1	920	934	yes	yes	2;3	4.5871e-07	112.96	37049000	260		6
NSSYFVEWIPNNVK	QMLNVQNKNSSYFVEW	EWIPNNVKTAVCDIPP	K	N	S	V	K	T	14	0	1695.83	comp109271_c0_seq1_3 len=1300 path=[1:0-1299];comp66360_c0_seq1_6 len=938 path=[1:0-574 576:575-598 1667:599-937];Haliotis_sp_CLC_3530_c0_g1_i1;Haliotis_sp_idb_19735_c0_g1_i1;Haliotis_sp_idb_54688_c0_g1_i1;comp88056_c0_seq1_1 len=950 path=[1:0-262 264:263-425 427:426-530 532:531-640 642:641-647 649:648-668 670:669-701 703:702-949];Haliotis_sp_idb_19738_c0_g1_i1;sp|P41386|TBB_HALDI Tubulin beta ch…	Haliotis_sp_idb_19738_c0_g1_i1	337	350	no	no	2	0.033867	64.244	2633600			1
NSVSVNRPSPDGSSANTVK	SGGSGAAKNSVSVNRP	GSSANTVKIKTGISSL	K	N	S	V	K	I	19	1	1914.94	Haliotis_sp_CLC_73_c0_g1_i1	Haliotis_sp_CLC_73_c0_g1_i1	367	385	yes	yes	3	1.4962e-05	85.937	7128900			2
NSVYEVVIGGMK	QNNAEDFKNSVYEVVI	EVVIGGMKNTRSGIRK	K	N	S	M	K	N	12	0	1294.66	Haliotis_sp_idb_50884_c0_g1_i1	Haliotis_sp_idb_50884_c0_g1_i1	83	94	yes	yes	2;3	0.00020288	103.44	507950000	377		9
NSYAPLMQSNGSPFYCSWYR	WYYQMICKNSYAPLMQ	PFYCSWYRQCPQNGGT	K	N	S	Y	R	Q	20	0	2427.04	Haliotis_sp_Tri_64952_c0_g1_i1	Haliotis_sp_Tri_64952_c0_g1_i1	150	169	yes	yes	2;3	1.5556e-13	119.18	126880000	457		11
NTAVADLVASPNRPAEGQVQSSQNLAAGGTLK	GAASFSSRNTAVADLV	LAAGGTLKSSLVSSQA	R	N	T	L	K	S	32	1	3163.62	Haliotis_sp_idb_3591_c0_g1_i1	Haliotis_sp_idb_3591_c0_g1_i1	533	564	yes	yes	3;4	1.1132e-41	156.4	117770000			6
NTDTHSSVPNIFGHVQANEGTSQFMK	SFTSVLERNTDTHSSV	EGTSQFMKVSLQSLTG	R	N	T	M	K	V	26	0	2845.31	Haliotis_sp_CLC_1125_c0_g1_i1	Haliotis_sp_CLC_1125_c0_g1_i1	379	404	yes	yes	4	1.7491e-17	115.5	22522000	194		3
NTEVYFMNAR	RFNKIDDKNTEVYFMN	EVYFMNARARVIHSDL	K	N	T	A	R	A	10	0	1243.57	Haliotis_sp_CLC_4272_c0_g1_i1;comp104530_c1_seq1_2 len=2811 path=[3257:0-1085 8372:1086-1095 4353:1096-1272 4530:1273-1275 4533:1276-1310 4568:1311-1329 4587:1330-1565 4823:1566-1575 4833:1576-1582 4840:1583-1879 5137:1880-1913 5171:1914-2004 5262:2005-2034 5292:2035-2127 8898:2128-2137 8908:2138-2139 5397:2140-2188 11357:2189-2239 11395:2240-2252 5510:2253-2409 5667:2410-2520 5778:2521-2557 5815…	Haliotis_sp_CLC_4272_c0_g1_i1	645	654	yes	no	2	0.005681	85.807	19572000	23		2
NTGIICTIGPASR	DSAPITARNTGIICTI	CTIGPASRSVEMLKEM	R	N	T	S	R	S	13	0	1358.7	comp101858_c3_seq18_4 len=2097 path=[10064:0-47 10112:48-189 10254:190-207 10272:208-1130 729:1131-1154 753:1155-1893 1492:1894-2096]	comp101858_c3_seq18_4 len=2097 path=[10064:0-47 10112:48-189 10254:190-207 10272:208-1130 729:1131-1154 753:1155-1893 1492:1894-2096]	36	48	yes	yes	2	0.0011977	92.039	9360000			1
NTLHDVGQTDLNR	QTDAFALRNTLHDVGQ	VGQTDLNRISEQGKLS	R	N	T	N	R	I	13	0	1481.72	Haliotis_sp_idb_3591_c0_g1_i1	Haliotis_sp_idb_3591_c0_g1_i1	1010	1022	yes	yes	2;3	1.8187e-15	181.67	35096000			7
NTNAYVQQTGAYNNR	TNNNGYGRNTNAYVQQ	QTGAYNNRNAGSQNRG	R	N	T	N	R	N	15	0	1712.79	comp49273_c0_seq1_2 len=963 path=[941:0-578 1520:579-686 1628:687-914 1856:915-962]	comp49273_c0_seq1_2 len=963 path=[941:0-578 1520:579-686 1628:687-914 1856:915-962]	105	119	yes	yes	2	7.0147e-12	156.2	2783000			2
NTQSASDVSSIK	FNQNVTAKNTQSASDV	ASDVSSIKSGKEWHLV	K	N	T	I	K	S	12	0	1235.6	Haliotis_sp_idb_13824_c0_g1_i1;Haliotis_sp_Tri_120381_c0_g1_i1	Haliotis_sp_idb_13824_c0_g1_i1	181	192	no	no	2	0.0029015	94.122	1143100			1
NTWYGINPR	FTTGSFDRNTWYGINP	TWYGINPRFCNQFLEF	R	N	T	P	R	F	9	0	1119.55	Haliotis_sp_CLC_303_c0_g1_i1	Haliotis_sp_CLC_303_c0_g1_i1	357	365	yes	yes	2	0.015916	109.71	82189000			5
NVDPTTPITAGSWNVR	SRQADAIRNVDPTTPI	TAGSWNVRSNTDQFTF	R	N	V	V	R	S	16	0	1726.86	Haliotis_sp_idb_10705_c0_g1_i1;Haliotis_sp_Tri_36495_c0_g1_i1	Haliotis_sp_idb_10705_c0_g1_i1	567	582	yes	no	2	0.00031165	86.772	13642000			3
NVFGAAAFR	PTIDPSIRNVFGAAAF	VFGAAAFRFGHTLVRT	R	N	V	F	R	F	9	0	951.493	Haliotis_sp_idb_25746_c0_g1_i1;Haliotis_sp_idb_25748_c0_g1_i1;Haliotis_sp_CLC_532_c0_g1_i1	Haliotis_sp_idb_25746_c0_g1_i1	407	415	yes	no	2	0.021559	103.87	395460000			7
NVFNFDNR	EAMAVKIRNVFNFDNR	NVFNFDNRNIVEMDET	R	N	V	N	R	N	8	0	1024.47	Haliotis_sp_idb_5896_c0_g1_i1	Haliotis_sp_idb_5896_c0_g1_i1	703	710	yes	yes	2	0.034044	116.73	13333000			2
NVGGDGELFTIEAIEAILSR	PNDGPLIRNVGGDGEL	AIEAILSRERTRDIIP	R	N	V	S	R	E	20	0	2103.08	Haliotis_sp_CLC_2068_c0_g1_i1;Haliotis_sp_idb_23364_c0_g1_i1	Haliotis_sp_CLC_2068_c0_g1_i1	248	267	yes	no	2;3	1.472e-13	121.21	4754200			3
NVGPTSTPATAK	PPVKPLPRNVGPTSTP	TSTPATAKALTPAASV	R	N	V	A	K	A	12	0	1142.59	Haliotis_sp_Tri_108584_c0_g1_i1	Haliotis_sp_Tri_108584_c0_g1_i1	56	67	yes	yes	2	0.011176	81.709	83099000			3
NVIIIVPNNR	GGSRNNDRNVIIIVPN	IIIVPNNRNRGSTPNV	R	N	V	N	R	N	10	0	1150.68	Haliotis_sp_Tri_33510_c0_g1_i1;Haliotis_sp_CLC_62_c0_g1_i1;Haliotis_sp_Tri_64677_c0_g1_i1;Haliotis_sp_Tri_33508_c0_g1_i1	Haliotis_sp_Tri_33510_c0_g1_i1	45	54	yes	no	2	0.0016698	126.07	1378200000			5
NVLMNEPSLTPVDR	FQRDAFIRNVLMNEPS	PSLTPVDRMELNQLTI	R	N	V	D	R	M	14	0	1583.8	Haliotis_sp_idb_26568_c0_g1_i1;Haliotis_sp_idb_26567_c0_g1_i1	Haliotis_sp_idb_26568_c0_g1_i1	1015	1028	yes	no	2	2.3587e-05	103.76	3487600	307		1
NVQAIPYGGSTSTTR	NGVPGTTRNVQAIPYG	GGSTSTTRTNAQLLPY	R	N	V	T	R	T	15	0	1550.77	Haliotis_sp_idb_63505_c0_g1_i1	Haliotis_sp_idb_63505_c0_g1_i1	79	93	yes	yes	2	1.6001e-06	115.68	15207000			4
NVQIIENEAR	NTFVLKKKNVQIIENE	QIIENEARFFAEGSLE	K	N	V	A	R	F	10	0	1184.61	Haliotis_sp_CLC_146_c0_g1_i1;Haliotis_sp_idb_13068_c0_g1_i1;Haliotis_sp_Tri_105374_c0_g1_i1	Haliotis_sp_CLC_146_c0_g1_i1	727	736	yes	no	2	0.00037125	137.98	55259000			5
NWLVPLLTR	DAHCECNRNWLVPLLT	WLVPLLTRIRHDRTVM	R	N	W	T	R	I	9	0	1110.65	Haliotis_sp_CLC_14282_c0_g1_i1	Haliotis_sp_CLC_14282_c0_g1_i1	309	317	yes	yes	2	0.049943	85.862	3459100			1
NWWSNNFQGFYPETSGDTSSTSSFGSR	NEFHPWWKNWWSNNFQ	STSSFGSRRSKFGSPN	K	N	W	S	R	R	27	0	3045.28	Haliotis_sp_Tri_108584_c0_g1_i1	Haliotis_sp_Tri_108584_c0_g1_i1	279	305	yes	yes	3	5.9219e-27	132.28	85513000			5
NYDDNGLNCGGFENQHHFQDGK	RFGFNTPRNYDDNGLN	QHHFQDGKCGVCGDPW	R	N	Y	G	K	C	22	0	2565.04	Haliotis_sp_CLC_1125_c0_g1_i1	Haliotis_sp_CLC_1125_c0_g1_i1	50	71	yes	yes	3;4	2.3981e-06	83.064	52331000			3
NYPMWGQQLLPR	FNTQSTNRNYPMWGQQ	WGQQLLPRELEGIPGP	R	N	Y	P	R	E	12	0	1501.75	Haliotis_sp_CLC_1125_c0_g1_i1	Haliotis_sp_CLC_1125_c0_g1_i1	865	876	yes	yes	2	0.00093034	88.596	8822600	195		5
NYWDCSTGSATAK	GSLSVDCRNYWDCSTG	STGSATAKCCPLYQSY	R	N	Y	A	K	C	13	0	1459.6	Haliotis_sp_CLC_2347_c0_g1_i1;Haliotis_sp_idb_28940_c0_g1_i1	Haliotis_sp_CLC_2347_c0_g1_i1	337	349	yes	no	2	0.001075	93.348	5906900			2
PAATITISR	RPGGSNPRPAATITIS	AATITISRPSPTGAIP	R	P	A	S	R	P	9	0	928.534	Haliotis_sp_CLC_73_c0_g1_i1	Haliotis_sp_CLC_73_c0_g1_i1	500	508	yes	yes	2	0.0035918	132.84	24976000			3
PAATITISRPSPTGAIPSK	RPGGSNPRPAATITIS	PTGAIPSKSRALPVTV	R	P	A	S	K	S	19	1	1864.04	Haliotis_sp_CLC_73_c0_g1_i1	Haliotis_sp_CLC_73_c0_g1_i1	500	518	yes	yes	3	7.4262e-17	152.01	90318000			5
PAPQPAPR	QALKPAPRPAPQPAPR	PAPQPAPRPAPRPSRP	R	P	A	P	R	P	8	0	832.456	Haliotis_sp_Tri_108584_c0_g1_i1	Haliotis_sp_Tri_108584_c0_g1_i1	202	209	yes	yes	2	0.024132	127.84	40632000			3
PAPQPAPRPAPR	QALKPAPRPAPQPAPR	PAPRPAPRPSRPTAVR	R	P	A	P	R	P	12	1	1253.7	Haliotis_sp_Tri_108584_c0_g1_i1	Haliotis_sp_Tri_108584_c0_g1_i1	202	213	yes	yes	2;3	1.3614e-07	145.99	79060000			9
PAPRPSRPTAVR	PAPQPAPRPAPRPSRP	PSRPTAVRQPIQRYMP	R	P	A	V	R	Q	12	2	1303.75	Haliotis_sp_Tri_108584_c0_g1_i1	Haliotis_sp_Tri_108584_c0_g1_i1	210	221	yes	yes	3	0.013771	67.385	150520000			1
PASSASITISR	QRSISVSRPASSASIT	SASITISRQSQSASNP	R	P	A	S	R	Q	11	0	1088.58	Haliotis_sp_CLC_73_c0_g1_i1	Haliotis_sp_CLC_73_c0_g1_i1	620	630	yes	yes	2	9.7702e-08	150.46	68648000			8
PASSSSVTISR	RPSISISRPASSSSVT	SSSVTISRPFKSASVS	R	P	A	S	R	P	11	0	1090.56	Haliotis_sp_idb_17035_c0_g1_i1	Haliotis_sp_idb_17035_c0_g1_i1	48	58	yes	yes	2	1.8357e-09	171.92	19968000			3
PASSSSVTISRPFK	RPSISISRPASSSSVT	VTISRPFKSASVSSPK	R	P	A	F	K	S	14	1	1462.78	Haliotis_sp_idb_17035_c0_g1_i1	Haliotis_sp_idb_17035_c0_g1_i1	48	61	yes	yes	2;3	1.5327e-15	178.15	90025000			7
PAVSVSR	SAVSSPSRPAVSVSRP	RPAVSVSRPVPSASVL	R	P	A	S	R	P	7	0	714.402	Haliotis_sp_idb_17035_c0_g1_i1	Haliotis_sp_idb_17035_c0_g1_i1	148	154	yes	yes	2	0.024728	138.37	652400			1
PAVVPTAR	PSYPMQFKPAVVPTAR	PAVVPTARKPAITQQR	K	P	A	A	R	K	8	0	809.476	Haliotis_sp_Tri_108584_c0_g1_i1	Haliotis_sp_Tri_108584_c0_g1_i1	237	244	yes	yes	2	0.029185	122.18	4569000			1
PGLCPAIR	NICVPKPKPGLCPAIR	PGLCPAIRPGPCKGNV	K	P	G	I	R	P	8	0	882.475	sp|P84811|PWAP_HALLA Perlwapin OS=Haliotis laevigata PE=1 SV=1	sp|P84811|PWAP_HALLA Perlwapin OS=Haliotis laevigata PE=1 SV=1	48	55	yes	yes	2	0.0024049	146.21	387550000			5
PGLCPAIRPGPCK	NICVPKPKPGLCPAIR	AIRPGPCKGNVCSNDQ	K	P	G	C	K	G	13	1	1421.73	sp|P84811|PWAP_HALLA Perlwapin OS=Haliotis laevigata PE=1 SV=1	sp|P84811|PWAP_HALLA Perlwapin OS=Haliotis laevigata PE=1 SV=1	48	60	yes	yes	2;3	6.8103e-09	153.95	1649100000			10
PGTIFSSYHILCK	VQDGYAPKPGTIFSSY	SSYHILCKAGKMVSNL	K	P	G	C	K	A	13	0	1521.77	Haliotis_sp_idb_2772_c0_g1_i1;Haliotis_sp_Tri_120375_c0_g1_i1	Haliotis_sp_idb_2772_c0_g1_i1	191	203	yes	no	3	4.7464e-10	152.38	5007400			1
PGVCCFR	CVRGPPARPGVCCFRP	RPGVCCFRPSGGPPAP	R	P	G	F	R	P	7	0	894.384	Haliotis_sp_CLC_1320_c0_g1_i1;Haliotis_sp_Tri_133893_c0_g1_i1;Haliotis_sp_Tri_133894_c0_g1_i1	Haliotis_sp_CLC_1320_c0_g1_i1	104	110	yes	no	2	0.035937	133.99	26083000			1
PIHVQALKPAPR	SAPRPKPKPIHVQALK	QALKPAPRPAPQPAPR	K	P	I	P	R	P	12	1	1325.79	Haliotis_sp_Tri_108584_c0_g1_i1	Haliotis_sp_Tri_108584_c0_g1_i1	190	201	yes	yes	3;4	2.6655e-05	127.83	321420000			15
PKPGLCPAIR	CLNICVPKPKPGLCPA	PGLCPAIRPGPCKGNV	K	P	K	I	R	P	10	1	1107.62	sp|P84811|PWAP_HALLA Perlwapin OS=Haliotis laevigata PE=1 SV=1	sp|P84811|PWAP_HALLA Perlwapin OS=Haliotis laevigata PE=1 SV=1	46	55	yes	yes	3	0.0058191	85.355	126590000			5
PKPGLCPAIRPGPCK	CLNICVPKPKPGLCPA	AIRPGPCKGNVCSNDQ	K	P	K	C	K	G	15	2	1646.87	sp|P84811|PWAP_HALLA Perlwapin OS=Haliotis laevigata PE=1 SV=1	sp|P84811|PWAP_HALLA Perlwapin OS=Haliotis laevigata PE=1 SV=1	46	60	yes	yes	2;3	0.00074293	89.231	115900000			5
PKPIHVQALK	PPSAPRPKPKPIHVQA	PIHVQALKPAPRPAPQ	K	P	K	L	K	P	10	1	1129.7	Haliotis_sp_Tri_108584_c0_g1_i1	Haliotis_sp_Tri_108584_c0_g1_i1	188	197	yes	yes	3	3.213e-05	142.43	5531800			2
PKPIHVQALKPAPR	PPSAPRPKPKPIHVQA	QALKPAPRPAPQPAPR	K	P	K	P	R	P	14	2	1550.94	Haliotis_sp_Tri_108584_c0_g1_i1	Haliotis_sp_Tri_108584_c0_g1_i1	188	201	yes	yes	3;4;5	2.8207e-15	162.31	429550000			12
PKPKPIHVQALK	PPPPSAPRPKPKPIHV	PIHVQALKPAPRPAPQ	R	P	K	L	K	P	12	2	1354.84	Haliotis_sp_Tri_108584_c0_g1_i1	Haliotis_sp_Tri_108584_c0_g1_i1	186	197	yes	yes	4	0.0028783	118.28	2528700			2
PKPTVVVNHQTPGVQPFVPSGK	RPIGGAFRPKPTVVVN	QPFVPSGKFIECPSRG	R	P	K	G	K	F	22	1	2312.26	comp79626_c0_seq1_4 len=1656 path=[1634:0-1091 2726:1092-1132 2767:1133-1655];Haliotis_sp_idb_43266_c0_g1_i1	comp79626_c0_seq1_4 len=1656 path=[1634:0-1091 2726:1092-1132 2767:1133-1655]	455	476	yes	no	3	0.00019168	65.887	9304700			1
PLHTTLPTSLHK	TKPTFSHKPLHTTLPT	TLPTSLHKGPRASHNF	K	P	L	H	K	G	12	0	1343.76	Haliotis_sp_Tri_45070_c0_g1_i1	Haliotis_sp_Tri_45070_c0_g1_i1	1109	1120	yes	yes	4	0.0032664	72.531	1452000			1
PLPLPGSPQSQMNPSTQLMILSDK	LMDYMDMKPLPLPGSP	QLMILSDKGRRFQAGR	K	P	L	D	K	G	24	0	2578.31	Haliotis_sp_CLC_39_c0_g1_i1	Haliotis_sp_CLC_39_c0_g1_i1	125	148	yes	yes	3	1.2638e-22	131.77	20829000	238;239		3
PLPPITMVDPDFR	NGTTGSGRPLPPITMV	TMVDPDFRRPGPGYYP	R	P	L	F	R	R	13	0	1496.77	Haliotis_sp_CLC_1485_c0_g1_i1;comp101644_c0_seq2_4 len=5041 path=[1:0-618 620:619-713 715:714-1166 1168:1167-1220 1222:1221-2965 2967:2966-5040];Haliotis_sp_idb_12235_c0_g1_i1	Haliotis_sp_CLC_1485_c0_g1_i1	442	454	yes	no	2	0.016136	60.345	1330100	212		1
PPFLPGPPAAGAPR	FAQNTPIRPPFLPGPP	PPAAGAPRLPSKGVAG	R	P	P	P	R	L	14	0	1343.73	Haliotis_sp_Tri_119193_c0_g1_i1;sp|P86738|UP4_HALAI Uncharacterized protein 4 OS=Haliotis asinina PE=1 SV=1	Haliotis_sp_Tri_119193_c0_g1_i1	69	82	yes	no	2	3.2593e-06	128.08	1975800			1
PQPVQRPQVPR	PQPQPQPKPQPVQRPQ	VQRPQVPRPYQPPQQP	K	P	Q	P	R	P	11	1	1300.74	Haliotis_sp_idb_4071_c0_g1_i1;Haliotis_sp_idb_4065_c0_g1_i1	Haliotis_sp_idb_4071_c0_g1_i1	559	569	yes	no	3	0.0010571	99.815	37776000			4
PQQPPQQVR	PQQRPQPRPQQPPQQV	QQPPQQVRPKPQPQPQ	R	P	Q	V	R	P	9	0	1076.57	Haliotis_sp_idb_4071_c0_g1_i1;Haliotis_sp_idb_4065_c0_g1_i1	Haliotis_sp_idb_4071_c0_g1_i1	540	548	yes	no	2	0.02138	104.06	1175200			2
PQQPPQQVRPK	PQQRPQPRPQQPPQQV	PPQQVRPKPQPQPQPK	R	P	Q	P	K	P	11	1	1301.72	Haliotis_sp_idb_4071_c0_g1_i1;Haliotis_sp_idb_4065_c0_g1_i1	Haliotis_sp_idb_4071_c0_g1_i1	540	550	yes	no	3	0.00095766	101.38	2075900			2
PQQPPQQVRPKPQPQPQPK	PQQRPQPRPQQPPQQV	PQPQPQPKPQPVQRPQ	R	P	Q	P	K	P	19	2	2202.2	Haliotis_sp_idb_4071_c0_g1_i1;Haliotis_sp_idb_4065_c0_g1_i1	Haliotis_sp_idb_4071_c0_g1_i1	540	558	yes	no	4	7.3286e-07	102.65	9931800			3
PSGIEHNFQTVGR	SPYIDIGRPSGIEHNF	HNFQTVGRTRASIRRR	R	P	S	G	R	T	13	0	1440.71	Haliotis_sp_Tri_12080_c0_g1_i1;Haliotis_sp_idb_12590_c0_g1_i1	Haliotis_sp_Tri_12080_c0_g1_i1	1309	1321	yes	no	3	0.00011066	97.69	6697100			2
PSHFICEK	WNDYQCQKPSHFICEK	PSHFICEKERIPYTNS	K	P	S	E	K	E	8	0	1016.48	tr|F8J3D2|F8J3D2_HALLA Perlucin C protein OS=Haliotis laevigata GN=perlucin C PE=2 SV=1;tr|F8J3D1|F8J3D1_HALLA Perlucin B protein OS=Haliotis laevigata GN=perlucin B PE=2 SV=1;tr|F8J3D0|F8J3D0_HALLA Perlucin A2 protein OS=Haliotis laevigata GN=perlucin A2 PE=2 SV=1;sp|P82596|PLC_HALLA Perlucin OS=Haliotis laevigata PE=1 SV=3	sp|P82596|PLC_HALLA Perlucin OS=Haliotis laevigata PE=1 SV=3	122	129	no	no	3	0.0071831	112.41	155390000			5
PSLTISR	SAESASPRPSLTISRS	RPSLTISRSVVNRPGG	R	P	S	S	R	S	7	0	772.444	Haliotis_sp_CLC_73_c0_g1_i1	Haliotis_sp_CLC_73_c0_g1_i1	481	487	yes	yes	2	0.036385	133.81	15447000			2
PSPNTQSLSTGGSILLR	GASVFLTRPSPNTQSL	TGGSILLRQRQRQAAA	R	P	S	L	R	Q	17	0	1726.92	Haliotis_sp_idb_17035_c0_g1_i1;Haliotis_sp_Tri_121458_c0_g1_i1	Haliotis_sp_idb_17035_c0_g1_i1	196	212	no	no	2;3	2.1563e-15	151.04	43996000			5
PSPTGAIPSK	AATITISRPSPTGAIP	PTGAIPSKSRALPVTV	R	P	S	S	K	S	10	0	953.518	Haliotis_sp_CLC_73_c0_g1_i1	Haliotis_sp_CLC_73_c0_g1_i1	509	518	yes	yes	2	0.033786	83.081	3950500			2
PSQTGFSGTISR	RHSQSVSKPSQTGFSG	GFSGTISRSAQSTSIF	K	P	S	S	R	S	12	0	1236.61	Haliotis_sp_idb_17035_c0_g1_i1	Haliotis_sp_idb_17035_c0_g1_i1	94	105	yes	yes	2	6.1513e-09	157.56	26763000			4
PSSFMQILDFLGR	FFSPNPNKPSSFMQIL	QILDFLGRMRATKELD	K	P	S	G	R	M	13	0	1509.77	Haliotis_sp_idb_34528_c0_g1_i1	Haliotis_sp_idb_34528_c0_g1_i1	303	315	yes	yes	2	0.0015519	80.96	7854300	332		1
PSSSASITISR	PARVSVSRPSSSASIT	SASITISRQSQSGSNP	R	P	S	S	R	Q	11	0	1104.58	Haliotis_sp_CLC_73_c0_g1_i1;Haliotis_sp_idb_17035_c0_g1_i1	Haliotis_sp_CLC_73_c0_g1_i1	560	570	no	no	2	1.3449e-09	167.18	42159000			8
PSVQLYIVGK	SIISNCNRPSVQLYIV	VQLYIVGKTLYARANN	R	P	S	G	K	T	10	0	1102.64	Haliotis_sp_CLC_303_c0_g1_i1	Haliotis_sp_CLC_303_c0_g1_i1	630	639	yes	yes	2	0.04341	80.24	4820600			1
PTGSPTTFR	PGAQSAPRPTGSPTTF	TGSPTTFRQGHNHNSI	R	P	T	F	R	Q	9	0	962.482	Haliotis_sp_CLC_73_c0_g1_i1	Haliotis_sp_CLC_73_c0_g1_i1	252	260	yes	yes	2	0.00085528	169.09	7996300			3
PTIMCPIGK	ECVDPSPRPTIMCPIG	TIMCPIGKPVIDTNLQ	R	P	T	G	K	P	9	0	1015.52	Haliotis_sp_CLC_1320_c0_g1_i1;Haliotis_sp_Tri_133893_c0_g1_i1;Haliotis_sp_Tri_133894_c0_g1_i1	Haliotis_sp_CLC_1320_c0_g1_i1	64	72	yes	no	2	0.0049151	104.2	136240000	205		6
PTIMCPIGKPVIDTNLQEISCAPDGSCPVTTACVR	ECVDPSPRPTIMCPIG	PVTTACVRGPPARPGV	R	P	T	V	R	G	35	1	3856.83	Haliotis_sp_CLC_1320_c0_g1_i1;Haliotis_sp_Tri_133893_c0_g1_i1;Haliotis_sp_Tri_133894_c0_g1_i1	Haliotis_sp_CLC_1320_c0_g1_i1	64	98	yes	no	3;4	2.6053e-14	97.387	129400000	205		5
PTVVVNHQTPGVQPFVPSGK	IGGAFRPKPTVVVNHQ	QPFVPSGKFIECPSRG	K	P	T	G	K	F	20	0	2087.12	comp79626_c0_seq1_4 len=1656 path=[1634:0-1091 2726:1092-1132 2767:1133-1655];Haliotis_sp_idb_43266_c0_g1_i1	comp79626_c0_seq1_4 len=1656 path=[1634:0-1091 2726:1092-1132 2767:1133-1655]	457	476	yes	no	3	1.1805e-18	136.68	18073000			3
PVEKEPCEFLSIR	IMAKCSPRPVEKEPCE	PCEFLSIRRQYCTTDG	R	P	V	I	R	R	13	1	1602.81	Haliotis_sp_idb_1745_c0_g1_i1;Haliotis_sp_CLC_2232_c0_g1_i1	Haliotis_sp_idb_1745_c0_g1_i1	1063	1075	yes	no	3	0.00032011	89.506	4457000			2
PVIDTNLQEISCAPDGSCPVTTACVR	TIMCPIGKPVIDTNLQ	PVTTACVRGPPARPGV	K	P	V	V	R	G	26	0	2859.32	Haliotis_sp_CLC_1320_c0_g1_i1;Haliotis_sp_Tri_133893_c0_g1_i1;Haliotis_sp_Tri_133894_c0_g1_i1	Haliotis_sp_CLC_1320_c0_g1_i1	73	98	yes	no	2;3;4	1.8408e-30	153.59	322330000			10
PVLNGSLVEISCR	SRQCPVGKPVLNGSLV	SLVEISCREGNTCPFN	K	P	V	C	R	E	13	0	1442.76	Haliotis_sp_Tri_116352_c0_g1_i1	Haliotis_sp_Tri_116352_c0_g1_i1	509	521	no	no	2	3.1458e-09	151.7	10572000			3
PVPGGIVGPTFACLIGR	FPGAISERPVPGGIVG	TFACLIGRQFGFIKKG	R	P	V	G	R	Q	17	0	1709.93	Haliotis_sp_idb_25746_c0_g1_i1;Haliotis_sp_CLC_532_c0_g1_i1	Haliotis_sp_idb_25746_c0_g1_i1	567	583	yes	no	2;3	3.0113e-22	173.44	104700000			7
PVPSASVLVSR	RPAVSVSRPVPSASVL	SASVLVSRPVPSASVS	R	P	V	S	R	P	11	0	1110.64	Haliotis_sp_idb_17035_c0_g1_i1;Haliotis_sp_Tri_121458_c0_g1_i1	Haliotis_sp_idb_17035_c0_g1_i1	155	165	no	no	2	0.0097202	87.667	216300000			4
PVPSASVSVSR	SASVLVSRPVPSASVS	SASVSVSRPVSSAAVS	R	P	V	S	R	P	11	0	1084.59	Haliotis_sp_idb_17035_c0_g1_i1;Haliotis_sp_Tri_121458_c0_g1_i1	Haliotis_sp_idb_17035_c0_g1_i1	166	176	no	no	2	0.0047649	99.752	177360000			4
PVPSASVSVSRPVSSAAVSSSPGASVFLTR	SASVLVSRPVPSASVS	GASVFLTRPSPNTQSL	R	P	V	T	R	P	30	1	2885.52	Haliotis_sp_idb_17035_c0_g1_i1;Haliotis_sp_Tri_121458_c0_g1_i1	Haliotis_sp_idb_17035_c0_g1_i1	166	195	no	no	3	1.5503e-05	65.244	34018000			2
PVPSITISR	RASASVSRPVPSITIS	VPSITISRHSQSVSKP	R	P	V	S	R	H	9	0	968.565	Haliotis_sp_idb_17035_c0_g1_i1	Haliotis_sp_idb_17035_c0_g1_i1	78	86	yes	yes	2	0.0032019	134.25	184130000			6
PVSSAAVSSSPGASVFLTR	SASVSVSRPVSSAAVS	GASVFLTRPSPNTQSL	R	P	V	T	R	P	19	0	1818.95	Haliotis_sp_idb_17035_c0_g1_i1;Haliotis_sp_Tri_121458_c0_g1_i1	Haliotis_sp_idb_17035_c0_g1_i1	177	195	no	no	2;3	4.5371e-16	149.36	54811000			4
PVSSAAVSSSPGASVFLTRPSPNTQSLSTGGSILLR	SASVSVSRPVSSAAVS	TGGSILLRQRQRQAAA	R	P	V	L	R	Q	36	1	3527.86	Haliotis_sp_idb_17035_c0_g1_i1;Haliotis_sp_Tri_121458_c0_g1_i1	Haliotis_sp_idb_17035_c0_g1_i1	177	212	no	no	3;4	3.5957e-70	180.71	41380000			3
PWISSVTIDLQK	NKIQHTWRPWISSVTI	SVTIDLQKHTSTHVNT	R	P	W	Q	K	H	12	0	1385.76	Haliotis_sp_Tri_28544_c0_g1_i1;Haliotis_sp_CLC_729_c0_g1_i1;comp59223_c0_seq1_2 len=530 path=[1:0-47 49:48-413 415:414-471 1077:472-529]	Haliotis_sp_Tri_28544_c0_g1_i1	351	362	no	no	2	0.003171	92.792	8965600			4
PYHGGHHPPPHAGQAPPHGPR	PYPGYHGRPYHGGHHP	QAPPHGPRGVPHPPNH	R	P	Y	P	R	G	21	0	2200.06	Haliotis_sp_Tri_73035_c0_g1_i1	Haliotis_sp_Tri_73035_c0_g1_i1	500	520	yes	yes	4;5	6.5106e-19	135.09	22357000			6
PYTFIDDDVLTR	VKTFHQAKPYTFIDDD	IDDDVLTRAINWMIEK	K	P	Y	T	R	A	12	0	1453.71	Haliotis_sp_Tri_105613_c0_g1_i1;comp32926_c0_seq1_5 len=1615 path=[1593:0-1614]	Haliotis_sp_Tri_105613_c0_g1_i1	1031	1042	yes	no	2	0.00062225	117.2	4294500			3
QAAAAASPAAGSQDQAATQR	ILLRQRQRQAAAAASP	QDQAATQRR_______	R	Q	A	Q	R	R	20	0	1869.89	Haliotis_sp_idb_17035_c0_g1_i1;Haliotis_sp_Tri_121458_c0_g1_i1	Haliotis_sp_idb_17035_c0_g1_i1	217	236	no	no	2;3	1.1739e-42	200.45	252470000			27
QAEAINEAATGFR	AAAENAERQAEAINEA	NEAATGFRNKLERAGM	R	Q	A	F	R	N	13	0	1376.67	Haliotis_sp_idb_47306_c0_g1_i1	Haliotis_sp_idb_47306_c0_g1_i1	135	147	yes	yes	2;3	1.8905e-15	174.72	755710000			12
QALALANYLMR	QLATPRVRQALALANY	ALANYLMRRPVGERSI	R	Q	A	M	R	R	11	0	1262.68	Haliotis_sp_CLC_123_c0_g1_i1;Haliotis_sp_idb_32947_c0_g1_i1	Haliotis_sp_CLC_123_c0_g1_i1	34	44	yes	no	2;3	0.00052049	108.47	428570000	204		13
QALLSNGDCGK	GEGSATRKQALLSNGD	LSNGDCGKDASISVAR	K	Q	A	G	K	D	11	0	1161.54	Haliotis_sp_idb_25730_c0_g1_i1	Haliotis_sp_idb_25730_c0_g1_i1	666	676	no	no	2	0.0018312	114.86	960130			1
QAVGGSNDVTQQAVATSK	TTNYASTKQAVGGSND	QQAVATSKDATEQAST	K	Q	A	S	K	D	18	0	1759.87	Haliotis_sp_idb_51205_c0_g1_i1	Haliotis_sp_idb_51205_c0_g1_i1	115	132	yes	yes	2	1.3463e-10	118.72	7550500			3
QCHLSGDGISAISFR	PCVDEAVKQCHLSGDG	GISAISFRDLGLLSSR	K	Q	C	F	R	D	15	0	1646.78	Haliotis_sp_Tri_83476_c0_g1_i1	Haliotis_sp_Tri_83476_c0_g1_i1	384	398	yes	yes	2;3	2.1784e-12	157.7	41748000			9
QCPQNGGTSYWYSYR	PFYCSWYRQCPQNGGT	TSYWYSYRYTCQTVGE	R	Q	C	Y	R	Y	15	0	1865.78	Haliotis_sp_Tri_64952_c0_g1_i1	Haliotis_sp_Tri_64952_c0_g1_i1	170	184	yes	yes	2	1.2574e-06	112.17	30686000			6
QCPVGKPVLNGSLVEISCR	DPSPPPSRQCPVGKPV	SLVEISCREGNTCPFN	R	Q	C	C	R	E	19	1	2112.08	Haliotis_sp_Tri_116352_c0_g1_i1	Haliotis_sp_Tri_116352_c0_g1_i1	503	521	no	no	2;3	4.7135e-09	111.57	62355000			8
QCVPVGENWVGSVNNVK	INFSVTEKQCVPVGEN	VGSVNNVKLVMSMGYF	K	Q	C	V	K	L	17	0	1884.92	Haliotis_sp_Tri_16732_c0_g1_i1;comp103384_c0_seq2_4 len=1187 path=[1163:0-170 5826:171-172 5828:173-203 1367:204-205 1369:206-224 5878:225-251 5905:252-305 1469:306-345 5962:346-377 2887:378-401 6002:402-403 6004:404-411 6012:412-414 1576:415-415 1577:416-440 1602:441-475 6038:476-481 6044:482-488 1650:489-521 1683:522-525 6072:526-539 6086:540-575 6105:576-589 6119:590-596 1758:597-605 6131:606-…	comp103384_c0_seq2_4 len=1187 path=[1163:0-170 5826:171-172 5828:173-203 1367:204-205 1369:206-224 5878:225-251 5905:252-305 1469:306-345 5962:346-377 2887:378-401 6002:402-403 6004:404-411 6012:412-414 1576:415-415 1577:416-440 1602:441-475 6038:476-481 6044:482-488 1650:489-521 1683:522-525 6072:526-539 6086:540-575 6105:576-589 6119:590-596 1758:597-605 6131:606-615 6141:616-623 2504:624-660 1…	187	203	no	no	2	7.9075e-05	96.773	11218000			4
QDIDNQLHNLAQYGVDTSK	NENVSLLKQDIDNQLH	QYGVDTSKVSGWSSPG	K	Q	D	S	K	V	19	0	2158.03	Haliotis_sp_idb_6290_c0_g1_i1	Haliotis_sp_idb_6290_c0_g1_i1	1404	1422	yes	yes	3	1.2985e-08	108.45	10265000			1
QDTCGGFYECTR	KTGVVYARQDTCGGFY	GGFYECTRDTSSPYIY	R	Q	D	T	R	D	12	0	1492.57	Haliotis_sp_CLC_303_c0_g1_i1	Haliotis_sp_CLC_303_c0_g1_i1	427	438	yes	yes	2	4.4613e-10	166.04	82314000			7
QEILSVEQPIAGR	PVSSDSQRQEILSVEQ	VEQPIAGRQSHNGPLS	R	Q	E	G	R	Q	13	0	1438.78	Haliotis_sp_idb_6290_c0_g1_i1	Haliotis_sp_idb_6290_c0_g1_i1	1217	1229	yes	yes	2	7.1913e-07	143.31	9765500			3
QEMGVGLYADR	APVFAEGRQEMGVGLY	GVGLYADRVFVDMRDD	R	Q	E	D	R	V	11	0	1237.58	comp105495_c0_seq9_4 len=2286 path=[9783:0-21 1946:22-1210 3135:1211-1564 19827:1565-1565 3490:1566-1729 3654:1730-2285];Haliotis_sp_Tri_129603_c0_g1_i1;comp105495_c0_seq23_4 len=2970 path=[19402:0-22 1262:23-58 19462:59-65 1305:66-160 1400:161-295 1535:296-322 19538:323-324 1565:325-335 1576:336-374 1615:375-416 1657:417-426 1667:427-437 1678:438-503 19643:504-507 1748:508-513 1754:514-548 19668…	comp105495_c0_seq9_4 len=2286 path=[9783:0-21 1946:22-1210 3135:1211-1564 19827:1565-1565 3490:1566-1729 3654:1730-2285]	600	610	yes	no	2	0.01375	69.261	21876000	28		2
QETIQEFASCYN	RGAEFVKRQETIQEFA	QEFASCYN________	R	Q	E	Y	N	-	12	0	1488.62	Haliotis_sp_Tri_29101_c0_g1_i1;Haliotis_sp_CLC_652_c0_g1_i1	Haliotis_sp_Tri_29101_c0_g1_i1	306	317	yes	no	2	0.0006274	117.09	14165000			2
QEYDESGPSIVHR	FQQMWISKQEYDESGP	SGPSIVHRKCF_____	K	Q	E	H	R	K	13	0	1515.7	tr|B3TK83|B3TK83_HALDV Beta-actin 2 OS=Haliotis diversicolor PE=2 SV=1;tr|Q256S1|Q256S1_HALTU Actin OS=Haliotis tuberculata GN=actin PE=2 SV=1;tr|B3SNT2|B3SNT2_HALDV Actin OS=Haliotis diversicolor PE=2 SV=1;Haliotis_sp_Tri_131427_c0_g1_i1;comp103470_c1_seq20_6 len=1319 path=[18001:0-239 25907:240-242 1593:243-278 25943:279-283 25948:284-287 25952:288-331 21354:332-362 1713:363-373 26024:374-391 1…	tr|B3TK83|B3TK83_HALDV Beta-actin 2 OS=Haliotis diversicolor PE=2 SV=1	360	372	no	no	2;3	3.647e-09	150.49	128220000			13
QFAPSHSSTR	PASQQYPRQFAPSHSS	APSHSSTRAQTVSIRQ	R	Q	F	T	R	A	10	0	1116.53	Haliotis_sp_CLC_73_c0_g1_i1	Haliotis_sp_CLC_73_c0_g1_i1	307	316	yes	yes	2;3	0.017386	79.201	3200300			2
QGGMGPDPYPVDVGAR	GPSNSYPRQGGMGPDP	YPVDVGARSTFLRDRL	R	Q	G	A	R	S	16	0	1614.75	Haliotis_sp_idb_3591_c0_g1_i1	Haliotis_sp_idb_3591_c0_g1_i1	396	411	yes	yes	2;3	1.8501e-07	113.94	218710000	351		11
QGHNHNSIVMTGQPVLR	TGSPTTFRQGHNHNSI	MTGQPVLRQPMNSAQT	R	Q	G	L	R	Q	17	0	1886.95	Haliotis_sp_CLC_73_c0_g1_i1	Haliotis_sp_CLC_73_c0_g1_i1	261	277	yes	yes	2;3;4	4.7379e-12	128.06	308180000	251		17
QGYYSGGGGYVLSK	HHFKTIVKQGYYSGGG	GGGYVLSKEALKRYGE	K	Q	G	S	K	E	14	0	1434.68	Haliotis_sp_Tri_47901_c0_g1_i1;comp92949_c2_seq16_6 len=2805 path=[10669:0-168 25616:169-326 10996:327-505 11175:506-523 11193:524-749 11419:750-1339 12009:1340-1367 3329:1368-1370 3332:1371-1405 26308:1406-1409 3371:1410-1419 3381:1420-1443 3405:1444-1676 3638:1677-1724 3686:1725-2454 4416:2455-2473 4435:2474-2613 4589:2614-2804];comp92949_c2_seq3_6 len=2819 path=[10669:0-168 25616:169-326 10996…	Haliotis_sp_Tri_47901_c0_g1_i1	230	243	yes	no	2	0.0083806	72.898	5388000			1
QHAAFVGGR	GGADLTNRQHAAFVGG	HAAFVGGRNFVIQAGQ	R	Q	H	G	R	N	9	0	941.483	Haliotis_sp_idb_25746_c0_g1_i1;Haliotis_sp_idb_25748_c0_g1_i1	Haliotis_sp_idb_25746_c0_g1_i1	35	43	yes	no	2;3	0.0020861	133.23	65137000			16
QHDYCPDYILPFASK	NYTDACCRQHDYCPDY	YILPFASKYGLYNFAL	R	Q	H	S	K	Y	15	0	1852.85	comp98044_c0_seq5_2 len=630 path=[1516:0-58 1575:59-108 1625:109-129 1646:130-263 1780:264-270 1787:271-569 6139:570-574 6144:575-586 5788:587-629];Haliotis_sp_Tri_52786_c0_g1_i1;comp98044_c0_seq2_2 len=1470 path=[1516:0-58 1575:59-108 1625:109-129 1646:130-263 1780:264-270 1787:271-569 6139:570-574 6144:575-586 2103:587-594 2111:595-1113 2630:1114-1130 2647:1131-1259 2776:1260-1391 2908:1392-141…	comp98044_c0_seq5_2 len=630 path=[1516:0-58 1575:59-108 1625:109-129 1646:130-263 1780:264-270 1787:271-569 6139:570-574 6144:575-586 5788:587-629]	170	184	yes	no	3	3.1483e-07	113.52	1525600			1
QHYTEMLK	RGSPPEDRQHYTEMLK	QHYTEMLKAVYDAFVV	R	Q	H	L	K	A	8	0	1048.5	Haliotis_sp_CLC_2296_c0_g1_i1	Haliotis_sp_CLC_2296_c0_g1_i1	171	178	yes	yes	2;3	0.014042	94.309	2634500	218		2
QINIRPEYLLQR	RPPLYRDRQINIRPEY	RPEYLLQRDRYRAVWN	R	Q	I	Q	R	D	12	1	1541.87	Haliotis_sp_Tri_45070_c0_g1_i1	Haliotis_sp_Tri_45070_c0_g1_i1	615	626	yes	yes	2;3	3.9942e-08	155.48	186000000			12
QISQLDHPR	GDRAYLRRQISQLDHP	ISQLDHPRDGTNTADG	R	Q	I	P	R	D	9	0	1092.57	Haliotis_sp_Tri_63812_c0_g1_i1	Haliotis_sp_Tri_63812_c0_g1_i1	361	369	yes	yes	2;3	0.00025957	148.94	109710000			9
QITVNDLPVGR	IDAKGVLRQITVNDLP	VNDLPVGRSVDEALRL	R	Q	I	G	R	S	11	0	1210.67	comp52010_c0_seq1_4 len=919 path=[1:0-918]	comp52010_c0_seq1_4 len=919 path=[1:0-918]	168	178	yes	yes	2	1.1145e-05	141.1	56062000			5
QLDTVIPEIQNTQLSLEQIK	SVTEATNKQLDTVIPE	QLSLEQIKQLVKIYKL	K	Q	L	I	K	Q	20	0	2309.25	Haliotis_sp_Tri_29101_c0_g1_i1	Haliotis_sp_Tri_29101_c0_g1_i1	136	155	yes	yes	2;3	9.8754e-52	219.66	241110000			20
QLFHPEQLITGK	EVRTGTYRQLFHPEQL	PEQLITGKEDAANNYA	R	Q	L	G	K	E	12	0	1409.77	comp103717_c1_seq2_5 len=1575 path=[17181:0-94 3209:95-106 3221:107-112 3227:113-118 3233:119-121 12056:122-129 6840:130-130 6841:131-145 6856:146-151 6862:152-166 6877:167-193 3452:194-223 15079:224-226 15082:227-259 310:260-280 331:281-283 10631:284-322 373:323-385 436:386-511 562:512-538 589:539-544 595:545-553 14119:554-577 628:578-583 634:584-590 641:591-619 670:620-628 679:629-682 733:683-6…	comp103717_c1_seq2_5 len=1575 path=[17181:0-94 3209:95-106 3221:107-112 3227:113-118 3233:119-121 12056:122-129 6840:130-130 6841:131-145 6856:146-151 6862:152-166 6877:167-193 3452:194-223 15079:224-226 15082:227-259 310:260-280 331:281-283 10631:284-322 373:323-385 436:386-511 562:512-538 589:539-544 595:545-553 14119:554-577 628:578-583 634:584-590 641:591-619 670:620-628 679:629-682 733:683-6…	142	153	no	no	3	0.0038368	74.237	4077900			1
QLLLTADDR	EENRRFYRQLLLTADD	LLLTADDRVNPCIGGV	R	Q	L	D	R	V	9	0	1043.56	comp23247_c0_seq1_2 len=1455 path=[1433:0-1210 2644:1211-1454]	comp23247_c0_seq1_2 len=1455 path=[1433:0-1210 2644:1211-1454]	121	129	yes	yes	2	0.032936	95.775	3371500			2
QLLVEPEGTPK	LAADALTRQLLVEPEG	VEPEGTPKEYSVPILI	R	Q	L	P	K	E	11	0	1209.66	Haliotis_sp_Tri_105613_c0_g1_i1;comp32926_c1_seq1_1 len=528 path=[3185:0-527]	Haliotis_sp_Tri_105613_c0_g1_i1	880	890	yes	no	2	0.0082252	91.313	13127000			2
QLTDLTSQMAEVR	LTIGSITKQLTDLTSQ	TSQMAEVRGSLENLVN	K	Q	L	V	R	G	13	0	1490.74	Haliotis_sp_Tri_108584_c0_g1_i1	Haliotis_sp_Tri_108584_c0_g1_i1	123	135	yes	yes	2;3	5.5874e-14	166.6	3171900000	408		30
QLVAIQGR	RHSIHLNRQLVAIQGR	QLVAIQGRPGNYKLTF	R	Q	L	G	R	P	8	0	883.524	Haliotis_sp_idb_20988_c0_g1_i1;Haliotis_sp_idb_20996_c0_g1_i1	Haliotis_sp_idb_20988_c0_g1_i1	219	226	yes	no	2	0.010388	138.55	52599000			6
QLVAIQGRPGNYK	RHSIHLNRQLVAIQGR	QGRPGNYKLTFRCTQT	R	Q	L	Y	K	L	13	1	1442.8	Haliotis_sp_idb_20988_c0_g1_i1;Haliotis_sp_idb_20996_c0_g1_i1	Haliotis_sp_idb_20988_c0_g1_i1	219	231	yes	no	2;3	0.0029325	86.114	18111000			4
QLYCQVNDLTEQKPLTGSIK	VQMVYDNKQLYCQVND	KPLTGSIKTSNEPMVI	K	Q	L	I	K	T	20	1	2334.19	Haliotis_sp_CLC_146_c0_g1_i1;Haliotis_sp_Tri_105374_c0_g1_i1	Haliotis_sp_CLC_146_c0_g1_i1	833	852	yes	no	3	5.2803e-09	101.17	47482000			4
QMCEYEQFLSK	CGLRKEPKQMCEYEQF	EYEQFLSKFPTCANSI	K	Q	M	S	K	F	11	0	1461.63	Haliotis_sp_idb_1745_c0_g1_i1;Haliotis_sp_CLC_2232_c0_g1_i1	Haliotis_sp_idb_1745_c0_g1_i1	758	768	yes	no	2	0.0023962	86.114	13515000	275		1
QMSPQELEFHYFR	QNEMNTQRQMSPQELE	ELEFHYFRLHDTNNDT	R	Q	M	F	R	L	13	0	1710.78	comp83799_c2_seq1_1 len=820 path=[3192:0-768 3961:769-819];Haliotis_sp_idb_22374_c0_g1_i1	comp83799_c2_seq1_1 len=820 path=[3192:0-768 3961:769-819]	97	109	yes	no	2;3	1.5376e-14	160.38	30486000	80		6
QMSQLGHNLANMFR	AEMAAFNRQMSQLGHN	HNLANMFRGGFW____	R	Q	M	F	R	G	14	0	1645.78	Haliotis_sp_Tri_81308_c0_g1_i1	Haliotis_sp_Tri_81308_c0_g1_i1	165	178	yes	yes	2;3	0.00079027	74.987	21940000	464;465		4
QNLLGYFEFR	LNVTVYTRQNLLGYFE	LLGYFEFRLCPRQDGP	R	Q	N	F	R	L	10	0	1285.65	Haliotis_sp_CLC_18633_c0_g1_i1	Haliotis_sp_CLC_18633_c0_g1_i1	117	126	yes	yes	2	0.00047934	135.86	6318800			3
QNNYQSGISTDR	YYPSCAGRQNNYQSGI	QSGISTDRTKFYECRD	R	Q	N	D	R	T	12	0	1381.62	Haliotis_sp_idb_1745_c0_g1_i1;Haliotis_sp_CLC_2232_c0_g1_i1	Haliotis_sp_idb_1745_c0_g1_i1	792	803	yes	no	2	1.9885e-05	130.56	3409000			3
QNTLMESLLFNSM	NIIQQQQRQNTLMESL	ESLLFNSM________	R	Q	N	S	M	-	13	0	1526.71	Haliotis_sp_Tri_33510_c0_g1_i1;Haliotis_sp_CLC_62_c0_g1_i1	Haliotis_sp_Tri_33510_c0_g1_i1	421	433	yes	no	2;3	8.4945e-17	191.79	693330000	248;249		15
QNVNPTINTFEYYR	YNITNYCRQNVNPTIN	INTFEYYREKVQSILF	R	Q	N	Y	R	E	14	0	1757.84	Haliotis_sp_idb_26030_c0_g1_i1;comp104856_c0_seq3_5 len=2741 path=[1:0-84 13888:85-89 91:90-97 99:98-160 162:161-169 171:170-268 270:269-319 13967:320-337 4954:338-364 9307:365-381 4998:382-452 5069:453-462 5079:463-519 5136:520-525 5142:526-600 14188:601-718 7400:719-738 5355:739-764 5381:765-802 5419:803-855 5472:856-877 5494:878-903 5520:904-907 5524:908-1002 14760:1003-1009 14767:1010-1082 14…	Haliotis_sp_idb_26030_c0_g1_i1	126	139	yes	no	2;3	8.2378e-11	158.11	363960000			12
QPHYGMWEVPIIPLK	CLIETCPKQPHYGMWE	EVPIIPLKLDKTNATC	K	Q	P	L	K	L	15	0	1806.95	Haliotis_sp_idb_6290_c0_g1_i1	Haliotis_sp_idb_6290_c0_g1_i1	1483	1497	yes	yes	3	0.0045775	60.937	2334800	393		1
QPPPISTVSR	SSSRFSHKQPPPISTV	PPISTVSRTNQNGAIQ	K	Q	P	S	R	T	10	0	1080.59	Haliotis_sp_CLC_1125_c0_g1_i1	Haliotis_sp_CLC_1125_c0_g1_i1	462	471	yes	yes	2	0.0046332	97.597	19050000			5
QPSKHSRPR	RNECSRSRQPSKHSRP	PSKHSRPRKLMKNGAG	R	Q	P	P	R	K	9	2	1091.59	comp106743_c0_seq2_2 len=4303 path=[1:0-186 14929:187-466 14974:467-475 14983:476-487 489:488-502 504:503-526 15009:527-642 644:643-666 668:667-693 15087:694-735 737:736-767 769:768-1492 1494:1493-1516 1518:1517-1574 1576:1575-1618 1620:1619-1709 10354:1710-1726 1727:1727-1786 15386:1787-1787 15387:1788-1914 15403:1915-1955 1956:1956-1986 1987:1987-2024 2025:2025-2056 11074:2057-2061 2062:2062-21…	comp106743_c0_seq2_2 len=4303 path=[1:0-186 14929:187-466 14974:467-475 14983:476-487 489:488-502 504:503-526 15009:527-642 644:643-666 668:667-693 15087:694-735 737:736-767 769:768-1492 1494:1493-1516 1518:1517-1574 1576:1575-1618 1620:1619-1709 10354:1710-1726 1727:1727-1786 15386:1787-1787 15387:1788-1914 15403:1915-1955 1956:1956-1986 1987:1987-2024 2025:2025-2056 11074:2057-2061 2062:2062-21…	188	196	yes	no	2	0.014693	68.224	273510000		3	1
QPTPPPSPGQGQTASQLSDLSAVMNIIQQQQR	TPLRGPSRQPTPPPSP	NIIQQQQRQNTLMESL	R	Q	P	Q	R	Q	32	0	3401.7	Haliotis_sp_Tri_33510_c0_g1_i1;Haliotis_sp_CLC_62_c0_g1_i1	Haliotis_sp_Tri_33510_c0_g1_i1	389	420	yes	no	3;4	3.3916e-61	181.95	1319200000	250		23
QQACGVRPECVDPSPR	CRLVFGCRQQACGVRP	ECVDPSPRPTIMCPIG	R	Q	Q	P	R	P	16	1	1854.85	Haliotis_sp_CLC_1320_c0_g1_i1;Haliotis_sp_Tri_133893_c0_g1_i1;Haliotis_sp_Tri_133894_c0_g1_i1	Haliotis_sp_CLC_1320_c0_g1_i1	48	63	yes	no	2;3	1.4349e-07	115.8	398920000			15
QQHSHHTLPL	PQSNLKTKQQHSHHTL	HSHHTLPL________	K	Q	Q	P	L	-	10	0	1196.61	Haliotis_sp_Tri_28544_c0_g1_i1	Haliotis_sp_Tri_28544_c0_g1_i1	386	395	yes	yes	2;3	0.0040862	94.804	71793000			9
QQINDQINEQLSVLNR	TNTAEMRKQQINDQIN	EQLSVLNRLHQRQKII	K	Q	Q	N	R	L	16	0	1910.98	Haliotis_sp_idb_5580_c0_g1_i1;comp8431_c0_seq1_4 len=630 path=[1:0-629]	Haliotis_sp_idb_5580_c0_g1_i1	978	993	yes	no	2	7.3691e-23	177.88	7291500			2
QQLQTLQQLR	QKQRDILRQQLQTLQQ	LQTLQQLRDRNMGINK	R	Q	Q	L	R	D	10	0	1254.7	Haliotis_sp_idb_5580_c0_g1_i1;comp8431_c0_seq1_4 len=630 path=[1:0-629]	Haliotis_sp_idb_5580_c0_g1_i1	1023	1032	yes	no	2	1.4436e-05	155.42	41790000			6
QQPGAGLGGPASAPTQAQLLQQFAALDSK	PFMPDMSRQQPGAGLG	QFAALDSKLSSMPNPT	R	Q	Q	S	K	L	29	0	2849.47	Haliotis_sp_idb_32603_c0_g1_i1;Haliotis_sp_idb_32602_c0_g1_i1;Haliotis_sp_Tri_121152_c0_g1_i1;Haliotis_sp_idb_32598_c0_g1_i1;comp184680_c0_seq1_2 len=342 path=[1:0-341]	Haliotis_sp_idb_32603_c0_g1_i1	509	537	yes	no	3	1.833e-21	124.09	34273000			2
QQQFQAGQDFGQQQQQQQQR	PNLLQQQRQQQFQAGQ	QQQQQQQRFQGRPDFQ	R	Q	Q	Q	R	F	20	0	2433.12	Haliotis_sp_Tri_33510_c0_g1_i1;Haliotis_sp_CLC_62_c0_g1_i1	Haliotis_sp_Tri_33510_c0_g1_i1	270	289	yes	no	2;3	4.7136e-87	287.91	1705300000			20
QQQMLMQENYNQEHK	QQQQQYMRQQQMLMQE	ENYNQEHKANTNANGH	R	Q	Q	H	K	A	15	0	1947.86	Haliotis_sp_Tri_12080_c0_g1_i1	Haliotis_sp_Tri_12080_c0_g1_i1	1524	1538	yes	yes	3	2.461e-08	128.35	1878100	424;425		2
QQQQQQQQQQQQQQQQQQQQQPNR	QHYQQQQRQQQQQQQQ	QQQQQPNRQGMLQAQG	R	Q	Q	N	R	Q	24	0	3074.44	Haliotis_sp_idb_20009_c0_g1_i1	Haliotis_sp_idb_20009_c0_g1_i1	85	108	yes	yes	4	3.6765e-09	89.859	704290			1
QQVSTTNVAGTQQGSTTNVAGK	AASSNDAKQQVSTTNV	STTNVAGKQHVSTTNV	K	Q	Q	G	K	Q	22	0	2176.07	Haliotis_sp_CLC_2598_c0_g1_i1;Haliotis_sp_Tri_29187_c0_g1_i1;Haliotis_sp_idb_27864_c0_g1_i1	Haliotis_sp_CLC_2598_c0_g1_i1	39	60	yes	no	3	1.3738e-22	148.69	19219000			3
QSPSTSPFMPDMSR	HSHFLNQRQSPSTSPF	PFMPDMSRQQPGAGLG	R	Q	S	S	R	Q	14	0	1566.68	Haliotis_sp_idb_32603_c0_g1_i1;Haliotis_sp_idb_32602_c0_g1_i1;comp184680_c0_seq1_2 len=342 path=[1:0-341]	Haliotis_sp_idb_32603_c0_g1_i1	495	508	yes	no	2	0.0091876	60.549	8923800	327;328		1
QSQSASNPSPSRPSISISR	SASITISRQSQSASNP	RPSISISRPASSSS__	R	Q	S	S	R	P	19	1	1984.99	Haliotis_sp_CLC_73_c0_g1_i1;Haliotis_sp_idb_17035_c0_g1_i1	Haliotis_sp_CLC_73_c0_g1_i1	631	649	no	no	2;3	1.8889e-28	182.76	107500000			9
QSQSGSNPSPSRPSISVSR	SASITISRQSQSGSNP	RPSISVSRPSSSASIT	R	Q	S	S	R	P	19	1	1956.96	Haliotis_sp_CLC_73_c0_g1_i1	Haliotis_sp_CLC_73_c0_g1_i1	571	589	yes	yes	2;3	1.0385e-11	117.3	133670000			7
QSVGLATATIR	RDNGVPVRQSVGLATA	GLATATIRIDRNNNAP	R	Q	S	I	R	I	11	0	1115.63	Haliotis_sp_idb_1321_c0_g1_i1;comp107313_c0_seq1_1 len=23161 path=[1:0-25 27:26-687 689:688-1040 51643:1041-1124 47524:1125-1126 1128:1127-2114 2116:2115-2116 2118:2117-3775 3777:3776-4372 4374:4373-4408 4410:4409-4576 4578:4577-4644 4646:4645-4716 4718:4717-6321 6323:6322-6329 6331:6330-6457 6459:6458-7628 7630:7629-8470 8472:8471-10786 52568:10787-10788 52570:10789-10866 52600:10867-11006 52667…	Haliotis_sp_idb_1321_c0_g1_i1	2100	2110	yes	no	2	0.0029047	108.98	7246900			2
QTAFLGNIQR	GSVGSSAKQTAFLGNI	AFLGNIQRANCALQIG	K	Q	T	Q	R	A	10	0	1146.61	Haliotis_sp_idb_25730_c0_g1_i1	Haliotis_sp_idb_25730_c0_g1_i1	734	743	no	no	2	2.768e-06	193.82	210880000			6
QTSDIGIDVPSCFATPTPSPTDPLYYPLIK	IDLIVDRRQTSDIGID	PLYYPLIKSSCPAQTD	R	Q	T	I	K	S	30	0	3292.62	comp101638_c0_seq5_5 len=1626 path=[2732:0-74 10580:75-88 10594:89-96 2829:97-107 2840:108-110 2843:111-137 7690:138-156 2889:157-160 2893:161-208 8024:209-223 10658:224-253 10688:254-275 3004:276-354 9007:355-414 3142:415-524 3252:525-1187 3915:1188-1601 10991:1602-1602 10992:1603-1625];comp101638_c0_seq1_5 len=2332 path=[2732:0-74 10580:75-88 10594:89-96 2829:97-107 2840:108-110 2843:111-137 76…	comp101638_c0_seq5_5 len=1626 path=[2732:0-74 10580:75-88 10594:89-96 2829:97-107 2840:108-110 2843:111-137 7690:138-156 2889:157-160 2893:161-208 8024:209-223 10658:224-253 10688:254-275 3004:276-354 9007:355-414 3142:415-524 3252:525-1187 3915:1188-1601 10991:1602-1602 10992:1603-1625]	190	219	yes	no	3	1.4019e-21	117.52	28061000			1
QTSFPVSQSFPVQYPHYPLR	RSQPWLRKQTSFPVSQ	QYPHYPLRFPKEFPKS	K	Q	T	L	R	F	20	0	2377.19	Haliotis_sp_idb_16318_c0_g1_i1	Haliotis_sp_idb_16318_c0_g1_i1	95	114	yes	yes	3	1.8694e-10	114.55	20198000			3
QTSLTDSEQSVYVQPSK	SPFEINSKQTSLTDSE	SVYVQPSKTDKNNNLK	K	Q	T	S	K	T	17	0	1895.91	Haliotis_sp_idb_44689_c0_g1_i1;Haliotis_sp_idb_44690_c0_g1_i1;Haliotis_sp_Tri_29190_c0_g1_i1	Haliotis_sp_idb_44689_c0_g1_i1	547	563	yes	no	2	0.00013277	94.203	7621100			2
QTTTGQASGVASAEK	GISQASGRQTTTGQAS	SGVASAEKEGTTTVQV	R	Q	T	E	K	E	15	0	1434.7	Haliotis_sp_Tri_117880_c0_g1_i1;Haliotis_sp_idb_23862_c0_g1_i1	Haliotis_sp_Tri_117880_c0_g1_i1	318	332	yes	no	2	0.00024359	89.358	1894600			3
QTTWNLLLFR	TQRPYTPKQTTWNLLL	TWNLLLFRNPLCFGRT	K	Q	T	F	R	N	10	0	1290.71	Haliotis_sp_CLC_2296_c0_g1_i1	Haliotis_sp_CLC_2296_c0_g1_i1	609	618	yes	yes	2	1.4436e-05	155.42	7436500			4
QVFDMTIGAGSETLQTK	GCVPDDAKQVFDMTIG	GSETLQTKIYSMRLQQ	K	Q	V	T	K	I	17	0	1824.89	comp103384_c0_seq2_4 len=1187 path=[1163:0-170 5826:171-172 5828:173-203 1367:204-205 1369:206-224 5878:225-251 5905:252-305 1469:306-345 5962:346-377 2887:378-401 6002:402-403 6004:404-411 6012:412-414 1576:415-415 1577:416-440 1602:441-475 6038:476-481 6044:482-488 1650:489-521 1683:522-525 6072:526-539 6086:540-575 6105:576-589 6119:590-596 1758:597-605 6131:606-615 6141:616-623 2504:624-660 1…	comp103384_c0_seq2_4 len=1187 path=[1163:0-170 5826:171-172 5828:173-203 1367:204-205 1369:206-224 5878:225-251 5905:252-305 1469:306-345 5962:346-377 2887:378-401 6002:402-403 6004:404-411 6012:412-414 1576:415-415 1577:416-440 1602:441-475 6038:476-481 6044:482-488 1650:489-521 1683:522-525 6072:526-539 6086:540-575 6105:576-589 6119:590-596 1758:597-605 6131:606-615 6141:616-623 2504:624-660 1…	148	164	yes	yes	2	6.3472e-05	87.429	17724000	11		3
QVLLTNCDAK	DPTSKAKKQVLLTNCD	LLTNCDAKDPPGQPSL	K	Q	V	A	K	D	10	0	1160.59	Haliotis_sp_Tri_111928_c0_g1_i1;comp64272_c0_seq1_3 len=1172 path=[1150:0-1147 2298:1148-1171]	Haliotis_sp_Tri_111928_c0_g1_i1	148	157	yes	no	2	0.020349	90.149	1717400			1
QVLLTNCDAKDPPGQPSLLILLDK	DPTSKAKKQVLLTNCD	SLLILLDKTQRNHGKK	K	Q	V	D	K	T	24	1	2647.43	Haliotis_sp_Tri_111928_c0_g1_i1;comp64272_c0_seq1_3 len=1172 path=[1150:0-1147 2298:1148-1171]	Haliotis_sp_Tri_111928_c0_g1_i1	148	171	yes	no	3	1.8917e-16	120.63	2406000			2
QVNAVRPVQAQK	RLSREFRRQVNAVRPV	VRPVQAQKIFLAYQYQ	R	Q	V	Q	K	I	12	1	1336.76	Haliotis_sp_idb_20988_c0_g1_i1	Haliotis_sp_idb_20988_c0_g1_i1	285	296	yes	yes	2;3	3.7825e-30	251.87	56557000			12
QVVFVAPVSEVK	DALESATKQVVFVAPV	VAPVSEVKLTVNGEVK	K	Q	V	V	K	L	12	0	1300.74	Haliotis_sp_Tri_56398_c0_g1_i1;comp103479_c0_seq1_1 len=4049 path=[4032:0-334 4367:335-357 4390:358-739 4772:740-755 4788:756-859 4892:860-869 4902:870-907 8346:908-924 4957:925-1088 5121:1089-1096 5129:1097-1135 5168:1136-1136 5169:1137-1895 5928:1896-2089 6122:2090-2127 6160:2128-2428 11177:2429-2554 11247:2555-2570 6603:2571-2625 11296:2626-2630 11301:2631-2645 6681:2646-2694 11327:2695-2700 1…	Haliotis_sp_Tri_56398_c0_g1_i1	132	143	yes	no	2	0.0069358	84.352	17393000			2
QWEGFQGGIGGVETDK	AKNCCLPKQWEGFQGG	IGGVETDKGGQAVQTI	K	Q	W	D	K	G	16	0	1706.79	Haliotis_sp_Tri_16732_c0_g1_i1;comp103384_c0_seq2_4 len=1187 path=[1163:0-170 5826:171-172 5828:173-203 1367:204-205 1369:206-224 5878:225-251 5905:252-305 1469:306-345 5962:346-377 2887:378-401 6002:402-403 6004:404-411 6012:412-414 1576:415-415 1577:416-440 1602:441-475 6038:476-481 6044:482-488 1650:489-521 1683:522-525 6072:526-539 6086:540-575 6105:576-589 6119:590-596 1758:597-605 6131:606-…	comp103384_c0_seq2_4 len=1187 path=[1163:0-170 5826:171-172 5828:173-203 1367:204-205 1369:206-224 5878:225-251 5905:252-305 1469:306-345 5962:346-377 2887:378-401 6002:402-403 6004:404-411 6012:412-414 1576:415-415 1577:416-440 1602:441-475 6038:476-481 6044:482-488 1650:489-521 1683:522-525 6072:526-539 6086:540-575 6105:576-589 6119:590-596 1758:597-605 6131:606-615 6141:616-623 2504:624-660 1…	57	72	no	no	2	7.3931e-08	128.74	7806300			3
RAEQAAQLEILGHQLR	LSEDAMKRRAEQAAQL	EILGHQLRSLIRQASF	R	R	A	L	R	S	16	1	1832	Haliotis_sp_idb_3074_c0_g1_i1	Haliotis_sp_idb_3074_c0_g1_i1	1184	1199	yes	yes	3	0.00024707	87.429	4554800			2
RCVQAGAIGMCCPLYVNK	CPATFRGRRCVQAGAI	CCPLYVNKRAIDSTAN	R	R	C	N	K	R	18	1	2095.98	Haliotis_sp_CLC_12027_c0_g1_i1;Haliotis_sp_idb_54497_c0_g1_i1;Haliotis_sp_idb_41452_c0_g1_i1	Haliotis_sp_CLC_12027_c0_g1_i1	142	159	yes	no	3	1.8105e-11	118.21	11577000	201		1
RCVQAGAIGMCCPLYVNKR	CPATFRGRRCVQAGAI	CPLYVNKRAIDSTANM	R	R	C	K	R	A	19	2	2252.08	Haliotis_sp_CLC_12027_c0_g1_i1;Haliotis_sp_idb_54497_c0_g1_i1	Haliotis_sp_CLC_12027_c0_g1_i1	142	160	yes	no	4	2.26e-06	96.208	7326800	201		1
RDFSDPGMMSNR	NVRLQNARRDFSDPGM	DPGMMSNRMSQTSRDA	R	R	D	N	R	M	12	1	1411.6	Haliotis_sp_idb_3591_c0_g1_i1	Haliotis_sp_idb_3591_c0_g1_i1	668	679	yes	yes	3	0.0017783	77.894	3076700	334;335		2
RDLGNYLWNDYQCQK	IEHCLELRRDLGNYLW	WNDYQCQKPSHFICEK	R	R	D	Q	K	P	15	1	1971.89	tr|F8J3D2|F8J3D2_HALLA Perlucin C protein OS=Haliotis laevigata GN=perlucin C PE=2 SV=1;tr|F8J3D1|F8J3D1_HALLA Perlucin B protein OS=Haliotis laevigata GN=perlucin B PE=2 SV=1;tr|F8J3D0|F8J3D0_HALLA Perlucin A2 protein OS=Haliotis laevigata GN=perlucin A2 PE=2 SV=1;sp|P82596|PLC_HALLA Perlucin OS=Haliotis laevigata PE=1 SV=3	sp|P82596|PLC_HALLA Perlucin OS=Haliotis laevigata PE=1 SV=3	107	121	no	no	3	0.0013811	82.529	9671800			2
RDLGNYLWNDYQCQKPSHFICEK	IEHCLELRRDLGNYLW	PSHFICEKERIPYTNS	R	R	D	E	K	E	23	2	2970.35	tr|F8J3D2|F8J3D2_HALLA Perlucin C protein OS=Haliotis laevigata GN=perlucin C PE=2 SV=1;tr|F8J3D1|F8J3D1_HALLA Perlucin B protein OS=Haliotis laevigata GN=perlucin B PE=2 SV=1;tr|F8J3D0|F8J3D0_HALLA Perlucin A2 protein OS=Haliotis laevigata GN=perlucin A2 PE=2 SV=1;sp|P82596|PLC_HALLA Perlucin OS=Haliotis laevigata PE=1 SV=3	sp|P82596|PLC_HALLA Perlucin OS=Haliotis laevigata PE=1 SV=3	107	129	no	no	4	4.0706e-05	79.69	72976000			6
RFDMGTWDR	WMNMMSQRRFDMGTWD	FDMGTWDREGFNMF__	R	R	F	D	R	E	9	1	1182.52	Haliotis_sp_CLC_1642_c0_g1_i1;comp85674_c0_seq1_1 len=1364 path=[2827:0-66 1553:67-628 2115:629-650 2137:651-998 2485:999-1296 2783:1297-1363];comp85674_c0_seq2_1 len=1436 path=[1414:0-138 1553:139-700 2115:701-722 2137:723-1070 2485:1071-1368 2783:1369-1435]	Haliotis_sp_CLC_1642_c0_g1_i1	187	195	yes	no	2;3	0.017111	99.283	20273000	81		2
RFLAPAYGDGISLPR	GSAPTQMRRFLAPAYG	GDGISLPRTKSVTGAD	R	R	F	P	R	T	15	1	1631.88	Haliotis_sp_idb_25746_c0_g1_i1;Haliotis_sp_idb_25748_c0_g1_i1	Haliotis_sp_idb_25746_c0_g1_i1	112	126	yes	no	2;3	1.5574e-06	109.79	19638000			5
RFPTAVFADPDNCAR	LLIENACRRFPTAVFA	ADPDNCARYIDCSKPY	R	R	F	A	R	Y	15	1	1735.81	Haliotis_sp_idb_1745_c0_g1_i1	Haliotis_sp_idb_1745_c0_g1_i1	1787	1801	yes	yes	3	0.0028068	78.326	17018000			3
RGCPVTPTCIDVDPPLPPYPDVCPVGTPALGK	RLVEDCRRRGCPVTPT	VGTPALGKDLLLLFCG	R	R	G	G	K	D	32	1	3444.69	Haliotis_sp_Tri_116352_c0_g1_i1	Haliotis_sp_Tri_116352_c0_g1_i1	582	613	no	no	3	2.13e-12	92.865	24741000			3
RGYCVPDDK	HKHRFNSKRGYCVPDD	GYCVPDDKCREACGVP	K	R	G	D	K	C	9	1	1108.5	Haliotis_sp_CLC_303_c0_g1_i1	Haliotis_sp_CLC_303_c0_g1_i1	462	470	yes	yes	2	0.014813	102.07	2810400			2
RHDVPDYLTLDELR	TGAPMQPKRHDVPDYL	YLTLDELRMSFTTGSF	K	R	H	L	R	M	14	1	1740.88	Haliotis_sp_CLC_303_c0_g1_i1	Haliotis_sp_CLC_303_c0_g1_i1	333	346	yes	yes	2;3;4	1.8747e-14	159.34	143370000			9
RICSGWAFLR	LYRVLFURRICSGWAF	CSGWAFLRGPDIUUST	R	R	I	L	R	G	10	1	1264.65	comp85326_c0_seq2_6 len=669 path=[1:0-97 99:98-124 126:125-381 383:382-402 404:403-539 3016:540-668];comp85326_c0_seq3_6 len=1058 path=[1:0-97 99:98-124 126:125-381 383:382-402 404:403-539 3516:540-555 557:556-559 561:560-583 585:584-598 600:599-708 710:709-731 733:732-762 1720:763-1057]	comp85326_c0_seq2_6 len=669 path=[1:0-97 99:98-124 126:125-381 383:382-402 404:403-539 3016:540-668]	132	141	yes	no	3	0.012071	70.028	1780100		10	0
RIGAVIPIQAQK	YQSSEFRRRIGAVIPI	VIPIQAQKVFLAYPYP	R	R	I	Q	K	V	12	1	1292.79	Haliotis_sp_Tri_25106_c0_g1_i1	Haliotis_sp_Tri_25106_c0_g1_i1	350	361	yes	yes	2;3	8.548e-05	127.51	357530000			5
RLDNTFNSIQLFLTK	DKARLEEKRLDNTFNS	SIQLFLTKNLNSLLSS	K	R	L	T	K	N	15	1	1808.98	Haliotis_sp_Tri_12080_c0_g1_i1	Haliotis_sp_Tri_12080_c0_g1_i1	211	225	yes	yes	3	3.1165e-06	101.01	3661600			3
RLGMQSPSNMNSQFNGQPR	QRSQFVTRRLGMQSPS	SQFNGQPRFLSSAVGG	R	R	L	P	R	F	19	1	2148	Haliotis_sp_idb_3591_c0_g1_i1	Haliotis_sp_idb_3591_c0_g1_i1	798	816	yes	yes	3	2.0731e-30	188.58	10791000	343;344		5
RLLSAFVR	NGMDQVPKRLLSAFVR	RLLSAFVRASPRHSVR	K	R	L	V	R	A	8	1	960.587	Haliotis_sp_Tri_25106_c0_g1_i1	Haliotis_sp_Tri_25106_c0_g1_i1	266	273	yes	yes	2;3	0.017968	123.21	89491000			5
RLPNYSVNVIHR	LVRTFFSRRLPNYSVN	YSVNVIHRTSDLFGKT	R	R	L	H	R	T	12	1	1466.81	Haliotis_sp_idb_25746_c0_g1_i1;Haliotis_sp_idb_25748_c0_g1_i1;Haliotis_sp_CLC_532_c0_g1_i1	Haliotis_sp_idb_25746_c0_g1_i1	428	439	yes	no	2;3;4	2.4526e-08	147.73	418230000			11
RLQLFPR	LKSIHPVRRLQLFPRL	RRLQLFPRLPHPPPNR	R	R	L	P	R	L	7	1	928.561	comp107085_c0_seq11_4 len=1823 path=[15960:0-18 6849:19-36 6867:37-57 16077:58-81 16101:82-83 6914:84-88 6919:89-130 6961:131-171 16159:172-179 16167:180-200 16188:201-214 16202:215-222 16210:223-226 16214:227-244 7075:245-254 7085:255-297 16269:298-311 7142:312-385 16320:386-394 7225:395-398 7229:399-588 7419:589-596 7427:597-700 7531:701-710 7541:711-761 7595:762-1093 7927:1094-1095 7929:1096-1…	comp107085_c0_seq11_4 len=1823 path=[15960:0-18 6849:19-36 6867:37-57 16077:58-81 16101:82-83 6914:84-88 6919:89-130 6961:131-171 16159:172-179 16167:180-200 16188:201-214 16202:215-222 16210:223-226 16214:227-244 7075:245-254 7085:255-297 16269:298-311 7142:312-385 16320:386-394 7225:395-398 7229:399-588 7419:589-596 7427:597-700 7531:701-710 7541:711-761 7595:762-1093 7927:1094-1095 7929:1096-1…	328	334	yes	no	2	0.0077874	146.87	11492000			2
RLVDPDDIEEAKK	RFDAAIEKRLVDPDDI	DDIEEAKKSANVPYPQ	K	R	L	K	K	S	13	2	1526.79	comp105495_c0_seq9_4 len=2286 path=[9783:0-21 1946:22-1210 3135:1211-1564 19827:1565-1565 3490:1566-1729 3654:1730-2285];Haliotis_sp_Tri_129603_c0_g1_i1;comp105495_c0_seq23_4 len=2970 path=[19402:0-22 1262:23-58 19462:59-65 1305:66-160 1400:161-295 1535:296-322 19538:323-324 1565:325-335 1576:336-374 1615:375-416 1657:417-426 1667:427-437 1678:438-503 19643:504-507 1748:508-513 1754:514-548 19668…	comp105495_c0_seq9_4 len=2286 path=[9783:0-21 1946:22-1210 3135:1211-1564 19827:1565-1565 3490:1566-1729 3654:1730-2285]	654	666	yes	no	3	0.00045052	87.083	2461100			1
RMAVSQAVLSSDYTK	PAGMQFMRRMAVSQAV	VLSSDYTKRMTALDAI	R	R	M	T	K	R	15	1	1654.83	Haliotis_sp_CLC_39_c0_g1_i1	Haliotis_sp_CLC_39_c0_g1_i1	79	93	yes	yes	2;3	9.3972e-05	87.388	138660000	236		14
RMAVSQAVLSSDYTKR	PAGMQFMRRMAVSQAV	LSSDYTKRMTALDAIQ	R	R	M	K	R	M	16	2	1810.94	Haliotis_sp_CLC_39_c0_g1_i1	Haliotis_sp_CLC_39_c0_g1_i1	79	94	yes	yes	3;4	2.2356e-07	102.72	32913000	236		6
RMDYYHGSGDK	KPAITQQRRMDYYHGS	YYHGSGDKSLRWPGNN	R	R	M	D	K	S	11	1	1327.56	Haliotis_sp_Tri_108584_c0_g1_i1	Haliotis_sp_Tri_108584_c0_g1_i1	253	263	yes	yes	3	0.013647	62.338	3353800	407		1
RMTALDAIQNIPCVVGNPVLK	VLSSDYTKRMTALDAI	VVGNPVLKYLLMDYMD	K	R	M	L	K	Y	21	1	2308.24	Haliotis_sp_CLC_39_c0_g1_i1	Haliotis_sp_CLC_39_c0_g1_i1	94	114	yes	yes	3;4	3.67e-05	70.094	25847000	237		2
RNEPNGIYATGTITR	GDPWQGPKRNEPNGIY	YATGTITRRYRTGQKI	K	R	N	T	R	R	15	1	1661.85	Haliotis_sp_CLC_1125_c0_g1_i1	Haliotis_sp_CLC_1125_c0_g1_i1	84	98	yes	yes	3	0.0037837	75.445	1399700			1
RNEQMGLTSMHTLMMR	CFDAGDTRRNEQMGLT	SMHTLMMREHNRIART	R	R	N	M	R	E	16	1	1934.89	Haliotis_sp_idb_25746_c0_g1_i1;Haliotis_sp_idb_25748_c0_g1_i1;Haliotis_sp_CLC_532_c0_g1_i1	Haliotis_sp_idb_25746_c0_g1_i1	315	330	yes	no	4	0.0030195	68.481	2243900	298;299;300;301		2
RPLLDDCCLEGAAAFAAR	PVQTRPNRRPLLDDCC	GAAAFAARALPGGNPC	R	R	P	A	R	A	18	1	2004.95	Haliotis_sp_idb_25746_c0_g1_i1;Haliotis_sp_idb_25748_c0_g1_i1	Haliotis_sp_idb_25746_c0_g1_i1	187	204	yes	no	2;3;4	6.9713e-16	152.01	255620000			16
RPLTGNPDSVYEFQALVR	DTGNVLLRRPLTGNPD	YEFQALVRDKGVPSRE	R	R	P	V	R	D	18	1	2061.06	Haliotis_sp_idb_1321_c0_g1_i1;comp107313_c0_seq1_1 len=23161 path=[1:0-25 27:26-687 689:688-1040 51643:1041-1124 47524:1125-1126 1128:1127-2114 2116:2115-2116 2118:2117-3775 3777:3776-4372 4374:4373-4408 4410:4409-4576 4578:4577-4644 4646:4645-4716 4718:4717-6321 6323:6322-6329 6331:6330-6457 6459:6458-7628 7630:7629-8470 8472:8471-10786 52568:10787-10788 52570:10789-10866 52600:10867-11006 52667…	Haliotis_sp_idb_1321_c0_g1_i1	808	825	yes	no	3	0.00014365	86.766	4022300			1
RPPPNPAGMQFMR	ARASLNNRRPPPNPAG	PAGMQFMRRMAVSQAV	R	R	P	M	R	R	13	1	1497.73	Haliotis_sp_CLC_39_c0_g1_i1	Haliotis_sp_CLC_39_c0_g1_i1	66	78	yes	yes	2;3	0.00034037	84.605	1321800000	240;241		16
RPQPSLGGTGASSLQAR	NVASSIVRRPQPSLGG	GASSLQARTPFMRYQS	R	R	P	A	R	T	17	1	1681.89	Haliotis_sp_Tri_121458_c0_g1_i1	Haliotis_sp_Tri_121458_c0_g1_i1	123	139	yes	yes	2;3	3.2978e-28	188.09	588170000			14
RPSFLSYR	DQAATQRRRPSFLSYR	RPSFLSYRLAATRRSS	R	R	P	Y	R	L	8	1	1024.55	Haliotis_sp_Tri_121458_c0_g1_i1	Haliotis_sp_Tri_121458_c0_g1_i1	95	102	yes	yes	2	0.048965	100.57	29642000			1
RPVDPIGPIDPIYPIDPIR	PLDDFIVRRPVDPIGP	IYPIDPIRTCTCSGSS	R	R	P	I	R	T	19	1	2142.18	Haliotis_sp_idb_19812_c0_g1_i1;Haliotis_sp_idb_19814_c0_g1_i1;comp71075_c0_seq1_5 len=836 path=[814:0-564 1379:565-835]	Haliotis_sp_idb_19812_c0_g1_i1	841	859	yes	no	3	0.00048448	78.708	7318200			1
RQETIQEFASCYN	SRGAEFVKRQETIQEF	QEFASCYN________	K	R	Q	Y	N	-	13	1	1644.72	Haliotis_sp_Tri_29101_c0_g1_i1;Haliotis_sp_CLC_652_c0_g1_i1	Haliotis_sp_Tri_29101_c0_g1_i1	305	317	yes	no	2	0.00022916	104.17	77724000			5
RQISQLDHPR	SGDRAYLRRQISQLDH	ISQLDHPRDGTNTADG	R	R	Q	P	R	D	10	1	1248.67	Haliotis_sp_Tri_63812_c0_g1_i1	Haliotis_sp_Tri_63812_c0_g1_i1	360	369	yes	yes	3	0.0013655	126.19	8811900			4
RQPSYIQQQAR	QTVVSVSRRQPSYIQQ	SYIQQQARGTAGFVSA	R	R	Q	A	R	G	11	1	1373.72	Haliotis_sp_idb_27355_c0_g1_i1	Haliotis_sp_idb_27355_c0_g1_i1	151	161	yes	yes	3	0.0030499	104.82	2165600			3
RQPVLLSANPR	SDVQPDSRRQPVLLSA	VLLSANPRASKLQQYQ	R	R	Q	P	R	A	11	1	1249.73	Haliotis_sp_Tri_12080_c0_g1_i1	Haliotis_sp_Tri_12080_c0_g1_i1	1415	1425	yes	yes	2;3	9.8898e-08	145.14	15264000			4
RQVNAVRPVQAQK	YRLSREFRRQVNAVRP	VRPVQAQKIFLAYQYQ	R	R	Q	Q	K	I	13	2	1492.86	Haliotis_sp_idb_20988_c0_g1_i1	Haliotis_sp_idb_20988_c0_g1_i1	284	296	yes	yes	3	7.9095e-05	110.08	2166000			1
RRPSFLSYR	QDQAATQRRRPSFLSY	RPSFLSYRLAATRRSS	R	R	R	Y	R	L	9	2	1180.65	Haliotis_sp_Tri_121458_c0_g1_i1	Haliotis_sp_Tri_121458_c0_g1_i1	94	102	yes	yes	3	0.015893	83.862	126780000			3
RRTEFIR	________________	________________	-	R	R	I	R	C	7	2	976.557	comp70293_c0_seq1_1 len=561 path=[539:0-167 707:168-207 747:208-379 919:380-560]	comp70293_c0_seq1_1 len=561 path=[539:0-167 707:168-207 747:208-379 919:380-560]	1	7	yes	yes	3	0.044351	62.715	2014600		25	0
RSCYWFSTIK	PLGFHQNRRSCYWFST	CYWFSTIKSSFAEAAG	R	R	S	I	K	S	10	1	1346.64	sp|P82596|PLC_HALLA Perlucin OS=Haliotis laevigata PE=1 SV=3	sp|P82596|PLC_HALLA Perlucin OS=Haliotis laevigata PE=1 SV=3	11	20	no	no	2;3	0.0082926	97.734	61673000			5
RSCYWFSTIR	PLGFHQNRRSCYWFST	CYWFSTIRSSFAEAAG	R	R	S	I	R	S	10	1	1374.65	tr|F8J3D2|F8J3D2_HALLA Perlucin C protein OS=Haliotis laevigata GN=perlucin C PE=2 SV=1;tr|F8J3D1|F8J3D1_HALLA Perlucin B protein OS=Haliotis laevigata GN=perlucin B PE=2 SV=1;tr|F8J3D0|F8J3D0_HALLA Perlucin A2 protein OS=Haliotis laevigata GN=perlucin A2 PE=2 SV=1	tr|F8J3D2|F8J3D2_HALLA Perlucin C protein OS=Haliotis laevigata GN=perlucin C PE=2 SV=1	29	38	no	no	2	7.4966e-06	157.03	31213000			4
RSFGSGGFGR	SGGSRGSRRSFGSGGF	FGSGGFGRFGDDNGWG	R	R	S	G	R	F	10	1	1026.5	Haliotis_sp_Tri_57798_c0_g1_i1;Haliotis_sp_CLC_5_c0_g1_i1;Haliotis_sp_Tri_57797_c0_g1_i1	Haliotis_sp_Tri_57798_c0_g1_i1	240	249	yes	no	2;3	0.014758	92.866	6973100			2
RSPFYLGAK	GRRGSSFRRSPFYLGA	SPFYLGAKKLGCSYGI	R	R	S	A	K	K	9	1	1037.57	Haliotis_sp_CLC_12027_c0_g1_i1;Haliotis_sp_idb_54497_c0_g1_i1	Haliotis_sp_CLC_12027_c0_g1_i1	97	105	yes	no	2	0.00038049	154.85	160080000			5
RSSSPGTNVASSIVR	SYRLAATRRSSSPGTN	NVASSIVRRPQPSLGG	R	R	S	V	R	R	15	1	1516.8	Haliotis_sp_Tri_121458_c0_g1_i1	Haliotis_sp_Tri_121458_c0_g1_i1	108	122	yes	yes	3	0.0013607	82.59	6638300			2
RYDGEMHLINER	TENRVNGKRYDGEMHL	EMHLINEREGGKGSGS	K	R	Y	E	R	E	12	1	1531.72	Haliotis_sp_Tri_72839_c0_g1_i1	Haliotis_sp_Tri_72839_c0_g1_i1	172	183	yes	yes	3	0.006029	68.044	15135000	461		2
RYEPVAPCDYEQNK	PEYVKCGKRYEPVAPC	PCDYEQNKHCPKSQVN	K	R	Y	N	K	H	14	1	1767.79	Haliotis_sp_idb_1745_c0_g1_i1	Haliotis_sp_idb_1745_c0_g1_i1	1695	1708	yes	yes	3	7.1711e-05	108.58	5380800			1
RYGMLDFEIK	KAAHFYEKRYGMLDFE	GMLDFEIKQYSDEQFN	K	R	Y	I	K	Q	10	1	1270.64	comp101638_c0_seq5_5 len=1626 path=[2732:0-74 10580:75-88 10594:89-96 2829:97-107 2840:108-110 2843:111-137 7690:138-156 2889:157-160 2893:161-208 8024:209-223 10658:224-253 10688:254-275 3004:276-354 9007:355-414 3142:415-524 3252:525-1187 3915:1188-1601 10991:1602-1602 10992:1603-1625];comp101638_c0_seq1_5 len=2332 path=[2732:0-74 10580:75-88 10594:89-96 2829:97-107 2840:108-110 2843:111-137 76…	comp101638_c0_seq5_5 len=1626 path=[2732:0-74 10580:75-88 10594:89-96 2829:97-107 2840:108-110 2843:111-137 7690:138-156 2889:157-160 2893:161-208 8024:209-223 10658:224-253 10688:254-275 3004:276-354 9007:355-414 3142:415-524 3252:525-1187 3915:1188-1601 10991:1602-1602 10992:1603-1625]	145	154	yes	no	2;3	0.020099	64.374	3163400	4		2
SADSLAQFIK	KKEYRGQRSADSLAQF	DSLAQFIKDQLTDPAE	R	S	A	I	K	D	10	0	1078.57	Haliotis_sp_Tri_88331_c0_g1_i1;comp101550_c1_seq1_3 len=2684 path=[2888:0-1014 3903:1015-1703 15176:1704-1706 4595:1707-1802 4691:1803-1898 15270:1899-1899 4788:1900-1901 4790:1902-2034 4923:2035-2062 10588:2063-2111 5000:2112-2247 5136:2248-2262 5151:2263-2395 5284:2396-2405 5294:2406-2560 5449:2561-2590 5479:2591-2683]	Haliotis_sp_Tri_88331_c0_g1_i1	153	162	yes	no	2	0.02024	90.263	2025700			1
SADTLWGIQK	EEEARLKKSADTLWGI	DTLWGIQKELQFUSLP	K	S	A	Q	K	E	10	0	1117.58	comp62064_c0_seq1_4 len=1568 path=[1:0-1348 1350:1349-1567]	comp62064_c0_seq1_4 len=1568 path=[1:0-1348 1350:1349-1567]	346	355	yes	yes	2	0.0038704	116.52	2242500			1
SALGAGNDATTLAEK	ANILSSIRSALGAGND	DATTLAEKVADIADDL	R	S	A	E	K	V	15	0	1417.7	Haliotis_sp_Tri_138845_c0_g1_i1;Haliotis_sp_CLC_25186_c0_g1_i1	Haliotis_sp_Tri_138845_c0_g1_i1	53	67	yes	no	2	1.054e-06	120.7	38385000			5
SALSGTAVMDIQVIR	LEVRDGGRSALSGTAV	VMDIQVIRNLATPVFS	R	S	A	I	R	N	15	0	1559.83	Haliotis_sp_idb_1321_c0_g1_i1;comp107313_c0_seq1_1 len=23161 path=[1:0-25 27:26-687 689:688-1040 51643:1041-1124 47524:1125-1126 1128:1127-2114 2116:2115-2116 2118:2117-3775 3777:3776-4372 4374:4373-4408 4410:4409-4576 4578:4577-4644 4646:4645-4716 4718:4717-6321 6323:6322-6329 6331:6330-6457 6459:6458-7628 7630:7629-8470 8472:8471-10786 52568:10787-10788 52570:10789-10866 52600:10867-11006 52667…	Haliotis_sp_idb_1321_c0_g1_i1	1577	1591	yes	no	2	0.0014819	71.08	2334800	256		1
SAQSTSIFPLQK	GFSGTISRSAQSTSIF	TSIFPLQKSSNSVSGP	R	S	A	Q	K	S	12	0	1305.69	Haliotis_sp_idb_17035_c0_g1_i1	Haliotis_sp_idb_17035_c0_g1_i1	106	117	yes	yes	2;3	0.0040499	86.911	368730000			5
SAVDFELDFVHSMFDK	NTERRLFKSAVDFELD	FVHSMFDKALKCQAKP	K	S	A	D	K	A	16	0	1885.86	Haliotis_sp_Tri_56398_c0_g1_i1;comp103479_c0_seq1_1 len=4049 path=[4032:0-334 4367:335-357 4390:358-739 4772:740-755 4788:756-859 4892:860-869 4902:870-907 8346:908-924 4957:925-1088 5121:1089-1096 5129:1097-1135 5168:1136-1136 5169:1137-1895 5928:1896-2089 6122:2090-2127 6160:2128-2428 11177:2429-2554 11247:2555-2570 6603:2571-2625 11296:2626-2630 11301:2631-2645 6681:2646-2694 11327:2695-2700 1…	Haliotis_sp_Tri_56398_c0_g1_i1	210	225	yes	no	3	0.0013701	68.845	2801700	17		1
SCFGAHILLQNNAEDFK	KVLIFAARSCFGAHIL	QNNAEDFKNSVYEVVI	R	S	C	F	K	N	17	0	1962.93	Haliotis_sp_idb_50884_c0_g1_i1;Haliotis_sp_idb_18771_c0_g1_i1;Haliotis_sp_idb_18767_c0_g1_i1;sp|P86728|UP5_HALAI Uncharacterized protein 5 OS=Haliotis asinina PE=1 SV=1	Haliotis_sp_idb_50884_c0_g1_i1	66	82	yes	no	2;3	5.5384e-21	163.41	247860000			15
SCHRPASTTTLDGEEFCCPR	VETIDCRKSCHRPAST	GEEFCCPRTFPRLRSR	K	S	C	P	R	T	20	1	2380	comp68339_c0_seq1_1 len=356 path=[334:0-28 363:29-103 438:104-268 603:269-355]	comp68339_c0_seq1_1 len=356 path=[334:0-28 363:29-103 438:104-268 603:269-355]	46	65	yes	yes	4	0.00029512	64.249	2721400			1
SCTEGSATADVANCGTR	SMQANYDRSCTEGSAT	DVANCGTRYMVCNEKF	R	S	C	T	R	Y	17	0	1755.72	Haliotis_sp_Tri_83476_c0_g1_i1	Haliotis_sp_Tri_83476_c0_g1_i1	90	106	yes	yes	2	8.7302e-33	193.77	7327500			3
SCTNPAPSSGGSDCVGEPR	SQTVVRMRSCTNPAPS	SDCVGEPREIVTRACN	R	S	C	P	R	E	19	0	1933.79	Haliotis_sp_idb_25730_c0_g1_i1	Haliotis_sp_idb_25730_c0_g1_i1	374	392	no	no	2;3	1.179e-21	161.1	78795000			9
SCYWFSTIK	LGFHQNRRSCYWFSTI	CYWFSTIKSSFAEAAG	R	S	C	I	K	S	9	0	1190.54	sp|P82596|PLC_HALLA Perlucin OS=Haliotis laevigata PE=1 SV=3	sp|P82596|PLC_HALLA Perlucin OS=Haliotis laevigata PE=1 SV=3	12	20	no	no	1;2	0.002518	116.05	892060000			2
SCYWFSTIR	LGFHQNRRSCYWFSTI	CYWFSTIRSSFAEAAG	R	S	C	I	R	S	9	0	1218.55	tr|F8J3D2|F8J3D2_HALLA Perlucin C protein OS=Haliotis laevigata GN=perlucin C PE=2 SV=1;tr|F8J3D1|F8J3D1_HALLA Perlucin B protein OS=Haliotis laevigata GN=perlucin B PE=2 SV=1;tr|F8J3D0|F8J3D0_HALLA Perlucin A2 protein OS=Haliotis laevigata GN=perlucin A2 PE=2 SV=1	tr|F8J3D2|F8J3D2_HALLA Perlucin C protein OS=Haliotis laevigata GN=perlucin C PE=2 SV=1	30	38	no	no	2	0.0027955	135.71	1889000000			9
SDAVGNVDDSSMDIGDNFADAVYNAR	VGDVMDARSDAVGNVD	ADAVYNARVSIDDAFS	R	S	D	A	R	V	26	0	2717.15	Haliotis_sp_idb_42421_c0_g1_i1	Haliotis_sp_idb_42421_c0_g1_i1	148	173	yes	yes	3	3.1444e-10	95.319	13712000	373		3
SDFDFSLDELR	RVQVVDGKSDFDFSLD	DFSLDELRVLADEGDT	K	S	D	L	R	V	11	0	1342.6	Haliotis_sp_CLC_1485_c0_g1_i1;Haliotis_sp_idb_12235_c0_g1_i1;comp101644_c1_seq1_1 len=1326 path=[6320:0-664 6985:665-668 6989:669-1293 7614:1294-1325]	Haliotis_sp_CLC_1485_c0_g1_i1	291	301	no	no	2	1.7661e-09	167.12	8398700			3
SDLFNPHLGECGGSISQLLIENACR	TESVIRCKSDLFNPHL	LLIENACRRFPTAVFA	K	S	D	C	R	R	25	0	2786.31	Haliotis_sp_idb_1745_c0_g1_i1	Haliotis_sp_idb_1745_c0_g1_i1	1762	1786	yes	yes	3	3.0316e-42	186.82	31045000			4
SDSGVYIQNDGVK	FIDDVGDKSDSGVYIQ	YIQNDGVKVKNGVGYF	K	S	D	V	K	V	13	0	1380.65	Haliotis_sp_idb_25730_c0_g1_i1	Haliotis_sp_idb_25730_c0_g1_i1	610	622	no	no	2	4.2775e-09	148.96	119820000			8
SEMAAAASAVIK	DKLKTICKSEMAAAAS	AAASAVIKGMNRVDQA	K	S	E	I	K	G	12	0	1147.59	Haliotis_sp_idb_5896_c0_g1_i1	Haliotis_sp_idb_5896_c0_g1_i1	877	888	yes	yes	2	0.016981	63.662	10865000	387		1
SESDTFWAL	VINAASVRSESDTFWA	ESDTFWAL________	R	S	E	A	L	-	9	0	1054.46	Haliotis_sp_idb_50884_c0_g1_i1;Haliotis_sp_idb_18771_c0_g1_i1;Haliotis_sp_idb_18767_c0_g1_i1	Haliotis_sp_idb_50884_c0_g1_i1	165	173	yes	yes	2	0.0035156	133.12	75339000			4
SFGSGGFGR	GGSRGSRRSFGSGGFG	FGSGGFGRFGDDNGWG	R	S	F	G	R	F	9	0	870.398	Haliotis_sp_Tri_57798_c0_g1_i1;Haliotis_sp_CLC_5_c0_g1_i1;Haliotis_sp_Tri_57797_c0_g1_i1	Haliotis_sp_Tri_57798_c0_g1_i1	241	249	yes	no	2	0.0012737	141.2	721410000			7
SFQLTSSSYGLGAPAAK	VGLASYGRSFQLTSSS	GLGAPAAKGISGPYTR	R	S	F	A	K	G	17	0	1683.85	comp79626_c0_seq1_4 len=1656 path=[1634:0-1091 2726:1092-1132 2767:1133-1655];Haliotis_sp_idb_43266_c0_g1_i1;Haliotis_sp_CLC_4455_c0_g1_i1;Haliotis_sp_CLC_4454_c0_g1_i1	comp79626_c0_seq1_4 len=1656 path=[1634:0-1091 2726:1092-1132 2767:1133-1655]	297	313	yes	no	2	0.00029399	86.488	87905000			5
SFVQSFVDGK	EITEESVRSFVQSFVD	VQSFVDGKLKPHLMSE	R	S	F	G	K	L	10	0	1112.55	comp96713_c3_seq4_2 len=1246 path=[18995:0-132 19128:133-225 1019:226-251 25:252-295 69:296-306 80:307-875 22586:876-878 652:879-1245];Haliotis_sp_Tri_46701_c0_g1_i1;Haliotis_sp_idb_34907_c0_g1_i1;tr|B6RB63|B6RB63_HALDI Protein disulfide-isomerase OS=Haliotis discus discus PE=2 SV=1	comp96713_c3_seq4_2 len=1246 path=[18995:0-132 19128:133-225 1019:226-251 25:252-295 69:296-306 80:307-875 22586:876-878 652:879-1245]	367	376	yes	no	2	0.020444	90.05	328070000			3
SFVSSAVSSPSR	SASVRTGRSFVSSAVS	SAVSSPSRPAVSVSRP	R	S	F	S	R	P	12	0	1209.6	Haliotis_sp_idb_17035_c0_g1_i1	Haliotis_sp_idb_17035_c0_g1_i1	136	147	yes	yes	2	1.782e-05	132.03	85247000			5
SFVSSAVSSPSRPAVSVSR	SASVRTGRSFVSSAVS	RPAVSVSRPVPSASVL	R	S	F	S	R	P	19	1	1905.99	Haliotis_sp_idb_17035_c0_g1_i1	Haliotis_sp_idb_17035_c0_g1_i1	136	154	yes	yes	2;3	1.1577e-15	151.04	248740000			8
SGETEDTFIADLVVGLCTGQIK	WGVMVSHRSGETEDTF	GLCTGQIKTGAPCRSE	R	S	G	I	K	T	22	0	2352.15	comp80185_c0_seq1_5 len=1716 path=[1:0-517 519:518-558 3443:559-568 570:569-864 866:865-889 891:890-1715];Haliotis_sp_Tri_41297_c0_g1_i1;comp73540_c0_seq1_5 len=1543 path=[1522:0-123 1647:124-658 2182:659-1542];comp85374_c0_seq2_2 len=2116 path=[5023:0-175 2834:176-801 3460:802-2115];comp85374_c0_seq1_2 len=2398 path=[2376:0-114 2491:115-316 5523:317-323 5530:324-457 2834:458-1083 3460:1084-2397]	comp80185_c0_seq1_5 len=1716 path=[1:0-517 519:518-558 3443:559-568 570:569-864 866:865-889 891:890-1715]	406	427	yes	no	3	8.3332e-10	102.07	2284200			1
SGGLGGPPPPPPDTPPPNIPSPAPAPANNVISGSSGSSR	PGFEAVSRSGGLGGPP	SGSSGSSRSSGIIADL	R	S	G	S	R	S	39	0	3596.79	Haliotis_sp_Tri_33510_c0_g1_i1;Haliotis_sp_CLC_62_c0_g1_i1;Haliotis_sp_Tri_64677_c0_g1_i1;Haliotis_sp_Tri_33508_c0_g1_i1	Haliotis_sp_Tri_33510_c0_g1_i1	90	128	yes	no	3	4.7045e-13	77.079	56469000			1
SGKYDLDFK	VAASEFYRSGKYDLDF	GKYDLDFKSPDDPSRY	R	S	G	F	K	S	9	1	1071.52	comp80185_c0_seq1_5 len=1716 path=[1:0-517 519:518-558 3443:559-568 570:569-864 866:865-889 891:890-1715]	comp80185_c0_seq1_5 len=1716 path=[1:0-517 519:518-558 3443:559-568 570:569-864 866:865-889 891:890-1715]	287	295	yes	yes	3	0.037255	65.278	3539800			1
SGNDITQSEVISELK	DQSVLLLKSGNDITQS	SEVISELKSYDTINNV	K	S	G	L	K	S	15	0	1618.81	Haliotis_sp_Tri_105613_c0_g1_i1;comp508308_c0_seq1_2 len=217 path=[195:0-216]	Haliotis_sp_Tri_105613_c0_g1_i1	584	598	yes	no	2	0.00089333	84.41	13215000			2
SGTNSLDLAAFNIQR	TLTNELFKSGTNSLDL	LAAFNIQRGRDHGTQS	K	S	G	Q	R	G	15	0	1605.81	Haliotis_sp_idb_25746_c0_g1_i1;Haliotis_sp_idb_25748_c0_g1_i1;Haliotis_sp_CLC_532_c0_g1_i1	Haliotis_sp_idb_25746_c0_g1_i1	488	502	yes	no	2;3	1.3882e-23	184.32	462930000			10
SHDFEITVR	CTGLCSTRSHDFEITV	HDFEITVRSDKEEVCH	R	S	H	V	R	S	9	0	1102.54	Haliotis_sp_Tri_120379_c0_g1_i1;Haliotis_sp_idb_2772_c0_g1_i1;Haliotis_sp_CLC_3878_c0_g1_i1;Haliotis_sp_idb_2768_c0_g1_i1	Haliotis_sp_Tri_120379_c0_g1_i1	1381	1389	no	no	2;3	0.001889	119.68	28029000			6
SHIAITSFNNVDYAR	VELIFNGRSHIAITSF	FNNVDYARGLTIIFNF	R	S	H	A	R	G	15	0	1706.84	Haliotis_sp_Tri_35519_c0_g1_i1;Haliotis_sp_idb_43536_c0_g1_i1	Haliotis_sp_Tri_35519_c0_g1_i1	231	245	yes	no	2;3	5.4822e-08	127.36	38046000			7
SHLSSSQVYPGAQYSR	MTSFDTKRSHLSSSQV	YPGAQYSRHPSQEPSS	R	S	H	S	R	H	16	0	1765.84	Haliotis_sp_Tri_12080_c0_g1_i1;Haliotis_sp_idb_12590_c0_g1_i1	Haliotis_sp_Tri_12080_c0_g1_i1	1278	1293	yes	no	3	1.4313e-06	100.23	5937600			2
SHNTHHAPHSQFR	LNTHNTQRSHNTHHAP	HAPHSQFRHSLPGSHG	R	S	H	F	R	H	13	0	1554.72	Haliotis_sp_Tri_45070_c0_g1_i1	Haliotis_sp_Tri_45070_c0_g1_i1	109	121	yes	yes	4	0.00018425	89.231	737330			1
SHPLLIGNTGCGGSVGFK	WKGVIQKRSHPLLIGN	CGGSVGFKGKIRGMEI	R	S	H	F	K	G	18	0	1799.9	Haliotis_sp_Tri_35519_c0_g1_i1;Haliotis_sp_idb_43536_c0_g1_i1	Haliotis_sp_Tri_35519_c0_g1_i1	346	363	yes	no	2;3	1.2203e-10	119.8	93100000			6
SHSIEIALEGK	SNCDNSTKSHSIEIAL	IEIALEGKYVKFTIDV	K	S	H	G	K	Y	11	0	1182.62	Haliotis_sp_Tri_35519_c0_g1_i1;Haliotis_sp_idb_43536_c0_g1_i1	Haliotis_sp_Tri_35519_c0_g1_i1	277	287	yes	no	2;3	1.9149e-08	157.68	36006000			10
SIDDIPSGELVQR	SIKYSAIKSIDDIPSG	PSGELVQRSHKTFCAE	K	S	I	Q	R	S	13	0	1427.73	Haliotis_sp_Tri_26245_c0_g1_i1	Haliotis_sp_Tri_26245_c0_g1_i1	125	137	yes	yes	2	0.00020443	117.03	11497000			3
SIGIAFIGNFNNR	HTGGCNSKSIGIAFIG	FIGNFNNREPSEAALN	K	S	I	N	R	E	13	0	1421.74	comp84033_c0_seq1_3 len=391 path=[1:0-390]	comp84033_c0_seq1_3 len=391 path=[1:0-390]	20	32	yes	yes	2	4.5576e-09	148.28	1521600			1
SIQAPNLQCQLNGPVEQVNAITGFLDSSNVYGSSK	RTCLSFTRSIQAPNLQ	SNVYGSSKEEIDIHRL	R	S	I	S	K	E	35	0	3734.82	Haliotis_sp_idb_25746_c0_g1_i1;Haliotis_sp_idb_25748_c0_g1_i1	Haliotis_sp_idb_25746_c0_g1_i1	235	269	yes	no	3;4	6.7532e-14	89.742	269060000			6
SIQDAVGFLTLIER	PNIEVVRKSIQDAVGF	GFLTLIERVEGKRTRQ	K	S	I	E	R	V	14	0	1560.85	comp107313_c0_seq1_3 len=23161 path=[1:0-25 27:26-687 689:688-1040 51643:1041-1124 47524:1125-1126 1128:1127-2114 2116:2115-2116 2118:2117-3775 3777:3776-4372 4374:4373-4408 4410:4409-4576 4578:4577-4644 4646:4645-4716 4718:4717-6321 6323:6322-6329 6331:6330-6457 6459:6458-7628 7630:7629-8470 8472:8471-10786 52568:10787-10788 52570:10789-10866 52600:10867-11006 52667:11007-11015 11017:11016-11017…	comp107313_c0_seq1_3 len=23161 path=[1:0-25 27:26-687 689:688-1040 51643:1041-1124 47524:1125-1126 1128:1127-2114 2116:2115-2116 2118:2117-3775 3777:3776-4372 4374:4373-4408 4410:4409-4576 4578:4577-4644 4646:4645-4716 4718:4717-6321 6323:6322-6329 6331:6330-6457 6459:6458-7628 7630:7629-8470 8472:8471-10786 52568:10787-10788 52570:10789-10866 52600:10867-11006 52667:11007-11015 11017:11016-11017…	7230	7243	yes	no	2	0.00035704	94.487	5263200			1
SIQEIQELDKDDESLR	NYKPPAQKSIQEIQEL	DKDDESLRKYKEALLG	K	S	I	L	R	K	16	1	1916.93	comp27943_c0_seq1_1 len=1777 path=[1:0-1705 1707:1706-1776]	comp27943_c0_seq1_1 len=1777 path=[1:0-1705 1707:1706-1776]	48	63	yes	yes	3	6.3651e-06	99.344	1259200			1
SISLEIPISYEGR	DFDRINIKSISLEIPI	IPISYEGRSILPILDY	K	S	I	G	R	S	13	0	1462.77	Haliotis_sp_CLC_4246_c0_g1_i1;comp93938_c0_seq2_4 len=1861 path=[1:0-76 78:77-81 83:82-275 277:276-373 375:374-381 383:382-1309 1311:1310-1623 4932:1624-1627 1629:1628-1643 1645:1644-1860];comp93938_c0_seq1_4 len=1361 path=[1:0-76 78:77-81 83:82-275 277:276-373 375:374-381 383:382-1309 4482:1310-1360]	Haliotis_sp_CLC_4246_c0_g1_i1	270	282	yes	no	2	4.2775e-09	148.96	8957500			3
SISVSRPASSASITISR	SNPSPSQRSISVSRPA	SASITISRQSQSASNP	R	S	I	S	R	Q	17	1	1717.93	Haliotis_sp_CLC_73_c0_g1_i1	Haliotis_sp_CLC_73_c0_g1_i1	614	630	yes	yes	3	0.0015452	69.081	31678000			1
SIYGDNFEDENFTLR	NGDGSGSKSIYGDNFE	EDENFTLRHYGPGWVS	K	S	I	L	R	H	15	0	1818.81	Haliotis_sp_idb_26484_c0_g1_i1;comp85406_c0_seq1_2 len=1209 path=[1539:0-369 1909:370-430 4142:431-434 1974:435-450 1990:451-508 2048:509-513 2053:514-1208]	Haliotis_sp_idb_26484_c0_g1_i1	100	114	yes	no	2	3.4702e-08	134.88	8731500			2
[truncated: 405 more rows]
