# Supplementary material for: In-depth proteomic analyses of Haliotis laevigata (greenlip abalone) nacre and prismatic organic shell matrix
Source: Proteome Sci. 2018 Jun 15;16:11. doi: 10.1186/s12953-018-0139-3 (PMC6003135; doi:10.1186/s12953-018-0139-3)
Supplement: Supplementary file 19 — Peptides, nacre acid-insoluble, protocol B. See legend to Additional file 17. (XLSX 547 kb) [file 12953_2018_139_MOESM19_ESM.xlsx]

## Sheet: Haliotis_nacre_soluble_A_peptid
Sequence	N-term cleavage window	C-term cleavage window	Amino acid before	First amino acid	Second amino acid	Second last amino acid	Last amino acid	Amino acid after	Length	Missed cleavages	Mass	Proteins	Leading razor protein	Start position	End position	Unique (Groups)	Unique (Proteins)	Charges	PEP	Score	Intensity	Oxidation (M) site IDs	Phospho (STY) site IDs	MS/MS Count
AAALAGLEVFR	MQRNYTIKAAALAGLE	LAGLEVFRVINEPTAA	K	A	A	F	R	V	11	0	1116.63	Haliotis_sp_idb_2214_c0_g1_i1;comp106543_c0_seq12_5 len=1411 path=[3449:0-30 12683:31-58 3508:59-337 3787:338-349 17373:350-528 3978:529-529 3979:530-553 4003:554-889 4339:890-913 4363:914-1410];comp106543_c0_seq11_6 len=1451 path=[3409:0-23 14576:24-25 3435:26-39 3449:40-70 3480:71-98 3508:99-377 3787:378-389 17373:390-568 3978:569-569 3979:570-593 4003:594-929 4339:930-953 4363:954-1450];comp10…	Haliotis_sp_idb_2214_c0_g1_i1	191	201	yes	no	2	0.00082631	143.5	117290000			11
AAAVSSSPMPGGSSSASQLSVGNTALNSR	KNLKAAKRAAAVSSSP	GNTALNSRKALSSMNN	R	A	A	S	R	K	29	0	2690.29	Haliotis_sp_idb_32603_c0_g1_i1;Haliotis_sp_idb_32602_c0_g1_i1;Haliotis_sp_idb_32598_c0_g1_i1;comp118790_c0_seq1_1 len=1114 path=[1:0-1113]	Haliotis_sp_idb_32603_c0_g1_i1	704	732	yes	no	3	3.9e-52	147.22	88302000	417		10
AALVGHIKPTYK	KESTIGSRAALVGHIK	GHIKPTYKAVTQISAQ	R	A	A	Y	K	A	12	1	1296.76	Haliotis_sp_idb_3074_c0_g1_i1	Haliotis_sp_idb_3074_c0_g1_i1	278	289	yes	yes	2;3;4	3.52e-05	149.41	174390000			18
AAMQQSASPSVSGQR	QFDMQKMRAAMQQSAS	SPSVSGQRGAPIYDTG	R	A	A	Q	R	G	15	0	1503.71	Haliotis_sp_idb_27355_c0_g1_i1	Haliotis_sp_idb_27355_c0_g1_i1	223	237	yes	yes	2;3	7.06e-10	143.93	43303000	407		6
AAQPEHGVPPVNTATASAGSPVSEGER	AWFKQQQKAAQPEHGV	SPVSEGERILDMVSKM	K	A	A	E	R	I	27	0	2615.26	Haliotis_sp_idb_6290_c0_g1_i1	Haliotis_sp_idb_6290_c0_g1_i1	1067	1093	yes	yes	3	1.72e-07	64.27	5506000			1
AAVPSGASTGIYEALELR	YTAKGLFRAAVPSGAS	IYEALELRDNDKTRFM	R	A	A	L	R	D	18	0	1803.94	comp80185_c0_seq1_5 len=1716 path=[1:0-517 519:518-558 3443:559-568 570:569-864 866:865-889 891:890-1715]	comp80185_c0_seq1_5 len=1716 path=[1:0-517 519:518-558 3443:559-568 570:569-864 866:865-889 891:890-1715]	66	83	yes	yes	2;3	1.11e-06	111.77	83334000			17
AAVVAAAGPNPPVPGPAAGALVPK	PQVPASPKAAVVAAAG	AAGALVPKIPAVVTQF	K	A	A	P	K	I	24	0	2091.18	Haliotis_sp_idb_20008_c0_g1_i1	Haliotis_sp_idb_20008_c0_g1_i1	124	147	yes	yes	2;3	1.96e-13	103.9	185320000			21
AAWHLYKPGFR	LWDTYPFRAAWHLYKP	HLYKPGFRMEETRDYM	R	A	A	F	R	M	11	1	1344.71	Haliotis_sp_Tri_25106_c0_g1_i1;comp246916_c0_seq1_3 len=215 path=[193:0-214]	Haliotis_sp_Tri_25106_c0_g1_i1	480	490	yes	no	3;4	0.00077643	123.86	139490000			13
AAYFQALPAK	SSDYENKKAAYFQALP	YFQALPAKLGVFENFL	K	A	A	A	K	L	10	0	1078.58	Haliotis_sp_idb_35506_c0_g1_i1;comp97330_c0_seq1_5 len=1499 path=[5244:0-5 736:6-29 760:30-93 824:94-113 844:114-179 910:180-219 950:220-446 1177:447-470 1201:471-564 1295:565-588 1319:589-602 1333:603-626 1357:627-688 1419:689-725 1456:726-928 1659:929-945 1676:946-1117 1848:1118-1141 1872:1142-1351 2082:1352-1425 2156:1426-1449 2180:1450-1498];comp97330_c0_seq2_5 len=2228 path=[1:0-265 267:266-…	Haliotis_sp_idb_35506_c0_g1_i1	124	133	yes	no	2	0.0059806	113.71	91655000			4
ACDETQLSCR	CNDLKSCRACDETQLS	DETQLSCRGKADGYKD	R	A	C	C	R	G	10	0	1238.5	Haliotis_sp_idb_1745_c0_g1_i1;Haliotis_sp_CLC_2232_c0_g1_i1	Haliotis_sp_idb_1745_c0_g1_i1	1275	1284	yes	no	2	1.78e-08	185.08	8210500			4
ACETLRPFICER	FNGFLNDRACETLRPF	LRPFICERHEITQRPT	R	A	C	E	R	H	12	1	1550.73	comp73608_c1_seq1_6 len=644 path=[622:0-643]	comp73608_c1_seq1_6 len=644 path=[622:0-643]	169	180	yes	yes	3	0.035991	64.121	8652400			2
ACLHPELYR	FASGCGRRACLHPELY	CLHPELYRDIGGW___	R	A	C	Y	R	D	9	0	1157.57	Haliotis_sp_idb_45304_c0_g1_i1;Haliotis_sp_idb_45305_c0_g1_i1	Haliotis_sp_idb_45304_c0_g1_i1	401	409	yes	no	3	0.0023149	116.05	61479000			7
ACRMDYLCPLRPAH	KKLERIVRACRMDYLC	LCPLRPAH________	R	A	C	A	H	-	14	2	1758.81	Haliotis_sp_Tri_73035_c0_g1_i1	Haliotis_sp_Tri_73035_c0_g1_i1	666	679	yes	yes	3	0.017232	69.352	116630000	606		2
ACSFDGSADLSVPFFK	TVPGRSYKACSFDGSA	DLSVPFFKNNDLGDNW	K	A	C	F	K	N	16	0	1746.79	comp52297_c0_seq1_2 len=813 path=[791:0-812];Haliotis_sp_idb_10314_c0_g1_i1	comp52297_c0_seq1_2 len=813 path=[791:0-812]	76	91	yes	no	2	0.0003759	101.42	34519000			7
ACVQDGYAPTPGSVLSR	TECIIDPRACVQDGYA	TPGSVLSREYIDCQAG	R	A	C	S	R	E	17	0	1776.85	Haliotis_sp_idb_982_c0_g1_i1	Haliotis_sp_idb_982_c0_g1_i1	183	199	yes	yes	2	4.17e-06	120.9	23224000			6
ADAVAAAAENAER	TSSLGSARADAVAAAA	AAAENAERQAEAINEA	R	A	D	E	R	Q	13	0	1257.59	Haliotis_sp_idb_47306_c0_g1_i1	Haliotis_sp_idb_47306_c0_g1_i1	122	134	yes	yes	2;3	5.03e-13	136.72	2629800000			54
ADCTQTLQAMHLWNR	SCYAGSPRADCTQTLQ	QAMHLWNRDFCRCKNN	R	A	D	N	R	D	15	0	1843.85	Haliotis_sp_idb_4071_c0_g1_i1	Haliotis_sp_idb_4071_c0_g1_i1	663	677	yes	yes	2;3	2.79e-21	174.68	651220000	462		30
ADDDTYVILENLR	DDADWFMKADDDTYVI	YVILENLRYFLTSQKK	K	A	D	L	R	Y	13	0	1535.75	Haliotis_sp_Tri_47901_c0_g1_i1;comp92949_c2_seq16_6 len=2805 path=[10669:0-168 25616:169-326 10996:327-505 11175:506-523 11193:524-749 11419:750-1339 12009:1340-1367 3329:1368-1370 3332:1371-1405 26308:1406-1409 3371:1410-1419 3381:1420-1443 3405:1444-1676 3638:1677-1724 3686:1725-2454 4416:2455-2473 4435:2474-2613 4589:2614-2804];comp92949_c2_seq3_6 len=2819 path=[10669:0-168 25616:169-326 10996…	Haliotis_sp_Tri_47901_c0_g1_i1	194	206	yes	no	2;3	2.81e-05	136.24	97908000			14
ADDGRPFPQVIK	FHETLYQKADDGRPFP	RPFPQVIKSKGGVVGI	K	A	D	I	K	S	12	1	1341.7	comp23247_c0_seq1_2 len=1455 path=[1433:0-1210 2644:1211-1454]	comp23247_c0_seq1_2 len=1455 path=[1433:0-1210 2644:1211-1454]	148	159	yes	yes	3	0.032467	65.179	2909100			1
ADEGISFR	AQDYGVLKADEGISFR	ADEGISFRGLFIIDDK	K	A	D	F	R	G	8	0	893.424	comp51700_c0_seq3_3 len=645 path=[1:0-572 574:573-644]	comp51700_c0_seq3_3 len=645 path=[1:0-572 574:573-644]	137	144	yes	yes	2	0.015298	100.02	0			1
ADFLNLLTTNFNIPIEEAK	SMRQDLTKADFLNLLT	NIPIEEAKKLLPVATS	K	A	D	A	K	K	19	0	2162.13	Haliotis_sp_Tri_12080_c0_g1_i1	Haliotis_sp_Tri_12080_c0_g1_i1	347	365	yes	yes	2;3	5.99e-16	110.6	90135000			9
ADFLNLLTTNFNIPIEEAKK	SMRQDLTKADFLNLLT	IPIEEAKKLLPVATSE	K	A	D	K	K	L	20	1	2290.22	Haliotis_sp_Tri_12080_c0_g1_i1	Haliotis_sp_Tri_12080_c0_g1_i1	347	366	yes	yes	2;3	1.77e-17	127.49	55877000			5
ADGYKDAMLEDQSSYFQCQDQR	TQLSCRGKADGYKDAM	YFQCQDQRTTIVSCPG	K	A	D	Q	R	T	22	1	2654.1	Haliotis_sp_idb_1745_c0_g1_i1;Haliotis_sp_CLC_2232_c0_g1_i1	Haliotis_sp_idb_1745_c0_g1_i1	1287	1308	yes	no	3	2.71e-23	151.01	25828000	351		4
ADINTPVRDPQIDK	RPPVIIRKADINTPVR	VRDPQIDKYGGRLRIT	K	A	D	D	K	Y	14	1	1580.82	Haliotis_sp_idb_3591_c0_g1_i1	Haliotis_sp_idb_3591_c0_g1_i1	1111	1124	yes	yes	2;3	0.00095773	122.33	49741000			6
ADLINNLGTIAK	DTGIGMTKADLINNLG	NNLGTIAKSGTKAFME	K	A	D	A	K	S	12	0	1241.7	comp65289_c0_seq1_1 len=1940 path=[10131:0-119 1962:120-152 1995:153-1939]	comp65289_c0_seq1_1 len=1940 path=[10131:0-119 1962:120-152 1995:153-1939]	124	135	no	no	2	0.0087965	82.85	18909000			2
ADQLTEEQIAEFK	________________	EEQIAEFKEAFSLFDK	M	A	D	F	K	E	13	0	1520.74	tr|B3SND3|B3SND3_HALDV Calmodulin OS=Haliotis diversicolor GN=CaM PE=2 SV=1;Haliotis_sp_Tri_60708_c0_g1_i1;Haliotis_sp_Tri_60705_c0_g1_i1;Haliotis_sp_CLC_2357_c0_g1_i1;Haliotis_sp_CLC_2356_c0_g1_i1	tr|B3SND3|B3SND3_HALDV Calmodulin OS=Haliotis diversicolor GN=CaM PE=2 SV=1	2	14	yes	no	2	0.00015627	113.54	53484000			3
ADVDAIIGDLNDDPTILEFLR	SDDIPLDRADVDAIIG	PTILEFLRNSTSVLGR	R	A	D	L	R	N	21	0	2314.17	Haliotis_sp_CLC_3466_c0_g1_i1	Haliotis_sp_CLC_3466_c0_g1_i1	129	149	yes	yes	2;3	5.34e-08	100.39	17016000			3
AEANAQAVSMANVDAK	KALEALAKAEANAQAV	SMANVDAKAAAQVQAK	K	A	E	A	K	A	16	0	1588.75	Haliotis_sp_CLC_303_c0_g1_i1;Haliotis_sp_Tri_125184_c0_g1_i1	Haliotis_sp_CLC_303_c0_g1_i1	226	241	yes	no	2;3	3.06e-57	215.15	109650000	299		20
AEEDEFSLAK	AQANAKSKAEEDEFSL	EDEFSLAKTAADSLVH	K	A	E	A	K	T	10	0	1137.52	Haliotis_sp_CLC_303_c0_g1_i1;Haliotis_sp_Tri_125184_c0_g1_i1	Haliotis_sp_CLC_303_c0_g1_i1	136	145	yes	no	2	0.037071	90.05	69104000			4
AEGYIWTVALCR	NAFGKDFRAEGYIWTV	IWTVALCRKDSDGDGR	R	A	E	C	R	K	12	0	1437.71	Haliotis_sp_idb_10968_c0_g1_i1;comp112534_c0_seq1_2 len=422 path=[400:0-421];Haliotis_sp_idb_10969_c0_g1_i1	Haliotis_sp_idb_10968_c0_g1_i1	67	78	yes	no	2;3	1.44e-20	155.48	2729400000			48
AEGYIWTVALCRK	NAFGKDFRAEGYIWTV	WTVALCRKDSDGDGRN	R	A	E	R	K	D	13	1	1565.8	Haliotis_sp_idb_10968_c0_g1_i1;comp112534_c0_seq1_2 len=422 path=[400:0-421];Haliotis_sp_idb_10969_c0_g1_i1	Haliotis_sp_idb_10968_c0_g1_i1	67	79	yes	no	2;3	1.08e-05	141.13	229450000			17
AELNEFLTR	FVADGIFKAELNEFLT	ELNEFLTRELAEDGYS	K	A	E	T	R	E	9	0	1091.56	comp78671_c0_seq1_1 len=812 path=[790:0-691 1898:692-698 1905:699-771 1562:772-811];Haliotis_sp_CLC_1391_c0_g1_i1;Haliotis_sp_idb_68664_c0_g1_i1;Haliotis_sp_Tri_79257_c0_g1_i1;comp84331_c0_seq1_3 len=799 path=[1:0-72 74:73-79 81:80-597 599:598-619 621:620-798]	comp78671_c0_seq1_1 len=812 path=[790:0-691 1898:692-698 1905:699-771 1562:772-811]	23	31	yes	no	2	0.012097	121.73	11594000			2
AENFFILR	FMRFMMMRAENFFILR	AENFFILRRKPVEGYD	R	A	E	L	R	R	8	0	1008.54	comp32839_c0_seq1_6 len=370 path=[348:0-369]	comp32839_c0_seq1_6 len=370 path=[348:0-369]	100	107	yes	yes	2	0.030594	127.56	6276100			2
AEQAAQLEILGHQLR	SEDAMKRRAEQAAQLE	EILGHQLRSLIRQASF	R	A	E	L	R	S	15	0	1675.9	Haliotis_sp_idb_3074_c0_g1_i1	Haliotis_sp_idb_3074_c0_g1_i1	1185	1199	yes	yes	2;3	1.55e-34	200.97	455190000			35
AEYPGNNAIQNQAGSFLSQGTNPAQYK	TPSVATQKAEYPGNNA	GTNPAQYKYPDRKPLT	K	A	E	Y	K	Y	27	0	2867.35	Haliotis_sp_Tri_73035_c0_g1_i1	Haliotis_sp_Tri_73035_c0_g1_i1	370	396	yes	yes	3	2.43e-31	131.04	846020000			17
AFASAQASAEASVSAVR	ASVRAARRAFASAQAS	EASVSAVRSSEGRARS	R	A	F	V	R	S	17	0	1621.81	Haliotis_sp_Tri_107535_c0_g1_i1;Haliotis_sp_CLC_21_c0_g1_i1	Haliotis_sp_Tri_107535_c0_g1_i1	167	183	yes	no	2;3	1.52e-21	168.42	271890000			40
AFASATAR	AGVRSSGRAFASATAR	AFASATARARASVSAA	R	A	F	A	R	A	8	0	793.408	Haliotis_sp_Tri_107535_c0_g1_i1;Haliotis_sp_CLC_21_c0_g1_i1;sp|P86732|GAAP_HALAI Glycine, alanine and asparagine-rich protein OS=Haliotis asinina PE=1 SV=1	Haliotis_sp_Tri_107535_c0_g1_i1	216	223	yes	no	2	0.02698	143.61	6841200			1
AFCSAHPDSAVANPQHCGQYYK	SVTTAALRAFCSAHPD	QHCGQYYKCTPTGGPP	R	A	F	Y	K	C	22	0	2507.07	Haliotis_sp_idb_1745_c0_g1_i1;Haliotis_sp_CLC_2232_c0_g1_i1	Haliotis_sp_idb_1745_c0_g1_i1	523	544	yes	no	3;4	2.1e-30	162.42	60096000			8
AFEWNDLSTQWSK	TLLGNRIKAFEWNDLS	DLSTQWSKGMFERFMA	K	A	F	S	K	G	13	0	1610.74	Haliotis_sp_CLC_2296_c0_g1_i1;comp292963_c0_seq1_2 len=281 path=[259:0-280]	Haliotis_sp_CLC_2296_c0_g1_i1	80	92	yes	no	2	2.67e-06	148.62	22709000			7
AFNYWLGASDLNIEGR	GYAIRHGKAFNYWLGA	SDLNIEGRWLWEGQRR	K	A	F	G	R	W	16	0	1824.88	comp101672_c0_seq1_4 len=624 path=[602:0-117 720:118-202 805:203-209 13283:210-226 13300:227-227 830:228-247 13367:248-323 926:324-366 969:367-385 988:386-390 993:391-459 1062:460-488 14248:489-494 14254:495-501 14261:502-512 6623:513-560 1163:561-623]	comp101672_c0_seq1_4 len=624 path=[602:0-117 720:118-202 805:203-209 13283:210-226 13300:227-227 830:228-247 13367:248-323 926:324-366 969:367-385 988:386-390 993:391-459 1062:460-488 14248:489-494 14254:495-501 14261:502-512 6623:513-560 1163:561-623]	111	126	yes	yes	2	0.00088552	89.484	5172100			2
AFSQALAAADAEAQEYTTTLTATVAQANSLAQAQANAK	AQAEANIRAFSQALAA	AQAQANAKSKAEEDEF	R	A	F	A	K	S	38	0	3809.87	Haliotis_sp_CLC_303_c0_g1_i1;Haliotis_sp_Tri_125184_c0_g1_i1	Haliotis_sp_CLC_303_c0_g1_i1	96	133	yes	no	4	3.82e-22	75.414	22244000			2
AFVEPYSGQSDYSASSLHVEGR	GDKLRVTKAFVEPYSG	SSLHVEGRQLTLELEN	K	A	F	G	R	Q	22	0	2385.09	Haliotis_sp_Tri_129603_c0_g1_i1;comp105495_c0_seq9_4 len=2286 path=[9783:0-21 1946:22-1210 3135:1211-1564 19827:1565-1565 3490:1566-1729 3654:1730-2285];comp105495_c0_seq23_4 len=2970 path=[19402:0-22 1262:23-58 19462:59-65 1305:66-160 1400:161-295 1535:296-322 19538:323-324 1565:325-335 1576:336-374 1615:375-416 1657:417-426 1667:427-437 1678:438-503 19643:504-507 1748:508-513 1754:514-548 19668…	Haliotis_sp_Tri_129603_c0_g1_i1	345	366	yes	no	3	8.95e-22	128.01	46230000			12
AFVHWYVGEGMEEGEFSEAR	FDLMYAKRAFVHWYVG	EGEFSEAREDLAALEK	R	A	F	A	R	E	20	0	2329.01	comp103717_c1_seq2_5 len=1575 path=[17181:0-94 3209:95-106 3221:107-112 3227:113-118 3233:119-121 12056:122-129 6840:130-130 6841:131-145 6856:146-151 6862:152-166 6877:167-193 3452:194-223 15079:224-226 15082:227-259 310:260-280 331:281-283 10631:284-322 373:323-385 436:386-511 562:512-538 589:539-544 595:545-553 14119:554-577 628:578-583 634:584-590 641:591-619 670:620-628 679:629-682 733:683-6…	comp103717_c1_seq2_5 len=1575 path=[17181:0-94 3209:95-106 3221:107-112 3227:113-118 3233:119-121 12056:122-129 6840:130-130 6841:131-145 6856:146-151 6862:152-166 6877:167-193 3452:194-223 15079:224-226 15082:227-259 310:260-280 331:281-283 10631:284-322 373:323-385 436:386-511 562:512-538 589:539-544 595:545-553 14119:554-577 628:578-583 634:584-590 641:591-619 670:620-628 679:629-682 733:683-6…	460	479	yes	no	3	8.74e-10	107.98	4603500	20		1
AFVVVNTATLQMTAPSFR	ESAFLQQKAFVVVNTA	QMTAPSFRHLHVGVEV	K	A	F	F	R	H	18	0	1952.02	Haliotis_sp_CLC_146_c0_g1_i1;Haliotis_sp_idb_13068_c0_g1_i1;Haliotis_sp_idb_13069_c0_g1_i1	Haliotis_sp_CLC_146_c0_g1_i1	76	93	yes	no	2;3	5.12e-05	86.488	21922000	288		5
AGEFMTCECVLR	YPGGTSGRAGEFMTCE	MTCECVLRTEPNSSIT	R	A	G	L	R	T	12	0	1471.63	Haliotis_sp_idb_2814_c0_g1_i1	Haliotis_sp_idb_2814_c0_g1_i1	346	357	yes	yes	2	0.0010254	100.93	8097400	412		2
AGGSTFAIITSK	TLTANDTKAGGSTFAI	TFAIITSKCRTTDADS	K	A	G	S	K	C	12	0	1151.62	Haliotis_sp_Tri_3408_c0_g1_i1	Haliotis_sp_Tri_3408_c0_g1_i1	292	303	yes	yes	2	0.00022498	132.79	27715000			3
AGIEGTVTLTPAVTKPPASTPYPK	AAADVIAKAGIEGTVT	PASTPYPKILYVDNPK	K	A	G	P	K	I	24	1	2395.3	Haliotis_sp_Tri_2746_c0_g1_i1;Haliotis_sp_Tri_17455_c0_g1_i1	Haliotis_sp_Tri_2746_c0_g1_i1	141	164	yes	no	3	4.19e-18	118.51	3657500			2
AGLQFPVGR	KAKSRSSRAGLQFPVG	GLQFPVGRVHRLLRKG	R	A	G	G	R	V	9	0	943.524	comp36515_c0_seq1_6 len=425 path=[403:0-378 782:379-424];comp269223_c0_seq1_1 len=305 path=[1:0-304];comp182383_c0_seq1_1 len=374 path=[352:0-373];tr|B6VEZ2|B6VEZ2_HALDI Histone H2A OS=Haliotis discus discus PE=2 SV=1;Haliotis_sp_Tri_52307_c0_g1_i1;tr|B6RB38|B6RB38_HALDI Histone H2A OS=Haliotis discus discus PE=2 SV=1;Haliotis_sp_Tri_108347_c0_g1_i1;comp81268_c0_seq2_1 len=671 path=[649:0-389 103…	comp36515_c0_seq1_6 len=425 path=[403:0-378 782:379-424]	35	43	yes	no	2	0.0041708	136.75	165530000			15
AGVNTVTTLVENK	TKRPPVLRAGVNTVTT	VTTLVENKKAQLVVIA	R	A	G	N	K	K	13	0	1344.72	comp109751_c0_seq1_6 len=867 path=[845:0-866]	comp109751_c0_seq1_6 len=867 path=[845:0-866]	143	155	yes	yes	2	0.0011678	110.38	6473400			2
AGYYCCNTGCLNICVPK	CHSDRECKAGYYCCNT	CLNICVPKPKPGLCPA	K	A	G	P	K	P	17	0	2048.86	sp|P84811|PWAP_HALLA Perlwapin OS=Haliotis laevigata PE=1 SV=1	sp|P84811|PWAP_HALLA Perlwapin OS=Haliotis laevigata PE=1 SV=1	29	45	yes	yes	2;3	2.34e-08	138.19	104990000			9
AGYYCCNTGCLNICVPKPK	CHSDRECKAGYYCCNT	NICVPKPKPGLCPAIR	K	A	G	P	K	P	19	1	2274.01	sp|P84811|PWAP_HALLA Perlwapin OS=Haliotis laevigata PE=1 SV=1	sp|P84811|PWAP_HALLA Perlwapin OS=Haliotis laevigata PE=1 SV=1	29	47	yes	yes	3	8.34e-16	106.87	59180000			5
AHSSMVGVNLPQK	DAFGTAHRAHSSMVGV	VGVNLPQKAGGFLMKK	R	A	H	Q	K	A	13	0	1366.7	comp118163_c0_seq1_4 len=717 path=[1:0-716]	comp118163_c0_seq1_4 len=717 path=[1:0-716]	191	203	yes	yes	2;3	7.8e-09	161.48	16237000	55		4
AHTNAGMFIMSVGHVEYAMFCPR	CFCYCPHKAHTNAGMF	EYAMFCPRGLVWTQAK	K	A	H	P	R	G	23	0	2625.17	Haliotis_sp_idb_42414_c0_g1_i1;comp188351_c0_seq1_6 len=718 path=[1:0-717]	Haliotis_sp_idb_42414_c0_g1_i1	127	149	yes	no	3;4	1.43e-18	101.48	78735000	464;465;466		8
AIDSTANMILMTK	CPLYVNKRAIDSTANM	ANMILMTKMAEMFAL_	R	A	I	T	K	M	13	0	1407.71	Haliotis_sp_CLC_12027_c0_g1_i1;Haliotis_sp_idb_54497_c0_g1_i1	Haliotis_sp_CLC_12027_c0_g1_i1	161	173	yes	no	2;3	0.00010392	127.02	26382000000	279;280		62
AIDSTANMILMTKMAEMFAL	CPLYVNKRAIDSTANM	KMAEMFAL________	R	A	I	A	L	-	20	1	2201.06	Haliotis_sp_CLC_12027_c0_g1_i1;Haliotis_sp_idb_54497_c0_g1_i1	Haliotis_sp_CLC_12027_c0_g1_i1	161	180	yes	no	2	3.35e-06	80.316	23390000	279;280;281;282		1
AIGLCAQGVR	LKPDEICKAIGLCAQG	GLCAQGVRAVKPKVSA	K	A	I	V	R	A	10	0	1043.55	Haliotis_sp_Tri_62946_c0_g1_i1;Haliotis_sp_idb_29553_c0_g1_i1;comp99065_c0_seq1_4 len=2210 path=[1:0-324 326:325-450 452:451-460 462:461-530 532:531-594 596:595-630 632:631-644 646:645-679 4616:680-720 722:721-755 4398:756-841 843:842-891 893:892-1008 1010:1009-1027 1029:1028-2068 6394:2069-2078 6405:2079-2209];Haliotis_sp_idb_29552_c0_g1_i1	Haliotis_sp_Tri_62946_c0_g1_i1	307	316	yes	no	2	0.003429	122.52	24762000			4
AIGSASEGAQSSLQEVYHK	TFVQCDARAIGSASEG	SLQEVYHKSMTLKEAI	R	A	I	H	K	S	19	0	1960.95	comp229571_c0_seq1_1 len=895 path=[1:0-894]	comp229571_c0_seq1_1 len=895 path=[1:0-894]	191	209	yes	yes	3	1.05e-05	98.062	15727000			2
AIHINPEGFQGTIYIAGK	ILCFGDRKAIHINPEG	GTIYIAGKRGMANCTF	K	A	I	G	K	R	18	0	1928.02	Haliotis_sp_Tri_3408_c0_g1_i1;Haliotis_sp_idb_2652_c0_g1_i1	Haliotis_sp_Tri_3408_c0_g1_i1	113	130	no	no	3	0.0014947	60.489	0			1
AILGSVSQYVLNHSSIPVTIIPK	RGLGAFQRAILGSVSQ	IPVTIIPKKA______	R	A	I	P	K	K	23	0	2435.38	Haliotis_sp_Tri_129753_c0_g1_i1;comp102930_c0_seq1_5 len=2482 path=[1:0-245 247:246-278 280:279-294 296:295-442 444:443-462 8038:463-516 521:517-619 8120:620-636 5253:637-652 8145:653-741 5172:742-760 764:761-1008 8270:1009-1029 1033:1030-1105 1109:1106-1125 8321:1126-1152 1156:1153-1341 1345:1342-1358 1362:1359-1441 5058:1442-1490 1494:1491-1514 8477:1515-1535 1539:1536-1645 5572:1646-1649 1653:…	Haliotis_sp_Tri_129753_c0_g1_i1	124	146	yes	no	3;4	3.01e-33	116.45	161250000			5
AILSVPAEFDAMQR	NLSAPVTKAILSVPAE	AEFDAMQRNYTIKAAA	K	A	I	Q	R	N	14	0	1546.78	Haliotis_sp_idb_2214_c0_g1_i1;comp106543_c0_seq12_5 len=1411 path=[3449:0-30 12683:31-58 3508:59-337 3787:338-349 17373:350-528 3978:529-529 3979:530-553 4003:554-889 4339:890-913 4363:914-1410];comp106543_c0_seq11_6 len=1451 path=[3409:0-23 14576:24-25 3435:26-39 3449:40-70 3480:71-98 3508:99-377 3787:378-389 17373:390-568 3978:569-569 3979:570-593 4003:594-929 4339:930-953 4363:954-1450];comp10…	Haliotis_sp_idb_2214_c0_g1_i1	172	185	yes	no	2;3	0.0020051	81.904	85199000	35		8
AILVDLEPGTMDSVR	TGGKYVPRAILVDLEP	PGTMDSVRSGPFGQIF	R	A	I	V	R	S	15	0	1614.83	comp109271_c0_seq1_3 len=1300 path=[1:0-1299]	comp109271_c0_seq1_3 len=1300 path=[1:0-1299]	116	130	no	no	2	0.00029325	96.673	52140000	45		1
AINQGGLTSVAVR	YQVEYAFKAINQGGLT	GLTSVAVRGKDCAVIV	K	A	I	V	R	G	13	0	1284.71	comp205463_c0_seq1_5 len=574 path=[552:0-573];Haliotis_sp_idb_35864_c0_g1_i1;comp88207_c0_seq1_4 len=1165 path=[1:0-60 62:61-839 841:840-852 854:853-1037 1039:1038-1093 1095:1094-1164]	comp205463_c0_seq1_5 len=574 path=[552:0-573]	51	63	yes	no	2	0.0010302	111.79	22819000			6
AINYEIMQTTR	VYGDRLQKAINYEIMQ	YEIMQTTRMSLPG___	K	A	I	T	R	M	11	0	1338.66	Haliotis_sp_Tri_1743_c0_g1_i1;comp89145_c0_seq2_3 len=654 path=[1328:0-27 1356:28-167 1496:168-194 1523:195-206 1535:207-257 1586:258-313 1642:314-316 1645:317-321 1650:322-401 1730:402-455 1784:456-496 1825:497-511 1840:512-583 1912:584-595 1924:596-618 1947:619-653]	Haliotis_sp_Tri_1743_c0_g1_i1	234	244	yes	no	2	0.0016891	103.43	217600000	571		17
AISDYTQSFTK	VVRDPVTRAISDYTQS	DYTQSFTKRPYLKPFE	R	A	I	T	K	R	11	0	1259.6	Haliotis_sp_Tri_123348_c0_g1_i1;comp98866_c0_seq1_1 len=3558 path=[1:0-163 165:164-165 167:166-323 325:324-2413 2415:2414-2430 2432:2431-2654 2658:2655-2725 2729:2726-2749 2753:2750-2843 2847:2844-2867 2871:2868-3005 3009:3006-3029 3033:3030-3057 3061:3058-3081 3085:3082-3089 3093:3090-3113 3117:3114-3133 3137:3134-3157 3161:3158-3177 3181:3178-3201 3205:3202-3392 3396:3393-3393 3397:3394-3417 34…	Haliotis_sp_Tri_123348_c0_g1_i1	284	294	yes	no	2	0.0038387	113.22	136230000			6
AIVAIENPADVSVISSR	EKLLLAARAIVAIENP	DVSVISSRNTGQRAVL	R	A	I	S	R	N	17	0	1739.94	comp48021_c0_seq1_2 len=1014 path=[1:0-822 824:823-1013]	comp48021_c0_seq1_2 len=1014 path=[1:0-822 824:823-1013]	84	100	yes	yes	2	1.07e-19	134.14	10976000			3
AKFEELNMDLFR	DFSETLTRAKFEELNM	ELNMDLFRSTMKPVQK	R	A	K	F	R	S	12	1	1511.74	comp136401_c0_seq1_5 len=2422 path=[2400:0-2421];Haliotis_sp_Tri_2770_c0_g1_i1;comp99703_c0_seq1_2 len=2817 path=[2795:0-1060 3856:1061-1739 4535:1740-1764 4560:1765-1802 4598:1803-1812 4608:1813-1836 4632:1837-2307 5103:2308-2429 5225:2430-2816]	Haliotis_sp_Tri_2770_c0_g1_i1	367	378	no	no	3	0.0052339	81.709	11840000	58		2
ALACDHSDKVTCACAER	PGTLWDHRALACDHSD	VTCACAERND______	R	A	L	E	R	N	17	1	1962.83	Haliotis_sp_idb_53451_c0_g1_i1	Haliotis_sp_idb_53451_c0_g1_i1	220	236	yes	yes	3;4	8.63e-05	87.429	3997500			2
ALCAQDPSRPLPHK	ASNDAEAKALCAQDPS	PSRPLPHKGHCAKYFE	K	A	L	H	K	G	14	1	1588.81	Haliotis_sp_idb_1745_c0_g1_i1;Haliotis_sp_CLC_2232_c0_g1_i1	Haliotis_sp_idb_1745_c0_g1_i1	848	861	yes	no	2;3;4	7.89e-09	148.48	393750000			13
ALDFIASK	HKISNVNKALDFIASK	ALDFIASKGVKLVSIG	K	A	L	S	K	G	8	0	863.475	comp352483_c0_seq1_2 len=480 path=[458:0-479]	comp352483_c0_seq1_2 len=480 path=[458:0-479]	76	83	yes	yes	2	0.022559	97.431	0			1
ALDRDQTTQTELK	KEVVTKLRALDRDQTT	QTTQTELKQFVKDNIC	R	A	L	L	K	Q	13	1	1517.77	Haliotis_sp_Tri_62946_c0_g1_i1;Haliotis_sp_idb_29553_c0_g1_i1;comp99065_c0_seq1_4 len=2210 path=[1:0-324 326:325-450 452:451-460 462:461-530 532:531-594 596:595-630 632:631-644 646:645-679 4616:680-720 722:721-755 4398:756-841 843:842-891 893:892-1008 1010:1009-1027 1029:1028-2068 6394:2069-2078 6405:2079-2209];Haliotis_sp_idb_29552_c0_g1_i1	Haliotis_sp_Tri_62946_c0_g1_i1	142	154	yes	no	2;3	1.67e-10	164.88	109630000			27
ALDSVFEGTYMAK	DLSEEHLKALDSVFEG	FEGTYMAKYPVVGYMD	K	A	L	A	K	Y	13	0	1430.68	Haliotis_sp_idb_15781_c0_g1_i1;comp91382_c0_seq1_6 len=2116 path=[2094:0-775 2870:776-1120 3215:1121-1135 3230:1136-1214 3309:1215-1457 3552:1458-1473 3568:1474-1511 3606:1512-1903 3998:1904-2115];Haliotis_sp_Tri_102529_c0_g1_i1;comp91382_c0_seq3_6 len=2048 path=[2094:0-775 2870:776-1120 3215:1121-1135 3230:1136-1214 3309:1215-1457 3552:1458-1473 3568:1474-1511 3606:1512-1903 5632:1904-2047]	Haliotis_sp_idb_15781_c0_g1_i1	128	140	yes	no	2	5.42e-05	131.69	14416000	123		1
ALDTMNFDVIK	QQPADAERALDTMNFD	TMNFDVIKGKPVRIMW	R	A	L	I	K	G	11	0	1265.63	comp25767_c0_seq1_2 len=1013 path=[991:0-491 1483:492-1012]	comp25767_c0_seq1_2 len=1013 path=[991:0-491 1483:492-1012]	213	223	yes	yes	2	0.0015917	103.91	3648400	72		1
ALESPERPFLAILGGAK	KELNYFAKALESPERP	LAILGGAKVADK____	K	A	L	A	K	V	17	1	1767.99	comp118163_c0_seq1_4 len=717 path=[1:0-716]	comp118163_c0_seq1_4 len=717 path=[1:0-716]	219	235	yes	yes	2;3	1.13e-12	148.57	31938000			6
ALGQNPTNAEVLK	SQCGDVMRALGQNPTN	PTNAEVLKVLGNPKSD	R	A	L	L	K	V	13	0	1353.73	comp41851_c0_seq2_2 len=628 path=[1:0-450 452:451-627];comp41851_c0_seq1_2 len=673 path=[1:0-450 1300:451-495 452:496-672]	comp41851_c0_seq2_2 len=628 path=[1:0-450 452:451-627]	46	58	yes	no	2	0.00075811	115.69	12055000			2
ALHSFVYDGTNQR	VNSRTTARALHSFVYD	VYDGTNQRYLISSNRN	R	A	L	Q	R	Y	13	0	1506.72	Haliotis_sp_idb_19681_c0_g1_i1;Haliotis_sp_CLC_2860_c0_g1_i1	Haliotis_sp_idb_19681_c0_g1_i1	61	73	yes	no	2;3	1.04e-06	151.7	88544000			7
ALIAAQYSGAQVR	PENWRAFKALIAAQYS	QYSGAQVRVLSAPPHF	K	A	L	V	R	V	13	0	1346.73	comp24999_c0_seq1_4 len=1380 path=[1358:0-698 2057:699-1379]	comp24999_c0_seq1_4 len=1380 path=[1358:0-698 2057:699-1379]	17	29	yes	yes	2	0.0035763	94.402	10138000			2
ALIRPCPDGTIFR	YYRMVHKRALIRPCPD	CPDGTIFREELCRCDY	R	A	L	F	R	E	13	1	1514.8	Haliotis_sp_idb_13357_c0_g1_i1;Haliotis_sp_idb_13358_c0_g1_i1	Haliotis_sp_idb_13357_c0_g1_i1	559	571	yes	no	3	2.42e-06	136.24	52643000			11
ALIVGGCGGADR	GALETRQRALIVGGCG	GGCGGADRFQGSIDEL	R	A	L	D	R	F	12	0	1144.57	Haliotis_sp_CLC_2347_c0_g1_i1;Haliotis_sp_idb_28940_c0_g1_i1;comp238950_c0_seq1_2 len=684 path=[1:0-683]	Haliotis_sp_CLC_2347_c0_g1_i1	589	600	yes	no	2	0.026878	80.69	146050000			1
ALMALLK	GNNHLHIRALMALLKN	RALMALLKNPVMMKGS	R	A	L	L	K	N	7	0	758.472	Haliotis_sp_idb_28907_c0_g1_i1;Haliotis_sp_CLC_13596_c0_g1_i1	Haliotis_sp_idb_28907_c0_g1_i1	47	53	yes	no	2	0.031653	111.69	46829000			2
ALPFWNEEIVPQIK	SLKDTIARALPFWNEE	EEIVPQIKEGKRVLIA	R	A	L	I	K	E	14	0	1682.9	comp26587_c0_seq1_2 len=1722 path=[1700:0-1401 3102:1402-1721]	comp26587_c0_seq1_2 len=1722 path=[1700:0-1401 3102:1402-1721]	188	201	yes	yes	2	0.0051188	85.536	2019600			1
ALPGGNPCFPISVPPNDPFFVGR	GAAAFAARALPGGNPC	NDPFFVGRTCLSFTRS	R	A	L	G	R	T	23	0	2454.22	Haliotis_sp_idb_25746_c0_g1_i1;Haliotis_sp_idb_25748_c0_g1_i1	Haliotis_sp_idb_25746_c0_g1_i1	205	227	yes	no	3	1.23e-07	69.765	28969000			1
ALPVTVPAQSEPTAR	GAIPSKSRALPVTVPA	AQSEPTARSSIKLTRP	R	A	L	A	R	S	15	0	1535.83	Haliotis_sp_CLC_73_c0_g1_i1	Haliotis_sp_CLC_73_c0_g1_i1	521	535	yes	yes	2;3	1.24e-11	154.65	8956800000			42
ALSMDDIETADAHDIK	LVLPHFAKALSMDDIE	TADAHDIKLHLANAGN	K	A	L	I	K	L	16	0	1743.8	Haliotis_sp_idb_5896_c0_g1_i1	Haliotis_sp_idb_5896_c0_g1_i1	600	615	yes	yes	3	1.29e-06	124.25	126440000	486		12
ALSPSSSSSVASSK	NLPQAILKALSPSSSS	SSSVASSKPATATVTV	K	A	L	S	K	P	14	0	1293.64	Haliotis_sp_CLC_73_c0_g1_i1	Haliotis_sp_CLC_73_c0_g1_i1	426	439	yes	yes	2	8.02e-06	107.46	79125000			16
ALSPSSSSSVASSKPATATVTVK	NLPQAILKALSPSSSS	ATATVTVKRAPASPAT	K	A	L	V	K	R	23	1	2162.14	Haliotis_sp_CLC_73_c0_g1_i1	Haliotis_sp_CLC_73_c0_g1_i1	426	448	yes	yes	2;3;4	3.49e-45	172.42	5800900000			35
ALTPAASVTASVTSSAK	TSTPATAKALTPAASV	ASVTSSAKAKASAAKE	K	A	L	A	K	A	17	0	1560.84	Haliotis_sp_Tri_108584_c0_g1_i1	Haliotis_sp_Tri_108584_c0_g1_i1	68	84	yes	yes	2;3	2.04e-16	133.86	50736000000			454
ALTPAASVTASVTSSAKAK	TSTPATAKALTPAASV	VTSSAKAKASAAKEDR	K	A	L	A	K	A	19	1	1759.97	Haliotis_sp_Tri_108584_c0_g1_i1	Haliotis_sp_Tri_108584_c0_g1_i1	68	86	yes	yes	2;3	1.14e-11	137.69	395350000			16
ALTPAASVTASVTSSAKAKASAAK	TSTPATAKALTPAASV	KAKASAAKEDRYLHSL	K	A	L	A	K	E	24	2	2188.21	Haliotis_sp_Tri_108584_c0_g1_i1	Haliotis_sp_Tri_108584_c0_g1_i1	68	91	yes	yes	3;4	5.29e-10	83.602	151410000			7
ALTSEYLDCDK	GPNIYPGKALTSEYLD	SEYLDCDKERTRNMKV	K	A	L	D	K	E	11	0	1313.58	Haliotis_sp_idb_1745_c0_g1_i1;Haliotis_sp_CLC_2232_c0_g1_i1;comp170175_c0_seq1_6 len=323 path=[1:0-322]	Haliotis_sp_idb_1745_c0_g1_i1	332	342	yes	no	2	0.01423	94.767	19784000			3
ALTSEYLDCDKER	GPNIYPGKALTSEYLD	YLDCDKERTRNMKVCL	K	A	L	E	R	T	13	1	1598.72	Haliotis_sp_idb_1745_c0_g1_i1;Haliotis_sp_CLC_2232_c0_g1_i1;comp170175_c0_seq1_6 len=323 path=[1:0-322]	Haliotis_sp_idb_1745_c0_g1_i1	332	344	yes	no	2;3	1.22e-43	225.23	631960000			24
ALTVPELTQQMFDAK	SRGSQQYRALTVPELT	TQQMFDAKNMMAACDP	R	A	L	A	K	N	15	0	1690.86	Haliotis_sp_idb_19738_c0_g1_i1;tr|G9K382|G9K382_HALDV Putative tubulin beta chain OS=Haliotis diversicolor GN=TUBB PE=2 SV=1	Haliotis_sp_idb_19738_c0_g1_i1	283	297	no	no	2;3	0.0011207	72.898	5214000	371		2
ALTVPELTQQMFDSK	SRGSQQYRALTVPELT	TQQMFDSKNMMAACDP	R	A	L	S	K	N	15	0	1706.85	Haliotis_sp_idb_19739_c0_g1_i1;Haliotis_sp_idb_19741_c0_g1_i1	Haliotis_sp_idb_19739_c0_g1_i1	283	297	yes	no	2;3	5.74e-05	83.633	5775600	374		3
ALYFIVYDGINER	VNSTSTLRALYFIVYD	VYDGINERYLITGDRN	R	A	L	E	R	Y	13	0	1571.8	Haliotis_sp_idb_22001_c0_g1_i1;Haliotis_sp_idb_22004_c0_g1_i1	Haliotis_sp_idb_22001_c0_g1_i1	74	86	yes	no	2;3	0.00010561	117.2	463290000			18
ALYFIVYDGVNDR	VNSTTTMRALYFIVYD	VYDGVNDRYLVSGDRS	R	A	L	D	R	Y	13	0	1543.77	Haliotis_sp_Tri_31898_c0_g1_i1;Haliotis_sp_idb_24481_c0_g1_i1	Haliotis_sp_Tri_31898_c0_g1_i1	43	55	no	no	2;3	0.00010561	95.417	159310000			10
ALYVIIYDGVNQR	VNSTTTLRALYVIIYD	IYDGVNQRYLITGDRS	R	A	L	Q	R	Y	13	0	1522.81	Haliotis_sp_Tri_31892_c0_g1_i1;comp22593_c0_seq1_3 len=735 path=[1:0-734]	Haliotis_sp_Tri_31892_c0_g1_i1	43	55	no	no	2;3	1.06e-08	138.45	1888100000			85
AMAQAEHNPQNTLYDAK	EGVVVGFKAMAQAEHN	QNTLYDAKRFIGKVYR	K	A	M	A	K	R	17	0	1900.87	Haliotis_sp_idb_2214_c0_g1_i1;comp106543_c0_seq12_5 len=1411 path=[3449:0-30 12683:31-58 3508:59-337 3787:338-349 17373:350-528 3978:529-529 3979:530-553 4003:554-889 4339:890-913 4363:914-1410];comp106543_c0_seq11_6 len=1451 path=[3409:0-23 14576:24-25 3435:26-39 3449:40-70 3480:71-98 3508:99-377 3787:378-389 17373:390-568 3978:569-569 3979:570-593 4003:594-929 4339:930-953 4363:954-1450];comp10…	Haliotis_sp_idb_2214_c0_g1_i1	84	100	yes	no	3	0.00028274	71.685	12287000	36		1
AMDQFIEALSQK	FYDPTRLKAMDQFIEA	FIEALSQKDDVYILTI	K	A	M	Q	K	D	12	0	1379.68	Haliotis_sp_idb_6290_c0_g1_i1	Haliotis_sp_idb_6290_c0_g1_i1	291	302	yes	yes	2	2.46e-05	135.02	13851000	494		3
AMYKPGQTVNFR	SILIQTDKAMYKPGQT	PGQTVNFRAFAMFPDM	K	A	M	F	R	A	12	1	1410.71	Haliotis_sp_Tri_105613_c0_g1_i1;comp59338_c0_seq1_5 len=1104 path=[1:0-1103]	Haliotis_sp_Tri_105613_c0_g1_i1	122	133	yes	no	3	0.015134	69.864	21267000			1
ANCALQIGR	AFLGNIQRANCALQIG	NCALQIGRGTNFANFR	R	A	N	G	R	G	9	0	1001.51	Haliotis_sp_idb_25730_c0_g1_i1;Haliotis_sp_idb_25731_c0_g1_i1	Haliotis_sp_idb_25730_c0_g1_i1	744	752	yes	no	2	8.82e-11	171.53	66037000			15
ANIGATDTGFTNIQK	EGRCRFKKANIGATDT	TGFTNIQKGNEADLQN	K	A	N	Q	K	G	15	0	1549.77	Haliotis_sp_Tri_108314_c0_g1_i1;comp96364_c0_seq22_5 len=1773 path=[3581:0-91 21921:92-234 3816:235-556 4138:557-580 4162:581-592 4174:593-604 4186:605-616 4198:617-628 4210:629-1299 3131:1300-1314 3146:1315-1319 3151:1320-1321 3153:1322-1373 3205:1374-1656 3488:1657-1677 3509:1678-1725 3557:1726-1726 3558:1727-1727 3559:1728-1772]	Haliotis_sp_Tri_108314_c0_g1_i1	220	234	yes	no	2	2.52e-09	144.8	39105000			3
ANIHFHFVHTR	STTQHENKANIHFHFV	HFHFVHTRHVPARDVS	K	A	N	T	R	H	11	0	1377.71	Haliotis_sp_idb_12126_c0_g1_i1	Haliotis_sp_idb_12126_c0_g1_i1	160	170	yes	yes	3	0.0012263	101.89	6317900			1
ANINVVLEPEAK	EPAPTVVRANINVVLE	VVLEPEAKSALILSGA	R	A	N	A	K	S	12	0	1295.71	Haliotis_sp_idb_17014_c0_g1_i1	Haliotis_sp_idb_17014_c0_g1_i1	30	41	yes	yes	2	0.0016826	113.24	92462000			4
ANMYYLPPGAAPFR	APLPYTPRANMYYLPP	PPGAAPFRPVPSPGRH	R	A	N	F	R	P	14	0	1566.77	Haliotis_sp_idb_34528_c0_g1_i1	Haliotis_sp_idb_34528_c0_g1_i1	161	174	yes	yes	2	0.00021606	89.43	47890000	427		9
ANMYYLPPGAAPFRPVPSPGR	APLPYTPRANMYYLPP	RPVPSPGRHPQTLPPG	R	A	N	G	R	H	21	1	2257.15	Haliotis_sp_idb_34528_c0_g1_i1	Haliotis_sp_idb_34528_c0_g1_i1	161	181	yes	yes	3	2.18e-06	79.489	2439100000	427		8
ANNVEIK	VGKTLYARANNVEIKL	RANNVEIKLPYKIGKW	R	A	N	I	K	L	7	0	786.424	Haliotis_sp_CLC_303_c0_g1_i1	Haliotis_sp_CLC_303_c0_g1_i1	645	651	yes	yes	2	0.028102	107.59	0			2
ANQCEAAHCIPCIVR	PISHCDYRANQCEAAH	HCIPCIVRYPSCKGLP	R	A	N	V	R	Y	15	0	1797.81	Haliotis_sp_Tri_109450_c0_g1_i1;comp101252_c0_seq3_2 len=1445 path=[12575:0-38 12614:39-47 12623:48-159 12735:160-162 12738:163-166 12742:167-571 13147:572-810 13386:811-817 13393:818-863 13439:864-947 13523:948-949 13525:950-1444];comp101252_c0_seq1_2 len=1553 path=[18161:0-28 18190:29-80 10039:81-104 10063:105-130 10089:131-245 10204:246-361 10320:362-385 17735:386-679 13147:680-918 13386:919-9…	Haliotis_sp_Tri_109450_c0_g1_i1	160	174	yes	no	3	3.26e-07	95.264	57246000			2
ANQLLQSPLADVLSR	VVALGGSRANQLLQSP	PLADVLSRNVPVYFTT	R	A	N	S	R	N	15	0	1623.89	Haliotis_sp_idb_18725_c0_g1_i1	Haliotis_sp_idb_18725_c0_g1_i1	466	480	yes	yes	2;3	5.82e-21	178.23	370040000			30
ANSINNLAGR	ASASASARANSINNLA	SINNLAGRLSSLVDAS	R	A	N	G	R	L	10	0	1028.54	Haliotis_sp_Tri_107535_c0_g1_i1;Haliotis_sp_CLC_21_c0_g1_i1	Haliotis_sp_Tri_107535_c0_g1_i1	30	39	yes	no	2	0.00019994	154.85	43753000			5
ANVLMTIVTHPDQPLPLK	GSLFKRPKANVLMTIV	PDQPLPLKKLAKFPVN	K	A	N	L	K	K	18	0	1986.1	Haliotis_sp_idb_7892_c0_g1_i1;comp104004_c0_seq4_5 len=1737 path=[4425:0-35 18479:36-51 4424:52-458 4883:459-461 4886:462-1736];comp104004_c0_seq2_5 len=2658 path=[1926:0-369 17363:370-373 2300:374-383 17370:384-391 17378:392-422 17431:423-439 3891:440-950 4402:951-958 4410:959-972 4424:973-1379 4883:1380-1382 4886:1383-2657]	Haliotis_sp_idb_7892_c0_g1_i1	88	105	yes	no	3	1.81e-10	93.226	55160000	23		10
ANVLMTIVTHPDQPLPLKK	GSLFKRPKANVLMTIV	DQPLPLKKLAKFPVND	K	A	N	K	K	L	19	1	2114.19	Haliotis_sp_idb_7892_c0_g1_i1;comp104004_c0_seq4_5 len=1737 path=[4425:0-35 18479:36-51 4424:52-458 4883:459-461 4886:462-1736];comp104004_c0_seq2_5 len=2658 path=[1926:0-369 17363:370-373 2300:374-383 17370:384-391 17378:392-422 17431:423-439 3891:440-950 4402:951-958 4410:959-972 4424:973-1379 4883:1380-1382 4886:1383-2657]	Haliotis_sp_idb_7892_c0_g1_i1	88	106	yes	no	3;4	1.04e-28	126.84	200380000	23		20
ANVNFLTADGSK	STQLLHEKANVNFLTA	FLTADGSKFTHPLHHI	K	A	N	S	K	F	12	0	1235.61	Haliotis_sp_Tri_88331_c0_g1_i1;comp101550_c1_seq1_3 len=2684 path=[2888:0-1014 3903:1015-1703 15176:1704-1706 4595:1707-1802 4691:1803-1898 15270:1899-1899 4788:1900-1901 4790:1902-2034 4923:2035-2062 10588:2063-2111 5000:2112-2247 5136:2248-2262 5151:2263-2395 5284:2396-2405 5294:2406-2560 5449:2561-2590 5479:2591-2683]	Haliotis_sp_Tri_88331_c0_g1_i1	317	328	yes	no	2	0.0056155	66.706	0			1
ANVNINSVEPVK	AQVDPEIKANVNINSV	INSVEPVKGAQAETNL	K	A	N	V	K	G	12	0	1282.69	Haliotis_sp_idb_43368_c0_g1_i1	Haliotis_sp_idb_43368_c0_g1_i1	83	94	yes	yes	2	4.52e-05	150.06	47285000			2
ANWIYQMQMK	QAMDPTARANWIYQMQ	WIYQMQMKARQYYRQR	R	A	N	M	K	A	10	0	1311.61	Haliotis_sp_idb_5580_c0_g1_i1	Haliotis_sp_idb_5580_c0_g1_i1	398	407	yes	yes	2	0.0070989	89.08	9631900	479;480		2
APASPATASSSK	TATVTVKRAPASPATA	PATASSSKASVVISRS	R	A	P	S	K	A	12	0	1073.54	Haliotis_sp_CLC_73_c0_g1_i1	Haliotis_sp_CLC_73_c0_g1_i1	450	461	yes	yes	2	0.006629	94.122	14023000			2
APASPATASSSKASVVISR	TATVTVKRAPASPATA	KASVVISRSSKTSAES	R	A	P	S	R	S	19	1	1785.96	Haliotis_sp_CLC_73_c0_g1_i1	Haliotis_sp_CLC_73_c0_g1_i1	450	468	yes	yes	3	4.33e-05	84.249	47359000			2
APATQACFDK	LCDLDEFKAPATQACF	ATQACFDKNLLVIEDI	K	A	P	D	K	N	10	0	1107.5	Haliotis_sp_idb_39663_c0_g1_i1	Haliotis_sp_idb_39663_c0_g1_i1	16	25	yes	yes	2	0.015373	100.88	3539500			4
APCDPIVTCVGDTTLTGK	VQRVQCFRAPCDPIVT	GDTTLTGKSGECPRVT	R	A	P	G	K	S	18	0	1903.9	Haliotis_sp_idb_45304_c0_g1_i1	Haliotis_sp_idb_45304_c0_g1_i1	239	256	yes	yes	2;3	5.34e-12	141.07	49449000			9
APCDYIIGHCIGR	CGLRPEPKAPCDYIIG	IIGHCIGREKCIPCEA	K	A	P	G	R	E	13	0	1530.71	Haliotis_sp_idb_1745_c0_g1_i1;Haliotis_sp_CLC_2232_c0_g1_i1	Haliotis_sp_idb_1745_c0_g1_i1	296	308	yes	no	2;3	3.46e-05	117.2	187230000			16
APDFVFYAPR	VIKPIDKKAPDFVFYA	DFVFYAPRLRINKRIL	K	A	P	P	R	L	10	0	1181.59	comp164267_c0_seq1_5 len=529 path=[507:0-528]	comp164267_c0_seq1_5 len=529 path=[507:0-528]	104	113	yes	yes	2	0.039629	75.387	5001400			1
APGPEPHFFDR	LRIHPDVRAPGPEPHF	PEPHFFDRHYNKGLQW	R	A	P	D	R	H	11	0	1268.59	Haliotis_sp_Tri_123348_c0_g1_i1;comp98866_c0_seq1_1 len=3558 path=[1:0-163 165:164-165 167:166-323 325:324-2413 2415:2414-2430 2432:2431-2654 2658:2655-2725 2729:2726-2749 2753:2750-2843 2847:2844-2867 2871:2868-3005 3009:3006-3029 3033:3030-3057 3061:3058-3081 3085:3082-3089 3093:3090-3113 3117:3114-3133 3137:3134-3157 3161:3158-3177 3181:3178-3201 3205:3202-3392 3396:3393-3393 3397:3394-3417 34…	Haliotis_sp_Tri_123348_c0_g1_i1	215	225	yes	no	2;3	0.0012004	116.74	104470000			16
APLPFPDPSTQNAALWGK	HPGPFPARAPLPFPDP	QNAALWGKDPFQITPP	R	A	P	G	K	D	18	0	1908.97	Haliotis_sp_idb_20008_c0_g1_i1;Haliotis_sp_CLC_363_c0_g1_i1	Haliotis_sp_idb_20008_c0_g1_i1	447	464	yes	no	2;3	4.9e-09	123.4	38294000			11
APLPSHLSQNEVSSDK	IIPVQLARAPLPSHLS	QNEVSSDKSVVGEKAS	R	A	P	D	K	S	16	0	1707.84	Haliotis_sp_idb_36583_c0_g1_i1	Haliotis_sp_idb_36583_c0_g1_i1	251	266	yes	yes	2;3	5.53e-13	152.37	132180000			16
APLSRPGFTK	RSRSLTVRAPLSRPGF	LSRPGFTKAPLFRVRQ	R	A	P	T	K	A	10	1	1072.6	Haliotis_sp_idb_8012_c0_g1_i1	Haliotis_sp_idb_8012_c0_g1_i1	465	474	yes	yes	3	0.027106	76.282	39279000			2
APNPINCAQYINCAPSQPQIIECGYPR	CQTYPGKRAPNPINCA	IIECGYPRLFNGSVCI	R	A	P	P	R	L	27	0	3130.44	Haliotis_sp_idb_1745_c0_g1_i1;Haliotis_sp_CLC_2232_c0_g1_i1	Haliotis_sp_idb_1745_c0_g1_i1	1651	1677	yes	no	3	4.47e-11	72.302	7070500			2
APNSVSHGYPHR	YSLPQSGKAPNSVSHG	VSHGYPHRGYPYPGPY	K	A	P	H	R	G	12	0	1320.63	Haliotis_sp_Tri_73035_c0_g1_i1	Haliotis_sp_Tri_73035_c0_g1_i1	453	464	yes	yes	2;3;4	2.89e-13	174.05	307390000			29
APTSGPPAGVDPSK	PYGTQGIRAPTSGPPA	PAGVDPSKIRYFGQQT	R	A	P	S	K	I	14	0	1279.64	Haliotis_sp_idb_17014_c0_g1_i1;Haliotis_sp_idb_17016_c0_g1_i1;Haliotis_sp_Tri_15512_c0_g1_i1	Haliotis_sp_idb_17014_c0_g1_i1	483	496	yes	no	2	9.25e-06	136.83	5859000			2
AQAQTMLQSQVQK	GMTQAQARAQAQTMLQ	MLQSQVQKRLQAQANA	R	A	Q	Q	K	R	13	0	1459.75	Haliotis_sp_CLC_1125_c0_g1_i1	Haliotis_sp_CLC_1125_c0_g1_i1	784	796	yes	yes	2;3	4.1e-96	220.09	574230000	262		39
AQNNFGSQGQTGQESFSR	LPTNSMDRAQNNFGSQ	TGQESFSRGSGVVTPS	R	A	Q	S	R	G	18	0	1941.86	Haliotis_sp_Tri_14507_c0_g1_i1	Haliotis_sp_Tri_14507_c0_g1_i1	328	345	yes	yes	3	5.86e-05	82.449	15101000			2
AQTIDAGAALSDSGK	VVGDVVNKAQTIDAGA	AALSDSGKGGTTIVDG	K	A	Q	G	K	G	15	0	1403.69	Haliotis_sp_idb_3591_c0_g1_i1	Haliotis_sp_idb_3591_c0_g1_i1	1068	1082	yes	yes	2	3.91e-21	179.56	458980000			35
AQTYLMNLYMLENQATDAQLEAMGHLMR	NKPAQFAKAQTYLMNL	EAMGHLMRQRNQDPDI	K	A	Q	M	R	Q	28	0	3255.52	Haliotis_sp_Tri_1743_c0_g1_i1	Haliotis_sp_Tri_1743_c0_g1_i1	179	206	yes	yes	3;4	7.77e-21	110.06	41821000	572;573;574;575		3
AQTYLMTLNR	NKPAQFAKAQTYLMTL	TYLMTLNRLENSATDA	K	A	Q	N	R	L	10	0	1209.62	comp89145_c0_seq1_3 len=993 path=[980:0-211 1192:212-291 1272:292-319 3404:320-320 1301:321-347 1328:348-375 1982:376-515 1496:516-542 2723:543-554 1535:555-605 2598:606-672 1650:673-752 2858:753-794 1784:795-835 1825:836-850 1840:851-922 3206:923-934 1924:935-957 1947:958-992]	comp89145_c0_seq1_3 len=993 path=[980:0-211 1192:212-291 1272:292-319 3404:320-320 1301:321-347 1328:348-375 1982:376-515 1496:516-542 2723:543-554 1535:555-605 2598:606-672 1650:673-752 2858:753-794 1784:795-835 1825:836-850 1840:851-922 3206:923-934 1924:935-957 1947:958-992]	196	205	yes	yes	2	0.0013521	115.7	401860000	116		14
AQVPSQATSSLDANK	HPRPDVTKAQVPSQAT	TSSLDANKMTFSFGPM	K	A	Q	N	K	M	15	0	1515.75	Haliotis_sp_idb_6290_c0_g1_i1	Haliotis_sp_idb_6290_c0_g1_i1	866	880	yes	yes	2;3	0.00014016	115.04	67293000			12
AQVQIQTLGQSHPQPMMVNQQR	AQANAQTRAQVQIQTL	PMMVNQQRMMTMQASA	R	A	Q	Q	R	M	22	0	2518.25	Haliotis_sp_CLC_1125_c0_g1_i1	Haliotis_sp_CLC_1125_c0_g1_i1	808	829	yes	yes	3;4	5.05e-21	128.79	497130000	263;264		16
AQWFIGNR	YSKCGSCRAQWFIGNR	AQWFIGNREVKCDIPW	R	A	Q	N	R	E	8	0	990.504	Haliotis_sp_Tri_14507_c0_g1_i1	Haliotis_sp_Tri_14507_c0_g1_i1	512	519	yes	yes	2	0.042071	120.49	14605000			1
ARFEELNADLFR	DFYTSITRARFEELNA	ELNADLFRGTLDPVEK	R	A	R	F	R	G	12	1	1479.75	comp79549_c0_seq1_2 len=2081 path=[4331:0-15 2061:16-1969 4016:1970-2008 4058:2009-2080];comp145818_c0_seq1_2 len=1024 path=[1002:0-1023];tr|Q17UC1|Q17UC1_HALTU 71kDa heat shock protein OS=Haliotis tuberculata GN=hsp71 PE=2 SV=1;tr|C1KC83|C1KC83_HALDV Heat shock cognate protein 70 OS=Haliotis diversicolor PE=2 SV=1;Haliotis_sp_idb_28957_c0_g1_i1;tr|Q2MJK5|Q2MJK5_HALDH Heat shock protein 70 OS=Hal…	comp79549_c0_seq1_2 len=2081 path=[4331:0-15 2061:16-1969 4016:1970-2008 4058:2009-2080]	320	331	yes	no	2;3	6.5e-05	116.51	19455000			4
ARPFPDGLAEDIDKGEVSAR	KHNRLYMKARPFPDGL	DKGEVSARQELKARAR	K	A	R	A	R	Q	20	2	2142.07	comp62063_c0_seq1_1 len=3033 path=[1:0-911 913:912-1644 1646:1645-2400 2402:2401-3032]	comp62063_c0_seq1_1 len=3033 path=[1:0-911 913:912-1644 1646:1645-2400 2402:2401-3032]	628	647	yes	yes	3	2.85e-09	106.42	2116400			1
ASAAALNDGIK	TVIAQVSKASAAALND	AALNDGIKLFATNTGG	K	A	S	I	K	L	11	0	1029.55	Haliotis_sp_CLC_4146_c0_g1_i1;comp87152_c0_seq1_4 len=1152 path=[1:0-8 10:9-10 12:11-34 36:35-35 37:36-59 61:60-303 305:304-306 308:307-330 332:331-879 881:880-903 905:904-1151];Haliotis_sp_idb_7271_c0_g1_i1	Haliotis_sp_CLC_4146_c0_g1_i1	159	169	yes	no	2	0.0053557	105.2	35316000			1
ASASAAASARASAYAR	ASASASARASASAAAS	ARASAYARVQVAAAAA	R	A	S	A	R	V	16	1	1480.74	Haliotis_sp_Tri_107535_c0_g1_i1;Haliotis_sp_CLC_21_c0_g1_i1	Haliotis_sp_Tri_107535_c0_g1_i1	260	275	yes	no	3	0.0010283	74.789	1919800			2
ASASASARASASAAASAR	ARARAGARASASASAR	ASAAASARASAYARVQ	R	A	S	A	R	A	18	1	1562.78	Haliotis_sp_Tri_107535_c0_g1_i1;Haliotis_sp_CLC_21_c0_g1_i1	Haliotis_sp_Tri_107535_c0_g1_i1	252	269	yes	no	3	0.00031892	72.359	941820			1
ASASVSRPVPSITISR	ASVSSPKRASASVSRP	VPSITISRHSQSVSKP	R	A	S	S	R	H	16	1	1626.91	Haliotis_sp_idb_17035_c0_g1_i1	Haliotis_sp_idb_17035_c0_g1_i1	71	86	yes	yes	2;3	3.04e-35	179.9	24260000000			82
ASHNFINR	TSLHKGPRASHNFINR	ASHNFINRSRMTRGRG	R	A	S	N	R	S	8	0	957.478	Haliotis_sp_Tri_45070_c0_g1_i1;Haliotis_sp_idb_19360_c0_g1_i1	Haliotis_sp_Tri_45070_c0_g1_i1	1124	1131	yes	no	2;3	0.034059	120.87	8959300			2
ASIHSTASQISSSK	SSSSTNQRASIHSTAS	ASQISSSKQTAHASKT	R	A	S	S	K	Q	14	0	1402.71	Haliotis_sp_idb_44689_c0_g1_i1;Haliotis_sp_idb_44690_c0_g1_i1;Haliotis_sp_Tri_6755_c0_g1_i1	Haliotis_sp_idb_44689_c0_g1_i1	288	301	yes	no	2;3	1.08e-05	132.9	17885000			8
ASLDTLTGHPMGAR	DTLQTRRRASLDTLTG	TGHPMGARHAADMGYR	R	A	S	A	R	H	14	0	1425.7	Haliotis_sp_idb_3591_c0_g1_i1	Haliotis_sp_idb_3591_c0_g1_i1	1286	1299	yes	yes	2;3	2.11e-15	164.53	260190000	431		28
ASLPANASPK	WNLEKQVRASLPANAS	LPANASPKEQMADKIQ	R	A	S	P	K	E	10	0	954.513	Haliotis_sp_idb_3591_c0_g1_i1	Haliotis_sp_idb_3591_c0_g1_i1	82	91	yes	yes	2	0.0053471	115.57	87708000			3
ASPDDAAVYVGK	EKFYQCLKASPDDAAV	DAAVYVGKIYFNLLSI	K	A	S	G	K	I	12	0	1191.58	Haliotis_sp_Tri_52786_c0_g1_i1;comp98044_c0_seq2_2 len=1470 path=[1516:0-58 1575:59-108 1625:109-129 1646:130-263 1780:264-270 1787:271-569 6139:570-574 6144:575-586 2103:587-594 2111:595-1113 2630:1114-1130 2647:1131-1259 2776:1260-1391 2908:1392-1418 5283:1419-1469];comp98044_c0_seq1_2 len=1626 path=[3805:0-99 3905:100-123 3929:124-419 1780:420-426 1787:427-725 6139:726-730 6144:731-742 2103:74…	Haliotis_sp_Tri_52786_c0_g1_i1	182	193	yes	no	2	0.0070991	93.623	55093000			2
ASSAADINTLK	APRIPFIKASSAADIN	AADINTLKAKSADSLS	K	A	S	L	K	A	11	0	1089.57	Haliotis_sp_Tri_12080_c0_g1_i1	Haliotis_sp_Tri_12080_c0_g1_i1	603	613	yes	yes	2	0.00039561	148.28	109940000			10
ASVEASAQSSR	AKAQAEARASVEASAQ	EASAQSSRNTTGAPMQ	R	A	S	S	R	N	11	0	1091.52	Haliotis_sp_CLC_303_c0_g1_i1	Haliotis_sp_CLC_303_c0_g1_i1	312	322	yes	yes	2	0.0053071	105.46	9686000			2
ASVSAAGRAVASAR	ASATARARASVSAAGR	GRAVASARAQAVARAR	R	A	S	A	R	A	14	1	1272.69	Haliotis_sp_Tri_107535_c0_g1_i1;Haliotis_sp_CLC_21_c0_g1_i1	Haliotis_sp_Tri_107535_c0_g1_i1	226	239	yes	no	3	0.00022207	107.65	6137200			3
ASWHFFKPGFNMEQTR	LWDTYPYKASWHFFKP	GFNMEQTRDYMLKPFP	K	A	S	T	R	D	16	1	1981.93	Haliotis_sp_idb_20988_c0_g1_i1	Haliotis_sp_idb_20988_c0_g1_i1	413	428	yes	yes	4	2.85e-20	131.56	19957000	381		3
ATAVMPDGQFK	GYPAPNFKATAVMPDG	VMPDGQFKDISLSEYK	K	A	T	F	K	D	11	0	1163.56	comp51700_c0_seq3_3 len=645 path=[1:0-572 574:573-644]	comp51700_c0_seq3_3 len=645 path=[1:0-572 574:573-644]	33	43	yes	yes	2	0.00021031	143.5	51015000	81		12
ATIHFFNPDGR	TLTWQGGRATIHFFNP	HFFNPDGRYAELCIGN	R	A	T	G	R	Y	11	0	1273.62	Haliotis_sp_Tri_29101_c0_g1_i1;Haliotis_sp_CLC_652_c0_g1_i1	Haliotis_sp_Tri_29101_c0_g1_i1	228	238	yes	no	2;3	5.39e-05	134.2	467220000			27
ATLDKTLSVFPTQER	KHAWTKLKATLDKTLS	SVFPTQERTDLKPIAS	K	A	T	E	R	T	15	1	1704.9	Haliotis_sp_Tri_45070_c0_g1_i1;Haliotis_sp_CLC_1969_c0_g1_i1	Haliotis_sp_Tri_45070_c0_g1_i1	44	58	yes	no	2;3	0.0034644	72.615	52533000			3
ATMTFDDAENR	ADHLTIVRATMTFDDA	TFDDAENRCKTLGGHL	R	A	T	N	R	C	11	0	1269.53	Haliotis_sp_idb_10705_c0_g1_i1;Haliotis_sp_Tri_36495_c0_g1_i1	Haliotis_sp_idb_10705_c0_g1_i1	47	57	yes	no	2	0.00084791	116.55	12026000	327		6
ATNVGYTQLGPAK	IYDLQGIKATNVGYTQ	YTQLGPAKSALILTKN	K	A	T	A	K	S	13	0	1318.69	Haliotis_sp_Tri_45070_c0_g1_i1	Haliotis_sp_Tri_45070_c0_g1_i1	282	294	yes	yes	2;3	3.21e-05	130.1	1569400000			35
ATQALVLAPTR	QQIELDLKATQALVLA	ALVLAPTRELAQQIQK	K	A	T	T	R	E	11	0	1139.67	comp64368_c0_seq1_4 len=1757 path=[1:0-287 289:288-1653 1655:1654-1756]	comp64368_c0_seq1_4 len=1757 path=[1:0-287 289:288-1653 1655:1654-1756]	97	107	yes	yes	2	0.0025033	95.094	8815800			1
ATRPEFTIR	QSVAVTLKATRPEFTI	TRPEFTIRGFLVTLLT	K	A	T	I	R	G	9	1	1089.59	Haliotis_sp_Tri_61496_c0_g1_i1	Haliotis_sp_Tri_61496_c0_g1_i1	91	99	yes	yes	2;3	0.0027433	146.11	539480000			33
AVAGTSGGQANAGR	QQVGLLGRAVAGTSGG	GGQANAGRGNQNLERS	R	A	V	G	R	G	14	0	1215.6	Haliotis_sp_Tri_1743_c0_g1_i1	Haliotis_sp_Tri_1743_c0_g1_i1	96	109	yes	yes	2	0.0047377	74.987	0			1
AVDNILECVR	________________	DNILECVREAYDKMDV	K	A	V	V	R	E	10	0	1187.6	Haliotis_sp_Tri_137490_c0_g1_i1;comp97298_c0_seq1_5 len=1379 path=[1862:0-140 2003:141-276 2139:277-300 4970:301-352 6696:353-353 5023:354-418 8496:419-525 5195:526-580 5250:581-738 5408:739-749 5419:750-766 5436:767-972 5642:973-1378];comp97298_c0_seq3_5 len=689 path=[7054:0-76 5436:77-282 5642:283-688]	Haliotis_sp_Tri_137490_c0_g1_i1	6	15	yes	no	2	0.0031536	123.51	5106200			1
AVENSSTAIGIR	FQVEYAMKAVENSSTA	SSTAIGIRCKDGVVFG	K	A	V	I	R	C	12	0	1216.64	comp40524_c0_seq1_2 len=240 path=[1:0-168 170:169-239]	comp40524_c0_seq1_2 len=240 path=[1:0-168 170:169-239]	18	29	yes	yes	2	0.0073609	93.345	9718400			2
AVFPSIVGR	FAGDDAPRAVFPSIVG	VFPSIVGRPRHQGVMV	R	A	V	G	R	P	9	0	944.544	tr|B3TK83|B3TK83_HALDV Beta-actin 2 OS=Haliotis diversicolor PE=2 SV=1;tr|Q256S1|Q256S1_HALTU Actin OS=Haliotis tuberculata GN=actin PE=2 SV=1;tr|B3SNT2|B3SNT2_HALDV Actin OS=Haliotis diversicolor PE=2 SV=1;Haliotis_sp_Tri_131427_c0_g1_i1;comp103470_c1_seq14_6 len=1269 path=[18001:0-239 25907:240-242 1593:243-278 25943:279-283 25948:284-287 25952:288-331 21354:332-362 1713:363-373 26024:374-391 1…	tr|B3TK83|B3TK83_HALDV Beta-actin 2 OS=Haliotis diversicolor PE=2 SV=1	29	37	yes	no	2	0.012519	120.87	154750000			7
AVFPSIVGRPR	FAGDDAPRAVFPSIVG	PSIVGRPRHQGVMVGM	R	A	V	P	R	H	11	1	1197.7	tr|B3TK83|B3TK83_HALDV Beta-actin 2 OS=Haliotis diversicolor PE=2 SV=1;tr|Q256S1|Q256S1_HALTU Actin OS=Haliotis tuberculata GN=actin PE=2 SV=1;tr|B3SNT2|B3SNT2_HALDV Actin OS=Haliotis diversicolor PE=2 SV=1;Haliotis_sp_Tri_131427_c0_g1_i1;comp103470_c1_seq14_6 len=1269 path=[18001:0-239 25907:240-242 1593:243-278 25943:279-283 25948:284-287 25952:288-331 21354:332-362 1713:363-373 26024:374-391 1…	tr|B3TK83|B3TK83_HALDV Beta-actin 2 OS=Haliotis diversicolor PE=2 SV=1	29	39	yes	no	2;3	9.27e-05	133.23	177850000			17
AVFVDLEPTVIDEVR	GAGKHVPRAVFVDLEP	PTVIDEVRTGTYRQLF	R	A	V	V	R	T	15	0	1700.9	comp88085_c0_seq2_2 len=1291 path=[2880:0-86 1366:87-326 1606:327-351 1631:352-761 2041:762-786 2066:787-1103 2383:1104-1119 2399:1120-1290];comp88085_c0_seq1_1 len=1296 path=[1274:0-91 1366:92-331 1606:332-356 1631:357-766 2041:767-791 2066:792-1108 2383:1109-1124 2399:1125-1295]	comp88085_c0_seq2_2 len=1291 path=[2880:0-86 1366:87-326 1606:327-351 1631:352-761 2041:762-786 2066:787-1103 2383:1104-1119 2399:1120-1290]	94	108	yes	no	2;3	3.5e-11	123.29	85917000			7
AVLITDGYSK	SRQNTLLKAVLITDGY	LITDGYSKNIAKTIEE	K	A	V	S	K	N	10	0	1065.57	Haliotis_sp_CLC_146_c0_g1_i1;Haliotis_sp_idb_13068_c0_g1_i1;Haliotis_sp_idb_13069_c0_g1_i1	Haliotis_sp_CLC_146_c0_g1_i1	160	169	yes	no	2	0.013014	102.52	57498000			8
AVLSGSVETCPYELVLAVLK	NMTVERARAVLSGSVE	ELVLAVLKLDEYNASS	R	A	V	L	K	L	20	0	2147.15	Haliotis_sp_Tri_114598_c0_g1_i1;Haliotis_sp_idb_7598_c0_g1_i1	Haliotis_sp_Tri_114598_c0_g1_i1	752	771	yes	no	2;3	9.68e-09	85.51	11039000			3
AVLVDLEPGTMDSVR	TGGKYVPRAVLVDLEP	PGTMDSVRSGPFGQIF	R	A	V	V	R	S	15	0	1600.81	Haliotis_sp_idb_19739_c0_g1_i1;Haliotis_sp_idb_19741_c0_g1_i1;comp89963_c0_seq5_4 len=273 path=[1282:0-38 1402:39-54 1337:55-96 6791:97-101 79:102-102 80:103-144 122:145-185 163:186-191 169:192-272];Haliotis_sp_idb_19738_c0_g1_i1;tr|G9K382|G9K382_HALDV Putative tubulin beta chain OS=Haliotis diversicolor GN=TUBB PE=2 SV=1;Haliotis_sp_idb_47786_c0_g1_i1;comp83487_c0_seq4_4 len=274 path=[1:0-102 10…	Haliotis_sp_idb_19738_c0_g1_i1	63	77	no	no	2	0.00057362	87.519	30385000	372		1
AVPEALSMNLPK	ATKELDCKAVPEALSM	ALSMNLPKYYPLSCDD	K	A	V	P	K	Y	12	0	1268.68	Haliotis_sp_idb_34528_c0_g1_i1	Haliotis_sp_idb_34528_c0_g1_i1	326	337	yes	yes	2;3	0.0062002	89.805	6999100000	428		15
AVRPTGGKPGEVIVK	RQKSISGRAVRPTGGK	KPGEVIVKTCQEEGIS	R	A	V	V	K	T	15	2	1506.89	Haliotis_sp_Tri_129753_c0_g1_i1;comp102930_c0_seq1_5 len=2482 path=[1:0-245 247:246-278 280:279-294 296:295-442 444:443-462 8038:463-516 521:517-619 8120:620-636 5253:637-652 8145:653-741 5172:742-760 764:761-1008 8270:1009-1029 1033:1030-1105 1109:1106-1125 8321:1126-1152 1156:1153-1341 1345:1342-1358 1362:1359-1441 5058:1442-1490 1494:1491-1514 8477:1515-1535 1539:1536-1645 5572:1646-1649 1653:…	Haliotis_sp_Tri_129753_c0_g1_i1	87	101	yes	no	3;4	2.18e-07	97.45	102240000			8
AVSDVVECDLCK	RSHPVANKAVSDVVEC	VVECDLCKEVVTKLRA	K	A	V	C	K	E	12	0	1393.62	Haliotis_sp_Tri_62946_c0_g1_i1;Haliotis_sp_idb_29553_c0_g1_i1;comp99065_c0_seq1_4 len=2210 path=[1:0-324 326:325-450 452:451-460 462:461-530 532:531-594 596:595-630 632:631-644 646:645-679 4616:680-720 722:721-755 4398:756-841 843:842-891 893:892-1008 1010:1009-1027 1029:1028-2068 6394:2069-2078 6405:2079-2209];Haliotis_sp_idb_29552_c0_g1_i1	Haliotis_sp_Tri_62946_c0_g1_i1	123	134	yes	no	2	0.0026377	107.09	13014000			3
AVTEQGAELSNEER	DDMATCMKAVTEQGAE	AELSNEERNLLSVAYK	K	A	V	E	R	N	14	0	1531.71	comp64599_c0_seq1_4 len=1531 path=[1509:0-1368 2878:1369-1530]	comp64599_c0_seq1_4 len=1531 path=[1509:0-1368 2878:1369-1530]	66	79	yes	yes	2	3.8e-20	173.06	22594000			3
AVWHTSFGQVNCNGPPR	LYLRCGCRAVWHTSFG	VNCNGPPRIRLGHEVA	R	A	V	P	R	I	17	0	1925.9	Haliotis_sp_Tri_14507_c0_g1_i1	Haliotis_sp_Tri_14507_c0_g1_i1	66	82	yes	yes	3	2.13e-14	153.09	43711000			3
AVWNVRPSDSMGPR	LLQRDRYRAVWNVRPS	PSDSMGPRPTHVKPNP	R	A	V	P	R	P	14	1	1570.77	Haliotis_sp_Tri_45070_c0_g1_i1	Haliotis_sp_Tri_45070_c0_g1_i1	631	644	yes	yes	3	0.003795	73.877	46592000	591		1
AVYDAFVVEAQQSGR	QHYTEMLKAVYDAFVV	VEAQQSGRPRLMLTAA	K	A	V	G	R	P	15	0	1638.8	Haliotis_sp_CLC_2296_c0_g1_i1	Haliotis_sp_CLC_2296_c0_g1_i1	179	193	yes	yes	2;3	4.51e-05	108.63	55016000			6
AVYDAFVVEAQQSGRPR	QHYTEMLKAVYDAFVV	AQQSGRPRLMLTAAVA	K	A	V	P	R	L	17	1	1891.95	Haliotis_sp_CLC_2296_c0_g1_i1	Haliotis_sp_CLC_2296_c0_g1_i1	179	195	yes	yes	2;3;4	2.41e-34	184	424110000			10
AWVPLGEVGLSVNDSK	PIRTPQYRAWVPLGEV	GLSVNDSKVLIFAARS	R	A	W	S	K	V	16	0	1669.87	Haliotis_sp_idb_18771_c0_g1_i1;Haliotis_sp_idb_18767_c0_g1_i1	Haliotis_sp_idb_18771_c0_g1_i1	43	58	yes	no	2;3	0.00017591	88.385	23740000			5
AYDRPILTQEDR	TQFSLPVRAYDRPILT	PILTQEDRSQVIINIQ	R	A	Y	D	R	S	12	1	1475.74	comp107313_c0_seq1_3 len=23161 path=[1:0-25 27:26-687 689:688-1040 51643:1041-1124 47524:1125-1126 1128:1127-2114 2116:2115-2116 2118:2117-3775 3777:3776-4372 4374:4373-4408 4410:4409-4576 4578:4577-4644 4646:4645-4716 4718:4717-6321 6323:6322-6329 6331:6330-6457 6459:6458-7628 7630:7629-8470 8472:8471-10786 52568:10787-10788 52570:10789-10866 52600:10867-11006 52667:11007-11015 11017:11016-11017…	comp107313_c0_seq1_3 len=23161 path=[1:0-25 27:26-687 689:688-1040 51643:1041-1124 47524:1125-1126 1128:1127-2114 2116:2115-2116 2118:2117-3775 3777:3776-4372 4374:4373-4408 4410:4409-4576 4578:4577-4644 4646:4645-4716 4718:4717-6321 6323:6322-6329 6331:6330-6457 6459:6458-7628 7630:7629-8470 8472:8471-10786 52568:10787-10788 52570:10789-10866 52600:10867-11006 52667:11007-11015 11017:11016-11017…	5249	5260	yes	no	3	0.0015916	97.463	923960			1
AYIPQYYFNSR	PKETGPCRAYIPQYYF	PQYYFNSRTCLCEKFV	R	A	Y	S	R	T	11	0	1420.68	Haliotis_sp_CLC_77_c0_g1_i1	Haliotis_sp_CLC_77_c0_g1_i1	37	47	no	no	2;3	1.95e-08	167.73	10848000000			56
AYLPVNESFGFTADLR	GTPMFVVKAYLPVNES	FGFTADLRSNTGGQAF	K	A	Y	L	R	S	16	0	1798.89	comp62063_c0_seq1_1 len=3033 path=[1:0-911 913:912-1644 1646:1645-2400 2402:2401-3032]	comp62063_c0_seq1_1 len=3033 path=[1:0-911 913:912-1644 1646:1645-2400 2402:2401-3032]	808	823	yes	yes	2	0.0076609	66.826	4333000			1
AYPFQCPPGTVYSR	YILCNTGKAYPFQCPP	PPGTVYSRANGLCDWP	K	A	Y	S	R	A	14	0	1641.76	Haliotis_sp_Tri_7902_c0_g1_i1	Haliotis_sp_Tri_7902_c0_g1_i1	81	94	yes	yes	2	0.01181	76.728	6925900			1
AYPGLSPDDVDVFPGAISER	DAVNQLAKAYPGLSPD	FPGAISERPVPGGIVG	K	A	Y	E	R	P	20	0	2104.01	Haliotis_sp_idb_25746_c0_g1_i1;Haliotis_sp_CLC_532_c0_g1_i1	Haliotis_sp_idb_25746_c0_g1_i1	547	566	yes	no	2;3	8.58e-09	105.79	63046000			12
AYSIDAEAR	IYDYKQRKAYSIDAEA	YSIDAEARTCATFPLQ	K	A	Y	A	R	T	9	0	994.472	Haliotis_sp_Tri_31897_c0_g1_i1;Haliotis_sp_idb_16846_c0_g1_i1	Haliotis_sp_Tri_31897_c0_g1_i1	82	90	no	no	2	0.016739	113.62	47223000			2
AYYFSTGYGGFTDHTEDAVNQLAK	REFCGLPRAYYFSTGY	DAVNQLAKAYPGLSPD	R	A	Y	A	K	A	24	0	2654.19	Haliotis_sp_idb_25746_c0_g1_i1;Haliotis_sp_idb_25748_c0_g1_i1;Haliotis_sp_CLC_532_c0_g1_i1	Haliotis_sp_idb_25746_c0_g1_i1	523	546	yes	no	3	1.64e-34	131.82	173090000			14
CAANPACAEKPICR	GEGCDVCRCAANPACA	CAEKPICRMRCEFGFE	R	C	A	C	R	M	14	1	1616.72	Haliotis_sp_idb_45540_c0_g1_i1;comp104510_c0_seq13_2 len=1751 path=[15872:0-24 4431:25-449 17172:450-450 17163:451-459 4866:460-482 17184:483-548 4955:549-570 17294:571-590 4997:591-612 17329:613-656 17360:657-659 17363:660-661 17365:662-662 11087:663-668 5075:669-712 11320:713-713 11321:714-1151 17586:1152-1163 17598:1164-1173 17609:1174-1180 17616:1181-1192 5599:1193-1250 11616:1251-1271 5678:1…	Haliotis_sp_idb_45540_c0_g1_i1	177	190	yes	no	3	0.00022778	70.889	3055300			1
CCPLYQSYDITSGSCK	STGSATAKCCPLYQSY	DITSGSCKTNVTCAVG	K	C	C	C	K	T	16	0	1937.8	Haliotis_sp_CLC_2347_c0_g1_i1;Haliotis_sp_idb_28940_c0_g1_i1	Haliotis_sp_CLC_2347_c0_g1_i1	350	365	yes	no	2	0.0011138	84.508	2718800			2
CESSEIFDPIQK	GRIKATLKCESSEIFD	EIFDPIQKSCTSKILE	K	C	E	Q	K	S	12	0	1451.66	Haliotis_sp_idb_982_c0_g1_i1	Haliotis_sp_idb_982_c0_g1_i1	215	226	yes	yes	2	0.0037771	101.89	4971500			3
CETQEYVDQMK	GACCPSDRCETQEYVD	QEYVDQMKKYWNNCAP	R	C	E	M	K	K	11	0	1429.59	Haliotis_sp_Tri_3731_c0_g1_i1;comp92088_c0_seq1_4 len=674 path=[1:0-31 33:32-76 2470:77-121 123:122-145 2497:146-154 2506:155-188 190:189-256 258:257-272 2583:273-294 296:295-328 2621:329-339 341:340-350 352:351-447 2654:448-448 450:449-468 470:469-525 2678:526-531 2684:532-673]	Haliotis_sp_Tri_3731_c0_g1_i1	114	124	yes	no	2	7.33e-15	188.96	17989000	129		6
CETQEYVDQMKK	GACCPSDRCETQEYVD	EYVDQMKKYWNNCAPP	R	C	E	K	K	Y	12	1	1557.68	Haliotis_sp_Tri_3731_c0_g1_i1;comp92088_c0_seq1_4 len=674 path=[1:0-31 33:32-76 2470:77-121 123:122-145 2497:146-154 2506:155-188 190:189-256 258:257-272 2583:273-294 296:295-328 2621:329-339 341:340-350 352:351-447 2654:448-448 450:449-468 470:469-525 2678:526-531 2684:532-673]	Haliotis_sp_Tri_3731_c0_g1_i1	114	125	yes	no	3	0.00012428	124.21	11270000	129		2
CEYWAILTK	RRYEPRLRCEYWAILT	EYWAILTKYCRIVGTN	R	C	E	T	K	Y	9	0	1182.57	Haliotis_sp_idb_1745_c0_g1_i1;Haliotis_sp_CLC_2232_c0_g1_i1	Haliotis_sp_idb_1745_c0_g1_i1	1413	1421	yes	no	2	0.0018417	147.75	38322000			3
CGDTMGCFHDCEALGGCSVLVSWQDR	ARFTMDPRCGDTMGCF	VLVSWQDRGWHVPTID	R	C	G	D	R	G	26	0	3016.2	Haliotis_sp_Tri_28544_c0_g1_i1	Haliotis_sp_Tri_28544_c0_g1_i1	199	224	yes	yes	3	7.03e-16	86.08	8059000	585		3
CGGGDLCSLPK	TLEDCRRRCGGGDLCS	GDLCSLPKDPGQCAAA	R	C	G	P	K	D	11	0	1162.51	Haliotis_sp_CLC_77_c0_g1_i1	Haliotis_sp_CLC_77_c0_g1_i1	76	86	yes	yes	2	0.00034238	145.91	3606600000			15
CGGGDLCSLPKDPGQCAAAIR	TLEDCRRRCGGGDLCS	GQCAAAIRRWWYNKRT	R	C	G	I	R	R	21	1	2202	Haliotis_sp_CLC_77_c0_g1_i1	Haliotis_sp_CLC_77_c0_g1_i1	76	96	yes	yes	3	4.6e-22	144.27	32457000			3
CGGGDLCSLPR	TLEDCRRRCGGGDLCS	GDLCSLPRDPGPCKAA	R	C	G	P	R	D	11	0	1190.52	comp84928_c0_seq1_4 len=593 path=[571:0-73 645:74-129 1852:130-130 1387:131-175 1872:176-361 933:362-413 985:414-445 1017:446-450 1022:451-592]	comp84928_c0_seq1_4 len=593 path=[571:0-73 645:74-129 1852:130-130 1387:131-175 1872:176-361 933:362-413 985:414-445 1017:446-450 1022:451-592]	104	114	no	no	2	1.12e-05	129.82	232160000			10
CGGGVLCSLPR	TLEDCRRRCGGGVLCS	GVLCSLPRDPGPCDAD	R	C	G	P	R	D	11	0	1174.56	Haliotis_sp_CLC_148_c0_g1_i1	Haliotis_sp_CLC_148_c0_g1_i1	76	86	no	no	2	0.0011842	129.89	424080000			11
CGVCGDPWQGPK	QHHFQDGKCGVCGDPW	GDPWQGPKRNEPNGIY	K	C	G	P	K	R	12	0	1359.57	Haliotis_sp_CLC_1125_c0_g1_i1	Haliotis_sp_CLC_1125_c0_g1_i1	72	83	yes	yes	2	0.0013937	117.09	32019000			2
CHEFHLTLDDSPLR	DLDLYIEKCHEFHLTL	TLDDSPLRRKRFAAIY	K	C	H	L	R	R	14	0	1738.81	Haliotis_sp_Tri_52786_c0_g1_i1;comp98044_c0_seq2_2 len=1470 path=[1516:0-58 1575:59-108 1625:109-129 1646:130-263 1780:264-270 1787:271-569 6139:570-574 6144:575-586 2103:587-594 2111:595-1113 2630:1114-1130 2647:1131-1259 2776:1260-1391 2908:1392-1418 5283:1419-1469];comp98044_c0_seq5_2 len=630 path=[1516:0-58 1575:59-108 1625:109-129 1646:130-263 1780:264-270 1787:271-569 6139:570-574 6144:575-…	Haliotis_sp_Tri_52786_c0_g1_i1	91	104	yes	no	3	0.00065643	88.092	16255000			2
CIGYGHPQTCIK	YFNLLSIKCIGYGHPQ	GHPQTCIKRWWFICLK	K	C	I	I	K	R	12	0	1432.66	Haliotis_sp_Tri_52786_c0_g1_i1;comp98044_c0_seq2_2 len=1470 path=[1516:0-58 1575:59-108 1625:109-129 1646:130-263 1780:264-270 1787:271-569 6139:570-574 6144:575-586 2103:587-594 2111:595-1113 2630:1114-1130 2647:1131-1259 2776:1260-1391 2908:1392-1418 5283:1419-1469];comp98044_c0_seq1_2 len=1626 path=[3805:0-99 3905:100-123 3929:124-419 1780:420-426 1787:427-725 6139:726-730 6144:731-742 2103:74…	Haliotis_sp_Tri_52786_c0_g1_i1	203	214	yes	no	3	0.0037926	81.709	5531400			1
CINALAADPSCHQYTAQAVSSIQVLEQQHK	SSVSNYSKCINALAAD	QVLEQQHKVACGEDGG	K	C	I	H	K	V	30	0	3366.61	Haliotis_sp_Tri_83476_c0_g1_i1	Haliotis_sp_Tri_83476_c0_g1_i1	223	252	yes	yes	3;4	9.91e-31	99.396	105540000			11
CIYEAWSDDGR	GEFCARFRCIYEAWSD	EAWSDDGRGTFDNIYE	R	C	I	G	R	G	11	0	1370.56	Haliotis_sp_CLC_620_c0_g1_i1;Haliotis_sp_idb_44242_c0_g1_i1;comp427051_c0_seq1_4 len=209 path=[1:0-208]	Haliotis_sp_CLC_620_c0_g1_i1	197	207	yes	no	2	0.019618	81.92	0			1
CMAPSSVPCSIDPCR	FWLQDYMRCMAPSSVP	PCSIDPCRMNGKTGVV	R	C	M	C	R	M	15	0	1735.71	Haliotis_sp_CLC_303_c0_g1_i1	Haliotis_sp_CLC_303_c0_g1_i1	401	415	yes	yes	2	4.74e-05	124.62	19207000	300		2
CMCDNPPTKPSEPDAIK	GLVWTQAKCMCDNPPT	PSEPDAIKDLPIFSSG	K	C	M	I	K	D	17	1	1958.85	Haliotis_sp_idb_42414_c0_g1_i1;comp188351_c0_seq1_6 len=718 path=[1:0-717]	Haliotis_sp_idb_42414_c0_g1_i1	158	174	yes	no	3	1.67e-05	100.58	34550000	467		3
CNCQEIHDGCDKRPLSR	LEVFKADRCNCQEIHD	CDKRPLSRDGTVFEQR	R	C	N	S	R	D	17	2	2143.93	Haliotis_sp_idb_5218_c0_g1_i1	Haliotis_sp_idb_5218_c0_g1_i1	113	129	yes	yes	3;4;5	3.24e-28	179.14	119510000			9
CNLYMLK	VAQTKKVKCNLYMLKR	KCNLYMLKRSLRHYIS	K	C	N	L	K	R	7	0	940.451	Haliotis_sp_Tri_100716_c0_g1_i1;sp|P86726|UP7_HALAI Uncharacterized protein 7 OS=Haliotis asinina PE=1 SV=1	Haliotis_sp_Tri_100716_c0_g1_i1	26	32	yes	no	2	0.037975	105.2	295300000			1
CNVQQVQCFR	IRCARGLKCNVQQVQC	VQQVQCFRAPCDPIVT	K	C	N	F	R	A	10	0	1337.6	Haliotis_sp_idb_45304_c0_g1_i1;Haliotis_sp_idb_45305_c0_g1_i1	Haliotis_sp_idb_45304_c0_g1_i1	323	332	yes	no	2	8.46e-50	217.64	5671100			3
CNVWYPYR	FCNSVQERCNVWYPYR	CNVWYPYRTPNSVCNN	R	C	N	Y	R	T	8	0	1156.51	Haliotis_sp_idb_25746_c0_g1_i1;Haliotis_sp_idb_25748_c0_g1_i1	Haliotis_sp_idb_25746_c0_g1_i1	82	89	yes	no	2	0.026019	137.18	9847200			2
CPLELGQPCGSLTQR	APCGCCPKCPLELGQP	PCGSLTQRCQFDLWCF	K	C	P	Q	R	C	15	0	1714.81	comp70759_c0_seq1_2 len=449 path=[1:0-87 89:88-101 103:102-218 220:219-370 372:371-448]	comp70759_c0_seq1_2 len=449 path=[1:0-87 89:88-101 103:102-218 220:219-370 372:371-448]	66	80	yes	yes	2;3	3.74e-28	187.16	1868600000			45
CPLFTEYSK	DGTWVRHRCPLFTEYS	PLFTEYSKGNCGCAFL	R	C	P	S	K	G	9	0	1143.53	Haliotis_sp_CLC_2347_c0_g1_i1;Haliotis_sp_idb_28940_c0_g1_i1;comp238950_c0_seq1_2 len=684 path=[1:0-683]	Haliotis_sp_CLC_2347_c0_g1_i1	411	419	yes	no	2	0.00023416	155.84	44256000			2
CQFDLWCFK	PCGSLTQRCQFDLWCF	QFDLWCFKSSGNKIEA	R	C	Q	F	K	S	9	0	1302.55	comp70759_c0_seq1_2 len=449 path=[1:0-87 89:88-101 103:102-218 220:219-370 372:371-448]	comp70759_c0_seq1_2 len=449 path=[1:0-87 89:88-101 103:102-218 220:219-370 372:371-448]	81	89	yes	yes	2	0.00012501	185.81	949650000			13
CQFDLWCLR	PCGSFTQRCQFDLWCL	QFDLWCLRRKGNKIEA	R	C	Q	L	R	R	9	0	1296.57	sp|P82595|PLS_HALLA Perlustrin OS=Haliotis laevigata PE=1 SV=2	sp|P82595|PLS_HALLA Perlustrin OS=Haliotis laevigata PE=1 SV=2	49	57	yes	yes	2	1.51e-06	196.88	1066000000			16
CSLLYLR	CPLYPQARCSLLYLRC	RCSLLYLRCGCRAVWH	R	C	S	L	R	C	7	0	923.49	Haliotis_sp_Tri_14507_c0_g1_i1	Haliotis_sp_Tri_14507_c0_g1_i1	55	61	yes	yes	2	0.043402	167.25	36035000			1
CSPCVDTLPSCTGK	QHQCVGQKCSPCVDTL	TLPSCTGKSDGYWPLV	K	C	S	G	K	S	14	0	1580.66	Haliotis_sp_idb_1745_c0_g1_i1;Haliotis_sp_CLC_2232_c0_g1_i1;comp189149_c0_seq1_5 len=485 path=[1:0-484]	Haliotis_sp_idb_1745_c0_g1_i1	456	469	yes	no	2	5.59e-06	136.33	30600000			5
CSPRPVEKEPCEFLSIR	CVEYIMAKCSPRPVEK	PCEFLSIRRQYCTTDG	K	C	S	I	R	R	17	2	2103.02	Haliotis_sp_idb_1745_c0_g1_i1;Haliotis_sp_CLC_2232_c0_g1_i1	Haliotis_sp_idb_1745_c0_g1_i1	1059	1075	yes	no	3;4	8.59e-07	114.96	27506000			5
CTGQGEVFDPIAR	GLVDMVKRCTGQGEVF	EVFDPIARLCTTNYKP	R	C	T	A	R	L	13	0	1448.67	Haliotis_sp_idb_1745_c0_g1_i1;Haliotis_sp_CLC_2232_c0_g1_i1	Haliotis_sp_idb_1745_c0_g1_i1	203	215	yes	no	2	2.85e-21	184.11	161750000			7
CTPTGGPPTAFSECVYPQEFSISGK	QHCGQYYKCTPTGGPP	QEFSISGKECRPYTDV	K	C	T	G	K	E	25	0	2716.21	Haliotis_sp_idb_1745_c0_g1_i1;Haliotis_sp_CLC_2232_c0_g1_i1	Haliotis_sp_idb_1745_c0_g1_i1	545	569	yes	no	3	7.55e-20	100.39	7680100			3
CTSVPSENATIPTGAGEAAEGAYFGNPK	CPCEAGQKCTSVPSEN	GAYFGNPKCYNHDQQI	K	C	T	P	K	C	28	0	2795.27	Haliotis_sp_Tri_73035_c0_g1_i1	Haliotis_sp_Tri_73035_c0_g1_i1	616	643	yes	yes	3	7.12e-15	81.974	12758000			3
CVQAGAIGMCCPLYVNK	PATFRGRRCVQAGAIG	CCPLYVNKRAIDSTAN	R	C	V	N	K	R	17	0	1939.88	Haliotis_sp_CLC_12027_c0_g1_i1;Haliotis_sp_idb_54497_c0_g1_i1;Haliotis_sp_idb_41452_c0_g1_i1	Haliotis_sp_CLC_12027_c0_g1_i1	143	159	yes	no	2;3	2.88e-28	180.49	4256000000	283		42
CVQAGAIGMCCPLYVNKR	PATFRGRRCVQAGAIG	CPLYVNKRAIDSTANM	R	C	V	K	R	A	18	1	2095.98	Haliotis_sp_CLC_12027_c0_g1_i1;Haliotis_sp_idb_54497_c0_g1_i1	Haliotis_sp_CLC_12027_c0_g1_i1	143	160	yes	no	2;3;4	1.24e-39	176.23	1402700000	283		14
CYIVGSPLNAR	SSLVHCEKCYIVGSPL	VGSPLNAREFVLHYGG	K	C	Y	A	R	E	11	0	1248.63	Haliotis_sp_idb_5218_c0_g1_i1	Haliotis_sp_idb_5218_c0_g1_i1	77	87	yes	yes	2;3	0.00012723	140.49	2854700000			14
CYNHDQQIQIR	GAYFGNPKCYNHDQQI	HDQQIQIRDWLKKLER	K	C	Y	I	R	D	11	0	1473.68	Haliotis_sp_Tri_73035_c0_g1_i1	Haliotis_sp_Tri_73035_c0_g1_i1	644	654	yes	yes	2;3;4	1.81e-103	274.2	4919500000			71
CYRPEKPGSCPPR	CGKPGCRRCYRPEKPG	KPGSCPPRKYDAGVCV	R	C	Y	P	R	K	13	2	1602.74	sp|P84811|PWAP_HALLA Perlwapin OS=Haliotis laevigata PE=1 SV=1;comp236269_c0_seq1_4 len=272 path=[250:0-271]	sp|P84811|PWAP_HALLA Perlwapin OS=Haliotis laevigata PE=1 SV=1	85	97	no	no	2;3;4	1.08e-07	152.4	4432300000			56
DACQYLTNTQTYTGAPCTK	CGSSPMVKDACQYLTN	YTGAPCTKPSCAGKID	K	D	A	T	K	P	19	0	2191.95	Haliotis_sp_idb_1745_c0_g1_i1;Haliotis_sp_CLC_2232_c0_g1_i1	Haliotis_sp_idb_1745_c0_g1_i1	1563	1581	yes	no	2	1.07e-06	108.71	4677300			1
DACQYLTNTQTYTGAPCTKPSCAGK	CGSSPMVKDACQYLTN	TKPSCAGKIDGLHYFP	K	D	A	G	K	I	25	1	2792.22	Haliotis_sp_idb_1745_c0_g1_i1;Haliotis_sp_CLC_2232_c0_g1_i1	Haliotis_sp_idb_1745_c0_g1_i1	1563	1587	yes	no	3	3.31e-33	128.98	42450000			5
DAFITESQQAGR	VTLCKELKDAFITESQ	TESQQAGRESLLLTAA	K	D	A	G	R	E	12	0	1321.63	Haliotis_sp_idb_43266_c0_g1_i1	Haliotis_sp_idb_43266_c0_g1_i1	177	188	yes	yes	2	9.66e-05	140.78	42985000			4
DAFTTESQQAGR	VTLCKELKDAFTTESQ	TESQQAGRESLLLTAA	K	D	A	G	R	E	12	0	1309.59	comp79626_c0_seq1_4 len=1656 path=[1634:0-1091 2726:1092-1132 2767:1133-1655]	comp79626_c0_seq1_4 len=1656 path=[1634:0-1091 2726:1092-1132 2767:1133-1655]	191	202	yes	yes	2	6.15e-16	169.82	49368000			13
DAGTIAGLNVLR	DSQRQATKDAGTIAGL	IAGLNVLRIINEPTAA	K	D	A	L	R	I	12	0	1198.67	comp79549_c0_seq1_2 len=2081 path=[4331:0-15 2061:16-1969 4016:1970-2008 4058:2009-2080];comp145818_c0_seq1_2 len=1024 path=[1002:0-1023];Haliotis_sp_idb_37000_c0_g1_i1;comp106854_c0_seq4_3 len=3390 path=[3371:0-258 3630:259-359 3731:360-403 13182:404-411 13190:412-412 13191:413-430 3802:431-482 3854:483-515 3887:516-539 13252:540-556 13269:557-579 3951:580-581 3953:582-606 13312:607-655 13362:65…	comp79549_c0_seq1_2 len=2081 path=[4331:0-15 2061:16-1969 4016:1970-2008 4058:2009-2080]	180	191	yes	no	2	0.00036915	113.22	22396000			5
DAGTIAGLNVMR	DAQRQATKDAGTIAGL	IAGLNVMRIINEPTAA	K	D	A	M	R	I	12	0	1216.62	comp136401_c0_seq1_5 len=2422 path=[2400:0-2421];Haliotis_sp_Tri_2770_c0_g1_i1;comp99703_c0_seq1_2 len=2817 path=[2795:0-1060 3856:1061-1739 4535:1740-1764 4560:1765-1802 4598:1803-1812 4608:1813-1836 4632:1837-2307 5103:2308-2429 5225:2430-2816]	Haliotis_sp_Tri_2770_c0_g1_i1	228	239	no	no	2	0.016839	70.685	23688000			2
DAGTITGLNVLR	DSQRQATKDAGTITGL	ITGLNVLRIINEPTAA	K	D	A	L	R	I	12	0	1228.68	Haliotis_sp_idb_11270_c0_g1_i1;comp93111_c0_seq1_5 len=3363 path=[29:0-40 7572:41-49 78:50-639 7684:640-652 681:653-663 692:664-701 730:702-705 734:706-2191 7821:2192-2206 2235:2207-2215 2244:2216-3362]	Haliotis_sp_idb_11270_c0_g1_i1	160	171	yes	no	2	5.84e-05	113.38	13639000			2
DALVWNHATGR	REAYSYLRDALVWNHA	VWNHATGRFGAQIGLD	R	D	A	G	R	F	11	0	1238.62	Haliotis_sp_Tri_25106_c0_g1_i1	Haliotis_sp_Tri_25106_c0_g1_i1	221	231	yes	yes	2;3	0.0040684	84.479	131850000			7
DAMLEDQSSYFQCQDQR	RGKADGYKDAMLEDQS	YFQCQDQRTTIVSCPG	K	D	A	Q	R	T	17	0	2119.86	Haliotis_sp_idb_1745_c0_g1_i1;Haliotis_sp_CLC_2232_c0_g1_i1	Haliotis_sp_idb_1745_c0_g1_i1	1292	1308	yes	no	2;3	2.04e-20	136.26	76381000	351		10
DANNVLLDPSLK	CGTGSCCRDANNVLLD	VLLDPSLKNDDFAPST	R	D	A	L	K	N	12	0	1297.69	Haliotis_sp_Tri_3731_c0_g1_i1;comp92088_c0_seq1_4 len=674 path=[1:0-31 33:32-76 2470:77-121 123:122-145 2497:146-154 2506:155-188 190:189-256 258:257-272 2583:273-294 296:295-328 2621:329-339 341:340-350 352:351-447 2654:448-448 450:449-468 470:469-525 2678:526-531 2684:532-673]	Haliotis_sp_Tri_3731_c0_g1_i1	53	64	yes	no	2	0.0067528	83.204	37480000			4
DANYPSSGAQHELLPK	TNRPYLKKDANYPSSG	AQHELLPKTSFGQDIK	K	D	A	P	K	T	16	0	1725.83	Haliotis_sp_idb_8012_c0_g1_i1	Haliotis_sp_idb_8012_c0_g1_i1	118	133	yes	yes	3	0.00079711	71.354	39376000			1
DASFLSDHPR	NRMSQTSRDASFLSDH	SFLSDHPRSSMSQSSD	R	D	A	P	R	S	10	0	1143.53	Haliotis_sp_idb_3591_c0_g1_i1	Haliotis_sp_idb_3591_c0_g1_i1	686	695	yes	yes	2;3	5.5e-20	198.72	7618100000			96
DASGLNLITQK	FLPPQNNKDASGLNLI	GLNLITQKTKLPRRAG	K	D	A	Q	K	T	11	0	1158.62	Haliotis_sp_idb_14486_c0_g1_i1;comp103784_c0_seq4_5 len=1930 path=[22454:0-622 6128:623-751 6257:752-1488 6994:1489-1929];comp103784_c0_seq2_6 len=3095 path=[17195:0-71 17267:72-96 17292:97-853 18049:854-854 18050:855-875 25252:876-1229 18425:1230-1741 6082:1742-1771 6112:1772-1787 6128:1788-1916 6257:1917-2653 6994:2654-3094]	Haliotis_sp_idb_14486_c0_g1_i1	161	171	yes	no	2	0.00036744	100.93	12258000			3
DATNVGDEGGFAPNILENK	VIKEKYGKDATNVGDE	APNILENKEALELLKT	K	D	A	N	K	E	19	0	1959.92	comp80185_c0_seq1_5 len=1716 path=[1:0-517 519:518-558 3443:559-568 570:569-864 866:865-889 891:890-1715]	comp80185_c0_seq1_5 len=1716 path=[1:0-517 519:518-558 3443:559-568 570:569-864 866:865-889 891:890-1715]	236	254	yes	yes	2;3	4.84e-16	147.1	61411000			10
DCPSNHIYNK	SGNQWFSKDCPSNHIY	PSNHIYNKHACGCIPE	K	D	C	N	K	H	10	0	1246.54	Haliotis_sp_Tri_35519_c0_g1_i1;Haliotis_sp_idb_43536_c0_g1_i1	Haliotis_sp_Tri_35519_c0_g1_i1	75	84	yes	no	2;3	0.0047581	117.71	12846000			4
DDLTIHPFAFR	METACKFRDDLTIHPF	TIHPFAFRTHTHGLGR	R	D	D	F	R	T	11	0	1330.67	Haliotis_sp_idb_14486_c0_g1_i1;comp103784_c0_seq4_5 len=1930 path=[22454:0-622 6128:623-751 6257:752-1488 6994:1489-1929];comp103784_c0_seq2_6 len=3095 path=[17195:0-71 17267:72-96 17292:97-853 18049:854-854 18050:855-875 25252:876-1229 18425:1230-1741 6082:1742-1771 6112:1772-1787 6128:1788-1916 6257:1917-2653 6994:2654-3094]	Haliotis_sp_idb_14486_c0_g1_i1	205	215	yes	no	2	0.0082844	101.38	7281800			1
DESGSNTFVLK	LTFSHGIKDESGSNTF	GSNTFVLKKKNVQIIE	K	D	E	L	K	K	11	0	1195.57	Haliotis_sp_CLC_146_c0_g1_i1;Haliotis_sp_idb_13068_c0_g1_i1;Haliotis_sp_Tri_105374_c0_g1_i1	Haliotis_sp_CLC_146_c0_g1_i1	714	724	yes	no	2	0.014822	94.465	19567000			1
DETNYGIPQR	IIMWKLTRDETNYGIP	TNYGIPQRALRGHSHF	R	D	E	Q	R	A	10	0	1191.55	comp51969_c0_seq1_2 len=816 path=[794:0-371 1166:372-667 1462:668-815]	comp51969_c0_seq1_2 len=816 path=[794:0-371 1166:372-667 1462:668-815]	78	87	yes	yes	2	0.00059214	150.61	5700000			2
DFMIQGGDFTR	SKFHRVIKDFMIQGGD	IQGGDFTRGDGTGGKS	K	D	F	T	R	G	11	0	1285.58	Haliotis_sp_Tri_97777_c0_g1_i1;comp88441_c0_seq3_1 len=1542 path=[1563:0-601 2165:602-827 4392:828-847 3856:848-849 2456:850-877 2484:878-1541];comp88441_c0_seq2_1 len=1583 path=[1563:0-601 2165:602-827 4392:828-847 4412:848-890 2456:891-918 2484:919-1582];comp59451_c0_seq1_4 len=672 path=[650:0-671]	Haliotis_sp_Tri_97777_c0_g1_i1	88	98	yes	no	2	0.005024	91.961	26102000	115		6
DFSDPGMMSNR	VRLQNARRDFSDPGMM	DPGMMSNRMSQTSRDA	R	D	F	N	R	M	11	0	1255.5	Haliotis_sp_idb_3591_c0_g1_i1	Haliotis_sp_idb_3591_c0_g1_i1	669	679	yes	yes	2	0.0017195	99.752	452470000	432;433		16
DFSTAQFR	KLSIPEFKDFSTAQFR	DFSTAQFRQIGKLAKG	K	D	F	F	R	Q	8	0	970.451	Haliotis_sp_idb_5896_c0_g1_i1	Haliotis_sp_idb_5896_c0_g1_i1	526	533	yes	yes	2	0.032225	125.5	63774000			1
DFTIGPNETDFTIGPDETAR	LTQLDYRRDFTIGPNE	IGPDETARVSPILLSQ	R	D	F	A	R	V	20	0	2195	comp91920_c0_seq3_1 len=597 path=[1:0-45 47:46-58 60:59-105 3114:106-130 3139:131-184 170:185-200 6194:201-255 241:256-280 266:281-547 533:548-571 4603:572-596]	comp91920_c0_seq3_1 len=597 path=[1:0-45 47:46-58 60:59-105 3114:106-130 3139:131-184 170:185-200 6194:201-255 241:256-280 266:281-547 533:548-571 4603:572-596]	128	147	yes	yes	2;3	4.01e-28	159.75	50030000			4
DFYLLVASGR	DRFYDLNKDFYLLVAS	YLLVASGRATPEGNKI	K	D	F	G	R	A	10	0	1139.6	comp59223_c0_seq1_2 len=530 path=[1:0-47 49:48-413 415:414-471 1077:472-529];Haliotis_sp_Tri_28544_c0_g1_i1;Haliotis_sp_CLC_729_c0_g1_i1	Haliotis_sp_Tri_28544_c0_g1_i1	328	337	no	no	2	0.00012859	157.75	711140000			22
DFYRPFNLK	PDVVQRLRDFYRPFNL	FYRPFNLKFYQMVKQD	R	D	F	L	K	F	9	1	1198.61	Haliotis_sp_Tri_123348_c0_g1_i1;comp98866_c0_seq1_1 len=3558 path=[1:0-163 165:164-165 167:166-323 325:324-2413 2415:2414-2430 2432:2431-2654 2658:2655-2725 2729:2726-2749 2753:2750-2843 2847:2844-2867 2871:2868-3005 3009:3006-3029 3033:3030-3057 3061:3058-3081 3085:3082-3089 3093:3090-3113 3117:3114-3133 3137:3134-3157 3161:3158-3177 3181:3178-3201 3205:3202-3392 3396:3393-3393 3397:3394-3417 34…	Haliotis_sp_Tri_123348_c0_g1_i1	420	428	yes	no	2	0.0058962	143.03	18884000			2
DGIFQCSFR	TPVSGSDKDGIFQCSF	GIFQCSFRRKKVLSGD	K	D	G	F	R	R	9	0	1128.5	comp59223_c0_seq1_2 len=530 path=[1:0-47 49:48-413 415:414-471 1077:472-529];Haliotis_sp_Tri_28544_c0_g1_i1;Haliotis_sp_CLC_729_c0_g1_i1	Haliotis_sp_Tri_28544_c0_g1_i1	303	311	no	no	2	0.021353	109.66	153980000			2
DGLAVLGTFFDIAR	LSNAMRFRDGLAVLGT	GTFFDIARENPYFRPI	R	D	G	A	R	E	14	0	1493.79	Haliotis_sp_Tri_130845_c0_g1_i1;Haliotis_sp_idb_813_c0_g1_i1	Haliotis_sp_Tri_130845_c0_g1_i1	163	176	yes	no	2	1.39e-07	122.97	33989000			9
DGTVFEQR	CDKRPLSRDGTVFEQR	DGTVFEQRTMAGNWET	R	D	G	Q	R	T	8	0	950.446	Haliotis_sp_idb_5218_c0_g1_i1;Haliotis_sp_idb_5212_c0_g1_i1	Haliotis_sp_idb_5218_c0_g1_i1	130	137	yes	no	2	0.02028	147.19	181850000			5
DGVGGLDLPGLLQR	IEYSGNSRDGVGGLDL	DLPGLLQRMRSLPGQS	R	D	G	Q	R	M	14	0	1408.77	Haliotis_sp_Tri_28744_c0_g1_i1;comp64512_c0_seq1_1 len=973 path=[1:0-376 378:377-715 717:716-972]	Haliotis_sp_Tri_28744_c0_g1_i1	118	131	yes	no	2	1.22e-05	134.68	192700000			20
DHLEDQEFNPK	FEEVWDKKDHLEDQEF	EDQEFNPKTFFKLHDI	K	D	H	P	K	T	11	0	1370.61	comp92223_c1_seq1_1 len=1422 path=[5715:0-199 5915:200-218 5934:219-467 17974:468-468 6184:469-484 6200:485-1421];comp92223_c1_seq2_1 len=1458 path=[5715:0-199 5915:200-218 5934:219-467 17951:468-470 15696:471-503 17974:504-504 6184:505-520 6200:521-1457];Haliotis_sp_Tri_135246_c0_g1_i1;Haliotis_sp_idb_2286_c0_g1_i1	comp92223_c1_seq1_1 len=1422 path=[5715:0-199 5915:200-218 5934:219-467 17974:468-468 6184:469-484 6200:485-1421]	262	272	yes	no	2;3	1.11e-20	202.05	27167000			5
DHSLVACGR	DPTSASCKDHSLVACG	HSLVACGRRYEPRLRC	K	D	H	G	R	R	9	0	1013.47	Haliotis_sp_idb_1745_c0_g1_i1;Haliotis_sp_CLC_2232_c0_g1_i1	Haliotis_sp_idb_1745_c0_g1_i1	1397	1405	yes	no	2;3	0.0002395	166.16	6206100			3
DHTLVTCGSSPMVK	DVESRACKDHTLVTCG	CGSSPMVKDACQYLTN	K	D	H	V	K	D	14	0	1530.72	Haliotis_sp_idb_1745_c0_g1_i1;Haliotis_sp_CLC_2232_c0_g1_i1	Haliotis_sp_idb_1745_c0_g1_i1	1549	1562	yes	no	2;3	4.56e-21	177.93	125940000	352		10
DIAPNPEAGVGSNVIANSVSGVR	NIGVTATRDIAPNPEA	ANSVSGVRTNTLISYT	R	D	I	V	R	T	23	0	2222.13	Haliotis_sp_idb_27866_c0_g1_i1	Haliotis_sp_idb_27866_c0_g1_i1	21	43	yes	yes	2;3	2.18e-11	101.41	40246000			6
DICNDVLSLLEK	EKIETELRDICNDVLS	DVLSLLEKFLIPNASQ	R	D	I	E	K	F	12	0	1417.71	comp64599_c0_seq2_6 len=1464 path=[3017:0-1301 2878:1302-1463]	comp64599_c0_seq2_6 len=1464 path=[3017:0-1301 2878:1302-1463]	130	141	yes	yes	2	0.0028143	105.95	12496000			3
DIDFDDAEAGELLGK	QGALSAIKDIDFDDAE	EAGELLGKLSIPEFKD	K	D	I	G	K	L	15	0	1606.74	Haliotis_sp_idb_5896_c0_g1_i1	Haliotis_sp_idb_5896_c0_g1_i1	504	518	yes	yes	2	0.0048355	79.652	10999000			3
DIECTAATMDIHIPR	SSGTVERKDIECTAAT	TMDIHIPRTLLPTHKV	K	D	I	P	R	T	15	0	1741.81	comp101638_c0_seq5_5 len=1626 path=[2732:0-74 10580:75-88 10594:89-96 2829:97-107 2840:108-110 2843:111-137 7690:138-156 2889:157-160 2893:161-208 8024:209-223 10658:224-253 10688:254-275 3004:276-354 9007:355-414 3142:415-524 3252:525-1187 3915:1188-1601 10991:1602-1602 10992:1603-1625];comp101638_c0_seq1_5 len=2332 path=[2732:0-74 10580:75-88 10594:89-96 2829:97-107 2840:108-110 2843:111-137 76…	comp101638_c0_seq5_5 len=1626 path=[2732:0-74 10580:75-88 10594:89-96 2829:97-107 2840:108-110 2843:111-137 7690:138-156 2889:157-160 2893:161-208 8024:209-223 10658:224-253 10688:254-275 3004:276-354 9007:355-414 3142:415-524 3252:525-1187 3915:1188-1601 10991:1602-1602 10992:1603-1625]	27	41	yes	no	2;3	1.16e-05	131.86	81119000	4		13
DILEPMFER	ATLEPGAKDILEPMFE	ILEPMFERREDISKYT	K	D	I	E	R	R	9	0	1148.55	Haliotis_sp_idb_32603_c0_g1_i1;Haliotis_sp_idb_32602_c0_g1_i1;comp118790_c0_seq1_1 len=1114 path=[1:0-1113]	Haliotis_sp_idb_32603_c0_g1_i1	803	811	yes	no	2	0.031795	77.662	91404000			4
DIPAAIITGDPGAK	NSSDFILKDIPAAIIT	ITGDPGAKRNKLSELL	K	D	I	A	K	R	14	0	1337.72	Haliotis_sp_idb_5580_c0_g1_i1;comp8431_c0_seq1_4 len=630 path=[1:0-629]	Haliotis_sp_idb_5580_c0_g1_i1	874	887	yes	no	2	0.003345	90.707	125770000			5
DITGFNADNTIVVGSLYKPENTK	PDKTSIVKDITGFNAD	LYKPENTKTGGDSVVT	K	D	I	T	K	T	23	1	2495.25	Haliotis_sp_idb_36583_c0_g1_i1	Haliotis_sp_idb_36583_c0_g1_i1	157	179	yes	yes	3	3.81e-13	101.6	52251000			12
DITVEYIQK	DLPITDSRDITVEYIQ	ITVEYIQKKQPLMHVT	R	D	I	Q	K	K	9	0	1107.58	Haliotis_sp_Tri_6625_c0_g1_i1;Haliotis_sp_Tri_6626_c0_g1_i1;Haliotis_sp_idb_24399_c0_g1_i1;comp101634_c0_seq8_3 len=1283 path=[2891:0-100 2992:101-129 7643:130-155 3047:156-234 3126:235-258 3150:259-266 3158:267-290 3182:291-313 3205:314-321 3213:322-334 3226:335-337 3229:338-358 7815:359-359 7816:360-382 3274:383-454 3346:455-502 3394:503-547 3439:548-571 3463:572-574 3466:575-591 3483:592-598 3…	Haliotis_sp_Tri_6625_c0_g1_i1	272	280	yes	no	2	0.023789	107.57	20559000			1
DITVFDIPPYC	NDFYPGIRDITVFDIP	VFDIPPYC________	R	D	I	Y	C	-	11	0	1338.62	Haliotis_sp_Tri_31892_c0_g1_i1;comp22593_c0_seq1_3 len=735 path=[1:0-734];Haliotis_sp_Tri_31898_c0_g1_i1;Haliotis_sp_idb_24481_c0_g1_i1;Haliotis_sp_Tri_31897_c0_g1_i1;Haliotis_sp_idb_16846_c0_g1_i1	Haliotis_sp_Tri_31898_c0_g1_i1	188	198	no	no	2	0.042126	82.645	63554000			1
DITVFDIPPYCNE	NDFYPGIRDITVFDIP	DIPPYCNE________	R	D	I	N	E	-	13	0	1581.7	Haliotis_sp_idb_22001_c0_g1_i1	Haliotis_sp_idb_22001_c0_g1_i1	218	230	yes	yes	2	0.016197	80.69	24849000			1
DKSYLILVLLPATGQK	VSGLKMEKDKSYLILV	LLPATGQKNEEKAISK	K	D	K	Q	K	N	16	1	1758.03	comp105740_c0_seq2_6 len=2567 path=[2926:0-41 10721:42-56 6336:57-163 6443:164-172 10788:173-189 10805:190-195 10811:196-215 3142:216-329 10883:330-334 10888:335-337 10891:338-417 3344:418-423 3350:424-447 10961:448-452 10966:453-540 6664:541-543 3470:544-638 11063:639-640 3567:641-641 3568:642-711 3638:712-715 3642:716-739 11118:740-747 6091:748-784 3711:785-846 11181:847-865 11200:866-871 11206…	comp105740_c0_seq2_6 len=2567 path=[2926:0-41 10721:42-56 6336:57-163 6443:164-172 10788:173-189 10805:190-195 10811:196-215 3142:216-329 10883:330-334 10888:335-337 10891:338-417 3344:418-423 3350:424-447 10961:448-452 10966:453-540 6664:541-543 3470:544-638 11063:639-640 3567:641-641 3568:642-711 3638:712-715 3642:716-739 11118:740-747 6091:748-784 3711:785-846 11181:847-865 11200:866-871 11206…	151	166	yes	no	3	0.0023129	67.685	21958000			1
DKTPSVLISSQSSSSR	PYRMYNSRDKTPSVLI	SSQSSSSRFSHKQPPP	R	D	K	S	R	F	16	1	1677.85	Haliotis_sp_CLC_1125_c0_g1_i1	Haliotis_sp_CLC_1125_c0_g1_i1	442	457	yes	yes	2;3	4.59e-12	146.2	297330000			17
DLGGYDDLQDTGLSQQDMMLLQK	PSPLRSRRDLGGYDDL	QDMMLLQKLFAPPTKR	R	D	L	Q	K	L	23	0	2583.18	comp46381_c0_seq1_6 len=788 path=[766:0-787]	comp46381_c0_seq1_6 len=788 path=[766:0-787]	95	117	yes	yes	3	3.27e-09	73.809	1417900	77;78		1
DLGLLSSR	GISAISFRDLGLLSSR	DLGLLSSRYCRSVLAN	R	D	L	S	R	Y	8	0	859.476	Haliotis_sp_Tri_83476_c0_g1_i1	Haliotis_sp_Tri_83476_c0_g1_i1	399	406	yes	yes	2	0.027826	131.06	659380000			4
DLGNYLWNDYQCQK	EHCLELRRDLGNYLWN	WNDYQCQKPSHFICEK	R	D	L	Q	K	P	14	0	1815.79	tr|F8J3D2|F8J3D2_HALLA Perlucin C protein OS=Haliotis laevigata GN=perlucin C PE=2 SV=1;tr|F8J3D1|F8J3D1_HALLA Perlucin B protein OS=Haliotis laevigata GN=perlucin B PE=2 SV=1;tr|F8J3D0|F8J3D0_HALLA Perlucin A2 protein OS=Haliotis laevigata GN=perlucin A2 PE=2 SV=1;sp|P82596|PLC_HALLA Perlucin OS=Haliotis laevigata PE=1 SV=3	sp|P82596|PLC_HALLA Perlucin OS=Haliotis laevigata PE=1 SV=3	126	139	no	no	2;3	1.17e-05	135.02	717480000			9
DLGNYLWNDYQCQKPSHFICEK	EHCLELRRDLGNYLWN	PSHFICEKERIPYTNS	R	D	L	E	K	E	22	1	2814.25	tr|F8J3D2|F8J3D2_HALLA Perlucin C protein OS=Haliotis laevigata GN=perlucin C PE=2 SV=1;tr|F8J3D1|F8J3D1_HALLA Perlucin B protein OS=Haliotis laevigata GN=perlucin B PE=2 SV=1;tr|F8J3D0|F8J3D0_HALLA Perlucin A2 protein OS=Haliotis laevigata GN=perlucin A2 PE=2 SV=1;sp|P82596|PLC_HALLA Perlucin OS=Haliotis laevigata PE=1 SV=3	sp|P82596|PLC_HALLA Perlucin OS=Haliotis laevigata PE=1 SV=3	126	147	no	no	3;4	1.56e-41	161.47	4777200000			48
DLPIFSSGCK	PSEPDAIKDLPIFSSG	PIFSSGCKTLVNYAYN	K	D	L	C	K	T	10	0	1122.54	Haliotis_sp_idb_42414_c0_g1_i1;comp188351_c0_seq1_6 len=718 path=[1:0-717]	Haliotis_sp_idb_42414_c0_g1_i1	175	184	yes	no	2	0.024973	94.692	56422000			2
DLSANEMTHSK	HAGFTSNRDLSANEMT	ANEMTHSKMSPGMSHQ	R	D	L	S	K	M	11	0	1231.55	Haliotis_sp_idb_3591_c0_g1_i1	Haliotis_sp_idb_3591_c0_g1_i1	632	642	yes	yes	2;3	0.00097705	113.22	27120000	434		16
DLSRPSCPYGDR	CGTCKMYKDLSRPSCP	PSCPYGDRSLWCNTTL	K	D	L	D	R	S	12	1	1421.64	Haliotis_sp_idb_19028_c0_g1_i1;comp97297_c0_seq2_4 len=3335 path=[1:0-69 71:70-93 95:94-461 8007:462-685 687:686-695 697:696-843 8128:844-991 993:992-1009 1011:1010-1085 1087:1086-1271 1273:1272-1281 1283:1282-2153 2155:2154-2852 2854:2853-2877 2879:2878-3334]	Haliotis_sp_idb_19028_c0_g1_i1	443	454	yes	no	3	0.028142	66.619	4174200			1
DLYANTVLSGGTTMYPGIADR	KCDVDIRKDLYANTVL	MYPGIADRMQKEITAL	K	D	L	D	R	M	21	0	2214.06	tr|B3TK83|B3TK83_HALDV Beta-actin 2 OS=Haliotis diversicolor PE=2 SV=1;tr|Q256S1|Q256S1_HALTU Actin OS=Haliotis tuberculata GN=actin PE=2 SV=1;tr|B3SNT2|B3SNT2_HALDV Actin OS=Haliotis diversicolor PE=2 SV=1;Haliotis_sp_Tri_131427_c0_g1_i1;comp103470_c1_seq14_6 len=1269 path=[18001:0-239 25907:240-242 1593:243-278 25943:279-283 25948:284-287 25952:288-331 21354:332-362 1713:363-373 26024:374-391 1…	tr|B3TK83|B3TK83_HALDV Beta-actin 2 OS=Haliotis diversicolor PE=2 SV=1	292	312	yes	no	2;3	4.38e-10	111.66	75343000	19		8
DMDVQIAVDPR	FSFRAILRDMDVQIAV	VQIAVDPRIPTSVSPI	R	D	M	P	R	I	11	0	1257.6	Haliotis_sp_idb_64214_c0_g1_i1	Haliotis_sp_idb_64214_c0_g1_i1	60	70	no	no	2	0.00014391	138.45	38947000	501		5
DNAIQCNAMEHCQK	PSFWCASKDNAIQCNA	NAMEHCQKHVWN____	K	D	N	Q	K	H	14	0	1717.7	Haliotis_sp_Tri_62946_c0_g1_i1;Haliotis_sp_idb_29553_c0_g1_i1;comp99065_c0_seq1_4 len=2210 path=[1:0-324 326:325-450 452:451-460 462:461-530 532:531-594 596:595-630 632:631-644 646:645-679 4616:680-720 722:721-755 4398:756-841 843:842-891 893:892-1008 1010:1009-1027 1029:1028-2068 6394:2069-2078 6405:2079-2209];Haliotis_sp_Tri_62947_c0_g1_i1	Haliotis_sp_Tri_62946_c0_g1_i1	721	734	yes	no	3	0.013192	63.185	0	598		1
DNICPYLGSAQK	TELKQFVKDNICPYLG	PYLGSAQKQCVQDVET	K	D	N	Q	K	Q	12	0	1364.64	Haliotis_sp_Tri_62946_c0_g1_i1;Haliotis_sp_idb_29553_c0_g1_i1;comp99065_c0_seq1_4 len=2210 path=[1:0-324 326:325-450 452:451-460 462:461-530 532:531-594 596:595-630 632:631-644 646:645-679 4616:680-720 722:721-755 4398:756-841 843:842-891 893:892-1008 1010:1009-1027 1029:1028-2068 6394:2069-2078 6405:2079-2209];Haliotis_sp_idb_29552_c0_g1_i1	Haliotis_sp_Tri_62946_c0_g1_i1	159	170	yes	no	2	0.0037771	101.89	37253000			3
DNIQGITKPAIR	KRHRKVLRDNIQGITK	GITKPAIRRLARRGGV	R	D	N	I	R	R	12	1	1324.75	comp135434_c0_seq1_4 len=334 path=[312:0-333]	comp135434_c0_seq1_4 len=334 path=[312:0-333]	27	38	yes	yes	2;3	4.41e-06	160.56	175480000			19
DNLHELHLAADQR	VRSNRKSRDNLHELHL	LHLAADQRLGRASHLQ	R	D	N	Q	R	L	13	0	1530.75	Haliotis_sp_idb_3591_c0_g1_i1	Haliotis_sp_idb_3591_c0_g1_i1	1208	1220	yes	yes	2;3;4	1.78e-66	194.55	667080000			39
DNSTMGYMAAK	IMKAQALRDNSTMGYM	TMGYMAAKKHLEINPD	R	D	N	A	K	K	11	0	1187.5	comp65289_c0_seq2_1 len=2735 path=[1880:0-81 1962:82-114 6403:115-966 7256:967-2734]	comp65289_c0_seq2_1 len=2735 path=[1880:0-81 1962:82-114 6403:115-966 7256:967-2734]	632	642	yes	yes	2	0.018127	69.721	313850			1
DNVVVEVLSAAPEK	DHFKSLYKDNVVVEVL	VLSAAPEKGHVRKVRS	K	D	N	E	K	G	14	0	1468.78	Haliotis_sp_idb_7892_c0_g1_i1;comp104004_c0_seq4_5 len=1737 path=[4425:0-35 18479:36-51 4424:52-458 4883:459-461 4886:462-1736];comp104004_c0_seq2_5 len=2658 path=[1926:0-369 17363:370-373 2300:374-383 17370:384-391 17378:392-422 17431:423-439 3891:440-950 4402:951-958 4410:959-972 4424:973-1379 4883:1380-1382 4886:1383-2657]	Haliotis_sp_idb_7892_c0_g1_i1	271	284	yes	no	2;3	9.63e-05	110.35	118840000			12
DPDTVYWCDFSLDEEDGIK	ISVHNVWRDPDTVYWC	LDEEDGIKHWKHYDYN	R	D	P	I	K	H	19	0	2302.96	Haliotis_sp_CLC_1642_c0_g1_i1;comp85674_c0_seq1_1 len=1364 path=[2827:0-66 1553:67-628 2115:629-650 2137:651-998 2485:999-1296 2783:1297-1363];comp85674_c0_seq2_1 len=1436 path=[1414:0-138 1553:139-700 2115:701-722 2137:723-1070 2485:1071-1368 2783:1369-1435]	Haliotis_sp_CLC_1642_c0_g1_i1	102	120	yes	no	2;3	5.18e-35	174.78	473060000			32
DPDTVYWCDFSLDEEDGIKHWK	ISVHNVWRDPDTVYWC	EDGIKHWKHYDYNVTH	R	D	P	W	K	H	22	1	2754.19	Haliotis_sp_CLC_1642_c0_g1_i1;comp85674_c0_seq1_1 len=1364 path=[2827:0-66 1553:67-628 2115:629-650 2137:651-998 2485:999-1296 2783:1297-1363];comp85674_c0_seq2_1 len=1436 path=[1414:0-138 1553:139-700 2115:701-722 2137:723-1070 2485:1071-1368 2783:1369-1435]	Haliotis_sp_CLC_1642_c0_g1_i1	102	123	yes	no	3;4	3.93e-18	135.91	69248000			15
DPGNCYGYFLK	HDVCLLPKDPGNCYGY	NCYGYFLKYYFNSRTC	K	D	P	L	K	Y	11	0	1332.58	Haliotis_sp_CLC_148_c0_g1_i1	Haliotis_sp_CLC_148_c0_g1_i1	31	41	yes	yes	2	1.87e-16	193.96	907470000			23
DPGNCYGYFLKYYFNSR	HDVCLLPKDPGNCYGY	LKYYFNSRTCLCEKFV	K	D	P	S	R	T	17	1	2162.95	Haliotis_sp_CLC_148_c0_g1_i1	Haliotis_sp_CLC_148_c0_g1_i1	31	47	yes	yes	3	1.28e-06	122.01	3977200			1
DPGPCDADVPR	GVLCSLPRDPGPCDAD	PCDADVPRWWYNKRTN	R	D	P	P	R	W	11	0	1197.51	Haliotis_sp_CLC_148_c0_g1_i1	Haliotis_sp_CLC_148_c0_g1_i1	87	97	no	no	2;3	2.81e-15	176.78	1870900000			32
DPGPCKAAIPR	GDLCSLPRDPGPCKAA	PCKAAIPRWWYNKRTN	R	D	P	P	R	W	11	1	1180.6	comp84928_c0_seq1_4 len=593 path=[571:0-73 645:74-129 1852:130-130 1387:131-175 1872:176-361 933:362-413 985:414-445 1017:446-450 1022:451-592]	comp84928_c0_seq1_4 len=593 path=[571:0-73 645:74-129 1852:130-130 1387:131-175 1872:176-361 933:362-413 985:414-445 1017:446-450 1022:451-592]	115	125	yes	yes	3	0.0056417	93.096	3755700			2
DPGQCAAAIR	GDLCSLPKDPGQCAAA	GQCAAAIRRWWYNKRT	K	D	P	I	R	R	10	0	1057.5	Haliotis_sp_CLC_77_c0_g1_i1	Haliotis_sp_CLC_77_c0_g1_i1	87	96	yes	yes	2;3	1.15e-07	171.85	3869500000			25
DPGQCAAAIRR	GDLCSLPKDPGQCAAA	QCAAAIRRWWYNKRTN	K	D	P	R	R	W	11	1	1213.6	Haliotis_sp_CLC_77_c0_g1_i1	Haliotis_sp_CLC_77_c0_g1_i1	87	97	yes	yes	3	7.17e-05	146.11	15089000			5
DPPGQPSLLILLDK	LLTNCDAKDPPGQPSL	SLLILLDKTQRNHGKK	K	D	P	D	K	T	14	0	1504.85	Haliotis_sp_Tri_111928_c0_g1_i1;comp64272_c0_seq1_3 len=1172 path=[1150:0-1147 2298:1148-1171]	Haliotis_sp_Tri_111928_c0_g1_i1	158	171	yes	no	2	1.28e-05	134.25	84281000			15
DPPSVGPR	PPPPPFGRDPPSVGPR	DPPSVGPRVDFPPGGS	R	D	P	P	R	V	8	0	823.419	Haliotis_sp_Tri_33510_c0_g1_i1;Haliotis_sp_CLC_62_c0_g1_i1;Haliotis_sp_Tri_64677_c0_g1_i1;Haliotis_sp_Tri_33508_c0_g1_i1	Haliotis_sp_Tri_33510_c0_g1_i1	201	208	yes	no	2	0.018671	148.04	32931000			3
DPSVEEAVATDDSPNANAK	PTMEKRPRDPSVEEAV	DSPNANAKSNMTSFDT	R	D	P	A	K	S	19	0	1928.86	Haliotis_sp_Tri_12080_c0_g1_i1;Haliotis_sp_idb_12590_c0_g1_i1	Haliotis_sp_Tri_12080_c0_g1_i1	1249	1267	yes	no	2;3	1.3e-166	283.49	303230000			17
DPSVFNPPAFCK	FGITPGIKDPSVFNPP	FNPPAFCKQNITGDAA	K	D	P	C	K	Q	12	0	1377.64	comp103384_c0_seq2_4 len=1187 path=[1163:0-170 5826:171-172 5828:173-203 1367:204-205 1369:206-224 5878:225-251 5905:252-305 1469:306-345 5962:346-377 2887:378-401 6002:402-403 6004:404-411 6012:412-414 1576:415-415 1577:416-440 1602:441-475 6038:476-481 6044:482-488 1650:489-521 1683:522-525 6072:526-539 6086:540-575 6105:576-589 6119:590-596 1758:597-605 6131:606-615 6141:616-623 2504:624-660 1…	Haliotis_sp_Tri_16732_c0_g1_i1	197	208	no	no	2	2.58e-05	151.79	24793000			2
DQANNDECAFEEK	FVGRVYIRDQANNDEC	DECAFEEKTDEATPYY	R	D	Q	E	K	T	13	0	1568.6	Haliotis_sp_idb_18575_c0_g1_i1;Haliotis_sp_idb_18579_c0_g1_i1	Haliotis_sp_idb_18575_c0_g1_i1	124	136	yes	no	2	3.37e-17	181.9	37059000			6
DQEAILFGNQQNDPR	KIVEVAKRDQEAILFG	GNQQNDPRLKKKKSDP	R	D	Q	P	R	L	15	0	1743.82	Haliotis_sp_idb_16976_c0_g1_i1;comp94680_c0_seq1_2 len=2492 path=[2470:0-308 2779:309-309 2780:310-354 6053:355-416 2887:417-471 2942:472-1148 3619:1149-2491]	Haliotis_sp_idb_16976_c0_g1_i1	39	53	yes	no	2	0.00018552	123.02	5938800			1
DQEIGALTATYTNALR	LCEEMKKRDQEIGALT	ATYTNALRQKSISGRA	R	D	Q	L	R	Q	16	0	1735.87	Haliotis_sp_Tri_129753_c0_g1_i1;comp102930_c0_seq1_5 len=2482 path=[1:0-245 247:246-278 280:279-294 296:295-442 444:443-462 8038:463-516 521:517-619 8120:620-636 5253:637-652 8145:653-741 5172:742-760 764:761-1008 8270:1009-1029 1033:1030-1105 1109:1106-1125 8321:1126-1152 1156:1153-1341 1345:1342-1358 1362:1359-1441 5058:1442-1490 1494:1491-1514 8477:1515-1535 1539:1536-1645 5572:1646-1649 1653:…	Haliotis_sp_Tri_129753_c0_g1_i1	64	79	yes	no	2;3	4.1e-12	139.08	45710000			7
DQEVTVTCTYEAK	KGSMLALKDQEVTVTC	VTCTYEAKKTKQSGTH	K	D	Q	A	K	K	13	0	1542.69	Haliotis_sp_Tri_2304_c0_g1_i1	Haliotis_sp_Tri_2304_c0_g1_i1	121	133	yes	yes	2	1.76e-21	187.11	26048000			9
DQFEEVWDKK	KMHHPGSKDQFEEVWD	FEEVWDKKDHLEDQEF	K	D	Q	K	K	D	10	1	1322.61	comp92223_c1_seq1_1 len=1422 path=[5715:0-199 5915:200-218 5934:219-467 17974:468-468 6184:469-484 6200:485-1421];comp92223_c1_seq2_1 len=1458 path=[5715:0-199 5915:200-218 5934:219-467 17951:468-470 15696:471-503 17974:504-504 6184:505-520 6200:521-1457];Haliotis_sp_Tri_135246_c0_g1_i1;Haliotis_sp_idb_2286_c0_g1_i1	comp92223_c1_seq1_1 len=1422 path=[5715:0-199 5915:200-218 5934:219-467 17974:468-468 6184:469-484 6200:485-1421]	252	261	yes	no	2;3	0.015657	92.611	3674300			1
DQGFFPHPR	DIRPCEGRDQGFFPHP	QGFFPHPRKCNKFIMC	R	D	Q	P	R	K	9	0	1099.52	Haliotis_sp_idb_44571_c0_g1_i1;comp252421_c0_seq1_4 len=237 path=[215:0-236]	Haliotis_sp_idb_44571_c0_g1_i1	787	795	yes	no	2	0.036936	101.46	3184200			1
DQIEVCHVR	FVTGKVPKDQIEVCHV	QIEVCHVRKLFKSRDT	K	D	Q	V	R	K	9	0	1154.55	Haliotis_sp_Tri_137490_c0_g1_i1;comp97298_c0_seq1_5 len=1379 path=[1862:0-140 2003:141-276 2139:277-300 4970:301-352 6696:353-353 5023:354-418 8496:419-525 5195:526-580 5250:581-738 5408:739-749 5419:750-766 5436:767-972 5642:973-1378]	Haliotis_sp_Tri_137490_c0_g1_i1	78	86	yes	no	3	0.032084	66.692	2122500			2
DQMTEEELEFHYFK	NVIETKPKDQMTEEEL	ELEFHYFKMHDYDNNN	K	D	Q	F	K	M	14	0	1844.79	Haliotis_sp_CLC_7266_c0_g1_i1;comp91512_c0_seq4_5 len=1616 path=[2789:0-200 10372:201-209 3035:210-306 3132:307-320 3146:321-440 3266:441-448 3274:449-606 3432:607-1300 11160:1301-1303 424:1304-1312 433:1313-1590 711:1591-1615];comp91512_c0_seq2_5 len=1652 path=[2789:0-200 10572:201-245 3035:246-342 3132:343-356 3146:357-476 3266:477-484 3274:485-642 3432:643-1336 11160:1337-1339 424:1340-1348 43…	Haliotis_sp_CLC_7266_c0_g1_i1	186	199	yes	no	3	5.15e-07	140.82	27578000	127		4
DQSLNCR	CKFDEWVKDQSLNCRF	KDQSLNCRFFNYFWIS	K	D	Q	C	R	F	7	0	891.387	Haliotis_sp_idb_18771_c0_g1_i1;Haliotis_sp_idb_18767_c0_g1_i1	Haliotis_sp_idb_18771_c0_g1_i1	114	120	yes	no	2	0.038814	152.63	8286800			1
DQYAPNNRPGSYYPDR	QYPDVHYRDQYAPNNR	PGSYYPDRYPTDVWGG	R	D	Q	D	R	Y	16	1	1911.85	Haliotis_sp_Tri_25175_c0_g1_i1;Haliotis_sp_idb_71559_c0_g1_i1;comp75869_c0_seq2_3 len=550 path=[504:0-97 1288:98-195 1386:196-202 1393:203-235 1426:236-262 1453:263-332 2476:333-394 875:395-423 904:424-447 928:448-497 978:498-501 982:502-549]	Haliotis_sp_Tri_25175_c0_g1_i1	38	53	yes	no	3	0.00028767	88.768	38312000			5
DRLVEALFDGDR	KYFTTQGRDRLVEALF	EALFDGDRGYADCAVF	R	D	R	D	R	G	12	1	1404.7	Haliotis_sp_Tri_52786_c0_g1_i1;comp98044_c0_seq2_2 len=1470 path=[1516:0-58 1575:59-108 1625:109-129 1646:130-263 1780:264-270 1787:271-569 6139:570-574 6144:575-586 2103:587-594 2111:595-1113 2630:1114-1130 2647:1131-1259 2776:1260-1391 2908:1392-1418 5283:1419-1469];comp98044_c0_seq5_2 len=630 path=[1516:0-58 1575:59-108 1625:109-129 1646:130-263 1780:264-270 1787:271-569 6139:570-574 6144:575-…	Haliotis_sp_Tri_52786_c0_g1_i1	39	50	yes	no	2	0.0025444	119.87	10491000			4
DRPFFPGLVK	KQHYIDLKDRPFFPGL	PFFPGLVKYMNSGPVV	K	D	R	V	K	Y	10	1	1174.65	comp24068_c0_seq1_6 len=656 path=[1:0-655]	comp24068_c0_seq1_6 len=656 path=[1:0-655]	84	93	yes	yes	2	0.012833	112.13	8223800			1
DSAVYTIEYK	KVEVNPAKDSAVYTIE	AVYTIEYKAIKEPRVI	K	D	S	Y	K	A	10	0	1187.57	Haliotis_sp_Tri_12500_c0_g1_i1	Haliotis_sp_Tri_12500_c0_g1_i1	98	107	yes	yes	2	0.005892	113.93	27368000			4
DSDGDGRNNGDELGDPNCTWR	WTVALCRKDSDGDGRN	GDPNCTWRFNQSTASR	K	D	S	W	R	F	21	1	2348.93	Haliotis_sp_idb_10968_c0_g1_i1;comp112534_c0_seq1_2 len=422 path=[400:0-421];Haliotis_sp_idb_10969_c0_g1_i1	Haliotis_sp_idb_10968_c0_g1_i1	80	100	yes	no	3	1.51e-28	156.67	10628000			1
DSGSGTYQPMQLEGR	SLPRQFLRDSGSGTYQ	QPMQLEGRQFPQAPNR	R	D	S	G	R	Q	15	0	1624.72	Haliotis_sp_idb_19028_c0_g1_i1;comp97297_c0_seq2_4 len=3335 path=[1:0-69 71:70-93 95:94-461 8007:462-685 687:686-695 697:696-843 8128:844-991 993:992-1009 1011:1010-1085 1087:1086-1271 1273:1272-1281 1283:1282-2153 2155:2154-2852 2854:2853-2877 2879:2878-3334]	Haliotis_sp_idb_19028_c0_g1_i1	660	674	yes	no	2	0.0026414	72.898	2063000	146		1
DSLHANLQQMDSLHANLQQR	LHANLQQRDSLHANLQ	LHANLQQRDSLHANLQ	R	D	S	Q	R	D	20	0	2318.12	tr|F8J3D2|F8J3D2_HALLA Perlucin C protein OS=Haliotis laevigata GN=perlucin C PE=2 SV=1;tr|F8J3D1|F8J3D1_HALLA Perlucin B protein OS=Haliotis laevigata GN=perlucin B PE=2 SV=1	tr|F8J3D2|F8J3D2_HALLA Perlucin C protein OS=Haliotis laevigata GN=perlucin C PE=2 SV=1	164	183	yes	no	2;3;4	2.55e-118	243.23	18778000000	628		333
DSLHANLQQR	LHANLQQMDSLHANLQ	LHANLQQRDSLHANLQ	M	D	S	Q	R	D	10	0	1180.59	tr|F8J3D2|F8J3D2_HALLA Perlucin C protein OS=Haliotis laevigata GN=perlucin C PE=2 SV=1;tr|F8J3D1|F8J3D1_HALLA Perlucin B protein OS=Haliotis laevigata GN=perlucin B PE=2 SV=1;sp|P82596|PLC_HALLA Perlucin OS=Haliotis laevigata PE=1 SV=3	sp|P82596|PLC_HALLA Perlucin OS=Haliotis laevigata PE=1 SV=3	174	183	no	no	2;3	1.14e-09	191.54	6423500000			88
DSLHANLQQRDSLHANLQQR	LHANLQQMDSLHANLQ	LHANLQQRDSLHANLQ	M	D	S	Q	R	D	20	1	2343.18	tr|F8J3D2|F8J3D2_HALLA Perlucin C protein OS=Haliotis laevigata GN=perlucin C PE=2 SV=1;tr|F8J3D1|F8J3D1_HALLA Perlucin B protein OS=Haliotis laevigata GN=perlucin B PE=2 SV=1	tr|F8J3D2|F8J3D2_HALLA Perlucin C protein OS=Haliotis laevigata GN=perlucin C PE=2 SV=1	174	193	yes	yes	4	1.73e-06	82.609	14215000			1
DSSTLDAITMSVSNK	KDIATSRRDSSTLDAI	ITMSVSNKESTIGSRA	R	D	S	N	K	E	15	0	1567.74	Haliotis_sp_idb_3074_c0_g1_i1	Haliotis_sp_idb_3074_c0_g1_i1	256	270	yes	yes	2	0.00012274	103.88	7546300	414		4
DSTLIMQLLR	TLSEESYKDSTLIMQL	TLIMQLLRDNLTLWTS	K	D	S	L	R	D	10	0	1188.65	comp64599_c0_seq2_6 len=1464 path=[3017:0-1301 2878:1302-1463];comp160034_c0_seq1_5 len=290 path=[268:0-289];comp299622_c0_seq1_6 len=453 path=[431:0-452];comp64599_c0_seq1_4 len=1531 path=[1509:0-1368 2878:1369-1530];comp111239_c0_seq1_1 len=1999 path=[1977:0-1998];Haliotis_sp_CLC_3369_c0_g1_i1;comp94743_c0_seq3_1 len=3288 path=[1:0-118 120:119-135 137:136-359 361:360-789 791:790-808 810:809-137…	comp64599_c0_seq2_6 len=1464 path=[3017:0-1301 2878:1302-1463]	251	260	no	no	2	0.00037026	143.03	115910000	52		9
DSVLTGLTEMR	KYYTATERDSVLTGLT	LTGLTEMRYVFVHRSD	R	D	S	M	R	Y	11	0	1220.61	Haliotis_sp_Tri_12500_c0_g1_i1	Haliotis_sp_Tri_12500_c0_g1_i1	315	325	yes	yes	2	0.002616	98.898	34464000	556		4
DSYMIYVGGK	RLSVKVLKDSYMIYVG	YMIYVGGKMVSDFPST	K	D	S	G	K	M	10	0	1131.53	Haliotis_sp_idb_13824_c0_g1_i1	Haliotis_sp_idb_13824_c0_g1_i1	957	966	yes	yes	2	0.01225	85.807	1708500	335		1
DSYVGDEAQSK	VMVGMGQKDSYVGDEA	VGDEAQSKRGILTLKY	K	D	S	S	K	R	11	0	1197.52	tr|B3TK83|B3TK83_HALDV Beta-actin 2 OS=Haliotis diversicolor PE=2 SV=1;tr|Q256S1|Q256S1_HALTU Actin OS=Haliotis tuberculata GN=actin PE=2 SV=1;tr|B3SNT2|B3SNT2_HALDV Actin OS=Haliotis diversicolor PE=2 SV=1;Haliotis_sp_Tri_131427_c0_g1_i1;comp103470_c1_seq14_6 len=1269 path=[18001:0-239 25907:240-242 1593:243-278 25943:279-283 25948:284-287 25952:288-331 21354:332-362 1713:363-373 26024:374-391 1…	tr|B3TK83|B3TK83_HALDV Beta-actin 2 OS=Haliotis diversicolor PE=2 SV=1	51	61	yes	no	2	0.0041655	111.5	3627500			2
DTPAQTVICLPGSR	IYDRCTKKDTPAQTVI	VICLPGSRALIPHPEN	K	D	T	S	R	A	14	0	1513.76	Haliotis_sp_Tri_109450_c0_g1_i1;comp101252_c0_seq3_2 len=1445 path=[12575:0-38 12614:39-47 12623:48-159 12735:160-162 12738:163-166 12742:167-571 13147:572-810 13386:811-817 13393:818-863 13439:864-947 13523:948-949 13525:950-1444];Haliotis_sp_Tri_109451_c0_g1_i1	Haliotis_sp_Tri_109450_c0_g1_i1	81	94	yes	no	2	8.47e-13	132.24	172470000			3
DTPGSLDGAISDEGIITK	SKPQKNLKDTPGSLDG	SDEGIITKVFRNGRGT	K	D	T	T	K	V	18	0	1787.88	Haliotis_sp_Tri_12500_c0_g1_i1	Haliotis_sp_Tri_12500_c0_g1_i1	134	151	yes	yes	2	0.0017376	65.423	1342400			1
DTSSPYIYAK	GGFYECTRDTSSPYIY	SSPYIYAKPMCCPHKH	R	D	T	A	K	P	10	0	1143.54	Haliotis_sp_CLC_303_c0_g1_i1	Haliotis_sp_CLC_303_c0_g1_i1	439	448	yes	yes	2	0.019438	98.044	374210000			1
DTVTIVWEAPTAR	TQSVSRGRDTVTIVWE	VWEAPTARELDLETIQ	R	D	T	A	R	E	13	0	1457.75	Haliotis_sp_Tri_61496_c0_g1_i1	Haliotis_sp_Tri_61496_c0_g1_i1	140	152	yes	yes	2	0.00011313	111.79	45516000			7
DVADALVQIGK	TNGMINWKDVADALVQ	DALVQIGKVLNWLMKF	K	D	V	G	K	V	11	0	1127.62	Haliotis_sp_Tri_2746_c0_g1_i1;Haliotis_sp_Tri_17455_c0_g1_i1;tr|A0A0B4VCR4|A0A0B4VCR4_HALAI Glycine-rich boundary protein OS=Haliotis asinina GN=GRBP PE=2 SV=1	Haliotis_sp_Tri_2746_c0_g1_i1	182	192	yes	no	2;3	9.1e-11	138.99	21683000000			45
DVEQILQLADMDGDSVVSHDEFIR	AENLFDKRDVEQILQL	VSHDEFIRGVEELFSL	R	D	V	I	R	G	24	0	2730.28	comp26256_c0_seq1_5 len=485 path=[1:0-484]	comp26256_c0_seq1_5 len=485 path=[1:0-484]	106	129	yes	yes	3	6.44e-19	122.18	5600300	73		1
DVIDSLMK	LPAVHSPKDVIDSLMK	DVIDSLMKEFKGRVHS	K	D	V	M	K	E	8	0	919.468	comp105740_c0_seq2_6 len=2567 path=[2926:0-41 10721:42-56 6336:57-163 6443:164-172 10788:173-189 10805:190-195 10811:196-215 3142:216-329 10883:330-334 10888:335-337 10891:338-417 3344:418-423 3350:424-447 10961:448-452 10966:453-540 6664:541-543 3470:544-638 11063:639-640 3567:641-641 3568:642-711 3638:712-715 3642:716-739 11118:740-747 6091:748-784 3711:785-846 11181:847-865 11200:866-871 11206…	comp105740_c0_seq2_6 len=2567 path=[2926:0-41 10721:42-56 6336:57-163 6443:164-172 10788:173-189 10805:190-195 10811:196-215 3142:216-329 10883:330-334 10888:335-337 10891:338-417 3344:418-423 3350:424-447 10961:448-452 10966:453-540 6664:541-543 3470:544-638 11063:639-640 3567:641-641 3568:642-711 3638:712-715 3642:716-739 11118:740-747 6091:748-784 3711:785-846 11181:847-865 11200:866-871 11206…	121	128	yes	no	1;2	0.022008	84.498	90011000			2
DVIIAESGSIAVEKPFAVEK	NPGDKPAKDVIIAESG	EKPFAVEKKAAD____	K	D	V	E	K	K	20	1	2101.13	Haliotis_sp_Tri_97777_c0_g1_i1;comp88441_c0_seq3_1 len=1542 path=[1563:0-601 2165:602-827 4392:828-847 3856:848-849 2456:850-877 2484:878-1541];comp88441_c0_seq2_1 len=1583 path=[1563:0-601 2165:602-827 4392:828-847 4412:848-890 2456:891-918 2484:919-1582];comp88441_c0_seq4_2 len=1294 path=[3125:0-353 2165:354-579 4392:580-599 3856:600-601 2456:602-629 2484:630-1293];comp88441_c0_seq1_2 len=1335 …	Haliotis_sp_Tri_97777_c0_g1_i1	185	204	yes	no	3	8.81e-07	85.737	26530000			4
DVLSVAFSSDNR	RRFVGHTKDVLSVAFS	VAFSSDNRQIVSGSRD	K	D	V	N	R	Q	12	0	1308.63	comp51969_c0_seq1_2 len=816 path=[794:0-371 1166:372-667 1462:668-815]	comp51969_c0_seq1_2 len=816 path=[794:0-371 1166:372-667 1462:668-815]	137	148	yes	yes	2	0.00845	92.19	4120400			2
DVNAAIATIK	YRGDVVPKDVNAAIAT	NAAIATIKTKRTIQFV	K	D	V	I	K	T	10	0	1014.57	comp103717_c1_seq2_5 len=1575 path=[17181:0-94 3209:95-106 3221:107-112 3227:113-118 3233:119-121 12056:122-129 6840:130-130 6841:131-145 6856:146-151 6862:152-166 6877:167-193 3452:194-223 15079:224-226 15082:227-259 310:260-280 331:281-283 10631:284-322 373:323-385 436:386-511 562:512-538 589:539-544 595:545-553 14119:554-577 628:578-583 634:584-590 641:591-619 670:620-628 679:629-682 733:683-6…	comp103717_c1_seq2_5 len=1575 path=[17181:0-94 3209:95-106 3221:107-112 3227:113-118 3233:119-121 12056:122-129 6840:130-130 6841:131-145 6856:146-151 6862:152-166 6877:167-193 3452:194-223 15079:224-226 15082:227-259 310:260-280 331:281-283 10631:284-322 373:323-385 436:386-511 562:512-538 589:539-544 595:545-553 14119:554-577 628:578-583 634:584-590 641:591-619 670:620-628 679:629-682 733:683-6…	384	393	no	no	2	0.038428	88.596	15696000			1
DVPCDLRPVAGDK	CLMEGDIRDVPCDLRP	LRPVAGDKHVFEQWTP	R	D	V	D	K	H	13	1	1440.7	Haliotis_sp_CLC_2347_c0_g1_i1;Haliotis_sp_idb_28940_c0_g1_i1	Haliotis_sp_CLC_2347_c0_g1_i1	382	394	yes	no	2;3	0.0014775	116.58	79160000			6
DVSGANVDNVIHPGIVLK	TDKNNNLKDVSGANVD	IHPGIVLKDVKQGKYE	K	D	V	L	K	D	18	0	1845.99	Haliotis_sp_idb_44689_c0_g1_i1;Haliotis_sp_idb_44690_c0_g1_i1;Haliotis_sp_Tri_29190_c0_g1_i1	Haliotis_sp_idb_44689_c0_g1_i1	572	589	yes	no	2;3	1.24e-28	167.28	99685000			12
DVSLFEIPSYCYA	NNVFPGVKDVSLFEIP	EIPSYCYA________	K	D	V	Y	A	-	13	0	1562.7	Haliotis_sp_idb_52687_c0_g1_i1	Haliotis_sp_idb_52687_c0_g1_i1	217	229	yes	yes	2	0.0068949	88.596	17854000			1
DVTPPVLPNPCIVALCPEGHYCESR	TTCCWTPRDVTPPVLP	EGHYCESREVSCEVPP	R	D	V	S	R	E	25	0	2879.34	Haliotis_sp_idb_45304_c0_g1_i1;Haliotis_sp_idb_45305_c0_g1_i1	Haliotis_sp_idb_45304_c0_g1_i1	114	138	yes	no	3	6.08e-07	62.193	1689900			1
DYMLKPFPDHDVFHVSGSWWPNK	GFNMEQTRDYMLKPFP	SGSWWPNKLQSWSEAA	R	D	Y	N	K	L	23	1	2801.31	Haliotis_sp_idb_20988_c0_g1_i1;comp406429_c0_seq1_3 len=209 path=[187:0-208]	Haliotis_sp_idb_20988_c0_g1_i1	429	451	yes	no	4	1.38e-07	65.207	5625400	382		1
DYPNTYPNQPQPQPQPQPQPQQR	APPAGAVRDYPNTYPN	PQPQPQQRPQPRPQQP	R	D	Y	Q	R	P	23	0	2745.29	Haliotis_sp_idb_4071_c0_g1_i1;Haliotis_sp_idb_4065_c0_g1_i1	Haliotis_sp_idb_4071_c0_g1_i1	513	535	yes	no	3	9.98e-11	89.011	53261000			7
DYPNTYPNQPQPQPQPQPQPQQRPQPR	APPAGAVRDYPNTYPN	PQQRPQPRPQQPPQQV	R	D	Y	P	R	P	27	1	3223.55	Haliotis_sp_idb_4071_c0_g1_i1;Haliotis_sp_idb_4065_c0_g1_i1	Haliotis_sp_idb_4071_c0_g1_i1	513	539	yes	no	3;4	5.27e-31	102.21	476760000			6
EAAENSLVAYK	FATGNDRKEAAENSLV	ENSLVAYKAASDIAMT	K	E	A	Y	K	A	11	0	1193.59	comp111239_c0_seq1_1 len=1999 path=[1977:0-1998];Haliotis_sp_CLC_3369_c0_g1_i1;comp94743_c0_seq3_1 len=3288 path=[1:0-118 120:119-135 137:136-359 361:360-789 791:790-808 810:809-1376 1379:1377-2507 2510:2508-2527 2530:2528-3000 3003:3001-3016 9096:3017-3287]	comp111239_c0_seq1_1 len=1999 path=[1977:0-1998]	170	180	yes	no	2	0.0042901	110.84	10013000			2
EAALSGSSR	FNSHDMGREAALSGSS	AALSGSSRFLQSRDRH	R	E	A	S	R	F	9	0	876.43	Haliotis_sp_idb_3591_c0_g1_i1	Haliotis_sp_idb_3591_c0_g1_i1	728	736	yes	yes	2	0.0080944	128.6	19644000			3
EAEAAIYHLQLFEELR	RMQHLIAREAEAAIYH	LQLFEELRRLAPITSD	R	E	A	L	R	R	16	0	1930.98	comp101858_c3_seq18_4 len=2097 path=[10064:0-47 10112:48-189 10254:190-207 10272:208-1130 729:1131-1154 753:1155-1893 1492:1894-2096]	comp101858_c3_seq18_4 len=2097 path=[10064:0-47 10112:48-189 10254:190-207 10272:208-1130 729:1131-1154 753:1155-1893 1492:1894-2096]	376	391	yes	yes	3	1.56e-05	106.38	3856100			3
EAEAAIYHLQLFEELRR	RMQHLIAREAEAAIYH	QLFEELRRLAPITSDP	R	E	A	R	R	L	17	1	2087.08	comp101858_c3_seq18_4 len=2097 path=[10064:0-47 10112:48-189 10254:190-207 10272:208-1130 729:1131-1154 753:1155-1893 1492:1894-2096]	comp101858_c3_seq18_4 len=2097 path=[10064:0-47 10112:48-189 10254:190-207 10272:208-1130 729:1131-1154 753:1155-1893 1492:1894-2096]	376	392	yes	yes	3	5.33e-05	91.355	5037000			1
EAFDQSHQLFDAQIQNMDR	TVVSSSYKEAFDQSHQ	AQIQNMDRLQLLAQGN	K	E	A	D	R	L	19	0	2292.02	Haliotis_sp_Tri_45070_c0_g1_i1	Haliotis_sp_Tri_45070_c0_g1_i1	773	791	yes	yes	2;3	8.99e-71	213.64	1026600000	592		21
EAFLTSMNR	IKMSRPAREAFLTSMN	AFLTSMNRGAKSKISR	R	E	A	N	R	G	9	0	1067.51	Haliotis_sp_idb_5896_c0_g1_i1	Haliotis_sp_idb_5896_c0_g1_i1	746	754	yes	yes	2	0.0081314	103.19	26606000	487		6
EAFQLFDR	EDQTAEFKEAFQLFDR	EAFQLFDRTGDGKILY	K	E	A	D	R	T	8	0	1024.5	comp41851_c0_seq2_2 len=628 path=[1:0-450 452:451-627];comp41851_c0_seq1_2 len=673 path=[1:0-450 1300:451-495 452:496-672]	comp41851_c0_seq2_2 len=628 path=[1:0-450 452:451-627]	22	29	yes	no	2	0.045055	119.21	4978500			1
EAFSLFDKDGDGTITTK	EEQIAEFKEAFSLFDK	GDGTITTKELGTVMRS	K	E	A	T	K	E	17	1	1843.88	comp68174_c0_seq1_5 len=483 path=[1:0-315 317:316-328 330:329-482];comp201817_c0_seq1_1 len=205 path=[183:0-204];comp174986_c0_seq1_2 len=262 path=[240:0-261];comp31935_c0_seq2_5 len=377 path=[1127:0-94 868:95-376];comp97214_c1_seq13_2 len=390 path=[2855:0-215 3071:216-288 16718:289-309 863:310-389];Haliotis_sp_CLC_2355_c0_g1_i1;comp97214_c1_seq16_2 len=1450 path=[1:0-807 809:808-840 19778:841-86…	comp68174_c0_seq1_5 len=483 path=[1:0-315 317:316-328 330:329-482]	21	37	no	no	2;3	7.06e-09	125.45	65276000			8
EAGVLAAPADVFNPQKPEVAR	VGVTRCFREAGVLAAP	PQKPEVARVICSQGRR	R	E	A	A	R	V	21	1	2178.14	Haliotis_sp_idb_14711_c0_g1_i1	Haliotis_sp_idb_14711_c0_g1_i1	597	617	yes	yes	3	1.51e-11	114.55	17173000			5
EAIEWSWR	TRVGQITREAIEWSWR	EAIEWSWRRFLHLIFP	R	E	A	W	R	R	8	0	1075.51	Haliotis_sp_Tri_63049_c0_g1_i1	Haliotis_sp_Tri_63049_c0_g1_i1	287	294	yes	yes	2	0.0041903	134.48	231120000			5
EAINVEQAFQTIAR	PYFETSAKEAINVEQA	QAFQTIARNALKQETE	K	E	A	A	R	N	14	0	1588.82	comp11407_c0_seq1_4 len=205 path=[1:0-204]	comp11407_c0_seq1_4 len=205 path=[1:0-204]	41	54	yes	yes	2	2.84e-06	141.54	3792300			2
EALEDRIDTITDDR	DTPWDNMREALEDRID	IDTITDDRTPDDQDDL	R	E	A	D	R	T	14	1	1660.79	Haliotis_sp_idb_22086_c0_g1_i1;Haliotis_sp_idb_42421_c0_g1_i1	Haliotis_sp_idb_22086_c0_g1_i1	530	543	no	no	2;3	1.65e-15	171.76	225120000			18
EAQQEMLLKPGSAPVAGFR	YSDFTLKKEAQQEMLL	SAPVAGFRTVTDHNKR	K	E	A	F	R	T	19	1	2028.05	Haliotis_sp_idb_39194_c0_g1_i1	Haliotis_sp_idb_39194_c0_g1_i1	58	76	yes	yes	3	1.1e-05	98.175	30438000	461		2
EAVTCYSGLSCPAPK	NITRCNSKEAVTCYSG	GLSCPAPKGLFPHPRD	K	E	A	P	K	G	15	0	1638.74	Haliotis_sp_CLC_4146_c0_g1_i1;comp87152_c0_seq1_4 len=1152 path=[1:0-8 10:9-10 12:11-34 36:35-35 37:36-59 61:60-303 305:304-306 308:307-330 332:331-879 881:880-903 905:904-1151]	Haliotis_sp_CLC_4146_c0_g1_i1	286	300	yes	no	2	4.25e-06	134.88	48369000			3
ECFASLGSENLINLDPTK	NVVAQKTRECFASLGS	LINLDPTKQPGSLGQI	R	E	C	T	K	Q	18	0	2006.96	Haliotis_sp_idb_12493_c0_g1_i1;Haliotis_sp_CLC_388_c0_g1_i1;comp92803_c0_seq2_4 len=1122 path=[1166:0-291 2288:292-305 2302:306-324 4799:325-342 1509:343-359 1526:360-412 1579:413-434 1601:435-546 1713:547-564 1731:565-710 4909:711-711 1878:712-734 1901:735-840 2007:841-843 2010:844-1121];comp92803_c0_seq3_6 len=1715 path=[1166:0-291 2288:292-305 2302:306-324 4799:325-342 1509:343-359 1526:360-41…	Haliotis_sp_idb_12493_c0_g1_i1	35	52	yes	no	2	0.0012748	68.41	1890200			1
ECLFPQVFDPR	GNLNKFVRECLFPQVF	FPQVFDPRDNTCKDRQ	R	E	C	P	R	D	11	0	1406.67	Haliotis_sp_idb_1745_c0_g1_i1;Haliotis_sp_CLC_2232_c0_g1_i1	Haliotis_sp_idb_1745_c0_g1_i1	412	422	yes	no	2;3	0.0094479	99.752	75846000			5
ECPYPQLYNVISK	FRWPEHLRECPYPQLY	QLYNVISKQCEHYSMV	R	E	C	S	K	Q	13	0	1609.78	Haliotis_sp_Tri_109450_c0_g1_i1;comp101252_c0_seq3_2 len=1445 path=[12575:0-38 12614:39-47 12623:48-159 12735:160-162 12738:163-166 12742:167-571 13147:572-810 13386:811-817 13393:818-863 13439:864-947 13523:948-949 13525:950-1444];Haliotis_sp_Tri_109451_c0_g1_i1	Haliotis_sp_Tri_109450_c0_g1_i1	124	136	yes	no	2;3	0.0022925	100.73	93418000			8
ECRPYTDVDCAER	QEFSISGKECRPYTDV	TDVDCAERVEKVQGCD	K	E	C	E	R	V	13	1	1669.68	Haliotis_sp_idb_1745_c0_g1_i1;Haliotis_sp_CLC_2232_c0_g1_i1	Haliotis_sp_idb_1745_c0_g1_i1	570	582	yes	no	2;3	3.32e-35	184.76	520220000			20
ECTPPAPPIEKPGTCPR	KCCGGCPRECTPPAPP	EKPGTCPRLPIATPYG	R	E	C	P	R	L	17	1	1905.91	Haliotis_sp_Tri_38314_c0_g1_i1;comp24992_c0_seq1_5 len=261 path=[239:0-260]	Haliotis_sp_Tri_38314_c0_g1_i1	98	114	yes	no	3	0.00053002	75.376	102040000			6
ECVYPQLFDAVTR	PVGMVIERECVYPQLF	QLFDAVTRRCVTTTQC	R	E	C	T	R	R	13	0	1596.76	Haliotis_sp_idb_1745_c0_g1_i1;Haliotis_sp_CLC_2232_c0_g1_i1	Haliotis_sp_idb_1745_c0_g1_i1	880	892	yes	no	2;3	0.00014078	116.51	282130000			16
EDLRLPEGDLGK	LQDSGEVREDLRLPEG	LPEGDLGKEIEQKYDC	R	E	D	G	K	E	12	1	1340.69	comp51682_c0_seq1_1 len=1203 path=[1:0-1202]	comp51682_c0_seq1_1 len=1203 path=[1:0-1202]	145	156	yes	yes	3	0.001247	101.53	4762600			2
EDLVDQATDALEDR	LEDIAEAREDLVDQAT	ATDALEDRLDGIDDQA	R	E	D	D	R	L	14	0	1588.72	Haliotis_sp_idb_22086_c0_g1_i1;Haliotis_sp_Tri_23060_c0_g1_i1;Haliotis_sp_Tri_23058_c0_g1_i1;Haliotis_sp_idb_22087_c0_g1_i1	Haliotis_sp_idb_22086_c0_g1_i1	261	274	no	no	2	2.46e-33	198.23	93986000			13
EDLYLKPIQR	PNYTPGKKEDLYLKPI	LYLKPIQRTILMMGRY	K	E	D	Q	R	T	10	1	1273.7	comp62063_c0_seq1_1 len=3033 path=[1:0-911 913:912-1644 1646:1645-2400 2402:2401-3032]	comp62063_c0_seq1_1 len=3033 path=[1:0-911 913:912-1644 1646:1645-2400 2402:2401-3032]	462	471	yes	yes	2;3	0.0094398	117.31	13317000			2
EDQTEYLEER	TKVILHLKEDQTEYLE	QTEYLEERRVKEVVKK	K	E	D	E	R	R	10	0	1310.56	comp65289_c0_seq1_1 len=1940 path=[10131:0-119 1962:120-152 1995:153-1939]	comp65289_c0_seq1_1 len=1940 path=[10131:0-119 1962:120-152 1995:153-1939]	215	224	no	no	2	0.0029045	124.42	8098900			1
EDRYLHSLTK	KAKASAAKEDRYLHSL	RYLHSLTKITTFMVKL	K	E	D	T	K	I	10	1	1260.65	Haliotis_sp_Tri_108584_c0_g1_i1	Haliotis_sp_Tri_108584_c0_g1_i1	92	101	yes	yes	2;3	8.67e-08	169.82	183120000			21
EDSPYYVVCDGGR	GLNQWVGREDSPYYVV	YVVCDGGRMVYSGLCN	R	E	D	G	R	M	13	0	1515.63	Haliotis_sp_Tri_109450_c0_g1_i1;comp101252_c0_seq3_2 len=1445 path=[12575:0-38 12614:39-47 12623:48-159 12735:160-162 12738:163-166 12742:167-571 13147:572-810 13386:811-817 13393:818-863 13439:864-947 13523:948-949 13525:950-1444];comp101252_c0_seq1_2 len=1553 path=[18161:0-28 18190:29-80 10039:81-104 10063:105-130 10089:131-245 10204:246-361 10320:362-385 17735:386-679 13147:680-918 13386:919-9…	Haliotis_sp_Tri_109450_c0_g1_i1	192	204	yes	no	2	1.53e-05	120.84	148940000			4
EDVDEIVLVGGSTR	LQAVHLTREDVDEIVL	VLVGGSTRIPKVRELI	R	E	D	T	R	I	14	0	1487.75	Haliotis_sp_idb_2214_c0_g1_i1;comp106543_c0_seq12_5 len=1411 path=[3449:0-30 12683:31-58 3508:59-337 3787:338-349 17373:350-528 3978:529-529 3979:530-553 4003:554-889 4339:890-913 4363:914-1410];comp106543_c0_seq11_6 len=1451 path=[3409:0-23 14576:24-25 3435:26-39 3449:40-70 3480:71-98 3508:99-377 3787:378-389 17373:390-568 3978:569-569 3979:570-593 4003:594-929 4339:930-953 4363:954-1450];comp10…	Haliotis_sp_idb_2214_c0_g1_i1	358	371	yes	no	2	0.00058599	109.83	37752000			2
EDVLPVSEAYYHVGVR	LQGSGKSREDVLPVSE	AYYHVGVRNATNGSKK	R	E	D	V	R	N	16	0	1831.91	Haliotis_sp_idb_12174_c0_g1_i1;Haliotis_sp_CLC_8754_c0_g1_i1	Haliotis_sp_idb_12174_c0_g1_i1	433	448	yes	no	3	0.00082104	71.08	5957400			1
EEFATTSVTFLR	MVGAAVSREEFATTSV	TTSVTFLREQGFDGLD	R	E	E	L	R	E	12	0	1399.7	Haliotis_sp_idb_32310_c0_g1_i1;comp56242_c1_seq1_1 len=419 path=[865:0-418]	Haliotis_sp_idb_32310_c0_g1_i1	123	134	yes	no	2	0.00066879	128.85	17443000			3
EFADSLGIPFLETSAK	VVDYTTAKEFADSLGI	PFLETSAKNATNVEQS	K	E	F	A	K	N	16	0	1723.87	comp200473_c0_seq1_5 len=556 path=[534:0-555]	comp200473_c0_seq1_5 len=556 path=[534:0-555]	64	79	yes	yes	2	0.00079977	95.662	3246800			1
EFIAPYNIMDLPK	NGYPAVTREFIAPYNI	YNIMDLPKYVAKRDVD	R	E	F	P	K	Y	13	0	1549.79	Haliotis_sp_Tri_129603_c0_g1_i1;comp104987_c1_seq10_2 len=1719 path=[8889:0-38 5325:39-39 5326:40-163 5450:164-187 5474:188-193 5480:194-217 5504:218-277 5564:278-301 5588:302-472 5759:473-494 5781:495-1007 6294:1008-1031 6318:1032-1621 6908:1622-1627 6914:1628-1636 6923:1637-1645 6932:1646-1651 6938:1652-1660 6947:1661-1679 6966:1680-1694 6981:1695-1695 6982:1696-1698 6985:1699-1718]	Haliotis_sp_Tri_129603_c0_g1_i1	902	914	yes	no	2	0.0014403	90.759	11293000	564		2
EFVLHYGGVER	VGSPLNAREFVLHYGG	LHYGGVERVLMCDGLE	R	E	F	E	R	V	11	0	1304.65	Haliotis_sp_idb_5218_c0_g1_i1	Haliotis_sp_idb_5218_c0_g1_i1	88	98	yes	yes	2;3	4.98e-08	167.18	4259500000			33
EGMNIVEAMER	HVVFGKVKEGMNIVEA	NIVEAMERFGSRNGKT	K	E	G	E	R	F	11	0	1277.57	comp108991_c0_seq1_4 len=714 path=[692:0-713]	comp108991_c0_seq1_4 len=714 path=[692:0-713]	145	155	yes	yes	2	0.0077704	82.278	12841000	40;41		2
EGSDQSVLTIQR	TSEFFLEKEGSDQSVL	QSVLTIQRYYSSKTMS	K	E	G	Q	R	Y	12	0	1331.67	Haliotis_sp_Tri_8786_c0_g1_i1	Haliotis_sp_Tri_8786_c0_g1_i1	102	113	yes	yes	2	9.79e-09	164.48	67535000			4
EGTTTVQVAGR	SGVASAEKEGTTTVQV	TTVQVAGRTSTGTEQT	K	E	G	G	R	T	11	0	1117.57	Haliotis_sp_Tri_117880_c0_g1_i1;Haliotis_sp_idb_23862_c0_g1_i1	Haliotis_sp_Tri_117880_c0_g1_i1	333	343	yes	no	2	0.011213	97.734	9258500			4
EHALLAYTLGVK	ISKNGQTREHALLAYT	LAYTLGVKQLIVGVNK	R	E	H	V	K	Q	12	0	1313.73	comp48128_c0_seq1_4 len=1730 path=[1:0-117 119:118-1729];tr|Q45Y88|Q45Y88_HALRU Elongation factor 1-alpha (Fragment) OS=Haliotis rufescens PE=2 SV=1;Haliotis_sp_idb_34797_c0_g1_i1;tr|D1H0L8|D1H0L8_HALTU Elongation factor 1-alpha OS=Haliotis tuberculata GN=ef1a PE=2 SV=1;Haliotis_sp_idb_14508_c0_g1_i1;comp86258_c0_seq3_4 len=1642 path=[1:0-745 747:746-1147 1149:1148-1463 1465:1464-1641];comp94822_…	comp48128_c0_seq1_4 len=1730 path=[1:0-117 119:118-1729]	153	164	yes	no	2;3	3.36e-15	189.24	88303000			11
EHIFTEMDKDKDAR	FEEMNRMREHIFTEMD	MDKDKDARISQAEFLQ	R	E	H	A	R	I	14	2	1733.8	comp92223_c1_seq1_1 len=1422 path=[5715:0-199 5915:200-218 5934:219-467 17974:468-468 6184:469-484 6200:485-1421];comp92223_c1_seq2_1 len=1458 path=[5715:0-199 5915:200-218 5934:219-467 17951:468-470 15696:471-503 17974:504-504 6184:505-520 6200:521-1457];Haliotis_sp_Tri_135246_c0_g1_i1;Haliotis_sp_idb_2286_c0_g1_i1	comp92223_c1_seq1_1 len=1422 path=[5715:0-199 5915:200-218 5934:219-467 17974:468-468 6184:469-484 6200:485-1421]	324	337	yes	no	4	0.0067818	62.287	2870800	136		1
EIATSNTNSDAFR	WLSRNAIREIATSNTN	NTNSDAFRVLQPVPGI	R	E	I	F	R	V	13	0	1424.65	Haliotis_sp_Tri_135479_c0_g1_i1	Haliotis_sp_Tri_135479_c0_g1_i1	922	934	yes	yes	2	5.9e-06	143.42	10452000			3
EIGHALGFVPEHQRPDR	NQRGIVAREIGHALGF	PEHQRPDRDLYLNINW	R	E	I	D	R	D	17	1	1956.99	Haliotis_sp_CLC_3466_c0_g1_i1;comp16849_c0_seq2_2 len=1627 path=[1605:0-1454 3060:1455-1626];Haliotis_sp_idb_22395_c0_g1_i1	Haliotis_sp_CLC_3466_c0_g1_i1	253	269	yes	no	4	7.37e-05	96.208	15094000			3
EITGTEPLTAEQTQK	TQQGSVPREITGTEPL	LTAEQTQKEITRVGQI	R	E	I	Q	K	E	15	0	1644.82	Haliotis_sp_Tri_63049_c0_g1_i1	Haliotis_sp_Tri_63049_c0_g1_i1	262	276	yes	yes	2;3	7.02e-28	183	5059400000			49
EITGTEPLTAEQTQKEITR	TQQGSVPREITGTEPL	QTQKEITRVGQITREA	R	E	I	T	R	V	19	1	2144.1	Haliotis_sp_Tri_63049_c0_g1_i1	Haliotis_sp_Tri_63049_c0_g1_i1	262	280	yes	yes	3	4e-07	83.423	8226300			2
EIVHLQAGQCGNQIGAK	________________	CGNQIGAKFWEVISDE	R	E	I	A	K	F	17	0	1821.92	Haliotis_sp_idb_19738_c0_g1_i1;comp68763_c0_seq1_6 len=689 path=[1:0-377 379:378-400 402:401-688]	Haliotis_sp_idb_19738_c0_g1_i1	3	19	yes	no	3	8.51e-06	85.493	4530200			2
EIVVLQALPHDNVIK	RAAQKIVKEIVVLQAL	LPHDNVIKVIGFCVPK	K	E	I	I	K	V	15	0	1686.97	Haliotis_sp_Tri_12530_c0_g1_i1;comp92337_c0_seq3_1 len=2500 path=[1:0-462 464:463-463 465:464-1965 1967:1966-2413 2416:2414-2499];comp92337_c0_seq1_2 len=2558 path=[6545:0-162 6708:163-520 464:521-521 465:522-2023 1967:2024-2471 2416:2472-2557]	Haliotis_sp_Tri_12530_c0_g1_i1	194	208	yes	no	2;3	0.00038224	85.909	27024000			5
EKLMYLMGQGESMLNTQEYR	GAKSKISREKLMYLMG	MLNTQEYRMTDMGTEW	R	E	K	Y	R	M	20	1	2420.12	Haliotis_sp_idb_5896_c0_g1_i1	Haliotis_sp_idb_5896_c0_g1_i1	763	782	yes	yes	3	1.53e-05	65.855	4099800	488;489;490		1
EKLNIGLALYGR	WVKMGAPREKLNIGLA	IGLALYGRTFTLSTAD	R	E	K	G	R	T	12	1	1345.77	Haliotis_sp_CLC_2296_c0_g1_i1	Haliotis_sp_CLC_2296_c0_g1_i1	276	287	yes	yes	2;3	0.00018731	134.98	30927000			2
EKVDMDAIEQGAPSR	YREIKTCKEKVDMDAI	IEQGAPSRFCRTYVES	K	E	K	S	R	F	15	1	1644.78	Haliotis_sp_idb_9026_c0_g1_i1;comp99181_c0_seq1_4 len=2094 path=[5612:0-33 92:34-57 116:58-89 148:90-208 267:209-228 287:229-292 6861:293-316 4243:317-349 6895:350-350 6896:351-352 6902:353-357 6907:358-358 6908:359-359 6909:360-360 6910:361-475 524:476-1171 1220:1172-1177 1226:1178-1204 1253:1205-1250 7055:1251-1855 1907:1856-2093];Haliotis_sp_idb_9027_c0_g1_i1	Haliotis_sp_idb_9026_c0_g1_i1	118	132	yes	no	3	0.0018308	74.296	5681900	148		2
ELAEDGYSGVEVR	ELNEFLTRELAEDGYS	GYSGVEVRVTPTRTEI	R	E	L	V	R	V	13	0	1422.66	comp78671_c0_seq1_1 len=812 path=[790:0-691 1898:692-698 1905:699-771 1562:772-811];Haliotis_sp_CLC_1391_c0_g1_i1;Haliotis_sp_idb_68664_c0_g1_i1;Haliotis_sp_Tri_79257_c0_g1_i1;comp84331_c0_seq1_3 len=799 path=[1:0-72 74:73-79 81:80-597 599:598-619 621:620-798]	comp78671_c0_seq1_1 len=812 path=[790:0-691 1898:692-698 1905:699-771 1562:772-811]	32	44	yes	no	2	0.0011149	110.92	7703900			2
ELAYLFGGR	SLCRPNWKELAYLFGG	LAYLFGGRKWNWQENN	K	E	L	G	R	K	9	0	1024.53	Haliotis_sp_CLC_9082_c0_g1_i1;comp97769_c0_seq11_2 len=1651 path=[10057:0-299 13974:300-300 13975:301-302 4695:303-526 4919:527-815 5208:816-837 5230:838-1612 6005:1613-1626 793:1627-1650];comp97769_c0_seq3_1 len=1962 path=[8650:0-296 8947:297-610 13974:611-611 13975:612-613 4695:614-837 4919:838-1126 5208:1127-1148 5230:1149-1923 6005:1924-1937 793:1938-1961];comp97769_c0_seq10_2 len=2071 path=[…	Haliotis_sp_CLC_9082_c0_g1_i1	303	311	yes	no	2	0.043627	99.136	63452000			1
ELDLETIQFK	VWEAPTARELDLETIQ	DLETIQFKAIAVHNFS	R	E	L	F	K	A	10	0	1234.64	Haliotis_sp_Tri_61496_c0_g1_i1	Haliotis_sp_Tri_61496_c0_g1_i1	153	162	yes	yes	2	3.37e-08	179.8	504500000			29
ELEEIVQPIISK	EDFKAKKKELEEIVQP	IVQPIISKLYGSGGPP	K	E	L	S	K	L	12	0	1396.78	comp136401_c0_seq1_5 len=2422 path=[2400:0-2421]	comp136401_c0_seq1_5 len=2422 path=[2400:0-2421]	664	675	yes	yes	2	0.0028612	105.65	5399300			1
ELEEVVQPIMSK	EELQAKKKELEEVVQP	VVQPIMSKLYEGAGGA	K	E	L	S	K	L	12	0	1400.72	Haliotis_sp_Tri_2770_c0_g1_i1;comp99703_c0_seq1_2 len=2817 path=[2795:0-1060 3856:1061-1739 4535:1740-1764 4560:1765-1802 4598:1803-1812 4608:1813-1836 4632:1837-2307 5103:2308-2429 5225:2430-2816]	Haliotis_sp_Tri_2770_c0_g1_i1	633	644	yes	no	2	0.00032635	120.87	16845000	149		3
ELEGIPGPMCATGR	WGQQLLPRELEGIPGP	GPMCATGRSICRGKGV	R	E	L	G	R	S	14	0	1486.69	Haliotis_sp_CLC_1125_c0_g1_i1	Haliotis_sp_CLC_1125_c0_g1_i1	877	890	yes	yes	2	0.00083835	90.861	329260000	265		9
ELGEEFIQCR	GLHYFPGRELGEEFIQ	GEEFIQCRNERLVVVT	R	E	L	C	R	N	10	0	1279.59	Haliotis_sp_idb_1745_c0_g1_i1;Haliotis_sp_CLC_2232_c0_g1_i1	Haliotis_sp_idb_1745_c0_g1_i1	1598	1607	yes	no	2	5.07e-09	190.02	576550000			16
ELIDLVLDR	RGHYTVGKELIDLVLD	LIDLVLDRIRKLADQC	K	E	L	D	R	I	9	0	1084.61	comp103717_c1_seq2_5 len=1575 path=[17181:0-94 3209:95-106 3221:107-112 3227:113-118 3233:119-121 12056:122-129 6840:130-130 6841:131-145 6856:146-151 6862:152-166 6877:167-193 3452:194-223 15079:224-226 15082:227-259 310:260-280 331:281-283 10631:284-322 373:323-385 436:386-511 562:512-538 589:539-544 595:545-553 14119:554-577 628:578-583 634:584-590 641:591-619 670:620-628 679:629-682 733:683-6…	comp103717_c1_seq2_5 len=1575 path=[17181:0-94 3209:95-106 3221:107-112 3227:113-118 3233:119-121 12056:122-129 6840:130-130 6841:131-145 6856:146-151 6862:152-166 6877:167-193 3452:194-223 15079:224-226 15082:227-259 310:260-280 331:281-283 10631:284-322 373:323-385 436:386-511 562:512-538 589:539-544 595:545-553 14119:554-577 628:578-583 634:584-590 641:591-619 670:620-628 679:629-682 733:683-6…	170	178	yes	no	2	0.0079188	134.25	50100000			1
ELISNASDALDK	SNKEIFLRELISNASD	NASDALDKIRYESLTD	R	E	L	D	K	I	12	0	1274.64	comp65289_c0_seq1_1 len=1940 path=[10131:0-119 1962:120-152 1995:153-1939];comp177499_c0_seq1_4 len=674 path=[652:0-673];Haliotis_sp_Tri_123585_c0_g1_i1;comp87937_c0_seq1_3 len=2944 path=[2922:0-830 3753:831-1195 4118:1196-1661 4584:1662-2627 5550:2628-2696 5619:2697-2943]	comp65289_c0_seq1_1 len=1940 path=[10131:0-119 1962:120-152 1995:153-1939]	70	81	yes	no	2	0.0051094	96.82	13157000			2
ELIVCEEPVIGR	KPGQLSYRELIVCEEP	CEEPVIGRFVRVEYLG	R	E	L	G	R	F	12	0	1412.73	Haliotis_sp_idb_982_c0_g1_i1	Haliotis_sp_idb_982_c0_g1_i1	848	859	yes	yes	2	0.0027031	106.67	4119200			2
ELLLQPVTISR	EVEVRSSKELLLQPVT	LQPVTISRNEKEKVLI	K	E	L	S	R	N	11	0	1267.75	comp32839_c0_seq1_6 len=370 path=[348:0-369]	comp32839_c0_seq1_6 len=370 path=[348:0-369]	47	57	yes	yes	2	1.84e-05	130.23	8499300			1
ELQDIVSLK	QQSKSVTRELQDIVSL	LQDIVSLKKASEPKAS	R	E	L	L	K	K	9	0	1043.59	Haliotis_sp_idb_3074_c0_g1_i1	Haliotis_sp_idb_3074_c0_g1_i1	1099	1107	yes	yes	2	0.042037	99.688	210480000			3
ELQDIVSLKK	QQSKSVTRELQDIVSL	QDIVSLKKASEPKASG	R	E	L	K	K	A	10	1	1171.68	Haliotis_sp_idb_3074_c0_g1_i1	Haliotis_sp_idb_3074_c0_g1_i1	1099	1108	yes	yes	2;3	0.00070474	145.46	314230000			24
ELQNQGSTIYGSMSGAQR	SASVASWRELQNQGST	GSMSGAQRVTTAVRKR	R	E	L	Q	R	V	18	0	1925.89	Haliotis_sp_idb_20988_c0_g1_i1	Haliotis_sp_idb_20988_c0_g1_i1	354	371	yes	yes	2;3	2.69e-28	123.92	220470000	383		8
ELQSQGNTIYGSLPGAQR	ESSVALWRELQSQGNT	GSLPGAQRVSTEVRNR	R	E	L	Q	R	V	18	0	1917.95	Haliotis_sp_Tri_25106_c0_g1_i1	Haliotis_sp_Tri_25106_c0_g1_i1	421	438	yes	yes	2;3	3.12e-118	258.8	551690000			29
ELTALAPSTMK	GIGERMTKELTALAPS	ALAPSTMKIKVVAPPE	K	E	L	M	K	I	11	0	1160.61	comp54951_c0_seq1_3 len=757 path=[1:0-121 1001:122-535 533:536-561 559:562-589 587:590-756];comp174518_c0_seq1_1 len=270 path=[248:0-269]	comp54951_c0_seq1_3 len=757 path=[1:0-121 1001:122-535 533:536-561 559:562-589 587:590-756]	146	156	yes	no	2	0.00082534	117.25	350220000	84		17
EMIEVMVPYTLSVK	NVPVGTSREMIEVMVP	VPYTLSVKFQALKAGE	R	E	M	V	K	F	14	0	1637.84	comp102137_c1_seq2_2 len=1929 path=[6723:0-162 6886:163-313 7037:314-692 22440:693-698 7422:699-711 22452:712-1401 8125:1402-1531 23109:1532-1532 17850:1533-1928];comp102137_c1_seq18_3 len=1957 path=[22797:0-6 6566:7-38 6598:39-49 22851:50-60 22862:61-61 22863:62-71 12277:72-1072 13278:1073-1078 13284:1079-1429 8125:1430-1559 23109:1560-1560 17850:1561-1956];comp102137_c1_seq31_2 len=2556 path=[6…	comp102137_c1_seq2_2 len=1929 path=[6723:0-162 6886:163-313 7037:314-692 22440:693-698 7422:699-711 22452:712-1401 8125:1402-1531 23109:1532-1532 17850:1533-1928]	487	500	yes	no	2	0.0049789	62.088	235110000	10	0;13	1
EMVELPLR	RKQLAQIKEMVELPLR	EMVELPLRHPALFKAI	K	E	M	L	R	H	8	0	985.527	comp54249_c0_seq1_2 len=2907 path=[2885:0-27 2913:28-2564 5450:2565-2569 5455:2570-2906];Haliotis_sp_CLC_2239_c0_g1_i1;comp88090_c0_seq2_2 len=3013 path=[7022:0-158 3660:159-2989 7846:2990-3012];comp88090_c0_seq5_2 len=3082 path=[3432:0-227 3660:228-3058 7846:3059-3081];comp88090_c0_seq3_2 len=3202 path=[7022:0-158 3660:159-2989 6491:2990-3113 6616:3114-3201];comp88090_c0_seq4_2 len=3271 path=[34…	comp54249_c0_seq1_2 len=2907 path=[2885:0-27 2913:28-2564 5450:2565-2569 5455:2570-2906]	241	248	yes	no	2	0.038499	75.738	4218900			1
ENKFDGVDVDWEYPANR	DSVVKFIRENKFDGVD	DWEYPANRGSPPEDRQ	R	E	N	N	R	G	17	1	2052.92	Haliotis_sp_CLC_2296_c0_g1_i1	Haliotis_sp_CLC_2296_c0_g1_i1	147	163	yes	yes	3	1.3e-08	134.25	27304000			2
ENLHMADMMDAPDFQR	PDNRLSWRENLHMADM	MDAPDFQRDAFIRNVL	R	E	N	Q	R	D	16	0	1919.8	Haliotis_sp_idb_26568_c0_g1_i1;Haliotis_sp_idb_26567_c0_g1_i1	Haliotis_sp_idb_26568_c0_g1_i1	994	1009	yes	no	3	0.001391	61.867	17042000	398;399;400		1
ENPYFRPIEDGLVR	GTFFDIARENPYFRPI	PIEDGLVRAKYAGNFT	R	E	N	V	R	A	14	1	1703.86	Haliotis_sp_Tri_130845_c0_g1_i1;Haliotis_sp_idb_813_c0_g1_i1	Haliotis_sp_Tri_130845_c0_g1_i1	177	190	yes	no	3	0.010391	68.044	2870300			1
EPCEFLSIR	CSPRPVEKEPCEFLSI	PCEFLSIRRQYCTTDG	K	E	P	I	R	R	9	0	1149.55	Haliotis_sp_idb_1745_c0_g1_i1;Haliotis_sp_CLC_2232_c0_g1_i1	Haliotis_sp_idb_1745_c0_g1_i1	1067	1075	yes	no	2	0.039167	99.013	253680000			3
EPCICGFSSSIPR	PLGLIFIREPCICGFS	GFSSSIPRDQRNVECY	R	E	P	P	R	D	13	0	1508.68	Haliotis_sp_idb_5218_c0_g1_i1;Haliotis_sp_idb_5212_c0_g1_i1	Haliotis_sp_idb_5218_c0_g1_i1	157	169	yes	no	2;3	2.06e-09	136.01	2141800000			35
EPGANQTPAQTRPQGYDTNR	SPGNYVNKEPGANQTP	PQGYDTNRQQITTAEP	K	E	P	N	R	Q	20	1	2200.03	Haliotis_sp_idb_8012_c0_g1_i1	Haliotis_sp_idb_8012_c0_g1_i1	401	420	yes	yes	3	2.23e-05	65.808	9836300			1
EPLSAELASFK	TKHFYSCKEPLSAELA	SAELASFKCPW_____	K	E	P	F	K	C	11	0	1190.62	Haliotis_sp_CLC_15249_c0_g1_i1	Haliotis_sp_CLC_15249_c0_g1_i1	325	335	yes	yes	2	0.00050473	122.69	40165000			3
EPMTALPLDPMSASGAYPAMGAADPYVNNMAGPGPYDLVR	PSLTPALREPMTALPL	PGPYDLVRSRGPYDPG	R	E	P	V	R	S	40	0	4106.89	Haliotis_sp_idb_3591_c0_g1_i1	Haliotis_sp_idb_3591_c0_g1_i1	184	223	yes	yes	4	2.73e-58	102.55	45556000	435;436;437;438		5
EPVNPCAAVHCK	VVFASIPKEPVNPCAA	PCAAVHCKVGTVCKVN	K	E	P	C	K	V	12	0	1380.63	Haliotis_sp_Tri_38314_c0_g1_i1;comp24992_c1_seq1_1 len=263 path=[477:0-262]	Haliotis_sp_Tri_38314_c0_g1_i1	24	35	yes	no	2	0.0073609	93.345	14091000			3
EPVVIADLDDAISTQTLNTR	VGLVLYGREPVVIADL	STQTLNTRITLLSHRK	R	E	P	T	R	I	20	0	2170.11	Haliotis_sp_CLC_4146_c0_g1_i1;comp87152_c0_seq1_4 len=1152 path=[1:0-8 10:9-10 12:11-34 36:35-35 37:36-59 61:60-303 305:304-306 308:307-330 332:331-879 881:880-903 905:904-1151];Haliotis_sp_idb_7271_c0_g1_i1	Haliotis_sp_CLC_4146_c0_g1_i1	73	92	yes	no	2;3	4.8e-07	90.718	56131000			2
EQILTIDPFDQR	VRGFISTKEQILTIDP	TIDPFDQRYNTFILGL	K	E	Q	Q	R	Y	12	0	1473.75	Haliotis_sp_Tri_129603_c0_g1_i1;comp105495_c0_seq9_4 len=2286 path=[9783:0-21 1946:22-1210 3135:1211-1564 19827:1565-1565 3490:1566-1729 3654:1730-2285];comp105495_c0_seq23_4 len=2970 path=[19402:0-22 1262:23-58 19462:59-65 1305:66-160 1400:161-295 1535:296-322 19538:323-324 1565:325-335 1576:336-374 1615:375-416 1657:417-426 1667:427-437 1678:438-503 19643:504-507 1748:508-513 1754:514-548 19668…	Haliotis_sp_Tri_129603_c0_g1_i1	523	534	yes	no	2	0.0010097	125.82	33999000			6
EQNTCPFNTDCYQGAVCCIR	SGYEISCREQNTCPFN	QGAVCCIRVSGSNPPA	R	E	Q	I	R	V	20	0	2492	Haliotis_sp_Tri_116352_c0_g1_i1	Haliotis_sp_Tri_116352_c0_g1_i1	314	333	no	no	3	1.89e-15	130.56	181600000			14
EQVANSAFVER	YYITGESKEQVANSAF	ANSAFVERVRKRGFEV	K	E	Q	E	R	V	11	0	1248.61	comp65289_c0_seq1_1 len=1940 path=[10131:0-119 1962:120-152 1995:153-1939]	comp65289_c0_seq1_1 len=1940 path=[10131:0-119 1962:120-152 1995:153-1939]	520	530	yes	yes	2	0.001329	106.67	147690000			1
ERIPYTNSLHANLQQR	PSHFICEKERIPYTNS	LHANLQQRDSLHANLQ	K	E	R	Q	R	D	16	1	1939	tr|F8J3D2|F8J3D2_HALLA Perlucin C protein OS=Haliotis laevigata GN=perlucin C PE=2 SV=1;sp|P82596|PLC_HALLA Perlucin OS=Haliotis laevigata PE=1 SV=3	sp|P82596|PLC_HALLA Perlucin OS=Haliotis laevigata PE=1 SV=3	148	163	no	no	2;3;4	5.75e-44	195.23	3872000000			27
ESLLLTAAVPASR	TESQQAGRESLLLTAA	TAAVPASRYKGEIGYD	R	E	S	S	R	Y	13	0	1326.75	comp79626_c0_seq1_4 len=1656 path=[1634:0-1091 2726:1092-1132 2767:1133-1655];Haliotis_sp_idb_43266_c0_g1_i1	Haliotis_sp_idb_43266_c0_g1_i1	189	201	no	no	2	3.52e-44	227.57	267530000			19
ESSLFQDTYK	KQVDLFYKESSLFQDT	SLFQDTYKKCQVDSIT	K	E	S	Y	K	K	10	0	1216.56	Haliotis_sp_idb_44571_c0_g1_i1;Haliotis_sp_idb_44572_c0_g1_i1	Haliotis_sp_idb_44571_c0_g1_i1	425	434	yes	no	2	0.00033602	152.54	28748000			4
ESSLFQDTYKK	KQVDLFYKESSLFQDT	LFQDTYKKCQVDSITN	K	E	S	K	K	C	11	1	1344.66	Haliotis_sp_idb_44571_c0_g1_i1;Haliotis_sp_idb_44572_c0_g1_i1	Haliotis_sp_idb_44571_c0_g1_i1	425	435	yes	no	2	1.54e-13	183.03	11670000			3
ESTLHLVLR	LSDYNIQKESTLHLVL	STLHLVLRLRGGMQIF	K	E	S	L	R	L	9	0	1066.61	comp85993_c0_seq3_1 len=269 path=[1:0-25 2598:26-29 1290:30-56 1317:57-133 3005:134-185 3038:186-199 2517:200-215 1475:216-235 3070:236-245 3080:246-268];comp64346_c0_seq4_6 len=435 path=[457:0-206 227:207-227 970:228-434];comp64346_c0_seq2_6 len=435 path=[974:0-206 973:207-227 970:228-434];comp64346_c0_seq1_6 len=435 path=[457:0-206 922:207-227 971:228-434];comp85993_c0_seq1_3 len=458 path=[2343…	comp85993_c0_seq3_1 len=269 path=[1:0-25 2598:26-29 1290:30-56 1317:57-133 3005:134-185 3038:186-199 2517:200-215 1475:216-235 3070:236-245 3080:246-268]	17	25	yes	no	2;3	0.00018156	182.98	242970000			20
ESTQVANDVLSSPNIETGAQGLSSVSQQVAHVSQQVSHDGTSVK	GVRNPGMRESTQVAND	SHDGTSVKDRTLDSST	R	E	S	V	K	D	44	0	4505.19	Haliotis_sp_idb_3591_c0_g1_i1	Haliotis_sp_idb_3591_c0_g1_i1	932	975	yes	yes	4	1.17e-43	90.271	34629000			5
ETLSTLDSQNVSK	SDTVLTKKETLSTLDS	LDSQNVSKFDTVGRHR	K	E	T	S	K	F	13	0	1420.7	Haliotis_sp_idb_3591_c0_g1_i1	Haliotis_sp_idb_3591_c0_g1_i1	876	888	yes	yes	2	2.06e-09	139.78	356800000			8
ETSPGSATGVCTPHGLEK	CGFHECCKETSPGSAT	CTPHGLEKSSCNLTPN	K	E	T	E	K	S	18	0	1826.85	Haliotis_sp_idb_73893_c0_g1_i1;comp83133_c0_seq1_3 len=545 path=[1373:0-75 1609:76-124 1141:125-134 77:135-271 1659:272-283 226:284-285 1673:286-298 1687:299-312 950:313-343 286:344-390 1223:391-416 1731:417-429 1745:430-544]	Haliotis_sp_idb_73893_c0_g1_i1	80	97	yes	no	3	0.00022994	68.41	7904900			1
EVDEQMLNVQNK	FRGRMSMKEVDEQMLN	QMLNVQNKNSSYFVEW	K	E	V	N	K	N	12	0	1445.68	Haliotis_sp_idb_19739_c0_g1_i1;Haliotis_sp_idb_19741_c0_g1_i1;comp109271_c0_seq1_3 len=1300 path=[1:0-1299];Haliotis_sp_idb_54688_c0_g1_i1;Haliotis_sp_idb_19738_c0_g1_i1;tr|G9K382|G9K382_HALDV Putative tubulin beta chain OS=Haliotis diversicolor GN=TUBB PE=2 SV=1;Haliotis_sp_CLC_3530_c0_g1_i1	Haliotis_sp_idb_19738_c0_g1_i1	325	336	no	no	2	5.7e-18	194.48	17884000	46		3
EVDIGIPDATGR	RRFGRFDREVDIGIPD	GIPDATGRLEILQIHT	R	E	V	G	R	L	12	0	1241.63	comp54249_c0_seq1_2 len=2907 path=[2885:0-27 2913:28-2564 5450:2565-2569 5455:2570-2906];Haliotis_sp_CLC_2239_c0_g1_i1;comp88090_c0_seq2_2 len=3013 path=[7022:0-158 3660:159-2989 7846:2990-3012];comp88090_c0_seq5_2 len=3082 path=[3432:0-227 3660:228-3058 7846:3059-3081];comp88090_c0_seq3_2 len=3202 path=[7022:0-158 3660:159-2989 6491:2990-3113 6616:3114-3201];comp88090_c0_seq4_2 len=3271 path=[34…	comp54249_c0_seq1_2 len=2907 path=[2885:0-27 2913:28-2564 5450:2565-2569 5455:2570-2906]	389	400	yes	no	2	0.0045622	98.902	12292000			1
EVIVQYNPNLETR	VGDVTFQREVIVQYNP	YNPNLETRIDQIITMS	R	E	V	T	R	I	13	0	1573.81	Haliotis_sp_idb_18575_c0_g1_i1	Haliotis_sp_idb_18575_c0_g1_i1	173	185	yes	yes	2;3	2.4e-25	180.09	585840000			20
EVQVTAHQEDPNLSR	AEPDVGVREVQVTAHQ	QEDPNLSRGVSFTSVL	R	E	V	S	R	G	15	0	1721.83	Haliotis_sp_CLC_1125_c0_g1_i1	Haliotis_sp_CLC_1125_c0_g1_i1	354	368	yes	yes	2;3	1.77e-64	233.14	735980000			37
EVSAEKIEEISK	QVVGTILKEVSAEKIE	EKIEEISKSDLDLYIE	K	E	V	S	K	S	12	1	1360.71	Haliotis_sp_Tri_52786_c0_g1_i1;comp98044_c0_seq2_2 len=1470 path=[1516:0-58 1575:59-108 1625:109-129 1646:130-263 1780:264-270 1787:271-569 6139:570-574 6144:575-586 2103:587-594 2111:595-1113 2630:1114-1130 2647:1131-1259 2776:1260-1391 2908:1392-1418 5283:1419-1469];comp98044_c0_seq5_2 len=630 path=[1516:0-58 1575:59-108 1625:109-129 1646:130-263 1780:264-270 1787:271-569 6139:570-574 6144:575-…	Haliotis_sp_Tri_52786_c0_g1_i1	70	81	yes	no	2;3	5.36e-57	246.25	102210000			7
EVSCEVPPCR	EGHYCESREVSCEVPP	SCEVPPCRREAVCVRD	R	E	V	C	R	R	10	0	1231.53	Haliotis_sp_idb_45304_c0_g1_i1;Haliotis_sp_idb_45305_c0_g1_i1	Haliotis_sp_idb_45304_c0_g1_i1	139	148	yes	no	2	0.045287	86.898	1324200			1
EVVMALEEDPEFR	LPYDRYLREVVMALEE	LEEDPEFRKKLEESNV	R	E	V	F	R	K	13	0	1562.73	comp92223_c1_seq1_1 len=1422 path=[5715:0-199 5915:200-218 5934:219-467 17974:468-468 6184:469-484 6200:485-1421];comp92223_c1_seq2_1 len=1458 path=[5715:0-199 5915:200-218 5934:219-467 17951:468-470 15696:471-503 17974:504-504 6184:505-520 6200:521-1457];Haliotis_sp_Tri_135246_c0_g1_i1;Haliotis_sp_idb_2286_c0_g1_i1;comp92223_c1_seq3_1 len=528 path=[5715:0-199 5915:200-218 5934:219-467 17951:468-…	comp92223_c1_seq1_1 len=1422 path=[5715:0-199 5915:200-218 5934:219-467 17974:468-468 6184:469-484 6200:485-1421]	90	102	yes	no	2	8.12e-14	162.22	71159000	137		12
EVYDILVR	MASTWTSREVYDILVR	EVYDILVRVLSLYPGF	R	E	V	V	R	V	8	0	1005.55	Haliotis_sp_Tri_24151_c0_g1_i1	Haliotis_sp_Tri_24151_c0_g1_i1	98	105	yes	yes	2	5.34e-29	182.68	11947000000			31
EYYTHFLLAK	ENGVVHWKEYYTHFLL	YTHFLLAKGYDDTRAK	K	E	Y	A	K	G	10	0	1283.65	Haliotis_sp_Tri_65355_c0_g1_i1;Haliotis_sp_idb_7128_c0_g1_i1;comp104903_c0_seq19_5 len=2367 path=[9722:0-35 15312:36-51 2461:52-74 2484:75-83 2493:84-107 20228:108-110 2520:111-122 2532:123-135 2545:136-177 2587:178-179 2589:180-300 20334:301-316 20350:317-318 20352:319-367 2777:368-447 2857:448-508 2918:509-553 2963:554-628 3038:629-917 3327:918-1368 3778:1369-1375 3785:1376-1599 5672:1600-2366]…	Haliotis_sp_Tri_65355_c0_g1_i1	176	185	yes	no	2	0.00089741	138.08	6082500			1
FAAATGATPIAGR	TGQRAVLKFAAATGAT	GATPIAGRFTPGTFTN	K	F	A	G	R	F	13	0	1202.64	comp48021_c0_seq1_2 len=1014 path=[1:0-822 824:823-1013]	comp48021_c0_seq1_2 len=1014 path=[1:0-822 824:823-1013]	110	122	yes	yes	2	0.0064124	89.44	5741800			2
FADLTQEEFK	TAVYGATKFADLTQEE	DLTQEEFKQNYLSKKT	K	F	A	F	K	Q	10	0	1226.58	Haliotis_sp_idb_44191_c0_g1_i1;comp105290_c0_seq2_6 len=2532 path=[1:0-47 8877:48-178 196:179-199 9012:200-202 9051:203-260 9056:261-265 9061:266-286 299:287-319 5190:320-332 345:333-358 5444:359-371 384:372-412 425:413-456 469:457-457 470:458-481 494:482-636 649:637-693 9257:694-711 724:712-731 744:732-765 9295:766-805 9327:806-905 918:906-1014 9478:1015-1043 1056:1044-1063 1076:1064-1064 1077:1…	Haliotis_sp_idb_44191_c0_g1_i1	460	469	no	no	2	7.38e-07	163.64	121210000			14
FAIFCDNMK	TEDEEAKRFAIFCDNM	AIFCDNMKIARKLNET	R	F	A	M	K	I	9	0	1144.5	Haliotis_sp_idb_44191_c0_g1_i1;comp105290_c0_seq2_6 len=2532 path=[1:0-47 8877:48-178 196:179-199 9012:200-202 9051:203-260 9056:261-265 9061:266-286 299:287-319 5190:320-332 345:333-358 5444:359-371 384:372-412 425:413-456 469:457-457 470:458-481 494:482-636 649:637-693 9257:694-711 724:712-731 744:732-765 9295:766-805 9327:806-905 918:906-1014 9478:1015-1043 1056:1044-1063 1076:1064-1064 1077:1…	Haliotis_sp_idb_44191_c0_g1_i1	432	440	no	no	2	0.0148	94.309	40736000	28		6
FAIQDISVEETSAK	MIWTIILRFAIQDISV	SVEETSAKEGLLLWCQ	R	F	A	A	K	E	14	0	1536.77	comp352483_c0_seq1_2 len=480 path=[458:0-479]	comp352483_c0_seq1_2 len=480 path=[458:0-479]	114	127	yes	yes	2	5.63e-11	118.52	15588000			2
FANAELGSTVYIR	KSGLRIPRFANAELGS	LGSTVYIRIRYRGEGS	R	F	A	I	R	I	13	0	1439.74	Haliotis_sp_idb_25730_c0_g1_i1;Haliotis_sp_idb_25731_c0_g1_i1	Haliotis_sp_idb_25730_c0_g1_i1	641	653	yes	no	2	1.06e-24	198.74	573190000			26
FCNQFLEFHMSEK	TWYGINPRFCNQFLEF	LEFHMSEKGEFYVANR	R	F	C	E	K	G	13	0	1715.74	Haliotis_sp_CLC_303_c0_g1_i1	Haliotis_sp_CLC_303_c0_g1_i1	366	378	yes	yes	2;3	1.6e-07	152.47	293410000	301		23
FDATSQNCLR	LNCPASLKFDATSQNC	ATSQNCLRVSPSCMHM	K	F	D	L	R	V	10	0	1210.54	Haliotis_sp_idb_2772_c0_g1_i1;Haliotis_sp_Tri_120375_c0_g1_i1	Haliotis_sp_idb_2772_c0_g1_i1	74	83	yes	no	2	3.37e-08	179.81	23038000			4
FDDDRFDDDR	DDWDDDDRFDDDRFDD	DDRFDDDRWDDDRFDD	R	F	D	D	R	W	10	1	1314.51	Haliotis_sp_Tri_57798_c0_g1_i1;Haliotis_sp_idb_58203_c0_g1_i1;sp|P86736|DGRP_HALAI Aspartate and glycine-rich protein (Fragment) OS=Haliotis asinina PE=1 SV=1	Haliotis_sp_Tri_57798_c0_g1_i1	344	353	no	no	3	0.0017227	115.57	66972000			5
FDDDRFDDDRFDDDR	WDDWDDDRFDDDRFDD	DDRFDDDRFDDDRWDD	R	F	D	D	R	F	15	2	1962.76	Haliotis_sp_idb_58203_c0_g1_i1;sp|P86736|DGRP_HALAI Aspartate and glycine-rich protein (Fragment) OS=Haliotis asinina PE=1 SV=1	REV__Haliotis_sp_idb_58203_c0_g1_i1	19	33	yes	no	3;4	0.000679	90.348	17147000			2
FDDDRWDDDR	DDRFDDDRFDDDRWDD	DDRWDDDRFDDDRWDD	R	F	D	D	R	F	10	1	1353.52	Haliotis_sp_Tri_57798_c0_g1_i1	Haliotis_sp_Tri_57798_c0_g1_i1	349	358	yes	no	3	0.022973	79.659	975150			1
FDEWVKDQSLNCR	IRQCVGCKFDEWVKDQ	KDQSLNCRFFNYFWIS	K	F	D	C	R	F	13	1	1695.77	Haliotis_sp_idb_18771_c0_g1_i1;Haliotis_sp_idb_18767_c0_g1_i1	Haliotis_sp_idb_18771_c0_g1_i1	108	120	yes	no	2;3	2.19e-93	262.64	443820000			11
FDGALNVDLTEFQTNLVPYPR	SSITASLRFDGALNVD	TNLVPYPRIHFPLATY	R	F	D	P	R	I	21	0	2408.2	comp103717_c1_seq2_5 len=1575 path=[17181:0-94 3209:95-106 3221:107-112 3227:113-118 3233:119-121 12056:122-129 6840:130-130 6841:131-145 6856:146-151 6862:152-166 6877:167-193 3452:194-223 15079:224-226 15082:227-259 310:260-280 331:281-283 10631:284-322 373:323-385 436:386-511 562:512-538 589:539-544 595:545-553 14119:554-577 628:578-583 634:584-590 641:591-619 670:620-628 679:629-682 733:683-6…	comp103717_c1_seq2_5 len=1575 path=[17181:0-94 3209:95-106 3221:107-112 3227:113-118 3233:119-121 12056:122-129 6840:130-130 6841:131-145 6856:146-151 6862:152-166 6877:167-193 3452:194-223 15079:224-226 15082:227-259 310:260-280 331:281-283 10631:284-322 373:323-385 436:386-511 562:512-538 589:539-544 595:545-553 14119:554-577 628:578-583 634:584-590 641:591-619 670:620-628 679:629-682 733:683-6…	301	321	no	no	3	4.52e-06	67.579	13289000			1
FDGVDVDWEYPANR	VKFIRENKFDGVDVDW	DWEYPANRGSPPEDRQ	K	F	D	N	R	G	14	0	1681.74	Haliotis_sp_CLC_2296_c0_g1_i1	Haliotis_sp_CLC_2296_c0_g1_i1	150	163	yes	yes	2	0.0018262	95.264	5029900			3
FDLTGIPPAPR	KDNHLLGKFDLTGIPP	TGIPPAPRGVPQIEVT	K	F	D	P	R	G	11	0	1182.64	Haliotis_sp_idb_11270_c0_g1_i1;comp93111_c0_seq1_5 len=3363 path=[29:0-40 7572:41-49 78:50-639 7684:640-652 681:653-663 692:664-701 730:702-705 734:706-2191 7821:2192-2206 2235:2207-2215 2244:2216-3362];Haliotis_sp_idb_63061_c0_g1_i1;Haliotis_sp_Tri_2770_c0_g1_i1;comp99703_c0_seq1_2 len=2817 path=[2795:0-1060 3856:1061-1739 4535:1740-1764 4560:1765-1802 4598:1803-1812 4608:1813-1836 4632:1837-230…	Haliotis_sp_Tri_2770_c0_g1_i1	493	503	no	no	2	0.029118	87.184	8274800			2
FDMGTWDR	MNMMSQRRFDMGTWDR	FDMGTWDREGFNMF__	R	F	D	D	R	E	8	0	1026.42	Haliotis_sp_CLC_1642_c0_g1_i1;comp85674_c0_seq1_1 len=1364 path=[2827:0-66 1553:67-628 2115:629-650 2137:651-998 2485:999-1296 2783:1297-1363];comp85674_c0_seq2_1 len=1436 path=[1414:0-138 1553:139-700 2115:701-722 2137:723-1070 2485:1071-1368 2783:1369-1435]	Haliotis_sp_CLC_1642_c0_g1_i1	188	195	yes	no	2	0.0065197	134.48	665580000	107		15
FDPTSQTCVR	INCPSSLRFDPTSQTC	PTSQTCVRFSPSCLNM	R	F	D	V	R	F	10	0	1209.54	Haliotis_sp_CLC_3878_c0_g1_i1;Haliotis_sp_idb_55101_c0_g1_i1	Haliotis_sp_CLC_3878_c0_g1_i1	74	83	yes	no	2	0.00028028	140.05	63051000			7
FDQASSNCLR	LNCPPNLRFDQASSNC	QASSNCLRYSPACVNM	R	F	D	L	R	Y	10	0	1196.52	Haliotis_sp_idb_982_c0_g1_i1	Haliotis_sp_idb_982_c0_g1_i1	76	85	yes	yes	2	0.00012859	157.75	39179000			15
FDSSHDRSEPFEFQLGVGQVIK	TLASDGSKFDSSHDRS	LGVGQVIKGWDEGLLD	K	F	D	I	K	G	22	1	2521.22	Haliotis_sp_CLC_4517_c0_g1_i1	Haliotis_sp_CLC_4517_c0_g1_i1	61	82	yes	yes	3	1.31e-07	90.729	1762500			1
FDVELVDIQDGEAPPNVFK	IPPGATLKFDVELVDI	EAPPNVFKQIDSDGDK	K	F	D	F	K	Q	19	0	2131.05	Haliotis_sp_CLC_4517_c0_g1_i1;comp94020_c0_seq1_3 len=1732 path=[1710:0-267 1978:268-280 1991:281-304 3478:305-310 2021:311-390 2101:391-394 2105:395-1286 2997:1287-1394 3105:1395-1462 5000:1463-1468 5006:1469-1542 3253:1543-1583 3294:1584-1706 5099:1707-1731]	Haliotis_sp_CLC_4517_c0_g1_i1	124	142	yes	no	2	0.0015712	61.477	4136200			1
FDWHGFDSPFPWK	VKMPEMPKFDWHGFDS	FDSPFPWKIUUINFPF	K	F	D	W	K	I	13	0	1664.74	comp88250_c0_seq2_2 len=449 path=[427:0-23 451:24-62 490:63-69 497:70-80 508:81-101 1523:102-128 556:129-266 694:267-290 718:291-294 722:295-425 1622:426-448];comp88250_c0_seq1_2 len=422 path=[427:0-23 451:24-62 490:63-69 497:70-80 508:81-101 556:102-239 694:240-263 718:264-267 722:268-398 1622:399-421]	comp88250_c0_seq2_2 len=449 path=[427:0-23 451:24-62 490:63-69 497:70-80 508:81-101 1523:102-128 556:129-266 694:267-290 718:291-294 722:295-425 1622:426-448]	108	120	yes	no	2;3	1.77e-09	139.78	147500000			15
FEDENFILK	GRSIYGEKFEDENFIL	EDENFILKHTGPGILS	K	F	E	L	K	H	9	0	1153.57	comp108991_c0_seq1_4 len=714 path=[692:0-713]	comp108991_c0_seq1_4 len=714 path=[692:0-713]	94	102	yes	yes	2	0.012097	121.73	51822000			2
FEELNADLFR	YTSITRARFEELNADL	ELNADLFRGTLDPVEK	R	F	E	F	R	G	10	0	1252.61	comp79549_c0_seq1_2 len=2081 path=[4331:0-15 2061:16-1969 4016:1970-2008 4058:2009-2080];comp145818_c0_seq1_2 len=1024 path=[1002:0-1023];tr|Q17UC1|Q17UC1_HALTU 71kDa heat shock protein OS=Haliotis tuberculata GN=hsp71 PE=2 SV=1;tr|C1KC83|C1KC83_HALDV Heat shock cognate protein 70 OS=Haliotis diversicolor PE=2 SV=1;Haliotis_sp_idb_28957_c0_g1_i1;tr|Q2MJK5|Q2MJK5_HALDH Heat shock protein 70 OS=Hal…	comp79549_c0_seq1_2 len=2081 path=[4331:0-15 2061:16-1969 4016:1970-2008 4058:2009-2080]	322	331	yes	no	2	0.0066163	112.13	25299000			4
FEEVAALVDDK	VGIGSSIRFEEVAALV	VAALVDDKSKVFLLNT	R	F	E	D	K	S	11	0	1234.61	Haliotis_sp_CLC_146_c0_g1_i1;Haliotis_sp_idb_13068_c0_g1_i1;Haliotis_sp_idb_13069_c0_g1_i1	Haliotis_sp_CLC_146_c0_g1_i1	199	209	yes	no	2	0.010915	98.105	63368000			5
FETLEDCR	GCLGNANRFETLEDCR	FETLEDCRRRCGGGDL	R	F	E	C	R	R	8	0	1068.45	comp84928_c0_seq1_4 len=593 path=[571:0-73 645:74-129 1852:130-130 1387:131-175 1872:176-361 933:362-413 985:414-445 1017:446-450 1022:451-592]	comp84928_c0_seq1_4 len=593 path=[571:0-73 645:74-129 1852:130-130 1387:131-175 1872:176-361 933:362-413 985:414-445 1017:446-450 1022:451-592]	94	101	yes	yes	2	4.27e-15	152.63	809450000			12
FETLEDCRR	GCLGNANRFETLEDCR	ETLEDCRRRCGGGDLC	R	F	E	R	R	R	9	1	1224.56	comp84928_c0_seq1_4 len=593 path=[571:0-73 645:74-129 1852:130-130 1387:131-175 1872:176-361 933:362-413 985:414-445 1017:446-450 1022:451-592]	comp84928_c0_seq1_4 len=593 path=[571:0-73 645:74-129 1852:130-130 1387:131-175 1872:176-361 933:362-413 985:414-445 1017:446-450 1022:451-592]	94	102	yes	yes	2;3	0.0018892	149.72	129290000			7
FFAEGSLETWR	QIIENEARFFAEGSLE	EGSLETWRFNNAIQES	R	F	F	W	R	F	11	0	1341.64	Haliotis_sp_CLC_146_c0_g1_i1;Haliotis_sp_idb_13068_c0_g1_i1;Haliotis_sp_Tri_105374_c0_g1_i1	Haliotis_sp_CLC_146_c0_g1_i1	737	747	yes	no	2	0.031811	85.813	2418400			1
FFNFGSTTSGAYCNCNFDR	CCPNCRSRFFNFGSTT	YCNCNFDRVIGSARRG	R	F	F	D	R	V	19	0	2263.91	Haliotis_sp_idb_40604_c0_g1_i1;comp106524_c3_seq3_4 len=701 path=[6384:0-646 7031:647-669 19316:670-676 19194:677-682 13035:683-700];comp106524_c3_seq7_4 len=769 path=[6384:0-646 7031:647-669 19316:670-676 19194:677-682 19200:683-683 19201:684-690 19208:691-700 19218:701-713 1408:714-725 19245:726-731 19251:732-744 1439:745-768]	Haliotis_sp_idb_40604_c0_g1_i1	65	83	yes	no	2;3	1.07e-27	122.49	81347000			7
FGAQIGLDFLTFITDSNAPDDLK	VWNHATGRFGAQIGLD	SNAPDDLKTVQNGMDQ	R	F	G	L	K	T	23	0	2497.24	Haliotis_sp_Tri_25106_c0_g1_i1	Haliotis_sp_Tri_25106_c0_g1_i1	232	254	yes	yes	3	1.24e-08	66.467	6393800			1
FGFNTPR	PMRSSMWRFGFNTPRN	RFGFNTPRNYDDNGLN	R	F	G	P	R	N	7	0	837.413	Haliotis_sp_CLC_1125_c0_g1_i1	Haliotis_sp_CLC_1125_c0_g1_i1	43	49	yes	yes	2	1e-07	119.57	1289700000			0
FGFTYNPVYGGCR	PTKRQLCRFGFTYNPV	NPVYGGCRASLGLLRG	R	F	G	C	R	A	13	0	1536.68	comp46381_c0_seq1_6 len=788 path=[766:0-787]	comp46381_c0_seq1_6 len=788 path=[766:0-787]	130	142	yes	yes	2	0.0001491	132.5	5436500			2
FGGADCVGDTEELK	TRLCDAPKFGGADCVG	VGDTEELKSCNPNLCP	K	F	G	L	K	S	14	0	1496.65	Haliotis_sp_Tri_60358_c0_g1_i1;comp100296_c0_seq2_4 len=1285 path=[1:0-265 5597:266-286 5625:287-300 302:301-312 314:313-373 375:374-376 378:377-486 5775:487-494 496:495-793 795:794-794 796:795-810 812:811-841 5887:842-860 862:861-878 880:879-930 932:931-948 950:949-1067 1069:1068-1086 1088:1087-1137 5998:1138-1196 1198:1197-1214 1216:1215-1264 3830:1265-1284];comp100296_c0_seq3_4 len=1363 path=[…	Haliotis_sp_Tri_60358_c0_g1_i1	47	60	yes	no	2	0.00038038	115.83	14399000			1
FGLALNFR	SNRSLGKKFGLALNFR	FGLALNFRINYVPNKP	K	F	G	F	R	I	8	0	936.518	Haliotis_sp_CLC_303_c0_g1_i1	Haliotis_sp_CLC_303_c0_g1_i1	605	612	yes	yes	2	0.010991	178.65	873960000			30
FGNPSDHNNEPAPVNMPSR	ALPEIVFRFGNPSDHN	APVNMPSRNLEEETRQ	R	F	G	S	R	N	19	0	2078.92	Haliotis_sp_idb_6290_c0_g1_i1	Haliotis_sp_idb_6290_c0_g1_i1	1027	1045	yes	yes	3	0.00022988	60.764	2771800	495		1
FGPMEPETNAPASGVPPPPR	NADKMSFRFGPMEPET	SGVPPPPRRLDTMIQE	R	F	G	P	R	R	20	0	2046.98	Haliotis_sp_idb_6290_c0_g1_i1	Haliotis_sp_idb_6290_c0_g1_i1	929	948	yes	yes	3	9.54e-07	83.792	16470000	496		2
FGSPNQFGSQFGGQSSFGDTSQFGAR	SFGSRRSKFGSPNQFG	DTSQFGARSQFGSVPQ	K	F	G	A	R	S	26	0	2697.18	Haliotis_sp_Tri_108584_c0_g1_i1	Haliotis_sp_Tri_108584_c0_g1_i1	309	334	yes	yes	2;3;4	4.51e-86	185.71	7102400000			57
FGSQPIVPR	QTMGSSQRFGSQPIVP	GSQPIVPRSHFLQRYP	R	F	G	P	R	S	9	0	999.55	Haliotis_sp_Tri_45070_c0_g1_i1	Haliotis_sp_Tri_45070_c0_g1_i1	1065	1073	yes	yes	2	0.00043578	153.08	5951800000			34
FGVEQDVDMVFASFIR	EKDIQDLKFGVEQDVD	MVFASFIRKAADVHEV	K	F	G	I	R	K	16	0	1858.89	comp101858_c3_seq18_4 len=2097 path=[10064:0-47 10112:48-189 10254:190-207 10272:208-1130 729:1131-1154 753:1155-1893 1492:1894-2096]	comp101858_c3_seq18_4 len=2097 path=[10064:0-47 10112:48-189 10254:190-207 10272:208-1130 729:1131-1154 753:1155-1893 1492:1894-2096]	223	238	yes	yes	2	3.05e-06	119.47	6815300	7		2
FHALFGPASEAER	SSFRDDCKFHALFGPA	GPASEAERTAGDRVVF	K	F	H	E	R	T	13	0	1430.69	Haliotis_sp_Tri_88331_c0_g1_i1;comp101550_c1_seq1_3 len=2684 path=[2888:0-1014 3903:1015-1703 15176:1704-1706 4595:1707-1802 4691:1803-1898 15270:1899-1899 4788:1900-1901 4790:1902-2034 4923:2035-2062 10588:2063-2111 5000:2112-2247 5136:2248-2262 5151:2263-2395 5284:2396-2405 5294:2406-2560 5449:2561-2590 5479:2591-2683]	Haliotis_sp_Tri_88331_c0_g1_i1	216	228	yes	no	3	1.3e-05	107.09	28124000			5
FHYMIAVLAASR	SNGNVTFRFHYMIAVL	IAVLAASRIVKPEKIY	R	F	H	S	R	I	12	0	1377.72	Haliotis_sp_CLC_9082_c0_g1_i1;comp97769_c0_seq11_2 len=1651 path=[10057:0-299 13974:300-300 13975:301-302 4695:303-526 4919:527-815 5208:816-837 5230:838-1612 6005:1613-1626 793:1627-1650];comp97769_c0_seq3_1 len=1962 path=[8650:0-296 8947:297-610 13974:611-611 13975:612-613 4695:614-837 4919:838-1126 5208:1127-1148 5230:1149-1923 6005:1924-1937 793:1938-1961];comp97769_c0_seq10_2 len=2071 path=[…	Haliotis_sp_CLC_9082_c0_g1_i1	133	144	yes	no	2;3	0.0019564	88.021	17777000	147		6
FIAQSHGHASTTHDSNPLR	NMMTALSKFIAQSHGH	THDSNPLRKVEQTANV	K	F	I	L	R	K	19	0	2074.99	Haliotis_sp_idb_26568_c0_g1_i1;Haliotis_sp_idb_26567_c0_g1_i1;Haliotis_sp_CLC_2527_c0_g1_i1	Haliotis_sp_idb_26568_c0_g1_i1	197	215	yes	no	3;4;5	8.95e-23	157.11	154770000			26
FIEDLHSGK	DKPGLLKKFIEDLHSG	IEDLHSGKLHREFHHG	K	F	I	G	K	L	9	0	1044.52	Haliotis_sp_Tri_88331_c0_g1_i1;comp101550_c1_seq1_3 len=2684 path=[2888:0-1014 3903:1015-1703 15176:1704-1706 4595:1707-1802 4691:1803-1898 15270:1899-1899 4788:1900-1901 4790:1902-2034 4923:2035-2062 10588:2063-2111 5000:2112-2247 5136:2248-2262 5151:2263-2395 5284:2396-2405 5294:2406-2560 5449:2561-2590 5479:2591-2683]	Haliotis_sp_Tri_88331_c0_g1_i1	374	382	yes	no	3	0.025775	72.042	7367500			2
FISFIVHVTEDPDDIPK	GADLPSARFISFIVHV	EDPDDIPKYRDFTHMV	R	F	I	P	K	Y	17	0	1971	Haliotis_sp_idb_25746_c0_g1_i1;Haliotis_sp_idb_25748_c0_g1_i1	Haliotis_sp_idb_25746_c0_g1_i1	140	156	yes	no	2;3	3.13e-21	164.01	170390000			33
FISHTWTCHNIR	IPEEKVGKFISHTWTC	TWTCHNIRVDGYRLAY	K	F	I	I	R	V	12	0	1570.75	Haliotis_sp_idb_9438_c0_g1_i1;Haliotis_sp_CLC_38591_c0_g1_i1;comp98316_c1_seq2_6 len=994 path=[10366:0-31 10398:32-80 3218:81-98 14781:99-116 3254:117-993];comp98316_c1_seq3_6 len=4072 path=[58:0-38 97:39-851 911:852-1564 1624:1565-1583 1643:1584-1644 1704:1645-1645 1705:1646-2416 2476:2417-3078 3138:3079-3158 3218:3159-3176 14781:3177-3194 3254:3195-4071]	Haliotis_sp_idb_9438_c0_g1_i1	63	74	yes	no	3	0.0099018	71.176	7085600			1
FIYGGCPGNANNFQTLDECR	KRTNKCQRFIYGGCPG	FQTLDECRFQCQRRST	R	F	I	C	R	F	20	0	2332	Haliotis_sp_CLC_77_c0_g1_i1	Haliotis_sp_CLC_77_c0_g1_i1	110	129	yes	yes	2;3	7.42e-30	157.98	5072300000			36
FKTLEDCR	GCGGNANRFKTLEDCR	FKTLEDCRRRCGGGDL	R	F	K	C	R	R	8	1	1067.51	Haliotis_sp_CLC_77_c0_g1_i1	Haliotis_sp_CLC_77_c0_g1_i1	66	73	no	no	3	0.024869	105.52	26497000			3
FKTLEDCRR	GCGGNANRFKTLEDCR	KTLEDCRRRCGGGDLC	R	F	K	R	R	R	9	2	1223.61	Haliotis_sp_CLC_77_c0_g1_i1	Haliotis_sp_CLC_77_c0_g1_i1	66	74	no	no	3	0.0076316	109.66	3930700			1
FLAPAYGDGISLPR	SAPTQMRRFLAPAYGD	GDGISLPRTKSVTGAD	R	F	L	P	R	T	14	0	1475.78	Haliotis_sp_idb_25746_c0_g1_i1;Haliotis_sp_idb_25748_c0_g1_i1	Haliotis_sp_idb_25746_c0_g1_i1	113	126	yes	no	2;3	1.68e-11	116.51	1091500000			49
FLEALQWQSSK	LRPSNYGRFLEALQWQ	ALQWQSSKTVRTMDTR	R	F	L	S	K	T	11	0	1335.68	Haliotis_sp_Tri_29101_c0_g1_i1	Haliotis_sp_Tri_29101_c0_g1_i1	171	181	yes	yes	2	3.95e-08	168.3	136490000			12
FLELLLHNFK	LNETNTERFLELLLHN	ELLLHNFKCETTNPAG	R	F	L	F	K	C	10	0	1272.72	Haliotis_sp_idb_26030_c0_g1_i1;comp104856_c0_seq3_5 len=2741 path=[1:0-84 13888:85-89 91:90-97 99:98-160 162:161-169 171:170-268 270:269-319 13967:320-337 4954:338-364 9307:365-381 4998:382-452 5069:453-462 5079:463-519 5136:520-525 5142:526-600 14188:601-718 7400:719-738 5355:739-764 5381:765-802 5419:803-855 5472:856-877 5494:878-903 5520:904-907 5524:908-1002 14760:1003-1009 14767:1010-1082 14…	Haliotis_sp_idb_26030_c0_g1_i1	60	69	yes	no	2;3	2.41e-08	182.65	1985000000			31
FLGLESGQIHPSDVTTPEELVGVVDQPITR	VQSPDCSRFLGLESGQ	VVDQPITRDTPQDFIK	R	F	L	T	R	D	30	0	3232.66	Haliotis_sp_Tri_129603_c0_g1_i1;comp105495_c0_seq9_4 len=2286 path=[9783:0-21 1946:22-1210 3135:1211-1564 19827:1565-1565 3490:1566-1729 3654:1730-2285];comp105495_c0_seq23_4 len=2970 path=[19402:0-22 1262:23-58 19462:59-65 1305:66-160 1400:161-295 1535:296-322 19538:323-324 1565:325-335 1576:336-374 1615:375-416 1657:417-426 1667:427-437 1678:438-503 19643:504-507 1748:508-513 1754:514-548 19668…	Haliotis_sp_Tri_129603_c0_g1_i1	230	259	yes	no	3	8.75e-09	63.625	2190100			1
FLHLIFPNVK	AIEWSWRRFLHLIFPN	HLIFPNVKWATPRS__	R	F	L	V	K	W	10	0	1226.72	Haliotis_sp_Tri_63049_c0_g1_i1	Haliotis_sp_Tri_63049_c0_g1_i1	296	305	yes	yes	2;3	7.89e-07	162.97	2501800000			56
FLHLIFPNVKWATPR	AIEWSWRRFLHLIFPN	NVKWATPRS_______	R	F	L	P	R	S	15	1	1838.04	Haliotis_sp_Tri_63049_c0_g1_i1	Haliotis_sp_Tri_63049_c0_g1_i1	296	310	yes	yes	3	0.0037497	76.759	887830			0
FLSECPYPDLFDPTSASCK	VQSGPFGRFLSECPYP	DPTSASCKDHSLVACG	R	F	L	C	K	D	19	0	2232.97	Haliotis_sp_idb_1745_c0_g1_i1;Haliotis_sp_CLC_2232_c0_g1_i1	Haliotis_sp_idb_1745_c0_g1_i1	1378	1396	yes	no	2;3	2.94e-17	124.84	46025000			8
FLSSAVGGTTK	SQFNGQPRFLSSAVGG	SAVGGTTKTFSKRPTV	R	F	L	T	K	T	11	0	1066.57	Haliotis_sp_idb_3591_c0_g1_i1	Haliotis_sp_idb_3591_c0_g1_i1	817	827	yes	yes	2	1.76e-05	122.7	1080100000			22
FLSTLPELVPTAMAGR	AINNWSNRFLSTLPEL	VPTAMAGRLTAPMGLG	R	F	L	G	R	L	16	0	1701.91	Haliotis_sp_idb_3074_c0_g1_i1	Haliotis_sp_idb_3074_c0_g1_i1	708	723	yes	yes	2;3	0.00014521	84.753	176070000	415		8
FLTQLVSYYSIAPQNTR	VEFRFLEKFLTQLVSY	SIAPQNTRVGLVLYGR	K	F	L	T	R	V	17	0	2000.04	Haliotis_sp_CLC_4146_c0_g1_i1;comp87152_c0_seq1_4 len=1152 path=[1:0-8 10:9-10 12:11-34 36:35-35 37:36-59 61:60-303 305:304-306 308:307-330 332:331-879 881:880-903 905:904-1151];Haliotis_sp_idb_7271_c0_g1_i1	Haliotis_sp_CLC_4146_c0_g1_i1	48	64	yes	no	2;3	1.55e-17	116.06	63003000			4
FLVNDQECLTLNGR	SVKNSKSRFLVNDQEC	ECLTLNGRGSIAKTTC	R	F	L	G	R	G	14	0	1677.81	Haliotis_sp_idb_42414_c0_g1_i1;comp34113_c0_seq1_5 len=860 path=[838:0-859]	Haliotis_sp_idb_42414_c0_g1_i1	334	347	yes	no	2	1.33e-09	151.74	19196000			5
FLVQPIVVLLTLK	LVSMVSLRFLVQPIVV	IVVLLTLKGVTGQWGG	R	F	L	L	K	G	13	0	1481.96	Haliotis_sp_Tri_127820_c0_g1_i1	Haliotis_sp_Tri_127820_c0_g1_i1	15	27	yes	yes	2	0.010555	84.365	10421000			2
FMEQVIFK	EDWDLMERFMEQVIFK	FMEQVIFKYLRAEPED	R	F	M	F	K	Y	8	0	1040.54	comp211158_c0_seq1_6 len=283 path=[1:0-282]	comp211158_c0_seq1_6 len=283 path=[1:0-282]	66	73	yes	yes	2	0.0057729	111.17	0	66		1
FMFSSMHIHVGGAGAR	VPGYTDCRFMFSSMHI	HVGGAGARHGTENRVN	R	F	M	A	R	H	16	0	1703.8	Haliotis_sp_Tri_72839_c0_g1_i1	Haliotis_sp_Tri_72839_c0_g1_i1	146	161	yes	yes	4	7.45e-05	94.717	48863000	603;604		3
FNCSNSVFDPVTR	CANDILYKFNCSNSVF	SVFDPVTRTCVAKGSI	K	F	N	T	R	T	13	0	1541.69	Haliotis_sp_Tri_109450_c0_g1_i1;comp101252_c0_seq3_2 len=1445 path=[12575:0-38 12614:39-47 12623:48-159 12735:160-162 12738:163-166 12742:167-571 13147:572-810 13386:811-817 13393:818-863 13439:864-947 13523:948-949 13525:950-1444];Haliotis_sp_Tri_109451_c0_g1_i1	Haliotis_sp_Tri_109450_c0_g1_i1	53	65	yes	no	2	0.0016729	105.19	6963000			1
FNFDMGKVEDVMHSGAAFAQR	NPCLPSMRFNFDMGKV	SGAAFAQREVKIIRKK	R	F	N	Q	R	E	21	1	2356.07	Haliotis_sp_CLC_303_c0_g1_i1	Haliotis_sp_CLC_303_c0_g1_i1	550	570	yes	yes	3;4	6.21e-08	102.07	155330000	302;303		14
FNGFLNDR	VEHCVEIRFNGFLNDR	FNGFLNDRACETLRPF	R	F	N	D	R	A	8	0	981.467	comp73608_c1_seq1_6 len=644 path=[622:0-643]	comp73608_c1_seq1_6 len=644 path=[622:0-643]	161	168	yes	yes	2	0.045143	108.74	3947000			1
FNNAIQESLTIR	EGSLETWRFNNAIQES	IQESLTIRFRFFPWIH	R	F	N	I	R	F	12	0	1404.74	Haliotis_sp_CLC_146_c0_g1_i1;Haliotis_sp_idb_13068_c0_g1_i1;Haliotis_sp_Tri_105374_c0_g1_i1	Haliotis_sp_CLC_146_c0_g1_i1	748	759	yes	no	2	4.32e-06	158.42	33722000			9
FNNFDGLR	YQELPPFRFNNFDGLR	FNNFDGLRTAFRLTNN	R	F	N	L	R	T	8	0	981.467	Haliotis_sp_Tri_130845_c0_g1_i1;Haliotis_sp_idb_813_c0_g1_i1	Haliotis_sp_Tri_130845_c0_g1_i1	75	82	yes	no	2	0.01597	131.03	27507000			3
FNPGTQGHLNVR	SLVLAQNRFNPGTQGH	TQGHLNVRGRVELSDQ	R	F	N	V	R	G	12	0	1338.68	Haliotis_sp_Tri_45070_c0_g1_i1	Haliotis_sp_Tri_45070_c0_g1_i1	924	935	yes	yes	2;3	2.65e-06	147.62	3437500000			66
FNQSTASR	GDPNCTWRFNQSTASR	FNQSTASRNISHPGIV	R	F	N	S	R	N	8	0	909.43	Haliotis_sp_idb_10968_c0_g1_i1;comp112534_c0_seq1_2 len=422 path=[400:0-421];Haliotis_sp_idb_10969_c0_g1_i1	Haliotis_sp_idb_10968_c0_g1_i1	101	108	yes	no	2	0.038103	122.19	26608000			1
FNTFQGYVEYEINK	TVQQLLSRFNTFQGYV	YVEYEINKLWTALKST	R	F	N	N	K	L	14	0	1750.82	Haliotis_sp_Tri_12500_c0_g1_i1	Haliotis_sp_Tri_12500_c0_g1_i1	52	65	yes	yes	2	0.0026011	92.939	953760			1
FPGQLNADLR	SGVTTCLRFPGQLNAD	GQLNADLRKLAVNMVP	R	F	P	L	R	K	10	0	1129.59	Haliotis_sp_idb_19739_c0_g1_i1;Haliotis_sp_idb_19741_c0_g1_i1;comp46938_c0_seq1_5 len=235 path=[477:0-37 251:38-65 279:66-234];comp92408_c0_seq2_1 len=684 path=[1:0-41 2884:42-58 1198:59-417 60:418-461 104:462-494 137:495-503 146:504-542 2933:543-556 2947:557-557 2948:558-568 727:569-602 2995:603-611 3004:612-622 781:623-644 3038:645-683];CON__ENSEMBL:ENSBTAP00000025008;comp109271_c0_seq1_3 len=1…	Haliotis_sp_idb_19738_c0_g1_i1	242	251	no	no	2	0.0041072	120.06	28402000			3
FPGQLNADLRK	SGVTTCLRFPGQLNAD	QLNADLRKLAVNMVPF	R	F	P	R	K	L	11	1	1257.68	Haliotis_sp_idb_19739_c0_g1_i1;Haliotis_sp_idb_19741_c0_g1_i1;comp46938_c0_seq1_5 len=235 path=[477:0-37 251:38-65 279:66-234];comp92408_c0_seq2_1 len=684 path=[1:0-41 2884:42-58 1198:59-417 60:418-461 104:462-494 137:495-503 146:504-542 2933:543-556 2947:557-557 2948:558-568 727:569-602 2995:603-611 3004:612-622 781:623-644 3038:645-683];CON__ENSEMBL:ENSBTAP00000025008;comp109271_c0_seq1_3 len=1…	Haliotis_sp_idb_19738_c0_g1_i1	242	252	no	no	3	0.00077362	88.338	1207000			2
FPLVTTDAK	NYDVGCFKFPLVTTDA	PLVTTDAKLPASIPAK	K	F	P	A	K	L	9	0	990.539	Haliotis_sp_idb_39359_c0_g1_i1;comp91520_c0_seq1_2 len=1858 path=[1836:0-405 2242:406-408 2245:409-483 2320:484-503 2340:504-533 2370:534-552 2389:553-1375 3212:1376-1409 3246:1410-1766 3603:1767-1857]	Haliotis_sp_idb_39359_c0_g1_i1	334	342	yes	no	2	0.031947	103.19	26846000			1
FPSCFGQR	ADLSCTCRFPSCFGQR	FPSCFGQRNGVISVFP	R	F	P	Q	R	N	8	0	997.444	Haliotis_sp_idb_1745_c0_g1_i1;Haliotis_sp_CLC_2232_c0_g1_i1	Haliotis_sp_idb_1745_c0_g1_i1	608	615	yes	no	2	0.025665	134.81	224370000			4
FPTAVFADPDNCAR	LIENACRRFPTAVFAD	ADPDNCARYIDCSKPY	R	F	P	A	R	Y	14	0	1579.71	Haliotis_sp_idb_1745_c0_g1_i1	Haliotis_sp_idb_1745_c0_g1_i1	1788	1801	yes	yes	2	0.00028981	128.76	103410000			17
FPTCANSIICSDCER	EYEQFLSKFPTCANSI	IICSDCERYYPSCAGR	K	F	P	E	R	Y	15	0	1828.75	Haliotis_sp_idb_1745_c0_g1_i1;Haliotis_sp_CLC_2232_c0_g1_i1	Haliotis_sp_idb_1745_c0_g1_i1	769	783	yes	no	2;3	2.47e-33	191.96	37931000			6
FQAEMAAFNR	VMRLNMQRFQAEMAAF	AEMAAFNRQMSQLGHN	R	F	Q	N	R	Q	10	0	1183.54	Haliotis_sp_Tri_81308_c0_g1_i1	Haliotis_sp_Tri_81308_c0_g1_i1	155	164	yes	yes	2	7.65e-08	169.41	1633100000	608		29
FQAGRLLQTR	ILSDKGRRFQAGRLLQ	AGRLLQTRCVQSNDRL	R	F	Q	T	R	C	10	1	1188.67	Haliotis_sp_CLC_39_c0_g1_i1	Haliotis_sp_CLC_39_c0_g1_i1	152	161	yes	yes	3	0.0093861	93.096	45199000			6
FQGSIDELAIYFCNPGTP	GGCGGADRFQGSIDEL	YFCNPGTP________	R	F	Q	T	P	-	18	0	2027.93	Haliotis_sp_CLC_2347_c0_g1_i1;Haliotis_sp_idb_28940_c0_g1_i1;comp238950_c0_seq1_2 len=684 path=[1:0-683]	Haliotis_sp_CLC_2347_c0_g1_i1	601	618	yes	no	2	0.0020701	64.454	7789300			1
FQNNQQQTNKPPVQPSVPQPPR	TEPTYQSRFQNNQQQT	PSVPQPPRKITFTLRR	R	F	Q	P	R	K	22	1	2528.29	Haliotis_sp_idb_8012_c0_g1_i1	Haliotis_sp_idb_8012_c0_g1_i1	601	622	yes	yes	3	6.05e-39	140.73	43764000			9
FQQFIPGTGWK	PYKGDNRKFQQFIPGT	FIPGTGWKTMSCAVGT	K	F	Q	W	K	T	11	0	1307.67	Haliotis_sp_CLC_4_c0_g1_i1;Haliotis_sp_Tri_11338_c0_g1_i1	Haliotis_sp_CLC_4_c0_g1_i1	36	46	yes	no	2;3	1.6e-06	139.86	17770000000			57
FQTVSAQEIGTYCAFNPTK	VTTTSAPRFQTVSAQE	YCAFNPTKVAAHPDSC	R	F	Q	T	K	V	19	0	2161.01	Haliotis_sp_idb_1745_c0_g1_i1;Haliotis_sp_CLC_2232_c0_g1_i1	Haliotis_sp_idb_1745_c0_g1_i1	1179	1197	yes	no	2;3	3.83e-22	159.06	171750000			17
FQVVIPNDIITAIDTPGFVVYNR	TEADKSCRFQVVIPND	PGFVVYNRIMHIQHQG	R	F	Q	N	R	I	23	0	2590.38	Haliotis_sp_Tri_29101_c0_g1_i1;Haliotis_sp_CLC_652_c0_g1_i1	Haliotis_sp_Tri_29101_c0_g1_i1	257	279	yes	no	3	2.18e-50	140.63	119750000			11
FRDDLTIHPFAFR	VYMETACKFRDDLTIH	TIHPFAFRTHTHGLGR	K	F	R	F	R	T	13	1	1633.84	Haliotis_sp_idb_14486_c0_g1_i1;comp103784_c0_seq4_5 len=1930 path=[22454:0-622 6128:623-751 6257:752-1488 6994:1489-1929];comp103784_c0_seq2_6 len=3095 path=[17195:0-71 17267:72-96 17292:97-853 18049:854-854 18050:855-875 25252:876-1229 18425:1230-1741 6082:1742-1771 6112:1772-1787 6128:1788-1916 6257:1917-2653 6994:2654-3094]	Haliotis_sp_idb_14486_c0_g1_i1	203	215	yes	no	3	0.00075449	100.38	49292000			3
FRPPVIIR	RNAELASRFRPPVIIR	FRPPVIIRKADINTPV	R	F	R	I	R	K	8	1	996.623	Haliotis_sp_idb_3591_c0_g1_i1	Haliotis_sp_idb_3591_c0_g1_i1	1102	1109	yes	yes	3	0.032017	101.33	246640000			3
FSATSQFGSVPQYGGSQFGSFGSYPGGTAAAWMSASR	VPQFGGSKFSATSQFG	AAWMSASRKSREPGET	K	F	S	S	R	K	37	0	3735.67	Haliotis_sp_Tri_108584_c0_g1_i1	Haliotis_sp_Tri_108584_c0_g1_i1	348	384	yes	yes	3;4	8.85e-26	84.903	857160000	517		15
FSDPTNCAR	CLANPSARFSDPTNCA	SDPTNCARYYDCTMKV	R	F	S	A	R	Y	9	0	1066.45	Haliotis_sp_idb_982_c0_g1_i1	Haliotis_sp_idb_982_c0_g1_i1	248	256	yes	yes	2	0.0096618	115.71	8195600			1
FSGFQHPQQHQPSNR	GFPQPSNRFSGFQHPQ	QQHQPSNRQGFQPPHH	R	F	S	N	R	Q	15	0	1793.83	Haliotis_sp_idb_20008_c0_g1_i1;Haliotis_sp_idb_20009_c0_g1_i1	Haliotis_sp_idb_20008_c0_g1_i1	52	66	yes	no	3;4	1.35e-21	176.25	695790000			29
FSHCILGPCPPPRPECVPQVK	PNMACKVRFSHCILGP	PECVPQVKLGVCPVES	R	F	S	V	K	L	21	1	2474.2	Haliotis_sp_Tri_121805_c0_g1_i1;Haliotis_sp_idb_7323_c0_g1_i1	Haliotis_sp_Tri_121805_c0_g1_i1	50	70	yes	no	3	5.25e-15	126.26	9599600			1
FSPSCLNMELIAR	PTSQTCVRFSPSCLNM	LNMELIARRYCRIYNH	R	F	S	A	R	R	13	0	1536.74	Haliotis_sp_CLC_3878_c0_g1_i1	Haliotis_sp_CLC_3878_c0_g1_i1	84	96	yes	yes	2	0.0014907	90.412	18262000	309		4
FSTTPDAASGAR	GDTLEVAKFSTTPDAA	PDAASGARTDRRVKYD	K	F	S	A	R	T	12	0	1179.55	Haliotis_sp_idb_2023_c0_g1_i1;Haliotis_sp_CLC_2607_c0_g1_i1;Haliotis_sp_idb_2021_c0_g1_i1	Haliotis_sp_idb_2023_c0_g1_i1	166	177	yes	no	2	0.035542	77.185	1803500			1
FSVSPVVR	AHNMRVMKFSVSPVVR	FSVSPVVRVAVEAKNP	K	F	S	V	R	V	8	0	889.502	comp62063_c0_seq1_1 len=3033 path=[1:0-911 913:912-1644 1646:1645-2400 2402:2401-3032];comp65502_c1_seq1_4 len=2157 path=[3143:0-1739 4883:1740-1742 4886:1743-2156];Haliotis_sp_Tri_84405_c0_g1_i1;Haliotis_sp_idb_10555_c0_g1_i1;comp104845_c0_seq1_2 len=3452 path=[4590:0-129 4720:130-151 4742:152-317 11514:318-318 11515:319-329 7716:330-330 4921:331-333 4924:334-407 4998:408-411 5002:412-435 11578:…	comp62063_c0_seq1_1 len=3033 path=[1:0-911 913:912-1644 1646:1645-2400 2402:2401-3032]	521	528	yes	no	2	0.02785	131.03	12186000			2
FSYGGCEGNANNFK	KRTNRCQRFSYGGCEG	EGNANNFKTLYECRFQ	R	F	S	F	K	T	14	0	1563.64	Haliotis_sp_CLC_148_c0_g1_i1	Haliotis_sp_CLC_148_c0_g1_i1	110	123	no	no	2;3	5e-38	202.61	1453000000			16
FTASAGIQVVGDDLTVTNPK	DDWGAWQKFTASAGIQ	DLTVTNPKRIAKAASE	K	F	T	P	K	R	20	0	2032.05	comp80185_c0_seq1_5 len=1716 path=[1:0-517 519:518-558 3443:559-568 570:569-864 866:865-889 891:890-1715]	comp80185_c0_seq1_5 len=1716 path=[1:0-517 519:518-558 3443:559-568 570:569-864 866:865-889 891:890-1715]	340	359	yes	yes	2;3	2.74e-14	126.26	22276000			7
FTGSAQSVLER	QSGGLSSRFTGSAQSV	SAQSVLERGTNSLSQG	R	F	T	E	R	G	11	0	1193.6	Haliotis_sp_idb_3591_c0_g1_i1	Haliotis_sp_idb_3591_c0_g1_i1	507	517	yes	yes	2	6.84e-21	205.56	8035800000			44
FTHEVSTQLLHEK	DDHGVVEKFTHEVSTQ	STQLLHEKANVNFLTA	K	F	T	E	K	A	13	0	1567.8	Haliotis_sp_Tri_88331_c0_g1_i1;comp101550_c1_seq1_3 len=2684 path=[2888:0-1014 3903:1015-1703 15176:1704-1706 4595:1707-1802 4691:1803-1898 15270:1899-1899 4788:1900-1901 4790:1902-2034 4923:2035-2062 10588:2063-2111 5000:2112-2247 5136:2248-2262 5151:2263-2395 5284:2396-2405 5294:2406-2560 5449:2561-2590 5479:2591-2683]	Haliotis_sp_Tri_88331_c0_g1_i1	304	316	yes	no	3	3.73e-10	152	89379000			9
FTLFFEDEEDK	SITNNKIKFTLFFEDE	FFEDEEDKATTDNIVD	K	F	T	D	K	A	11	0	1418.62	Haliotis_sp_idb_44571_c0_g1_i1;Haliotis_sp_idb_44572_c0_g1_i1	Haliotis_sp_idb_44571_c0_g1_i1	448	458	yes	no	2	0.044537	81.92	847350			1
FTNGMINWK	ILYVDNPKFTNGMINW	TNGMINWKDVADALVQ	K	F	T	W	K	D	9	0	1109.53	Haliotis_sp_Tri_2746_c0_g1_i1;Haliotis_sp_Tri_17455_c0_g1_i1;tr|A0A0B4VCR4|A0A0B4VCR4_HALAI Glycine-rich boundary protein OS=Haliotis asinina GN=GRBP PE=2 SV=1	Haliotis_sp_Tri_2746_c0_g1_i1	173	181	yes	no	2	0.0009247	139.74	3438600000	578		31
FTNGMINWKDVADALVQIGK	ILYVDNPKFTNGMINW	DALVQIGKVLNWLMKF	K	F	T	G	K	V	20	1	2219.14	Haliotis_sp_Tri_2746_c0_g1_i1;Haliotis_sp_Tri_17455_c0_g1_i1;tr|A0A0B4VCR4|A0A0B4VCR4_HALAI Glycine-rich boundary protein OS=Haliotis asinina GN=GRBP PE=2 SV=1	Haliotis_sp_Tri_2746_c0_g1_i1	173	192	yes	no	3	8.59e-30	140.2	12470000	578		3
FTPGTFTNQIQAAFR	GATPIAGRFTPGTFTN	NQIQAAFREPRLLVVT	R	F	T	F	R	E	15	0	1697.85	comp48021_c0_seq1_2 len=1014 path=[1:0-822 824:823-1013];Haliotis_sp_idb_46813_c0_g1_i1;tr|B6RB17|B6RB17_HALDI 40S ribosomal protein SA OS=Haliotis discus discus PE=2 SV=1;Haliotis_sp_CLC_41_c0_g1_i1;comp24944_c0_seq1_5 len=1291 path=[1269:0-704 1974:705-1290];comp24944_c0_seq2_6 len=1382 path=[2537:0-795 1974:796-1381]	comp48021_c0_seq1_2 len=1014 path=[1:0-822 824:823-1013]	123	137	yes	no	2	0.00028965	108.58	1786700			2
FTQAGSEVSALLGR	LFIDNIFRFTQAGSEV	EVSALLGRIPSAVGYQ	R	F	T	G	R	I	14	0	1434.75	comp46879_c0_seq1_4 len=1000 path=[978:0-999];comp112217_c0_seq1_5 len=1018 path=[1:0-1017];Haliotis_sp_idb_27632_c0_g1_i1;comp70760_c0_seq1_6 len=1255 path=[4647:0-183 3415:184-1254];tr|Q45Y90|Q45Y90_HALRU ATP synthase subunit beta (Fragment) OS=Haliotis rufescens PE=2 SV=1;Haliotis_sp_idb_27630_c0_g1_i1;comp70760_c0_seq2_6 len=2254 path=[2232:0-1182 3415:1183-2253]	comp46879_c0_seq1_4 len=1000 path=[978:0-999]	85	98	yes	no	2	0.0011932	101.3	3639200			1
FTQEPAHQSVSK	DLKPIASRFTQEPAHQ	PAHQSVSKTLHPAPGF	R	F	T	S	K	T	12	0	1357.66	Haliotis_sp_Tri_45070_c0_g1_i1	Haliotis_sp_Tri_45070_c0_g1_i1	68	79	yes	yes	2;3	4.47e-09	168.89	281880000			28
FTQTSMEEVDER	SSMHFFQRFTQTSMEE	SMEEVDERDCRRLEWV	R	F	T	E	R	D	12	0	1470.63	Haliotis_sp_idb_12126_c0_g1_i1	Haliotis_sp_idb_12126_c0_g1_i1	211	222	yes	yes	2	1.16e-09	168.82	32509000	330		11
FTQTSMEEVDERDCR	SSMHFFQRFTQTSMEE	EVDERDCRRLEWVVDF	R	F	T	C	R	R	15	1	1901.79	Haliotis_sp_idb_12126_c0_g1_i1	Haliotis_sp_idb_12126_c0_g1_i1	211	225	yes	yes	3	6.89e-05	107.35	5760700	330		3
FTTTNIPITMGR	HRVENYRKFTTTNIPI	NIPITMGRTAEAIAIV	K	F	T	G	R	T	12	0	1350.7	Haliotis_sp_Tri_12080_c0_g1_i1	Haliotis_sp_Tri_12080_c0_g1_i1	546	557	yes	yes	2	0.0066716	80.96	12778000	536		2
FVDSDSVGFTCTAR	TVIVKVFKFVDSDSVG	VGFTCTARICKAGDSA	K	F	V	A	R	I	14	0	1560.69	Haliotis_sp_Tri_3408_c0_g1_i1;Haliotis_sp_idb_2652_c0_g1_i1	Haliotis_sp_Tri_3408_c0_g1_i1	334	347	no	no	2	0.020095	62.287	748160			0
FVDSHELEFECK	VINFDAFKFVDSHELE	HELEFECKVRTCKEGD	K	F	V	C	K	V	12	0	1538.67	Haliotis_sp_idb_18575_c0_g1_i1;Haliotis_sp_CLC_3307_c0_g1_i1	Haliotis_sp_idb_18575_c0_g1_i1	325	336	yes	no	2;3	1.47e-28	219.42	229240000			14
FVEGLPINDFSR	VIKNKTWKFVEGLPIN	LPINDFSREKMDLTAK	K	F	V	S	R	E	12	0	1392.7	comp135009_c0_seq1_4 len=505 path=[1:0-504]	comp135009_c0_seq1_4 len=505 path=[1:0-504]	75	86	yes	yes	2	0.00017841	108.56	5878000			2
FVNQPPPGLFPPGNNHLHIR	GRNIRSRRFVNQPPPG	GNNHLHIRALMALLKN	R	F	V	I	R	A	20	0	2250.18	Haliotis_sp_idb_28907_c0_g1_i1;Haliotis_sp_CLC_13596_c0_g1_i1	Haliotis_sp_idb_28907_c0_g1_i1	27	46	yes	no	4	6.98e-06	71.601	7321600			1
FVWDELNPSLVESYAGPHAGYGK	GLHEEETKFVWDELNP	GPHAGYGKIKRGWRWN	K	F	V	G	K	I	23	0	2535.21	Haliotis_sp_CLC_554_c0_g1_i1	Haliotis_sp_CLC_554_c0_g1_i1	127	149	yes	yes	3	2.75e-19	123.83	8715200			1
FVYGGCGGNANR	SRTCLCEKFVYGGCGG	GCGGNANRFKTLEDCR	K	F	V	N	R	F	12	0	1270.55	Haliotis_sp_CLC_77_c0_g1_i1	Haliotis_sp_CLC_77_c0_g1_i1	54	65	no	no	2;3	4.96e-06	157.75	5547100000			35
FVYGGCLGNANR	SRTRLCEKFVYGGCLG	GCLGNANRFETLEDCR	K	F	V	N	R	F	12	0	1326.61	comp84928_c0_seq1_4 len=593 path=[571:0-73 645:74-129 1852:130-130 1387:131-175 1872:176-361 933:362-413 985:414-445 1017:446-450 1022:451-592]	comp84928_c0_seq1_4 len=593 path=[571:0-73 645:74-129 1852:130-130 1387:131-175 1872:176-361 933:362-413 985:414-445 1017:446-450 1022:451-592]	82	93	yes	yes	2;3	9.63e-05	134.84	1060300000			11
FVYGGCLGNANRFETLEDCR	SRTRLCEKFVYGGCLG	FETLEDCRRRCGGGDL	K	F	V	C	R	R	20	1	2377.06	comp84928_c0_seq1_4 len=593 path=[571:0-73 645:74-129 1852:130-130 1387:131-175 1872:176-361 933:362-413 985:414-445 1017:446-450 1022:451-592]	comp84928_c0_seq1_4 len=593 path=[571:0-73 645:74-129 1852:130-130 1387:131-175 1872:176-361 933:362-413 985:414-445 1017:446-450 1022:451-592]	82	101	yes	yes	3	1.72e-13	120.9	5171300			1
FVYGGCPGNANNFDTLEDCR	SRTCLCEKFVYGGCPG	FDTLEDCRRRCGGGVL	K	F	V	C	R	R	20	0	2304.95	Haliotis_sp_CLC_148_c0_g1_i1	Haliotis_sp_CLC_148_c0_g1_i1	54	73	yes	yes	2;3	3.48e-23	142.39	630760000			11
FVYGGCPGNANNFDTLEDCRR	SRTCLCEKFVYGGCPG	DTLEDCRRRCGGGVLC	K	F	V	R	R	R	21	1	2461.05	Haliotis_sp_CLC_148_c0_g1_i1	Haliotis_sp_CLC_148_c0_g1_i1	54	74	yes	yes	3	9.19e-08	94.281	190040000			5
FWSFSNR	FGKGSFIKFWSFSNRS	KFWSFSNRSLGKKFGL	K	F	W	N	R	S	7	0	942.435	Haliotis_sp_CLC_303_c0_g1_i1	Haliotis_sp_CLC_303_c0_g1_i1	593	599	yes	yes	2	0.00027017	121.29	0			1
FWYELNRPVTGFSR	GFIKKGDRFWYELNRP	RPVTGFSRAQLAEIRK	R	F	W	S	R	A	14	1	1770.88	Haliotis_sp_idb_25746_c0_g1_i1;Haliotis_sp_CLC_532_c0_g1_i1	Haliotis_sp_idb_25746_c0_g1_i1	594	607	yes	no	3	0.0027691	80.96	78196000			8
FYDLNKDFYLLVASGR	KVLSGDDRFYDLNKDF	YLLVASGRATPEGNKI	R	F	Y	G	R	A	16	1	1919.98	comp59223_c0_seq1_2 len=530 path=[1:0-47 49:48-413 415:414-471 1077:472-529];Haliotis_sp_Tri_28544_c0_g1_i1;Haliotis_sp_CLC_729_c0_g1_i1	Haliotis_sp_Tri_28544_c0_g1_i1	322	337	no	no	2;3;4	1.05e-49	203.59	1685400000			42
FYDSTLLTVDSDQK	FRILNKKRFYDSTLLT	LTVDSDQKLLWPFTLD	R	F	Y	Q	K	L	14	0	1630.77	Haliotis_sp_idb_6290_c0_g1_i1	Haliotis_sp_idb_6290_c0_g1_i1	1447	1460	yes	yes	2	0.0080847	81.632	12208000			1
FYFNPDSK	LCLAYMPRFYFNPDSK	FYFNPDSKKCESFIYG	R	F	Y	S	K	K	8	0	1016.46	Haliotis_sp_idb_84384_c0_g1_i1;comp64150_c0_seq2_1 len=699 path=[1:0-281 283:282-443 445:444-478 480:479-698]	Haliotis_sp_idb_84384_c0_g1_i1	55	62	yes	no	2	0.026454	140.09	19572000			1
FYPGVMCGLRPEPK	DPVARMCKFYPGVMCG	CGLRPEPKAPCDYIIG	K	F	Y	P	K	A	14	1	1649.81	Haliotis_sp_idb_1745_c0_g1_i1;Haliotis_sp_CLC_2232_c0_g1_i1	Haliotis_sp_idb_1745_c0_g1_i1	282	295	yes	no	3	0.001967	73.386	214150000	353		2
GADFLVTEVENGGSLGSK	ISLQVKEKGADFLVTE	NGGSLGSKKGVNLPGA	K	G	A	S	K	K	18	0	1778.87	comp101858_c3_seq18_4 len=2097 path=[10064:0-47 10112:48-189 10254:190-207 10272:208-1130 729:1131-1154 753:1155-1893 1492:1894-2096]	comp101858_c3_seq18_4 len=2097 path=[10064:0-47 10112:48-189 10254:190-207 10272:208-1130 729:1131-1154 753:1155-1893 1492:1894-2096]	181	198	yes	yes	2	6.29e-10	128.59	11072000			5
GAEEMETVIPVDVMR	RALVILAKGAEEMETV	VIPVDVMRRAGIKVTV	K	G	A	M	R	R	15	0	1674.8	comp33268_c0_seq1_3 len=295 path=[273:0-294]	comp33268_c0_seq1_3 len=295 path=[273:0-294]	21	35	yes	yes	2	0.00064733	78.191	4849700	74;75		0
GAEFGDSGNGEASVVSLR	LVLIVGARGAEFGDSG	EASVVSLRTIYNILFG	R	G	A	L	R	T	18	0	1750.81	Haliotis_sp_Tri_24151_c0_g1_i1	Haliotis_sp_Tri_24151_c0_g1_i1	19	36	yes	yes	2;3	1.21e-42	185.85	75376000			9
GAGSISTSSSNINGVQK	GVRYCCPRGAGSISTS	SNINGVQKDSCKCGVR	R	G	A	Q	K	D	17	0	1605.8	comp88250_c0_seq2_2 len=449 path=[427:0-23 451:24-62 490:63-69 497:70-80 508:81-101 1523:102-128 556:129-266 694:267-290 718:291-294 722:295-425 1622:426-448];comp88250_c0_seq1_2 len=422 path=[427:0-23 451:24-62 490:63-69 497:70-80 508:81-101 556:102-239 694:240-263 718:264-267 722:268-398 1622:399-421]	comp88250_c0_seq2_2 len=449 path=[427:0-23 451:24-62 490:63-69 497:70-80 508:81-101 1523:102-128 556:129-266 694:267-290 718:291-294 722:295-425 1622:426-448]	75	91	yes	no	2;3	2.82e-44	198.87	479290000			28
GALKPLGCDLTR	AYGNGVSRGALKPLGC	PLGCDLTRETTRCLEK	R	G	A	T	R	E	12	1	1299.7	Haliotis_sp_CLC_12_c0_g1_i1	Haliotis_sp_CLC_12_c0_g1_i1	175	186	yes	yes	3	0.0011252	102.97	59610000			3
GAPIYDTGLGSR	SPSVSGQRGAPIYDTG	YDTGLGSRQTSTSGQS	R	G	A	S	R	Q	12	0	1205.6	Haliotis_sp_idb_27355_c0_g1_i1	Haliotis_sp_idb_27355_c0_g1_i1	238	249	yes	yes	2	8.14e-05	110.93	829410000			10
GAPVNEQDGELNCGGFIR	SLWRYGYKGAPVNEQD	LNCGGFIRQWSDTDKE	K	G	A	I	R	Q	18	0	1931.88	Haliotis_sp_idb_67370_c0_g1_i1	Haliotis_sp_idb_67370_c0_g1_i1	38	55	yes	yes	2;3	6.88e-35	177.58	69218000			17
GAQSAGMGMR	MMFADRFRGAQSAGMG	QSAGMGMRSLYVPAML	R	G	A	M	R	S	10	0	964.422	Haliotis_sp_Tri_119193_c0_g1_i1	Haliotis_sp_Tri_119193_c0_g1_i1	155	164	yes	yes	2	0.0014997	107.79	5599600	523;524		3
GATDPSGVVSR	KNRIKQWRGATDPSGV	DPSGVVSRVLAMSSDP	R	G	A	S	R	V	11	0	1044.52	comp101644_c1_seq1_1 len=1326 path=[6320:0-664 6985:665-668 6989:669-1293 7614:1294-1325];Haliotis_sp_idb_12235_c0_g1_i1	comp101644_c1_seq1_1 len=1326 path=[6320:0-664 6985:665-668 6989:669-1293 7614:1294-1325]	221	231	no	no	2	0.017512	93.096	1052100			1
GAVGALLVYDIAK	AITSAYYRGAVGALLV	LLVYDIAKHLTYENVE	R	G	A	A	K	H	13	0	1288.74	Haliotis_sp_Tri_87730_c0_g1_i1;comp98408_c0_seq1_5 len=3318 path=[1240:0-59 12696:60-82 1301:83-277 1496:278-293 1512:294-356 13191:357-366 1585:367-1826 3045:1827-2015 3234:2016-2022 3241:2023-2953 4172:2954-2977 9883:2978-3317];comp98408_c0_seq3_4 len=4535 path=[1:0-1098 13030:1099-1099 1101:1100-1114 1116:1115-1223 1225:1224-1238 1240:1239-1298 1300:1299-1299 1301:1300-1494 1496:1495-1510 1512…	Haliotis_sp_Tri_87730_c0_g1_i1	83	95	yes	no	2	0.012338	83.204	4664700			2
GCGPQEQFYNCADIR	GGDTCPFRGCGPQEQF	FYNCADIRIQNTLSTT	R	G	C	I	R	I	15	0	1813.75	Haliotis_sp_idb_39663_c0_g1_i1	Haliotis_sp_idb_39663_c0_g1_i1	83	97	yes	yes	2;3	1.83e-09	147.12	29127000			7
GCPAVPTCVDPSPK	LVVSCRIRGCPAVPTC	TCVDPSPKPSLDCPIG	R	G	C	P	K	P	14	0	1483.68	Haliotis_sp_Tri_116352_c0_g1_i1	Haliotis_sp_Tri_116352_c0_g1_i1	164	177	yes	yes	2	0.0011915	101.32	35870000			3
GCPLGFHQNR	________________	PLGFHQNRRSCYWFST	-	G	C	N	R	R	10	0	1184.55	sp|P82596|PLC_HALLA Perlucin OS=Haliotis laevigata PE=1 SV=3	sp|P82596|PLC_HALLA Perlucin OS=Haliotis laevigata PE=1 SV=3	1	10	yes	yes	2;3	8.56e-07	166.3	4789800000			63
GCPLGFHQNRR	________________	LGFHQNRRSCYWFSTI	-	G	C	R	R	S	11	1	1340.65	sp|P82596|PLC_HALLA Perlucin OS=Haliotis laevigata PE=1 SV=3	sp|P82596|PLC_HALLA Perlucin OS=Haliotis laevigata PE=1 SV=3	1	11	yes	yes	3;4	0.0010425	99.815	89589000			6
GCPVTPTCIDVDPPLPPYPDVCPVGTPALGK	LVEDCRRRGCPVTPTC	VGTPALGKDLLLLFCG	R	G	C	G	K	D	31	0	3288.59	Haliotis_sp_Tri_116352_c0_g1_i1	Haliotis_sp_Tri_116352_c0_g1_i1	583	613	no	no	3	4.36e-09	64.16	10736000			1
GCSGTFVVEECNTK	VTHWWVEKGCSGTFVV	VVEECNTKDVRNAGSP	K	G	C	T	K	D	14	0	1586.67	Haliotis_sp_CLC_1642_c0_g1_i1;comp85674_c0_seq1_1 len=1364 path=[2827:0-66 1553:67-628 2115:629-650 2137:651-998 2485:999-1296 2783:1297-1363];comp85674_c0_seq2_1 len=1436 path=[1414:0-138 1553:139-700 2115:701-722 2137:723-1070 2485:1071-1368 2783:1369-1435];tr|Q9BP38|Q9BP38_HALRU Aragonite protein AP24 OS=Haliotis rufescens PE=2 SV=1	Haliotis_sp_CLC_1642_c0_g1_i1	137	150	yes	no	2;3	1.04e-53	225.79	1918300000			22
GCSGTFVVEECNTKDVR	VTHWWVEKGCSGTFVV	ECNTKDVRNAGSPVPT	K	G	C	V	R	N	17	1	1956.87	Haliotis_sp_CLC_1642_c0_g1_i1;comp85674_c0_seq1_1 len=1364 path=[2827:0-66 1553:67-628 2115:629-650 2137:651-998 2485:999-1296 2783:1297-1363];comp85674_c0_seq2_1 len=1436 path=[1414:0-138 1553:139-700 2115:701-722 2137:723-1070 2485:1071-1368 2783:1369-1435]	Haliotis_sp_CLC_1642_c0_g1_i1	137	153	yes	no	3	0.0011838	67.646	9656200			1
GDAALALQQNVFGLGALFPDENTAPR	QNSRSQSRGDAALALQ	PDENTAPRVSSASQPG	R	G	D	P	R	V	26	0	2684.36	Haliotis_sp_Tri_14507_c0_g1_i1	Haliotis_sp_Tri_14507_c0_g1_i1	284	309	yes	yes	3	4.04e-20	110.94	58961000			3
GDDDDDNGGYAFLR	________________	NGGYAFLRRALARASA	-	G	D	L	R	R	14	0	1528.61	comp241021_c0_seq1_1 len=240 path=[218:0-239]	comp241021_c0_seq1_1 len=240 path=[218:0-239]	1	14	yes	yes	2	4.08e-28	190.1	30128000			7
GDLGIEIPAEK	SDGIMVARGDLGIEIP	GIEIPAEKVFLAQKMM	R	G	D	E	K	V	11	0	1140.6	comp101858_c3_seq18_4 len=2097 path=[10064:0-47 10112:48-189 10254:190-207 10272:208-1130 729:1131-1154 753:1155-1893 1492:1894-2096];Haliotis_sp_idb_10046_c0_g1_i1;Haliotis_sp_Tri_130852_c0_g1_i1;comp101858_c3_seq10_6 len=2289 path=[23058:0-188 23247:189-606 23665:607-615 23674:616-720 29219:721-721 29220:722-796 369:797-827 400:828-1156 729:1157-1180 11218:1181-1819 11857:1820-1840 11878:1841-2…	comp101858_c3_seq18_4 len=2097 path=[10064:0-47 10112:48-189 10254:190-207 10272:208-1130 729:1131-1154 753:1155-1893 1492:1894-2096]	287	297	yes	no	2	0.0053882	105.03	74594000			4
GDNRKFQQFIPGTGWK	PCDKRPYKGDNRKFQQ	FIPGTGWKTMSCAVGT	K	G	D	W	K	T	16	2	1877.95	Haliotis_sp_CLC_4_c0_g1_i1;Haliotis_sp_Tri_11338_c0_g1_i1	Haliotis_sp_CLC_4_c0_g1_i1	31	46	yes	no	3	3.57e-05	106.38	17409000			1
GEFYVANR	LEFHMSEKGEFYVANR	GEFYVANRMCPYGLFW	K	G	E	N	R	M	8	0	954.456	Haliotis_sp_CLC_303_c0_g1_i1	Haliotis_sp_CLC_303_c0_g1_i1	379	386	yes	yes	2	0.045379	114.78	118750000			1
GEGGSGLGLR	QQGERGWRGEGGSGLG	GGSGLGLRGEKGDPGT	R	G	E	L	R	G	10	0	901.462	Haliotis_sp_CLC_866_c0_g1_i1	Haliotis_sp_CLC_866_c0_g1_i1	236	245	yes	yes	2	0.0042126	119.68	29989000			4
GEIIHPSTSGSITR	SRLKHNEKGEIIHPST	STSGSITRQESPGNYV	K	G	E	T	R	Q	14	0	1453.75	Haliotis_sp_idb_8012_c0_g1_i1	Haliotis_sp_idb_8012_c0_g1_i1	377	390	yes	yes	2;3	7.83e-05	97.69	99842000			15
GEPNLAGCASPK	GSNPTCWRGEPNLAGC	LAGCASPKFKKILKKV	R	G	E	P	K	F	12	0	1199.56	Haliotis_sp_Tri_129647_c0_g1_i1;comp92139_c0_seq1_6 len=4232 path=[4311:0-46 4358:47-49 4361:50-618 4930:619-1740 6052:1741-2273 6585:2274-3976 8288:3977-3984 8296:3985-4201 36:4202-4219 54:4220-4220 26:4221-4231];comp92139_c0_seq2_6 len=4253 path=[4311:0-46 4358:47-49 4361:50-618 8678:619-639 4930:640-1761 6052:1762-2294 6585:2295-3997 8288:3998-4005 8296:4006-4222 36:4223-4240 54:4241-4241 26:4…	Haliotis_sp_Tri_129647_c0_g1_i1	235	246	yes	no	2	0.030836	79.089	11887000			1
GFGYSGSIFHR	LQLATGSRGFGYSGSI	YSGSIFHRVIKDFMIQ	R	G	F	H	R	V	11	0	1226.58	Haliotis_sp_idb_26484_c0_g1_i1;comp85406_c1_seq2_1 len=792 path=[1:0-591 593:592-791]	Haliotis_sp_idb_26484_c0_g1_i1	68	78	yes	no	2;3	0.0018504	126.71	49877000			9
GFLVKTVETR	IEGTKDFRGFLVKTVE	LVKTVETRNGNTTGFS	R	G	F	T	R	N	10	1	1148.66	Haliotis_sp_Tri_63049_c0_g1_i1	Haliotis_sp_Tri_63049_c0_g1_i1	129	138	yes	yes	2;3	0.0011797	128.81	60840000			6
GFLVTLLTSSGITGGTWK	TRPEFTIRGFLVTLLT	GITGGTWKNLTSDSKV	R	G	F	W	K	N	18	0	1837	Haliotis_sp_Tri_61496_c0_g1_i1	Haliotis_sp_Tri_61496_c0_g1_i1	100	117	yes	yes	2;3	1.6e-15	143.67	29383000			6
GFPLMSLDQLAEYNEMPYLQR	AGGMGMARGFPLMSLD	NEMPYLQRPLAARIAE	R	G	F	Q	R	P	21	0	2514.19	Haliotis_sp_Tri_127820_c0_g1_i1	Haliotis_sp_Tri_127820_c0_g1_i1	93	113	yes	yes	2;3	5.75e-40	148.52	940750000	558;559		25
GFPLMSLDQLAEYNEMPYLQRPLAAR	AGGMGMARGFPLMSLD	LQRPLAARIAEVQWRS	R	G	F	A	R	I	26	1	3022.5	Haliotis_sp_Tri_127820_c0_g1_i1	Haliotis_sp_Tri_127820_c0_g1_i1	93	118	yes	yes	3;4	5.97e-31	104.67	1904600000	558;559		27
GGESIVPPGFEAVSR	GLFDLAARGGESIVPP	PGFEAVSRSGGLGGPP	R	G	G	S	R	S	15	0	1500.76	Haliotis_sp_Tri_33510_c0_g1_i1;Haliotis_sp_CLC_62_c0_g1_i1;Haliotis_sp_Tri_64677_c0_g1_i1;Haliotis_sp_Tri_33508_c0_g1_i1	Haliotis_sp_Tri_33510_c0_g1_i1	75	89	yes	no	2;3	1.45e-10	109.07	6294800000			21
GGGFGFGSASAR	GAGGAGGRGGGFGFGS	GFGSASARASADAAAR	R	G	G	A	R	A	12	0	1069.49	Haliotis_sp_Tri_57798_c0_g1_i1;Haliotis_sp_CLC_5_c0_g1_i1;Haliotis_sp_Tri_57797_c0_g1_i1	Haliotis_sp_Tri_57798_c0_g1_i1	129	140	yes	no	2	4.52e-05	115.04	293170000			16
GGGGGPPPPAAGGMGMAR	MGGGMGARGGGGGPPP	AGGMGMARGFPLMSLD	R	G	G	A	R	G	18	0	1493.69	Haliotis_sp_Tri_127820_c0_g1_i1	Haliotis_sp_Tri_127820_c0_g1_i1	75	92	yes	yes	2;3	8.14e-23	117.08	429990000	560;561		33
GGPTVHGSYPYSNLLILK	KYIPCPFKGGPTVHGS	YSNLLILKGYDGIYKA	K	G	G	L	K	G	18	0	1915.02	Haliotis_sp_Tri_2952_c0_g1_i1;comp48289_c0_seq1_1 len=667 path=[921:0-507 1864:508-666];comp48289_c0_seq2_1 len=943 path=[921:0-507 1429:508-942];Haliotis_sp_idb_54202_c0_g1_i1	Haliotis_sp_Tri_2952_c0_g1_i1	128	145	yes	no	2;3	1.19e-08	117.18	70599000			5
GGTTEDMDNFVLLCQELK	DWEYPGTRGGTTEDMD	VLLCQELKNAFEPYGY	R	G	G	L	K	N	18	0	2068.94	Haliotis_sp_Tri_4862_c0_g1_i1	Haliotis_sp_Tri_4862_c0_g1_i1	151	168	yes	yes	2;3	2.65e-12	138.66	5473200	597		5
GGYCNSQNVCVCR	HCLWKGYRGGYCNSQN	SQNVCVCRRUTQTCTC	R	G	G	C	R	R	13	0	1572.62	comp24678_c0_seq1_1 len=274 path=[1:0-16 18:17-273]	comp24678_c0_seq1_1 len=274 path=[1:0-16 18:17-273]	64	76	yes	yes	2	4.96e-29	203.61	10590000			2
GGYDLEAATLKPAAK	________________	ATLKPAAKSTSLLKWL	M	G	G	A	K	S	15	1	1503.79	Haliotis_sp_idb_22086_c0_g1_i1;Haliotis_sp_idb_22087_c0_g1_i1	Haliotis_sp_idb_22086_c0_g1_i1	2	16	no	no	2;3	1.94e-11	156.24	740620000			34
GGYYGKGGYYGK	ASSGSGGKGGYYGKGG	GKGGYYGKGGYYGKGG	K	G	G	G	K	G	12	1	1268.58	Haliotis_sp_Tri_57798_c0_g1_i1;Haliotis_sp_Tri_132906_c0_g1_i1;Haliotis_sp_Tri_132910_c0_g1_i1	Haliotis_sp_Tri_57798_c0_g1_i1	512	523	yes	no	2	0.012229	94.465	2269300			1
GHTSLVPLGR	GCYNQYFRGHTSLVPL	TSLVPLGRVPHPTDPC	R	G	H	G	R	V	10	0	1035.58	Haliotis_sp_Tri_114016_c0_g1_i1;comp25402_c0_seq1_1 len=889 path=[1:0-435 437:436-888]	Haliotis_sp_Tri_114016_c0_g1_i1	138	147	yes	no	2;3	6.41e-05	160.36	102620000			13
GHVFEESQVAGTPMFVVK	YGVLNRKRGHVFEESQ	GTPMFVVKAYLPVNES	R	G	H	V	K	A	18	0	1960.97	comp62063_c0_seq1_1 len=3033 path=[1:0-911 913:912-1644 1646:1645-2400 2402:2401-3032]	comp62063_c0_seq1_1 len=3033 path=[1:0-911 913:912-1644 1646:1645-2400 2402:2401-3032]	790	807	yes	yes	3	6.01e-23	118.19	7782200	87		1
GHYTEGAELVDSVLDVVR	GAGNNWAKGHYTEGAE	DSVLDVVRKEAESCDC	K	G	H	V	R	K	18	0	1957.97	Haliotis_sp_idb_19739_c0_g1_i1;Haliotis_sp_idb_19741_c0_g1_i1;comp109271_c0_seq1_3 len=1300 path=[1:0-1299];Haliotis_sp_idb_19738_c0_g1_i1;tr|G9K382|G9K382_HALDV Putative tubulin beta chain OS=Haliotis diversicolor GN=TUBB PE=2 SV=1;Haliotis_sp_idb_47786_c0_g1_i1;comp83487_c0_seq4_4 len=274 path=[1:0-102 104:103-128 4660:129-273];comp45063_c0_seq1_1 len=344 path=[1:0-269 271:270-343]	Haliotis_sp_idb_19738_c0_g1_i1	104	121	no	no	3	1.11e-12	140.22	77765000			3
GIFPPYNFLCSGTGIK	SEINTLKRGIFPPYNF	LCSGTGIKAVDFDCTG	R	G	I	I	K	A	16	0	1769.88	Haliotis_sp_idb_1745_c0_g1_i1;Haliotis_sp_CLC_2232_c0_g1_i1	Haliotis_sp_idb_1745_c0_g1_i1	23	38	yes	no	2;3	6.9e-05	81.448	98438000			10
GILAADESTGSIAK	HRIVAPGKGILAADES	ESTGSIAKRLQSIGTE	K	G	I	A	K	R	14	0	1331.69	comp23247_c0_seq1_2 len=1455 path=[1433:0-1210 2644:1211-1454]	comp23247_c0_seq1_2 len=1455 path=[1433:0-1210 2644:1211-1454]	89	102	yes	yes	2	3.57e-09	136.24	53371000			7
GIMTMEGGAASGFR	LFKSYFPRGIMTMEGG	GGAASGFRHVEPETYE	R	G	I	F	R	H	14	0	1383.63	Haliotis_sp_Tri_91049_c0_g1_i1;comp93951_c0_seq1_3 len=2511 path=[2491:0-1214 3706:1215-1216 3708:1217-1250 3742:1251-1261 3753:1262-1597 4091:1598-1691 4185:1692-1748 6236:1749-1764 4258:1765-2365 4859:2366-2405 4899:2406-2510]	Haliotis_sp_Tri_91049_c0_g1_i1	145	158	yes	no	2	0.0001457	105.03	4270100	142;143		1
GITFDSGGISLK	TPIALVGKGITFDSGG	DSGGISLKPGADMDKM	K	G	I	L	K	P	12	0	1193.63	Haliotis_sp_idb_17515_c0_g1_i1;comp101323_c0_seq1_2 len=1972 path=[1:0-251 4116:252-276 278:277-452 454:453-477 6289:478-602 604:603-624 626:625-729 731:730-735 737:736-759 6432:760-806 808:807-835 6467:836-953 6529:954-963 6539:964-990 6564:991-1268 1270:1269-1272 1274:1273-1651 1653:1652-1671 1673:1672-1703 1715:1704-1832 1844:1833-1843 1855:1844-1971];comp101323_c0_seq2_2 len=1110 path=[1:0-25…	Haliotis_sp_idb_17515_c0_g1_i1	286	297	yes	no	2	0.039813	75.739	4232400			1
GIVDQSQQAYQEAFEISK	VAAGDDKKGIVDQSQQ	QEAFEISKKEMQPTHP	K	G	I	S	K	K	18	0	2039.98	comp64599_c0_seq2_6 len=1464 path=[3017:0-1301 2878:1302-1463]	comp64599_c0_seq2_6 len=1464 path=[3017:0-1301 2878:1302-1463]	178	195	yes	yes	2;3	7.4e-29	169.43	28648000			6
GKADGYKDAMLEDQSSYFQCQDQR	DETQLSCRGKADGYKD	YFQCQDQRTTIVSCPG	R	G	K	Q	R	T	24	2	2839.22	Haliotis_sp_idb_1745_c0_g1_i1;Haliotis_sp_CLC_2232_c0_g1_i1	Haliotis_sp_idb_1745_c0_g1_i1	1285	1308	yes	no	4	8.44e-10	80.412	7157100	351		1
GKGVWANMQNFDR	ATGRSICRGKGVWANM	ANMQNFDRYCATQCMM	R	G	K	D	R	Y	13	1	1521.71	Haliotis_sp_CLC_1125_c0_g1_i1	Haliotis_sp_CLC_1125_c0_g1_i1	895	907	yes	yes	3	0.011958	67.634	20924000	266		2
GLASALFHK	AGNIKWRRGLASALFH	LASALFHKIREVNPSL	R	G	L	H	K	I	9	0	942.529	Haliotis_sp_idb_5896_c0_g1_i1	Haliotis_sp_idb_5896_c0_g1_i1	629	637	yes	yes	2	0.042745	99.442	36620000			1
GLDSSTLLLALPDITK	KSDQNLVRGLDSSTLL	LALPDITKLSFDEDEA	R	G	L	T	K	L	16	0	1655.93	Haliotis_sp_idb_5896_c0_g1_i1	Haliotis_sp_idb_5896_c0_g1_i1	425	440	yes	yes	2	1.08e-26	176.04	98950000			8
GLFPGGYVISADGSDAEVR	KGDFIPKKGLFPGGYV	DGSDAEVRDIYGKLHS	K	G	L	V	R	D	19	0	1908.92	Haliotis_sp_idb_28907_c0_g1_i1	Haliotis_sp_idb_28907_c0_g1_i1	210	228	no	no	2;3	3.87e-10	104.88	527660000			35
GLHPVSCDALGTTSK	TNGGSKEKGLHPVSCD	DALGTTSKKRYAIL__	K	G	L	S	K	K	15	0	1541.75	Haliotis_sp_Tri_2304_c0_g1_i1	Haliotis_sp_Tri_2304_c0_g1_i1	203	217	yes	yes	2	0.0011693	96.489	13790000			2
GLKDDTFFDIPSYC	VGYNNFYRGLKDDTFF	FFDIPSYC________	R	G	L	Y	C	-	14	1	1676.74	Haliotis_sp_idb_19681_c0_g1_i1	Haliotis_sp_idb_19681_c0_g1_i1	203	216	yes	yes	2	0.001037	110.92	16597000			1
GLPDGLNQWVGR	IVRYPSCKGLPDGLNQ	GLNQWVGREDSPYYVV	K	G	L	G	R	E	12	0	1310.67	Haliotis_sp_Tri_109450_c0_g1_i1;comp101252_c0_seq3_2 len=1445 path=[12575:0-38 12614:39-47 12623:48-159 12735:160-162 12738:163-166 12742:167-571 13147:572-810 13386:811-817 13393:818-863 13439:864-947 13523:948-949 13525:950-1444];comp101252_c0_seq1_2 len=1553 path=[18161:0-28 18190:29-80 10039:81-104 10063:105-130 10089:131-245 10204:246-361 10320:362-385 17735:386-679 13147:680-918 13386:919-9…	Haliotis_sp_Tri_109450_c0_g1_i1	180	191	yes	no	2	0.0009784	117.14	129500000			8
GLSGGEGPQGAR	PAGLQGEKGLSGGEGP	GEGPQGARGWRGFAGL	K	G	L	A	R	G	12	0	1084.53	Haliotis_sp_CLC_73_c0_g1_i1	Haliotis_sp_CLC_73_c0_g1_i1	209	220	yes	yes	2	0.020719	83.182	12062000			1
GLTIIFNFEEAETAKPTER	FNNVDYARGLTIIFNF	ETAKPTERQVLLSNCD	R	G	L	E	R	Q	19	1	2165.1	Haliotis_sp_Tri_35519_c0_g1_i1;Haliotis_sp_idb_43536_c0_g1_i1	Haliotis_sp_Tri_35519_c0_g1_i1	246	264	yes	no	2;3	6.76e-16	130.27	132170000			21
GLYYFVWDGPNQR	SNSTAIFRGLYYFVWD	VWDGPNQRYFVGEDRI	R	G	L	Q	R	Y	13	0	1613.76	Haliotis_sp_idb_52687_c0_g1_i1	Haliotis_sp_idb_52687_c0_g1_i1	72	84	yes	yes	2	0.0047126	88.021	38281000			3
GMVQGSLFK	TESDLGWKGMVQGSLF	MVQGSLFKRPKANVLM	K	G	M	F	K	R	9	0	965.5	Haliotis_sp_idb_7892_c0_g1_i1;comp104004_c0_seq4_5 len=1737 path=[4425:0-35 18479:36-51 4424:52-458 4883:459-461 4886:462-1736];comp104004_c0_seq2_5 len=2658 path=[1926:0-369 17363:370-373 2300:374-383 17370:384-391 17378:392-422 17431:423-439 3891:440-950 4402:951-958 4410:959-972 4424:973-1379 4883:1380-1382 4886:1383-2657]	Haliotis_sp_idb_7892_c0_g1_i1	76	84	yes	no	2	0.043278	71.451	18022000			1
GNANNFNSIAECEK	SFIYGGCRGNANNFNS	NSIAECEKKCLPGSVC	R	G	N	E	K	K	14	0	1566.67	Haliotis_sp_idb_84384_c0_g1_i1;comp64150_c0_seq2_1 len=699 path=[1:0-281 283:282-443 445:444-478 480:479-698]	Haliotis_sp_idb_84384_c0_g1_i1	74	87	yes	no	2	3.86e-05	133.48	6969700			2
GNAVHEFLR	TKIIRESRGNAVHEFL	NAVHEFLRGQLVDSAG	R	G	N	L	R	G	9	0	1041.54	Haliotis_sp_idb_25746_c0_g1_i1;Haliotis_sp_idb_25748_c0_g1_i1;Haliotis_sp_CLC_532_c0_g1_i1	Haliotis_sp_idb_25746_c0_g1_i1	455	463	yes	no	2;3	0.00032263	157.66	479540000			27
GNCGCAFLAPQNYNK	PLFTEYSKGNCGCAFL	LAPQNYNKACRPEMYL	K	G	N	N	K	A	15	0	1712.74	Haliotis_sp_CLC_2347_c0_g1_i1;Haliotis_sp_idb_28940_c0_g1_i1;comp238950_c0_seq1_2 len=684 path=[1:0-683]	Haliotis_sp_CLC_2347_c0_g1_i1	420	434	yes	no	2	2.39e-05	132.97	7887900			2
GNEMSEVLR	VYVGCGERGNEMSEVL	NEMSEVLRDFPQLTME	R	G	N	L	R	D	9	0	1033.49	Haliotis_sp_Tri_9452_c0_g1_i1;comp104761_c0_seq1_3 len=4343 path=[1:0-921 923:922-938 11856:939-960 11865:961-1116 1118:1117-1150 1152:1151-2160 8818:2161-2174 2176:2175-2437 2439:2438-2610 12166:2611-2631 2633:2632-2681 8768:2682-2683 2712:2684-2739 2768:2740-2759 2788:2760-2836 2865:2837-2877 2906:2878-3257 3286:3258-3263 3292:3264-3299 3328:3300-3321 3350:3322-3389 8980:3390-3406 3432:3407-346…	Haliotis_sp_Tri_9452_c0_g1_i1	285	293	yes	no	2	0.033579	64.654	1005300			1
GNEPFPDVYGGMLMQR	NNVPSHDRGNEPFPDV	YGGMLMQRKHNAGVPF	R	G	N	Q	R	K	16	0	1809.82	Haliotis_sp_Tri_12080_c0_g1_i1;Haliotis_sp_idb_12590_c0_g1_i1	Haliotis_sp_Tri_12080_c0_g1_i1	1342	1357	yes	no	2;3	1.2e-05	100.43	382620000	537;538		21
GNFGDQENVCVPSGAVSVGPFFYGYNQNR	TCTTFPVRGNFGDQEN	FYGYNQNRLNSQSYTY	R	G	N	N	R	L	29	0	3178.42	Haliotis_sp_idb_22001_c0_g1_i1;Haliotis_sp_idb_22004_c0_g1_i1	Haliotis_sp_idb_22001_c0_g1_i1	130	158	no	no	3	1.1e-12	72.474	15709000			1
GNKIEAYK	DLWCLRRKGNKIEAYK	GNKIEAYKYVPWHLDF	K	G	N	Y	K	Y	8	1	921.492	sp|P82595|PLS_HALLA Perlustrin OS=Haliotis laevigata PE=1 SV=2	sp|P82595|PLS_HALLA Perlustrin OS=Haliotis laevigata PE=1 SV=2	60	67	yes	yes	2;3	0.0049566	155.42	6245800			2
GNLVLPLNWQLLNSPASQIQVQSAAAFR	NKPAPSAKGNLVLPLN	VQSAAAFRSNPPRPPV	K	G	N	F	R	S	28	0	3034.64	Haliotis_sp_idb_34528_c0_g1_i1	Haliotis_sp_idb_34528_c0_g1_i1	250	277	yes	yes	3;4	7.92e-78	171.05	1035700000			14
GNPTVEVDLYTAK	AREIFDSRGNPTVEVD	EVDLYTAKGLFRAAVP	R	G	N	A	K	G	13	0	1405.71	comp80185_c0_seq1_5 len=1716 path=[1:0-517 519:518-558 3443:559-568 570:569-864 866:865-889 891:890-1715]	comp80185_c0_seq1_5 len=1716 path=[1:0-517 519:518-558 3443:559-568 570:569-864 866:865-889 891:890-1715]	49	61	yes	yes	2	0.00086185	113.52	91748000			5
GNVCSNDQDCPGNQK	AIRPGPCKGNVCSNDQ	QDCPGNQKCCGKPGCR	K	G	N	Q	K	C	15	0	1691.66	sp|P84811|PWAP_HALLA Perlwapin OS=Haliotis laevigata PE=1 SV=1	sp|P84811|PWAP_HALLA Perlwapin OS=Haliotis laevigata PE=1 SV=1	61	75	yes	yes	2;3	2.77e-09	143.94	51792000			2
GNVCSNDQDCPGNQKCCGK	AIRPGPCKGNVCSNDQ	GNQKCCGKPGCRRCYR	K	G	N	G	K	P	19	1	2196.84	sp|P84811|PWAP_HALLA Perlwapin OS=Haliotis laevigata PE=1 SV=1	sp|P84811|PWAP_HALLA Perlwapin OS=Haliotis laevigata PE=1 SV=1	61	79	yes	yes	3	0.00018117	70.197	831000			1
GNVCSNDQDCPGNQKCCGKPGCR	AIRPGPCKGNVCSNDQ	CCGKPGCRRCYRPEKP	K	G	N	C	R	R	23	2	2667.05	sp|P84811|PWAP_HALLA Perlwapin OS=Haliotis laevigata PE=1 SV=1	sp|P84811|PWAP_HALLA Perlwapin OS=Haliotis laevigata PE=1 SV=1	61	83	yes	yes	4	1.59e-29	144.27	18350000			3
GNVGFVFTK	EKLLPHIRGNVGFVFT	NVGFVFTKEDLTEIRD	R	G	N	T	K	E	9	0	967.513	comp71437_c1_seq1_4 len=827 path=[1:0-126 128:127-463 465:464-471 473:472-826]	comp71437_c1_seq1_4 len=827 path=[1:0-126 128:127-463 465:464-471 473:472-826]	102	110	yes	yes	2	0.029153	97.741	727450			1
GPASTYFGVR	DASISVARGPASTYFG	ASTYFGVRSGAGKSAS	R	G	P	V	R	S	10	0	1053.52	Haliotis_sp_idb_25730_c0_g1_i1;Haliotis_sp_idb_25731_c0_g1_i1	Haliotis_sp_idb_25730_c0_g1_i1	685	694	yes	no	2	0.00012247	157.99	750750000			30
GPFQPARASLNNR	PSPSAALRGPFQPARA	ARASLNNRRPPPNPAG	R	G	P	N	R	R	13	1	1426.74	Haliotis_sp_CLC_39_c0_g1_i1	Haliotis_sp_CLC_39_c0_g1_i1	53	65	yes	yes	3	0.0014368	92.856	14151000			1
GPIQTDEVMFYMCNNER	EGRPDNFKGPIQTDEV	FYMCNNERTTIDTCTV	K	G	P	E	R	T	17	0	2102.89	Haliotis_sp_idb_1745_c0_g1_i1;Haliotis_sp_CLC_2232_c0_g1_i1	Haliotis_sp_idb_1745_c0_g1_i1	948	964	yes	no	2;3	8.61e-14	130.27	203080000	354;355		12
GPPARPGVCCFR	PVTTACVRGPPARPGV	RPGVCCFRPSGGPPAP	R	G	P	F	R	P	12	1	1372.65	Haliotis_sp_CLC_1320_c0_g1_i1;Haliotis_sp_Tri_133893_c0_g1_i1;Haliotis_sp_Tri_133894_c0_g1_i1	Haliotis_sp_CLC_1320_c0_g1_i1	99	110	yes	no	3	0.00036696	124.67	277230000			16
GPPGFDGFPGPEGPVGPAGK	SICLSGPKGPPGFDGF	GPVGPAGKDGAPGEKG	K	G	P	G	K	D	20	0	1835.88	Haliotis_sp_CLC_866_c0_g1_i1;Haliotis_sp_Tri_74171_c0_g1_i1	Haliotis_sp_CLC_866_c0_g1_i1	173	192	yes	no	2;3	9.94e-64	200.67	354190000			45
GPPPGAVLR	PPPGAALRGPPPGAVL	PPPGAVLRGPSPSAAL	R	G	P	L	R	G	9	0	862.502	Haliotis_sp_CLC_39_c0_g1_i1	Haliotis_sp_CLC_39_c0_g1_i1	35	43	yes	yes	2	0.028676	98.458	2918700000			2
GPQCLEDMSVYQDQTDDVLNK	TAHAVPCRGPQCLEDM	QTDDVLNKILFFLRTV	R	G	P	N	K	I	21	0	2454.07	Haliotis_sp_Tri_90659_c0_g1_i1	Haliotis_sp_Tri_90659_c0_g1_i1	28	48	yes	yes	3	1.08e-05	63.869	5381000	617		1
GPQSLWSGFR	YSEEVAKKGPQSLWSG	QSLWSGFRSTADLSAC	K	G	P	F	R	S	10	0	1133.56	Haliotis_sp_idb_19915_c0_g1_i1;Haliotis_sp_CLC_8815_c0_g1_i1;Haliotis_sp_Tri_29264_c0_g1_i1;Haliotis_sp_Tri_29268_c0_g1_i1;comp97720_c0_seq1_2 len=1099 path=[1918:0-706 2625:707-748 2667:749-835 2754:836-849 2768:850-993 3002:994-1008 2927:1009-1083 12452:1084-1098];comp97720_c0_seq5_2 len=1698 path=[1918:0-706 2625:707-748 7826:749-1128 8206:1129-1133 8211:1134-1576 4773:1577-1605 4756:1606-1622…	Haliotis_sp_idb_19915_c0_g1_i1	36	45	yes	no	2	0.00097204	147.74	8336300			2
GPSPSAALR	PPPGAVLRGPSPSAAL	PSPSAALRGPFQPARA	R	G	P	L	R	G	9	0	854.461	Haliotis_sp_CLC_39_c0_g1_i1	Haliotis_sp_CLC_39_c0_g1_i1	44	52	yes	yes	2	0.0013399	149.65	6090700000			34
GPSPSAALRGPFQPAR	PPPGAVLRGPSPSAAL	RGPFQPARASLNNRRP	R	G	P	A	R	A	16	1	1607.85	Haliotis_sp_CLC_39_c0_g1_i1	Haliotis_sp_CLC_39_c0_g1_i1	44	59	yes	yes	3	6.14e-08	102.52	230420000			10
GPSSTGQNNPPLPPPPPFGR	AGLGLSGRGPSSTGQN	PPPPPFGRDPPSVGPR	R	G	P	G	R	D	20	0	2013.01	Haliotis_sp_Tri_33510_c0_g1_i1;Haliotis_sp_CLC_62_c0_g1_i1;Haliotis_sp_Tri_64677_c0_g1_i1;Haliotis_sp_Tri_33508_c0_g1_i1	Haliotis_sp_Tri_33510_c0_g1_i1	181	200	yes	no	2;3;4	2.82e-63	199.01	303140000			21
GPSSTGQNNPPLPPPPPFGRDPPSVGPR	AGLGLSGRGPSSTGQN	DPPSVGPRVDFPPGGS	R	G	P	P	R	V	28	1	2818.42	Haliotis_sp_Tri_33510_c0_g1_i1;Haliotis_sp_CLC_62_c0_g1_i1;Haliotis_sp_Tri_64677_c0_g1_i1;Haliotis_sp_Tri_33508_c0_g1_i1	Haliotis_sp_Tri_33510_c0_g1_i1	181	208	yes	no	3	1.44e-23	93.876	6164800			4
GPTDCLPASDPGCR	DSADDKSKGPTDCLPA	PASDPGCRDSTNKAEL	K	G	P	C	R	D	14	0	1501.63	comp88250_c0_seq2_2 len=449 path=[427:0-23 451:24-62 490:63-69 497:70-80 508:81-101 1523:102-128 556:129-266 694:267-290 718:291-294 722:295-425 1622:426-448];comp88250_c0_seq1_2 len=422 path=[427:0-23 451:24-62 490:63-69 497:70-80 508:81-101 556:102-239 694:240-263 718:264-267 722:268-398 1622:399-421]	comp88250_c0_seq2_2 len=449 path=[427:0-23 451:24-62 490:63-69 497:70-80 508:81-101 1523:102-128 556:129-266 694:267-290 718:291-294 722:295-425 1622:426-448]	44	57	yes	yes	2;3	1.05e-11	160.48	189110000			17
GQLVDSAGKFDR	NAVHEFLRGQLVDSAG	DSAGKFDRHITPTLTN	R	G	Q	D	R	H	12	1	1291.65	Haliotis_sp_idb_25746_c0_g1_i1;Haliotis_sp_idb_25748_c0_g1_i1;Haliotis_sp_CLC_532_c0_g1_i1	Haliotis_sp_idb_25746_c0_g1_i1	464	475	yes	no	2;3	0.00020657	144.57	109470000			26
GQPCPECAADYPSCEGRPDNFK	RYNRVCNKGQPCPECA	EGRPDNFKGPIQTDEV	K	G	Q	F	K	G	22	1	2554.03	Haliotis_sp_idb_1745_c0_g1_i1;Haliotis_sp_CLC_2232_c0_g1_i1	Haliotis_sp_idb_1745_c0_g1_i1	926	947	yes	no	3	7.24e-09	104.18	6027600			2
GQSEVIDQLLGSK	PDKRDFSRGQSEVIDQ	IDQLLGSKENGFFVDC	R	G	Q	S	K	E	13	0	1372.72	Haliotis_sp_CLC_4246_c0_g1_i1;comp93938_c0_seq2_4 len=1861 path=[1:0-76 78:77-81 83:82-275 277:276-373 375:374-381 383:382-1309 1311:1310-1623 4932:1624-1627 1629:1628-1643 1645:1644-1860]	Haliotis_sp_CLC_4246_c0_g1_i1	126	138	yes	no	2	0.0011621	110.44	16680000			3
GRDTVTIVWEAPTAR	GVTQSVSRGRDTVTIV	VWEAPTARELDLETIQ	R	G	R	A	R	E	15	1	1670.87	Haliotis_sp_Tri_61496_c0_g1_i1	Haliotis_sp_Tri_61496_c0_g1_i1	138	152	yes	yes	2;3	1.04e-06	115.8	113190000			8
GRVELSDQMEFSGTGESLHGHLTLK	TQGHLNVRGRVELSDQ	LHGHLTLKQVGGSTGV	R	G	R	L	K	Q	25	1	2727.33	Haliotis_sp_Tri_45070_c0_g1_i1	Haliotis_sp_Tri_45070_c0_g1_i1	936	960	yes	yes	4;5	6.26e-16	114.15	311330000	593		21
GSATNLDVLFLHGQR	FTRQADPKGSATNLDV	VLFLHGQRFSSKHWLD	K	G	S	Q	R	F	15	0	1626.85	Haliotis_sp_idb_32951_c0_g1_i1	Haliotis_sp_idb_32951_c0_g1_i1	50	64	yes	yes	3	0.0022314	69.92	8162400			1
GSATNVDVLFLHGQR	FTRQADPKGSATNVDV	VLFLHGQRFSSKHWLD	K	G	S	Q	R	F	15	0	1612.83	comp96832_c0_seq1_3 len=1153 path=[1330:0-329 3831:330-333 3835:334-346 3848:347-360 1691:361-583 3982:584-589 1920:590-1028 2359:1029-1044 2375:1045-1084 2415:1085-1096 3669:1097-1108 146:1109-1129 111:1130-1152]	comp96832_c0_seq1_3 len=1153 path=[1330:0-329 3831:330-333 3835:334-346 3848:347-360 1691:361-583 3982:584-589 1920:590-1028 2359:1029-1044 2375:1045-1084 2415:1085-1096 3669:1097-1108 146:1109-1129 111:1130-1152]	141	155	yes	yes	2;3	2.4e-05	113.99	34886000			5
GSFGEANAVCR	CYWFSSMKGSFGEANA	GEANAVCRYLKSHLAE	K	G	S	C	R	Y	11	0	1166.51	Haliotis_sp_Tri_18993_c0_g1_i1;comp94771_c0_seq4_2 len=2548 path=[4980:0-113 5094:114-132 5113:133-275 5256:276-561 5542:562-666 5647:667-748 12210:749-761 12223:762-769 5750:770-784 12238:785-846 12267:847-856 2891:857-1182 3217:1183-1259 3294:1260-1386 3421:1387-1414 12321:1415-1423 3458:1424-1486 3521:1487-1535 3570:1536-1582 3617:1583-1600 3635:1601-1856 3891:1857-1914 3949:1915-2068 4103:206…	Haliotis_sp_Tri_18993_c0_g1_i1	64	74	yes	no	2	0.00037926	134.84	17567000			2
GSFGQQTGFSNTDQSGGLSSR	SVTDTQPRGSFGQQTG	QSGGLSSRFTGSAQSV	R	G	S	S	R	F	21	0	2116.94	Haliotis_sp_idb_3591_c0_g1_i1	Haliotis_sp_idb_3591_c0_g1_i1	486	506	yes	yes	2;3	3.96e-63	195.53	4226300000			35
GSGSVAGQAVVAVFLSTR	INEREGGKGSGSVAGQ	VAVFLSTRYGQHSPQL	K	G	S	T	R	Y	18	0	1704.92	Haliotis_sp_Tri_72839_c0_g1_i1	Haliotis_sp_Tri_72839_c0_g1_i1	188	205	yes	yes	2	0.0013843	66.893	4086100			1
GSPVLAMSGTR	GCFKIPPRGSPVLAMS	VLAMSGTRNIQDGQQH	R	G	S	T	R	N	11	0	1074.55	Haliotis_sp_idb_39359_c0_g1_i1;comp91520_c0_seq1_2 len=1858 path=[1836:0-405 2242:406-408 2245:409-483 2320:484-503 2340:504-533 2370:534-552 2389:553-1375 3212:1376-1409 3246:1410-1766 3603:1767-1857]	Haliotis_sp_idb_39359_c0_g1_i1	182	192	yes	no	2	0.045329	61.48	5326100			1
GSTPNVGNGGGLFDLAAR	IVPNNRNRGSTPNVGN	GLFDLAARGGESIVPP	R	G	S	A	R	G	18	0	1701.84	Haliotis_sp_Tri_33510_c0_g1_i1;Haliotis_sp_CLC_62_c0_g1_i1;Haliotis_sp_Tri_64677_c0_g1_i1;Haliotis_sp_Tri_33508_c0_g1_i1	Haliotis_sp_Tri_33510_c0_g1_i1	57	74	yes	no	2	1.27e-27	135.08	1372200000			29
GSVDSPTGQPDGSPPPDK	IVPFAIGRGSVDSPTG	DGSPPPDKVYPSPGVV	R	G	S	D	K	V	18	0	1736.79	Haliotis_sp_idb_23329_c0_g1_i1	Haliotis_sp_idb_23329_c0_g1_i1	26	43	yes	yes	2	0.003337	60.764	4174600			1
GSVSTDKFNMASGSSSIR	PGLSGSVRGSVSTDKF	ASGSSSIRNSGATSGS	R	G	S	I	R	N	18	1	1829.86	Haliotis_sp_idb_36583_c0_g1_i1	Haliotis_sp_idb_36583_c0_g1_i1	397	414	yes	yes	3	6.22e-12	133.93	25552000	460		7
GTAFSEHMQMCDYK	GIYRPCPRGTAFSEHM	HMQMCDYKWRVPGCY_	R	G	T	Y	K	W	14	0	1703.67	Haliotis_sp_CLC_2296_c0_g1_i1	Haliotis_sp_CLC_2296_c0_g1_i1	655	668	yes	yes	2;3	9.5e-07	139.73	133170000	294;295		10
GTAGFVSASGQSTPATSAGQQHR	SYIQQQARGTAGFVSA	TSAGQQHRHKILTQAT	R	G	T	H	R	H	23	0	2202.04	Haliotis_sp_idb_27355_c0_g1_i1	Haliotis_sp_idb_27355_c0_g1_i1	162	184	yes	yes	3	4.53e-76	199.7	228350000			16
GTESISDYAISFHYVPPQK	YDANGAQKGTESISDY	FHYVPPQKMYALEFYI	K	G	T	Q	K	M	19	0	2138.03	Haliotis_sp_Tri_47901_c0_g1_i1;comp92949_c2_seq16_6 len=2805 path=[10669:0-168 25616:169-326 10996:327-505 11175:506-523 11193:524-749 11419:750-1339 12009:1340-1367 3329:1368-1370 3332:1371-1405 26308:1406-1409 3371:1410-1419 3381:1420-1443 3405:1444-1676 3638:1677-1724 3686:1725-2454 4416:2455-2473 4435:2474-2613 4589:2614-2804];comp92949_c2_seq3_6 len=2819 path=[10669:0-168 25616:169-326 10996…	Haliotis_sp_Tri_47901_c0_g1_i1	321	339	yes	no	3	1.16e-05	97.291	28608000			10
GTFDNIYEK	EAWSDDGRGTFDNIYE	TFDNIYEKCIQHLCSV	R	G	T	E	K	C	9	0	1085.5	Haliotis_sp_CLC_620_c0_g1_i1;Haliotis_sp_idb_44242_c0_g1_i1	Haliotis_sp_CLC_620_c0_g1_i1	208	216	yes	no	2	0.017259	113.18	283620000			2
GTGAQSDALDTIIK	ICAALTLKGTGAQSDA	DALDTIIKNRFPNASV	K	G	T	I	K	N	14	0	1388.71	Haliotis_sp_idb_20008_c0_g1_i1;Haliotis_sp_CLC_363_c0_g1_i1	Haliotis_sp_idb_20008_c0_g1_i1	171	184	yes	no	2;3	1.34e-27	185.95	2674800000			34
GTGLLGAEPISFEVGVGGR	LVLPYRNKGTGLLGAE	FEVGVGGRMVMDPTDA	K	G	T	G	R	M	19	0	1814.95	Haliotis_sp_idb_8012_c0_g1_i1	Haliotis_sp_idb_8012_c0_g1_i1	1511	1529	yes	yes	2	1.3e-16	136.64	14277000		10	6
GTIEILSDVQLIK	GITTKISRGTIEILSD	LSDVQLIKTGDKVGAS	R	G	T	I	K	T	13	0	1427.82	comp71437_c1_seq1_4 len=827 path=[1:0-126 128:127-463 465:464-471 473:472-826]	comp71437_c1_seq1_4 len=827 path=[1:0-126 128:127-463 465:464-471 473:472-826]	168	180	yes	yes	2	0.014853	81.565	995770			1
GTIVVGQVTCSYAEIK	LGGAATIKGTIVVGQV	TCSYAEIKNNSGAGPR	K	G	T	I	K	N	16	0	1723.88	Haliotis_sp_Tri_128009_c0_g1_i1;comp71699_c0_seq1_1 len=621 path=[599:0-272 872:273-274 874:275-620]	Haliotis_sp_Tri_128009_c0_g1_i1	27	42	yes	no	2	2.05e-07	133.86	42554000			3
GTNFANFR	NCALQIGRGTNFANFR	GTNFANFRGYIDNVTI	R	G	T	F	R	G	8	0	925.441	Haliotis_sp_idb_25730_c0_g1_i1;Haliotis_sp_idb_25731_c0_g1_i1	Haliotis_sp_idb_25730_c0_g1_i1	753	760	yes	no	2	0.025817	133.6	98771000			4
GTNSLSQGAASFSSR	SAQSVLERGTNSLSQG	GAASFSSRNTAVADLV	R	G	T	S	R	N	15	0	1468.69	Haliotis_sp_idb_3591_c0_g1_i1	Haliotis_sp_idb_3591_c0_g1_i1	518	532	yes	yes	2;3	4.87e-71	218.68	2237600000			50
GTQSPAVHGVSQVLHK	VVSNNFARGTQSPAVH	GVSQVLHKPAAGFNQV	R	G	T	H	K	P	16	0	1643.87	Haliotis_sp_Tri_45070_c0_g1_i1	Haliotis_sp_Tri_45070_c0_g1_i1	243	258	yes	yes	2;3;4	2.16e-08	138.66	415620000			19
GTQSPAVHGVSQVLHKPAAGFNQVYVQPNTGIYDLQGIK	VVSNNFARGTQSPAVH	IYDLQGIKATNVGYTQ	R	G	T	I	K	A	39	1	4118.13	Haliotis_sp_Tri_45070_c0_g1_i1	Haliotis_sp_Tri_45070_c0_g1_i1	243	281	yes	yes	4	1.97e-21	71.688	39598000			2
GTVYYDTDQEVPFYVK	NDYNGAHRGTVYYDTD	QEVPFYVKDNFWVGYD	R	G	T	V	K	D	16	0	1922.89	comp79626_c0_seq1_4 len=1656 path=[1634:0-1091 2726:1092-1132 2767:1133-1655];Haliotis_sp_idb_43266_c0_g1_i1	Haliotis_sp_idb_43266_c0_g1_i1	331	346	no	no	2	1.53e-11	145.69	116600000			12
GVAFDPITCTCALK	THRRRCARGVAFDPIT	ITCTCALKFIVGFTQC	R	G	V	L	K	F	14	0	1551.74	Haliotis_sp_CLC_146_c0_g1_i1;Haliotis_sp_idb_13068_c0_g1_i1;Haliotis_sp_Tri_105374_c0_g1_i1	Haliotis_sp_CLC_146_c0_g1_i1	679	692	yes	no	2	0.0007517	106.32	12240000			3
GVAYNIDAAAR	KVIYDYKKGVAYNIDA	YNIDAAARTCSKYSLQ	K	G	V	A	R	T	11	0	1119.57	Haliotis_sp_Tri_31898_c0_g1_i1;Haliotis_sp_idb_24481_c0_g1_i1	Haliotis_sp_Tri_31898_c0_g1_i1	80	90	yes	no	2	0.0010292	130.63	278030000			9
GVDGTANIHIR	TAKYTHGKGVDGTANI	GTANIHIRFSYYYGNF	K	G	V	I	R	F	11	0	1151.6	comp101644_c1_seq1_1 len=1326 path=[6320:0-664 6985:665-668 6989:669-1293 7614:1294-1325];Haliotis_sp_idb_12235_c0_g1_i1	comp101644_c1_seq1_1 len=1326 path=[6320:0-664 6985:665-668 6989:669-1293 7614:1294-1325]	299	309	no	no	3	0.0066767	82.417	4560600			1
GVFQPSRTPSGPVIYQAPR	VATSFQQRGVFQPSRT	PVIYQAPRNILQKQSA	R	G	V	P	R	N	19	1	2056.09	Haliotis_sp_Tri_45070_c0_g1_i1	Haliotis_sp_Tri_45070_c0_g1_i1	195	213	yes	yes	3	3.7e-28	120.9	84417000			7
GVGTTSVTEATNK	KGQKVDTKGVGTTSVT	SVTEATNKQLDTVIPE	K	G	V	N	K	Q	13	0	1263.63	Haliotis_sp_Tri_29101_c0_g1_i1	Haliotis_sp_Tri_29101_c0_g1_i1	123	135	yes	yes	2	6.59e-11	166.7	84178000			13
GVNLPGAAVDLPAVSEK	GGSLGSKKGVNLPGAA	DLPAVSEKDIQDLKFG	K	G	V	E	K	D	17	0	1635.88	comp101858_c3_seq18_4 len=2097 path=[10064:0-47 10112:48-189 10254:190-207 10272:208-1130 729:1131-1154 753:1155-1893 1492:1894-2096]	comp101858_c3_seq18_4 len=2097 path=[10064:0-47 10112:48-189 10254:190-207 10272:208-1130 729:1131-1154 753:1155-1893 1492:1894-2096]	200	216	yes	yes	2	0.0056956	64.454	14004000			2
GVPYATASSVHPTHPR	HRAAAGRKGVPYATAS	SVHPTHPRKSVEVRSV	K	G	V	P	R	K	16	0	1675.84	Haliotis_sp_Tri_45070_c0_g1_i1;Haliotis_sp_idb_19360_c0_g1_i1	Haliotis_sp_Tri_45070_c0_g1_i1	1177	1192	yes	no	3;4	0.00037047	76.82	54572000			5
GVQYLNEIK	NILTDITKGVQYLNEI	VQYLNEIKDSVVAGFQ	K	G	V	I	K	D	9	0	1062.57	comp62063_c0_seq1_1 len=3033 path=[1:0-911 913:912-1644 1646:1645-2400 2402:2401-3032];comp65502_c1_seq1_4 len=2157 path=[3143:0-1739 4883:1740-1742 4886:1743-2156]	comp62063_c0_seq1_1 len=3033 path=[1:0-911 913:912-1644 1646:1645-2400 2402:2401-3032]	690	698	yes	no	2	0.036447	93.649	7294400			1
GVSFTSVLER	QEDPNLSRGVSFTSVL	SFTSVLERNTDTHSSV	R	G	V	E	R	N	10	0	1093.58	Haliotis_sp_CLC_1125_c0_g1_i1	Haliotis_sp_CLC_1125_c0_g1_i1	369	378	yes	yes	2	0.00010864	130.41	888600000			28
GVVDSEDLPLNISR	PEYLNFIRGVVDSEDL	DLPLNISREMLQQSKI	R	G	V	S	R	E	14	0	1512.78	comp65289_c0_seq1_1 len=1940 path=[10131:0-119 1962:120-152 1995:153-1939];Haliotis_sp_Tri_81073_c0_g1_i1;Haliotis_sp_idb_11675_c0_g1_i1;Haliotis_sp_idb_11674_c0_g1_i1;comp100309_c0_seq1_2 len=2529 path=[2556:0-195 2752:196-252 7627:253-274 2831:275-287 2844:288-368 2925:369-372 2929:373-489 3046:490-504 3061:505-586 3143:587-629 3186:630-685 3242:686-687 3244:688-969 7886:970-978 3535:979-993 35…	comp65289_c0_seq1_1 len=1940 path=[10131:0-119 1962:120-152 1995:153-1939]	407	420	no	no	2	0.017962	73.758	23349000			1
GVWANMQNFDR	GRSICRGKGVWANMQN	ANMQNFDRYCATQCMM	K	G	V	D	R	Y	11	0	1336.6	Haliotis_sp_CLC_1125_c0_g1_i1	Haliotis_sp_CLC_1125_c0_g1_i1	897	907	yes	yes	2	0.00018898	141.88	419960000	266		21
GWDEGLLDMCVGEK	LGVGQVIKGWDEGLLD	LDMCVGEKRTLTIPSH	K	G	W	E	K	R	14	0	1607.7	Haliotis_sp_CLC_4517_c0_g1_i1;comp94020_c0_seq1_3 len=1732 path=[1710:0-267 1978:268-280 1991:281-304 3478:305-310 2021:311-390 2101:391-394 2105:395-1286 2997:1287-1394 3105:1395-1462 5000:1463-1468 5006:1469-1542 3253:1543-1583 3294:1584-1706 5099:1707-1731]	Haliotis_sp_CLC_4517_c0_g1_i1	83	96	yes	no	2	0.00094325	89.624	7308100	321		3
GWHVPTIDFTITTVHLGLGDK	VLVSWQDRGWHVPTID	VHLGLGDKWVALGFSE	R	G	W	D	K	W	21	0	2306.21	Haliotis_sp_Tri_28544_c0_g1_i1;Haliotis_sp_CLC_729_c0_g1_i1	Haliotis_sp_Tri_28544_c0_g1_i1	225	245	yes	no	3;4	4.92e-20	121.47	191610000			15
GYADCAVFGDR	EALFDGDRGYADCAVF	DCAVFGDRQVVGTILK	R	G	Y	D	R	Q	11	0	1229.51	Haliotis_sp_Tri_52786_c0_g1_i1;comp98044_c0_seq2_2 len=1470 path=[1516:0-58 1575:59-108 1625:109-129 1646:130-263 1780:264-270 1787:271-569 6139:570-574 6144:575-586 2103:587-594 2111:595-1113 2630:1114-1130 2647:1131-1259 2776:1260-1391 2908:1392-1418 5283:1419-1469];comp98044_c0_seq5_2 len=630 path=[1516:0-58 1575:59-108 1625:109-129 1646:130-263 1780:264-270 1787:271-569 6139:570-574 6144:575-…	Haliotis_sp_Tri_52786_c0_g1_i1	51	61	yes	no	2	0.002492	105.46	175340000			8
GYAFNHSADFETVR	LIKLLLLRGYAFNHSA	SADFETVRMMKEKLCY	R	G	Y	V	R	M	14	0	1612.73	Haliotis_sp_CLC_3092_c0_g1_i1;comp98057_c0_seq6_3 len=3028 path=[3060:0-809 3870:810-1268 4329:1269-1510 4573:1511-1918 7502:1919-1931 8499:1932-2090 8558:2091-2158 8582:2159-2200 5268:2201-2216 5284:2217-2569 5684:2570-3027];comp98057_c0_seq7_3 len=3033 path=[3060:0-809 3870:810-1268 4329:1269-1510 4573:1511-1918 4981:1919-1936 8499:1937-2095 8558:2096-2163 8582:2164-2205 5268:2206-2221 5284:222…	Haliotis_sp_CLC_3092_c0_g1_i1	232	245	yes	no	3	8.81e-05	85.837	7490300			1
GYDVIAQAQSGTGK	RAILPCIKGYDVIAQA	QAQSGTGKTATFAISI	K	G	Y	G	K	T	14	0	1393.68	comp64368_c0_seq1_4 len=1757 path=[1:0-287 289:288-1653 1655:1654-1756]	comp64368_c0_seq1_4 len=1757 path=[1:0-287 289:288-1653 1655:1654-1756]	66	79	yes	yes	2	0.0054707	95.538	10157000			0
GYIDNVTIYLCRP	GTNFANFRGYIDNVTI	VTIYLCRP________	R	G	Y	R	P	-	13	1	1582.78	Haliotis_sp_idb_25730_c0_g1_i1;Haliotis_sp_idb_25731_c0_g1_i1	Haliotis_sp_idb_25730_c0_g1_i1	761	773	yes	no	2	2.54e-07	156.14	155970000			25
GYLPVAPVATSK	ETAEDRSRGYLPVAPV	VAPVATSKYTEAYSKS	R	G	Y	S	K	Y	12	0	1201.67	comp96832_c0_seq1_3 len=1153 path=[1330:0-329 3831:330-333 3835:334-346 3848:347-360 1691:361-583 3982:584-589 1920:590-1028 2359:1029-1044 2375:1045-1084 2415:1085-1096 3669:1097-1108 146:1109-1129 111:1130-1152];Haliotis_sp_idb_32951_c0_g1_i1	comp96832_c0_seq1_3 len=1153 path=[1330:0-329 3831:330-333 3835:334-346 3848:347-360 1691:361-583 3982:584-589 1920:590-1028 2359:1029-1044 2375:1045-1084 2415:1085-1096 3669:1097-1108 146:1109-1129 111:1130-1152]	242	253	no	no	2	0.034522	77.597	60148000			2
GYRPPHDR	GDEIWVGRGYRPPHDR	GYRPPHDRILRYKYEN	R	G	Y	D	R	I	8	1	996.489	Haliotis_sp_idb_18771_c0_g1_i1;Haliotis_sp_idb_18767_c0_g1_i1;Haliotis_sp_idb_50884_c0_g1_i1	Haliotis_sp_idb_18771_c0_g1_i1	139	146	no	no	3	0.015054	118.5	26370000			3
GYSFTTTAER	LMKILTERGYSFTTTA	SFTTTAEREIVRDIKE	R	G	Y	E	R	E	10	0	1131.52	comp54951_c0_seq1_3 len=757 path=[1:0-121 1001:122-535 533:536-561 559:562-589 587:590-756];comp54951_c0_seq2_3 len=253 path=[1:0-121 123:122-252];comp43733_c0_seq1_2 len=314 path=[1:0-313];tr|B3TK83|B3TK83_HALDV Beta-actin 2 OS=Haliotis diversicolor PE=2 SV=1;tr|Q256S1|Q256S1_HALTU Actin OS=Haliotis tuberculata GN=actin PE=2 SV=1;tr|B3SNT2|B3SNT2_HALDV Actin OS=Haliotis diversicolor PE=2 SV=1;Ha…	tr|B3TK83|B3TK83_HALDV Beta-actin 2 OS=Haliotis diversicolor PE=2 SV=1	197	206	no	no	2	0.00028028	127.76	385100000			14
GYVDGNTGSIPWK	VYDGEQFKGYVDGNTG	NTGSIPWKGVIQKRSH	K	G	Y	W	K	G	13	0	1392.67	Haliotis_sp_Tri_35519_c0_g1_i1;Haliotis_sp_idb_43536_c0_g1_i1	Haliotis_sp_Tri_35519_c0_g1_i1	327	339	yes	no	2	0.00077338	124.12	257690000			7
HACGCIPENAETR	PSNHIYNKHACGCIPE	IPENAETRAAREPAFP	K	H	A	T	R	A	13	0	1513.64	Haliotis_sp_Tri_35519_c0_g1_i1	Haliotis_sp_Tri_35519_c0_g1_i1	85	97	yes	yes	2;3	1.92e-07	153.81	35134000			4
HCPAGTTLNQSK	IHGKWRIRHCPAGTTL	GTTLNQSKCVCDHA__	R	H	C	S	K	C	12	0	1312.62	Haliotis_sp_Tri_100716_c0_g1_i1	Haliotis_sp_Tri_100716_c0_g1_i1	93	104	yes	yes	2;3	5.89e-09	167.71	48822000			4
HCVLQWR	IPQDLTCRHCVLQWRW	RHCVLQWRWVTDQYLL	R	H	C	W	R	W	7	0	997.492	Haliotis_sp_idb_66139_c0_g1_i1	Haliotis_sp_idb_66139_c0_g1_i1	75	81	yes	yes	2	0.042881	163.34	83924000			2
HDSSGASVFSNDISNAPVPHPQSAANTK	FMPIIAGRHDSSGASV	PQSAANTKVVNTVSIE	R	H	D	T	K	V	28	0	2834.32	Haliotis_sp_idb_44689_c0_g1_i1;Haliotis_sp_idb_44690_c0_g1_i1;Haliotis_sp_Tri_6755_c0_g1_i1	Haliotis_sp_idb_44689_c0_g1_i1	191	218	yes	no	4	2.72e-07	60.814	2865200			1
HDVPDYLTLDELR	GAPMQPKRHDVPDYLT	YLTLDELRMSFTTGSF	R	H	D	L	R	M	13	0	1584.78	Haliotis_sp_CLC_303_c0_g1_i1	Haliotis_sp_CLC_303_c0_g1_i1	334	346	yes	yes	2;3	9.76e-05	133.16	86152000			26
HELGHQERPLDILK	VGTLESIKHELGHQER	ERPLDILKLDIEEWEW	K	H	E	L	K	L	14	1	1683.91	Haliotis_sp_idb_1771_c0_g1_i1;comp98892_c0_seq1_1 len=2214 path=[5901:0-17 23:18-1172 1178:1173-1191 1197:1192-1273 1279:1274-1292 1298:1293-1367 4608:1368-1384 1390:1385-1444 6319:1445-1445 6327:1446-1471 1489:1472-1533 6391:1534-1535 4503:1536-1543 4511:1544-1577 1595:1578-1604 1622:1605-1625 1643:1626-1662 1680:1663-1738 1756:1739-1781 1799:1782-2010 2028:2011-2035 2053:2036-2187 2205:2188-221…	Haliotis_sp_idb_1771_c0_g1_i1	233	246	yes	no	3	0.00046273	98.942	4552200			1
HENVLTCPDNLIYNPQDCACVSR	DFRLVINKHENVLTCP	QDCACVSRPNHCDKRR	K	H	E	S	R	P	23	0	2774.22	Haliotis_sp_idb_5218_c0_g1_i1;Haliotis_sp_idb_5212_c0_g1_i1	Haliotis_sp_idb_5218_c0_g1_i1	194	216	yes	no	3	1.74e-33	129.29	83283000			13
HENVLTCPDNLIYNPQDCACVSRPNHCDK	DFRLVINKHENVLTCP	SRPNHCDKRRLDRIGH	K	H	E	D	K	R	29	1	3525.53	Haliotis_sp_idb_5218_c0_g1_i1;Haliotis_sp_idb_5212_c0_g1_i1	Haliotis_sp_idb_5218_c0_g1_i1	194	222	yes	no	4	3.49e-18	77.51	65355000			3
HENVLTCPDNLIYNPQDCACVSRPNHCDKR	DFRLVINKHENVLTCP	RPNHCDKRRLDRIGHY	K	H	E	K	R	R	30	2	3681.63	Haliotis_sp_idb_5218_c0_g1_i1;Haliotis_sp_idb_5212_c0_g1_i1	Haliotis_sp_idb_5218_c0_g1_i1	194	223	yes	no	4	6.95e-23	88.394	25571000			2
HFEGLVVGTSGTLASNALLHER	DAQDVEIRHFEGLVVG	SNALLHERLSSQWQSL	R	H	F	E	R	L	22	0	2307.2	Haliotis_sp_Tri_68060_c0_g1_i1	Haliotis_sp_Tri_68060_c0_g1_i1	103	124	yes	yes	3	2.06e-37	166.28	1827700			2
HFTTFLLPHGAPPLLKPLIDR	RNIFNAGRHFTTFLLP	LLKPLIDRVVDAYENL	R	H	F	D	R	V	21	1	2382.36	Haliotis_sp_Tri_12530_c0_g1_i1;comp92337_c0_seq3_1 len=2500 path=[1:0-462 464:463-463 465:464-1965 1967:1966-2413 2416:2414-2499];comp92337_c0_seq1_2 len=2558 path=[6545:0-162 6708:163-520 464:521-521 465:522-2023 1967:2024-2471 2416:2472-2557]	Haliotis_sp_Tri_12530_c0_g1_i1	345	365	yes	no	4	1.01e-07	97.271	20356000			3
HFVGMLPEK	ATITDPFKHFVGMLPE	FVGMLPEKDCRYALYD	K	H	F	E	K	D	9	0	1056.54	comp182295_c0_seq1_1 len=1052 path=[1030:0-1051]	comp182295_c0_seq1_1 len=1052 path=[1030:0-1051]	91	99	yes	yes	2	0.019578	74.173	2581200			1
HGETKPLIGGDDHDFQK	GDDHDFQKHGETKPLI	GDDHDFQKHGETKPLI	K	H	G	Q	K	H	17	1	1892.9	Haliotis_sp_idb_44191_c0_g1_i1	Haliotis_sp_idb_44191_c0_g1_i1	359	375	yes	no	3;4	1.73e-27	173.87	670990000			37
HGVGQFLFTGR	APHRCGIRHGVGQFLF	GQFLFTGRVRLGRPVL	R	H	G	G	R	V	11	0	1217.63	Haliotis_sp_idb_12724_c0_g1_i1;comp82638_c0_seq1_6 len=2489 path=[2469:0-1041 3511:1042-1521 3991:1522-2488]	Haliotis_sp_idb_12724_c0_g1_i1	262	272	yes	no	2;3	1.25e-05	161.19	23741000			8
HGYCYQK	DHQNHYGKHGYCYQKT	KHGYCYQKTTTIPGEG	K	H	G	Q	K	T	7	0	954.402	Haliotis_sp_Tri_73035_c0_g1_i1	Haliotis_sp_Tri_73035_c0_g1_i1	588	594	yes	yes	2	0.035691	167.23	49720000			4
HGYIGEFEIIDDHR	________________	FEIIDDHRSSKIVVEL	K	H	G	H	R	S	14	0	1699.8	comp528934_c0_seq1_2 len=212 path=[190:0-211];comp64153_c0_seq1_6 len=452 path=[430:0-21 452:22-250 681:251-451]	comp528934_c0_seq1_2 len=212 path=[190:0-211]	3	16	yes	no	3	4.25e-10	129.37	9364900			2
HIDDADWFMK	AFRYIYEKHIDDADWF	DDADWFMKADDDTYVI	K	H	I	M	K	A	10	0	1276.55	Haliotis_sp_Tri_47901_c0_g1_i1;comp92949_c2_seq16_6 len=2805 path=[10669:0-168 25616:169-326 10996:327-505 11175:506-523 11193:524-749 11419:750-1339 12009:1340-1367 3329:1368-1370 3332:1371-1405 26308:1406-1409 3371:1410-1419 3381:1420-1443 3405:1444-1676 3638:1677-1724 3686:1725-2454 4416:2455-2473 4435:2474-2613 4589:2614-2804];comp92949_c2_seq3_6 len=2819 path=[10669:0-168 25616:169-326 10996…	Haliotis_sp_Tri_47901_c0_g1_i1	184	193	yes	no	2	0.0012241	117.52	13321000	140		3
HIELVGHQVR	IKDGSVAKHIELVGHQ	ELVGHQVRTKLDEIKR	K	H	I	V	R	T	10	0	1186.66	comp92223_c1_seq1_1 len=1422 path=[5715:0-199 5915:200-218 5934:219-467 17974:468-468 6184:469-484 6200:485-1421];comp92223_c1_seq2_1 len=1458 path=[5715:0-199 5915:200-218 5934:219-467 17951:468-470 15696:471-503 17974:504-504 6184:505-520 6200:521-1457];Haliotis_sp_Tri_135246_c0_g1_i1;Haliotis_sp_idb_2286_c0_g1_i1;comp92223_c1_seq3_1 len=528 path=[5715:0-199 5915:200-218 5934:219-467 17951:468-…	comp92223_c1_seq1_1 len=1422 path=[5715:0-199 5915:200-218 5934:219-467 17974:468-468 6184:469-484 6200:485-1421]	121	130	yes	no	2;3	9.98e-06	160.36	160650000			28
HILNTMYK	IDCSKPYRHILNTMYK	HILNTMYKQECKYPEL	R	H	I	Y	K	Q	8	0	1018.53	Haliotis_sp_idb_1745_c0_g1_i1	Haliotis_sp_idb_1745_c0_g1_i1	1811	1818	yes	yes	2	0.0065395	137.14	150890000	356		14
HILNTMYKQECK	IDCSKPYRHILNTMYK	TMYKQECKYPELFSVE	R	H	I	C	K	Y	12	1	1563.75	Haliotis_sp_idb_1745_c0_g1_i1	Haliotis_sp_idb_1745_c0_g1_i1	1811	1822	yes	yes	3	0.0027209	87.719	3170100	356		1
HISSYPDHVNTYSGHQDTYQQGHR	DQPSYPSKHISSYPDH	DTYQQGHRQDQWGHQS	K	H	I	H	R	Q	24	0	2826.25	Haliotis_sp_idb_70161_c0_g1_i1;Haliotis_sp_CLC_4388_c0_g1_i1	Haliotis_sp_idb_70161_c0_g1_i1	102	125	yes	no	4	1.64e-22	131.82	1359800			2
HITPTLTNELFK	DSAGKFDRHITPTLTN	TLTNELFKSGTNSLDL	R	H	I	F	K	S	12	0	1412.77	Haliotis_sp_idb_25746_c0_g1_i1;Haliotis_sp_idb_25748_c0_g1_i1;Haliotis_sp_CLC_532_c0_g1_i1	Haliotis_sp_idb_25746_c0_g1_i1	476	487	yes	no	2;3	1.67e-18	201.04	629340000			52
HLEINPDHPIVETLR	MGYMMAKKHLEINPDH	HPIVETLRQKAEADKN	K	H	L	L	R	Q	15	0	1781.94	comp65289_c1_seq1_1 len=588 path=[9001:0-587]	comp65289_c1_seq1_1 len=588 path=[9001:0-587]	20	34	yes	yes	3	0.00023587	93.424	5599300			1
HLEINPDHSIIETLR	MGYMAAKKHLEINPDH	HSIIETLRQKAEADKN	K	H	L	L	R	Q	15	0	1785.94	comp65289_c0_seq2_1 len=2735 path=[1880:0-81 1962:82-114 6403:115-966 7256:967-2734]	comp65289_c0_seq2_1 len=2735 path=[1880:0-81 1962:82-114 6403:115-966 7256:967-2734]	644	658	yes	yes	3	0.0020311	70.889	5346200			1
HLLLAHPGPCSIEVR	DGGWTTEKHLLLAHPG	GPCSIEVREADSLSQK	K	H	L	V	R	E	15	0	1697.9	Haliotis_sp_Tri_100799_c0_g1_i1;comp99476_c0_seq1_3 len=3329 path=[3309:0-264 8103:265-265 8104:266-1076 8211:1077-1088 8223:1089-1279 4589:1280-1291 4601:1292-1764 5076:1765-2067 5379:2068-2209 5521:2210-2737 6049:2738-3124 6436:3125-3328]	Haliotis_sp_Tri_100799_c0_g1_i1	30	44	yes	no	3	0.0002229	94.09	7267400			3
HLLPDELGGPK	TIYYLRGRHLLPDELG	PDELGGPKTPYNLKPS	R	H	L	P	K	T	11	0	1174.63	Haliotis_sp_Tri_25106_c0_g1_i1	Haliotis_sp_Tri_25106_c0_g1_i1	139	149	yes	yes	2;3	0.0022749	124.67	303460000			22
HLLSPFPALQTPPLQGSGK	SHGPGESKHLLSPFPA	PPLQGSGKSREDVLPV	K	H	L	G	K	S	19	0	1987.09	Haliotis_sp_idb_12174_c0_g1_i1;Haliotis_sp_CLC_8754_c0_g1_i1	Haliotis_sp_idb_12174_c0_g1_i1	412	430	yes	no	3	9.74e-05	68.41	14422000			3
HLPHQMALHER	LRDRLQGRHLPHQMAL	HQMALHERRRMGPTQL	R	H	L	E	R	R	11	0	1367.69	Haliotis_sp_idb_3591_c0_g1_i1	Haliotis_sp_idb_3591_c0_g1_i1	423	433	yes	yes	3;4	0.0018383	96.604	243110000	439		19
HLPLEEFLMDNYRPTQPHFDR	NNHHSPMKHLPLEEFL	PTQPHFDRVINCNILR	K	H	L	D	R	V	21	1	2654.27	Haliotis_sp_Tri_130845_c0_g1_i1;Haliotis_sp_idb_813_c0_g1_i1	Haliotis_sp_Tri_130845_c0_g1_i1	287	307	yes	no	4	6.16e-06	65.423	1784500	515		1
HLQEQMKPFNPK	YPQMHGYKHLQEQMKP	QMKPFNPKPYYGAPLS	K	H	L	P	K	P	12	1	1495.76	Haliotis_sp_idb_16318_c0_g1_i1	Haliotis_sp_idb_16318_c0_g1_i1	148	159	yes	yes	2;3;4	0.00082151	127.17	219120000	337		11
HLQEQMKPFNPKPYYGAPLSDWK	YPQMHGYKHLQEQMKP	GAPLSDWKTRVGGNVF	K	H	L	W	K	T	23	2	2773.37	Haliotis_sp_idb_16318_c0_g1_i1	Haliotis_sp_idb_16318_c0_g1_i1	148	170	yes	yes	3;4	5.26e-13	91.238	105820000	337		5
HMSPADQLTIGQSSVR	GDVAQANRHMSPADQL	TIGQSSVRPVQNHAGF	R	H	M	V	R	P	16	0	1725.85	Haliotis_sp_Tri_12080_c0_g1_i1	Haliotis_sp_Tri_12080_c0_g1_i1	1381	1396	yes	yes	2;3	1.24e-06	129.05	156420000	539		7
HMSPADQLTIGQSSVRPVQNHAGFK	GDVAQANRHMSPADQL	VQNHAGFKTSDVQPDS	R	H	M	F	K	T	25	1	2704.35	Haliotis_sp_Tri_12080_c0_g1_i1	Haliotis_sp_Tri_12080_c0_g1_i1	1381	1405	yes	yes	4	9e-12	92.792	494420000	539		14
HMYIFPHDVTK	VLAIDSFRHMYIFPHD	IFPHDVTKDLDKPGLL	R	H	M	T	K	D	11	0	1386.68	Haliotis_sp_Tri_88331_c0_g1_i1;comp101550_c1_seq1_3 len=2684 path=[2888:0-1014 3903:1015-1703 15176:1704-1706 4595:1707-1802 4691:1803-1898 15270:1899-1899 4788:1900-1901 4790:1902-2034 4923:2035-2062 10588:2063-2111 5000:2112-2247 5136:2248-2262 5151:2263-2395 5284:2396-2405 5294:2406-2560 5449:2561-2590 5479:2591-2683]	Haliotis_sp_Tri_88331_c0_g1_i1	353	363	yes	no	3	0.00030809	124.67	49703000	3		7
HNAGVPFGSEGHRPGDVAQANR	GGMLMQRKHNAGVPFG	GDVAQANRHMSPADQL	K	H	N	N	R	H	22	1	2272.08	Haliotis_sp_Tri_12080_c0_g1_i1;Haliotis_sp_idb_12590_c0_g1_i1	Haliotis_sp_Tri_12080_c0_g1_i1	1359	1380	yes	no	3;4	4.96e-14	115.42	215090000			15
HNARPELHVSKDDPIHDSGGS	SGQQKKEKHNARPELH	PIHDSGGS________	K	H	N	G	S	-	21	2	2267.07	Haliotis_sp_idb_3074_c0_g1_i1	Haliotis_sp_idb_3074_c0_g1_i1	1247	1267	yes	yes	4	4.76e-06	67.396	28296000			2
HNEKGEIIHPSTSGSITR	SSSPSRLKHNEKGEII	STSGSITRQESPGNYV	K	H	N	T	R	Q	18	1	1961.99	Haliotis_sp_idb_8012_c0_g1_i1	Haliotis_sp_idb_8012_c0_g1_i1	373	390	yes	yes	4	0.00011117	77.795	23555000			1
HNQLPLVIEFTEQTAPK	EKLLDFIKHNQLPLVI	FTEQTAPKIFGGEIKT	K	H	N	P	K	I	17	0	1964.04	comp174131_c0_seq1_2 len=1168 path=[1:0-1167]	comp174131_c0_seq1_2 len=1168 path=[1:0-1167]	185	201	yes	yes	3	2.8e-17	112.34	2045100			3
HNSIMISQGPSFR	PLPVLFWKHNSIMISQ	ISQGPSFRISSKQENQ	K	H	N	F	R	I	13	0	1472.72	Haliotis_sp_Tri_6625_c0_g1_i1;Haliotis_sp_Tri_6626_c0_g1_i1;Haliotis_sp_idb_24399_c0_g1_i1;Haliotis_sp_Tri_6629_c0_g1_i1	Haliotis_sp_Tri_6625_c0_g1_i1	364	376	yes	no	3	0.0023606	79.875	8797800	389		3
HNVDLDLPDSAPSGFR	YDDYMQSRHNVDLDLP	DSAPSGFRFPGLHYPP	R	H	N	F	R	F	16	0	1738.83	Haliotis_sp_CLC_554_c0_g1_i1	Haliotis_sp_CLC_554_c0_g1_i1	196	211	yes	yes	2	0.00083684	94.203	3429200			4
HPGSFDVVHVK	GVITNRERHPGSFDVV	SFDVVHVKDANGNSFA	R	H	P	V	K	D	11	0	1220.63	comp24760_c0_seq1_4 len=902 path=[1:0-696 698:697-901]	comp24760_c0_seq1_4 len=902 path=[1:0-696 698:697-901]	206	216	yes	yes	3	0.00038078	100.88	4076500			1
HPHVDPDVVQR	LGKTKGRRHPHVDPDV	VDPDVVQRLRDFYRPF	R	H	P	Q	R	L	11	0	1297.65	Haliotis_sp_Tri_123348_c0_g1_i1;comp98866_c0_seq1_1 len=3558 path=[1:0-163 165:164-165 167:166-323 325:324-2413 2415:2414-2430 2432:2431-2654 2658:2655-2725 2729:2726-2749 2753:2750-2843 2847:2844-2867 2871:2868-3005 3009:3006-3029 3033:3030-3057 3061:3058-3081 3085:3082-3089 3093:3090-3113 3117:3114-3133 3137:3134-3157 3161:3158-3177 3181:3178-3201 3205:3202-3392 3396:3393-3393 3397:3394-3417 34…	Haliotis_sp_Tri_123348_c0_g1_i1	407	417	yes	no	3	1.25e-08	163.84	68760000			19
HPQTLPPGAASFLPPGAAPLVPPPGQR	RPVPSPGRHPQTLPPG	LVPPPGQRYPYLATSN	R	H	P	Q	R	Y	27	0	2669.44	Haliotis_sp_idb_34528_c0_g1_i1	Haliotis_sp_idb_34528_c0_g1_i1	182	208	yes	yes	3;4	6.8e-24	103.92	1335300000			25
HPSQEPSSPYIDIGR	YPGAQYSRHPSQEPSS	SPYIDIGRPSGIEHNF	R	H	P	G	R	P	15	0	1681.81	Haliotis_sp_Tri_12080_c0_g1_i1;Haliotis_sp_idb_12590_c0_g1_i1	Haliotis_sp_Tri_12080_c0_g1_i1	1294	1308	yes	no	2;3	1.4e-05	133.48	241270000			23
HPSQEPSSPYIDIGRPSGIEHNFQTVGR	YPGAQYSRHPSQEPSS	HNFQTVGRTRASIRRR	R	H	P	G	R	T	28	1	3104.51	Haliotis_sp_Tri_12080_c0_g1_i1;Haliotis_sp_idb_12590_c0_g1_i1	Haliotis_sp_Tri_12080_c0_g1_i1	1294	1321	yes	no	4;5	1.9e-166	257.43	952960000			29
HPSSDNPLTEACLF	HCEHKCHKHPSSDNPL	PLTEACLF________	K	H	P	L	F	-	14	0	1586.7	Haliotis_sp_Tri_62627_c0_g1_i1	Haliotis_sp_Tri_62627_c0_g1_i1	151	164	yes	yes	2	0.0022071	94.122	12811000			3
HQAQIDHYLGLANK	SIPVIYERHQAQIDHY	HYLGLANKSVKDAMAK	R	H	Q	N	K	S	14	0	1606.82	comp61638_c0_seq1_3 len=239 path=[217:0-238]	comp61638_c0_seq1_3 len=239 path=[217:0-238]	26	39	yes	yes	3	0.00014637	103.76	12251000			2
HQGVMVGMGQK	PSIVGRPRHQGVMVGM	VMVGMGQKDSYVGDEA	R	H	Q	Q	K	D	11	0	1170.56	tr|B3TK83|B3TK83_HALDV Beta-actin 2 OS=Haliotis diversicolor PE=2 SV=1;tr|Q256S1|Q256S1_HALTU Actin OS=Haliotis tuberculata GN=actin PE=2 SV=1;tr|B3SNT2|B3SNT2_HALDV Actin OS=Haliotis diversicolor PE=2 SV=1;Haliotis_sp_Tri_131427_c0_g1_i1;comp103470_c1_seq14_6 len=1269 path=[18001:0-239 25907:240-242 1593:243-278 25943:279-283 25948:284-287 25952:288-331 21354:332-362 1713:363-373 26024:374-391 1…	tr|B3TK83|B3TK83_HALDV Beta-actin 2 OS=Haliotis diversicolor PE=2 SV=1	40	50	yes	no	2	0.026398	64.103	1464400			1
HQNVIAVVSK	NSTTPDGRHQNVIAVV	NVIAVVSKDCIPIIST	R	H	Q	S	K	D	10	0	1093.62	Haliotis_sp_idb_52687_c0_g1_i1	Haliotis_sp_idb_52687_c0_g1_i1	173	182	yes	yes	2	3.16e-07	169.21	54704000			5
HSLPGSHGTNVKPYIGPTR	HAPHSQFRHSLPGSHG	KPYIGPTRQSMPPSIP	R	H	S	T	R	Q	19	1	2017.05	Haliotis_sp_Tri_45070_c0_g1_i1	Haliotis_sp_Tri_45070_c0_g1_i1	122	140	yes	yes	3;4	1.07e-30	171.35	1048700000			28
HSQSVSKPSQTGFSGTISR	VPSITISRHSQSVSKP	GFSGTISRSAQSTSIF	R	H	S	S	R	S	19	1	1989.99	Haliotis_sp_idb_17035_c0_g1_i1	Haliotis_sp_idb_17035_c0_g1_i1	87	105	yes	yes	2;3;4	6.28e-55	190.83	23267000000			104
HSYLDKPIIAR	NTDSFSVKHSYLDKPI	LDKPIIARFVKFHTVH	K	H	S	A	R	F	11	1	1311.73	comp92459_c0_seq7_1 len=3536 path=[24690:0-221 24912:222-228 10457:229-730 14471:731-737 10966:738-1008 11237:1009-1009 11238:1010-2109 12338:2110-2977 3338:2978-3503 522:3504-3535];comp92459_c0_seq4_1 len=3629 path=[23354:0-114 10250:115-321 10457:322-823 14471:824-830 10966:831-1101 11237:1102-1102 11238:1103-2202 12338:2203-3070 3338:3071-3596 522:3597-3628];comp92459_c0_seq2_1 len=3692 path=[…	comp92459_c0_seq7_1 len=3536 path=[24690:0-221 24912:222-228 10457:229-730 14471:731-737 10966:738-1008 11237:1009-1009 11238:1010-2109 12338:2110-2977 3338:2978-3503 522:3504-3535]	199	209	yes	no	3	2.36e-14	184.36	39576000			4
HTLLSMVDQLNINDNNQR	TIDFQTLKHTLLSMVD	NINDNNQRFGVVLYST	K	H	T	Q	R	F	18	0	2124.04	Haliotis_sp_Tri_63812_c0_g1_i1	Haliotis_sp_Tri_63812_c0_g1_i1	318	335	yes	yes	2;3	1.41e-43	186.72	239720000	600		22
HTQMLHHVMNSLQK	NHQQAVVRHTQMLHHV	HVMNSLQKELNRFQGS	R	H	T	Q	K	E	14	0	1702.84	Haliotis_sp_idb_5580_c0_g1_i1	Haliotis_sp_idb_5580_c0_g1_i1	705	718	yes	yes	4	4.71e-05	111.12	6929100	481;482		2
HTSTHVNTLPAQPPR	SVTIDLQKHTSTHVNT	TLPAQPPRPQSNLKTK	K	H	T	P	R	P	15	0	1654.85	comp59223_c0_seq1_2 len=530 path=[1:0-47 49:48-413 415:414-471 1077:472-529]	comp59223_c0_seq1_2 len=530 path=[1:0-47 49:48-413 415:414-471 1077:472-529]	122	136	yes	yes	3;4	3.74e-10	105.58	35847000			8
HTSTHVNTLPAQPPRPQSNLK	SVTIDLQKHTSTHVNT	PRPQSNLKTKQQHSHH	K	H	T	L	K	T	21	1	2322.22	comp59223_c0_seq1_2 len=530 path=[1:0-47 49:48-413 415:414-471 1077:472-529]	comp59223_c0_seq1_2 len=530 path=[1:0-47 49:48-413 415:414-471 1077:472-529]	122	142	yes	yes	3;4;5	3.45e-45	174.04	2965600000			40
HTSTHVNTLPEQPPRPQSNLK	SVTIDLQKHTSTHVNT	PRPQSNLKTKQQHSHH	K	H	T	L	K	T	21	1	2380.22	Haliotis_sp_Tri_28544_c0_g1_i1	Haliotis_sp_Tri_28544_c0_g1_i1	363	383	yes	yes	4	1.42e-06	81.016	28058000			1
HTSVDLNYRPLMK	SLECVYKRHTSVDLNY	LNYRPLMKAAHFYEKR	R	H	T	M	K	A	13	1	1572.81	comp101638_c0_seq5_5 len=1626 path=[2732:0-74 10580:75-88 10594:89-96 2829:97-107 2840:108-110 2843:111-137 7690:138-156 2889:157-160 2893:161-208 8024:209-223 10658:224-253 10688:254-275 3004:276-354 9007:355-414 3142:415-524 3252:525-1187 3915:1188-1601 10991:1602-1602 10992:1603-1625];comp101638_c0_seq1_5 len=2332 path=[2732:0-74 10580:75-88 10594:89-96 2829:97-107 2840:108-110 2843:111-137 76…	comp101638_c0_seq5_5 len=1626 path=[2732:0-74 10580:75-88 10594:89-96 2829:97-107 2840:108-110 2843:111-137 7690:138-156 2889:157-160 2893:161-208 8024:209-223 10658:224-253 10688:254-275 3004:276-354 9007:355-414 3142:415-524 3252:525-1187 3915:1188-1601 10991:1602-1602 10992:1603-1625]	125	137	yes	no	3	2.03e-11	164.13	171980000	5		17
HVEPETYEPR	GGAASGFRHVEPETYE	EPETYEPRLLHFNGKG	R	H	V	P	R	L	10	0	1255.58	Haliotis_sp_Tri_91049_c0_g1_i1;comp93951_c0_seq1_3 len=2511 path=[2491:0-1214 3706:1215-1216 3708:1217-1250 3742:1251-1261 3753:1262-1597 4091:1598-1691 4185:1692-1748 6236:1749-1764 4258:1765-2365 4859:2366-2405 4899:2406-2510]	Haliotis_sp_Tri_91049_c0_g1_i1	159	168	yes	no	2	0.041124	88.495	734570			1
HVFEQWTPDGTWVR	LRPVAGDKHVFEQWTP	TPDGTWVRHRCPLFTE	K	H	V	V	R	H	14	0	1756.83	Haliotis_sp_CLC_2347_c0_g1_i1;Haliotis_sp_idb_28940_c0_g1_i1	Haliotis_sp_CLC_2347_c0_g1_i1	395	408	yes	no	3	0.0077212	64.104	7100700			1
HVFGESDELIGQK	VLGHSERRHVFGESDE	SDELIGQKVSHALAEG	R	H	V	Q	K	V	13	0	1457.72	comp23692_c0_seq1_3 len=1292 path=[1:0-1291]	comp23692_c0_seq1_3 len=1292 path=[1:0-1291]	102	114	yes	yes	2;3	9.71e-09	145.23	35783000			8
HVVVSLSASTSSR	EEPNTQIKHVVVSLSA	LSASTSSRLSSSPSRL	K	H	V	S	R	L	13	0	1328.7	Haliotis_sp_idb_8012_c0_g1_i1	Haliotis_sp_idb_8012_c0_g1_i1	351	363	yes	yes	2;3	2.32e-05	137.84	92904000			13
HYSSVIHGIDTIYR	NALNAIWKHYSSVIHG	HGIDTIYRGLGDTGLK	K	H	Y	Y	R	G	14	0	1659.84	Haliotis_sp_idb_19028_c0_g1_i1;comp97297_c0_seq2_4 len=3335 path=[1:0-69 71:70-93 95:94-461 8007:462-685 687:686-695 697:696-843 8128:844-991 993:992-1009 1011:1010-1085 1087:1086-1271 1273:1272-1281 1283:1282-2153 2155:2154-2852 2854:2853-2877 2879:2878-3334]	Haliotis_sp_idb_19028_c0_g1_i1	75	88	yes	no	3	0.0012265	81.904	24957000			1
IAEVQWR	LQRPLAARIAEVQWRS	RIAEVQWRSQMPSMLA	R	I	A	W	R	S	7	0	900.482	Haliotis_sp_Tri_127820_c0_g1_i1	Haliotis_sp_Tri_127820_c0_g1_i1	119	125	yes	yes	2	0.0001412	159.19	2450300000			2
IAGGGDLIPIR	QVSNLQCKIAGGGDLI	GGDLIPIRTPEYRAWV	K	I	A	I	R	T	11	0	1080.63	Haliotis_sp_idb_50884_c0_g1_i1	Haliotis_sp_idb_50884_c0_g1_i1	27	37	yes	yes	2	0.0011842	129.89	100200000			7
IAGGRDLIPIR	QVSSLQCKIAGGRDLI	GRDLIPIRTPQYRAWV	K	I	A	I	R	T	11	1	1179.71	Haliotis_sp_idb_18771_c0_g1_i1;Haliotis_sp_idb_18767_c0_g1_i1	Haliotis_sp_idb_18771_c0_g1_i1	27	37	yes	no	3	0.00010345	123.01	32879000			5
IAIFEYSDR	RLRNRGLKIAIFEYSD	AIFEYSDRIGGRMFTA	K	I	A	D	R	I	9	0	1112.55	Haliotis_sp_Tri_25106_c0_g1_i1	Haliotis_sp_Tri_25106_c0_g1_i1	66	74	yes	yes	2	0.016739	113.62	10812000			2
IAPHLSEALQR	LPQNQDPKIAPHLSEA	HLSEALQRMPEPQRTQ	K	I	A	Q	R	M	11	0	1233.68	Haliotis_sp_idb_20008_c0_g1_i1;comp45250_c0_seq1_3 len=312 path=[1:0-311];Haliotis_sp_Tri_79915_c0_g1_i1	Haliotis_sp_idb_20008_c0_g1_i1	590	600	yes	no	2;3	0.0001093	141.88	1027300000			21
IAQYDGSNPSRPLYMGVK	AEIFSARKIAQYDGSN	RPLYMGVKGVVFDVSK	K	I	A	V	K	G	18	1	1994.99	Haliotis_sp_idb_15781_c0_g1_i1;comp91382_c0_seq1_6 len=2116 path=[2094:0-775 2870:776-1120 3215:1121-1135 3230:1136-1214 3309:1215-1457 3552:1458-1473 3568:1474-1511 3606:1512-1903 3998:1904-2115]	Haliotis_sp_idb_15781_c0_g1_i1	56	73	yes	no	3	0.00044477	64.454	13740000	124		2
IASALGLPLTSIAIESIFDPSDDIPLDR	KVAEIEGRIASALGLP	SDDIPLDRADVDAIIG	R	I	A	D	R	A	28	0	2938.55	Haliotis_sp_CLC_3466_c0_g1_i1	Haliotis_sp_CLC_3466_c0_g1_i1	101	128	yes	yes	3	9.56e-15	80.664	4062600			1
IAVAAASKPAVEIK	GVNMMMRKIAVAAASK	SKPAVEIKQENDTFYI	K	I	A	I	K	Q	14	1	1366.82	comp53070_c0_seq1_3 len=765 path=[1:0-692 694:693-764]	comp53070_c0_seq1_3 len=765 path=[1:0-692 694:693-764]	73	86	yes	yes	3	0.0020571	83.869	8767600			2
IAVAAQNCYK	ARQKLDPKIAVAAQNC	VAAQNCYKVTNGAFTG	K	I	A	Y	K	V	10	0	1136.56	comp23692_c0_seq1_3 len=1292 path=[1:0-1291]	comp23692_c0_seq1_3 len=1292 path=[1:0-1291]	61	70	yes	yes	2	0.019167	98.233	2901800			1
IAYSIDAGAR	VIYDYKKRIAYSIDAG	YSIDAGARTCTKFPVE	R	I	A	A	R	T	10	0	1035.53	Haliotis_sp_Tri_31892_c0_g1_i1;comp22593_c0_seq1_3 len=735 path=[1:0-734]	Haliotis_sp_Tri_31892_c0_g1_i1	81	90	yes	no	2	3e-08	171.56	3853700000			27
ICPWNNPR	HKGYFEFRICPWNNPR	ICPWNNPRLAVNQSCL	R	I	C	P	R	L	8	0	1055.5	Haliotis_sp_CLC_1125_c0_g1_i1	Haliotis_sp_CLC_1125_c0_g1_i1	124	131	yes	yes	2	0.029256	131.04	600700000			1
ICYAPNEIR	SGYLIPPRICYAPNEI	CYAPNEIRNCADIAIT	R	I	C	I	R	N	9	0	1134.55	Haliotis_sp_idb_66139_c0_g1_i1	Haliotis_sp_idb_66139_c0_g1_i1	101	109	yes	yes	2	0.016697	113.66	418760000			3
IDANTGNVFLR	SQWQNLFRIDANTGNV	NTGNVFLRRRLIGVTG	R	I	D	L	R	R	11	0	1218.64	comp107313_c0_seq1_3 len=23161 path=[1:0-25 27:26-687 689:688-1040 51643:1041-1124 47524:1125-1126 1128:1127-2114 2116:2115-2116 2118:2117-3775 3777:3776-4372 4374:4373-4408 4410:4409-4576 4578:4577-4644 4646:4645-4716 4718:4717-6321 6323:6322-6329 6331:6330-6457 6459:6458-7628 7630:7629-8470 8472:8471-10786 52568:10787-10788 52570:10789-10866 52600:10867-11006 52667:11007-11015 11017:11016-11017…	comp107313_c0_seq1_3 len=23161 path=[1:0-25 27:26-687 689:688-1040 51643:1041-1124 47524:1125-1126 1128:1127-2114 2116:2115-2116 2118:2117-3775 3777:3776-4372 4374:4373-4408 4410:4409-4576 4578:4577-4644 4646:4645-4716 4718:4717-6321 6323:6322-6329 6331:6330-6457 6459:6458-7628 7630:7629-8470 8472:8471-10786 52568:10787-10788 52570:10789-10866 52600:10867-11006 52667:11007-11015 11017:11016-11017…	2488	2498	yes	yes	2	0.011213	97.734	1013900			1
IDELMKPMLAGVK	PVSNQLPKIDELMKPM	KPMLAGVKLSNSLPQL	K	I	D	V	K	L	13	1	1443.78	Haliotis_sp_idb_44191_c0_g1_i1	Haliotis_sp_idb_44191_c0_g1_i1	246	258	yes	yes	3	0.00095925	88.83	53094000	471;472		6
IDGLHYFPGR	TKPSCAGKIDGLHYFP	GLHYFPGRELGEEFIQ	K	I	D	G	R	E	10	0	1173.59	Haliotis_sp_idb_1745_c0_g1_i1;Haliotis_sp_CLC_2232_c0_g1_i1	Haliotis_sp_idb_1745_c0_g1_i1	1588	1597	yes	no	2;3	0.00019994	154.85	1197300000			26
IDQIPSYIYYLSLK	ANIHRRMKIDQIPSYI	YIYYLSLKNKPAQFAK	K	I	D	L	K	N	14	0	1714.92	Haliotis_sp_Tri_1743_c0_g1_i1;comp89145_c0_seq2_3 len=654 path=[1328:0-27 1356:28-167 1496:168-194 1523:195-206 1535:207-257 1586:258-313 1642:314-316 1645:317-321 1650:322-401 1730:402-455 1784:456-496 1825:497-511 1840:512-583 1912:584-595 1924:596-618 1947:619-653]	Haliotis_sp_Tri_1743_c0_g1_i1	157	170	yes	no	2;3	0.00406	88.561	167490000			12
IDQIPSYNYYLALK	ANIDRLLKIDQIPSYN	YNYYLALKNKPAQFAK	K	I	D	L	K	N	14	0	1699.88	comp89145_c0_seq1_3 len=993 path=[980:0-211 1192:212-291 1272:292-319 3404:320-320 1301:321-347 1328:348-375 1982:376-515 1496:516-542 2723:543-554 1535:555-605 2598:606-672 1650:673-752 2858:753-794 1784:795-835 1825:836-850 1840:851-922 3206:923-934 1924:935-957 1947:958-992];sp|P86731|UP1_HALAI Uncharacterized protein 1 OS=Haliotis asinina PE=1 SV=1	comp89145_c0_seq1_3 len=993 path=[980:0-211 1192:212-291 1272:292-319 3404:320-320 1301:321-347 1328:348-375 1982:376-515 1496:516-542 2723:543-554 1535:555-605 2598:606-672 1650:673-752 2858:753-794 1784:795-835 1825:836-850 1840:851-922 3206:923-934 1924:935-957 1947:958-992]	174	187	yes	no	2	0.0016914	96.464	187280000			12
IDTITDDR	MREALEDRIDTITDDR	IDTITDDRTPDDQDDL	R	I	D	D	R	T	8	0	947.456	Haliotis_sp_idb_22086_c0_g1_i1;Haliotis_sp_idb_42421_c0_g1_i1	Haliotis_sp_idb_22086_c0_g1_i1	536	543	no	no	2	0.009575	133.86	52677000			7
IDTITDDRTPD	MREALEDRIDTITDDR	ITDDRTPDDQDDLSND	R	I	D	P	D	D	11	1	1260.58	Haliotis_sp_idb_22086_c0_g1_i1	Haliotis_sp_idb_22086_c0_g1_i1	536	546	yes	yes	2	0.012129	103.91	6532000			1
IDVETSEWPTAK	NRHIDVLKIDVETSEW	TSEWPTAKDLAESGVL	K	I	D	A	K	D	12	0	1374.67	Haliotis_sp_idb_6595_c0_g1_i1;Haliotis_sp_CLC_4367_c0_g1_i1	Haliotis_sp_idb_6595_c0_g1_i1	206	217	yes	no	2	0.0012822	120.87	14379000			3
IDYEFGGR	AMDALSVRIDYEFGGR	IDYEFGGRTINSNRLI	R	I	D	G	R	T	8	0	955.44	Haliotis_sp_Tri_111928_c0_g1_i1;comp64272_c0_seq1_3 len=1172 path=[1150:0-1147 2298:1148-1171]	Haliotis_sp_Tri_111928_c0_g1_i1	222	229	yes	no	2	0.012653	161.9	122350000			4
IEAMDIEGDPEHCADYIK	GKYTFVLKIEAMDIEG	EHCADYIKIDHKKYCG	K	I	E	I	K	I	18	0	2104.91	Haliotis_sp_Tri_808_c0_g1_i1;comp157484_c0_seq1_1 len=611 path=[1:0-610]	Haliotis_sp_Tri_808_c0_g1_i1	72	89	yes	no	3	2.66e-05	95.205	11080000	59		2
IEAYKNVPNFPSFK	CFKSSGNKIEAYKNVP	VPNFPSFKGVCAHLDI	K	I	E	F	K	G	14	1	1652.86	comp70759_c0_seq1_2 len=449 path=[1:0-87 89:88-101 103:102-218 220:219-370 372:371-448]	comp70759_c0_seq1_2 len=449 path=[1:0-87 89:88-101 103:102-218 220:219-370 372:371-448]	95	108	yes	yes	2;3	8.84e-10	152.34	47930000			5
IEDEDVNIQDEVPGK	LGYPRVVKIEDEDVNI	IQDEVPGKASPILLSM	K	I	E	G	K	A	15	0	1698.79	Haliotis_sp_idb_51603_c0_g1_i1	Haliotis_sp_idb_51603_c0_g1_i1	45	59	yes	yes	2	2.05e-34	200.77	215670000			16
IEEISKSDLDLYIEK	LKEVSAEKIEEISKSD	DLDLYIEKCHEFHLTL	K	I	E	E	K	C	15	1	1793.93	Haliotis_sp_Tri_52786_c0_g1_i1;comp98044_c0_seq2_2 len=1470 path=[1516:0-58 1575:59-108 1625:109-129 1646:130-263 1780:264-270 1787:271-569 6139:570-574 6144:575-586 2103:587-594 2111:595-1113 2630:1114-1130 2647:1131-1259 2776:1260-1391 2908:1392-1418 5283:1419-1469];comp98044_c0_seq5_2 len=630 path=[1516:0-58 1575:59-108 1625:109-129 1646:130-263 1780:264-270 1787:271-569 6139:570-574 6144:575-…	Haliotis_sp_Tri_52786_c0_g1_i1	76	90	yes	no	2;3	4.66e-05	126.77	16674000			3
IFAPVPYMNSGPSLVAYQR	GDQYYHLRIFAPVPYM	PSLVAYQRGKTGKSEL	R	I	F	Q	R	G	19	0	2109.07	comp81444_c0_seq1_6 len=312 path=[1:0-45 47:46-50 52:51-98 100:99-139 1200:140-144 1205:145-173 602:174-213 215:214-245 247:246-256 258:257-311]	comp81444_c0_seq1_6 len=312 path=[1:0-45 47:46-50 52:51-98 100:99-139 1200:140-144 1205:145-173 602:174-213 215:214-245 247:246-256 258:257-311]	15	33	yes	yes	2;3	4.88e-06	103.13	18237000	104		7
IFGCAPLSLCNR	YCTPENKKIFGCAPLS	APLSLCNRNLIGNLTV	K	I	F	N	R	N	12	0	1406.68	Haliotis_sp_Tri_83476_c0_g1_i1	Haliotis_sp_Tri_83476_c0_g1_i1	340	351	yes	yes	2	3.62e-07	136.96	423910000			21
IFSGNAASSVPGQEVPTPR	IQADPGVRIFSGNAAS	GQEVPTPRTVPGQWTG	R	I	F	P	R	T	19	0	1912.96	Haliotis_sp_idb_5580_c0_g1_i1	Haliotis_sp_idb_5580_c0_g1_i1	239	257	yes	yes	2	3.06e-05	101.92	12991000			2
IGAEVYHNLK	SSFREAMRIGAEVYHN	AEVYHNLKNVIKEKYG	R	I	G	L	K	N	10	0	1142.61	comp80185_c0_seq1_5 len=1716 path=[1:0-517 519:518-558 3443:559-568 570:569-864 866:865-889 891:890-1715]	comp80185_c0_seq1_5 len=1716 path=[1:0-517 519:518-558 3443:559-568 570:569-864 866:865-889 891:890-1715]	217	226	yes	yes	2;3	4.59e-08	176.33	121490000			10
IGAVIPIQAQK	QSSEFRRRIGAVIPIQ	VIPIQAQKVFLAYPYP	R	I	G	Q	K	V	11	0	1136.69	Haliotis_sp_Tri_25106_c0_g1_i1	Haliotis_sp_Tri_25106_c0_g1_i1	351	361	yes	yes	2	0.0015233	128.27	779160000			33
IGEHTPSALAIMENANVLAR	AKWRCVLKIGEHTPSA	ENANVLARYASICQQN	K	I	G	A	R	Y	20	0	2106.09	comp23247_c0_seq1_2 len=1455 path=[1433:0-1210 2644:1211-1454]	comp23247_c0_seq1_2 len=1455 path=[1433:0-1210 2644:1211-1454]	214	233	yes	yes	3	2.69e-07	90.385	40382000	68		4
IGFPWSEIR	HDDKLTPKIGFPWSEI	GFPWSEIRNISFNDKK	K	I	G	I	R	N	9	0	1103.58	comp164267_c0_seq1_5 len=529 path=[507:0-528];Haliotis_sp_idb_18828_c0_g1_i1;Haliotis_sp_idb_18825_c0_g1_i1;Haliotis_sp_idb_18822_c0_g1_i1;comp92750_c0_seq4_1 len=2029 path=[4060:0-91 4152:92-814 4875:815-836 4897:837-1812 10530:1813-1814 9406:1815-2028];comp92750_c0_seq1_1 len=2194 path=[4060:0-91 8326:92-256 4152:257-979 4875:980-1001 4897:1002-1977 10530:1978-1979 9406:1980-2193];comp92750_c0_…	comp164267_c0_seq1_5 len=529 path=[507:0-528]	78	86	yes	no	2	0.023193	80.688	3501100			0
IGGIGTVPVGR	LPLQDVYKIGGIGTVP	IGTVPVGRVETGVLKP	K	I	G	G	R	V	11	0	1024.6	comp48128_c0_seq1_4 len=1730 path=[1:0-117 119:118-1729];tr|Q45Y88|Q45Y88_HALRU Elongation factor 1-alpha (Fragment) OS=Haliotis rufescens PE=2 SV=1;Haliotis_sp_idb_34797_c0_g1_i1;tr|D1H0L8|D1H0L8_HALTU Elongation factor 1-alpha OS=Haliotis tuberculata GN=ef1a PE=2 SV=1;Haliotis_sp_idb_14508_c0_g1_i1;comp86258_c0_seq3_4 len=1642 path=[1:0-745 747:746-1147 1149:1148-1463 1465:1464-1641];comp94822_…	comp48128_c0_seq1_4 len=1730 path=[1:0-117 119:118-1729]	274	284	yes	no	2	0.0029559	119.53	194520000			6
IGHYFEQNTVGSTWVR	CDKRRLDRIGHYFEQN	TVGSTWVRMSCAQGSL	R	I	G	V	R	M	16	0	1892.92	Haliotis_sp_idb_5218_c0_g1_i1;Haliotis_sp_idb_5212_c0_g1_i1	Haliotis_sp_idb_5218_c0_g1_i1	228	243	yes	no	2;3	2.8e-134	274.6	4030100000			44
IGLASYQTK	AKTVPLTRIGLASYQT	GLASYQTKVKVMGAPK	R	I	G	T	K	V	9	0	979.534	Haliotis_sp_Tri_62946_c0_g1_i1;Haliotis_sp_idb_29553_c0_g1_i1;comp99065_c0_seq1_4 len=2210 path=[1:0-324 326:325-450 452:451-460 462:461-530 532:531-594 596:595-630 632:631-644 646:645-679 4616:680-720 722:721-755 4398:756-841 843:842-891 893:892-1008 1010:1009-1027 1029:1028-2068 6394:2069-2078 6405:2079-2209];Haliotis_sp_idb_29552_c0_g1_i1	Haliotis_sp_Tri_62946_c0_g1_i1	214	222	yes	no	2	0.0075944	129.38	149770000			12
IGPILDNSTLQSEVKPILEK	NVAKSLQKIGPILDNS	EVKPILEKLTQDQDVD	K	I	G	E	K	L	20	1	2193.23	comp194138_c0_seq1_5 len=479 path=[457:0-478]	comp194138_c0_seq1_5 len=479 path=[457:0-478]	52	71	yes	yes	3	1.54e-07	101.17	4267900			1
IGYNIDAEAR	VIYDYRKRIGYNIDAE	YNIDAEARTCTTFPVR	R	I	G	A	R	T	10	0	1120.55	Haliotis_sp_idb_22001_c0_g1_i1;Haliotis_sp_idb_22004_c0_g1_i1	Haliotis_sp_idb_22001_c0_g1_i1	112	121	no	no	2	0.001842	128.52	1742200000			21
IHFPLATYAPVISAEK	TNLVPYPRIHFPLATY	APVISAEKAYHEQLSV	R	I	H	E	K	A	16	0	1755.96	comp103717_c1_seq2_5 len=1575 path=[17181:0-94 3209:95-106 3221:107-112 3227:113-118 3233:119-121 12056:122-129 6840:130-130 6841:131-145 6856:146-151 6862:152-166 6877:167-193 3452:194-223 15079:224-226 15082:227-259 310:260-280 331:281-283 10631:284-322 373:323-385 436:386-511 562:512-538 589:539-544 595:545-553 14119:554-577 628:578-583 634:584-590 641:591-619 670:620-628 679:629-682 733:683-6…	comp103717_c1_seq2_5 len=1575 path=[17181:0-94 3209:95-106 3221:107-112 3227:113-118 3233:119-121 12056:122-129 6840:130-130 6841:131-145 6856:146-151 6862:152-166 6877:167-193 3452:194-223 15079:224-226 15082:227-259 310:260-280 331:281-283 10631:284-322 373:323-385 436:386-511 562:512-538 589:539-544 595:545-553 14119:554-577 628:578-583 634:584-590 641:591-619 670:620-628 679:629-682 733:683-6…	322	337	no	no	2;3	0.00085227	74.141	13731000			3
IICDNTDTFFVQANAFR	IRKASLSKIICDNTDT	FVQANAFRKARRYRNP	K	I	I	F	R	K	17	0	2030.95	Haliotis_sp_idb_25746_c0_g1_i1;Haliotis_sp_CLC_532_c0_g1_i1;comp44198_c0_seq1_4 len=232 path=[210:0-231]	Haliotis_sp_idb_25746_c0_g1_i1	621	637	yes	no	2;3	4.13e-22	171.46	172960000			20
IIEHQHQLR	NRLHQRQKIIEHQHQL	IEHQHQLREQHTRLQK	K	I	I	L	R	E	9	0	1172.64	Haliotis_sp_idb_5580_c0_g1_i1;comp8431_c0_seq1_4 len=630 path=[1:0-629]	Haliotis_sp_idb_5580_c0_g1_i1	1000	1008	yes	no	3	0.01278	87.476	7516100			4
IINEPTAAAIAYGLDKR	IAGLNVMRIINEPTAA	IAYGLDKREGEKNILV	R	I	I	K	R	E	17	1	1814.99	comp136401_c0_seq1_5 len=2422 path=[2400:0-2421];Haliotis_sp_Tri_2770_c0_g1_i1;comp99703_c0_seq1_2 len=2817 path=[2795:0-1060 3856:1061-1739 4535:1740-1764 4560:1765-1802 4598:1803-1812 4608:1813-1836 4632:1837-2307 5103:2308-2429 5225:2430-2816]	Haliotis_sp_Tri_2770_c0_g1_i1	240	256	no	no	3	5.37e-05	90.379	43242000			8
IINEPTAAALAYGIDKK	IAGLEVKRIINEPTAA	LAYGIDKKQGDNIVAV	R	I	I	K	K	Q	17	1	1786.98	tr|E0YDV8|E0YDV8_9GAMM Heat shock protein 70 (Fragment) OS=Shewanella haliotis GN=Hsp70 PE=3 SV=1	tr|E0YDV8|E0YDV8_9GAMM Heat shock protein 70 (Fragment) OS=Shewanella haliotis GN=Hsp70 PE=3 SV=1	10	26	yes	yes	3	4.67e-06	105.9	24346000			3
IINEPTAAALAYGLDK	ITGLNVLRIINEPTAA	ALAYGLDKNLKGEKNV	R	I	I	D	K	N	16	0	1658.89	Haliotis_sp_idb_11270_c0_g1_i1;comp93111_c0_seq1_5 len=3363 path=[29:0-40 7572:41-49 78:50-639 7684:640-652 681:653-663 692:664-701 730:702-705 734:706-2191 7821:2192-2206 2235:2207-2215 2244:2216-3362]	Haliotis_sp_idb_11270_c0_g1_i1	172	187	no	no	2;3	5.09e-05	102.08	41005000			9
IINMMPLITPEEFK	YMSDFIEKIINMMPLI	LITPEEFKVAQAGVEK	K	I	I	F	K	V	14	0	1674.87	Haliotis_sp_idb_17014_c0_g1_i1;Haliotis_sp_idb_17016_c0_g1_i1;Haliotis_sp_Tri_15512_c0_g1_i1	Haliotis_sp_idb_17014_c0_g1_i1	281	294	yes	no	2;3	4.23e-05	129.77	156070000	340;341		21
IIQLLDDYPK	WKSNYFLKIIQLLDDY	QLLDDYPKCFIVGADN	K	I	I	P	K	C	10	0	1216.67	comp71437_c1_seq1_4 len=827 path=[1:0-126 128:127-463 465:464-471 473:472-826]	comp71437_c1_seq1_4 len=827 path=[1:0-126 128:127-463 465:464-471 473:472-826]	35	44	yes	yes	2	0.026643	82.417	4169500			1
IIVDELKQEVISTSSK	KIWDLEGKIIVDELKQ	EVISTSSKAEPPQCTS	K	I	I	S	K	A	16	1	1787.99	comp17459_c0_seq1_4 len=265 path=[1:0-112 114:113-136 138:137-167 169:168-264]	comp17459_c0_seq1_4 len=265 path=[1:0-112 114:113-136 138:137-167 169:168-264]	21	36	yes	yes	3	0.00019557	98.281	2706100			1
IIYGGSVTGATCK	DGVAQSTRIIYGGSVT	SVTGATCKELASQPDV	R	I	I	C	K	E	13	0	1325.66	comp23692_c0_seq1_3 len=1292 path=[1:0-1291]	comp23692_c0_seq1_3 len=1292 path=[1:0-1291]	208	220	yes	yes	2	0.0013024	109	9009800			2
IKTGISSLDSTSTGK	GSSANTVKIKTGISSL	LDSTSTGKGGQAGTSS	K	I	K	G	K	G	15	1	1493.79	Haliotis_sp_CLC_73_c0_g1_i1	Haliotis_sp_CLC_73_c0_g1_i1	386	400	yes	yes	2;3	5.08e-07	129.05	148920000			18
ILAPGNPMTDAFKPNQGFPQPSNR	SQGPNNFRILAPGNPM	GFPQPSNRFSGFQHPQ	R	I	L	N	R	F	24	1	2596.29	Haliotis_sp_idb_20008_c0_g1_i1;Haliotis_sp_idb_20009_c0_g1_i1	Haliotis_sp_idb_20008_c0_g1_i1	28	51	yes	no	3;4	1.05e-23	133.84	455570000	376		18
ILDFIEPQINQGNRPSR	ARLDKDYKILDFIEPQ	NQGNRPSRKKPSDIPE	K	I	L	S	R	K	17	1	1996.05	Haliotis_sp_idb_6290_c0_g1_i1	Haliotis_sp_idb_6290_c0_g1_i1	730	746	yes	yes	3	0.00019755	84.508	31272000			4
ILDSVGIEADDDRLNK	PSAKDIKKILDSVGIE	ADDDRLNKVISELNGK	K	I	L	N	K	V	16	1	1771.9	comp109220_c0_seq1_2 len=424 path=[402:0-423]	comp109220_c0_seq1_2 len=424 path=[402:0-423]	39	54	yes	yes	3	1.59e-05	102.65	16775000			3
ILEAVDAYCLANPSAR	IQKSCTSKILEAVDAY	CLANPSARFSDPTNCA	K	I	L	A	R	F	16	0	1761.87	Haliotis_sp_idb_982_c0_g1_i1	Haliotis_sp_idb_982_c0_g1_i1	232	247	yes	yes	2	0.0017344	80.738	6002700			2
ILFIFIDSDHTDNQR	AAEGFKGKILFIFIDS	SDHTDNQRILEFFGLK	K	I	L	Q	R	I	15	0	1832.91	comp174131_c0_seq1_2 len=1168 path=[1:0-1167]	comp174131_c0_seq1_2 len=1168 path=[1:0-1167]	240	254	yes	yes	3	0.0023676	69.261	2926700			1
ILGADTSVDLEETGR	MSSILEERILGADTSV	VDLEETGRVLSIGDGI	R	I	L	G	R	V	15	0	1574.78	comp111062_c0_seq1_3 len=2207 path=[2185:0-2206]	comp111062_c0_seq1_3 len=2207 path=[2185:0-2206]	76	90	yes	yes	2	0.0023817	86.497	8301700			1
ILMGVPAYGR	KAGLEPSKILMGVPAY	MGVPAYGRSYTLADSS	K	I	L	G	R	S	10	0	1075.58	comp99505_c0_seq1_5 len=2162 path=[2140:0-311 6103:312-326 2467:327-333 2474:334-390 2531:391-431 2572:432-476 2617:477-516 2657:517-535 2676:536-559 2700:560-569 2710:570-635 6210:636-645 2786:646-1182 3323:1183-1192 3333:1193-1315 3456:1316-1363 3504:1364-1382 6284:1383-1701 3842:1702-1726 3867:1727-1782 5164:1783-1783 3924:1784-1823 3964:1824-1856 3997:1857-1911 4052:1912-1936 4077:1937-2003 4…	comp99505_c0_seq1_5 len=2162 path=[2140:0-311 6103:312-326 2467:327-333 2474:334-390 2531:391-431 2572:432-476 2617:477-516 2657:517-535 2676:536-559 2700:560-569 2710:570-635 6210:636-645 2786:646-1182 3323:1183-1192 3333:1193-1315 3456:1316-1363 3504:1364-1382 6284:1383-1701 3842:1702-1726 3867:1727-1782 5164:1783-1783 3924:1784-1823 3964:1824-1856 3997:1857-1911 4052:1912-1936 4077:1937-2003 4…	288	297	yes	yes	2	0.027003	72.928	6824000			2
ILMVGLDAAGK	LFGKKEMRILMVGLDA	VGLDAAGKTTILYKLK	R	I	L	G	K	T	11	0	1086.61	comp59460_c1_seq1_5 len=527 path=[1:0-432 434:433-526];comp267468_c0_seq1_1 len=246 path=[224:0-245];comp97374_c1_seq1_5 len=324 path=[8423:0-323];comp257534_c0_seq1_4 len=407 path=[1:0-406];Haliotis_sp_idb_68343_c0_g1_i1;Haliotis_sp_idb_8594_c0_g1_i1;Haliotis_sp_idb_19321_c0_g1_i1;Haliotis_sp_CLC_1128_c0_g1_i1;tr|B6RB72|B6RB72_HALDI ADP-ribosylation factor 2 OS=Haliotis discus discus PE=2 SV=1;c…	comp59460_c1_seq1_5 len=527 path=[1:0-432 434:433-526]	35	45	yes	no	2	0.012528	73.632	14177000	85		2
ILTHLALHNEIFLWSWNK	RVYCHHMKILTHLALH	IFLWSWNKRTSSMQLL	K	I	L	N	K	R	18	0	2234.2	comp103851_c0_seq2_3 len=819 path=[1:0-61 9141:62-157 485:158-214 13134:215-235 9778:236-236 565:237-441 770:442-456 785:457-567 896:568-569 898:570-676 13341:677-706 1035:707-784 13408:785-786 6512:787-818];comp103851_c0_seq5_3 len=1014 path=[1:0-61 9141:62-157 485:158-214 13134:215-235 9778:236-236 565:237-441 770:442-456 785:457-567 896:568-569 898:570-676 13341:677-706 1035:707-784 13408:785-…	comp103851_c0_seq2_3 len=819 path=[1:0-61 9141:62-157 485:158-214 13134:215-235 9778:236-236 565:237-441 770:442-456 785:457-567 896:568-569 898:570-676 13341:677-706 1035:707-784 13408:785-786 6512:787-818]	17	34	yes	no	2	0.0068944	71.98	48295000		2	1
ILTQATNAAK	AGQQHRHKILTQATNA	TQATNAAKSHLMRNLF	K	I	L	A	K	S	10	0	1029.58	Haliotis_sp_idb_27355_c0_g1_i1	Haliotis_sp_idb_27355_c0_g1_i1	187	196	yes	yes	2	7.74e-07	163.16	88434000			8
ILYAWAMDAPSLTLPK	PTCASGPKILYAWAMD	APSLTLPKDVAFAVGG	K	I	L	P	K	D	16	0	1788.95	Haliotis_sp_idb_14486_c0_g1_i1;comp103784_c0_seq4_5 len=1930 path=[22454:0-622 6128:623-751 6257:752-1488 6994:1489-1929];comp103784_c0_seq2_6 len=3095 path=[17195:0-71 17267:72-96 17292:97-853 18049:854-854 18050:855-875 25252:876-1229 18425:1230-1741 6082:1742-1771 6112:1772-1787 6128:1788-1916 6257:1917-2653 6994:2654-3094]	Haliotis_sp_idb_14486_c0_g1_i1	111	126	yes	no	2	0.00022847	88.311	11013000	21		5
ILYVCQPDGHGEIYEFK	TQEPRRTRILYVCQPD	HGEIYEFKETSTCEYE	R	I	L	F	K	E	17	0	2066.98	Haliotis_sp_CLC_9046_c0_g1_i1;comp98445_c0_seq4_2 len=2358 path=[5373:0-68 5443:69-136 5511:137-986 6361:987-1799 12623:1800-2067 7443:2068-2272 12933:2273-2288 5327:2289-2357]	Haliotis_sp_CLC_9046_c0_g1_i1	187	203	yes	no	3	0.0071749	67.685	0			1
ILYVDNPK	PASTPYPKILYVDNPK	ILYVDNPKFTNGMINW	K	I	L	P	K	F	8	0	960.528	Haliotis_sp_Tri_2746_c0_g1_i1;Haliotis_sp_Tri_17455_c0_g1_i1	Haliotis_sp_Tri_2746_c0_g1_i1	165	172	yes	no	2	0.012919	162.5	18653000000			17
IMHIQHQGDVHTIDNMLSR	PGFVVYNRIMHIQHQG	TIDNMLSRGAEFVKRQ	R	I	M	S	R	G	19	0	2244.09	Haliotis_sp_Tri_29101_c0_g1_i1;Haliotis_sp_CLC_652_c0_g1_i1	Haliotis_sp_Tri_29101_c0_g1_i1	280	298	yes	no	3;4	5.9e-10	115.57	225470000	588;589		22
IMLSAPR	AYTSPAGRIMLSAPRP	RIMLSAPRPTTRTIRV	R	I	M	P	R	P	7	0	786.442	Haliotis_sp_Tri_28744_c0_g1_i1;comp64512_c0_seq1_1 len=973 path=[1:0-376 378:377-715 717:716-972]	Haliotis_sp_Tri_28744_c0_g1_i1	78	84	yes	no	2	0.014997	131.3	16817000			3
IMLSAPRPTTR	AYTSPAGRIMLSAPRP	SAPRPTTRTIRVSRTP	R	I	M	T	R	T	11	1	1241.69	Haliotis_sp_Tri_28744_c0_g1_i1;comp64512_c0_seq1_1 len=973 path=[1:0-376 378:377-715 717:716-972]	Haliotis_sp_Tri_28744_c0_g1_i1	78	88	yes	no	3	0.016953	73.499	26957000			4
IMNTFSVVPSPK	IREEYPDRIMNTFSVV	FSVVPSPKVSDTVVEP	R	I	M	P	K	V	12	0	1318.7	comp109271_c0_seq1_3 len=1300 path=[1:0-1299];comp185247_c0_seq1_6 len=429 path=[407:0-428];comp92408_c0_seq1_2 len=325 path=[1:0-41 2884:42-58 60:59-102 104:103-135 137:136-144 146:145-183 2933:184-197 2947:198-198 2948:199-209 727:210-243 2995:244-252 3004:253-263 781:264-285 3038:286-324];comp92408_c0_seq3_2 len=300 path=[1:0-41 1866:42-171 1996:172-299];comp105397_c0_seq10_4 len=415 path=[122…	Haliotis_sp_idb_19738_c0_g1_i1	163	174	no	no	2	0.0012574	97.463	11217000	47		1
IMQPGSLDKFPK	YELLDQTRIMQPGSLD	GSLDKFPKLLDFLTRF	R	I	M	P	K	L	12	1	1359.72	Haliotis_sp_idb_35506_c0_g1_i1;comp97330_c0_seq1_5 len=1499 path=[5244:0-5 736:6-29 760:30-93 824:94-113 844:114-179 910:180-219 950:220-446 1177:447-470 1201:471-564 1295:565-588 1319:589-602 1333:603-626 1357:627-688 1419:689-725 1456:726-928 1659:929-945 1676:946-1117 1848:1118-1141 1872:1142-1351 2082:1352-1425 2156:1426-1449 2180:1450-1498];comp97330_c0_seq2_5 len=2228 path=[1:0-265 267:266-…	Haliotis_sp_idb_35506_c0_g1_i1	168	179	yes	no	3	0.016465	68.676	49026000			2
INNVPSHDR	SIRRREGRINNVPSHD	NNVPSHDRGNEPFPDV	R	I	N	D	R	G	9	0	1050.52	Haliotis_sp_Tri_12080_c0_g1_i1;Haliotis_sp_idb_12590_c0_g1_i1	Haliotis_sp_Tri_12080_c0_g1_i1	1333	1341	yes	no	2	0.046757	98.048	2051600			1
INVYYNEATGGK	DSDLQLERINVYYNEA	YNEATGGKYVPRAVLV	R	I	N	G	K	Y	12	0	1327.64	Haliotis_sp_idb_19738_c0_g1_i1;tr|G9K382|G9K382_HALDV Putative tubulin beta chain OS=Haliotis diversicolor GN=TUBB PE=2 SV=1;comp83487_c0_seq4_4 len=274 path=[1:0-102 104:103-128 4660:129-273];comp45063_c0_seq1_1 len=344 path=[1:0-269 271:270-343];comp83487_c0_seq5_6 len=350 path=[104:0-25 130:26-232 337:233-303 409:304-349];comp83487_c0_seq1_6 len=687 path=[104:0-25 130:26-232 884:233-563 1215:5…	Haliotis_sp_idb_19738_c0_g1_i1	47	58	no	no	2	0.00081815	127.52	26060000			2
IPADLCTHVVYAFAEASK	SARVPIARIPADLCTH	YAFAEASKTGISPAHT	R	I	P	S	K	T	18	0	1990.98	comp99505_c0_seq1_5 len=2162 path=[2140:0-311 6103:312-326 2467:327-333 2474:334-390 2531:391-431 2572:432-476 2617:477-516 2657:517-535 2676:536-559 2700:560-569 2710:570-635 6210:636-645 2786:646-1182 3323:1183-1192 3333:1193-1315 3456:1316-1363 3504:1364-1382 6284:1383-1701 3842:1702-1726 3867:1727-1782 5164:1783-1783 3924:1784-1823 3964:1824-1856 3997:1857-1911 4052:1912-1936 4077:1937-2003 4…	comp99505_c0_seq1_5 len=2162 path=[2140:0-311 6103:312-326 2467:327-333 2474:334-390 2531:391-431 2572:432-476 2617:477-516 2657:517-535 2676:536-559 2700:560-569 2710:570-635 6210:636-645 2786:646-1182 3323:1183-1192 3333:1193-1315 3456:1316-1363 3504:1364-1382 6284:1383-1701 3842:1702-1726 3867:1727-1782 5164:1783-1783 3924:1784-1823 3964:1824-1856 3997:1857-1911 4052:1912-1936 4077:1937-2003 4…	84	101	yes	no	3	5.03e-05	83.423	6772100			3
IPAVVTQFMGMSIHDICAALTLK	AAGALVPKIPAVVTQF	ICAALTLKGTGAQSDA	K	I	P	L	K	G	23	0	2515.3	Haliotis_sp_idb_20008_c0_g1_i1;Haliotis_sp_CLC_363_c0_g1_i1	Haliotis_sp_idb_20008_c0_g1_i1	148	170	yes	no	3;4	5.85e-30	147.41	319230000	377;378		18
IPCFDATTGTWAQPPPGMAPPSLTPALR	KVADAGCRIPCFDATT	PSLTPALREPMTALPL	R	I	P	L	R	E	28	0	2949.45	Haliotis_sp_idb_3591_c0_g1_i1	Haliotis_sp_idb_3591_c0_g1_i1	156	183	yes	yes	3;4	5.8e-14	72.755	110670000	440		4
IPESYIPETVGGAMQLWDTYPFR	SYLSRIYRIPESYIPE	LWDTYPFRAAWHLYKP	R	I	P	F	R	A	23	0	2669.28	Haliotis_sp_Tri_25106_c0_g1_i1;comp246916_c0_seq1_3 len=215 path=[193:0-214]	Haliotis_sp_Tri_25106_c0_g1_i1	457	479	yes	no	3	1.1e-49	146.15	112060000	581		6
IPGAPTIPVMTTSAEAEGPCR	DPITADCKIPGAPTIP	AEAEGPCRTNPTAMFP	K	I	P	C	R	T	21	0	2154.04	Haliotis_sp_idb_1745_c0_g1_i1;Haliotis_sp_CLC_2232_c0_g1_i1	Haliotis_sp_idb_1745_c0_g1_i1	1329	1349	yes	no	2;3	7.33e-15	104.84	207760000	357		13
IPGGATLIFEVDLIK	GDRGAPPKIPGGATLI	IFEVDLIKIERKEEL_	K	I	P	I	K	I	15	0	1584.91	Haliotis_sp_CLC_5354_c0_g1_i1;comp91372_c0_seq1_1 len=2171 path=[2149:0-1207 3357:1208-1276 3426:1277-1856 4006:1857-1938 4088:1939-1945 4095:1946-2170]	Haliotis_sp_CLC_5354_c0_g1_i1	125	139	yes	no	2	1.35e-11	153.94	13734000			2
IPGTIPLK	PISSARLKIPGTIPLK	IPGTIPLKQIVDPAQY	K	I	P	L	K	Q	8	0	837.532	Haliotis_sp_idb_8012_c0_g1_i1	Haliotis_sp_idb_8012_c0_g1_i1	292	299	yes	yes	2	0.026127	139.88	41832000			5
IPHDFNAGTADVALYFNK	IVVNYTYKIPHDFNAG	DVALYFNKIQDPIFED	K	I	P	N	K	I	18	0	1991.97	Haliotis_sp_Tri_2952_c0_g1_i1;comp48289_c0_seq1_1 len=667 path=[921:0-507 1864:508-666];comp48289_c0_seq2_1 len=943 path=[921:0-507 1429:508-942];Haliotis_sp_idb_54202_c0_g1_i1	Haliotis_sp_Tri_2952_c0_g1_i1	84	101	yes	no	3	3.13e-05	86.488	22552000			2
IPLPLFIAK	HDNSFGMKIPLPLFIA	PLPLFIAKTPSQMSTP	K	I	P	A	K	T	9	0	1010.65	Haliotis_sp_CLC_146_c0_g1_i1;Haliotis_sp_idb_13068_c0_g1_i1;Haliotis_sp_idb_13069_c0_g1_i1	Haliotis_sp_CLC_146_c0_g1_i1	466	474	yes	no	2	0.030104	103.83	98904000			3
IPLVLDITSNHK	RRYRTGQKIPLVLDIT	LDITSNHKGYFEFRIC	K	I	P	H	K	G	12	0	1348.77	Haliotis_sp_CLC_1125_c0_g1_i1	Haliotis_sp_CLC_1125_c0_g1_i1	106	117	yes	yes	2;3	3.74e-28	217.14	441380000			28
IPNGYLVPDPCNPR	AIPKYLDRIPNGYLVP	VPDPCNPRLSWRTVGH	R	I	P	P	R	L	14	0	1610.79	Haliotis_sp_idb_10968_c0_g1_i1;comp112534_c0_seq1_2 len=422 path=[400:0-421];Haliotis_sp_idb_10969_c0_g1_i1	Haliotis_sp_idb_10968_c0_g1_i1	27	40	yes	no	2	2.74e-13	122.66	591820000			15
IPSSAFMR	RNYIRIGKIPSSAFMR	IPSSAFMRLRGRTRQD	K	I	P	M	R	L	8	0	907.459	Haliotis_sp_Tri_90659_c0_g1_i1	Haliotis_sp_Tri_90659_c0_g1_i1	127	134	yes	yes	2	0.042442	87.181	22113000			1
IPVINLNYMR	SFGKISHKIPVINLNY	VINLNYMRVVEVWLDP	K	I	P	M	R	V	10	0	1231.67	Haliotis_sp_CLC_14282_c0_g1_i1;comp104776_c0_seq5_3 len=5123 path=[1:0-165 167:166-324 326:325-340 342:341-1126 1128:1127-1384 1386:1385-1403 1405:1404-2168 2173:2169-2455 2460:2456-2459 2464:2460-2601 20113:2602-2602 2619:2603-2613 2630:2614-4268 13324:4269-4529 20368:4530-4533 13589:4534-4535 13591:4536-4542 13598:4543-4640 13696:4641-4646 13702:4647-5049 14105:5050-5122];comp104776_c0_seq4_3 l…	Haliotis_sp_CLC_14282_c0_g1_i1	454	463	yes	no	2	0.002362	105.52	13777000	27		2
IPYTNSLHANLQQR	HFICEKERIPYTNSLH	LHANLQQRDSLHANLQ	R	I	P	Q	R	D	14	0	1653.86	tr|F8J3D2|F8J3D2_HALLA Perlucin C protein OS=Haliotis laevigata GN=perlucin C PE=2 SV=1;sp|P82596|PLC_HALLA Perlucin OS=Haliotis laevigata PE=1 SV=3	sp|P82596|PLC_HALLA Perlucin OS=Haliotis laevigata PE=1 SV=3	150	163	no	no	2;3	4.73e-54	228.38	28181000000			62
IQDPIFEDSFPVTCDEVK	DVALYFNKIQDPIFED	PVTCDEVKKYIPCPFK	K	I	Q	V	K	K	18	0	2137.99	Haliotis_sp_Tri_2952_c0_g1_i1;comp48289_c0_seq1_1 len=667 path=[921:0-507 1864:508-666];comp48289_c0_seq2_1 len=943 path=[921:0-507 1429:508-942];Haliotis_sp_idb_54202_c0_g1_i1	Haliotis_sp_Tri_2952_c0_g1_i1	102	119	yes	no	2	0.0002327	85.087	6856800			1
IQDPIFEDSFPVTCDEVKK	DVALYFNKIQDPIFED	VTCDEVKKYIPCPFKG	K	I	Q	K	K	Y	19	1	2266.08	Haliotis_sp_Tri_2952_c0_g1_i1;comp48289_c0_seq1_1 len=667 path=[921:0-507 1864:508-666];comp48289_c0_seq2_1 len=943 path=[921:0-507 1429:508-942];Haliotis_sp_idb_54202_c0_g1_i1	Haliotis_sp_Tri_2952_c0_g1_i1	102	120	yes	no	3	3.87e-05	76.492	25102000			2
IQDQGGPSIGPK	KVIVVHSRIQDQGGPS	GGPSIGPKPDVMAESE	R	I	Q	P	K	P	12	0	1195.62	Haliotis_sp_Tri_12080_c0_g1_i1;Haliotis_sp_idb_12590_c0_g1_i1	Haliotis_sp_Tri_12080_c0_g1_i1	1079	1090	yes	no	2	0.0026377	107.09	7625200			1
IQEATGSPNLDDIFGSMR	IDETTIKKIQEATGSP	DDIFGSMRQDLTKADF	K	I	Q	M	R	Q	18	0	1949.92	Haliotis_sp_Tri_12080_c0_g1_i1	Haliotis_sp_Tri_12080_c0_g1_i1	324	341	yes	yes	2	0.00013679	79.489	6202600	540		3
IQHTWRPWISSVTIDLQK	RATPEGNKIQHTWRPW	SVTIDLQKHTSTHVNT	K	I	Q	Q	K	H	18	1	2207.19	comp59223_c0_seq1_2 len=530 path=[1:0-47 49:48-413 415:414-471 1077:472-529];Haliotis_sp_Tri_28544_c0_g1_i1;Haliotis_sp_CLC_729_c0_g1_i1	Haliotis_sp_Tri_28544_c0_g1_i1	345	362	no	no	3;4	1.56e-15	131.45	90703000			8
IQMAITSYLNGGGEIPSTGGGNIACVIR	PKEQMADKIQMAITSY	GNIACVIRDAKKKAGK	K	I	Q	I	R	D	28	0	2848.42	Haliotis_sp_idb_3591_c0_g1_i1	Haliotis_sp_idb_3591_c0_g1_i1	98	125	yes	yes	3	7.18e-24	96.317	70970000	441		11
IQNEATTNLIK	LNGVHNEKIQNEATTN	EATTNLIKLLCDTYTG	K	I	Q	I	K	L	11	0	1243.68	Haliotis_sp_idb_25135_c0_g1_i1;comp104222_c2_seq1_2 len=2062 path=[1:0-128 11134:129-136 11142:137-428 430:429-438 440:439-524 526:525-526 528:527-1102 11701:1103-1103 1105:1104-1125 1127:1126-1160 1162:1161-1486 1488:1487-1497 1499:1498-1689 1691:1690-1714 11877:1715-1720 1722:1721-1737 1739:1738-1768 1770:1769-1784 11910:1785-1901 1903:1902-1927 11971:1928-1928 1930:1929-1952 1954:1953-2008 201…	Haliotis_sp_idb_25135_c0_g1_i1	217	227	yes	no	2	0.00031742	135.99	174870000			5
IQTKTSHRSIMK	VLLFSKMRIQTKTSHR	TSHRSIMKEMRVNSLH	R	I	Q	M	K	E	12	2	1428.79	comp63256_c0_seq1_2 len=767 path=[1:0-71 76:72-766]	comp63256_c0_seq1_2 len=767 path=[1:0-71 76:72-766]	60	71	yes	yes	3	0.0076832	62.694	20734000	89		1
IRHCPAGTTLNQSK	HWIHGKWRIRHCPAGT	GTTLNQSKCVCDHA__	R	I	R	S	K	C	14	1	1581.8	Haliotis_sp_Tri_100716_c0_g1_i1	Haliotis_sp_Tri_100716_c0_g1_i1	91	104	yes	yes	3	0.00015397	121.42	3171200			1
ISEQFTAMFR	AIQELFKRISEQFTAM	EQFTAMFRRKAFLHWY	R	I	S	F	R	R	10	0	1228.59	Haliotis_sp_idb_19739_c0_g1_i1;Haliotis_sp_idb_19741_c0_g1_i1;comp185439_c0_seq1_3 len=364 path=[1:0-363];Haliotis_sp_idb_19738_c0_g1_i1;tr|G9K382|G9K382_HALDV Putative tubulin beta chain OS=Haliotis diversicolor GN=TUBB PE=2 SV=1;Haliotis_sp_CLC_3530_c0_g1_i1;Haliotis_sp_idb_19735_c0_g1_i1	Haliotis_sp_idb_19738_c0_g1_i1	381	390	no	no	2	0.0010829	119.53	55742000	373		2
ISFDAVGR	QAVQTIAKISFDAVGR	ISFDAVGRRVYAYSNS	K	I	S	G	R	R	8	0	863.45	Haliotis_sp_Tri_16732_c0_g1_i1	Haliotis_sp_Tri_16732_c0_g1_i1	61	68	yes	yes	2	0.032212	93.992	0			1
ISGLIYEETR	ARRGGVKRISGLIYEE	GLIYEETRGVLKVFLE	R	I	S	T	R	G	10	0	1179.61	comp135434_c0_seq1_4 len=334 path=[312:0-333]	comp135434_c0_seq1_4 len=334 path=[312:0-333]	49	58	yes	yes	2	0.0014738	143.96	198910000			10
ISGNQWFSK	EPFKFRFRISGNQWFS	SGNQWFSKDCPSNHIY	R	I	S	S	K	D	9	0	1065.52	Haliotis_sp_Tri_35519_c0_g1_i1;Haliotis_sp_idb_43536_c0_g1_i1	Haliotis_sp_Tri_35519_c0_g1_i1	66	74	yes	no	2	0.02354	107.79	223030000			2
ISGTMFLSHK	RRNPNGCRISGTMFLS	GTMFLSHKYSNYTIVK	R	I	S	H	K	Y	10	0	1119.57	Haliotis_sp_idb_6290_c0_g1_i1	Haliotis_sp_idb_6290_c0_g1_i1	1360	1369	yes	yes	2;3	0.0057184	88.056	32237000	497		6
ISQAEFLQYTGAHGENEEFKK	MDKDKDARISQAEFLQ	GENEEFKKDDGWKTVD	R	I	S	K	K	D	21	1	2425.16	comp92223_c1_seq1_1 len=1422 path=[5715:0-199 5915:200-218 5934:219-467 17974:468-468 6184:469-484 6200:485-1421];comp92223_c1_seq2_1 len=1458 path=[5715:0-199 5915:200-218 5934:219-467 17951:468-470 15696:471-503 17974:504-504 6184:505-520 6200:521-1457];Haliotis_sp_Tri_135246_c0_g1_i1;Haliotis_sp_idb_2286_c0_g1_i1	comp92223_c1_seq1_1 len=1422 path=[5715:0-199 5915:200-218 5934:219-467 17974:468-468 6184:469-484 6200:485-1421]	338	358	yes	no	4	1.72e-06	75.533	24635000			3
ISSLLEEQFQQGK	DERKKNAKISSLLEEQ	EEQFQQGKLLACIASR	K	I	S	G	K	L	13	0	1505.77	comp24075_c0_seq1_1 len=701 path=[1:0-605 607:606-676 678:677-700];comp24075_c0_seq2_1 len=772 path=[1:0-605 607:606-676 1414:677-747 678:748-771]	comp24075_c0_seq1_1 len=701 path=[1:0-605 607:606-676 678:677-700]	168	180	yes	no	2	0.013794	77.279	2240700			0
ISSVIFYAWYTGNCKSK	KUDKNFTRISSVIFYA	YTGNCKSKSSVTTGKV	R	I	S	S	K	S	17	1	2022.99	comp105824_c0_seq15_5 len=4023 path=[9028:0-125 19692:126-140 9154:141-429 9449:430-461 18756:462-463 9481:464-481 9501:482-554 9578:555-1165 10189:1166-1478 10502:1479-1492 10516:1493-2595 11619:2596-3071 12096:3072-3733 18526:3734-3755 12780:3756-3979 18107:3980-3985 13010:3986-4010 22586:4011-4022];comp105824_c0_seq45_5 len=4327 path=[9028:0-125 9154:126-414 9449:415-446 18756:447-448 9481:449…	comp105824_c0_seq15_5 len=4023 path=[9028:0-125 19692:126-140 9154:141-429 9449:430-461 18756:462-463 9481:464-481 9501:482-554 9578:555-1165 10189:1166-1478 10502:1479-1492 10516:1493-2595 11619:2596-3071 12096:3072-3733 18526:3734-3755 12780:3756-3979 18107:3980-3985 13010:3986-4010 22586:4011-4022]	1119	1135	yes	no	3	0.001816	64.52	6150500			1
ISTIPGGVIPR	ASIAPVPRISTIPGGV	IPGGVIPRFSNNNGRL	R	I	S	P	R	F	11	0	1108.66	Haliotis_sp_Tri_135479_c0_g1_i1	Haliotis_sp_Tri_135479_c0_g1_i1	820	830	yes	yes	2	0.0097401	99.568	18047000			1
ISVLPGTEPVAPGSR	NAEPSKTRISVLPGTE	EPVAPGSRNIGAGLER	R	I	S	S	R	N	15	0	1478.81	Haliotis_sp_idb_8012_c0_g1_i1	Haliotis_sp_idb_8012_c0_g1_i1	195	209	yes	yes	2	8.36e-07	103.79	297710000			23
ITEWWQASSLLK	SNYKDPLKITEWWQAS	WQASSLLKWDWEKPPE	K	I	T	L	K	W	12	0	1460.77	Haliotis_sp_idb_6595_c0_g1_i1;comp52399_c0_seq1_3 len=248 path=[226:0-70 297:71-74 301:75-247];Haliotis_sp_idb_34897_c0_g1_i1;comp97873_c0_seq1_4 len=1251 path=[4013:0-27 9335:28-29 5852:30-417 4041:418-420 477:421-426 9388:427-444 4067:445-504 9423:505-510 9429:511-518 9437:519-528 585:529-579 636:580-848 905:849-851 908:852-922 982:923-1250];comp97873_c0_seq4_5 len=1306 path=[1:0-34 36:35-201 9…	Haliotis_sp_idb_6595_c0_g1_i1	66	77	yes	no	2	0.039879	71.176	1136300			0
ITLDGEVYCCPPQFPALR	GCRKAASRITLDGEVY	PPQFPALRSNLTNING	R	I	T	L	R	S	18	0	2135.02	comp68339_c0_seq2_2 len=249 path=[667:0-161 603:162-248]	comp68339_c0_seq2_2 len=249 path=[667:0-161 603:162-248]	18	35	yes	yes	2;3;4	4.55e-10	124.25	1635000000			36
ITLDNAYMEK	LKKGATLKITLDNAYM	LDNAYMEKCDENILWL	K	I	T	E	K	C	10	0	1196.57	comp101858_c3_seq18_4 len=2097 path=[10064:0-47 10112:48-189 10254:190-207 10272:208-1130 729:1131-1154 753:1155-1893 1492:1894-2096]	comp101858_c3_seq18_4 len=2097 path=[10064:0-47 10112:48-189 10254:190-207 10272:208-1130 729:1131-1154 753:1155-1893 1492:1894-2096]	134	143	yes	yes	2	0.00044966	128.81	19337000	8		1
ITLPVDFVTADK	KAEKNGVKITLPVDFV	VDFVTADKFDENAKTG	K	I	T	D	K	F	12	0	1317.72	comp121020_c0_seq1_1 len=949 path=[1:0-948]	comp121020_c0_seq1_1 len=949 path=[1:0-948]	42	53	yes	yes	2	0.006629	94.122	3617500			1
ITLPVDFVTADKFDENAK	KAEKNGVKITLPVDFV	DKFDENAKTGQATVAS	K	I	T	A	K	T	18	1	2022.03	comp121020_c0_seq1_1 len=949 path=[1:0-948]	comp121020_c0_seq1_1 len=949 path=[1:0-948]	42	59	yes	yes	2;3	6.65e-28	123.14	41942000			6
ITPQDVGSIILDTLR	EVNGTEKKITPQDVGS	SIILDTLRIAAEANLS	K	I	T	L	R	I	15	0	1639.91	Haliotis_sp_idb_2214_c0_g1_i1;comp106543_c0_seq12_5 len=1411 path=[3449:0-30 12683:31-58 3508:59-337 3787:338-349 17373:350-528 3978:529-529 3979:530-553 4003:554-889 4339:890-913 4363:914-1410];comp106543_c0_seq11_6 len=1451 path=[3409:0-23 14576:24-25 3435:26-39 3449:40-70 3480:71-98 3508:99-377 3787:378-389 17373:390-568 3978:569-569 3979:570-593 4003:594-929 4339:930-953 4363:954-1450];comp10…	Haliotis_sp_idb_2214_c0_g1_i1	144	158	yes	no	2;3	1.53e-07	105.28	80456000			10
ITPSYVAFTPEGER	IANDQGNRITPSYVAF	AFTPEGERLIGDAAKN	R	I	T	E	R	L	14	0	1565.77	comp136401_c0_seq1_5 len=2422 path=[2400:0-2421]	comp136401_c0_seq1_5 len=2422 path=[2400:0-2421]	103	116	yes	yes	2	0.029932	68.972	13768000			1
ITQDAIEAVLDK	VDTLLGNKITQDAIEA	AIEAVLDKVCSLLPSS	K	I	T	D	K	V	12	0	1314.7	Haliotis_sp_Tri_62946_c0_g1_i1;comp99065_c0_seq1_4 len=2210 path=[1:0-324 326:325-450 452:451-460 462:461-530 532:531-594 596:595-630 632:631-644 646:645-679 4616:680-720 722:721-755 4398:756-841 843:842-891 893:892-1008 1010:1009-1027 1029:1028-2068 6394:2069-2078 6405:2079-2209];Haliotis_sp_Tri_62947_c0_g1_i1	Haliotis_sp_Tri_62946_c0_g1_i1	544	555	yes	no	2	0.00061012	129.37	22262000			4
ITQSLGTNEK	DKYGGRLRITQSLGTN	QSLGTNEKVMEKGSVR	R	I	T	E	K	V	10	0	1089.57	Haliotis_sp_idb_3591_c0_g1_i1	Haliotis_sp_idb_3591_c0_g1_i1	1131	1140	yes	yes	2	0.0013247	141.88	12428000			4
ITSTEPYQSR	TRRRTRTRITSTEPYQ	STEPYQSRRFRTNHDP	R	I	T	S	R	R	10	0	1180.57	Haliotis_sp_Tri_12080_c0_g1_i1	Haliotis_sp_Tri_12080_c0_g1_i1	92	101	yes	yes	2	0.037071	90.05	15532000			1
ITVTLESR	TSYYEKKKITVTLESR	ITVTLESRCSHMFKGF	K	I	T	S	R	C	8	0	917.518	Haliotis_sp_Tri_28544_c0_g1_i1;Haliotis_sp_CLC_729_c0_g1_i1	Haliotis_sp_Tri_28544_c0_g1_i1	64	71	yes	no	2	0.0010739	160.88	2653600000			18
ITYELMTDKGDYDGILIFSK	NDIGSDLKITYELMTD	DGILIFSKYYTATERD	K	I	T	S	K	Y	20	1	2321.15	Haliotis_sp_Tri_12500_c0_g1_i1	Haliotis_sp_Tri_12500_c0_g1_i1	288	307	yes	yes	3	4.2e-05	61.942	5729600	557		1
IVDSFNGHISSPNAR	KLVNYDQRIVDSFNGH	HISSPNARPSRNEQSP	R	I	V	A	R	P	15	0	1612.8	Haliotis_sp_idb_5580_c0_g1_i1	Haliotis_sp_idb_5580_c0_g1_i1	629	643	yes	yes	3	7.63e-05	103.79	56564000			7
IVGTNCEECAK	AILTKYCRIVGTNCEE	TNCEECAKSNPSCVAQ	R	I	V	A	K	S	11	0	1279.55	Haliotis_sp_idb_1745_c0_g1_i1;Haliotis_sp_CLC_2232_c0_g1_i1	Haliotis_sp_idb_1745_c0_g1_i1	1425	1435	yes	no	2	0.00034582	133.89	17489000			5
IVLDNSVFSEHR	ELIELLEKIVLDNSVF	NSVFSEHRNLQNLLIL	K	I	V	H	R	N	12	0	1414.72	comp409151_c0_seq1_5 len=227 path=[205:0-226]	comp409151_c0_seq1_5 len=227 path=[205:0-226]	41	52	yes	yes	3	0.004127	68.515	6952700			1
IVSLTVLNKE	ISVSSGTKIVSLTVLN	SLTVLNKE________	K	I	V	K	E	-	10	1	1114.66	Haliotis_sp_idb_982_c0_g1_i1	Haliotis_sp_idb_982_c0_g1_i1	3084	3093	yes	yes	2	0.00412	126.71	48696000			5
IVSQLLTLMDGLK	THGEVERRIVSQLLTL	LTLMDGLKQRAHVIVM	R	I	V	L	K	Q	13	0	1429.82	comp54249_c0_seq1_2 len=2907 path=[2885:0-27 2913:28-2564 5450:2565-2569 5455:2570-2906];Haliotis_sp_CLC_2239_c0_g1_i1;comp88090_c0_seq2_2 len=3013 path=[7022:0-158 3660:159-2989 7846:2990-3012];comp88090_c0_seq5_2 len=3082 path=[3432:0-227 3660:228-3058 7846:3059-3081];comp88090_c0_seq3_2 len=3202 path=[7022:0-158 3660:159-2989 6491:2990-3113 6616:3114-3201];comp88090_c0_seq4_2 len=3271 path=[34…	comp54249_c0_seq1_2 len=2907 path=[2885:0-27 2913:28-2564 5450:2565-2569 5455:2570-2906]	347	359	yes	no	2	0.00078482	95.264	4203700	82		2
IWHHTFYNELR	TNWDDMEKIWHHTFYN	HTFYNELRVAPEEHPV	K	I	W	L	R	V	11	0	1514.74	tr|B3TK83|B3TK83_HALDV Beta-actin 2 OS=Haliotis diversicolor PE=2 SV=1;tr|Q256S1|Q256S1_HALTU Actin OS=Haliotis tuberculata GN=actin PE=2 SV=1;tr|B3SNT2|B3SNT2_HALDV Actin OS=Haliotis diversicolor PE=2 SV=1;Haliotis_sp_Tri_131427_c0_g1_i1;comp103470_c1_seq14_6 len=1269 path=[18001:0-239 25907:240-242 1593:243-278 25943:279-283 25948:284-287 25952:288-331 21354:332-362 1713:363-373 26024:374-391 1…	tr|B3TK83|B3TK83_HALDV Beta-actin 2 OS=Haliotis diversicolor PE=2 SV=1	85	95	yes	no	3;4	0.0076629	75.819	16567000			3
IWPCFAGPECVDPSPPPSR	CRLVADCKIWPCFAGP	DPSPPPSRQCPVGKPV	K	I	W	S	R	Q	19	0	2167.98	Haliotis_sp_Tri_116352_c0_g1_i1	Haliotis_sp_Tri_116352_c0_g1_i1	484	502	no	no	2;3	5.34e-09	117.65	42184000			7
IYENECPFPSLFSTTLEK	PNVTYGLKIYENECPF	LFSTTLEKCTDNLTDN	K	I	Y	E	K	C	18	0	2174.02	Haliotis_sp_idb_982_c0_g1_i1	Haliotis_sp_idb_982_c0_g1_i1	134	151	yes	yes	2	0.0017376	65.423	2380900			1
IYFNLLSIK	DAAVYVGKIYFNLLSI	YFNLLSIKCIGYGHPQ	K	I	Y	I	K	C	9	0	1109.65	Haliotis_sp_Tri_52786_c0_g1_i1;comp98044_c0_seq2_2 len=1470 path=[1516:0-58 1575:59-108 1625:109-129 1646:130-263 1780:264-270 1787:271-569 6139:570-574 6144:575-586 2103:587-594 2111:595-1113 2630:1114-1130 2647:1131-1259 2776:1260-1391 2908:1392-1418 5283:1419-1469];comp98044_c0_seq1_2 len=1626 path=[3805:0-99 3905:100-123 3929:124-419 1780:420-426 1787:427-725 6139:726-730 6144:731-742 2103:74…	Haliotis_sp_Tri_52786_c0_g1_i1	194	202	yes	no	2	0.019933	110.88	30923000			1
IYVDDGLISLQVK	KVVEVGSKIYVDDGLI	GLISLQVKEKGADFLV	K	I	Y	V	K	E	13	0	1461.81	comp101858_c3_seq18_4 len=2097 path=[10064:0-47 10112:48-189 10254:190-207 10272:208-1130 729:1131-1154 753:1155-1893 1492:1894-2096]	comp101858_c3_seq18_4 len=2097 path=[10064:0-47 10112:48-189 10254:190-207 10272:208-1130 729:1131-1154 753:1155-1893 1492:1894-2096]	166	178	yes	yes	2	0.0054264	89.231	20928000			4
KADINTPVRDPQIDK	FRPPVIIRKADINTPV	VRDPQIDKYGGRLRIT	R	K	A	D	K	Y	15	2	1708.91	Haliotis_sp_idb_3591_c0_g1_i1	Haliotis_sp_idb_3591_c0_g1_i1	1110	1124	yes	yes	3	5.91e-07	140.22	128900000			10
KDLYANTVLSGGTTMYPGIADR	MKCDVDIRKDLYANTV	MYPGIADRMQKEITAL	R	K	D	D	R	M	22	1	2342.16	tr|B3TK83|B3TK83_HALDV Beta-actin 2 OS=Haliotis diversicolor PE=2 SV=1;tr|Q256S1|Q256S1_HALTU Actin OS=Haliotis tuberculata GN=actin PE=2 SV=1;tr|B3SNT2|B3SNT2_HALDV Actin OS=Haliotis diversicolor PE=2 SV=1;Haliotis_sp_Tri_131427_c0_g1_i1;comp103470_c1_seq14_6 len=1269 path=[18001:0-239 25907:240-242 1593:243-278 25943:279-283 25948:284-287 25952:288-331 21354:332-362 1713:363-373 26024:374-391 1…	tr|B3TK83|B3TK83_HALDV Beta-actin 2 OS=Haliotis diversicolor PE=2 SV=1	291	312	yes	no	3	3.84e-39	135.55	26824000	19		4
KDTPAQTVICLPGSR	SIYDRCTKKDTPAQTV	VICLPGSRALIPHPEN	K	K	D	S	R	A	15	1	1641.85	Haliotis_sp_Tri_109450_c0_g1_i1;comp101252_c0_seq3_2 len=1445 path=[12575:0-38 12614:39-47 12623:48-159 12735:160-162 12738:163-166 12742:167-571 13147:572-810 13386:811-817 13393:818-863 13439:864-947 13523:948-949 13525:950-1444];Haliotis_sp_Tri_109451_c0_g1_i1	Haliotis_sp_Tri_109450_c0_g1_i1	80	94	yes	no	2;3	1.67e-11	156.67	24467000			3
KEDLYLKPIQR	GPNYTPGKKEDLYLKP	LYLKPIQRTILMMGRY	K	K	E	Q	R	T	11	2	1401.8	comp62063_c0_seq1_1 len=3033 path=[1:0-911 913:912-1644 1646:1645-2400 2402:2401-3032]	comp62063_c0_seq1_1 len=3033 path=[1:0-911 913:912-1644 1646:1645-2400 2402:2401-3032]	461	471	yes	yes	3	0.011228	86.014	12061000			1
KEFADSVVK	MSHTPEGRKEFADSVV	EFADSVVKFIRENKFD	R	K	E	V	K	F	9	1	1021.54	Haliotis_sp_CLC_2296_c0_g1_i1	Haliotis_sp_CLC_2296_c0_g1_i1	135	143	yes	yes	2	0.010753	131.83	14344000			2
KEPVGTNLALNKPATSSSNK	VVMNSDVRKEPVGTNL	PATSSSNKDGSQPGWL	R	K	E	N	K	D	20	2	2055.1	Haliotis_sp_CLC_3878_c0_g1_i1;Haliotis_sp_idb_2772_c0_g1_i1	Haliotis_sp_idb_2772_c0_g1_i1	1143	1162	no	no	3	3.32e-05	65.085	1786100			1
KFGLALNFR	FSNRSLGKKFGLALNF	FGLALNFRINYVPNKP	K	K	F	F	R	I	9	1	1064.61	Haliotis_sp_CLC_303_c0_g1_i1	Haliotis_sp_CLC_303_c0_g1_i1	604	612	yes	yes	2;3	0.00044438	162.97	171420000			10
KFQQFIPGTGWK	RPYKGDNRKFQQFIPG	FIPGTGWKTMSCAVGT	R	K	F	W	K	T	12	1	1435.76	Haliotis_sp_CLC_4_c0_g1_i1;Haliotis_sp_Tri_11338_c0_g1_i1	Haliotis_sp_CLC_4_c0_g1_i1	35	46	yes	no	2;3	9.9e-100	270.85	10782000000			53
KGLFPGGYVISADGSDAEVR	RKGDFIPKKGLFPGGY	DGSDAEVRDIYGKLHS	K	K	G	V	R	D	20	1	2037.02	Haliotis_sp_idb_28907_c0_g1_i1	Haliotis_sp_idb_28907_c0_g1_i1	209	228	yes	yes	2;3	8.44e-09	94.632	97917000			9
KGPQSLWSGFR	SYSEEVAKKGPQSLWS	QSLWSGFRSTADLSAC	K	K	G	F	R	S	11	1	1261.66	Haliotis_sp_idb_19915_c0_g1_i1;Haliotis_sp_CLC_8815_c0_g1_i1;Haliotis_sp_Tri_29264_c0_g1_i1;Haliotis_sp_Tri_29268_c0_g1_i1;comp97720_c0_seq1_2 len=1099 path=[1918:0-706 2625:707-748 2667:749-835 2754:836-849 2768:850-993 3002:994-1008 2927:1009-1083 12452:1084-1098];comp97720_c0_seq5_2 len=1698 path=[1918:0-706 2625:707-748 7826:749-1128 8206:1129-1133 8211:1134-1576 4773:1577-1605 4756:1606-1622…	Haliotis_sp_idb_19915_c0_g1_i1	35	45	yes	no	2;3	0.00028045	102.73	42315000			4
KGVAYNIDAAAR	TKVIYDYKKGVAYNID	YNIDAAARTCSKYSLQ	K	K	G	A	R	T	12	1	1247.66	Haliotis_sp_Tri_31898_c0_g1_i1;Haliotis_sp_idb_24481_c0_g1_i1	Haliotis_sp_Tri_31898_c0_g1_i1	79	90	yes	no	2;3	1.04e-05	156.81	53078000			3
KGVPYATASSVHPTHPR	THRAAAGRKGVPYATA	SVHPTHPRKSVEVRSV	R	K	G	P	R	K	17	1	1803.94	Haliotis_sp_Tri_45070_c0_g1_i1;Haliotis_sp_idb_19360_c0_g1_i1	Haliotis_sp_Tri_45070_c0_g1_i1	1176	1192	yes	no	4	0.00069751	63.682	10988000			2
KHNAGVPFGSEGHRPGDVAQANR	YGGMLMQRKHNAGVPF	GDVAQANRHMSPADQL	R	K	H	N	R	H	23	2	2400.18	Haliotis_sp_Tri_12080_c0_g1_i1;Haliotis_sp_idb_12590_c0_g1_i1	Haliotis_sp_Tri_12080_c0_g1_i1	1358	1380	yes	no	3;4;5	5.61e-11	92.913	159390000			12
KIAVAAASKPAVEIK	LGVNMMMRKIAVAAAS	SKPAVEIKQENDTFYI	R	K	I	I	K	Q	15	2	1494.91	comp53070_c0_seq1_3 len=765 path=[1:0-692 694:693-764]	comp53070_c0_seq1_3 len=765 path=[1:0-692 694:693-764]	72	86	yes	yes	3	6.75e-05	124.5	1457200			1
KIFGCAPLSLCNR	QYCTPENKKIFGCAPL	APLSLCNRNLIGNLTV	K	K	I	N	R	N	13	1	1534.77	Haliotis_sp_Tri_83476_c0_g1_i1	Haliotis_sp_Tri_83476_c0_g1_i1	339	351	yes	yes	2;3	0.00080814	80.318	36104000			6
KITVTLESR	DTSYYEKKKITVTLES	ITVTLESRCSHMFKGF	K	K	I	S	R	C	9	1	1045.61	Haliotis_sp_Tri_28544_c0_g1_i1;Haliotis_sp_CLC_729_c0_g1_i1	Haliotis_sp_Tri_28544_c0_g1_i1	63	71	yes	no	2;3	0.0030345	120.45	615910000			18
KKPSDIPEFIFEPIK	NQGNRPSRKKPSDIPE	EFIFEPIKSKKSTPER	R	K	K	I	K	S	15	2	1786.99	Haliotis_sp_idb_6290_c0_g1_i1	Haliotis_sp_idb_6290_c0_g1_i1	747	761	yes	yes	3	0.00085119	86.497	63331000			9
KLDEAVAEAHLGK	VGVHFLPKKLDEAVAE	VAEAHLGKLNVKLTKL	K	K	L	G	K	L	13	1	1379.74	comp147991_c0_seq1_2 len=2031 path=[2009:0-2030]	comp147991_c0_seq1_2 len=2031 path=[2009:0-2030]	404	416	yes	yes	3	0.0096466	63.29	9174900			1
KLDPGSEETQTLVR	DYESYTWRKLDPGSEE	EETQTLVREYFSWEGT	R	K	L	V	R	E	14	1	1571.82	comp24999_c0_seq1_4 len=1380 path=[1358:0-698 2057:699-1379]	comp24999_c0_seq1_4 len=1380 path=[1358:0-698 2057:699-1379]	400	413	yes	yes	3	3.24e-05	88.78	10277000			3
KLEHILATSR	KNLDAFEKKLEHILAT	EHILATSRRLRGRSHG	K	K	L	S	R	R	10	1	1166.68	Haliotis_sp_Tri_12080_c0_g1_i1	Haliotis_sp_Tri_12080_c0_g1_i1	835	844	yes	yes	2;3	6.42e-05	135.16	218010000			20
KLGCSYGIDMESMLR	SPFYLGAKKLGCSYGI	IDMESMLRFLLPRGCS	K	K	L	L	R	F	15	1	1758.81	Haliotis_sp_CLC_12027_c0_g1_i1;Haliotis_sp_idb_54497_c0_g1_i1;Haliotis_sp_idb_41452_c0_g1_i1	Haliotis_sp_CLC_12027_c0_g1_i1	106	120	yes	no	2;3	1.85e-07	125.86	6146100000	284;285		39
KLPEALIIGVK	RVQENATKKLPEALII	EALIIGVKKGGTRALL	K	K	L	V	K	K	11	1	1179.76	Haliotis_sp_Tri_123348_c0_g1_i1;comp98866_c0_seq1_1 len=3558 path=[1:0-163 165:164-165 167:166-323 325:324-2413 2415:2414-2430 2432:2431-2654 2658:2655-2725 2729:2726-2749 2753:2750-2843 2847:2844-2867 2871:2868-3005 3009:3006-3029 3033:3030-3057 3061:3058-3081 3085:3082-3089 3093:3090-3113 3117:3114-3133 3137:3134-3157 3161:3158-3177 3181:3178-3201 3205:3202-3392 3396:3393-3393 3397:3394-3417 34…	Haliotis_sp_Tri_123348_c0_g1_i1	186	196	yes	no	3	0.021726	60.255	7292300			1
KLYADNLSGGQNVPK	RITLLSHRKLYADNLS	SGGQNVPKAIQKVHEL	R	K	L	P	K	A	15	1	1602.84	Haliotis_sp_CLC_4146_c0_g1_i1;comp87152_c0_seq1_4 len=1152 path=[1:0-8 10:9-10 12:11-34 36:35-35 37:36-59 61:60-303 305:304-306 308:307-330 332:331-879 881:880-903 905:904-1151];Haliotis_sp_idb_7271_c0_g1_i1	Haliotis_sp_CLC_4146_c0_g1_i1	100	114	yes	no	2;3	1.97e-07	126.63	148870000			5
KNNIDSTGPGFANVYDPTIDPSIR	ILDPLTRRKNNIDSTG	PTIDPSIRNVFGAAAF	R	K	N	I	R	N	24	1	2590.27	Haliotis_sp_idb_25746_c0_g1_i1;Haliotis_sp_idb_25748_c0_g1_i1	Haliotis_sp_idb_25746_c0_g1_i1	383	406	yes	no	3	6.71e-12	99.064	48563000			9
KNVQIIENEAR	SNTFVLKKKNVQIIEN	QIIENEARFFAEGSLE	K	K	N	A	R	F	11	1	1312.71	Haliotis_sp_CLC_146_c0_g1_i1;Haliotis_sp_idb_13068_c0_g1_i1;Haliotis_sp_Tri_105374_c0_g1_i1	Haliotis_sp_CLC_146_c0_g1_i1	726	736	yes	no	3	0.0065934	77.744	3023600			1
KPAITQQR	PAVVPTARKPAITQQR	KPAITQQRRMDYYHGS	R	K	P	Q	R	R	8	1	940.545	Haliotis_sp_Tri_108584_c0_g1_i1	Haliotis_sp_Tri_108584_c0_g1_i1	245	252	yes	yes	3	0.002944	137.62	308950000			25
KPLTGAPGFPTAVADAQAK	AQYKYPDRKPLTGAPG	AVADAQAKTAPGAPVY	R	K	P	A	K	T	19	1	1838.99	Haliotis_sp_Tri_73035_c0_g1_i1	Haliotis_sp_Tri_73035_c0_g1_i1	401	419	yes	yes	2;3	9.85e-70	214.86	3412500000			49
KQIEVLQESR	GAAEHEVRKQIEVLQE	IEVLQESRAMIPDTKR	R	K	Q	S	R	A	10	1	1228.68	comp96038_c1_seq3_1 len=652 path=[2212:0-24 2237:25-106 2319:107-155 2368:156-188 9644:189-297 2510:298-322 2535:323-344 2557:345-368 2581:369-395 17637:396-404 17646:405-422 2635:423-519 2732:520-651]	comp96038_c1_seq3_1 len=652 path=[2212:0-24 2237:25-106 2319:107-155 2368:156-188 9644:189-297 2510:298-322 2535:323-344 2557:345-368 2581:369-395 17637:396-404 17646:405-422 2635:423-519 2732:520-651]	76	85	yes	yes	2;3	0.0075765	103.91	19631000			4
KQQINDQINEQLSVLNR	ATNTAEMRKQQINDQI	EQLSVLNRLHQRQKII	R	K	Q	N	R	L	17	1	2039.08	Haliotis_sp_idb_5580_c0_g1_i1;comp8431_c0_seq1_4 len=630 path=[1:0-629]	Haliotis_sp_idb_5580_c0_g1_i1	977	993	yes	no	3	1.15e-06	113.47	37195000			5
KQTSFPVSQSFPVQYPHYPLR	VRSQPWLRKQTSFPVS	QYPHYPLRFPKEFPKS	R	K	Q	L	R	F	21	1	2505.28	Haliotis_sp_idb_16318_c0_g1_i1	Haliotis_sp_idb_16318_c0_g1_i1	94	114	yes	yes	3;4;5	7.13e-46	177.4	772620000			43
KSCHRPASTTTLDGEEFCCPR	AVETIDCRKSCHRPAS	GEEFCCPRTFPRLRSR	R	K	S	P	R	T	21	2	2508.09	comp68339_c0_seq1_1 len=356 path=[334:0-28 363:29-103 438:104-268 603:269-355]	comp68339_c0_seq1_1 len=356 path=[334:0-28 363:29-103 438:104-268 603:269-355]	45	65	yes	yes	3;4;5	3.42e-22	147.25	8849500			4
KSPMQGTLAAPK	AGSPVPTRKSPMQGTL	QGTLAAPKPVTNWMNM	R	K	S	P	K	P	12	1	1227.66	Haliotis_sp_CLC_1642_c0_g1_i1;comp85674_c0_seq1_1 len=1364 path=[2827:0-66 1553:67-628 2115:629-650 2137:651-998 2485:999-1296 2783:1297-1363];comp85674_c0_seq2_1 len=1436 path=[1414:0-138 1553:139-700 2115:701-722 2137:723-1070 2485:1071-1368 2783:1369-1435];tr|Q9BP38|Q9BP38_HALRU Aragonite protein AP24 OS=Haliotis rufescens PE=2 SV=1	Haliotis_sp_CLC_1642_c0_g1_i1	163	174	yes	no	2;3	0.00030331	132.06	32563000	108		3
KSPMQGTLAAPKPVTNWMNMMSQR	AGSPVPTRKSPMQGTL	WMNMMSQRRFDMGTWD	R	K	S	Q	R	R	24	2	2703.31	Haliotis_sp_CLC_1642_c0_g1_i1;comp85674_c0_seq1_1 len=1364 path=[2827:0-66 1553:67-628 2115:629-650 2137:651-998 2485:999-1296 2783:1297-1363];comp85674_c0_seq2_1 len=1436 path=[1414:0-138 1553:139-700 2115:701-722 2137:723-1070 2485:1071-1368 2783:1369-1435]	Haliotis_sp_CLC_1642_c0_g1_i1	163	186	yes	no	4	1.06e-25	102.16	174000000	108;109;110;111		2
KTDPVYFGHHFK	RYFLTSQKKTDPVYFG	VYFGHHFKTIVKQGYY	K	K	T	F	K	T	12	1	1474.74	Haliotis_sp_Tri_47901_c0_g1_i1;comp92949_c2_seq16_6 len=2805 path=[10669:0-168 25616:169-326 10996:327-505 11175:506-523 11193:524-749 11419:750-1339 12009:1340-1367 3329:1368-1370 3332:1371-1405 26308:1406-1409 3371:1410-1419 3381:1420-1443 3405:1444-1676 3638:1677-1724 3686:1725-2454 4416:2455-2473 4435:2474-2613 4589:2614-2804];comp92949_c2_seq3_6 len=2819 path=[10669:0-168 25616:169-326 10996…	Haliotis_sp_Tri_47901_c0_g1_i1	214	225	yes	no	3	0.00023552	110.64	52044000			4
KTFDWVAPLNANPGTIIQFR	DGRIAKKRKTFDWVAP	PGTIIQFRSVIVEDKT	R	K	T	F	R	S	20	1	2287.21	Haliotis_sp_Tri_63049_c0_g1_i1	Haliotis_sp_Tri_63049_c0_g1_i1	173	192	yes	yes	3	2.28e-12	106.75	231820000			7
KTNDVNIISGSLPLDSK	PTSTQIFKKTNDVNII	GSLPLDSKKTPPPLLQ	K	K	T	S	K	K	17	1	1799.96	Haliotis_sp_Tri_12080_c0_g1_i1	Haliotis_sp_Tri_12080_c0_g1_i1	461	477	yes	yes	3	0.00048041	66.068	3715600			1
KTPPPLLQR	GSLPLDSKKTPPPLLQ	TPPPLLQRLSSLSKYS	K	K	T	Q	R	L	9	1	1048.64	Haliotis_sp_Tri_12080_c0_g1_i1	Haliotis_sp_Tri_12080_c0_g1_i1	478	486	yes	yes	3	0.0088618	88.495	3242100			2
KTQNLVQNSCPTIESFEVLR	NGLTGSNRKTQNLVQN	IESFEVLRGPPARNSD	R	K	T	L	R	G	20	1	2362.2	Haliotis_sp_idb_18575_c0_g1_i1	Haliotis_sp_idb_18575_c0_g1_i1	285	304	yes	yes	3	9.75e-16	131.54	39551000			5
KVKCNLYMLK	SSAVAQTKKVKCNLYM	KCNLYMLKRSLRHYIS	K	K	V	L	K	R	10	2	1295.71	Haliotis_sp_Tri_100716_c0_g1_i1;sp|P86726|UP7_HALAI Uncharacterized protein 7 OS=Haliotis asinina PE=1 SV=1	Haliotis_sp_Tri_100716_c0_g1_i1	23	32	yes	no	3	0.038224	88.495	3861900			1
KVVLAIQK	PDRYVCARKVVLAIQK	KVVLAIQKDCVEKVSF	R	K	V	Q	K	D	8	1	897.601	Haliotis_sp_Tri_25106_c0_g1_i1	Haliotis_sp_Tri_25106_c0_g1_i1	324	331	yes	yes	2	0.017142	155	6520900			1
KYDAGVCVAYCDGDFDCPGNK	KPGSCPPRKYDAGVCV	DFDCPGNKKCCGSCPR	R	K	Y	N	K	K	21	1	2409.97	comp236269_c0_seq1_4 len=272 path=[250:0-271]	comp236269_c0_seq1_4 len=272 path=[250:0-271]	46	66	yes	yes	3	7.5e-08	96.016	49980000			4
KYDAGVCVAYCDGDFDCPGNKK	KPGSCPPRKYDAGVCV	FDCPGNKKCCGSCPRL	R	K	Y	K	K	C	22	2	2538.06	comp236269_c0_seq1_4 len=272 path=[250:0-271]	comp236269_c0_seq1_4 len=272 path=[250:0-271]	46	67	yes	yes	3;4	1.63e-18	140.73	112630000			7
LADTGTGDTLEVAK	WQSVAIVRLADTGTGD	GDTLEVAKFSTTPDAA	R	L	A	A	K	F	14	0	1389.7	Haliotis_sp_idb_2023_c0_g1_i1;Haliotis_sp_CLC_2607_c0_g1_i1;Haliotis_sp_idb_2021_c0_g1_i1	Haliotis_sp_idb_2023_c0_g1_i1	152	165	yes	no	2	0.00055753	110.44	11504000			4
LAEAAQGGNASSSLQR	CTSAFQQRLAEAAQGG	NASSSLQRSCEAIKLH	R	L	A	Q	R	S	16	0	1558.77	Haliotis_sp_Tri_83476_c0_g1_i1	Haliotis_sp_Tri_83476_c0_g1_i1	34	49	yes	yes	2	1.15e-16	155.1	11305000			6
LAEAEDSDKEILGHLLLVAK	VPVKPIVRLAEAEDSD	GHLLLVAKKVAADQGL	R	L	A	A	K	K	20	1	2163.18	Haliotis_sp_Tri_110769_c0_g1_i1;comp102102_c1_seq1_6 len=848 path=[4234:0-520 4755:521-544 4779:545-847]	Haliotis_sp_Tri_110769_c0_g1_i1	62	81	yes	no	3;4	4.15e-22	148.44	3343200			2
LAGPGTPEGDNCIR	SLLPDCKKLAGPGTPE	PEGDNCIRVGISITEG	K	L	A	I	R	V	14	0	1455.68	Haliotis_sp_idb_12559_c0_g1_i1;comp81967_c0_seq1_2 len=4284 path=[4329:0-298 4628:299-2756 7086:2757-2762 7092:2763-4276 8606:4277-4277 8607:4278-4283]	Haliotis_sp_idb_12559_c0_g1_i1	345	358	yes	no	2	0.0085953	80.96	2348200			1
LAMMQQAAAR	MQQSNAAKLAMMQQAA	MMQQAAARYEAMMQQA	K	L	A	A	R	Y	10	0	1089.54	Haliotis_sp_idb_32603_c0_g1_i1;Haliotis_sp_idb_32602_c0_g1_i1;Haliotis_sp_CLC_1702_c0_g1_i1;comp186443_c0_seq1_3 len=345 path=[1:0-344]	Haliotis_sp_idb_32603_c0_g1_i1	86	95	yes	no	2	0.00033759	128.36	22749000	418;419		7
LAQCIGVDFIK	SGLKTVTKLAQCIGVD	CIGVDFIKHNGDHVVL	K	L	A	I	K	H	11	0	1262.67	Haliotis_sp_Tri_129603_c0_g1_i1;comp105495_c0_seq9_4 len=2286 path=[9783:0-21 1946:22-1210 3135:1211-1564 19827:1565-1565 3490:1566-1729 3654:1730-2285];comp105495_c0_seq23_4 len=2970 path=[19402:0-22 1262:23-58 19462:59-65 1305:66-160 1400:161-295 1535:296-322 19538:323-324 1565:325-335 1576:336-374 1615:375-416 1657:417-426 1667:427-437 1678:438-503 19643:504-507 1748:508-513 1754:514-548 19668…	Haliotis_sp_Tri_129603_c0_g1_i1	385	395	yes	no	2	0.0025566	122.7	22476000			6
LAQVGPFLK	SWHCKRERLAQVGPFL	AQVGPFLKHLSEDKLK	R	L	A	L	K	H	9	0	971.58	Haliotis_sp_idb_5896_c0_g1_i1	Haliotis_sp_idb_5896_c0_g1_i1	856	864	yes	yes	2	0.043618	99.139	85736000			1
LASTLVHLGEYQAAVDGAR	NNVSNFGRLASTLVHL	QAAVDGARKANSTRTW	R	L	A	A	R	K	19	0	1970.02	comp310163_c0_seq1_1 len=336 path=[314:0-335]	comp310163_c0_seq1_1 len=336 path=[314:0-335]	80	98	yes	yes	3	1.93e-06	93.371	6694300			2
LAVNMVPFPR	QLNADLRKLAVNMVPF	VNMVPFPRLHFFMPGF	K	L	A	P	R	L	10	0	1142.63	Haliotis_sp_idb_19739_c0_g1_i1;Haliotis_sp_idb_19741_c0_g1_i1;comp46938_c0_seq1_5 len=235 path=[477:0-37 251:38-65 279:66-234];comp92408_c0_seq2_1 len=684 path=[1:0-41 2884:42-58 1198:59-417 60:418-461 104:462-494 137:495-503 146:504-542 2933:543-556 2947:557-557 2948:558-568 727:569-602 2995:603-611 3004:612-622 781:623-644 3038:645-683];CON__ENSEMBL:ENSBTAP00000025008;comp109271_c0_seq1_3 len=1…	Haliotis_sp_idb_19738_c0_g1_i1	253	262	no	no	2	4.47e-05	155.84	41902000	48		4
LAYGYFPGIGIDIK	NIRVDGYRLAYGYFPG	PGIGIDIKCNETGGKH	R	L	A	I	K	C	14	0	1525.82	Haliotis_sp_idb_9438_c0_g1_i1;Haliotis_sp_CLC_38591_c0_g1_i1;comp98316_c1_seq2_6 len=994 path=[10366:0-31 10398:32-80 3218:81-98 14781:99-116 3254:117-993];comp98316_c1_seq3_6 len=4072 path=[58:0-38 97:39-851 911:852-1564 1624:1565-1583 1643:1584-1644 1704:1645-1645 1705:1646-2416 2476:2417-3078 3138:3079-3158 3218:3159-3176 14781:3177-3194 3254:3195-4071]	Haliotis_sp_idb_9438_c0_g1_i1	80	93	yes	no	2	0.0011932	101.3	30152000			4
LCDLDEFK	________________	LCDLDEFKAPATQACF	R	L	C	F	K	A	8	0	1038.47	Haliotis_sp_idb_39663_c0_g1_i1	Haliotis_sp_idb_39663_c0_g1_i1	8	15	yes	yes	2	0.026454	140.09	171970000			2
LCDLDEFKAPATQACFDK	________________	ATQACFDKNLLVIEDI	R	L	C	D	K	N	18	1	2127.96	Haliotis_sp_idb_39663_c0_g1_i1	Haliotis_sp_idb_39663_c0_g1_i1	8	25	yes	yes	3	1.13e-09	125.23	50195000			8
LCDMTHGDCWLGYR	VENDLAHRLCDMTHGD	GDCWLGYRRLDASSNV	R	L	C	Y	R	R	14	0	1782.73	Haliotis_sp_idb_10705_c0_g1_i1;Haliotis_sp_Tri_36495_c0_g1_i1	Haliotis_sp_idb_10705_c0_g1_i1	80	93	yes	no	3	1.3e-05	98.942	13305000	328		2
LCFDGRDPLK	GSSERNIKLCFDGRDP	FDGRDPLKNSDGQTLL	K	L	C	L	K	N	10	1	1219.6	Haliotis_sp_idb_35012_c0_g1_i1	Haliotis_sp_idb_35012_c0_g1_i1	64	73	yes	yes	3	0.010685	91.549	6407600			3
LCQSMDEYK	VKTMNIEKLCQSMDEY	CQSMDEYKVCSVGIPD	K	L	C	Y	K	V	9	0	1172.48	Haliotis_sp_Tri_83476_c0_g1_i1	Haliotis_sp_Tri_83476_c0_g1_i1	293	301	yes	yes	2	0.0034541	118.71	81415000	612		17
LCTHINYAFAK	FPENIDPRLCTHINYA	HINYAFAKMNGNMLAA	R	L	C	A	K	M	11	0	1336.66	Haliotis_sp_idb_32310_c0_g1_i1;comp56242_c1_seq1_1 len=419 path=[865:0-418]	Haliotis_sp_idb_32310_c0_g1_i1	49	59	yes	no	3	0.0071383	81.525	10049000			2
LCTTNYKPSIPAYCQENR	EVFDPIARLCTTNYKP	PAYCQENRNVTFASPE	R	L	C	N	R	N	18	1	2214.02	Haliotis_sp_idb_1745_c0_g1_i1;Haliotis_sp_CLC_2232_c0_g1_i1	Haliotis_sp_idb_1745_c0_g1_i1	216	233	yes	no	3	3.34e-10	94.325	25616000			3
LDAAQGVYGDR	PDIARMFKLDAAQGVY	AQGVYGDRLQKAINYE	K	L	D	D	R	L	11	0	1163.56	comp89145_c0_seq1_3 len=993 path=[980:0-211 1192:212-291 1272:292-319 3404:320-320 1301:321-347 1328:348-375 1982:376-515 1496:516-542 2723:543-554 1535:555-605 2598:606-672 1650:673-752 2858:753-794 1784:795-835 1825:836-850 1840:851-922 3206:923-934 1924:935-957 1947:958-992];Haliotis_sp_Tri_1743_c0_g1_i1;comp89145_c0_seq2_3 len=654 path=[1328:0-27 1356:28-167 1496:168-194 1523:195-206 1535:207…	Haliotis_sp_Tri_1743_c0_g1_i1	220	230	no	no	2	0.00031742	135.99	430150000			7
LDAGMLSGSVGSSAK	GWNEAFFKLDAGMLSG	GSVGSSAKQTAFLGNI	K	L	D	A	K	Q	15	0	1378.68	Haliotis_sp_idb_25730_c0_g1_i1;Haliotis_sp_idb_25731_c0_g1_i1	Haliotis_sp_idb_25730_c0_g1_i1	719	733	yes	no	2	0.0017296	73.279	0	390		2
LDEYNASSAESGTSGHSK	ELVLAVLKLDEYNASS	SGTSGHSKKTNETETV	K	L	D	S	K	K	18	0	1838.79	Haliotis_sp_Tri_114598_c0_g1_i1;Haliotis_sp_idb_7598_c0_g1_i1	Haliotis_sp_Tri_114598_c0_g1_i1	772	789	yes	no	3	4.66e-06	103.66	3278100			1
LDGIDDQADDVR	ATDALEDRLDGIDDQA	DDQADDVRDDLEDRLE	R	L	D	V	R	D	12	0	1330.6	Haliotis_sp_idb_22086_c0_g1_i1;Haliotis_sp_Tri_23060_c0_g1_i1;Haliotis_sp_Tri_23058_c0_g1_i1;Haliotis_sp_idb_22087_c0_g1_i1	Haliotis_sp_idb_22086_c0_g1_i1	275	286	no	no	2	0.0014637	114.72	7641900			4
LDGIDDQADDVRDDLEDR	ATDALEDRLDGIDDQA	VRDDLEDRLEASLEGA	R	L	D	D	R	L	18	1	2073.91	Haliotis_sp_idb_22086_c0_g1_i1;Haliotis_sp_Tri_23060_c0_g1_i1;Haliotis_sp_Tri_23058_c0_g1_i1;Haliotis_sp_idb_22087_c0_g1_i1	Haliotis_sp_idb_22086_c0_g1_i1	275	292	no	no	3	2.48e-09	120.9	60057000			8
LDHKFDLMYAK	AIAEAWARLDHKFDLM	KFDLMYAKRAFVHWYV	R	L	D	A	K	R	11	1	1379.69	comp103717_c1_seq2_5 len=1575 path=[17181:0-94 3209:95-106 3221:107-112 3227:113-118 3233:119-121 12056:122-129 6840:130-130 6841:131-145 6856:146-151 6862:152-166 6877:167-193 3452:194-223 15079:224-226 15082:227-259 310:260-280 331:281-283 10631:284-322 373:323-385 436:386-511 562:512-538 589:539-544 595:545-553 14119:554-577 628:578-583 634:584-590 641:591-619 670:620-628 679:629-682 733:683-6…	comp103717_c1_seq2_5 len=1575 path=[17181:0-94 3209:95-106 3221:107-112 3227:113-118 3233:119-121 12056:122-129 6840:130-130 6841:131-145 6856:146-151 6862:152-166 6877:167-193 3452:194-223 15079:224-226 15082:227-259 310:260-280 331:281-283 10631:284-322 373:323-385 436:386-511 562:512-538 589:539-544 595:545-553 14119:554-577 628:578-583 634:584-590 641:591-619 670:620-628 679:629-682 733:683-6…	448	458	no	no	3	0.017842	60.301	8601500			1
LDIAPSPAHIQR	LSRDMVPRLDIAPSPA	PSPAHIQRDLLPEKKG	R	L	D	Q	R	D	12	0	1316.72	Haliotis_sp_Tri_90659_c0_g1_i1	Haliotis_sp_Tri_90659_c0_g1_i1	76	87	yes	yes	2	0.0033693	103.44	14838000			2
LDKPLVIAEFNQVR	LHNASEYKLDKPLVIA	IAEFNQVRGAGMTSQD	K	L	D	V	R	G	14	1	1640.92	Haliotis_sp_idb_10705_c0_g1_i1;Haliotis_sp_Tri_36495_c0_g1_i1	Haliotis_sp_idb_10705_c0_g1_i1	641	654	yes	no	3	0.00027676	104.55	80262000			10
LDNTFNSIQLFLTK	KARLEEKRLDNTFNSI	SIQLFLTKNLNSLLSS	R	L	D	T	K	N	14	0	1652.88	Haliotis_sp_Tri_12080_c0_g1_i1	Haliotis_sp_Tri_12080_c0_g1_i1	212	225	yes	yes	2	5.76e-64	232.17	26309000			5
LDQIGMNPSAEAYLVFHR	KDKVRTWKLDQIGMNP	EAYLVFHRFGSFEKAE	K	L	D	H	R	F	18	0	2060.01	Haliotis_sp_Tri_52817_c0_g1_i1;comp100950_c0_seq8_2 len=5470 path=[1:0-44 46:45-338 340:339-627 641:628-4132 4146:4133-4317 4331:4318-4319 4333:4320-4600 4614:4601-4978 41089:4979-5002 5016:5003-5469];comp100950_c0_seq6_2 len=5482 path=[1:0-44 46:45-338 340:339-627 629:628-639 641:640-4144 4146:4145-4329 4331:4330-4331 4333:4332-4612 4614:4613-4990 41089:4991-5014 5016:5015-5481];comp100950_c0_se…	Haliotis_sp_Tri_52817_c0_g1_i1	156	173	yes	no	3	0.00031552	63.691	1239200	0		1
LDQLIYIPLPDEK	PAILRPGRLDQLIYIP	YIPLPDEKSRVAILKA	R	L	D	E	K	S	13	0	1555.85	comp54249_c0_seq1_2 len=2907 path=[2885:0-27 2913:28-2564 5450:2565-2569 5455:2570-2906]	comp54249_c0_seq1_2 len=2907 path=[2885:0-27 2913:28-2564 5450:2565-2569 5455:2570-2906]	662	674	yes	yes	2	0.024294	75.764	3993800			1
LDVFVPATLSEDK	QHPPELSRLDVFVPAT	PATLSEDKQICYLADG	R	L	D	D	K	Q	13	0	1432.74	Haliotis_sp_Tri_3023_c0_g1_i1	Haliotis_sp_Tri_3023_c0_g1_i1	46	58	yes	yes	2	0.020671	77.776	12256000			1
LEAPSVYSPQWQGELQSNQR	GSGQQAGKLEAPSVYS	GELQSNQRSGDNTSSR	K	L	E	Q	R	S	20	0	2316.11	Haliotis_sp_idb_5580_c0_g1_i1	Haliotis_sp_idb_5580_c0_g1_i1	191	210	yes	yes	3	2.26e-05	63.488	6739800			1
LEDGTEFDSSLSR	LKMHYTGKLEDGTEFD	EFDSSLSRNEPFTFTL	K	L	E	S	R	N	13	0	1454.65	Haliotis_sp_CLC_5354_c0_g1_i1;comp91372_c0_seq1_1 len=2171 path=[2149:0-1207 3357:1208-1276 3426:1277-1856 4006:1857-1938 4088:1939-1945 4095:1946-2170]	Haliotis_sp_CLC_5354_c0_g1_i1	64	76	yes	no	2	3.31e-05	134.61	47191000			2
LEELLGPDK	LSKHKTPRLEELLGPD	EELLGPDKTLPLFGLP	R	L	E	D	K	T	9	0	1012.54	Haliotis_sp_idb_44191_c0_g1_i1;comp96813_c0_seq1_5 len=1118 path=[1108:0-120 1229:121-127 1236:128-160 1269:161-303 2442:304-331 1440:332-567 3927:568-586 3943:587-696 1805:697-718 1827:719-822 1931:823-826 1935:827-903 4073:904-925 2034:926-940 4085:941-957 2066:958-981 4116:982-1025 2134:1026-1041 2150:1042-1071 2670:1072-1117]	Haliotis_sp_idb_44191_c0_g1_i1	286	294	yes	no	2	0.029486	104.05	96242000			2
LEHGVPSSQTATSDIGVR	SVRGGNLRLEHGVPSS	ATSDIGVRKDAPNSRN	R	L	E	V	R	K	18	0	1852.93	Haliotis_sp_idb_3591_c0_g1_i1	Haliotis_sp_idb_3591_c0_g1_i1	1154	1171	yes	yes	2;3	5.93e-23	152.01	1989700000			42
LEHILATSR	NLDAFEKKLEHILATS	EHILATSRRLRGRSHG	K	L	E	S	R	R	9	0	1038.58	Haliotis_sp_Tri_12080_c0_g1_i1	Haliotis_sp_Tri_12080_c0_g1_i1	836	844	yes	yes	3	0.0080442	96.342	11304000			2
LEILQIHTK	GIPDATGRLEILQIHT	EILQIHTKNMKLADDV	R	L	E	T	K	N	9	0	1093.65	comp54249_c0_seq1_2 len=2907 path=[2885:0-27 2913:28-2564 5450:2565-2569 5455:2570-2906]	comp54249_c0_seq1_2 len=2907 path=[2885:0-27 2913:28-2564 5450:2565-2569 5455:2570-2906]	401	409	yes	yes	2;3	0.0085336	107.21	8007900			3
LELCNQYR	ADDEEDARLELCNQYR	LELCNQYRQNVTTRPN	R	L	E	Y	R	Q	8	0	1094.52	Haliotis_sp_CLC_1642_c0_g1_i1;comp85674_c0_seq1_1 len=1364 path=[2827:0-66 1553:67-628 2115:629-650 2137:651-998 2485:999-1296 2783:1297-1363];comp85674_c0_seq2_1 len=1436 path=[1414:0-138 1553:139-700 2115:701-722 2137:723-1070 2485:1071-1368 2783:1369-1435]	Haliotis_sp_CLC_1642_c0_g1_i1	63	70	yes	no	2	0.0052279	150.84	972310000			10
LELNPQHAGEYR	LSSYGAIRLELNPQHA	PQHAGEYRYCVRVQSE	R	L	E	Y	R	Y	12	0	1425.7	Haliotis_sp_idb_12724_c0_g1_i1;comp82638_c0_seq1_6 len=2489 path=[2469:0-1041 3511:1042-1521 3991:1522-2488]	Haliotis_sp_idb_12724_c0_g1_i1	74	85	yes	no	2;3	0.0021106	86.772	10799000			2
LELQAADMHLMR	LTAHNNARLELQAADM	AADMHLMRWDKQLASE	R	L	E	M	R	W	12	0	1426.71	Haliotis_sp_Tri_28744_c0_g1_i1;comp64512_c0_seq1_1 len=973 path=[1:0-376 378:377-715 717:716-972]	Haliotis_sp_Tri_28744_c0_g1_i1	237	248	yes	no	2;3	0.00024926	117.2	175170000	586;587		14
LENSATDAQLETMGLR	TYLMTLNRLENSATDA	QLETMGLRMMMQRNQD	R	L	E	L	R	M	16	0	1747.84	comp89145_c0_seq1_3 len=993 path=[980:0-211 1192:212-291 1272:292-319 3404:320-320 1301:321-347 1328:348-375 1982:376-515 1496:516-542 2723:543-554 1535:555-605 2598:606-672 1650:673-752 2858:753-794 1784:795-835 1825:836-850 1840:851-922 3206:923-934 1924:935-957 1947:958-992]	comp89145_c0_seq1_3 len=993 path=[980:0-211 1192:212-291 1272:292-319 3404:320-320 1301:321-347 1328:348-375 1982:376-515 1496:516-542 2723:543-554 1535:555-605 2598:606-672 1650:673-752 2858:753-794 1784:795-835 1825:836-850 1840:851-922 3206:923-934 1924:935-957 1947:958-992]	206	221	yes	yes	2	3.45e-17	153.72	82293000	117		7
LERPYNLLVSK	PGHGMEVKLERPYNLL	PYNLLVSKLTVHPGDT	K	L	E	S	K	L	11	1	1330.76	Haliotis_sp_Tri_63049_c0_g1_i1	Haliotis_sp_Tri_63049_c0_g1_i1	98	108	yes	yes	2;3	1.46e-06	136.93	3355000000			39
LERPYNLLVSKLTVHPGDTIK	PGHGMEVKLERPYNLL	VHPGDTIKVTIEGTKD	K	L	E	I	K	V	21	2	2392.35	Haliotis_sp_Tri_63049_c0_g1_i1	Haliotis_sp_Tri_63049_c0_g1_i1	98	118	yes	yes	3;4;5	3.34e-14	122.18	71084000			5
LFDVIEITK	GDGLHVYRLFDVIEIT	FDVIEITKTLPRVPSC	R	L	F	T	K	T	9	0	1076.61	Haliotis_sp_idb_4071_c0_g1_i1	Haliotis_sp_idb_4071_c0_g1_i1	640	648	yes	yes	2	0.0059164	132.01	11616000000			15
LFDVIEITKTLPR	GDGLHVYRLFDVIEIT	EITKTLPRVPSCYAGS	R	L	F	P	R	V	13	1	1543.9	Haliotis_sp_idb_4071_c0_g1_i1	Haliotis_sp_idb_4071_c0_g1_i1	640	652	yes	yes	2;3	3.99e-16	180.09	357010000			54
LGAFVSECDYPMLFDSFLGR	NCSLPNSRLGAFVSEC	LFDSFLGRCVEYIMAK	R	L	G	G	R	C	20	0	2323.07	Haliotis_sp_idb_1745_c0_g1_i1;Haliotis_sp_CLC_2232_c0_g1_i1	Haliotis_sp_idb_1745_c0_g1_i1	1031	1050	yes	no	2;3	1.62e-17	135.18	88949000	358		3
LGALMYDIAEVPLAAAALAGR	RCVQSNDRLGALMYDI	AAAALAGR________	R	L	G	G	R	-	21	0	2085.13	Haliotis_sp_CLC_39_c0_g1_i1	Haliotis_sp_CLC_39_c0_g1_i1	169	189	yes	yes	2;3	2.45e-27	145.82	510630000	310		9
LGAPAPVEITAAAYNDMNIGMPSR	FSRQSGGRLGAPAPVE	MNIGMPSRKVSRFEPE	R	L	G	S	R	K	24	0	2458.2	Haliotis_sp_CLC_1125_c0_g1_i1	Haliotis_sp_CLC_1125_c0_g1_i1	274	297	yes	yes	3	2.61e-26	108.96	112860000	267;268		15
LGAPAPVEITAAAYNDMNIGMPSRK	FSRQSGGRLGAPAPVE	NIGMPSRKVSRFEPEK	R	L	G	R	K	V	25	1	2586.29	Haliotis_sp_CLC_1125_c0_g1_i1	Haliotis_sp_CLC_1125_c0_g1_i1	274	298	yes	yes	3	8.66e-11	81.477	32183000	267;268		3
LGCSYGIDMESMLR	PFYLGAKKLGCSYGID	IDMESMLRFLLPRGCS	K	L	G	L	R	F	14	0	1630.72	Haliotis_sp_CLC_12027_c0_g1_i1;Haliotis_sp_idb_54497_c0_g1_i1;Haliotis_sp_idb_41452_c0_g1_i1	Haliotis_sp_CLC_12027_c0_g1_i1	107	120	yes	no	2;3	2.13e-10	132.09	8907400000	284;285		47
LGDVYVNDAFGTAHR	AFRASLSKLGDVYVND	DAFGTAHRAHSSMVGV	K	L	G	H	R	A	15	0	1633.78	comp118163_c0_seq1_4 len=717 path=[1:0-716];Haliotis_sp_idb_26847_c0_g1_i1;comp93676_c0_seq1_3 len=1937 path=[1:0-268 5120:269-810 812:811-842 844:843-1081 1083:1082-1095 1097:1096-1431 1433:1432-1452 1454:1453-1519 1521:1520-1602 1604:1603-1733 1735:1734-1828 1830:1829-1847 1849:1848-1936]	comp118163_c0_seq1_4 len=717 path=[1:0-716]	176	190	yes	no	2;3	3.27e-07	95.822	58361000			7
LGEAFNYWLGASDLNIEGR	FIRGYATRLGEAFNYW	SDLNIEGRWLWEGQRR	R	L	G	G	R	W	19	0	2124.03	sp|P82596|PLC_HALLA Perlucin OS=Haliotis laevigata PE=1 SV=3	sp|P82596|PLC_HALLA Perlucin OS=Haliotis laevigata PE=1 SV=3	56	74	no	no	2;3	2.78e-64	211.16	19509000000			54
LGEAFNYWLGASDLNMEGR	FIRGYATRLGEAFNYW	SDLNMEGRWLWEGQRR	R	L	G	G	R	W	19	0	2141.98	tr|F8J3D2|F8J3D2_HALLA Perlucin C protein OS=Haliotis laevigata GN=perlucin C PE=2 SV=1;tr|F8J3D1|F8J3D1_HALLA Perlucin B protein OS=Haliotis laevigata GN=perlucin B PE=2 SV=1;tr|F8J3D0|F8J3D0_HALLA Perlucin A2 protein OS=Haliotis laevigata GN=perlucin A2 PE=2 SV=1	tr|F8J3D2|F8J3D2_HALLA Perlucin C protein OS=Haliotis laevigata GN=perlucin C PE=2 SV=1	74	92	no	no	2;3	3.6e-11	122.94	876080000	629		29
LGGLETESEYKYEAEDEK	NAYMSIMKLGGLETES	KYEAEDEKCAFNRSEV	K	L	G	E	K	C	18	1	2088.94	comp105290_c0_seq2_6 len=2532 path=[1:0-47 8877:48-178 196:179-199 9012:200-202 9051:203-260 9056:261-265 9061:266-286 299:287-319 5190:320-332 345:333-358 5444:359-371 384:372-412 425:413-456 469:457-457 470:458-481 494:482-636 649:637-693 9257:694-711 724:712-731 744:732-765 9295:766-805 9327:806-905 918:906-1014 9478:1015-1043 1056:1044-1063 1076:1064-1064 1077:1065-1079 9540:1080-1089 9550:10…	comp105290_c0_seq2_6 len=2532 path=[1:0-47 8877:48-178 196:179-199 9012:200-202 9051:203-260 9056:261-265 9061:266-286 299:287-319 5190:320-332 345:333-358 5444:359-371 384:372-412 425:413-456 469:457-457 470:458-481 494:482-636 649:637-693 9257:694-711 724:712-731 744:732-765 9295:766-805 9327:806-905 918:906-1014 9478:1015-1043 1056:1044-1063 1076:1064-1064 1077:1065-1079 9540:1080-1089 9550:10…	255	272	yes	no	3	0.0011226	60.334	13341000			1
LGGLLQGMPDK	WDDRKVAKLGGLLQGM	LLQGMPDKVIMRLPGS	K	L	G	D	K	V	11	0	1127.6	Haliotis_sp_idb_5896_c0_g1_i1	Haliotis_sp_idb_5896_c0_g1_i1	798	808	yes	yes	2	0.00040913	127.87	31735000	491		7
LGGTDLNIEGR	HGRASRYRLGGTDLNI	TDLNIEGRWLWEGQRR	R	L	G	G	R	W	11	0	1143.59	comp25997_c0_seq1_1 len=264 path=[242:0-96 339:97-263]	comp25997_c0_seq1_1 len=264 path=[242:0-96 339:97-263]	23	33	yes	yes	2	2.52e-12	156.01	1044300000			20
LGHEVAVASSGLPAPAVR	CNGPPRIRLGHEVAVA	GLPAPAVRVAPSTPVV	R	L	G	V	R	V	18	0	1729.95	Haliotis_sp_Tri_14507_c0_g1_i1	Haliotis_sp_Tri_14507_c0_g1_i1	85	102	yes	yes	3	3.09e-05	91.355	17861000			1
LGICTLYPGTSTAASGDIVDFVR	TCRATTYRLGICTLYP	GDIVDFVRHACNNGTF	R	L	G	V	R	H	23	0	2412.2	Haliotis_sp_idb_19915_c0_g1_i1;Haliotis_sp_CLC_8815_c0_g1_i1;comp103351_c1_seq9_2 len=2919 path=[10370:0-316 2498:317-382 17439:383-385 17442:386-391 2573:392-462 2644:463-466 2648:467-1046 17662:1047-1049 14805:1050-1071 3228:1072-1083 17673:1084-1098 3255:1099-1113 3270:1114-1726 3883:1727-1754 3911:1755-1828 3985:1829-1842 3999:1843-2201 4358:2202-2215 18090:2216-2550 4707:2551-2553 4710:2554-…	Haliotis_sp_idb_19915_c0_g1_i1	227	249	yes	no	2;3	8.3e-19	124.08	353250000			7
LGIIMTYGGSDLTSPDPQTVIAQVSK	AGRGSVPKLGIIMTYG	TVIAQVSKASAAALND	K	L	G	S	K	A	26	0	2690.38	Haliotis_sp_CLC_4146_c0_g1_i1;comp87152_c0_seq1_4 len=1152 path=[1:0-8 10:9-10 12:11-34 36:35-35 37:36-59 61:60-303 305:304-306 308:307-330 332:331-879 881:880-903 905:904-1151];Haliotis_sp_idb_7271_c0_g1_i1	Haliotis_sp_CLC_4146_c0_g1_i1	133	158	yes	no	3	1.32e-42	120.63	74863000	113		2
LGMQSPSNMNSQFNGQPR	RSQFVTRRLGMQSPSN	SQFNGQPRFLSSAVGG	R	L	G	P	R	F	18	0	1991.89	Haliotis_sp_idb_3591_c0_g1_i1	Haliotis_sp_idb_3591_c0_g1_i1	799	816	yes	yes	3	1.21e-14	99.344	5962100	442;443		6
LGNEPPGPR	PKRYRYPRLGNEPPGP	GNEPPGPRGPDKHAWT	R	L	G	P	R	G	9	0	935.482	Haliotis_sp_Tri_45070_c0_g1_i1;Haliotis_sp_Tri_127820_c0_g1_i1	Haliotis_sp_Tri_45070_c0_g1_i1	24	32	no	no	2	0.0067233	130.75	55256000			11
LGQQQQQQNPQHGGYQK	GYQQTQQKLGQQQQQQ	PQHGGYQKSQQPQHKV	K	L	G	Q	K	S	17	0	1965.94	Haliotis_sp_idb_8012_c0_g1_i1	Haliotis_sp_idb_8012_c0_g1_i1	824	840	yes	yes	3	2.34e-05	102.5	24163000			4
LGRPVLQCAPR	FLFTGRVRLGRPVLQC	PVLQCAPRYEQWKSVF	R	L	G	P	R	Y	11	1	1265.7	Haliotis_sp_idb_12724_c0_g1_i1;comp82638_c0_seq1_6 len=2489 path=[2469:0-1041 3511:1042-1521 3991:1522-2488];Haliotis_sp_Tri_98279_c0_g1_i1;comp92329_c0_seq1_3 len=1563 path=[1541:0-299 1841:300-301 1843:302-856 2398:857-903 2445:904-1058 2600:1059-1064 2606:1065-1353 2895:1354-1562];Haliotis_sp_Tri_98277_c0_g1_i1	Haliotis_sp_idb_12724_c0_g1_i1	275	285	yes	no	3	0.00066095	125.75	19279000			8
LGVCPVESPITGLCTAR	PECVPQVKLGVCPVES	ITGLCTARCDHDADCP	K	L	G	A	R	C	17	0	1828.92	Haliotis_sp_Tri_121805_c0_g1_i1;Haliotis_sp_idb_7323_c0_g1_i1	Haliotis_sp_Tri_121805_c0_g1_i1	71	87	yes	no	2;3	3.54e-06	124.25	89051000			11
LGVFENFLVNR	YFQALPAKLGVFENFL	FENFLVNRAFFAGNKV	K	L	G	N	R	A	11	0	1306.7	Haliotis_sp_idb_35506_c0_g1_i1;comp97330_c0_seq1_5 len=1499 path=[5244:0-5 736:6-29 760:30-93 824:94-113 844:114-179 910:180-219 950:220-446 1177:447-470 1201:471-564 1295:565-588 1319:589-602 1333:603-626 1357:627-688 1419:689-725 1456:726-928 1659:929-945 1676:946-1117 1848:1118-1141 1872:1142-1351 2082:1352-1425 2156:1426-1449 2180:1450-1498];comp97330_c0_seq2_5 len=2228 path=[1:0-265 267:266-…	Haliotis_sp_idb_35506_c0_g1_i1	134	144	yes	no	2	6.9e-06	150.1	89097000			16
LHFFMPGFAPLTSR	VNMVPFPRLHFFMPGF	GFAPLTSRGSQQYRAL	R	L	H	S	R	G	14	0	1619.83	Haliotis_sp_idb_19739_c0_g1_i1;Haliotis_sp_idb_19741_c0_g1_i1;comp46938_c0_seq1_5 len=235 path=[477:0-37 251:38-65 279:66-234];comp109271_c0_seq1_3 len=1300 path=[1:0-1299];comp185247_c0_seq1_6 len=429 path=[407:0-428];Haliotis_sp_idb_19738_c0_g1_i1;tr|G9K382|G9K382_HALDV Putative tubulin beta chain OS=Haliotis diversicolor GN=TUBB PE=2 SV=1;Haliotis_sp_idb_47786_c0_g1_i1;Haliotis_sp_CLC_3530_c0_…	Haliotis_sp_idb_19738_c0_g1_i1	263	276	no	no	2;3	0.00021481	104.7	57101000	49		5
LHLANAGNIK	TADAHDIKLHLANAGN	LANAGNIKWRRGLASA	K	L	H	I	K	W	10	0	1049.6	Haliotis_sp_idb_5896_c0_g1_i1	Haliotis_sp_idb_5896_c0_g1_i1	616	625	yes	yes	2	0.045287	86.898	8473300			1
LHMEDFSK	VVAFVQDKLHMEDFSK	LHMEDFSKYADVYNPF	K	L	H	S	K	Y	8	0	1005.46	comp105740_c0_seq2_6 len=2567 path=[2926:0-41 10721:42-56 6336:57-163 6443:164-172 10788:173-189 10805:190-195 10811:196-215 3142:216-329 10883:330-334 10888:335-337 10891:338-417 3344:418-423 3350:424-447 10961:448-452 10966:453-540 6664:541-543 3470:544-638 11063:639-640 3567:641-641 3568:642-711 3638:712-715 3642:716-739 11118:740-747 6091:748-784 3711:785-846 11181:847-865 11200:866-871 11206…	comp105740_c0_seq2_6 len=2567 path=[2926:0-41 10721:42-56 6336:57-163 6443:164-172 10788:173-189 10805:190-195 10811:196-215 3142:216-329 10883:330-334 10888:335-337 10891:338-417 3344:418-423 3350:424-447 10961:448-452 10966:453-540 6664:541-543 3470:544-638 11063:639-640 3567:641-641 3568:642-711 3638:712-715 3642:716-739 11118:740-747 6091:748-784 3711:785-846 11181:847-865 11200:866-871 11206…	77	84	yes	no	2;3	0.0076541	114.28	11041000	31		4
LHSIDGGVFQA	EVRDIYGKLHSIDGGV	IDGGVFQA________	K	L	H	Q	A	-	11	0	1142.57	Haliotis_sp_idb_28907_c0_g1_i1	Haliotis_sp_idb_28907_c0_g1_i1	234	244	yes	yes	2	0.0001572	134.25	709230000			23
LIAGFAVIGSSSHLSSK	TQSRKEEKLIAGFAVI	SSSHLSSKCQEYAIRS	K	L	I	S	K	C	17	0	1672.91	Haliotis_sp_idb_12559_c0_g1_i1;comp81967_c0_seq1_2 len=4284 path=[4329:0-298 4628:299-2756 7086:2757-2762 7092:2763-4276 8606:4277-4277 8607:4278-4283]	Haliotis_sp_idb_12559_c0_g1_i1	263	279	yes	no	3	0.00077888	65.231	3375200			1
LIDLHSPSEIVK	FQMRIHKRLIDLHSPS	HSPSEIVKQITSISIE	R	L	I	V	K	Q	12	0	1349.76	comp24358_c1_seq1_6 len=270 path=[461:0-243 705:244-269]	comp24358_c1_seq1_6 len=270 path=[461:0-243 705:244-269]	48	59	yes	yes	3	0.00025304	113.61	8121600			3
LIGLDNQEITR	MQRILTGRLIGLDNQE	LDNQEITRLNSVGTLG	R	L	I	T	R	L	11	0	1270.69	Haliotis_sp_Tri_1743_c0_g1_i1;comp89145_c0_seq2_3 len=654 path=[1328:0-27 1356:28-167 1496:168-194 1523:195-206 1535:207-257 1586:258-313 1642:314-316 1645:317-321 1650:322-401 1730:402-455 1784:456-496 1825:497-511 1840:512-583 1912:584-595 1924:596-618 1947:619-653]	Haliotis_sp_Tri_1743_c0_g1_i1	127	137	yes	no	2	2.15e-12	174.4	942190000			27
LIGQIVSSITASLR	PTYTNLNRLIGQIVSS	SSITASLRFDGALNVD	R	L	I	L	R	F	14	0	1456.86	comp103717_c1_seq2_5 len=1575 path=[17181:0-94 3209:95-106 3221:107-112 3227:113-118 3233:119-121 12056:122-129 6840:130-130 6841:131-145 6856:146-151 6862:152-166 6877:167-193 3452:194-223 15079:224-226 15082:227-259 310:260-280 331:281-283 10631:284-322 373:323-385 436:386-511 562:512-538 589:539-544 595:545-553 14119:554-577 628:578-583 634:584-590 641:591-619 670:620-628 679:629-682 733:683-6…	comp103717_c1_seq2_5 len=1575 path=[17181:0-94 3209:95-106 3221:107-112 3227:113-118 3233:119-121 12056:122-129 6840:130-130 6841:131-145 6856:146-151 6862:152-166 6877:167-193 3452:194-223 15079:224-226 15082:227-259 310:260-280 331:281-283 10631:284-322 373:323-385 436:386-511 562:512-538 589:539-544 595:545-553 14119:554-577 628:578-583 634:584-590 641:591-619 670:620-628 679:629-682 733:683-6…	287	300	yes	no	2;3	2.18e-13	121.24	54025000			4
LIHEDSLIR	TLDEHFPRLIHEDSLI	IHEDSLIRGNPGMGFR	R	L	I	I	R	G	9	0	1094.61	Haliotis_sp_Tri_122828_c0_g1_i1;comp91393_c0_seq1_5 len=3152 path=[3130:0-1533 4664:1534-1692 4823:1693-2939 6070:2940-3151];Haliotis_sp_idb_17966_c0_g1_i1	Haliotis_sp_Tri_122828_c0_g1_i1	108	116	yes	no	3	0.0056669	101.65	6066600			1
LILQCIR	NNALFEKKLILQCIRR	KLILQCIRRHVGRYVL	K	L	I	I	R	R	7	0	914.537	comp92459_c0_seq7_1 len=3536 path=[24690:0-221 24912:222-228 10457:229-730 14471:731-737 10966:738-1008 11237:1009-1009 11238:1010-2109 12338:2110-2977 3338:2978-3503 522:3504-3535];comp92459_c0_seq4_1 len=3629 path=[23354:0-114 10250:115-321 10457:322-823 14471:824-830 10966:831-1101 11237:1102-1102 11238:1103-2202 12338:2203-3070 3338:3071-3596 522:3597-3628];comp92459_c0_seq2_1 len=3692 path=[…	comp92459_c0_seq7_1 len=3536 path=[24690:0-221 24912:222-228 10457:229-730 14471:731-737 10966:738-1008 11237:1009-1009 11238:1010-2109 12338:2110-2977 3338:2978-3503 522:3504-3535]	554	560	yes	no	2	0.028503	106.76	0			1
LILVNGLHANSIPINGK	TVKVNKGKLILVNGLH	NSIPINGKVKLTKCPL	K	L	I	G	K	V	17	0	1772.03	comp52297_c0_seq1_2 len=813 path=[791:0-812];Haliotis_sp_idb_10314_c0_g1_i1	comp52297_c0_seq1_2 len=813 path=[791:0-812]	178	194	yes	no	3	0.0013389	71.545	0			1
LIPGHGMEVK	ANEMSCEKLIPGHGME	PGHGMEVKLERPYNLL	K	L	I	V	K	L	10	0	1079.58	Haliotis_sp_Tri_63049_c0_g1_i1	Haliotis_sp_Tri_63049_c0_g1_i1	88	97	yes	yes	2;3	0.02369	74.841	230630000			7
LIPQSDLDNIFNAIR	RSIRRDCRLIPQSDLD	DNIFNAIRRAKADTRL	R	L	I	I	R	R	15	0	1727.92	Haliotis_sp_CLC_123_c0_g1_i1;Haliotis_sp_idb_32947_c0_g1_i1	Haliotis_sp_CLC_123_c0_g1_i1	58	72	yes	no	2;3	2.97e-14	134.61	292080000			25
LIQDYNTNTMYVIDVLK	ATGMSSTKLIQDYNTN	MYVIDVLKRTCKKTKT	K	L	I	L	K	R	17	0	2042.04	comp103384_c0_seq2_4 len=1187 path=[1163:0-170 5826:171-172 5828:173-203 1367:204-205 1369:206-224 5878:225-251 5905:252-305 1469:306-345 5962:346-377 2887:378-401 6002:402-403 6004:404-411 6012:412-414 1576:415-415 1577:416-440 1602:441-475 6038:476-481 6044:482-488 1650:489-521 1683:522-525 6072:526-539 6086:540-575 6105:576-589 6119:590-596 1758:597-605 6131:606-615 6141:616-623 2504:624-660 1…	Haliotis_sp_Tri_16732_c0_g1_i1	87	103	no	no	2;3	1.29e-06	116.06	40926000	15		4
LIQDYNTNTMYVIDVLKR	ATGMSSTKLIQDYNTN	YVIDVLKRTCKKTKTN	K	L	I	K	R	T	18	1	2198.14	comp103384_c0_seq2_4 len=1187 path=[1163:0-170 5826:171-172 5828:173-203 1367:204-205 1369:206-224 5878:225-251 5905:252-305 1469:306-345 5962:346-377 2887:378-401 6002:402-403 6004:404-411 6012:412-414 1576:415-415 1577:416-440 1602:441-475 6038:476-481 6044:482-488 1650:489-521 1683:522-525 6072:526-539 6086:540-575 6105:576-589 6119:590-596 1758:597-605 6131:606-615 6141:616-623 2504:624-660 1…	Haliotis_sp_Tri_16732_c0_g1_i1	87	104	no	no	3	1.67e-23	119.8	30822000	15		3
LISQIVSSITASLR	PTYTNLNRLISQIVSS	SSITASLRFDGALNVD	R	L	I	L	R	F	14	0	1486.87	comp88085_c0_seq2_2 len=1291 path=[2880:0-86 1366:87-326 1606:327-351 1631:352-761 2041:762-786 2066:787-1103 2383:1104-1119 2399:1120-1290];comp88085_c0_seq1_1 len=1296 path=[1274:0-91 1366:92-331 1606:332-356 1631:357-766 2041:767-791 2066:792-1108 2383:1109-1124 2399:1125-1295];comp78924_c0_seq1_4 len=724 path=[1870:0-723]	comp88085_c0_seq2_2 len=1291 path=[2880:0-86 1366:87-326 1606:327-351 1631:352-761 2041:762-786 2066:787-1103 2383:1104-1119 2399:1120-1290]	259	272	yes	no	2;3	3.65e-13	148.52	78429000			4
LITAQYVNQPDMNAQPIDK	NPQSTNQKLITAQYVN	MNAQPIDKTPANVYQI	K	L	I	D	K	T	19	0	2158.07	Haliotis_sp_idb_26568_c0_g1_i1;Haliotis_sp_idb_26567_c0_g1_i1;Haliotis_sp_CLC_2527_c0_g1_i1	Haliotis_sp_idb_26568_c0_g1_i1	321	339	yes	no	3	0.00016826	63.302	22272000	401		2
LITLEEEMTK	KEECPAVRLITLEEEM	TLEEEMTKYKPESDEL	R	L	I	T	K	Y	10	0	1205.62	comp174131_c0_seq1_2 len=1168 path=[1:0-1167]	comp174131_c0_seq1_2 len=1168 path=[1:0-1167]	271	280	yes	yes	2	0.0067811	82.417	10652000	60		3
LIVEAPNVDVVHIFTPGR	ANYTSISRLIVEAPNV	VHIFTPGRYTDCANAT	R	L	I	G	R	Y	18	0	1975.09	Haliotis_sp_idb_13824_c0_g1_i1	Haliotis_sp_idb_13824_c0_g1_i1	782	799	yes	yes	3	5.2e-07	105.9	11093000			3
LIVTSLDER	FASIEYEKLIVTSLDE	IVTSLDERLAAMCKFD	K	L	I	E	R	L	9	0	1044.58	Haliotis_sp_Tri_3408_c0_g1_i1	Haliotis_sp_Tri_3408_c0_g1_i1	194	202	yes	yes	2	0.0046195	134.26	24342000			2
LKIPGTIPLK	LSPISSARLKIPGTIP	IPGTIPLKQIVDPAQY	R	L	K	L	K	Q	10	1	1078.71	Haliotis_sp_idb_8012_c0_g1_i1	Haliotis_sp_idb_8012_c0_g1_i1	290	299	yes	yes	3	0.010483	82.261	82025000			8
LKPSEHTYLVNTAR	TVDFGAMRLKPSEHTY	TYLVNTARQLGLRIVD	R	L	K	A	R	Q	14	1	1627.87	Haliotis_sp_idb_20988_c0_g1_i1;Haliotis_sp_idb_20996_c0_g1_i1	Haliotis_sp_idb_20988_c0_g1_i1	34	47	yes	no	3	0.00018007	89.507	78188000			9
LKPVDHIDAVK	DENLPLDKLKPVDHID	VDHIDAVKMEQDGHIN	K	L	K	V	K	M	11	1	1233.71	Haliotis_sp_Tri_65355_c0_g1_i1;Haliotis_sp_idb_7128_c0_g1_i1;comp104903_c0_seq19_5 len=2367 path=[9722:0-35 15312:36-51 2461:52-74 2484:75-83 2493:84-107 20228:108-110 2520:111-122 2532:123-135 2545:136-177 2587:178-179 2589:180-300 20334:301-316 20350:317-318 20352:319-367 2777:368-447 2857:448-508 2918:509-553 2963:554-628 3038:629-917 3327:918-1368 3778:1369-1375 3785:1376-1599 5672:1600-2366]…	Haliotis_sp_Tri_65355_c0_g1_i1	74	84	yes	no	3	0.0082479	81.625	8797000			2
LLAGMEALALGK	MTVGHLGRLLAGMEAL	MEALALGKTVAVLKST	R	L	L	G	K	T	12	0	1185.68	Haliotis_sp_idb_19531_c0_g1_i1	Haliotis_sp_idb_19531_c0_g1_i1	606	617	yes	yes	2	0.001755	93.839	15662000	370		3
LLAHVQQIHTVLDR	QATLLADRLLAHVQQI	QIHTVLDRIRLAINDE	R	L	L	D	R	I	14	0	1641.93	Haliotis_sp_idb_4122_c0_g1_i1;comp101977_c0_seq1_2 len=4897 path=[1:0-314 316:315-330 332:331-1905 1907:1906-1923 1925:1924-2061 2063:2062-2078 2080:2079-2167 2169:2168-2197 2199:2198-2324 2326:2325-3263 3265:3264-3767 3769:3768-3798 3800:3799-4336 4338:4337-4642 4644:4643-4645 4647:4646-4696 4698:4697-4739 4741:4740-4793 4795:4794-4830 4832:4831-4849 4851:4850-4854 4856:4855-4873 12724:4874-4896]	Haliotis_sp_idb_4122_c0_g1_i1	492	505	yes	no	3	6.3e-05	117.2	1722400			1
LLCKPNTDELVFNEENPK	IIRISKIKLLCKPNTD	VFNEENPKVNYHFTLY	K	L	L	P	K	V	18	1	2159.06	comp97057_c2_seq2_1 len=506 path=[966:0-42 1009:43-48 1015:49-189 7173:190-217 1184:218-266 1233:267-288 1255:289-372 7638:373-375 1342:376-384 1351:385-385 1352:386-441 7682:442-443 1410:444-453 7676:454-463 1430:464-505];Haliotis_sp_idb_8482_c0_g1_i1;comp97057_c2_seq1_3 len=721 path=[2615:0-83 2699:84-138 2754:139-156 7708:157-214 4175:215-246 4207:247-275 6542:276-307 7426:308-317 6314:318-326…	comp97057_c2_seq2_1 len=506 path=[966:0-42 1009:43-48 1015:49-189 7173:190-217 1184:218-266 1233:267-288 1255:289-372 7638:373-375 1342:376-384 1351:385-385 1352:386-441 7682:442-443 1410:444-453 7676:454-463 1430:464-505]	137	154	yes	no	3	4.62e-09	114.96	27383000			4
LLDSDSIIHK	SIRKLSDRLLDSDSII	DSDSIIHKLSSGSLNM	R	L	L	H	K	L	10	0	1139.62	Haliotis_sp_idb_7892_c0_g1_i1;comp104004_c0_seq4_5 len=1737 path=[4425:0-35 18479:36-51 4424:52-458 4883:459-461 4886:462-1736];comp104004_c0_seq2_5 len=2658 path=[1926:0-369 17363:370-373 2300:374-383 17370:384-391 17378:392-422 17431:423-439 3891:440-950 4402:951-958 4410:959-972 4424:973-1379 4883:1380-1382 4886:1383-2657]	Haliotis_sp_idb_7892_c0_g1_i1	172	181	yes	no	2;3	0.00032697	117.02	231970000			25
LLDSSTVTHLFK	TQKKVPDKLLDSSTVT	STVTHLFKITESIGCV	K	L	L	F	K	I	12	0	1359.74	comp205463_c0_seq1_5 len=574 path=[552:0-573]	comp205463_c0_seq1_5 len=574 path=[552:0-573]	80	91	yes	yes	2;3	0.00028534	117.79	11438000			3
LLFTNLPLR	FDTLKAERLLFTNLPL	LFTNLPLRKLNISKGD	R	L	L	L	R	K	9	0	1085.66	Haliotis_sp_idb_2772_c0_g1_i1	Haliotis_sp_idb_2772_c0_g1_i1	1480	1488	no	no	2	0.021294	109.71	26914000			3
LLGGLAVR	QAESLRYKLLGGLAVR	LLGGLAVRRACYGVLR	K	L	L	V	R	R	8	0	797.512	comp78671_c0_seq1_1 len=812 path=[790:0-691 1898:692-698 1905:699-771 1562:772-811];comp418320_c0_seq1_2 len=218 path=[196:0-217];comp52328_c0_seq1_6 len=764 path=[1:0-155 157:156-196 198:197-257 259:258-763];comp52328_c0_seq2_4 len=834 path=[1709:0-225 157:226-266 1958:267-327 259:328-833]	comp78671_c0_seq1_1 len=812 path=[790:0-691 1898:692-698 1905:699-771 1562:772-811]	113	120	yes	no	2	0.020741	95.541	7521800			0
LLGMVNMLSMR	GHQSLYNRLLGMVNML	MVNMLSMRRGGLSNGH	R	L	L	M	R	R	11	0	1263.65	Haliotis_sp_Tri_18123_c0_g1_i1;Haliotis_sp_Tri_18125_c0_g1_i1;Haliotis_sp_Tri_18120_c0_g1_i1;Haliotis_sp_idb_12172_c0_g1_i1;Haliotis_sp_idb_12176_c0_g1_i1	Haliotis_sp_Tri_18120_c0_g1_i1	524	534	no	no	2	0.0058089	87.184	18781000	331;332;333		2
LLLLKPPAPSGSLLPQR	LPQSVAFKLLLLKPPA	SGSLLPQRKAPTSTQA	K	L	L	Q	R	K	17	1	1799.1	Haliotis_sp_CLC_8292_c0_g1_i1	Haliotis_sp_CLC_8292_c0_g1_i1	81	97	yes	yes	3	0.00032161	80.738	13818000			3
LLLPGELAK	REIQTAVRLLLPGELA	LLPGELAKHAVSEGTK	R	L	L	A	K	H	9	0	952.596	comp114698_c0_seq1_3 len=444 path=[1:0-443]	comp114698_c0_seq1_3 len=444 path=[1:0-443]	96	104	yes	yes	2	0.029055	104.2	139330000			1
LLQDFFNGK	TRIPKIQKLLQDFFNG	LQDFFNGKELNKSINP	K	L	L	G	K	E	9	0	1080.56	comp79549_c0_seq1_2 len=2081 path=[4331:0-15 2061:16-1969 4016:1970-2008 4058:2009-2080];tr|Q17UC1|Q17UC1_HALTU 71kDa heat shock protein OS=Haliotis tuberculata GN=hsp71 PE=2 SV=1;tr|C1KC83|C1KC83_HALDV Heat shock cognate protein 70 OS=Haliotis diversicolor PE=2 SV=1;Haliotis_sp_idb_28957_c0_g1_i1;tr|Q2MJK5|Q2MJK5_HALDH Heat shock protein 70 OS=Haliotis discus hannai PE=2 SV=1;comp87346_c0_seq3_4…	comp79549_c0_seq1_2 len=2081 path=[4331:0-15 2061:16-1969 4016:1970-2008 4058:2009-2080]	369	377	yes	no	2	0.0020911	146.81	14799000			3
LLQTRCVQSNDR	GRRFQAGRLLQTRCVQ	RCVQSNDRLGALMYDI	R	L	L	D	R	L	12	1	1488.75	Haliotis_sp_CLC_39_c0_g1_i1	Haliotis_sp_CLC_39_c0_g1_i1	157	168	yes	yes	2;3	0.00011543	124.12	88334000			9
LLVQNLKPDEICK	TYGDVIIKLLVQNLKP	LKPDEICKAIGLCAQG	K	L	L	C	K	A	13	1	1568.86	Haliotis_sp_Tri_62946_c0_g1_i1;Haliotis_sp_idb_29553_c0_g1_i1;comp99065_c0_seq1_4 len=2210 path=[1:0-324 326:325-450 452:451-460 462:461-530 532:531-594 596:595-630 632:631-644 646:645-679 4616:680-720 722:721-755 4398:756-841 843:842-891 893:892-1008 1010:1009-1027 1029:1028-2068 6394:2069-2078 6405:2079-2209];Haliotis_sp_idb_29552_c0_g1_i1	Haliotis_sp_Tri_62946_c0_g1_i1	294	306	yes	no	2;3	4.49e-21	185.57	200150000			21
LLYNNVSNFGR	EKMYDAAKLLYNNVSN	NNVSNFGRLASTLVHL	K	L	L	G	R	L	11	0	1295.66	comp310163_c0_seq1_1 len=336 path=[314:0-335]	comp310163_c0_seq1_1 len=336 path=[314:0-335]	69	79	yes	yes	2	0.0050055	107.06	5340000			1
LMGLDNQEIAHLNSVR	MQNTMTGRLMGLDNQE	IAHLNSVRTLGVGRAN	R	L	M	V	R	T	16	0	1808.92	comp89145_c0_seq1_3 len=993 path=[980:0-211 1192:212-291 1272:292-319 3404:320-320 1301:321-347 1328:348-375 1982:376-515 1496:516-542 2723:543-554 1535:555-605 2598:606-672 1650:673-752 2858:753-794 1784:795-835 1825:836-850 1840:851-922 3206:923-934 1924:935-957 1947:958-992];sp|P86731|UP1_HALAI Uncharacterized protein 1 OS=Haliotis asinina PE=1 SV=1	comp89145_c0_seq1_3 len=993 path=[980:0-211 1192:212-291 1272:292-319 3404:320-320 1301:321-347 1328:348-375 1982:376-515 1496:516-542 2723:543-554 1535:555-605 2598:606-672 1650:673-752 2858:753-794 1784:795-835 1825:836-850 1840:851-922 3206:923-934 1924:935-957 1947:958-992]	144	159	yes	no	2;3	1.68e-17	158.45	294290000	118		26
LMIEMDGTENK	VEQEKIDKLMIEMDGT	EMDGTENKSKFGANAI	K	L	M	N	K	S	11	0	1279.58	comp80185_c0_seq1_5 len=1716 path=[1:0-517 519:518-558 3443:559-568 570:569-864 866:865-889 891:890-1715]	comp80185_c0_seq1_5 len=1716 path=[1:0-517 519:518-558 3443:559-568 570:569-864 866:865-889 891:890-1715]	126	136	yes	yes	2	0.0039073	90.913	35983000	98;99		9
LMLTAAVAAGK	AQQSGRPRLMLTAAVA	TAAVAAGKPNIDTAYD	R	L	M	G	K	P	11	0	1044.6	Haliotis_sp_CLC_2296_c0_g1_i1	Haliotis_sp_CLC_2296_c0_g1_i1	196	206	yes	yes	2	0.013249	79.659	9053100	296		1
LMNLLVSIPDIR	VNDEKEMKLMNLLVSI	LVSIPDIRKGLMYMCN	K	L	M	I	R	K	12	0	1382.8	Haliotis_sp_idb_36785_c0_g1_i1;comp93624_c0_seq2_4 len=1542 path=[76:0-21 1724:22-161 1864:162-198 5133:199-215 1918:216-224 1927:225-264 5160:265-269 5165:270-279 1982:280-299 2002:300-614 2317:615-1113 2816:1114-1382 3085:1383-1467 5318:1468-1485 3188:1486-1541]	Haliotis_sp_idb_36785_c0_g1_i1	114	125	yes	no	2	0.0028128	89.43	28221000	141		4
LMVGGVQAVGAEVK	YLFFQSFRLMVGGVQA	QAVGAEVKGPDQSLLN	R	L	M	V	K	G	14	0	1356.74	comp81210_c0_seq1_1 len=907 path=[885:0-224 1110:225-266 1152:267-293 1179:294-700 1586:701-906]	comp81210_c0_seq1_1 len=907 path=[885:0-224 1110:225-266 1152:267-293 1179:294-700 1586:701-906]	124	137	yes	yes	2	0.00056709	94.059	32992000	103		2
LMYLMGQGESMLNTQEYR	KSKISREKLMYLMGQG	MLNTQEYRMTDMGTEW	K	L	M	Y	R	M	18	0	2162.98	Haliotis_sp_idb_5896_c0_g1_i1	Haliotis_sp_idb_5896_c0_g1_i1	765	782	yes	yes	3	0.00012406	66.809	3449900	488;489;490		1
LNAEGVFEDVK	DGEKKLLKLNAEGVFE	EGVFEDVKTGDISKDD	K	L	N	V	K	T	11	0	1219.61	Haliotis_sp_Tri_91049_c0_g1_i1;comp93951_c0_seq1_3 len=2511 path=[2491:0-1214 3706:1215-1216 3708:1217-1250 3742:1251-1261 3753:1262-1597 4091:1598-1691 4185:1692-1748 6236:1749-1764 4258:1765-2365 4859:2366-2405 4899:2406-2510]	Haliotis_sp_Tri_91049_c0_g1_i1	278	288	yes	no	2	0.0080188	101.71	12587000			2
LNALSYSYK	FYGYNRNRLNALSYSY	NALSYSYKSTAFDGRQ	R	L	N	Y	K	S	9	0	1057.54	Haliotis_sp_idb_19681_c0_g1_i1	Haliotis_sp_idb_19681_c0_g1_i1	146	154	yes	yes	2	0.0023782	145.72	44594000			2
LNFSHGTHEYHAETIK	KSGMNVARLNFSHGTH	EYHAETIKNVREATES	R	L	N	I	K	N	16	0	1882.9	comp101858_c3_seq18_4 len=2097 path=[10064:0-47 10112:48-189 10254:190-207 10272:208-1130 729:1131-1154 753:1155-1893 1492:1894-2096]	comp101858_c3_seq18_4 len=2097 path=[10064:0-47 10112:48-189 10254:190-207 10272:208-1130 729:1131-1154 753:1155-1893 1492:1894-2096]	66	81	yes	yes	4	0.00011329	98.281	47638000			3
LNIGLALYGR	KMGAPREKLNIGLALY	IGLALYGRTFTLSTAD	K	L	N	G	R	T	10	0	1088.63	Haliotis_sp_CLC_2296_c0_g1_i1	Haliotis_sp_CLC_2296_c0_g1_i1	278	287	yes	yes	2	0.00064558	133.13	118540000			8
LNSFLELTIGSITK	KITTFMVKLNSFLELT	LTIGSITKQLTDLTSQ	K	L	N	T	K	Q	14	0	1534.86	Haliotis_sp_Tri_108584_c0_g1_i1	Haliotis_sp_Tri_108584_c0_g1_i1	109	122	yes	yes	2;3	3.33e-167	244.67	19335000000			80
LNSFLELTIGSITKQLTDLTSQMAEVR	KITTFMVKLNSFLELT	TSQMAEVRGSLENLVN	K	L	N	V	R	G	27	1	3007.59	Haliotis_sp_Tri_108584_c0_g1_i1	Haliotis_sp_Tri_108584_c0_g1_i1	109	135	yes	yes	3;4	6.15e-15	84.68	8873800	518		2
LNSVGTLGVR	LDNQEITRLNSVGTLG	SVGTLGVRRANIHRRM	R	L	N	V	R	R	10	0	1014.58	Haliotis_sp_Tri_1743_c0_g1_i1;comp89145_c0_seq2_3 len=654 path=[1328:0-27 1356:28-167 1496:168-194 1523:195-206 1535:207-257 1586:258-313 1642:314-316 1645:317-321 1650:322-401 1730:402-455 1784:456-496 1825:497-511 1840:512-583 1912:584-595 1924:596-618 1947:619-653]	Haliotis_sp_Tri_1743_c0_g1_i1	138	147	yes	no	2	4.32e-07	167.67	341460000			21
LPAAGVGDMVMATVK	GIKGRLNRLPAAGVGD	DMVMATVKKGKPELRK	R	L	P	V	K	K	15	0	1458.76	comp110357_c0_seq1_3 len=483 path=[1:0-482]	comp110357_c0_seq1_3 len=483 path=[1:0-482]	55	69	yes	yes	2	3.4e-05	123.72	6497200	50;51		2
LPEALIIGVK	VQENATKKLPEALIIG	EALIIGVKKGGTRALL	K	L	P	V	K	K	10	0	1051.66	Haliotis_sp_Tri_123348_c0_g1_i1;comp98866_c0_seq1_1 len=3558 path=[1:0-163 165:164-165 167:166-323 325:324-2413 2415:2414-2430 2432:2431-2654 2658:2655-2725 2729:2726-2749 2753:2750-2843 2847:2844-2867 2871:2868-3005 3009:3006-3029 3033:3030-3057 3061:3058-3081 3085:3082-3089 3093:3090-3113 3117:3114-3133 3137:3134-3157 3161:3158-3177 3181:3178-3201 3205:3202-3392 3396:3393-3393 3397:3394-3417 34…	Haliotis_sp_Tri_123348_c0_g1_i1	187	196	yes	no	2	0.0090971	105.98	9689300			2
LPFLPDHLTDNPLPAVSQPK	PDFPPQSRLPFLPDHL	LPAVSQPKQPAAPALP	R	L	P	P	K	Q	20	0	2198.17	Haliotis_sp_idb_6290_c0_g1_i1	Haliotis_sp_idb_6290_c0_g1_i1	994	1013	yes	yes	3	5.73e-08	102.07	28182000			9
LPGSALMR	MPDKVIMRLPGSALMR	LPGSALMRNIRSFSGA	R	L	P	M	R	N	8	0	843.464	Haliotis_sp_idb_5896_c0_g1_i1	Haliotis_sp_idb_5896_c0_g1_i1	813	820	yes	yes	2	0.037631	91.853	50290000			2
LPHFSEPVGAPSFTQASR	PSDVQLNKLPHFSEPV	PSFTQASRVDTVAPPS	K	L	P	S	R	V	18	0	1926.96	Haliotis_sp_Tri_18127_c0_g1_i1	Haliotis_sp_Tri_18127_c0_g1_i1	339	356	yes	yes	3	3.1e-05	90.706	34163000			5
LPIATPYGYR	EKPGTCPRLPIATPYG	IATPYGYRQGYCKQQH	R	L	P	Y	R	Q	10	0	1149.62	Haliotis_sp_Tri_38314_c0_g1_i1;comp24992_c0_seq1_5 len=261 path=[239:0-260]	Haliotis_sp_Tri_38314_c0_g1_i1	115	124	yes	no	2	0.0010442	147.2	128940000			7
LPNYSVNVIHR	VRTFFSRRLPNYSVNV	YSVNVIHRTSDLFGKT	R	L	P	H	R	T	11	0	1310.71	Haliotis_sp_idb_25746_c0_g1_i1;Haliotis_sp_idb_25748_c0_g1_i1;Haliotis_sp_CLC_532_c0_g1_i1	Haliotis_sp_idb_25746_c0_g1_i1	429	439	yes	no	2;3	4.09e-08	139.32	285080000			39
LPSKGVAGLAR	PPAAGAPRLPSKGVAG	KGVAGLARTSHKSLLN	R	L	P	A	R	T	11	1	1067.65	Haliotis_sp_Tri_119193_c0_g1_i1	Haliotis_sp_Tri_119193_c0_g1_i1	83	93	yes	yes	2;3	0.00011141	148.28	3568100000			72
LPTSMCGYLQHQCVGQK	WVSCDYRRLPTSMCGY	QHQCVGQKCSPCVDTL	R	L	P	Q	K	C	17	0	2005.92	Haliotis_sp_idb_1745_c0_g1_i1;Haliotis_sp_CLC_2232_c0_g1_i1	Haliotis_sp_idb_1745_c0_g1_i1	439	455	yes	no	3	3.88e-18	157.68	268240000	359		9
LQAQANAQTR	LQSQVQKRLQAQANAQ	AQANAQTRAQVQIQTL	R	L	Q	T	R	A	10	0	1099.57	Haliotis_sp_CLC_1125_c0_g1_i1	Haliotis_sp_CLC_1125_c0_g1_i1	798	807	yes	yes	2	0.040861	88.596	8667100			1
LQATLLADR	RGGGVSYRLQATLLAD	QATLLADRLLAHVQQI	R	L	Q	D	R	L	9	0	999.571	Haliotis_sp_idb_4122_c0_g1_i1;comp101977_c0_seq1_2 len=4897 path=[1:0-314 316:315-330 332:331-1905 1907:1906-1923 1925:1924-2061 2063:2062-2078 2080:2079-2167 2169:2168-2197 2199:2198-2324 2326:2325-3263 3265:3264-3767 3769:3768-3798 3800:3799-4336 4338:4337-4642 4644:4643-4645 4647:4646-4696 4698:4697-4739 4741:4740-4793 4795:4794-4830 4832:4831-4849 4851:4850-4854 4856:4855-4873 12724:4874-4896]	Haliotis_sp_idb_4122_c0_g1_i1	483	491	yes	no	2	0.046757	98.048	7650300			1
LQFQQLLDELK	KPAVDYSKLQFQQLLD	QQLLDELKKFSDMTSF	K	L	Q	L	K	K	11	0	1373.76	Haliotis_sp_Tri_61496_c0_g1_i1	Haliotis_sp_Tri_61496_c0_g1_i1	190	200	yes	yes	2	0.0083267	87.184	24304000			2
LQFQQLLDELKK	KPAVDYSKLQFQQLLD	QLLDELKKFSDMTSFG	K	L	Q	K	K	F	12	1	1501.85	Haliotis_sp_Tri_61496_c0_g1_i1	Haliotis_sp_Tri_61496_c0_g1_i1	190	201	yes	yes	2;3	1.45e-13	180.2	287140000			20
LQGVTPSPPQGGSLLPALTAPR	PDPKTSPKLQGVTPSP	LPALTAPRSSLLPLAS	K	L	Q	P	R	S	22	0	2156.2	Haliotis_sp_idb_34528_c0_g1_i1	Haliotis_sp_idb_34528_c0_g1_i1	52	73	yes	yes	2	7.74e-06	71.853	1973400			1
LQGWSEAALR	AGSWWPNKLQGWSEAA	GWSEAALRAVDLAVKR	K	L	Q	L	R	A	10	0	1129.59	Haliotis_sp_Tri_25106_c0_g1_i1	Haliotis_sp_Tri_25106_c0_g1_i1	519	528	yes	yes	2	0.00062149	154.01	328310000			24
LQLLAQGNVDSQTR	AQIQNMDRLQLLAQGN	GNVDSQTRTSAVVNNY	R	L	Q	T	R	T	14	0	1541.82	Haliotis_sp_Tri_45070_c0_g1_i1	Haliotis_sp_Tri_45070_c0_g1_i1	792	805	yes	yes	2;3	1.17e-20	179.41	866180000			24
LQMEAPHIIVGTPGR	NVRAEVQKLQMEAPHI	IIVGTPGRVFDMLNRR	K	L	Q	G	R	V	15	0	1617.87	comp64368_c0_seq1_4 len=1757 path=[1:0-287 289:288-1653 1655:1654-1756]	comp64368_c0_seq1_4 len=1757 path=[1:0-287 289:288-1653 1655:1654-1756]	144	158	yes	yes	3	0.0052749	60.489	2395600	91		1
LQQASTLLDINFSVTEK	QTKIYSMRLQQASTLL	INFSVTEKQCVPVGEN	R	L	Q	E	K	Q	17	0	1906	comp103384_c0_seq2_4 len=1187 path=[1163:0-170 5826:171-172 5828:173-203 1367:204-205 1369:206-224 5878:225-251 5905:252-305 1469:306-345 5962:346-377 2887:378-401 6002:402-403 6004:404-411 6012:412-414 1576:415-415 1577:416-440 1602:441-475 6038:476-481 6044:482-488 1650:489-521 1683:522-525 6072:526-539 6086:540-575 6105:576-589 6119:590-596 1758:597-605 6131:606-615 6141:616-623 2504:624-660 1…	comp103384_c0_seq2_4 len=1187 path=[1163:0-170 5826:171-172 5828:173-203 1367:204-205 1369:206-224 5878:225-251 5905:252-305 1469:306-345 5962:346-377 2887:378-401 6002:402-403 6004:404-411 6012:412-414 1576:415-415 1577:416-440 1602:441-475 6038:476-481 6044:482-488 1650:489-521 1683:522-525 6072:526-539 6086:540-575 6105:576-589 6119:590-596 1758:597-605 6131:606-615 6141:616-623 2504:624-660 1…	170	186	yes	yes	2;3	3.67e-08	135.09	12270000			3
LQQASTLLDITLSVTEK	QAKIYSMRLQQASTLL	ITLSVTEKQCVPVGEN	R	L	Q	E	K	Q	17	0	1859.03	Haliotis_sp_Tri_16732_c0_g1_i1	Haliotis_sp_Tri_16732_c0_g1_i1	148	164	yes	yes	2;3	3.71e-17	156.13	58955000			5
LQQYQTESLTPPDSDR	SANPRASKLQQYQTES	LTPPDSDRRSMQSSNR	K	L	Q	D	R	R	16	0	1876.88	Haliotis_sp_Tri_12080_c0_g1_i1	Haliotis_sp_Tri_12080_c0_g1_i1	1429	1444	yes	yes	2	3.67e-34	183.23	35412000			5
LQQYQTESLTPPDSDRR	SANPRASKLQQYQTES	TPPDSDRRSMQSSNRR	K	L	Q	R	R	S	17	1	2032.98	Haliotis_sp_Tri_12080_c0_g1_i1	Haliotis_sp_Tri_12080_c0_g1_i1	1429	1445	yes	yes	3	4.83e-22	151.8	485920000			32
LQSIGTENTEENRR	STGSIAKRLQSIGTEN	ENTEENRRFYRQLLLT	R	L	Q	R	R	F	14	1	1645.8	comp23247_c0_seq1_2 len=1455 path=[1433:0-1210 2644:1211-1454]	comp23247_c0_seq1_2 len=1455 path=[1433:0-1210 2644:1211-1454]	104	117	yes	yes	3	0.00014723	100.22	30333000			1
LQSWSEAALR	SGSWWPNKLQSWSEAA	SWSEAALRAVDLAVRR	K	L	Q	L	R	A	10	0	1159.6	Haliotis_sp_idb_20988_c0_g1_i1;comp406429_c0_seq1_3 len=209 path=[187:0-208]	Haliotis_sp_idb_20988_c0_g1_i1	452	461	yes	no	2	0.00022406	146.11	149650000			12
LRDFYRPFNLK	VDPDVVQRLRDFYRPF	FYRPFNLKFYQMVKQD	R	L	R	L	K	F	11	2	1467.8	Haliotis_sp_Tri_123348_c0_g1_i1;comp98866_c0_seq1_1 len=3558 path=[1:0-163 165:164-165 167:166-323 325:324-2413 2415:2414-2430 2432:2431-2654 2658:2655-2725 2729:2726-2749 2753:2750-2843 2847:2844-2867 2871:2868-3005 3009:3006-3029 3033:3030-3057 3061:3058-3081 3085:3082-3089 3093:3090-3113 3117:3114-3133 3137:3134-3157 3161:3158-3177 3181:3178-3201 3205:3202-3392 3396:3393-3393 3397:3394-3417 34…	Haliotis_sp_Tri_123348_c0_g1_i1	418	428	yes	no	3	0.00015663	135.99	31450000			3
LSAFLSSQHAPGAPVSSDSQR	QSADFNDKLSAFLSSQ	PVSSDSQRQEILSVEQ	K	L	S	Q	R	Q	21	0	2141.05	Haliotis_sp_idb_6290_c0_g1_i1	Haliotis_sp_idb_6290_c0_g1_i1	1196	1216	yes	yes	3	3.91e-18	138.03	49619000			7
LSAIGVPTQSSSK	GPSAASNRLSAIGVPT	VPTQSSSKALTVTAKN	R	L	S	S	K	A	13	0	1273.69	Haliotis_sp_Tri_18120_c0_g1_i1;Haliotis_sp_idb_12172_c0_g1_i1	Haliotis_sp_Tri_18120_c0_g1_i1	187	199	yes	no	2	0.0015627	106.32	21120000			5
LSDEEVDEMIR	IMTNLGEKLSDEEVDE	EEVDEMIREADIDGDG	K	L	S	I	R	E	11	0	1334.6	comp68174_c0_seq1_5 len=483 path=[1:0-315 317:316-328 330:329-482]	comp68174_c0_seq1_5 len=483 path=[1:0-315 317:316-328 330:329-482]	123	133	yes	yes	2	1.63e-08	165.63	21344000	94		4
LSDVDDVGFDEPK	VLVNGQLKLSDVDDVG	DVGFDEPKCQEDRDCY	K	L	S	P	K	C	13	0	1434.65	Haliotis_sp_Tri_12530_c0_g1_i1;comp92337_c0_seq3_1 len=2500 path=[1:0-462 464:463-463 465:464-1965 1967:1966-2413 2416:2414-2499];comp92337_c0_seq1_2 len=2558 path=[6545:0-162 6708:163-520 464:521-521 465:522-2023 1967:2024-2471 2416:2472-2557]	Haliotis_sp_Tri_12530_c0_g1_i1	291	303	yes	no	2	0.018814	78.985	11269000			1
LSFDEDEARPICR	LALPDITKLSFDEDEA	DEARPICRKLRELPDW	K	L	S	C	R	K	13	1	1606.74	Haliotis_sp_idb_5896_c0_g1_i1	Haliotis_sp_idb_5896_c0_g1_i1	441	453	yes	yes	3	0.00047945	107.09	73437000			3
LSGHSTGNVIVR	NGCEIVIKLSGHSTGN	STGNVIVRKRN_____	K	L	S	V	R	K	12	0	1238.67	Haliotis_sp_idb_55709_c0_g1_i1;Haliotis_sp_Tri_52153_c0_g1_i1	Haliotis_sp_idb_55709_c0_g1_i1	651	662	yes	no	2;3	1.49e-05	144.28	40531000			9
LSGYMSDFIEK	NEVRRLMRLSGYMSDF	YMSDFIEKIINMMPLI	R	L	S	E	K	I	11	0	1288.6	Haliotis_sp_idb_17014_c0_g1_i1;Haliotis_sp_idb_17016_c0_g1_i1;Haliotis_sp_Tri_15512_c0_g1_i1	Haliotis_sp_idb_17014_c0_g1_i1	270	280	yes	no	2	0.00066269	122.33	682720000	342		13
LSHPIEPR	VENSVNAKLSHPIEPR	LSHPIEPRLSPVPNTD	K	L	S	P	R	L	8	0	947.519	Haliotis_sp_idb_27355_c0_g1_i1;comp30184_c0_seq1_4 len=604 path=[582:0-603]	Haliotis_sp_idb_27355_c0_g1_i1	519	526	yes	no	3	0.031606	80.455	18379000			1
LSLQELNDFVTGK	YDTSDDQRLSLQELND	LNDFVTGKVPKDQIEV	R	L	S	G	K	V	13	0	1462.77	Haliotis_sp_Tri_137490_c0_g1_i1;comp97298_c0_seq1_5 len=1379 path=[1862:0-140 2003:141-276 2139:277-300 4970:301-352 6696:353-353 5023:354-418 8496:419-525 5195:526-580 5250:581-738 5408:739-749 5419:750-766 5436:767-972 5642:973-1378];comp97298_c0_seq3_5 len=689 path=[7054:0-76 5436:77-282 5642:283-688];Haliotis_sp_idb_48292_c0_g1_i1	Haliotis_sp_Tri_137490_c0_g1_i1	62	74	yes	no	2	1.69e-05	139.86	45715000			2
LSNIYGTQK	YNSQPNPKLSNIYGTQ	SNIYGTQKKQNSPPND	K	L	S	Q	K	K	9	0	1022.54	Haliotis_sp_idb_8012_c0_g1_i1	Haliotis_sp_idb_8012_c0_g1_i1	681	689	yes	yes	2	0.0044092	135.43	18352000			2
LSPGDLLWK	YNLKPSERLSPGDLLW	SPGDLLWKLYTENTNM	R	L	S	W	K	L	9	0	1027.57	Haliotis_sp_Tri_25106_c0_g1_i1	Haliotis_sp_Tri_25106_c0_g1_i1	160	168	yes	yes	2	0.042037	99.688	47803000			2
LSPLFTTR	IVNDVEVRLSPLFTTR	LSPLFTTRGRGREFCI	R	L	S	T	R	G	8	0	933.528	Haliotis_sp_idb_12724_c0_g1_i1;comp82638_c0_seq1_6 len=2489 path=[2469:0-1041 3511:1042-1521 3991:1522-2488];Haliotis_sp_Tri_98279_c0_g1_i1;comp92329_c0_seq1_3 len=1563 path=[1541:0-299 1841:300-301 1843:302-856 2398:857-903 2445:904-1058 2600:1059-1064 2606:1065-1353 2895:1354-1562]	Haliotis_sp_idb_12724_c0_g1_i1	123	130	yes	no	2	0.023183	97.635	0			1
LSPVPNTDPYTGTGNMLKPITNAEFGAIMQR	LSHPIEPRLSPVPNTD	EFGAIMQRMLVQRLRK	R	L	S	Q	R	M	31	1	3332.65	Haliotis_sp_idb_27355_c0_g1_i1	Haliotis_sp_idb_27355_c0_g1_i1	527	557	yes	yes	3;4	4.9e-30	92.924	22418000	408;409		3
LSQVGQKPLTDASALVSGAGDAK	NLAEDMVKLSQVGQKP	VSGAGDAKTLQTPGSF	K	L	S	A	K	T	23	1	2212.17	Haliotis_sp_CLC_2877_c0_g1_i1;Haliotis_sp_idb_3129_c0_g1_i1;comp102281_c0_seq4_1 len=4840 path=[11773:0-133 5565:134-134 5566:135-785 6217:786-1212 6644:1213-2728 8160:2729-2746 8178:2747-3403 8835:3404-3917 15131:3918-3922 15136:3923-3927 15141:3928-3940 9372:3941-4640 10072:4641-4838 14334:4839-4839];comp102281_c0_seq5_3 len=4854 path=[13235:0-148 5566:149-799 6217:800-1226 6644:1227-2742 8160:…	Haliotis_sp_CLC_2877_c0_g1_i1	227	249	yes	no	3	5.49e-11	95.223	52381000			2
LSSLVDASASAR	SINNLAGRLSSLVDAS	VDASASARASANANAG	R	L	S	A	R	A	12	0	1175.61	Haliotis_sp_Tri_107535_c0_g1_i1;Haliotis_sp_CLC_21_c0_g1_i1	Haliotis_sp_Tri_107535_c0_g1_i1	40	51	yes	no	2	6.54e-05	133.32	920040000			27
LSSMPNPTPAQLQSVMSQFQQLER	QFAALDSKLSSMPNPT	SQFQQLERQMEMANNP	K	L	S	E	R	Q	24	0	2716.33	Haliotis_sp_idb_32603_c0_g1_i1;Haliotis_sp_idb_32602_c0_g1_i1;Haliotis_sp_Tri_121152_c0_g1_i1;Haliotis_sp_idb_32598_c0_g1_i1;comp184680_c0_seq1_2 len=342 path=[1:0-341]	Haliotis_sp_idb_32603_c0_g1_i1	538	561	yes	no	3	8.39e-20	100.62	31630000	420;421		11
LTAEASMYEK	IQTEVVKRLTAEASMY	AEASMYEKEVETLEAR	R	L	T	E	K	E	10	0	1141.53	comp96038_c1_seq3_1 len=652 path=[2212:0-24 2237:25-106 2319:107-155 2368:156-188 9644:189-297 2510:298-322 2535:323-344 2557:345-368 2581:369-395 17637:396-404 17646:405-422 2635:423-519 2732:520-651]	comp96038_c1_seq3_1 len=652 path=[2212:0-24 2237:25-106 2319:107-155 2368:156-188 9644:189-297 2510:298-322 2535:323-344 2557:345-368 2581:369-395 17637:396-404 17646:405-422 2635:423-519 2732:520-651]	43	52	yes	yes	2	0.00080266	123.51	38816000	145		7
LTCNRPEEVNCPAER	GLYWDQDKLTCNRPEE	EVNCPAERCNDPMTTT	K	L	T	E	R	C	15	1	1843.83	Haliotis_sp_idb_25730_c0_g1_i1;Haliotis_sp_idb_25731_c0_g1_i1	Haliotis_sp_idb_25730_c0_g1_i1	467	481	yes	no	3	1.66e-11	132.84	118180000			10
LTDREDLQVLR	IEKTYGQKLTDREDLQ	REDLQVLRMQVEQAKL	K	L	T	L	R	M	11	1	1356.74	Haliotis_sp_idb_2214_c0_g1_i1;comp106543_c0_seq12_5 len=1411 path=[3449:0-30 12683:31-58 3508:59-337 3787:338-349 17373:350-528 3978:529-529 3979:530-553 4003:554-889 4339:890-913 4363:914-1410];comp106543_c0_seq11_6 len=1451 path=[3409:0-23 14576:24-25 3435:26-39 3449:40-70 3480:71-98 3508:99-377 3787:378-389 17373:390-568 3978:569-569 3979:570-593 4003:594-929 4339:930-953 4363:954-1450];comp10…	Haliotis_sp_idb_2214_c0_g1_i1	282	292	yes	no	3	6.88e-06	159.94	45703000			4
LTDVTSFIVYHLLEGSPIK	GEHIEGDRLTDVTSFI	LLEGSPIKEKCRLLPS	R	L	T	I	K	E	19	0	2131.16	Haliotis_sp_idb_26030_c0_g1_i1	Haliotis_sp_idb_26030_c0_g1_i1	232	250	yes	yes	2;3	9.96e-118	254.58	3017700000			38
LTDVTSFIVYHLLEGSPIKEK	GEHIEGDRLTDVTSFI	EGSPIKEKCRLLPSRS	R	L	T	E	K	C	21	1	2388.29	Haliotis_sp_idb_26030_c0_g1_i1	Haliotis_sp_idb_26030_c0_g1_i1	232	252	yes	yes	3;4	2.67e-15	130.05	97699000			6
LTLDKLDVK	AKMSLSNKLTLDKLDV	TLDKLDVKGKRVVMRV	K	L	T	V	K	G	9	1	1043.62	comp118163_c0_seq1_4 len=717 path=[1:0-716]	comp118163_c0_seq1_4 len=717 path=[1:0-716]	26	34	yes	yes	3	0.021092	79.148	9715400			1
LTLQVSFK	FNNANKAKLTLQVSFK	LTLQVSFKGKKSGLCE	K	L	T	F	K	G	8	0	934.549	Haliotis_sp_Tri_2304_c0_g1_i1;tr|A0MCQ4|A0MCQ4_HALRU Vitelline envelope zona pellucida domain 8 OS=Haliotis rufescens GN=VEZP8 PE=2 SV=1;tr|A0MCQ5|A0MCQ5_HALFU Vitelline envelope zona pellucida domain 8 OS=Haliotis fulgens GN=VEZP8 PE=2 SV=1	Haliotis_sp_Tri_2304_c0_g1_i1	77	84	yes	no	2	0.00036952	141.39	21607000			7
LTNINGVK	TFPRLRSRLTNINGVK	LTNINGVKSVSCKCFK	R	L	T	V	K	S	8	0	857.497	comp68339_c0_seq1_1 len=356 path=[334:0-28 363:29-103 438:104-268 603:269-355]	comp68339_c0_seq1_1 len=356 path=[334:0-28 363:29-103 438:104-268 603:269-355]	74	81	yes	yes	2	1.07e-08	122.74	9010700			2
LTNINGVKSVSCK	TFPRLRSRLTNINGVK	GVKSVSCKCFKIRDAU	R	L	T	C	K	C	13	1	1418.76	comp68339_c0_seq1_1 len=356 path=[334:0-28 363:29-103 438:104-268 603:269-355]	comp68339_c0_seq1_1 len=356 path=[334:0-28 363:29-103 438:104-268 603:269-355]	74	86	yes	yes	3	0.00034696	111.31	5174400			2
LTPEEEEILNK	LGRKKGAKLTPEEEEI	EEEEILNKKRSKKIQK	K	L	T	N	K	K	11	0	1313.67	comp24075_c0_seq1_1 len=701 path=[1:0-605 607:606-676 678:677-700];comp24075_c0_seq2_1 len=772 path=[1:0-605 607:606-676 1414:677-747 678:748-771]	comp24075_c0_seq1_1 len=701 path=[1:0-605 607:606-676 678:677-700]	139	149	yes	no	2	0.0082743	101.39	6551700			2
LTQDEVSNFIK	IDSDGDKKLTQDEVSN	DEVSNFIKEQMKDSGA	K	L	T	I	K	E	11	0	1292.66	Haliotis_sp_CLC_4517_c0_g1_i1;comp94020_c0_seq1_3 len=1732 path=[1710:0-267 1978:268-280 1991:281-304 3478:305-310 2021:311-390 2101:391-394 2105:395-1286 2997:1287-1394 3105:1395-1462 5000:1463-1468 5006:1469-1542 3253:1543-1583 3294:1584-1706 5099:1707-1731]	Haliotis_sp_CLC_4517_c0_g1_i1	152	162	yes	no	2	5.94e-08	166.14	60510000			2
LTQEIPGGVTPK	EPITFTMKLTQEIPGG	IPGGVTPKCSFWDIRQ	K	L	T	P	K	C	12	0	1238.69	Haliotis_sp_Tri_129647_c0_g1_i1;comp92139_c0_seq1_6 len=4232 path=[4311:0-46 4358:47-49 4361:50-618 4930:619-1740 6052:1741-2273 6585:2274-3976 8288:3977-3984 8296:3985-4201 36:4202-4219 54:4220-4220 26:4221-4231];comp92139_c0_seq2_6 len=4253 path=[4311:0-46 4358:47-49 4361:50-618 8678:619-639 4930:640-1761 6052:1762-2294 6585:2295-3997 8288:3998-4005 8296:4006-4222 36:4223-4240 54:4241-4241 26:4…	Haliotis_sp_Tri_129647_c0_g1_i1	482	493	yes	no	2	4.32e-06	158.42	239560000			23
LTQGTSLTENDIFPSK	FDTVGRHRLTQGTSLT	ENDIFPSKSDLHLNQD	R	L	T	S	K	S	16	0	1749.88	Haliotis_sp_idb_3591_c0_g1_i1	Haliotis_sp_idb_3591_c0_g1_i1	897	912	yes	yes	2	6.74e-13	152.94	92654000			11
LTQLDYR	NSGRRRGRLTQLDYRR	RLTQLDYRRDFTIGPN	R	L	T	Y	R	R	7	0	907.476	Haliotis_sp_idb_64214_c0_g1_i1;comp52612_c0_seq1_4 len=206 path=[1:0-40 42:41-50 475:51-205];comp91920_c0_seq3_1 len=597 path=[1:0-45 47:46-58 60:59-105 3114:106-130 3139:131-184 170:185-200 6194:201-255 241:256-280 266:281-547 533:548-571 4603:572-596]	comp91920_c0_seq3_1 len=597 path=[1:0-45 47:46-58 60:59-105 3114:106-130 3139:131-184 170:185-200 6194:201-255 241:256-280 266:281-547 533:548-571 4603:572-596]	120	126	no	no	2	7.84e-06	202.2	164780000			2
LTQLGYPR	NSGPRRGRLTQLGYPR	LTQLGYPRVVKIEDED	R	L	T	P	R	V	8	0	946.524	Haliotis_sp_idb_51603_c0_g1_i1	Haliotis_sp_idb_51603_c0_g1_i1	34	41	yes	yes	2	0.00085926	162.5	754440000			22
LTQSNAILR	YYVDGDIKLTQSNAIL	TQSNAILRHIARTHNC	K	L	T	L	R	H	9	0	1014.58	Haliotis_sp_idb_35506_c0_g1_i1;comp97330_c0_seq1_5 len=1499 path=[5244:0-5 736:6-29 760:30-93 824:94-113 844:114-179 910:180-219 950:220-446 1177:447-470 1201:471-564 1295:565-588 1319:589-602 1333:603-626 1357:627-688 1419:689-725 1456:726-928 1659:929-945 1676:946-1117 1848:1118-1141 1872:1142-1351 2082:1352-1425 2156:1426-1449 2180:1450-1498];comp97330_c0_seq2_5 len=2228 path=[1:0-265 267:266-…	Haliotis_sp_idb_35506_c0_g1_i1	69	77	yes	no	2	0.0051339	133.23	31038000			3
LTRPEQSSSVASPAR	PTARSSIKLTRPEQSS	SSVASPARVSVSRPSS	K	L	T	A	R	V	15	1	1584.82	Haliotis_sp_CLC_73_c0_g1_i1	Haliotis_sp_CLC_73_c0_g1_i1	540	554	yes	yes	2;3;4	1.19e-11	145.52	5716000000			25
LTSPCEGVDEETIDCHTFACTPLAR	CDMTSHGKLTSPCEGV	FACTPLARTCSEWGVH	K	L	T	A	R	T	25	0	2878.26	Haliotis_sp_Tri_60358_c0_g1_i1;comp100296_c0_seq2_4 len=1285 path=[1:0-265 5597:266-286 5625:287-300 302:301-312 314:313-373 375:374-376 378:377-486 5775:487-494 496:495-793 795:794-794 796:795-810 812:811-841 5887:842-860 862:861-878 880:879-930 932:931-948 950:949-1067 1069:1068-1086 1088:1087-1137 5998:1138-1196 1198:1197-1214 1216:1215-1264 3830:1265-1284];comp100296_c0_seq3_4 len=1363 path=[…	Haliotis_sp_Tri_60358_c0_g1_i1	105	129	yes	no	3	1.95e-11	89.297	5511000			2
LTTSHYTDYISNSGR	VNVLDTSKLTTSHYTD	DYISNSGRNPTLIGQS	K	L	T	G	R	N	15	0	1713.8	Haliotis_sp_Tri_45070_c0_g1_i1	Haliotis_sp_Tri_45070_c0_g1_i1	894	908	yes	yes	2;3	7.77e-39	207.4	260040000			16
LTVHPGDTIK	PYNLLVSKLTVHPGDT	VHPGDTIKVTIEGTKD	K	L	T	I	K	V	10	0	1079.6	Haliotis_sp_Tri_63049_c0_g1_i1	Haliotis_sp_Tri_63049_c0_g1_i1	109	118	yes	yes	2;3	0.00044878	147.74	4710000000			51
LTVHPGDTIKVTIEGTK	PYNLLVSKLTVHPGDT	KVTIEGTKDFRGFLVK	K	L	T	T	K	D	17	1	1808	Haliotis_sp_Tri_63049_c0_g1_i1	Haliotis_sp_Tri_63049_c0_g1_i1	109	125	yes	yes	3;4	3.44e-09	139.08	32642000			2
LTVMFEDLQQIK	DISKDKNKLTVMFEDL	FEDLQQIKADNSTIAG	K	L	T	I	K	A	12	0	1463.77	Haliotis_sp_Tri_3358_c0_g1_i1;comp104129_c0_seq10_1 len=1144 path=[2754:0-23 9568:24-430 3225:431-466 13313:467-484 3279:485-486 3281:487-540 3335:541-578 3373:579-640 13439:641-680 3475:681-712 3507:713-878 13652:879-892 13666:893-895 3690:896-913 3708:914-1079 13743:1080-1087 13751:1088-1089 13753:1090-1118 13782:1119-1130 13794:1131-1132 13796:1133-1143];comp104129_c0_seq6_3 len=1287 path=[262…	Haliotis_sp_Tri_3358_c0_g1_i1	52	63	yes	no	2	2.89e-05	142.08	7158000	25		2
LTVNNFMSSLK	PEQKINNKLTVNNFMS	NNFMSSLKENIHGLNS	K	L	T	L	K	E	11	0	1252.65	Haliotis_sp_Tri_12080_c0_g1_i1	Haliotis_sp_Tri_12080_c0_g1_i1	807	817	yes	yes	2	0.0007045	121.02	139240000	541		16
LVADCNIQGCPAVPTCVDPSPIPSLQCPIGK	NCTVGKCRLVADCNIQ	SLQCPIGKPALNSYGN	R	L	V	G	K	P	31	0	3362.61	Haliotis_sp_Tri_116352_c0_g1_i1	Haliotis_sp_Tri_116352_c0_g1_i1	48	78	yes	yes	3;4	1.92e-24	86.933	72913000			5
LVAIVDVIDQNR	SFGPHAGKLVAIVDVI	VDVIDQNRALVDGPCT	K	L	V	N	R	A	12	0	1353.76	comp106657_c0_seq1_1 len=729 path=[1793:0-138 1932:139-504 11374:505-512 11382:513-524 2318:525-528 2322:529-549 11412:550-563 2357:564-606 11440:607-618 11452:619-621 11455:622-728];comp106657_c0_seq12_1 len=1038 path=[1793:0-138 1932:139-504 11374:505-512 11382:513-524 2318:525-528 2322:529-549 11412:550-563 2357:564-606 11440:607-618 11452:619-621 2415:622-652 2446:653-656 2450:657-669 11515:6…	comp106657_c0_seq1_1 len=729 path=[1793:0-138 1932:139-504 11374:505-512 11382:513-524 2318:525-528 2322:529-549 11412:550-563 2357:564-606 11440:607-618 11452:619-621 11455:622-728]	32	43	yes	no	2	0.0026377	107.09	4612800			2
LVDPDDIEEAKK	FDAAIEKRLVDPDDIE	DDIEEAKKSANVPYPQ	R	L	V	K	K	S	12	1	1370.69	Haliotis_sp_Tri_129603_c0_g1_i1;comp105495_c0_seq9_4 len=2286 path=[9783:0-21 1946:22-1210 3135:1211-1564 19827:1565-1565 3490:1566-1729 3654:1730-2285];comp105495_c0_seq23_4 len=2970 path=[19402:0-22 1262:23-58 19462:59-65 1305:66-160 1400:161-295 1535:296-322 19538:323-324 1565:325-335 1576:336-374 1615:375-416 1657:417-426 1667:427-437 1678:438-503 19643:504-507 1748:508-513 1754:514-548 19668…	Haliotis_sp_Tri_129603_c0_g1_i1	634	645	yes	no	3	0.0013973	88.021	30564000			2
LVEALFDGDR	FTTQGRDRLVEALFDG	EALFDGDRGYADCAVF	R	L	V	D	R	G	10	0	1133.57	Haliotis_sp_Tri_52786_c0_g1_i1;comp98044_c0_seq2_2 len=1470 path=[1516:0-58 1575:59-108 1625:109-129 1646:130-263 1780:264-270 1787:271-569 6139:570-574 6144:575-586 2103:587-594 2111:595-1113 2630:1114-1130 2647:1131-1259 2776:1260-1391 2908:1392-1418 5283:1419-1469];comp98044_c0_seq5_2 len=630 path=[1516:0-58 1575:59-108 1625:109-129 1646:130-263 1780:264-270 1787:271-569 6139:570-574 6144:575-…	Haliotis_sp_Tri_52786_c0_g1_i1	41	50	yes	no	2	0.0021504	146.11	206980000			12
LVGIEYGDPLVHSLIPDENYR	YCYEKADRLVGIEYGD	LIPDENYRFPTPCGHR	R	L	V	Y	R	F	21	0	2398.22	Haliotis_sp_CLC_15249_c0_g1_i1;comp82445_c0_seq1_6 len=1140 path=[1118:0-286 1405:287-323 1442:324-368 1487:369-383 1502:384-1139]	Haliotis_sp_CLC_15249_c0_g1_i1	73	93	yes	no	3	4.44e-08	101.17	9653400			4
LVGQIGR	SCTDVQDKLVGQIGRW	KLVGQIGRWTGPDGCA	K	L	V	G	R	W	7	0	741.45	comp70368_c0_seq1_3 len=272 path=[893:0-86 1273:87-97 742:98-112 757:113-271]	comp70368_c0_seq1_3 len=272 path=[893:0-86 1273:87-97 742:98-112 757:113-271]	43	49	yes	yes	2	0.035691	153.67	72466000			1
LVGTTKVIYDYK	TGDRSNNKLVGTTKVI	TKVIYDYKKRIAYSID	K	L	V	Y	K	K	12	1	1398.78	Haliotis_sp_Tri_31892_c0_g1_i1;comp22593_c0_seq1_3 len=735 path=[1:0-734]	Haliotis_sp_Tri_31892_c0_g1_i1	67	78	no	no	2	1.48e-21	206.32	25561000			2
LVIITAGAR	YCVTANSKLVIITAGA	VIITAGARQQEGESRL	K	L	V	A	R	Q	9	0	912.576	comp62064_c0_seq1_4 len=1568 path=[1:0-1348 1350:1349-1567]	comp62064_c0_seq1_4 len=1568 path=[1:0-1348 1350:1349-1567]	118	126	yes	yes	2	0.0065997	156.51	61800000			3
LVIPQDLTCR	QVGLHQVKLVIPQDLT	IPQDLTCRHCVLQWRW	K	L	V	C	R	H	10	0	1213.65	Haliotis_sp_idb_66139_c0_g1_i1	Haliotis_sp_idb_66139_c0_g1_i1	65	74	yes	yes	2	4.98e-05	137.05	928730000			13
LVIPSDMGYGDR	MCEGEKRKLVIPSDMG	SDMGYGDRGAPPKIPG	K	L	V	D	R	G	12	0	1321.63	Haliotis_sp_CLC_5354_c0_g1_i1;comp91372_c0_seq1_1 len=2171 path=[2149:0-1207 3357:1208-1276 3426:1277-1856 4006:1857-1938 4088:1939-1945 4095:1946-2170]	Haliotis_sp_CLC_5354_c0_g1_i1	108	119	yes	no	2	0.0066391	68.676	65734000	122		3
LVMSMGYFGITPGIK	VGSVNNVKLVMSMGYF	FGITPGIKDPSVFNPP	K	L	V	I	K	D	15	0	1612.84	comp103384_c0_seq2_4 len=1187 path=[1163:0-170 5826:171-172 5828:173-203 1367:204-205 1369:206-224 5878:225-251 5905:252-305 1469:306-345 5962:346-377 2887:378-401 6002:402-403 6004:404-411 6012:412-414 1576:415-415 1577:416-440 1602:441-475 6038:476-481 6044:482-488 1650:489-521 1683:522-525 6072:526-539 6086:540-575 6105:576-589 6119:590-596 1758:597-605 6131:606-615 6141:616-623 2504:624-660 1…	Haliotis_sp_Tri_16732_c0_g1_i1	182	196	no	no	2	6.29e-05	106.14	137260000	16;17		6
LVPGQVYSSDIQCK	TVSPVTTKLVPGQVYS	YSSDIQCKLALGNQSY	K	L	V	C	K	L	14	0	1592.79	Haliotis_sp_Tri_135479_c0_g1_i1	Haliotis_sp_Tri_135479_c0_g1_i1	427	440	yes	yes	2	0.0028997	79.875	6022200			0
LVQAFQFTDK	RSVDEIIRLVQAFQFT	QAFQFTDKHGEVCPAG	R	L	V	D	K	H	10	0	1195.62	comp51700_c0_seq3_3 len=645 path=[1:0-572 574:573-644];tr|B1N694|B1N694_HALDI Thioredoxin peroxidase 2 OS=Haliotis discus discus PE=2 SV=1;Haliotis_sp_idb_57414_c0_g1_i1;comp81198_c0_seq1_2 len=1114 path=[3705:0-153 196:154-1113];comp81198_c0_seq4_1 len=1155 path=[1:0-173 175:174-192 194:193-193 195:194-194 196:195-1154];comp81198_c0_seq3_2 len=1228 path=[3189:0-265 194:266-266 195:267-267 196:26…	comp51700_c0_seq3_3 len=645 path=[1:0-572 574:573-644]	175	184	yes	no	2	0.00063939	117.52	92751000			11
LVQNCLWTLR	HLTDPSQRLVQNCLWT	QNCLWTLRNLSDAATK	R	L	V	L	R	N	10	0	1301.69	comp133740_c0_seq1_1 len=1438 path=[1416:0-1437];tr|A7L6B1|A7L6B1_HALAI Beta-catenin (Fragment) OS=Haliotis asinina PE=2 SV=1;Haliotis_sp_CLC_1079_c0_g1_i1;comp87734_c0_seq2_1 len=3625 path=[1:0-462 464:463-2415 2417:2416-2809 2811:2810-3206 3211:3207-3624]	comp133740_c0_seq1_1 len=1438 path=[1416:0-1437]	229	238	yes	no	2	0.00047095	133.81	17531000			5
LVQTDCTTCPPEPVCIQPR	CAPGQECRLVQTDCTT	EPVCIQPRLRVSSCRY	R	L	V	P	R	L	19	0	2270.05	Haliotis_sp_idb_45304_c0_g1_i1;Haliotis_sp_idb_45305_c0_g1_i1	Haliotis_sp_idb_45304_c0_g1_i1	45	63	yes	no	3	1.05e-05	76.586	9732500			2
LVQYQGTNVGFSNPER	DTPQDFIKLVQYQGTN	VGFSNPERSAAWCGKE	K	L	V	E	R	S	16	0	1807.89	Haliotis_sp_Tri_129603_c0_g1_i1;comp105495_c0_seq9_4 len=2286 path=[9783:0-21 1946:22-1210 3135:1211-1564 19827:1565-1565 3490:1566-1729 3654:1730-2285];comp105495_c0_seq23_4 len=2970 path=[19402:0-22 1262:23-58 19462:59-65 1305:66-160 1400:161-295 1535:296-322 19538:323-324 1565:325-335 1576:336-374 1615:375-416 1657:417-426 1667:427-437 1678:438-503 19643:504-507 1748:508-513 1754:514-548 19668…	Haliotis_sp_Tri_129603_c0_g1_i1	268	283	yes	no	2	1.53e-11	145.69	22075000			3
LVSALLPR	ALNTGISKLVSALLPR	LVSALLPRSTHAGHPS	K	L	V	P	R	S	8	0	867.554	Haliotis_sp_Tri_45070_c0_g1_i1;Haliotis_sp_idb_19360_c0_g1_i1	Haliotis_sp_Tri_45070_c0_g1_i1	1282	1289	yes	no	2	0.026634	132.57	63035000			2
LVSHLNLAEDMVK	ERLDILTKLVSHLNLA	NLAEDMVKLSQVGQKP	K	L	V	V	K	L	13	0	1467.78	Haliotis_sp_CLC_2877_c0_g1_i1;Haliotis_sp_idb_3129_c0_g1_i1;comp102281_c0_seq4_1 len=4840 path=[11773:0-133 5565:134-134 5566:135-785 6217:786-1212 6644:1213-2728 8160:2729-2746 8178:2747-3403 8835:3404-3917 15131:3918-3922 15136:3923-3927 15141:3928-3940 9372:3941-4640 10072:4641-4838 14334:4839-4839];comp102281_c0_seq5_3 len=4854 path=[13235:0-148 5566:149-799 6217:800-1226 6644:1227-2742 8160:…	Haliotis_sp_CLC_2877_c0_g1_i1	214	226	yes	no	2;3	0.00010224	115.12	61998000	11		9
LVSLYHQVVALGGSR	LLAATINKLVSLYHQV	VVALGGSRANQLLQSP	K	L	V	S	R	A	15	0	1597.89	Haliotis_sp_idb_18725_c0_g1_i1	Haliotis_sp_idb_18725_c0_g1_i1	451	465	yes	yes	2;3	4.85e-12	159.69	256140000			24
LVSVVVESFK	GCVNVLAKLVSVVVES	SVVVESFKLGCFKIPP	K	L	V	F	K	L	10	0	1105.64	Haliotis_sp_idb_39359_c0_g1_i1;comp91520_c0_seq1_2 len=1858 path=[1836:0-405 2242:406-408 2245:409-483 2320:484-503 2340:504-533 2370:534-552 2389:553-1375 3212:1376-1409 3246:1410-1766 3603:1767-1857]	Haliotis_sp_idb_39359_c0_g1_i1	163	172	yes	no	2	0.0073209	110.38	35974000			2
LVVGLASYGR	RAGVPKHKLVVGLASY	VGLASYGRSFQLTSSS	K	L	V	G	R	S	10	0	1033.59	comp79626_c0_seq1_4 len=1656 path=[1634:0-1091 2726:1092-1132 2767:1133-1655];Haliotis_sp_CLC_4454_c0_g1_i1;Haliotis_sp_CLC_4455_c0_g1_i1;Haliotis_sp_idb_43266_c0_g1_i1	Haliotis_sp_idb_43266_c0_g1_i1	273	282	no	no	2	7.82e-05	159.79	587270000			22
LVVVTTCGLNQYFDPVNK	FIQCRNERLVVVTTCG	QYFDPVNKNCRTALTQ	R	L	V	N	K	N	18	0	2066.05	Haliotis_sp_idb_1745_c0_g1_i1;Haliotis_sp_CLC_2232_c0_g1_i1	Haliotis_sp_idb_1745_c0_g1_i1	1611	1628	yes	no	2;3	5.87e-11	133.86	182020000			19
LVVVTTCGLNQYFDPVNKNCR	FIQCRNERLVVVTTCG	DPVNKNCRTALTQSAV	R	L	V	C	R	T	21	1	2496.23	Haliotis_sp_idb_1745_c0_g1_i1;Haliotis_sp_CLC_2232_c0_g1_i1	Haliotis_sp_idb_1745_c0_g1_i1	1611	1631	yes	no	3	7.59e-06	70.837	1558800			1
LYADNLSGGQNVPK	ITLLSHRKLYADNLSG	SGGQNVPKAIQKVHEL	K	L	Y	P	K	A	14	0	1474.74	Haliotis_sp_CLC_4146_c0_g1_i1;comp87152_c0_seq1_4 len=1152 path=[1:0-8 10:9-10 12:11-34 36:35-35 37:36-59 61:60-303 305:304-306 308:307-330 332:331-879 881:880-903 905:904-1151];Haliotis_sp_idb_7271_c0_g1_i1	Haliotis_sp_CLC_4146_c0_g1_i1	101	114	yes	no	2	0.0049678	85.837	43987000			3
LYGGTGTQYNTQGYYAAQQR	QTYMMHQRLYGGTGTQ	GYYAAQQRPAYQYNYQ	R	L	Y	Q	R	P	20	0	2239.03	comp49273_c0_seq1_2 len=963 path=[941:0-578 1520:579-686 1628:687-914 1856:915-962];Haliotis_sp_Tri_105572_c0_g1_i1;Haliotis_sp_idb_46434_c0_g1_i1	comp49273_c0_seq1_2 len=963 path=[941:0-578 1520:579-686 1628:687-914 1856:915-962]	56	75	yes	no	3	1.26e-37	171.78	75961000			5
LYPTAIIPHSR	AKAQAVCRLYPTAIIP	TAIIPHSRNCHWFYNC	R	L	Y	S	R	N	11	0	1266.71	Haliotis_sp_idb_1745_c0_g1_i1;Haliotis_sp_CLC_2232_c0_g1_i1	Haliotis_sp_idb_1745_c0_g1_i1	702	712	yes	no	2	0.0037513	113.69	4165400			1
LYTLVLTDPDAPSR	WDGLDPGKLYTLVLTD	TDPDAPSRKDPKFREW	K	L	Y	S	R	K	14	0	1559.82	comp123733_c0_seq1_5 len=1186 path=[1164:0-1185]	comp123733_c0_seq1_5 len=1186 path=[1164:0-1185]	77	90	yes	yes	2	0.0022177	94.09	5880700			2
MADLLEERPSATDEK	AVFMTHYKMADLLEER	RPSATDEKRTSTKIAS	K	M	A	E	K	R	15	1	1703.8	Haliotis_sp_Tri_129647_c0_g1_i1;comp92139_c0_seq1_6 len=4232 path=[4311:0-46 4358:47-49 4361:50-618 4930:619-1740 6052:1741-2273 6585:2274-3976 8288:3977-3984 8296:3985-4201 36:4202-4219 54:4220-4220 26:4221-4231];comp92139_c0_seq2_6 len=4253 path=[4311:0-46 4358:47-49 4361:50-618 8678:619-639 4930:640-1761 6052:1762-2294 6585:2295-3997 8288:3998-4005 8296:4006-4222 36:4223-4240 54:4241-4241 26:4…	Haliotis_sp_Tri_129647_c0_g1_i1	433	447	yes	no	3	9.39e-08	100.11	54584000	130		6
MADLLEERPSATDEKR	AVFMTHYKMADLLEER	PSATDEKRTSTKIASS	K	M	A	K	R	T	16	2	1859.9	Haliotis_sp_Tri_129647_c0_g1_i1;comp92139_c0_seq1_6 len=4232 path=[4311:0-46 4358:47-49 4361:50-618 4930:619-1740 6052:1741-2273 6585:2274-3976 8288:3977-3984 8296:3985-4201 36:4202-4219 54:4220-4220 26:4221-4231];comp92139_c0_seq2_6 len=4253 path=[4311:0-46 4358:47-49 4361:50-618 8678:619-639 4930:640-1761 6052:1762-2294 6585:2295-3997 8288:3998-4005 8296:4006-4222 36:4223-4240 54:4241-4241 26:4…	Haliotis_sp_Tri_129647_c0_g1_i1	433	448	yes	no	3;4	9.95e-06	107.5	102400000	130		16
MAEMFAL	ANMILMTKMAEMFAL_	KMAEMFAL________	K	M	A	A	L	-	7	0	811.361	Haliotis_sp_CLC_12027_c0_g1_i1;Haliotis_sp_idb_54497_c0_g1_i1;Haliotis_sp_idb_41452_c0_g1_i1	Haliotis_sp_CLC_12027_c0_g1_i1	174	180	yes	no	1;2	0.024968	74.597	1370700000	281;282		1
MAEYHQFDMQK	NLFEQFSKMAEYHQFD	YHQFDMQKMRAAMQQS	K	M	A	Q	K	M	11	0	1426.6	Haliotis_sp_idb_27355_c0_g1_i1	Haliotis_sp_idb_27355_c0_g1_i1	210	220	yes	yes	2;3	5.77e-06	158.42	156360000	410;411		13
MAFQQTVLLAVEPPHSK	MKGYAAQKMAFQQTVL	AVEPPHSKADDYRLPV	K	M	A	S	K	A	17	0	1895	Haliotis_sp_Tri_129603_c0_g1_i1;comp105495_c0_seq9_4 len=2286 path=[9783:0-21 1946:22-1210 3135:1211-1564 19827:1565-1565 3490:1566-1729 3654:1730-2285];comp105495_c0_seq23_4 len=2970 path=[19402:0-22 1262:23-58 19462:59-65 1305:66-160 1400:161-295 1535:296-322 19538:323-324 1565:325-335 1576:336-374 1615:375-416 1657:417-426 1667:427-437 1678:438-503 19643:504-507 1748:508-513 1754:514-548 19668…	Haliotis_sp_Tri_129603_c0_g1_i1	416	432	yes	no	3	0.00033583	72.187	9070600	565		3
MAGVAGPLEDVLK	EDVMKIAKMAGVAGPL	GPLEDVLKKTLSTEKP	K	M	A	L	K	K	13	0	1298.69	Haliotis_sp_Tri_12080_c0_g1_i1	Haliotis_sp_Tri_12080_c0_g1_i1	41	53	yes	yes	2	0.00060158	100.22	124110000	542		16
MAGVAGPLEDVLKK	EDVMKIAKMAGVAGPL	PLEDVLKKTLSTEKPV	K	M	A	K	K	T	14	1	1426.79	Haliotis_sp_Tri_12080_c0_g1_i1	Haliotis_sp_Tri_12080_c0_g1_i1	41	54	yes	yes	2;3	3.95e-11	125.53	257220000	542		28
MAIFEYSDR	________________	AIFEYSDRIGGRMFTA	-	M	A	D	R	I	9	0	1130.51	Haliotis_sp_idb_20988_c0_g1_i1;Haliotis_sp_idb_20996_c0_g1_i1	Haliotis_sp_idb_20988_c0_g1_i1	1	9	yes	no	2	0.022205	82.287	26673000			5
MAVSEAVLSSDYTK	AGMQLMRRMAVSEAVL	VLSSDYTKRMTALDAI	R	M	A	T	K	R	14	0	1499.72	sp|P86737|UP3_HALAI Uncharacterized protein 3 (Fragment) OS=Haliotis asinina PE=1 SV=1	sp|P86737|UP3_HALAI Uncharacterized protein 3 (Fragment) OS=Haliotis asinina PE=1 SV=1	63	76	yes	yes	2;3	3.78e-21	178.67	11658000000	624		98
MAVSEAVLSSDYTKR	AGMQLMRRMAVSEAVL	LSSDYTKRMTALDAIQ	R	M	A	K	R	M	15	1	1655.82	sp|P86737|UP3_HALAI Uncharacterized protein 3 (Fragment) OS=Haliotis asinina PE=1 SV=1	sp|P86737|UP3_HALAI Uncharacterized protein 3 (Fragment) OS=Haliotis asinina PE=1 SV=1	63	77	yes	yes	2;3	3.38e-77	246.63	3683200000	624		50
MAVSQAVLSSDYTK	AGMQFMRRMAVSQAVL	VLSSDYTKRMTALDAI	R	M	A	T	K	R	14	0	1498.73	Haliotis_sp_CLC_39_c0_g1_i1	Haliotis_sp_CLC_39_c0_g1_i1	80	93	yes	yes	2;3	3.99e-38	204.35	106900000000	311		344
MAVSQAVLSSDYTKR	AGMQFMRRMAVSQAVL	LSSDYTKRMTALDAIQ	R	M	A	K	R	M	15	1	1654.83	Haliotis_sp_CLC_39_c0_g1_i1	Haliotis_sp_CLC_39_c0_g1_i1	80	94	yes	yes	2;3;4	1.48e-46	220.46	30778000000	311		130
MAYYQVTESQNTYALQVMPCPPGTIYSPK	KVAVPFDRMAYYQVTE	PGTIYSPKKCHCVTSA	R	M	A	P	K	K	29	0	3336.55	Haliotis_sp_CLC_303_c0_g1_i1	Haliotis_sp_CLC_303_c0_g1_i1	497	525	yes	yes	3	1.85e-27	105.35	12171000	304;305		2
MCPYGLFWLQDYMR	GEFYVANRMCPYGLFW	FWLQDYMRCMAPSSVP	R	M	C	M	R	C	14	0	1878.83	Haliotis_sp_CLC_303_c0_g1_i1	Haliotis_sp_CLC_303_c0_g1_i1	387	400	yes	yes	2	0.00013475	106.32	7897100	306;307		2
MDELQLFR	VVSLSQPKMDELQLFR	MDELQLFRGDTVLLKG	K	M	D	F	R	G	8	0	1050.52	comp54249_c0_seq1_2 len=2907 path=[2885:0-27 2913:28-2564 5450:2565-2569 5455:2570-2906];Haliotis_sp_CLC_2239_c0_g1_i1;comp88090_c0_seq2_2 len=3013 path=[7022:0-158 3660:159-2989 7846:2990-3012];comp88090_c0_seq5_2 len=3082 path=[3432:0-227 3660:228-3058 7846:3059-3081];comp88090_c0_seq3_2 len=3202 path=[7022:0-158 3660:159-2989 6491:2990-3113 6616:3114-3201];comp88090_c0_seq4_2 len=3271 path=[34…	comp54249_c0_seq1_2 len=2907 path=[2885:0-27 2913:28-2564 5450:2565-2569 5455:2570-2906]	69	76	yes	no	2	0.012945	116.73	4601000	83		2
MDYLCPLR	ERIVRACRMDYLCPLR	MDYLCPLRPAH_____	R	M	D	L	R	P	8	0	1066.49	Haliotis_sp_Tri_73035_c0_g1_i1	Haliotis_sp_Tri_73035_c0_g1_i1	669	676	yes	yes	2	0.033199	95.909	196750000	606		12
MDYLCPLRPAH	ERIVRACRMDYLCPLR	LCPLRPAH________	R	M	D	A	H	-	11	1	1371.64	Haliotis_sp_Tri_73035_c0_g1_i1	Haliotis_sp_Tri_73035_c0_g1_i1	669	679	yes	yes	2;3	0.0020331	154.84	16088000000	606		40
MDYYHGSGDK	PAITQQRRMDYYHGSG	YYHGSGDKSLRWPGNN	R	M	D	D	K	S	10	0	1171.46	Haliotis_sp_Tri_108584_c0_g1_i1	Haliotis_sp_Tri_108584_c0_g1_i1	254	263	yes	yes	2;3	0.0037607	101.3	53878000	519		11
MDYYHGSGDKSLR	PAITQQRRMDYYHGSG	GSGDKSLRWPGNNEFH	R	M	D	L	R	W	13	1	1527.68	Haliotis_sp_Tri_108584_c0_g1_i1	Haliotis_sp_Tri_108584_c0_g1_i1	254	266	yes	yes	3;4	0.00019322	106.54	109620000	519		12
MEEIVEGCTGALHILAR	QQFVEGVRMEEIVEGC	GALHILARDVHNRIVI	R	M	E	A	R	D	17	0	1897.94	comp133740_c0_seq1_1 len=1438 path=[1416:0-1437]	comp133740_c0_seq1_1 len=1438 path=[1416:0-1437]	418	434	yes	yes	2;3	3e-22	169.37	73190000	56		14
MEHIVHIDLK	VMTERFRKMEHIVHID	HIVHIDLKGAPPKIDY	K	M	E	L	K	G	10	0	1233.65	Haliotis_sp_CLC_1739_c0_g1_i1;comp106607_c0_seq12_6 len=7128 path=[23573:0-41 1326:42-264 1549:265-279 1564:280-318 1603:319-361 19907:362-373 1658:374-447 1732:448-467 1752:468-667 1952:668-673 1958:674-781 2066:782-850 2135:851-934 2219:935-1004 2289:1005-1076 2361:1077-1111 2396:1112-1163 2448:1164-1216 19510:1217-1221 2506:1222-1852 3137:1853-1871 3156:1872-2531 3816:2532-2650 19161:2651-2670…	Haliotis_sp_CLC_1739_c0_g1_i1	215	224	yes	no	3	0.013827	73.499	14091000	37		1
MFSLEDVMK	QGEGAPAKMFSLEDVM	FSLEDVMKIAKMAGVA	K	M	F	M	K	I	9	0	1098.51	Haliotis_sp_Tri_12080_c0_g1_i1	Haliotis_sp_Tri_12080_c0_g1_i1	29	37	yes	yes	2	0.00051787	113.62	429010000	543;544		16
MFTAEIPTVTGTTVDFGAMR	YSDRIGGRMFTAEIPT	TVDFGAMRLKPSEHTY	R	M	F	M	R	L	20	0	2144.03	Haliotis_sp_idb_20988_c0_g1_i1;Haliotis_sp_idb_20996_c0_g1_i1	Haliotis_sp_idb_20988_c0_g1_i1	14	33	yes	no	3	4.44e-06	67.644	10080000	384;385		1
MFTAQIPTVPGTTVDFGAMR	YSDRIGGRMFTAQIPT	TVDFGAMRLNPKEHTF	R	M	F	M	R	L	20	0	2139.05	Haliotis_sp_Tri_25106_c0_g1_i1	Haliotis_sp_Tri_25106_c0_g1_i1	79	98	yes	yes	2;3	4.25e-13	100.39	104560000	582;583		10
MFTIAEYVLPK	LDRYKETKMFTIAEYV	IAEYVLPKFEVEIILP	K	M	F	P	K	F	11	0	1310.69	comp101644_c1_seq1_1 len=1326 path=[6320:0-664 6985:665-668 6989:669-1293 7614:1294-1325];Haliotis_sp_idb_12235_c0_g1_i1	comp101644_c1_seq1_1 len=1326 path=[6320:0-664 6985:665-668 6989:669-1293 7614:1294-1325]	258	268	no	no	2	0.029233	67.385	7913200			1
MFVLDEADEMLSR	YLSPKYIKMFVLDEAD	EADEMLSRGFKDQIYD	K	M	F	S	R	G	13	0	1554.71	comp64368_c0_seq1_4 len=1757 path=[1:0-287 289:288-1653 1655:1654-1756];comp61175_c0_seq1_4 len=743 path=[1369:0-393 649:394-432 688:433-742];comp61175_c0_seq2_5 len=510 path=[488:0-160 649:161-199 688:200-509];Haliotis_sp_Tri_26397_c0_g1_i1;comp78504_c0_seq3_1 len=1908 path=[1886:0-39 1926:40-689 2576:690-1360 3247:1361-1907];comp78504_c0_seq2_2 len=2215 path=[3771:0-346 1926:347-996 2576:997-16…	comp64368_c0_seq1_4 len=1757 path=[1:0-287 289:288-1653 1655:1654-1756]	175	187	yes	no	2	0.010565	66.784	3843600	92;93		1
MGMGSQPVSQYMGR	AAMEMNRRMGMGSQPV	PVSQYMGRRTGPSMGT	R	M	G	G	R	R	14	0	1527.66	Haliotis_sp_idb_22087_c0_g1_i1	Haliotis_sp_idb_22087_c0_g1_i1	696	709	yes	yes	2	0.0011665	94.688	2793700	386;387;388		1
MGPTQLR	MALHERRRMGPTQLRS	RMGPTQLRSQVGMGNG	R	M	G	L	R	S	7	0	801.417	Haliotis_sp_idb_3591_c0_g1_i1	Haliotis_sp_idb_3591_c0_g1_i1	436	442	yes	yes	2	0.015117	130.05	72261000			8
MHAPAPAMAD	AMGQMNGRMHAPAPAM	APAPAMAD________	R	M	H	A	D	-	10	0	1010.43	comp205609_c0_seq1_4 len=643 path=[1:0-642]	comp205609_c0_seq1_4 len=643 path=[1:0-642]	205	214	yes	yes	2	0.038923	60.91	543530			1
MHAPAPAMADPAR	AMGQMNGRMHAPAPAM	PAMADPARMGNMHGMN	R	M	H	A	R	M	13	0	1334.62	Haliotis_sp_idb_32603_c0_g1_i1;Haliotis_sp_idb_32602_c0_g1_i1;Haliotis_sp_Tri_121152_c0_g1_i1;Haliotis_sp_CLC_1702_c0_g1_i1	Haliotis_sp_idb_32603_c0_g1_i1	394	406	yes	no	3	0.0030497	73.435	16703000	422;423		4
MHYTGTLASDGSK	SKKYDRLKMHYTGTLA	TLASDGSKFDSSHDRS	K	M	H	S	K	F	13	0	1366.62	Haliotis_sp_CLC_4517_c0_g1_i1;comp94020_c0_seq1_3 len=1732 path=[1710:0-267 1978:268-280 1991:281-304 3478:305-310 2021:311-390 2101:391-394 2105:395-1286 2997:1287-1394 3105:1395-1462 5000:1463-1468 5006:1469-1542 3253:1543-1583 3294:1584-1706 5099:1707-1731]	Haliotis_sp_CLC_4517_c0_g1_i1	48	60	yes	no	2	0.0063553	75.589	1196500	322		1
MISDFVDHVTDHFK	EQAKDATKMISDFVDH	DHVTDHFKSLYKDNVV	K	M	I	F	K	S	14	0	1689.78	Haliotis_sp_idb_7892_c0_g1_i1;comp104004_c0_seq4_5 len=1737 path=[4425:0-35 18479:36-51 4424:52-458 4883:459-461 4886:462-1736];comp104004_c0_seq2_5 len=2658 path=[1926:0-369 17363:370-373 2300:374-383 17370:384-391 17378:392-422 17431:423-439 3891:440-950 4402:951-958 4410:959-972 4424:973-1379 4883:1380-1382 4886:1383-2657]	Haliotis_sp_idb_7892_c0_g1_i1	253	266	yes	no	2;3;4	1.96e-05	103.76	101320000	24		19
MIVNNEVEFR	KKGSKETRMIVNNEVE	VNNEVEFRKNDLPVTY	R	M	I	F	R	K	10	0	1249.61	Haliotis_sp_CLC_15249_c0_g1_i1;comp82445_c0_seq1_6 len=1140 path=[1118:0-286 1405:287-323 1442:324-368 1487:369-383 1502:384-1139]	Haliotis_sp_CLC_15249_c0_g1_i1	149	158	yes	no	2	0.0016606	112.36	17466000	290		3
MIYSSSESVIR	PDAPVGIRMIYSSSES	SSSESVIRNRLGGKLK	R	M	I	I	R	N	11	0	1270.62	Haliotis_sp_Tri_10153_c0_g1_i1;comp95009_c0_seq1_4 len=1905 path=[181:0-75 5348:76-151 333:152-174 356:175-318 500:319-326 508:327-438 4253:439-446 628:447-518 700:519-560 742:561-1904]	Haliotis_sp_Tri_10153_c0_g1_i1	107	117	yes	no	2	0.015446	77.062	9310300			2
MKEIAEAYLGK	VSSMVLTKMKEIAEAY	IAEAYLGKTVTNAVVT	K	M	K	G	K	T	11	1	1251.65	Haliotis_sp_Tri_2770_c0_g1_i1;comp99703_c0_seq1_2 len=2817 path=[2795:0-1060 3856:1061-1739 4535:1740-1764 4560:1765-1802 4598:1803-1812 4608:1813-1836 4632:1837-2307 5103:2308-2429 5225:2430-2816];comp79549_c0_seq1_2 len=2081 path=[4331:0-15 2061:16-1969 4016:1970-2008 4058:2009-2080]	comp79549_c0_seq1_2 len=2081 path=[4331:0-15 2061:16-1969 4016:1970-2008 4058:2009-2080]	147	157	no	no	3	0.021546	69.864	14043000			2
MKIDQIPSYIYYLSLK	RRANIHRRMKIDQIPS	YIYYLSLKNKPAQFAK	R	M	K	L	K	N	16	1	1974.05	Haliotis_sp_Tri_1743_c0_g1_i1;comp89145_c0_seq2_3 len=654 path=[1328:0-27 1356:28-167 1496:168-194 1523:195-206 1535:207-257 1586:258-313 1642:314-316 1645:317-321 1650:322-401 1730:402-455 1784:456-496 1825:497-511 1840:512-583 1912:584-595 1924:596-618 1947:619-653]	Haliotis_sp_Tri_1743_c0_g1_i1	155	170	yes	no	3	0.0001969	86.488	39118000	576		4
MLAEDELRDAVLLVFANK	EAREELMRMLAEDELR	VLLVFANKQDLPNAMN	R	M	L	N	K	Q	18	1	2046.08	comp59460_c1_seq1_5 len=527 path=[1:0-432 434:433-526]	comp59460_c1_seq1_5 len=527 path=[1:0-432 434:433-526]	125	142	yes	yes	3	0.00075069	60.307	4578500	86		1
MLIIVENNR	UHKSCHVKMLIIVENN	LIIVENNRNAIPUQVW	K	M	L	N	R	N	9	0	1100.6	comp81774_c0_seq1_6 len=2003 path=[4529:0-59 44:60-87 72:88-164 149:165-299 284:300-306 291:307-312 297:313-355 340:356-545 530:546-624 609:625-1885 1870:1886-1901 1886:1902-2002]	comp81774_c0_seq1_6 len=2003 path=[4529:0-59 44:60-87 72:88-164 149:165-299 284:300-306 291:307-312 297:313-355 340:356-545 530:546-624 609:625-1885 1870:1886-1901 1886:1902-2002]	88	96	yes	yes	2	0.013158	85.676	4979200	105		1
MMTMQASAMNGGPANFNMMTQGPR	PMMVNQQRMMTMQASA	NMMTQGPRSSTFNTQS	R	M	M	P	R	S	24	0	2573.08	Haliotis_sp_CLC_1125_c0_g1_i1	Haliotis_sp_CLC_1125_c0_g1_i1	830	853	yes	yes	3	2.92e-25	101.41	23951000	269;270;271;272;273;274		4
MNDPYNPPPIGSPAFVAWLHR	GGGMGVNRMNDPYNPP	AFVAWLHRMDQLGIDT	R	M	N	H	R	M	21	0	2378.16	Haliotis_sp_Tri_18120_c0_g1_i1;Haliotis_sp_idb_12172_c0_g1_i1	Haliotis_sp_Tri_18120_c0_g1_i1	95	115	yes	no	3	2.53e-10	111.4	10639000	579		4
MPCAPGSLFDPNITR	VQCPMAIRMPCAPGSL	LFDPNITRCNSKEAVT	R	M	P	T	R	C	15	0	1674.79	Haliotis_sp_CLC_4146_c0_g1_i1;comp87152_c0_seq1_4 len=1152 path=[1:0-8 10:9-10 12:11-34 36:35-35 37:36-59 61:60-303 305:304-306 308:307-330 332:331-879 881:880-903 905:904-1151]	Haliotis_sp_CLC_4146_c0_g1_i1	267	281	yes	no	2	4.22e-10	107.35	16792000	114		3
MPSVFPQETPVSIVPENMK	KLFSVNERMPSVFPQE	SIVPENMKINSASTQE	R	M	P	M	K	I	19	0	2129.05	Haliotis_sp_idb_6290_c0_g1_i1	Haliotis_sp_idb_6290_c0_g1_i1	583	601	yes	yes	3	1.44e-05	83.404	1564100	498;499		1
MQAQYSQYCTPENK	QSVDGLDRMQAQYSQY	QYCTPENKKIFGCAPL	R	M	Q	N	K	K	14	0	1746.73	Haliotis_sp_Tri_83476_c0_g1_i1	Haliotis_sp_Tri_83476_c0_g1_i1	325	338	yes	yes	2;3	2.98e-39	209.21	76800000	613		9
MQAQYSQYCTPENKK	QSVDGLDRMQAQYSQY	YCTPENKKIFGCAPLS	R	M	Q	K	K	I	15	1	1874.83	Haliotis_sp_Tri_83476_c0_g1_i1	Haliotis_sp_Tri_83476_c0_g1_i1	325	339	yes	yes	3	4.72e-14	162.46	72583000	613		9
MQTVYDPESETYVTK	NGDFQGQRMQTVYDPE	ESETYVTKPVMANSQS	R	M	Q	T	K	P	15	0	1789.81	Haliotis_sp_Tri_12080_c0_g1_i1	Haliotis_sp_Tri_12080_c0_g1_i1	1464	1478	yes	yes	2	6.63e-12	153.23	29543000	545		4
MQTVYDPESETYVTKPVMANSQSR	NGDFQGQRMQTVYDPE	VMANSQSRRHQHADTR	R	M	Q	S	R	R	24	1	2760.27	Haliotis_sp_Tri_12080_c0_g1_i1	Haliotis_sp_Tri_12080_c0_g1_i1	1464	1487	yes	yes	3	4.61e-22	126.04	171530000	545;546		17
MQYQYPQR	PLNTRTGRMQYQYPQR	MQYQYPQRTVQPLRSF	R	M	Q	Q	R	T	8	0	1112.51	Haliotis_sp_Tri_45070_c0_g1_i1	Haliotis_sp_Tri_45070_c0_g1_i1	1037	1044	yes	yes	2	0.0032882	162.5	144040000	594		22
MSATFIGNSTAIQELFK	DIPPRGLKMSATFIGN	TAIQELFKRISEQFTA	K	M	S	F	K	R	17	0	1856.93	Haliotis_sp_idb_19739_c0_g1_i1;Haliotis_sp_idb_19741_c0_g1_i1	Haliotis_sp_idb_19739_c0_g1_i1	363	379	no	no	2;3	1.23e-22	171.26	40974000	375		5
MSCAQGSLFNSATCK	TVGSTWVRMSCAQGSL	LFNSATCKCDIPIHRR	R	M	S	C	K	C	15	0	1660.7	Haliotis_sp_idb_5218_c0_g1_i1;Haliotis_sp_idb_5212_c0_g1_i1	Haliotis_sp_idb_5218_c0_g1_i1	244	258	yes	no	2;3	3.38e-39	204.67	2444000000	475		22
MSFTTGSFDR	YLTLDELRMSFTTGSF	FTTGSFDRNTWYGINP	R	M	S	D	R	N	10	0	1147.5	Haliotis_sp_CLC_303_c0_g1_i1	Haliotis_sp_CLC_303_c0_g1_i1	347	356	yes	yes	2	1.3e-07	166.66	357120000	308		33
MSLEEEDLTHDISDLSEEHLK	DCSKAVAKMSLEEEDL	DLSEEHLKALDSVFEG	K	M	S	L	K	A	21	0	2469.12	Haliotis_sp_idb_15781_c0_g1_i1;comp91382_c0_seq1_6 len=2116 path=[2094:0-775 2870:776-1120 3215:1121-1135 3230:1136-1214 3309:1215-1457 3552:1458-1473 3568:1474-1511 3606:1512-1903 3998:1904-2115];Haliotis_sp_Tri_102529_c0_g1_i1;comp91382_c0_seq3_6 len=2048 path=[2094:0-775 2870:776-1120 3215:1121-1135 3230:1136-1214 3309:1215-1457 3552:1458-1473 3568:1474-1511 3606:1512-1903 5632:1904-2047]	Haliotis_sp_idb_15781_c0_g1_i1	107	127	yes	no	3;4	1.32e-07	88.176	27549000	125		5
MSLLVMVHNFR	VGNTDKLRMSLLVMVH	LVMVHNFRSKSSNYFR	R	M	S	F	R	S	11	0	1345.7	Haliotis_sp_Tri_129603_c0_g1_i1;comp105495_c0_seq9_4 len=2286 path=[9783:0-21 1946:22-1210 3135:1211-1564 19827:1565-1565 3490:1566-1729 3654:1730-2285];comp105495_c0_seq23_4 len=2970 path=[19402:0-22 1262:23-58 19462:59-65 1305:66-160 1400:161-295 1535:296-322 19538:323-324 1565:325-335 1576:336-374 1615:375-416 1657:417-426 1667:427-437 1678:438-503 19643:504-507 1748:508-513 1754:514-548 19668…	Haliotis_sp_Tri_129603_c0_g1_i1	67	77	yes	no	3	0.012723	64.82	17383000	566;567		1
MSLNEHQVNQPSR	LNSQVIDKMSLNEHQV	HQVNQPSRNSQSFHQP	K	M	S	S	R	N	13	0	1538.73	Haliotis_sp_idb_26568_c0_g1_i1;Haliotis_sp_idb_26567_c0_g1_i1;Haliotis_sp_CLC_2527_c0_g1_i1	Haliotis_sp_idb_26568_c0_g1_i1	388	400	yes	no	3	4.57e-05	130.1	38461000	402		10
MSPGMSHQHGGMGQDFANVR	ANEMTHSKMSPGMSHQ	GQDFANVRLQNARRDF	K	M	S	V	R	L	20	0	2142.91	Haliotis_sp_idb_3591_c0_g1_i1	Haliotis_sp_idb_3591_c0_g1_i1	643	662	yes	yes	3;4	3.65e-15	124.25	309520000	444;445;446		20
MSQTSRDASFLSDHPR	DPGMMSNRMSQTSRDA	SFLSDHPRSSMSQSSD	R	M	S	P	R	S	16	1	1833.84	Haliotis_sp_idb_3591_c0_g1_i1	Haliotis_sp_idb_3591_c0_g1_i1	680	695	yes	yes	3	0.00076872	75.018	14424000	447		0
MSSFSHQTTSPSFTR	NSPGSSDRMSSFSHQT	TTSPSFTRSRMAQRSQ	R	M	S	T	R	S	15	0	1699.76	Haliotis_sp_idb_3591_c0_g1_i1	Haliotis_sp_idb_3591_c0_g1_i1	771	785	yes	yes	2;3	1.6e-139	283.1	5763900000	448		91
MSWNSPGSSDR	SFGHNSRRMSWNSPGS	NSPGSSDRMSSFSHQT	R	M	S	D	R	M	11	0	1222.5	Haliotis_sp_idb_3591_c0_g1_i1	Haliotis_sp_idb_3591_c0_g1_i1	760	770	yes	yes	2	1.74e-05	153.34	35908000	449		27
MTALDAIQNIPCVVGNPVLK	LSSDYTKRMTALDAIQ	VVGNPVLKYLLMDYMD	R	M	T	L	K	Y	20	0	2152.14	Haliotis_sp_CLC_39_c0_g1_i1	Haliotis_sp_CLC_39_c0_g1_i1	95	114	yes	yes	2;3;4	4.03e-105	235.24	108380000000	312		215
MTTALVEVTK	ANEEEQVKMTTALVEV	TALVEVTKTEEMSVED	K	M	T	T	K	T	10	0	1091.59	Haliotis_sp_Tri_129647_c0_g1_i1;comp92139_c0_seq1_6 len=4232 path=[4311:0-46 4358:47-49 4361:50-618 4930:619-1740 6052:1741-2273 6585:2274-3976 8288:3977-3984 8296:3985-4201 36:4202-4219 54:4220-4220 26:4221-4231];comp92139_c0_seq2_6 len=4253 path=[4311:0-46 4358:47-49 4361:50-618 8678:619-639 4930:640-1761 6052:1762-2294 6585:2295-3997 8288:3998-4005 8296:4006-4222 36:4223-4240 54:4241-4241 26:4…	Haliotis_sp_Tri_129647_c0_g1_i1	270	279	yes	no	2	0.00022313	137.89	105910000	131		10
MTYLTEIPAVADR	PLASNVLRMTYLTEIP	EIPAVADRTGFRGIFE	R	M	T	D	R	T	13	0	1478.74	Haliotis_sp_idb_2814_c0_g1_i1	Haliotis_sp_idb_2814_c0_g1_i1	422	434	yes	yes	2	0.00011711	128.54	29363000	413		3
MVIAKNADLNPIDMMFADR	TQVSPIQRMVIAKNAD	IDMMFADRFRGAQSAG	R	M	V	D	R	F	19	1	2164.05	Haliotis_sp_Tri_119193_c0_g1_i1	Haliotis_sp_Tri_119193_c0_g1_i1	134	152	yes	yes	2;3;4	1.33e-15	101.5	1180000000	525;526;527		25
MVLLSDCLHGSDGDSASVDIR	IAREGSDRMVLLSDCL	DSASVDIRLHTRNSEV	R	M	V	I	R	L	21	0	2246.03	Haliotis_sp_idb_13357_c0_g1_i1;Haliotis_sp_idb_13358_c0_g1_i1	Haliotis_sp_idb_13357_c0_g1_i1	664	684	yes	no	3	1.78e-05	61.276	855610	334		1
MVMDPTDALR	FEVGVGGRMVMDPTDA	MDPTDALRYKAQGGLL	R	M	V	L	R	Y	10	0	1147.54	Haliotis_sp_idb_8012_c0_g1_i1	Haliotis_sp_idb_8012_c0_g1_i1	1530	1539	yes	yes	2	0.0018964	104.22	463310000	504;505		18
MVSDFPSTSPSLR	YMIYVGGKMVSDFPST	PSTSPSLRVTHISVSS	K	M	V	L	R	V	13	0	1422.68	Haliotis_sp_idb_13824_c0_g1_i1	Haliotis_sp_idb_13824_c0_g1_i1	967	979	yes	yes	2	3.31e-06	141.13	6709800	336		1
MVYQMEAQMMGQR	EAAMRAQRMVYQMEAQ	EAQMMGQRNQQQGFVP	R	M	V	Q	R	N	13	0	1601.68	Haliotis_sp_idb_32603_c0_g1_i1;Haliotis_sp_idb_32602_c0_g1_i1;Haliotis_sp_Tri_121152_c0_g1_i1;Haliotis_sp_CLC_1702_c0_g1_i1;comp205609_c0_seq1_4 len=643 path=[1:0-642]	Haliotis_sp_idb_32603_c0_g1_i1	299	311	no	no	2;3	0.00020627	96.745	22036000	62;63;64;65		6
MVYSGLCNQAYGPQTFDK	YVVCDGGRMVYSGLCN	YGPQTFDKVRKMCVEV	R	M	V	D	K	V	18	0	2077.92	Haliotis_sp_Tri_109450_c0_g1_i1;comp101252_c0_seq3_2 len=1445 path=[12575:0-38 12614:39-47 12623:48-159 12735:160-162 12738:163-166 12742:167-571 13147:572-810 13386:811-817 13393:818-863 13439:864-947 13523:948-949 13525:950-1444];comp101252_c0_seq1_2 len=1553 path=[18161:0-28 18190:29-80 10039:81-104 10063:105-130 10089:131-245 10204:246-361 10320:362-385 17735:386-679 13147:680-918 13386:919-9…	Haliotis_sp_Tri_109450_c0_g1_i1	205	222	yes	no	2	7.37e-12	133.93	16923000	1		2
MYVPGMQIR	RYWIMMNRMYVPGMQI	YVPGMQIRNDPRFPGG	R	M	Y	I	R	N	9	0	1093.54	Haliotis_sp_idb_54301_c0_g1_i1	Haliotis_sp_idb_54301_c0_g1_i1	66	74	yes	yes	2	0.021678	71.379	248920000			0
MYYSDSFVYGK	TEASIEEKMYYSDSFV	SDSFVYGKVRAIYKGG	K	M	Y	G	K	V	11	0	1358.59	Haliotis_sp_idb_14514_c0_g1_i1;Haliotis_sp_Tri_65602_c0_g1_i1;comp71326_c0_seq1_2 len=987 path=[1:0-287 289:288-291 293:292-986]	Haliotis_sp_idb_14514_c0_g1_i1	43	53	yes	no	2	0.0067057	88.596	41249000	95		3
NADLNPIDMMFADR	IQRMVIAKNADLNPID	IDMMFADRFRGAQSAG	K	N	A	D	R	F	14	0	1621.72	Haliotis_sp_Tri_119193_c0_g1_i1	Haliotis_sp_Tri_119193_c0_g1_i1	139	152	yes	yes	2;3	7.13e-11	133.47	54405000000	526;527		190
NADLNPIDMMFADRFR	IQRMVIAKNADLNPID	MMFADRFRGAQSAGMG	K	N	A	F	R	G	16	1	1924.89	Haliotis_sp_Tri_119193_c0_g1_i1	Haliotis_sp_Tri_119193_c0_g1_i1	139	154	yes	yes	3	0.0011074	66.568	86814000	526;527		1
NAGSPVPTR	ECNTKDVRNAGSPVPT	AGSPVPTRKSPMQGTL	R	N	A	T	R	K	9	0	897.467	Haliotis_sp_CLC_1642_c0_g1_i1;comp85674_c0_seq1_1 len=1364 path=[2827:0-66 1553:67-628 2115:629-650 2137:651-998 2485:999-1296 2783:1297-1363];comp85674_c0_seq2_1 len=1436 path=[1414:0-138 1553:139-700 2115:701-722 2137:723-1070 2485:1071-1368 2783:1369-1435]	Haliotis_sp_CLC_1642_c0_g1_i1	154	162	yes	no	2	0.012097	121.73	29870000			3
NALPGSHGENSAAPFK	DPATATAKNALPGSHG	ENSAAPFKAEASTSAD	K	N	A	F	K	A	16	0	1595.77	Haliotis_sp_Tri_57542_c0_g1_i1	Haliotis_sp_Tri_57542_c0_g1_i1	62	77	yes	yes	2;3	1.31e-05	117.2	58177000			9
NAPAIIFIDELDAIAPK	KAFEEAEKNAPAIIFI	ELDAIAPKREKTHGEV	K	N	A	P	K	R	17	0	1809.99	comp54249_c0_seq1_2 len=2907 path=[2885:0-27 2913:28-2564 5450:2565-2569 5455:2570-2906]	comp54249_c0_seq1_2 len=2907 path=[2885:0-27 2913:28-2564 5450:2565-2569 5455:2570-2906]	319	335	yes	yes	2	0.0014437	76.378	2677000			1
NCADIAITR	CYAPNEIRNCADIAIT	CADIAITRPAGRREPR	R	N	C	T	R	P	9	0	1032.5	Haliotis_sp_idb_66139_c0_g1_i1	Haliotis_sp_idb_66139_c0_g1_i1	110	118	yes	yes	2	0.0011555	150.35	221950000			6
NDDFAPSTNR	VLLDPSLKNDDFAPST	DFAPSTNRGTCKPGSA	K	N	D	N	R	G	10	0	1135.49	Haliotis_sp_Tri_3731_c0_g1_i1;comp92088_c0_seq1_4 len=674 path=[1:0-31 33:32-76 2470:77-121 123:122-145 2497:146-154 2506:155-188 190:189-256 258:257-272 2583:273-294 296:295-328 2621:329-339 341:340-350 352:351-447 2654:448-448 450:449-468 470:469-525 2678:526-531 2684:532-673]	Haliotis_sp_Tri_3731_c0_g1_i1	65	74	yes	no	2	0.0097154	104.82	1664900			1
NDMINNIQR	GQCNVQNRNDMINNIQ	DMINNIQRLRQMQQAT	R	N	D	Q	R	L	9	0	1116.53	Haliotis_sp_Tri_83476_c0_g1_i1	Haliotis_sp_Tri_83476_c0_g1_i1	472	480	yes	yes	2	0.00067229	118.67	212510000	614		11
NDPTNPNTFTEHSSR	FQDHPLSRNDPTNPNT	TFTEHSSRQLNPSVTD	R	N	D	S	R	Q	15	0	1715.75	Haliotis_sp_idb_3591_c0_g1_i1	Haliotis_sp_idb_3591_c0_g1_i1	459	473	yes	yes	2;3	1.75e-33	194.77	3792300000			44
NEGPFPGDGMGVAADVGFGSK	HAADMGYRNEGPFPGD	ADVGFGSKGPDMSFGK	R	N	E	S	K	G	21	0	2007.9	Haliotis_sp_idb_3591_c0_g1_i1	Haliotis_sp_idb_3591_c0_g1_i1	1308	1328	yes	yes	2	6.21e-06	70.345	21533000	450		5
NELESYAYSLK	LKERIDTRNELESYAY	ESYAYSLKNQIGDKEK	R	N	E	L	K	N	11	0	1315.63	comp136401_c0_seq1_5 len=2422 path=[2400:0-2421];Haliotis_sp_Tri_2770_c0_g1_i1;comp99703_c0_seq1_2 len=2817 path=[2795:0-1060 3856:1061-1739 4535:1740-1764 4560:1765-1802 4598:1803-1812 4608:1813-1836 4632:1837-2307 5103:2308-2429 5225:2430-2816]	Haliotis_sp_Tri_2770_c0_g1_i1	605	615	no	no	2	0.0074657	102.4	16082000			3
NEPFTFTLGAGQVIK	EFDSSLSRNEPFTFTL	LGAGQVIKGWDQGLFG	R	N	E	I	K	G	15	0	1620.85	Haliotis_sp_CLC_5354_c0_g1_i1;comp91372_c0_seq1_1 len=2171 path=[2149:0-1207 3357:1208-1276 3426:1277-1856 4006:1857-1938 4088:1939-1945 4095:1946-2170]	Haliotis_sp_CLC_5354_c0_g1_i1	77	91	yes	no	2	0.0018087	91.076	20210000			3
NEPNGIYATGTITR	DPWQGPKRNEPNGIYA	YATGTITRRYRTGQKI	R	N	E	T	R	R	14	0	1505.75	Haliotis_sp_CLC_1125_c0_g1_i1	Haliotis_sp_CLC_1125_c0_g1_i1	85	98	yes	yes	2	0.0048681	74.783	0			2
NEQFMAVESDPYK	CMLYRCQRNEQFMAVE	AVESDPYKCAGAFNRC	R	N	E	Y	K	C	13	0	1556.68	Haliotis_sp_Tri_112468_c0_g1_i1;comp63837_c0_seq1_5 len=400 path=[455:0-338 871:339-399];comp63837_c0_seq2_5 len=471 path=[455:0-338 794:339-354 816:355-409 871:410-470]	Haliotis_sp_Tri_112468_c0_g1_i1	89	101	yes	no	2	0.00042578	105.19	4700600	90		3
NEQMGLTSMHTLMMR	FDAGDTRRNEQMGLTS	SMHTLMMREHNRIART	R	N	E	M	R	E	15	0	1778.79	Haliotis_sp_idb_25746_c0_g1_i1;Haliotis_sp_idb_25748_c0_g1_i1;Haliotis_sp_CLC_532_c0_g1_i1	Haliotis_sp_idb_25746_c0_g1_i1	316	330	yes	no	3	0.00067725	70.784	24393000	394;395;396;397		3
NEWNVVSLIYEGTK	HVQIPYKRNEWNVVSL	SLIYEGTKVKASVNKS	R	N	E	T	K	V	14	0	1650.83	Haliotis_sp_idb_13357_c0_g1_i1;Haliotis_sp_idb_13358_c0_g1_i1	Haliotis_sp_idb_13357_c0_g1_i1	713	726	yes	no	2	6.88e-09	106.42	5614300			2
NFGSYVTHETK	TWHCIVGRNFGSYVTH	SYVTHETKHFIYFYLG	R	N	F	T	K	H	11	0	1281.6	comp22005_c0_seq1_2 len=594 path=[1:0-570 1207:571-593];comp80846_c0_seq1_1 len=633 path=[1:0-43 45:44-316 1244:317-326 328:327-429 431:430-632];comp96947_c0_seq3_4 len=1067 path=[3355:0-221 3577:222-543 3337:544-561 1823:562-593 7968:594-608 7992:609-609 7984:610-617 1879:618-621 1883:622-630 1892:631-677 1939:678-693 8036:694-707 8050:708-710 8053:711-711 5140:712-747 2009:748-782 2044:783-806 …	comp22005_c0_seq1_2 len=594 path=[1:0-570 1207:571-593]	90	100	yes	no	2	0.0018501	126.71	9439300			2
NFVIQAGQAFQAAR	HAAFVGGRNFVIQAGQ	GQAFQAARVGRVLARS	R	N	F	A	R	V	14	0	1519.79	Haliotis_sp_idb_25746_c0_g1_i1;Haliotis_sp_idb_25748_c0_g1_i1	Haliotis_sp_idb_25746_c0_g1_i1	44	57	yes	no	2;3	3.35e-28	182.35	1185200000			73
NGLVDMVKR	DVEYVICKNGLVDMVK	GLVDMVKRCTGQGEVF	K	N	G	K	R	C	9	1	1030.56	Haliotis_sp_idb_1745_c0_g1_i1;Haliotis_sp_CLC_2232_c0_g1_i1	Haliotis_sp_idb_1745_c0_g1_i1	194	202	yes	no	2	0.030527	103.55	1807400			1
NGPVIVTSPGYPGGTSGR	CDLTITSKNGPVIVTS	YPGGTSGRAGEFMTCE	K	N	G	G	R	A	18	0	1714.86	Haliotis_sp_idb_2814_c0_g1_i1	Haliotis_sp_idb_2814_c0_g1_i1	328	345	yes	yes	2	3.01e-07	113.88	8981200			2
NGVISVFPGDNTMYYTCR	FPSCFGQRNGVISVFP	NTMYYTCRDNRTIVTT	R	N	G	C	R	D	18	0	2092.93	Haliotis_sp_idb_1745_c0_g1_i1;Haliotis_sp_CLC_2232_c0_g1_i1	Haliotis_sp_idb_1745_c0_g1_i1	616	633	yes	no	2;3	0.00028055	70.802	29270000	360		3
NHHQQLHQQQQLHHQQQQQQQQYMR	HADTRYQRNHHQQLHQ	QQQQQYMRQQQMLMQE	R	N	H	M	R	Q	25	0	3286.54	Haliotis_sp_Tri_12080_c0_g1_i1	Haliotis_sp_Tri_12080_c0_g1_i1	1499	1523	yes	yes	5	1.24e-09	71.853	6072700	547		1
NIDGQNDFFSTR	AMRLGSLRNIDGQNDF	QNDFFSTRVLQCHRVP	R	N	I	T	R	V	12	0	1412.63	Haliotis_sp_CLC_123_c0_g1_i1;Haliotis_sp_idb_32947_c0_g1_i1	Haliotis_sp_CLC_123_c0_g1_i1	281	292	yes	no	2	9.99e-05	136.38	87376000			12
NIHSVDHAR	RKDAPNSRNIHSVDHA	IHSVDHARDAMAHDVF	R	N	I	A	R	D	9	0	1047.52	Haliotis_sp_idb_3591_c0_g1_i1	Haliotis_sp_idb_3591_c0_g1_i1	1179	1187	yes	yes	3	0.038515	63.076	2753900			2
NIICGPAKPQQSVK	QPCNERFRNIICGPAK	AKPQQSVKGMYGWCSR	R	N	I	V	K	G	14	1	1538.82	Haliotis_sp_CLC_18633_c0_g1_i1	Haliotis_sp_CLC_18633_c0_g1_i1	362	375	yes	yes	3	0.0029672	75.764	0			2
NIIHGSDSVESAEK	DFCIQVGRNIIHGSDS	DSVESAEKEIHLWFKP	R	N	I	E	K	E	14	0	1484.71	comp24068_c0_seq1_6 len=656 path=[1:0-655]	comp24068_c0_seq1_6 len=656 path=[1:0-655]	142	155	yes	yes	3	0.0010219	83.633	5211700			2
NIIYQELPPFR	SPVNIQDRNIIYQELP	YQELPPFRFNNFDGLR	R	N	I	F	R	F	11	0	1388.75	Haliotis_sp_Tri_130845_c0_g1_i1;Haliotis_sp_idb_813_c0_g1_i1	Haliotis_sp_Tri_130845_c0_g1_i1	64	74	yes	no	2	0.0031133	118.28	17878000			2
NILETILIYVLKSK	ULTFHFHKNILETILI	LIYVLKSKRLFFLCVP	K	N	I	S	K	R	14	1	1646	comp62359_c0_seq1_4 len=1019 path=[2118:0-31 1085:32-354 1408:355-851 1905:852-1018]	comp62359_c0_seq1_4 len=1019 path=[2118:0-31 1085:32-354 1408:355-851 1905:852-1018]	104	117	yes	yes	2	0.00098405	78.324	22251000		3;16	2
NILQKQSAAFTSR	PVIYQAPRNILQKQSA	QSAAFTSRGRVQKNRP	R	N	I	S	R	G	13	1	1462.79	Haliotis_sp_Tri_45070_c0_g1_i1	Haliotis_sp_Tri_45070_c0_g1_i1	214	226	yes	yes	2;3	0.0042524	89.231	35202000			3
NISHPGIVCSGPR	FNQSTASRNISHPGIV	GIVCSGPRTRHRRN__	R	N	I	P	R	T	13	0	1392.69	Haliotis_sp_idb_10968_c0_g1_i1;comp112534_c0_seq1_2 len=422 path=[400:0-421]	Haliotis_sp_idb_10968_c0_g1_i1	109	121	yes	no	2;3	5.23e-06	129.77	435800000			17
NKDQGTYEDYVEGLR	PMLQTVAKNKDQGTYE	EDYVEGLRVFDKEGNG	K	N	K	L	R	V	15	1	1785.82	comp41851_c0_seq2_2 len=628 path=[1:0-450 452:451-627];comp41851_c0_seq1_2 len=673 path=[1:0-450 1300:451-495 452:496-672]	comp41851_c0_seq2_2 len=628 path=[1:0-450 452:451-627]	88	102	yes	no	3	0.010844	62.055	1790400			1
NKTPDLFSFTIYGLR	SENPKLVKNKTPDLFS	SFTIYGLRNVADKHGP	K	N	K	L	R	N	15	1	1770.93	Haliotis_sp_idb_7892_c0_g1_i1;comp104004_c0_seq4_5 len=1737 path=[4425:0-35 18479:36-51 4424:52-458 4883:459-461 4886:462-1736];comp104004_c0_seq2_5 len=2658 path=[1926:0-369 17363:370-373 2300:374-383 17370:384-391 17378:392-422 17431:423-439 3891:440-950 4402:951-958 4410:959-972 4424:973-1379 4883:1380-1382 4886:1383-2657]	Haliotis_sp_idb_7892_c0_g1_i1	220	234	yes	no	3	5.15e-05	118.51	11211000			2
NLDIERPTYTNLNR	AIYDICRRNLDIERPT	PTYTNLNRLIGQIVSS	R	N	L	N	R	L	14	1	1717.87	comp103717_c1_seq2_5 len=1575 path=[17181:0-94 3209:95-106 3221:107-112 3227:113-118 3233:119-121 12056:122-129 6840:130-130 6841:131-145 6856:146-151 6862:152-166 6877:167-193 3452:194-223 15079:224-226 15082:227-259 310:260-280 331:281-283 10631:284-322 373:323-385 436:386-511 562:512-538 589:539-544 595:545-553 14119:554-577 628:578-583 634:584-590 641:591-619 670:620-628 679:629-682 733:683-6…	comp103717_c1_seq2_5 len=1575 path=[17181:0-94 3209:95-106 3221:107-112 3227:113-118 3233:119-121 12056:122-129 6840:130-130 6841:131-145 6856:146-151 6862:152-166 6877:167-193 3452:194-223 15079:224-226 15082:227-259 310:260-280 331:281-283 10631:284-322 373:323-385 436:386-511 562:512-538 589:539-544 595:545-553 14119:554-577 628:578-583 634:584-590 641:591-619 670:620-628 679:629-682 733:683-6…	273	286	no	no	2;3	1.26e-16	166.64	243000000			8
NLGFSTNLLCSNCEELDKFK	KLTVEECKNLGFSTNL	CEELDKFKLLPLKDSC	K	N	L	F	K	L	20	1	2388.11	comp101360_c1_seq14_3 len=1264 path=[12627:0-378 13006:379-388 13016:389-608 20747:609-637 20774:638-639 20776:640-649 13277:650-653 13281:654-713 13341:714-800 21008:801-821 21029:822-823 21031:824-838 21046:839-842 2687:843-889 2734:890-946 2791:947-947 2792:948-965 2810:966-971 2816:972-975 21135:976-996 2841:997-1051 2896:1052-1108 2953:1109-1129 2974:1130-1263];comp101360_c1_seq4_3 len=1294 …	comp101360_c1_seq14_3 len=1264 path=[12627:0-378 13006:379-388 13016:389-608 20747:609-637 20774:638-639 20776:640-649 13277:650-653 13281:654-713 13341:714-800 21008:801-821 21029:822-823 21031:824-838 21046:839-842 2687:843-889 2734:890-946 2791:947-947 2792:948-965 2810:966-971 2816:972-975 21135:976-996 2841:997-1051 2896:1052-1108 2953:1109-1129 2974:1130-1263]	30	49	yes	no	3	3.87e-05	64.249	3053700			1
NLGQMLANLR	AGIQNMFRNLGQMLAN	GQMLANLRRSQNANPR	R	N	L	L	R	R	10	0	1128.61	Haliotis_sp_idb_5896_c0_g1_i1	Haliotis_sp_idb_5896_c0_g1_i1	106	115	yes	yes	2	0.00089227	109.44	47728000	492		9
NLLLQGQNR	________________	LLLQGQNRVQSQDPGI	R	N	L	N	R	V	9	0	1054.59	Haliotis_sp_idb_54301_c0_g1_i1	Haliotis_sp_idb_54301_c0_g1_i1	7	15	yes	yes	2	0.0015159	148.99	322730000			11
NLMDDNFSVNLPAVHSPK	GGAFKNIKNLMDDNFS	LPAVHSPKDVIDSLMK	K	N	L	P	K	D	18	0	1996.97	comp105740_c0_seq2_6 len=2567 path=[2926:0-41 10721:42-56 6336:57-163 6443:164-172 10788:173-189 10805:190-195 10811:196-215 3142:216-329 10883:330-334 10888:335-337 10891:338-417 3344:418-423 3350:424-447 10961:448-452 10966:453-540 6664:541-543 3470:544-638 11063:639-640 3567:641-641 3568:642-711 3638:712-715 3642:716-739 11118:740-747 6091:748-784 3711:785-846 11181:847-865 11200:866-871 11206…	comp105740_c0_seq2_6 len=2567 path=[2926:0-41 10721:42-56 6336:57-163 6443:164-172 10788:173-189 10805:190-195 10811:196-215 3142:216-329 10883:330-334 10888:335-337 10891:338-417 3344:418-423 3350:424-447 10961:448-452 10966:453-540 6664:541-543 3470:544-638 11063:639-640 3567:641-641 3568:642-711 3638:712-715 3642:716-739 11118:740-747 6091:748-784 3711:785-846 11181:847-865 11200:866-871 11206…	103	120	yes	no	3	4.54e-11	125.73	46683000	32		3
NLNSLLSSSR	SIQLFLTKNLNSLLSS	NSLLSSSRASRGEVNQ	K	N	L	S	R	A	10	0	1089.58	Haliotis_sp_Tri_12080_c0_g1_i1	Haliotis_sp_Tri_12080_c0_g1_i1	226	235	yes	yes	2	0.00011686	121.9	165400000			9
NLQNLLILTAIK	NSVFSEHRNLQNLLIL	LLILTAIKADRTRVME	R	N	L	I	K	A	12	0	1352.84	comp409151_c0_seq1_5 len=227 path=[205:0-226];Haliotis_sp_idb_6726_c0_g1_i1;comp104774_c0_seq13_1 len=6620 path=[1:0-439 441:440-452 454:453-762 779:763-1132 1149:1133-1919 1936:1920-5070 31066:5071-5076 16884:5077-6619];comp104774_c0_seq11_1 len=6635 path=[1:0-439 441:440-452 454:453-762 764:763-777 779:778-1147 1149:1148-1934 1936:1935-5085 31066:5086-5091 16884:5092-6634];comp104774_c0_seq5_1 …	comp409151_c0_seq1_5 len=227 path=[205:0-226]	53	64	yes	no	2	0.00913	80.318	778110			1
NNDLGDNWTIR	DLSVPFFKNNDLGDNW	LGDNWTIRFNFRSQTG	K	N	N	I	R	F	11	0	1316.61	comp52297_c0_seq1_2 len=813 path=[791:0-812];Haliotis_sp_idb_10314_c0_g1_i1	comp52297_c0_seq1_2 len=813 path=[791:0-812]	92	102	yes	no	2	0.00038611	134.98	39899000			3
NNGDELGDPNCTWR	KDSDGDGRNNGDELGD	GDPNCTWRFNQSTASR	R	N	N	W	R	F	14	0	1646.67	Haliotis_sp_idb_10968_c0_g1_i1;comp112534_c0_seq1_2 len=422 path=[400:0-421];Haliotis_sp_idb_10969_c0_g1_i1	Haliotis_sp_idb_10968_c0_g1_i1	87	100	yes	no	2;3	7.14e-15	165.64	353880000			9
NNIDSTGPGFANVYDPTIDPSIR	LDPLTRRKNNIDSTGP	PTIDPSIRNVFGAAAF	K	N	N	I	R	N	23	0	2462.17	Haliotis_sp_idb_25746_c0_g1_i1;Haliotis_sp_idb_25748_c0_g1_i1	Haliotis_sp_idb_25746_c0_g1_i1	384	406	yes	no	2;3	2.48e-25	103.84	139020000			5
NNNFEIISVHNVWR	RPKRFQRRNNNFEIIS	ISVHNVWRDPDTVYWC	R	N	N	W	R	D	14	0	1740.87	Haliotis_sp_CLC_1642_c0_g1_i1;comp85674_c0_seq1_1 len=1364 path=[2827:0-66 1553:67-628 2115:629-650 2137:651-998 2485:999-1296 2783:1297-1363];comp85674_c0_seq2_1 len=1436 path=[1414:0-138 1553:139-700 2115:701-722 2137:723-1070 2485:1071-1368 2783:1369-1435]	Haliotis_sp_CLC_1642_c0_g1_i1	88	101	yes	no	2;3	2.4e-21	181.67	466380000			16
NNPTAECILNDCGGVCSNEFYIGTTR	NRDFCRCKNNPTAECI	EFYIGTTRVLCE____	K	N	N	T	R	V	26	0	2961.27	Haliotis_sp_idb_4071_c0_g1_i1	Haliotis_sp_idb_4071_c0_g1_i1	684	709	yes	yes	3	1.41e-66	150.17	130170000			19
NPAPPAGAVR	PSSNQGGRNPAPPAGA	APPAGAVRDYPNTYPN	R	N	P	V	R	D	10	0	948.514	Haliotis_sp_idb_4071_c0_g1_i1;Haliotis_sp_idb_4065_c0_g1_i1	Haliotis_sp_idb_4071_c0_g1_i1	503	512	yes	no	2	0.0025429	125.82	251200000			9
NPCAEYSCPAHPDAVCR	QITVACPRNPCAEYSC	AHPDAVCRYSKCGSCR	R	N	P	C	R	Y	17	0	2002.81	Haliotis_sp_Tri_14507_c0_g1_i1	Haliotis_sp_Tri_14507_c0_g1_i1	487	503	yes	yes	3	1.15e-08	113.01	32810000			7
NPDDITQEEYGEFYK	KTKPIWTRNPDDITQE	EEYGEFYKSLTNDWED	R	N	P	Y	K	S	15	0	1846.79	comp65289_c0_seq1_1 len=1940 path=[10131:0-119 1962:120-152 1995:153-1939]	comp65289_c0_seq1_1 len=1940 path=[10131:0-119 1962:120-152 1995:153-1939]	320	334	yes	yes	2	0.001382	94.487	2923000			1
NPDPQIESMR	KSALILTKNPDPQIES	DPQIESMRQAVQNGER	K	N	P	M	R	Q	10	0	1185.54	Haliotis_sp_Tri_45070_c0_g1_i1	Haliotis_sp_Tri_45070_c0_g1_i1	302	311	yes	yes	2	0.001174	118.23	278910000	595		19
NPEDVMMLMQII	TQGMTQGRNPEDVMML	VMMLMQII________	R	N	P	I	I	-	12	0	1432.68	Haliotis_sp_Tri_12080_c0_g1_i1	Haliotis_sp_Tri_12080_c0_g1_i1	1591	1602	yes	yes	2	0.0062868	81.92	269260000	548;549;550		9
NPGATAQAAR	VITDGMSKNPGATAQA	GATAQAARVSKLLGVN	K	N	P	A	R	V	10	0	955.484	Haliotis_sp_idb_25730_c0_g1_i1	Haliotis_sp_idb_25730_c0_g1_i1	31	40	yes	yes	2	0.0065244	112.36	5221900			1
NPGICCYR	CPSNTYCKNPGICCYR	NPGICCYRGPIADPRI	K	N	P	Y	R	G	8	0	1038.44	Haliotis_sp_CLC_608_c0_g1_i1	Haliotis_sp_CLC_608_c0_g1_i1	165	172	yes	yes	2	0.038556	143.85	29664000			1
NPMEVAGAFSDLVDGAGCNIVCDK	AFDFYAGRNPMEVAGA	GCNIVCDKIRGPRKIG	R	N	P	D	K	I	24	0	2538.12	Haliotis_sp_idb_20008_c0_g1_i1;Haliotis_sp_CLC_363_c0_g1_i1;comp401928_c0_seq1_5 len=237 path=[1:0-236]	Haliotis_sp_idb_20008_c0_g1_i1	225	248	yes	no	2;3	7.61e-26	107.75	121940000	379		20
NPNQFGGPQQGNFGGPPGGQR	MNGFNTFRNPNQFGGP	GGPPGGQRNFGGQPGG	R	N	P	Q	R	N	21	0	2109.97	Haliotis_sp_CLC_123_c0_g1_i1;Haliotis_sp_idb_32947_c0_g1_i1	Haliotis_sp_CLC_123_c0_g1_i1	381	401	yes	no	2;3	6.6e-37	167.28	114480000			5
NPPPICVGLPYLK	FNRTISARNPPPICVG	CVGLPYLKKEASICVK	R	N	P	L	K	K	13	0	1466.8	Haliotis_sp_idb_39359_c0_g1_i1;comp91520_c0_seq1_2 len=1858 path=[1836:0-405 2242:406-408 2245:409-483 2320:484-503 2340:504-533 2370:534-552 2389:553-1375 3212:1376-1409 3246:1410-1766 3603:1767-1857]	Haliotis_sp_idb_39359_c0_g1_i1	122	134	yes	no	2	0.0028735	96.604	4328200			1
NPSYQSMGSYASSLLDPAVFR	LFPQQQQRNPSYQSMG	LLDPAVFRVAHAPVGQ	R	N	P	F	R	V	21	0	2289.07	Haliotis_sp_Tri_1743_c0_g1_i1	Haliotis_sp_Tri_1743_c0_g1_i1	60	80	yes	yes	2;3	7.61e-18	136.96	28470000	577		7
NPTLIGQSLVLAQNR	DYISNSGRNPTLIGQS	SLVLAQNRFNPGTQGH	R	N	P	N	R	F	15	0	1622.91	Haliotis_sp_Tri_45070_c0_g1_i1	Haliotis_sp_Tri_45070_c0_g1_i1	909	923	yes	yes	2;3	2.59e-34	195.1	2386700000			70
NPTMIIPHPGECTQFYDCQK	TLELFCAKNPTMIIPH	TQFYDCQKVMASGNLN	K	N	P	Q	K	V	20	0	2435.07	Haliotis_sp_idb_1745_c0_g1_i1;Haliotis_sp_CLC_2232_c0_g1_i1	Haliotis_sp_idb_1745_c0_g1_i1	380	399	yes	no	3	3.58e-25	120.23	98961000	361		12
NPTPLDGIK	SQVIEWLKNPTPLDGI	PTPLDGIKYFDPWGCT	K	N	P	I	K	Y	9	0	953.518	Haliotis_sp_idb_6290_c0_g1_i1	Haliotis_sp_idb_6290_c0_g1_i1	319	327	yes	yes	2	0.039501	100.57	3643000			1
NPYQSCYALPQVDLSK	FRKARRYRNPYQSCYA	LPQVDLSKWCEATSKK	R	N	P	S	K	W	16	0	1881.89	Haliotis_sp_idb_25746_c0_g1_i1;Haliotis_sp_CLC_532_c0_g1_i1;comp44198_c0_seq1_4 len=232 path=[210:0-231]	Haliotis_sp_idb_25746_c0_g1_i1	644	659	yes	no	2	4.73e-20	162.59	44953000			11
NQENYYNLLAK	HDCSYYNKNQENYYNL	NYYNLLAKSAMNNGQP	K	N	Q	A	K	S	11	0	1368.67	Haliotis_sp_Tri_128009_c0_g1_i1;comp71699_c0_seq1_1 len=621 path=[599:0-272 872:273-274 874:275-620]	Haliotis_sp_Tri_128009_c0_g1_i1	84	94	yes	no	2	0.0011842	129.89	224360000			5
NQLTTNPENTVFDVK	RLIGDAAKNQLTTNPE	ENTVFDVKRLIGRSFN	K	N	Q	V	K	R	15	0	1718.85	Haliotis_sp_Tri_2770_c0_g1_i1;comp99703_c0_seq1_2 len=2817 path=[2795:0-1060 3856:1061-1739 4535:1740-1764 4560:1765-1802 4598:1803-1812 4608:1813-1836 4632:1837-2307 5103:2308-2429 5225:2430-2816]	Haliotis_sp_Tri_2770_c0_g1_i1	94	108	yes	no	2	0.0011522	96.673	4503700			1
NQNPQGDPMHTAFHQHLFR	GQPSYQTRNQNPQGDP	AFHQHLFRSTLGDSKS	R	N	Q	F	R	S	19	0	2274.05	Haliotis_sp_idb_26568_c0_g1_i1;Haliotis_sp_idb_26567_c0_g1_i1;Haliotis_sp_CLC_2527_c0_g1_i1	Haliotis_sp_idb_26568_c0_g1_i1	239	257	yes	no	4	0.00014808	61.477	10376000	403		1
NQQQGFVPDR	EAQMMGQRNQQQGFVP	QQGFVPDRQVPLPNNP	R	N	Q	D	R	Q	10	0	1187.57	Haliotis_sp_idb_32603_c0_g1_i1;Haliotis_sp_idb_32602_c0_g1_i1;Haliotis_sp_Tri_121152_c0_g1_i1;Haliotis_sp_CLC_1702_c0_g1_i1;comp205609_c0_seq1_4 len=643 path=[1:0-642]	Haliotis_sp_idb_32603_c0_g1_i1	312	321	no	no	2	0.0028408	124.67	172670000			9
NQVAMNPTNTVFDAK	RLIGDAAKNQVAMNPT	TNTVFDAKRLIGRRFD	K	N	Q	A	K	R	15	0	1648.79	comp79549_c0_seq1_2 len=2081 path=[4331:0-15 2061:16-1969 4016:1970-2008 4058:2009-2080]	comp79549_c0_seq1_2 len=2081 path=[4331:0-15 2061:16-1969 4016:1970-2008 4058:2009-2080]	77	91	yes	yes	2	3.47e-10	148.7	9503500	96		1
NSDGQTLLFCGR	FDGRDPLKNSDGQTLL	QTLLFCGRGPSRVDCP	K	N	S	G	R	G	12	0	1366.63	Haliotis_sp_idb_35012_c0_g1_i1	Haliotis_sp_idb_35012_c0_g1_i1	74	85	yes	yes	2	1.43e-21	202.05	12549000			4
NSDQTAVVINFDAFK	VLRGPPARNSDQTAVV	VINFDAFKFVDSHELE	R	N	S	F	K	F	15	0	1667.82	Haliotis_sp_idb_18575_c0_g1_i1;Haliotis_sp_CLC_3307_c0_g1_i1	Haliotis_sp_idb_18575_c0_g1_i1	310	324	yes	no	2;3	1.21e-38	205.28	146420000			13
NSDSPAPTPLSSVR	APAVRTLRNSDSPAPT	PTPLSSVRYVSGLIDK	R	N	S	V	R	Y	14	0	1426.71	Haliotis_sp_idb_23365_c0_g1_i1;Haliotis_sp_CLC_237_c0_g1_i1	Haliotis_sp_idb_23365_c0_g1_i1	72	85	yes	no	2	4.76e-33	195.1	25344000			7
NSLESYAFNMK	QRDKVSSKNSLESYAF	ESYAFNMKATVEDEKL	K	N	S	M	K	A	11	0	1302.59	comp79549_c0_seq1_2 len=2081 path=[4331:0-15 2061:16-1969 4016:1970-2008 4058:2009-2080]	comp79549_c0_seq1_2 len=2081 path=[4331:0-15 2061:16-1969 4016:1970-2008 4058:2009-2080]	560	570	yes	yes	2	0.00097705	113.22	10142000	97		3
NSSADEYGTVAYK	DVHFWIGKNSSADEYG	EYGTVAYKTVELDTFL	K	N	S	Y	K	T	13	0	1403.62	Haliotis_sp_Tri_91049_c0_g1_i1;comp93951_c0_seq1_3 len=2511 path=[2491:0-1214 3706:1215-1216 3708:1217-1250 3742:1251-1261 3753:1262-1597 4091:1598-1691 4185:1692-1748 6236:1749-1764 4258:1765-2365 4859:2366-2405 4899:2406-2510]	Haliotis_sp_Tri_91049_c0_g1_i1	100	112	yes	no	2	0.0070746	88.282	3091200			1
NSSYFVEWIPNNVK	QMLNVQNKNSSYFVEW	EWIPNNVKTAVCDIPP	K	N	S	V	K	T	14	0	1695.83	comp109271_c0_seq1_3 len=1300 path=[1:0-1299];Haliotis_sp_idb_54688_c0_g1_i1;comp88056_c0_seq1_1 len=950 path=[1:0-262 264:263-425 427:426-530 532:531-640 642:641-647 649:648-668 670:669-701 703:702-949];Haliotis_sp_idb_19738_c0_g1_i1;tr|G9K382|G9K382_HALDV Putative tubulin beta chain OS=Haliotis diversicolor GN=TUBB PE=2 SV=1;Haliotis_sp_CLC_3530_c0_g1_i1;Haliotis_sp_idb_19735_c0_g1_i1	Haliotis_sp_idb_19738_c0_g1_i1	337	350	no	no	2	0.00049923	122.64	9228600			2
NSVSVNRPSPDGSSANTVK	SGGSGAAKNSVSVNRP	GSSANTVKIKTGISSL	K	N	S	V	K	I	19	1	1914.94	Haliotis_sp_CLC_73_c0_g1_i1	Haliotis_sp_CLC_73_c0_g1_i1	367	385	yes	yes	3	1.44e-12	139.11	924500000			23
NSVYEVVIGGMK	QNNAEDFKNSVYEVVI	EVVIGGMKNTRSGIRK	K	N	S	M	K	N	12	0	1294.66	Haliotis_sp_idb_50884_c0_g1_i1	Haliotis_sp_idb_50884_c0_g1_i1	83	94	yes	yes	2;3	1.7e-07	120.57	9438400000	474		29
NSVYEVVIGGMKNTR	QNNAEDFKNSVYEVVI	IGGMKNTRSGIRKCVG	K	N	S	T	R	S	15	1	1665.85	Haliotis_sp_idb_50884_c0_g1_i1	Haliotis_sp_idb_50884_c0_g1_i1	83	97	yes	yes	2;3	5.7e-14	168.1	64784000	474		5
NSYAPLMQSNGSPFYCSWYR	WYYQMICKNSYAPLMQ	PFYCSWYRQCPQNGGT	K	N	S	Y	R	Q	20	0	2427.04	Haliotis_sp_Tri_64952_c0_g1_i1	Haliotis_sp_Tri_64952_c0_g1_i1	150	169	yes	yes	2;3	6.22e-24	112.58	164200000	601		13
NTAVADLVASPNR	GAASFSSRNTAVADLV	DLVASPNRPAEGQVQS	R	N	T	N	R	P	13	0	1326.69	Haliotis_sp_idb_3591_c0_g1_i1	Haliotis_sp_idb_3591_c0_g1_i1	533	545	yes	yes	2	0.011679	83.633	16618000			1
NTAVADLVASPNRPAEGQVQSSQNLAAGGTLK	GAASFSSRNTAVADLV	LAAGGTLKSSLVSSQA	R	N	T	L	K	S	32	1	3163.62	Haliotis_sp_idb_3591_c0_g1_i1	Haliotis_sp_idb_3591_c0_g1_i1	533	564	yes	yes	3;4	1.03e-129	213.84	1696600000			43
NTDTHSSVPNIFGHVQANEGTSQFMK	SFTSVLERNTDTHSSV	EGTSQFMKVSLQSLTG	R	N	T	M	K	V	26	0	2845.31	Haliotis_sp_CLC_1125_c0_g1_i1	Haliotis_sp_CLC_1125_c0_g1_i1	379	404	yes	yes	3;4	1.81e-101	203.47	143220000	275		14
NTDVDVNAPIYTTSVFR	SLPLTLTKNTDVDVNA	IYTTSVFRDDEVEKEN	K	N	T	F	R	D	17	0	1910.94	Haliotis_sp_CLC_36430_c0_g1_i1;comp103183_c0_seq9_3 len=3135 path=[1:0-35 37:36-697 699:698-748 750:749-772 774:773-1144 1146:1145-1146 1148:1147-1569 1571:1570-1570 1572:1571-1594 1596:1595-1653 16955:1654-1675 1677:1676-2554 2556:2555-2693 2695:2694-2696 2698:2697-2716 2718:2717-2979 17168:2980-3045 14746:3046-3059 12402:3060-3134];Haliotis_sp_idb_15743_c0_g1_i1;comp103183_c0_seq3_3 len=4511 pa…	Haliotis_sp_CLC_36430_c0_g1_i1	61	77	yes	no	2	3.67e-08	135.09	3833600			1
NTGIICTIGPASR	DSAPITARNTGIICTI	CTIGPASRSVEMLKEM	R	N	T	S	R	S	13	0	1358.7	comp101858_c3_seq18_4 len=2097 path=[10064:0-47 10112:48-189 10254:190-207 10272:208-1130 729:1131-1154 753:1155-1893 1492:1894-2096]	comp101858_c3_seq18_4 len=2097 path=[10064:0-47 10112:48-189 10254:190-207 10272:208-1130 729:1131-1154 753:1155-1893 1492:1894-2096]	36	48	yes	yes	2	7.49e-07	115.12	1364300			2
NTLGLPIPNLPYYVDGDIK	RESWTSVKNTLGLPIP	YYVDGDIKLTQSNAIL	K	N	T	I	K	L	19	0	2101.11	Haliotis_sp_idb_35506_c0_g1_i1;comp97330_c0_seq1_5 len=1499 path=[5244:0-5 736:6-29 760:30-93 824:94-113 844:114-179 910:180-219 950:220-446 1177:447-470 1201:471-564 1295:565-588 1319:589-602 1333:603-626 1357:627-688 1419:689-725 1456:726-928 1659:929-945 1676:946-1117 1848:1118-1141 1872:1142-1351 2082:1352-1425 2156:1426-1449 2180:1450-1498];comp97330_c0_seq2_5 len=2228 path=[1:0-265 267:266-…	Haliotis_sp_idb_35506_c0_g1_i1	50	68	yes	no	2	1.65e-06	105.5	6364800			1
NTLHDVGQTDLNR	QTDAFALRNTLHDVGQ	VGQTDLNRISEQGKLS	R	N	T	N	R	I	13	0	1481.72	Haliotis_sp_idb_3591_c0_g1_i1	Haliotis_sp_idb_3591_c0_g1_i1	1010	1022	yes	yes	2;3	8.74e-16	173.06	348250000			31
NTNAYVQQTGAYNNR	TNNNGYGRNTNAYVQQ	QTGAYNNRNAGSQNRG	R	N	T	N	R	N	15	0	1712.79	comp49273_c0_seq1_2 len=963 path=[941:0-578 1520:579-686 1628:687-914 1856:915-962]	comp49273_c0_seq1_2 len=963 path=[941:0-578 1520:579-686 1628:687-914 1856:915-962]	105	119	yes	yes	2;3	8.23e-77	242.07	71786000			8
NTNNVLSGQVNR	AYMHVDNKNTNNVLSG	VLSGQVNRPAAGLTQG	K	N	T	N	R	P	12	0	1314.66	Haliotis_sp_idb_8012_c0_g1_i1	Haliotis_sp_idb_8012_c0_g1_i1	1009	1020	yes	yes	2	6.51e-09	167.2	14563000			4
NTWYGINPR	FTTGSFDRNTWYGINP	TWYGINPRFCNQFLEF	R	N	T	P	R	F	9	0	1119.55	Haliotis_sp_CLC_303_c0_g1_i1	Haliotis_sp_CLC_303_c0_g1_i1	357	365	yes	yes	2	0.008211	117.89	101570000			5
NVDSCSSICLYIR	GYYKFSLRNVDSCSSI	SSICLYIRTCRATTYR	R	N	V	I	R	T	13	0	1585.72	Haliotis_sp_idb_19915_c0_g1_i1;Haliotis_sp_CLC_8815_c0_g1_i1;comp103351_c1_seq9_2 len=2919 path=[10370:0-316 2498:317-382 17439:383-385 17442:386-391 2573:392-462 2644:463-466 2648:467-1046 17662:1047-1049 14805:1050-1071 3228:1072-1083 17673:1084-1098 3255:1099-1113 3270:1114-1726 3883:1727-1754 3911:1755-1828 3985:1829-1842 3999:1843-2201 4358:2202-2215 18090:2216-2550 4707:2551-2553 4710:2554-…	Haliotis_sp_idb_19915_c0_g1_i1	206	218	yes	no	2	0.001622	102.87	8406000			5
NVECYIEEASNLTDFR	SSIPRDQRNVECYIEE	ASNLTDFRLVINKHEN	R	N	V	F	R	L	16	0	1958.87	Haliotis_sp_idb_5218_c0_g1_i1;Haliotis_sp_idb_5212_c0_g1_i1	Haliotis_sp_idb_5218_c0_g1_i1	173	188	yes	no	2;3	0.00093997	85.563	6429100			2
NVFGAAAFR	PTIDPSIRNVFGAAAF	VFGAAAFRFGHTLVRT	R	N	V	F	R	F	9	0	951.493	Haliotis_sp_idb_25746_c0_g1_i1;Haliotis_sp_idb_25748_c0_g1_i1;Haliotis_sp_CLC_532_c0_g1_i1	Haliotis_sp_idb_25746_c0_g1_i1	407	415	yes	no	2	6.8e-07	141.93	777290000			22
NVGPTSTPATAK	PPVKPLPRNVGPTSTP	TSTPATAKALTPAASV	R	N	V	A	K	A	12	0	1142.59	Haliotis_sp_Tri_108584_c0_g1_i1	Haliotis_sp_Tri_108584_c0_g1_i1	56	67	yes	yes	2	0.014776	83.137	1244200000			2
NVGPTSTPATAKALTPAASVTASVTSSAK	PPVKPLPRNVGPTSTP	ASVTSSAKAKASAAKE	R	N	V	A	K	A	29	1	2685.42	Haliotis_sp_Tri_108584_c0_g1_i1	Haliotis_sp_Tri_108584_c0_g1_i1	56	84	yes	yes	3	3.34e-24	101.34	124720000			11
NVIIIVPNNR	GGSRNNDRNVIIIVPN	IIIVPNNRNRGSTPNV	R	N	V	N	R	N	10	0	1150.68	Haliotis_sp_Tri_33510_c0_g1_i1;Haliotis_sp_CLC_62_c0_g1_i1;Haliotis_sp_Tri_64677_c0_g1_i1;Haliotis_sp_Tri_33508_c0_g1_i1	Haliotis_sp_Tri_33510_c0_g1_i1	45	54	yes	no	2;3	0.00015743	135.71	6318400000			21
NVLMNEPSLTPVDR	FQRDAFIRNVLMNEPS	PSLTPVDRMELNQLTI	R	N	V	D	R	M	14	0	1583.8	Haliotis_sp_idb_26568_c0_g1_i1;Haliotis_sp_idb_26567_c0_g1_i1	Haliotis_sp_idb_26568_c0_g1_i1	1015	1028	yes	no	2	0.00036554	98.943	7590900	404		4
NVPNFPSFK	GNKIEAYKNVPNFPSF	VPNFPSFKGVCAHLDI	K	N	V	F	K	G	9	0	1048.53	comp70759_c0_seq1_2 len=449 path=[1:0-87 89:88-101 103:102-218 220:219-370 372:371-448]	comp70759_c0_seq1_2 len=449 path=[1:0-87 89:88-101 103:102-218 220:219-370 372:371-448]	100	108	yes	yes	2	0.035269	94.309	663740000			2
NVQIIENEAR	NTFVLKKKNVQIIENE	QIIENEARFFAEGSLE	K	N	V	A	R	F	10	0	1184.61	Haliotis_sp_CLC_146_c0_g1_i1;Haliotis_sp_idb_13068_c0_g1_i1;Haliotis_sp_Tri_105374_c0_g1_i1	Haliotis_sp_CLC_146_c0_g1_i1	727	736	yes	no	2	0.0013513	130.41	59691000			5
NVTELNEPLSNEER	DDMAAAMKNVTELNEP	EPLSNEERNLLSVAYK	K	N	V	E	R	N	14	0	1642.78	comp503_c0_seq2_4 len=458 path=[436:0-338 775:339-457]	comp503_c0_seq2_4 len=458 path=[436:0-338 775:339-457]	44	57	yes	yes	2	0.00037484	120.92	9594000			2
NWWSNNFQGFYPETSGDTSSTSSFGSR	NEFHPWWKNWWSNNFQ	STSSFGSRRSKFGSPN	K	N	W	S	R	R	27	0	3045.28	Haliotis_sp_Tri_108584_c0_g1_i1	Haliotis_sp_Tri_108584_c0_g1_i1	279	305	yes	yes	3	8.98e-63	140.21	453680000			18
NWWSNNFQGFYPETSGDTSSTSSFGSRR	NEFHPWWKNWWSNNFQ	TSSFGSRRSKFGSPNQ	K	N	W	R	R	S	28	1	3201.38	Haliotis_sp_Tri_108584_c0_g1_i1	Haliotis_sp_Tri_108584_c0_g1_i1	279	306	yes	yes	3	1.55e-11	72.302	3019600			1
NYDDNGLNCGGFENQHHFQDGK	RFGFNTPRNYDDNGLN	QHHFQDGKCGVCGDPW	R	N	Y	G	K	C	22	0	2565.04	Haliotis_sp_CLC_1125_c0_g1_i1	Haliotis_sp_CLC_1125_c0_g1_i1	50	71	yes	yes	3;4	2.85e-47	181.85	83687000			4
NYLSPLLFLR	YYPYKNQKNYLSPLLF	LSPLLFLRLANINPNV	K	N	Y	L	R	L	10	0	1234.71	Haliotis_sp_Tri_122828_c0_g1_i1;comp91393_c0_seq1_5 len=3152 path=[3130:0-1533 4664:1534-1692 4823:1693-2939 6070:2940-3151]	Haliotis_sp_Tri_122828_c0_g1_i1	281	290	yes	no	2	0.01889	87.149	27158000			1
NYPMWGQQLLPR	FNTQSTNRNYPMWGQQ	WGQQLLPRELEGIPGP	R	N	Y	P	R	E	12	0	1501.75	Haliotis_sp_CLC_1125_c0_g1_i1	Haliotis_sp_CLC_1125_c0_g1_i1	865	876	yes	yes	2;3	0.00028756	120.06	148200000	276		11
NYWDCSTGSATAK	GSLSVDCRNYWDCSTG	STGSATAKCCPLYQSY	R	N	Y	A	K	C	13	0	1459.6	Haliotis_sp_CLC_2347_c0_g1_i1;Haliotis_sp_idb_28940_c0_g1_i1	Haliotis_sp_CLC_2347_c0_g1_i1	337	349	yes	no	2	9.84e-05	133.15	21074000			2
PAAGFNQVYVQPNTGIYDLQGIK	GVSQVLHKPAAGFNQV	IYDLQGIKATNVGYTQ	K	P	A	I	K	A	23	0	2492.27	Haliotis_sp_Tri_45070_c0_g1_i1	Haliotis_sp_Tri_45070_c0_g1_i1	259	281	yes	yes	2;3;4	1.18e-46	148.38	220000000			23
PAATITISR	RPGGSNPRPAATITIS	AATITISRPSPTGAIP	R	P	A	S	R	P	9	0	928.534	Haliotis_sp_CLC_73_c0_g1_i1	Haliotis_sp_CLC_73_c0_g1_i1	500	508	yes	yes	2	1.42e-15	218.48	3101000000			32
PAATITISRPSPTGAIPSK	RPGGSNPRPAATITIS	PTGAIPSKSRALPVTV	R	P	A	S	K	S	19	1	1864.04	Haliotis_sp_CLC_73_c0_g1_i1	Haliotis_sp_CLC_73_c0_g1_i1	500	518	yes	yes	2;3	3.03e-117	251.75	10121000000			45
PAATITISRPSPTGAIPSKSR	RPGGSNPRPAATITIS	GAIPSKSRALPVTVPA	R	P	A	S	R	A	21	2	2107.18	Haliotis_sp_CLC_73_c0_g1_i1	Haliotis_sp_CLC_73_c0_g1_i1	500	520	yes	yes	4	3.38e-23	151.96	182190000			14
PAEPDVGVR	SSDLFFQKPAEPDVGV	AEPDVGVREVQVTAHQ	K	P	A	V	R	E	9	0	938.482	Haliotis_sp_CLC_1125_c0_g1_i1	Haliotis_sp_CLC_1125_c0_g1_i1	345	353	yes	yes	2	0.0016185	130.75	16653000			3
PAPQPAPR	QALKPAPRPAPQPAPR	PAPQPAPRPAPRPSRP	R	P	A	P	R	P	8	0	832.456	Haliotis_sp_Tri_108584_c0_g1_i1	Haliotis_sp_Tri_108584_c0_g1_i1	202	209	yes	yes	2	0.00057175	154.35	3734600000			8
PAPQPAPRPAPR	QALKPAPRPAPQPAPR	PAPRPAPRPSRPTAVR	R	P	A	P	R	P	12	1	1253.7	Haliotis_sp_Tri_108584_c0_g1_i1	Haliotis_sp_Tri_108584_c0_g1_i1	202	213	yes	yes	2;3	8.96e-05	139.86	651090000			26
PAPRPAPQPAPR	PIHVQALKPAPRPAPQ	PAPQPAPRPAPRPSRP	K	P	A	P	R	P	12	1	1253.7	Haliotis_sp_Tri_108584_c0_g1_i1	Haliotis_sp_Tri_108584_c0_g1_i1	198	209	yes	yes	3	2.68e-06	154.24	18492000			3
PAPRPSRPTAVR	PAPQPAPRPAPRPSRP	PSRPTAVRQPIQRYMP	R	P	A	V	R	Q	12	2	1303.75	Haliotis_sp_Tri_108584_c0_g1_i1	Haliotis_sp_Tri_108584_c0_g1_i1	210	221	yes	yes	3;4	0.00070408	99.752	5301500000			31
PAPTSTIQRPLLYSTLGSFSAAAK	ALGSVLPKPAPTSTIQ	GSFSAAAKTHKSLLVG	K	P	A	A	K	T	24	1	2476.33	Haliotis_sp_Tri_45070_c0_g1_i1;Haliotis_sp_idb_19360_c0_g1_i1	Haliotis_sp_Tri_45070_c0_g1_i1	1336	1359	yes	no	3	6.4e-12	103.02	96474000			19
PASSASITISR	QRSISVSRPASSASIT	SASITISRQSQSASNP	R	P	A	S	R	Q	11	0	1088.58	Haliotis_sp_CLC_73_c0_g1_i1	Haliotis_sp_CLC_73_c0_g1_i1	620	630	yes	yes	2;3	4.5e-17	196.11	24383000000			75
PASSSSVTISR	RPSISISRPASSSSVT	SSSVTISRPFKSASVS	R	P	A	S	R	P	11	0	1090.56	Haliotis_sp_idb_17035_c0_g1_i1	Haliotis_sp_idb_17035_c0_g1_i1	48	58	yes	yes	2	8.92e-13	179.19	473100000			19
PASSSSVTISRPFK	RPSISISRPASSSSVT	VTISRPFKSASVSSPK	R	P	A	F	K	S	14	1	1462.78	Haliotis_sp_idb_17035_c0_g1_i1	Haliotis_sp_idb_17035_c0_g1_i1	48	61	yes	yes	2;3	7.64e-57	220.21	15480000000			77
PASSSSVTISRPFKSASVSSPK	RPSISISRPASSSSVT	SASVSSPKRASASVSR	R	P	A	P	K	R	22	2	2206.16	Haliotis_sp_idb_17035_c0_g1_i1	Haliotis_sp_idb_17035_c0_g1_i1	48	69	yes	yes	3;4	2.25e-18	134.87	230280000			15
PASTTTLDGEEFCCPR	DCRKSCHRPASTTTLD	GEEFCCPRTFPRLRSR	R	P	A	P	R	T	16	0	1839.78	comp68339_c0_seq1_1 len=356 path=[334:0-28 363:29-103 438:104-268 603:269-355]	comp68339_c0_seq1_1 len=356 path=[334:0-28 363:29-103 438:104-268 603:269-355]	50	65	yes	yes	2;3	4.69e-81	226.24	260630000			12
PATATVTVK	SSSVASSKPATATVTV	ATATVTVKRAPASPAT	K	P	A	V	K	R	9	0	886.512	Haliotis_sp_CLC_73_c0_g1_i1	Haliotis_sp_CLC_73_c0_g1_i1	440	448	yes	yes	2	0.00032705	157.34	384870000			8
PATATVTVKR	SSSVASSKPATATVTV	TATVTVKRAPASPATA	K	P	A	K	R	A	10	1	1042.61	Haliotis_sp_CLC_73_c0_g1_i1	Haliotis_sp_CLC_73_c0_g1_i1	440	449	yes	yes	2;3	1.42e-11	194.94	27692000			16
PAVSVSR	SAVSSPSRPAVSVSRP	RPAVSVSRPVPSASVL	R	P	A	S	R	P	7	0	714.402	Haliotis_sp_idb_17035_c0_g1_i1	Haliotis_sp_idb_17035_c0_g1_i1	148	154	yes	yes	2	0.011362	191.03	154590000			3
PAVSVSRPVPSASVLVSR	SAVSSPSRPAVSVSRP	SASVLVSRPVPSASVS	R	P	A	S	R	P	18	1	1807.03	Haliotis_sp_idb_17035_c0_g1_i1	Haliotis_sp_idb_17035_c0_g1_i1	148	165	yes	yes	2;3;4	2.87e-35	176.21	9461200000			64
PAVSVSRPVPSASVLVSRPVPSASVSVSR	SAVSSPSRPAVSVSRP	SASVSVSRPVSSAAVS	R	P	A	S	R	P	29	2	2873.61	Haliotis_sp_idb_17035_c0_g1_i1	Haliotis_sp_idb_17035_c0_g1_i1	148	176	yes	yes	4	1.73e-39	131.94	508020000			7
PAVVPTAR	PSYPMQFKPAVVPTAR	PAVVPTARKPAITQQR	K	P	A	A	R	K	8	0	809.476	Haliotis_sp_Tri_108584_c0_g1_i1	Haliotis_sp_Tri_108584_c0_g1_i1	237	244	yes	yes	2	0.025665	134.81	518950000			3
PCPRLVMYLSDR	HPHCAACRPCPRLVMY	LVMYLSDRTLVSTAAI	R	P	C	D	R	T	12	1	1505.75	comp107320_c0_seq5_4 len=3917 path=[9677:0-2668 12346:2669-2865 12543:2866-2870 12548:2871-2873 12551:2874-2954 24702:2955-2959 12637:2960-2967 12645:2968-3595 13273:3596-3599 13277:3600-3829 13507:3830-3916]	comp107320_c0_seq5_4 len=3917 path=[9677:0-2668 12346:2669-2865 12543:2866-2870 12548:2871-2873 12551:2874-2954 24702:2955-2959 12637:2960-2967 12645:2968-3595 13273:3596-3599 13277:3600-3829 13507:3830-3916]	1114	1125	yes	yes	2	0.0038867	81.625	27289000	39	15	1
PEKPGSCPPR	PGCRRCYRPEKPGSCP	KPGSCPPRKYDAGVCV	R	P	E	P	R	K	10	1	1123.54	sp|P84811|PWAP_HALLA Perlwapin OS=Haliotis laevigata PE=1 SV=1;comp236269_c0_seq1_4 len=272 path=[250:0-271]	sp|P84811|PWAP_HALLA Perlwapin OS=Haliotis laevigata PE=1 SV=1	88	97	no	no	3	0.00021457	136.02	4284900			1
PFNPKPYYGAPLSDWK	KHLQEQMKPFNPKPYY	GAPLSDWKTRVGGNVF	K	P	F	W	K	T	16	1	1878.93	Haliotis_sp_idb_16318_c0_g1_i1	Haliotis_sp_idb_16318_c0_g1_i1	155	170	yes	yes	3	0.00026877	94.454	6833500			1
PFPGYQNVQPFQR	TTRAPTYRPFPGYQNV	QNVQPFQRQSFGQGFP	R	P	F	Q	R	Q	13	0	1576.78	Haliotis_sp_idb_17014_c0_g1_i1;Haliotis_sp_idb_17016_c0_g1_i1;Haliotis_sp_Tri_15512_c0_g1_i1	Haliotis_sp_idb_17014_c0_g1_i1	517	529	yes	no	2;3	0.0008909	113.22	13463000			4
PGFNTPYGTQGIR	NQQNTAQKPGFNTPYG	PYGTQGIRAPTSGPPA	K	P	G	I	R	A	13	0	1406.69	Haliotis_sp_idb_17014_c0_g1_i1;Haliotis_sp_idb_17016_c0_g1_i1;Haliotis_sp_Tri_15512_c0_g1_i1	Haliotis_sp_idb_17014_c0_g1_i1	470	482	yes	no	2	1.82e-07	154.28	33680000			4
PGIPTMEK	MTSIFSSRPGIPTMEK	PGIPTMEKRPRDPSVE	R	P	G	E	K	R	8	0	871.447	Haliotis_sp_Tri_12080_c0_g1_i1;Haliotis_sp_idb_12590_c0_g1_i1	Haliotis_sp_Tri_12080_c0_g1_i1	1238	1245	yes	no	2	0.01811	95.815	78765000	551		6
PGLCPAIR	NICVPKPKPGLCPAIR	PGLCPAIRPGPCKGNV	K	P	G	I	R	P	8	0	882.475	sp|P84811|PWAP_HALLA Perlwapin OS=Haliotis laevigata PE=1 SV=1	sp|P84811|PWAP_HALLA Perlwapin OS=Haliotis laevigata PE=1 SV=1	48	55	yes	yes	2	0.013371	148.54	9615300000			18
PGLCPAIRPGPCK	NICVPKPKPGLCPAIR	AIRPGPCKGNVCSNDQ	K	P	G	C	K	G	13	1	1421.73	sp|P84811|PWAP_HALLA Perlwapin OS=Haliotis laevigata PE=1 SV=1	sp|P84811|PWAP_HALLA Perlwapin OS=Haliotis laevigata PE=1 SV=1	48	60	yes	yes	2;3	1.72e-10	164.65	25643000000			70
PGLCPAIRPGPCKGNVCSNDQDCPGNQK	NICVPKPKPGLCPAIR	QDCPGNQKCCGKPGCR	K	P	G	Q	K	C	28	2	3095.38	sp|P84811|PWAP_HALLA Perlwapin OS=Haliotis laevigata PE=1 SV=1	sp|P84811|PWAP_HALLA Perlwapin OS=Haliotis laevigata PE=1 SV=1	48	75	yes	yes	4	1.6e-89	196.2	44751000			2
PGNTQTSVQSQNQINSAR	QSTSGGPRPGNTQTSV	QNQINSARTYAGQQAQ	R	P	G	A	R	T	18	0	1928.93	Haliotis_sp_idb_8012_c0_g1_i1	Haliotis_sp_idb_8012_c0_g1_i1	1127	1144	yes	yes	3	2.93e-43	182.49	34955000			11
PGPCKGNVCSNDQDCPGNQK	PGLCPAIRPGPCKGNV	QDCPGNQKCCGKPGCR	R	P	G	Q	K	C	20	1	2230.92	sp|P84811|PWAP_HALLA Perlwapin OS=Haliotis laevigata PE=1 SV=1	sp|P84811|PWAP_HALLA Perlwapin OS=Haliotis laevigata PE=1 SV=1	56	75	yes	yes	3	2.39e-06	70.334	9022400			1
PHGPAAGVPASSGIPPVKPLPR	PSTVKYHRPHGPAAGV	PPVKPLPRNVGPTSTP	R	P	H	P	R	N	22	1	2101.18	Haliotis_sp_Tri_108584_c0_g1_i1	Haliotis_sp_Tri_108584_c0_g1_i1	34	55	yes	yes	3;4	5.77e-14	118.72	104980000			12
PIHVQALK	SAPRPKPKPIHVQALK	PIHVQALKPAPRPAPQ	K	P	I	L	K	P	8	0	904.549	Haliotis_sp_Tri_108584_c0_g1_i1	Haliotis_sp_Tri_108584_c0_g1_i1	190	197	yes	yes	2;3	0.0050996	136.11	49642000			8
PIHVQALKPAPR	SAPRPKPKPIHVQALK	QALKPAPRPAPQPAPR	K	P	I	P	R	P	12	1	1325.79	Haliotis_sp_Tri_108584_c0_g1_i1	Haliotis_sp_Tri_108584_c0_g1_i1	190	201	yes	yes	2;3;4	2.89e-28	211.86	26085000000			119
PIHVQALKPAPRPAPQPAPR	SAPRPKPKPIHVQALK	PAPQPAPRPAPRPSRP	K	P	I	P	R	P	20	2	2140.24	Haliotis_sp_Tri_108584_c0_g1_i1	Haliotis_sp_Tri_108584_c0_g1_i1	190	209	yes	yes	4;5	2.02e-13	116.06	31219000			5
PISEMFIR	LGTGQGQRPISEMFIR	PISEMFIRMINFPPRP	R	P	I	I	R	M	8	0	991.516	Haliotis_sp_idb_5580_c0_g1_i1	Haliotis_sp_idb_5580_c0_g1_i1	583	590	yes	yes	2	0.0078964	127.02	25951000	483		2
PISGNNNLQGITGTMGR	RLNPNGARPISGNNNL	GITGTMGRHRVTVRNT	R	P	I	G	R	H	17	0	1728.86	Haliotis_sp_Tri_105597_c0_g1_i1;comp90074_c0_seq4_2 len=784 path=[3104:0-92 234:93-443 2205:444-545 2308:546-783];comp90074_c0_seq3_2 len=803 path=[3104:0-92 234:93-443 585:444-802];comp90074_c0_seq1_1 len=924 path=[1:0-67 69:68-76 78:77-175 2704:176-190 192:191-232 234:233-583 2205:584-685 2308:686-923];comp90074_c0_seq2_1 len=943 path=[1:0-67 69:68-76 78:77-175 2704:176-190 192:191-232 234:233-…	Haliotis_sp_Tri_105597_c0_g1_i1	148	164	yes	no	2	0.00011876	92.633	5135700	121		2
PITNAEFGAIMQR	TGTGNMLKPITNAEFG	EFGAIMQRMLVQRLRK	K	P	I	Q	R	M	13	0	1446.73	Haliotis_sp_idb_27355_c0_g1_i1	Haliotis_sp_idb_27355_c0_g1_i1	545	557	yes	yes	2	0.009004	72.891	2986000	409		1
PKPGLCPAIR	CLNICVPKPKPGLCPA	PGLCPAIRPGPCKGNV	K	P	K	I	R	P	10	1	1107.62	sp|P84811|PWAP_HALLA Perlwapin OS=Haliotis laevigata PE=1 SV=1	sp|P84811|PWAP_HALLA Perlwapin OS=Haliotis laevigata PE=1 SV=1	46	55	yes	yes	3	0.0070668	85.29	2170000000			17
PKPGLCPAIRPGPCK	CLNICVPKPKPGLCPA	AIRPGPCKGNVCSNDQ	K	P	K	C	K	G	15	2	1646.87	sp|P84811|PWAP_HALLA Perlwapin OS=Haliotis laevigata PE=1 SV=1	sp|P84811|PWAP_HALLA Perlwapin OS=Haliotis laevigata PE=1 SV=1	46	60	yes	yes	2;3;4	2.05e-07	111.12	8586600000			33
PKPIHVQALK	PPSAPRPKPKPIHVQA	PIHVQALKPAPRPAPQ	K	P	K	L	K	P	10	1	1129.7	Haliotis_sp_Tri_108584_c0_g1_i1	Haliotis_sp_Tri_108584_c0_g1_i1	188	197	yes	yes	3	0.0004402	144.77	183380000			18
PKPIHVQALKPAPR	PPSAPRPKPKPIHVQA	QALKPAPRPAPQPAPR	K	P	K	P	R	P	14	2	1550.94	Haliotis_sp_Tri_108584_c0_g1_i1	Haliotis_sp_Tri_108584_c0_g1_i1	188	201	yes	yes	2;3;4;5	1.6e-28	181.98	41722000000			150
PKPKPIHVQALK	PPPPSAPRPKPKPIHV	PIHVQALKPAPRPAPQ	R	P	K	L	K	P	12	2	1354.84	Haliotis_sp_Tri_108584_c0_g1_i1	Haliotis_sp_Tri_108584_c0_g1_i1	186	197	yes	yes	3;4	0.00018934	124.42	58936000			14
PKPQPQPQPK	QQPPQQVRPKPQPQPQ	PQPQPQPKPQPVQRPQ	R	P	K	P	K	P	10	1	1143.64	Haliotis_sp_idb_4071_c0_g1_i1;Haliotis_sp_idb_4065_c0_g1_i1	Haliotis_sp_idb_4071_c0_g1_i1	549	558	yes	no	3	0.0021473	112.01	81822000			13
PKPQPQPQPKPQPVQR	QQPPQQVRPKPQPQPQ	PKPQPVQRPQVPRPYQ	R	P	K	Q	R	P	16	2	1849.03	Haliotis_sp_idb_4071_c0_g1_i1;Haliotis_sp_idb_4065_c0_g1_i1	Haliotis_sp_idb_4071_c0_g1_i1	549	564	yes	no	3;4	0.0001483	86.738	36413000			5
PLHDLPQAFAGNSIDGQTFHQK	VLMWSQSRPLHDLPQA	DGQTFHQKYLSPLTSK	R	P	L	Q	K	Y	22	0	2420.19	comp105740_c0_seq2_6 len=2567 path=[2926:0-41 10721:42-56 6336:57-163 6443:164-172 10788:173-189 10805:190-195 10811:196-215 3142:216-329 10883:330-334 10888:335-337 10891:338-417 3344:418-423 3350:424-447 10961:448-452 10966:453-540 6664:541-543 3470:544-638 11063:639-640 3567:641-641 3568:642-711 3638:712-715 3642:716-739 11118:740-747 6091:748-784 3711:785-846 11181:847-865 11200:866-871 11206…	comp105740_c0_seq2_6 len=2567 path=[2926:0-41 10721:42-56 6336:57-163 6443:164-172 10788:173-189 10805:190-195 10811:196-215 3142:216-329 10883:330-334 10888:335-337 10891:338-417 3344:418-423 3350:424-447 10961:448-452 10966:453-540 6664:541-543 3470:544-638 11063:639-640 3567:641-641 3568:642-711 3638:712-715 3642:716-739 11118:740-747 6091:748-784 3711:785-846 11181:847-865 11200:866-871 11206…	35	56	yes	no	3	2.4e-10	107.06	12313000			1
PLHTTLPTSLHK	TKPTFSHKPLHTTLPT	TLPTSLHKGPRASHNF	K	P	L	H	K	G	12	0	1343.76	Haliotis_sp_Tri_45070_c0_g1_i1	Haliotis_sp_Tri_45070_c0_g1_i1	1109	1120	yes	yes	3;4	0.0006083	101.39	179620000			19
PLPLPGSPQSQMNPSTQLMILSDK	LMDYMDMKPLPLPGSP	QLMILSDKGRRFQAGR	K	P	L	D	K	G	24	0	2578.31	Haliotis_sp_CLC_39_c0_g1_i1	Haliotis_sp_CLC_39_c0_g1_i1	125	148	yes	yes	3	5.44e-51	143.47	1321500000	313;314		21
PLPLPGSPQSQMNPSTQLMILSDKGR	LMDYMDMKPLPLPGSP	MILSDKGRRFQAGRLL	K	P	L	G	R	R	26	1	2791.44	Haliotis_sp_CLC_39_c0_g1_i1	Haliotis_sp_CLC_39_c0_g1_i1	125	150	yes	yes	3;4	4.36e-20	110.26	47247000	313;314		5
PLTDASALVSGAGDAK	KLSQVGQKPLTDASAL	VSGAGDAKTLQTPGSF	K	P	L	A	K	T	16	0	1471.75	Haliotis_sp_CLC_2877_c0_g1_i1;Haliotis_sp_idb_3129_c0_g1_i1;comp102281_c0_seq4_1 len=4840 path=[11773:0-133 5565:134-134 5566:135-785 6217:786-1212 6644:1213-2728 8160:2729-2746 8178:2747-3403 8835:3404-3917 15131:3918-3922 15136:3923-3927 15141:3928-3940 9372:3941-4640 10072:4641-4838 14334:4839-4839];comp102281_c0_seq5_3 len=4854 path=[13235:0-148 5566:149-799 6217:800-1226 6644:1227-2742 8160:…	Haliotis_sp_CLC_2877_c0_g1_i1	234	249	yes	no	2	4.73e-07	90.561	0			1
PLTGAPGFPTAVADAQAK	QYKYPDRKPLTGAPGF	AVADAQAKTAPGAPVY	K	P	L	A	K	T	18	0	1710.89	Haliotis_sp_Tri_73035_c0_g1_i1	Haliotis_sp_Tri_73035_c0_g1_i1	402	419	yes	yes	2;3	3.93e-16	150.91	33870000			8
PPFLPGPPAAGAPR	FAQNTPIRPPFLPGPP	PPAAGAPRLPSKGVAG	R	P	P	P	R	L	14	0	1343.73	Haliotis_sp_Tri_119193_c0_g1_i1;sp|P86738|UP4_HALAI Uncharacterized protein 4 OS=Haliotis asinina PE=1 SV=1	Haliotis_sp_Tri_119193_c0_g1_i1	69	82	yes	no	2	3.1e-55	167.18	52349000			8
PPPGPAFVAWQK	PPAAPMPRPPPGPAFV	PAFVAWQKTQPCVMNP	R	P	P	Q	K	T	12	0	1293.69	Haliotis_sp_idb_4071_c0_g1_i1;Haliotis_sp_idb_4065_c0_g1_i1	Haliotis_sp_idb_4071_c0_g1_i1	603	614	yes	no	2	1.18e-14	182.46	142870000			23
PPPNPAGMQFMR	RASLNNRRPPPNPAGM	PAGMQFMRRMAVSQAV	R	P	P	M	R	R	12	0	1341.63	Haliotis_sp_CLC_39_c0_g1_i1	Haliotis_sp_CLC_39_c0_g1_i1	67	78	yes	yes	3	0.0026967	79.659	6710600	315;316		1
PQIQTSLQPIR	FPKSYVPKPQIQTSLQ	QTSLQPIRVHYPQMHG	K	P	Q	I	R	V	11	0	1279.72	Haliotis_sp_idb_16318_c0_g1_i1	Haliotis_sp_idb_16318_c0_g1_i1	127	137	yes	yes	2;3	1.09e-20	202.16	285200000			23
PQPQPQPKPQPVQR	PPQQVRPKPQPQPQPK	PKPQPVQRPQVPRPYQ	K	P	Q	Q	R	P	14	1	1623.88	Haliotis_sp_idb_4071_c0_g1_i1;Haliotis_sp_idb_4065_c0_g1_i1	Haliotis_sp_idb_4071_c0_g1_i1	551	564	yes	no	3	0.0095966	69.03	18794000			1
PQPQPQPKPQPVQRPQVPR	PPQQVRPKPQPQPQPK	VQRPQVPRPYQPPQQP	K	P	Q	P	R	P	19	2	2201.22	Haliotis_sp_idb_4071_c0_g1_i1;Haliotis_sp_idb_4065_c0_g1_i1	Haliotis_sp_idb_4071_c0_g1_i1	551	569	yes	no	4	0.00010115	68.481	159680000			3
PQPRPQQPPQQVR	PQPQPQQRPQPRPQQP	QQPPQQVRPKPQPQPQ	R	P	Q	V	R	P	13	1	1554.84	Haliotis_sp_idb_4071_c0_g1_i1;Haliotis_sp_idb_4065_c0_g1_i1	Haliotis_sp_idb_4071_c0_g1_i1	536	548	yes	no	3	0.0092598	74.611	54274000			3
PQPSLGGTGASSLQAR	VASSIVRRPQPSLGGT	GASSLQARTPFMRYQS	R	P	Q	A	R	T	16	0	1525.78	Haliotis_sp_Tri_121458_c0_g1_i1	Haliotis_sp_Tri_121458_c0_g1_i1	124	139	yes	yes	2	1.06e-05	122.08	32855000			5
PQPVQRPQVPR	PQPQPQPKPQPVQRPQ	VQRPQVPRPYQPPQQP	K	P	Q	P	R	P	11	1	1300.74	Haliotis_sp_idb_4071_c0_g1_i1;Haliotis_sp_idb_4065_c0_g1_i1	Haliotis_sp_idb_4071_c0_g1_i1	559	569	yes	no	2;3	5.87e-05	142.43	8098600000			36
PQQPPQQVR	PQQRPQPRPQQPPQQV	QQPPQQVRPKPQPQPQ	R	P	Q	V	R	P	9	0	1076.57	Haliotis_sp_idb_4071_c0_g1_i1;Haliotis_sp_idb_4065_c0_g1_i1	Haliotis_sp_idb_4071_c0_g1_i1	540	548	yes	no	2;3	0.00085312	151.5	179790000			14
PQQPPQQVRPK	PQQRPQPRPQQPPQQV	PPQQVRPKPQPQPQPK	R	P	Q	P	K	P	11	1	1301.72	Haliotis_sp_idb_4071_c0_g1_i1;Haliotis_sp_idb_4065_c0_g1_i1	Haliotis_sp_idb_4071_c0_g1_i1	540	550	yes	no	2;3	0.00013391	135.55	77288000			11
PQQPPQQVRPKPQPQPQPK	PQQRPQPRPQQPPQQV	PQPQPQPKPQPVQRPQ	R	P	Q	P	K	P	19	2	2202.2	Haliotis_sp_idb_4071_c0_g1_i1;Haliotis_sp_idb_4065_c0_g1_i1	Haliotis_sp_idb_4071_c0_g1_i1	540	558	yes	no	3;4;5	4.45e-30	171.46	1292400000			30
PSADTIHTGQLHIVSDIYNTK	VMAESETRPSADTIHT	VSDIYNTKTNTDINRM	R	P	S	T	K	T	21	0	2309.17	Haliotis_sp_Tri_12080_c0_g1_i1;Haliotis_sp_idb_12590_c0_g1_i1	Haliotis_sp_Tri_12080_c0_g1_i1	1101	1121	yes	no	4	1.03e-09	105.06	9533800			2
PSAYPQLQAMDPTAR	LIPWGMIRPSAYPQLQ	QAMDPTARANWIYQMQ	R	P	S	A	R	A	15	0	1644.79	Haliotis_sp_idb_5580_c0_g1_i1	Haliotis_sp_idb_5580_c0_g1_i1	383	397	yes	yes	2;3	5.61e-05	111.34	28048000	484		6
PSDSMGPRPTHVKPNPNPR	YRAVWNVRPSDSMGPR	VKPNPNPRYPLRQTTT	R	P	S	P	R	Y	19	2	2083.04	Haliotis_sp_Tri_45070_c0_g1_i1	Haliotis_sp_Tri_45070_c0_g1_i1	637	655	yes	yes	3;5	0.00015739	66.826	14857000	591		4
PSFLSYR	QAATQRRRPSFLSYRL	RPSFLSYRLAATRRSS	R	P	S	Y	R	L	7	0	868.444	Haliotis_sp_Tri_121458_c0_g1_i1	Haliotis_sp_Tri_121458_c0_g1_i1	96	102	yes	yes	2	0.039116	162.31	255560000			3
PSGIEHNFQTVGR	SPYIDIGRPSGIEHNF	HNFQTVGRTRASIRRR	R	P	S	G	R	T	13	0	1440.71	Haliotis_sp_Tri_12080_c0_g1_i1;Haliotis_sp_idb_12590_c0_g1_i1	Haliotis_sp_Tri_12080_c0_g1_i1	1309	1321	yes	no	2;3	9.13e-36	216.34	769050000			38
PSHFICEK	WNDYQCQKPSHFICEK	PSHFICEKERIPYTNS	K	P	S	E	K	E	8	0	1016.48	tr|F8J3D2|F8J3D2_HALLA Perlucin C protein OS=Haliotis laevigata GN=perlucin C PE=2 SV=1;tr|F8J3D1|F8J3D1_HALLA Perlucin B protein OS=Haliotis laevigata GN=perlucin B PE=2 SV=1;tr|F8J3D0|F8J3D0_HALLA Perlucin A2 protein OS=Haliotis laevigata GN=perlucin A2 PE=2 SV=1;sp|P82596|PLC_HALLA Perlucin OS=Haliotis laevigata PE=1 SV=3	sp|P82596|PLC_HALLA Perlucin OS=Haliotis laevigata PE=1 SV=3	140	147	no	no	2;3	0.018434	146.79	261470000			11
PSHFICEKER	WNDYQCQKPSHFICEK	HFICEKERIPYTNSLH	K	P	S	E	R	I	10	1	1301.62	tr|F8J3D2|F8J3D2_HALLA Perlucin C protein OS=Haliotis laevigata GN=perlucin C PE=2 SV=1;tr|F8J3D1|F8J3D1_HALLA Perlucin B protein OS=Haliotis laevigata GN=perlucin B PE=2 SV=1;sp|P82596|PLC_HALLA Perlucin OS=Haliotis laevigata PE=1 SV=3	sp|P82596|PLC_HALLA Perlucin OS=Haliotis laevigata PE=1 SV=3	140	149	no	no	3;4	0.010693	85.813	9537800			4
PSIPAYCQENR	RLCTTNYKPSIPAYCQ	PAYCQENRNVTFASPE	K	P	S	N	R	N	11	0	1333.61	Haliotis_sp_idb_1745_c0_g1_i1;Haliotis_sp_CLC_2232_c0_g1_i1	Haliotis_sp_idb_1745_c0_g1_i1	223	233	yes	no	2	0.0050055	107.06	4672000			2
PSISISRPASSSSVTISR	ASNPSPSRPSISISRP	SSSVTISRPFKSASVS	R	P	S	S	R	P	18	1	1830.98	Haliotis_sp_idb_17035_c0_g1_i1	Haliotis_sp_idb_17035_c0_g1_i1	41	58	yes	yes	3	2.26e-12	140.28	64996000			6
PSISISRPASSSSVTISRPFK	ASNPSPSRPSISISRP	VTISRPFKSASVSSPK	R	P	S	F	K	S	21	2	2203.2	Haliotis_sp_idb_17035_c0_g1_i1	Haliotis_sp_idb_17035_c0_g1_i1	41	61	yes	yes	3;4	6.49e-46	180.86	128160000			10
PSISVSR	GSNPSPSRPSISVSRP	RPSISVSRPSSSASIT	R	P	S	S	R	P	7	0	744.413	Haliotis_sp_idb_17035_c0_g1_i1;Haliotis_sp_CLC_73_c0_g1_i1	Haliotis_sp_CLC_73_c0_g1_i1	583	589	no	no	2	0.038416	161.6	46549000			2
PSISVSRPSSSASITISR	GSNPSPSRPSISVSRP	SASITISRQSQSASNP	R	P	S	S	R	Q	18	1	1830.98	Haliotis_sp_idb_17035_c0_g1_i1;Haliotis_sp_CLC_73_c0_g1_i1	Haliotis_sp_CLC_73_c0_g1_i1	583	600	no	no	2;3	5.7e-22	154.49	1151400000			14
PSLLLYTLYVNVCHR	SLDASPTRPSLLLYTL	LYVNVCHRKEVWSFVI	R	P	S	H	R	K	15	0	1846.98	comp91178_c0_seq5_5 len=972 path=[3835:0-926 4762:927-952 4788:953-956 4792:957-971]	comp91178_c0_seq5_5 len=972 path=[3835:0-926 4762:927-952 4788:953-956 4792:957-971]	280	294	yes	yes	3	0.0028374	66.989	408830000			1
PSLTISR	SAESASPRPSLTISRS	RPSLTISRSVVNRPGG	R	P	S	S	R	S	7	0	772.444	Haliotis_sp_CLC_73_c0_g1_i1	Haliotis_sp_CLC_73_c0_g1_i1	481	487	yes	yes	2	0.035732	168.45	741400000			8
PSPNTQSLSTGGSILLR	GASVFLTRPSPNTQSL	TGGSILLRQRQRQAAA	R	P	S	L	R	Q	17	0	1726.92	Haliotis_sp_idb_17035_c0_g1_i1;Haliotis_sp_Tri_121458_c0_g1_i1	Haliotis_sp_idb_17035_c0_g1_i1	196	212	no	no	2;3	4.63e-44	197.14	7580200000			64
PSPTGAIPSK	AATITISRPSPTGAIP	PTGAIPSKSRALPVTV	R	P	S	S	K	S	10	0	953.518	Haliotis_sp_CLC_73_c0_g1_i1	Haliotis_sp_CLC_73_c0_g1_i1	509	518	yes	yes	2	0.0012011	140.78	475560000			18
PSQSFNNNQQSQQIQTK	SNSATNGRPSQSFNNN	QSQQIQTKCSQVMLDR	R	P	S	T	K	C	17	0	1975.93	comp49273_c0_seq1_2 len=963 path=[941:0-578 1520:579-686 1628:687-914 1856:915-962];Haliotis_sp_Tri_105572_c0_g1_i1;Haliotis_sp_idb_46434_c0_g1_i1	comp49273_c0_seq1_2 len=963 path=[941:0-578 1520:579-686 1628:687-914 1856:915-962]	186	202	yes	no	3	0.001399	60.764	7133000			1
PSQTGFSGTISR	RHSQSVSKPSQTGFSG	GFSGTISRSAQSTSIF	K	P	S	S	R	S	12	0	1236.61	Haliotis_sp_idb_17035_c0_g1_i1	Haliotis_sp_idb_17035_c0_g1_i1	94	105	yes	yes	2	2.67e-13	174.72	3798100000			37
PSRPTAVRQPIQR	PAPRPAPRPSRPTAVR	AVRQPIQRYMPSYPMQ	R	P	S	Q	R	Y	13	2	1504.86	Haliotis_sp_Tri_108584_c0_g1_i1	Haliotis_sp_Tri_108584_c0_g1_i1	214	226	yes	yes	3;4	0.0002272	107.99	60671000			9
PSSFMQILDFLGR	FFSPNPNKPSSFMQIL	QILDFLGRMRATKELD	K	P	S	G	R	M	13	0	1509.77	Haliotis_sp_idb_34528_c0_g1_i1	Haliotis_sp_idb_34528_c0_g1_i1	303	315	yes	yes	2;3	7.9e-30	206.46	959780000	429		28
PSSSASITISR	PARVSVSRPSSSASIT	SASITISRQSQSGSNP	R	P	S	S	R	Q	11	0	1104.58	Haliotis_sp_idb_17035_c0_g1_i1;Haliotis_sp_CLC_73_c0_g1_i1	Haliotis_sp_CLC_73_c0_g1_i1	560	570	no	no	2;3	1.53e-57	206.97	10412000000			117
PSVQLYIVGK	SIISNCNRPSVQLYIV	VQLYIVGKTLYARANN	R	P	S	G	K	T	10	0	1102.64	Haliotis_sp_CLC_303_c0_g1_i1	Haliotis_sp_CLC_303_c0_g1_i1	630	639	yes	yes	2	0.00098665	143.96	8768800			4
[truncated: 808 more rows]
