# Supplementary material for: In-depth proteomic analyses of Haliotis laevigata (greenlip abalone) nacre and prismatic organic shell matrix
Source: Proteome Sci. 2018 Jun 15;16:11. doi: 10.1186/s12953-018-0139-3 (PMC6003135; doi:10.1186/s12953-018-0139-3)
Supplement: Supplementary file 20 — Peptides, nacre acid-soluble, protocol B. See legend to Additional file 17. (XLSX 587 kb) [file 12953_2018_139_MOESM20_ESM.xlsx]

## Sheet: Haliotis_nacre_ins_C_peptides
Sequence	N-term cleavage window	C-term cleavage window	Amino acid before	First amino acid	Second amino acid	Second last amino acid	Last amino acid	Amino acid after	Length	Missed cleavages	Mass	Proteins	Leading razor protein	Start position	End position	Unique (Groups)	Unique (Proteins)	Charges	PEP	Score	Intensity	Protein group IDs	Mod. peptide IDs	Oxidation (M) site IDs	Phospho (STY) site IDs	MS/MS Count
AAADIPVKPENFNQIKPK	SKLTCTARAAADIPVK	NFNQIKPKNCAISKRK	R	A	A	P	K	N	18	2	1979.08	Haliotis_sp_Tri_96223_c0_g1_i1	Haliotis_sp_Tri_96223_c0_g1_i1	622	639	yes	yes	4	0.00013232	78.95	19282000	518	0			3
AAALAGLEVFR	MQRNYTIKAAALAGLE	LAGLEVFRVINEPTAA	K	A	A	F	R	V	11	0	1116.63	Haliotis_sp_idb_2214_c0_g1_i1;comp106543_c0_seq12_5 len=1411 path=[3449:0-30 12683:31-58 3508:59-337 3787:338-349 17373:350-528 3978:529-529 3979:530-553 4003:554-889 4339:890-913 4363:914-1410];comp106543_c0_seq11_6 len=1451 path=[3409:0-23 14576:24-25 3435:26-39 3449:40-70 3480:71-98 3508:99-377 3787:378-389 17373:390-568 3978:569-569 3979:570-593 4003:594-929 4339:930-953 4363:954-1450];comp10…	Haliotis_sp_idb_2214_c0_g1_i1	191	201	yes	no	2	0.00014908	124.67	9899400	42	1			4
AAAPQGTLQEK	HSASPLPKAAAPQGTL	PQGTLQEKTNPEIHAA	K	A	A	E	K	T	11	0	1112.58	Haliotis_sp_Tri_18127_c0_g1_i1	Haliotis_sp_Tri_18127_c0_g1_i1	312	322	yes	yes	2	0.014767	86.014	1094900	494	2			1
AAAVSSSPMPGGSSSASQLSVGNTALNSR	KNLKAAKRAAAVSSSP	GNTALNSRKALSSMNN	R	A	A	S	R	K	29	0	2690.29	Haliotis_sp_idb_32603_c0_g1_i1;Haliotis_sp_idb_32602_c0_g1_i1;Haliotis_sp_idb_32598_c0_g1_i1;comp118790_c0_seq1_1 len=1114 path=[1:0-1113]	Haliotis_sp_idb_32603_c0_g1_i1	704	732	yes	no	3	8.7922e-19	125.16	66879000	438	3	443		5
AAMQQSASPSVSGQR	QFDMQKMRAAMQQSAS	SPSVSGQRGAPIYDTG	R	A	A	Q	R	G	15	0	1503.71	Haliotis_sp_idb_27355_c0_g1_i1	Haliotis_sp_idb_27355_c0_g1_i1	223	237	yes	yes	2;3	3.0029e-13	145	11983000	428	5;6	425		7
AAQPEHGVPPVNTATASAGSPVSEGER	AWFKQQQKAAQPEHGV	SPVSEGERILDMVSKM	K	A	A	E	R	I	27	0	2615.26	Haliotis_sp_idb_6290_c0_g1_i1	Haliotis_sp_idb_6290_c0_g1_i1	1067	1093	yes	yes	3	1.0035e-13	101.58	5341800	463	7			1
AASDIAMTELAPTHPIR	ENSLVAYKAASDIAMT	LAPTHPIRLGLALNFS	K	A	A	I	R	L	17	0	1792.91	Haliotis_sp_CLC_3369_c0_g1_i1;comp94743_c0_seq3_1 len=3288 path=[1:0-118 120:119-135 137:136-359 361:360-789 791:790-808 810:809-1376 1379:1377-2507 2510:2508-2527 2530:2528-3000 3003:3001-3016 9096:3017-3287]	Haliotis_sp_CLC_3369_c0_g1_i1	189	205	yes	no	3	5.9608e-05	103.13	12879000	285	8	155		2
AASVAGLGSDYDDNEGDRR	HNNKWLQRAASVAGLG	DDNEGDRRVSAISNVQ	R	A	A	R	R	V	19	1	1966.86	Haliotis_sp_idb_1397_c0_g1_i1;comp106765_c0_seq2_5 len=4279 path=[10295:0-107 10403:108-367 1003:368-389 20795:390-390 20796:391-412 1048:413-1337 1973:1338-1339 1975:1340-1964 2600:1965-1985 21402:1986-2406 3042:2407-2451 3087:2452-2460 3096:2461-2558 3194:2559-2593 3229:2594-2598 3234:2599-2644 3280:2645-2675 3311:2676-2841 21552:2842-2842 3478:2843-2962 21596:2963-3020 21623:3021-3023 21626:30…	Haliotis_sp_idb_1397_c0_g1_i1	560	578	yes	no	3	0.00033983	64.275	4974600	404	9			1
AAVNLLLEQLGIK	DLGQGLAKAAVNLLLE	LLEQLGIKDKMLDPPC	K	A	A	I	K	D	13	0	1380.83	comp107325_c0_seq1_5 len=14542 path=[51563:0-51 8900:52-861 9710:862-1105 52965:1106-1149 9998:1150-1428 10277:1429-1465 10314:1466-1470 10319:1471-1504 53062:1505-1568 10417:1569-1593 10442:1594-1660 10509:1661-1684 10533:1685-1866 53124:1867-1986 10835:1987-2057 10906:2058-2251 11100:2252-2364 53208:2365-3409 12261:3410-3730 53234:3731-3772 12624:3773-3937 12789:3938-3939 12791:3940-4268 54050:…	comp107325_c0_seq1_5 len=14542 path=[51563:0-51 8900:52-861 9710:862-1105 52965:1106-1149 9998:1150-1428 10277:1429-1465 10314:1466-1470 10319:1471-1504 53062:1505-1568 10417:1569-1593 10442:1594-1660 10509:1661-1684 10533:1685-1866 53124:1867-1986 10835:1987-2057 10906:2058-2251 11100:2252-2364 53208:2365-3409 12261:3410-3730 53234:3731-3772 12624:3773-3937 12789:3938-3939 12791:3940-4268 54050:…	2198	2210	yes	no	2	0.013437	76.073	5845700	51	10			1
AAVPSGASTGIYEALELR	YTAKGLFRAAVPSGAS	IYEALELRDNDKTRFM	R	A	A	L	R	D	18	0	1803.94	comp80185_c0_seq1_5 len=1716 path=[1:0-517 519:518-558 3443:559-568 570:569-864 866:865-889 891:890-1715]	comp80185_c0_seq1_5 len=1716 path=[1:0-517 519:518-558 3443:559-568 570:569-864 866:865-889 891:890-1715]	66	83	yes	yes	2;3	2.5015e-05	106.93	23193000	233	11			6
AAVVAAAGPNPPVPGPAAGALVPK	PQVPASPKAAVVAAAG	AAGALVPKIPAVVTQF	K	A	A	P	K	I	24	0	2091.18	Haliotis_sp_idb_20008_c0_g1_i1	Haliotis_sp_idb_20008_c0_g1_i1	124	147	yes	yes	2;3	1.0935e-05	72.568	64464000	414	12			3
AAWHLYKPGFR	LWDTYPFRAAWHLYKP	HLYKPGFRMEETRDYM	R	A	A	F	R	M	11	1	1344.71	Haliotis_sp_Tri_25106_c0_g1_i1;comp246916_c0_seq1_3 len=215 path=[193:0-214]	Haliotis_sp_Tri_25106_c0_g1_i1	480	490	yes	no	2;3;4	0.00061373	105.98	336050000	498	13			13
ACDETQLSCR	CNDLKSCRACDETQLS	DETQLSCRGKADGYKD	R	A	C	C	R	G	10	0	1238.5	Haliotis_sp_idb_1745_c0_g1_i1;Haliotis_sp_CLC_2232_c0_g1_i1	Haliotis_sp_idb_1745_c0_g1_i1	1275	1284	yes	no	2	0.0020068	117.7	11738000	409	14			3
ACETLRPFICER	FNGFLNDRACETLRPF	LRPFICERHEITQRPT	R	A	C	E	R	H	12	1	1550.73	comp73608_c1_seq1_6 len=644 path=[622:0-643]	comp73608_c1_seq1_6 len=644 path=[622:0-643]	169	180	yes	yes	3	0.00049017	96.745	28461000	227	15			3
ACPHFASGFGNCGGLK	MNRMANQRACPHFASG	FGNCGGLKVSFNPDQL	R	A	C	L	K	V	16	0	1678.73	Haliotis_sp_Tri_72839_c0_g1_i1	Haliotis_sp_Tri_72839_c0_g1_i1	254	269	yes	yes	2;3	1.5759e-18	158.93	91963000	512	16			6
ACSFDGSADLSVPFFK	TVPGRSYKACSFDGSA	DLSVPFFKNNDLGDNW	K	A	C	F	K	N	16	0	1746.79	comp52297_c0_seq1_2 len=813 path=[791:0-812];Haliotis_sp_idb_10314_c0_g1_i1	comp52297_c0_seq1_2 len=813 path=[791:0-812]	76	91	yes	no	2	0.0064138	67.646	42589000	185	17			4
ACVQDGYAPTPGSVLSR	TECIIDPRACVQDGYA	TPGSVLSREYIDCQAG	R	A	C	S	R	E	17	0	1776.85	Haliotis_sp_idb_982_c0_g1_i1	Haliotis_sp_idb_982_c0_g1_i1	183	199	yes	yes	2	1.0277e-05	120.9	42475000	471	18			6
ADAVAAAAENAER	TSSLGSARADAVAAAA	AAAENAERQAEAINEA	R	A	D	E	R	Q	13	0	1257.59	Haliotis_sp_idb_47306_c0_g1_i1	Haliotis_sp_idb_47306_c0_g1_i1	122	134	yes	yes	2;3	1.0965e-07	131.06	1603300000	453	19			14
ADAVFTFGNTVLK	LKRSIPGKADAVFTFG	TFGNTVLKQGNKLRIY	K	A	D	L	K	Q	13	0	1381.72	Haliotis_sp_Tri_8133_c0_g1_i1;comp93947_c0_seq8_1 len=3375 path=[1671:0-592 2264:593-779 2451:780-1160 9128:1161-1247 9215:1248-1301 9269:1302-1378 9346:1379-1497 13015:1498-1753 13271:1754-1880 13398:1881-3374];comp93947_c0_seq11_1 len=6924 path=[1671:0-592 2264:593-779 2451:780-1160 9128:1161-1247 9215:1248-1301 9269:1302-1378 9346:1379-1497 9465:1498-1834 9802:1835-2936 10904:2937-3166 11134:3…	Haliotis_sp_Tri_8133_c0_g1_i1	526	538	yes	no	2	0.028248	67.997	2742200	278	20			1
ADCTQTLQAMHLWNR	SCYAGSPRADCTQTLQ	QAMHLWNRDFCRCKNN	R	A	D	N	R	D	15	0	1843.85	Haliotis_sp_idb_4071_c0_g1_i1	Haliotis_sp_idb_4071_c0_g1_i1	663	677	yes	yes	3	2.9656e-09	136.33	99042000	446	21;22	501		9
ADDDTYVILENLR	DDADWFMKADDDTYVI	YVILENLRYFLTSQKK	K	A	D	L	R	Y	13	0	1535.75	Haliotis_sp_Tri_47901_c0_g1_i1;comp92949_c2_seq16_6 len=2805 path=[10669:0-168 25616:169-326 10996:327-505 11175:506-523 11193:524-749 11419:750-1339 12009:1340-1367 3329:1368-1370 3332:1371-1405 26308:1406-1409 3371:1410-1419 3381:1420-1443 3405:1444-1676 3638:1677-1724 3686:1725-2454 4416:2455-2473 4435:2474-2613 4589:2614-2804];comp92949_c2_seq3_6 len=2819 path=[10669:0-168 25616:169-326 10996…	Haliotis_sp_Tri_47901_c0_g1_i1	194	206	yes	no	2;3	1.0915e-08	141.37	13987000	272	23			5
ADDGRPFPQVIK	FHETLYQKADDGRPFP	RPFPQVIKSKGGVVGI	K	A	D	I	K	S	12	1	1341.7	comp23247_c0_seq1_2 len=1455 path=[1433:0-1210 2644:1211-1454]	comp23247_c0_seq1_2 len=1455 path=[1433:0-1210 2644:1211-1454]	148	159	yes	yes	3	0.019135	61.11	11095000	116	24			1
ADEGISFR	AQDYGVLKADEGISFR	ADEGISFRGLFIIDDK	K	A	D	F	R	G	8	0	893.424	comp51700_c0_seq3_3 len=645 path=[1:0-572 574:573-644]	comp51700_c0_seq3_3 len=645 path=[1:0-572 574:573-644]	137	144	yes	yes	2	0.045091	104.44	2473200	180	25			1
ADEIATFISGNR	NVFDGDFKADEIATFI	ATFISGNRLPLVVEFT	K	A	D	N	R	L	12	0	1292.64	Haliotis_sp_idb_34907_c0_g1_i1;comp96713_c3_seq4_2 len=1246 path=[18995:0-132 19128:133-225 1019:226-251 25:252-295 69:296-306 80:307-875 22586:876-878 652:879-1245];Haliotis_sp_Tri_46701_c0_g1_i1	Haliotis_sp_idb_34907_c0_g1_i1	266	277	yes	no	2	0.0030533	93.623	4190900	440	26			1
ADFLNLLTTNFNIPIEEAK	SMRQDLTKADFLNLLT	NIPIEEAKKLLPVATS	K	A	D	A	K	K	19	0	2162.13	Haliotis_sp_Tri_12080_c0_g1_i1	Haliotis_sp_Tri_12080_c0_g1_i1	347	365	yes	yes	3	2.7735e-06	94.45	2695100	481	27			1
ADHQPLTEASYVNLPTIALCNTDSPLR	LLVVTDPRADHQPLTE	CNTDSPLRYVDIAIPC	R	A	D	L	R	Y	27	0	2995.47	comp48021_c0_seq1_2 len=1014 path=[1:0-822 824:823-1013]	comp48021_c0_seq1_2 len=1014 path=[1:0-822 824:823-1013]	149	175	yes	yes	3	3.3781e-09	90.166	2097100	167	28			1
ADLINNLGTIAK	DTGIGMTKADLINNLG	NNLGTIAKSGTKAFME	K	A	D	A	K	S	12	0	1241.7	comp65289_c0_seq1_1 len=1940 path=[10131:0-119 1962:120-152 1995:153-1939];comp65289_c0_seq2_2 len=2735 path=[1880:0-81 1962:82-114 6403:115-966 7256:967-2734]	comp65289_c0_seq1_1 len=1940 path=[10131:0-119 1962:120-152 1995:153-1939]	124	135	yes	no	2	0.00458	90.614	16186000	209	42			1
ADQLTEEQIAEFK	________________	EEQIAEFKEAFSLFDK	M	A	D	F	K	E	13	0	1520.74	tr|B3SND3|B3SND3_HALDV Calmodulin OS=Haliotis diversicolor GN=CaM PE=2 SV=1;Haliotis_sp_Tri_60708_c0_g1_i1;Haliotis_sp_Tri_60705_c0_g1_i1;Haliotis_sp_CLC_2357_c0_g1_i1;Haliotis_sp_CLC_2356_c0_g1_i1	tr|B3SND3|B3SND3_HALDV Calmodulin OS=Haliotis diversicolor GN=CaM PE=2 SV=1	2	14	yes	no	2	0.0010717	89.507	19720000	382	43			1
ADVDAIIGDLNDDPTILEFLR	SDDIPLDRADVDAIIG	PTILEFLRNSTSVLGR	R	A	D	L	R	N	21	0	2314.17	Haliotis_sp_CLC_3466_c0_g1_i1	Haliotis_sp_CLC_3466_c0_g1_i1	129	149	yes	yes	2;3	1.3192e-11	130.73	15984000	387	45			4
AEANAQAVSMANVDAK	KALEALAKAEANAQAV	SMANVDAKAAAQVQAK	K	A	E	A	K	A	16	0	1588.75	Haliotis_sp_CLC_303_c0_g1_i1;Haliotis_sp_Tri_125184_c0_g1_i1	Haliotis_sp_CLC_303_c0_g1_i1	226	241	yes	no	2	4.5048e-06	119.92	41669000	386	51	298		9
AEEDEFSLAK	AQANAKSKAEEDEFSL	EDEFSLAKTAADSLVH	K	A	E	A	K	T	10	0	1137.52	Haliotis_sp_CLC_303_c0_g1_i1;Haliotis_sp_Tri_125184_c0_g1_i1	Haliotis_sp_CLC_303_c0_g1_i1	136	145	yes	no	2	0.0071898	91.549	143830000	386	52			1
AEGDTIESKPATLTVTCEAK	LTVNGEVKAEGDTIES	LTVTCEAKGSNPEPLI	K	A	E	A	K	G	20	1	2120.03	Haliotis_sp_Tri_56398_c0_g1_i1;comp103479_c0_seq1_1 len=4049 path=[4032:0-334 4367:335-357 4390:358-739 4772:740-755 4788:756-859 4892:860-869 4902:870-907 8346:908-924 4957:925-1088 5121:1089-1096 5129:1097-1135 5168:1136-1136 5169:1137-1895 5928:1896-2089 6122:2090-2127 6160:2128-2428 11177:2429-2554 11247:2555-2570 6603:2571-2625 11296:2626-2630 11301:2631-2645 6681:2646-2694 11327:2695-2700 1…	Haliotis_sp_Tri_56398_c0_g1_i1	152	171	yes	no	3	2.1146e-11	136.49	4991400	23	54			2
AEGYIWTVALCR	NAFGKDFRAEGYIWTV	IWTVALCRKDSDGDGR	R	A	E	C	R	K	12	0	1437.71	Haliotis_sp_idb_10968_c0_g1_i1;comp112534_c0_seq1_2 len=422 path=[400:0-421];Haliotis_sp_idb_10969_c0_g1_i1	Haliotis_sp_idb_10968_c0_g1_i1	67	78	yes	no	2	1.2379e-07	148.28	69074000	71	55			6
AELNEFLTR	FVADGIFKAELNEFLT	ELNEFLTRELAEDGYS	K	A	E	T	R	E	9	0	1091.56	comp78671_c0_seq1_1 len=812 path=[790:0-691 1898:692-698 1905:699-771 1562:772-811];Haliotis_sp_CLC_1391_c0_g1_i1;Haliotis_sp_idb_68664_c0_g1_i1;Haliotis_sp_Tri_79257_c0_g1_i1;comp84331_c0_seq1_3 len=799 path=[1:0-72 74:73-79 81:80-597 599:598-619 621:620-798]	comp78671_c0_seq1_1 len=812 path=[790:0-691 1898:692-698 1905:699-771 1562:772-811]	23	31	no	no	2	0.040112	89.047	5292500	230;246	56			1
AENFFILR	FMRFMMMRAENFFILR	AENFFILRRKPVEGYD	R	A	E	L	R	R	8	0	1008.54	comp32839_c0_seq1_6 len=370 path=[348:0-369]	comp32839_c0_seq1_6 len=370 path=[348:0-369]	100	107	yes	yes	2	0.020459	132.57	1521800	152	57			1
AEQAAQLEILGHQLR	SEDAMKRRAEQAAQLE	EILGHQLRSLIRQASF	R	A	E	L	R	S	15	0	1675.9	Haliotis_sp_idb_3074_c0_g1_i1	Haliotis_sp_idb_3074_c0_g1_i1	1185	1199	yes	yes	3	6.3053e-09	130.47	15877000	435	58			3
AEYPGNNAIQNQAGSFLSQGTNPAQYK	TPSVATQKAEYPGNNA	GTNPAQYKYPDRKPLT	K	A	E	Y	K	Y	27	0	2867.35	Haliotis_sp_Tri_73035_c0_g1_i1	Haliotis_sp_Tri_73035_c0_g1_i1	370	396	yes	yes	3	6.1259e-18	125.54	430640000	513	60			5
AEYPGNNAIQNQAGSFLSQGTNPAQYKYPDR	TPSVATQKAEYPGNNA	AQYKYPDRKPLTGAPG	K	A	E	D	R	K	31	1	3398.59	Haliotis_sp_Tri_73035_c0_g1_i1	Haliotis_sp_Tri_73035_c0_g1_i1	370	400	yes	yes	3	1.9753e-10	90.946	4231400	513	61			1
AFAMFPDMK	PGQTVNFRAFAMFPDM	FAMFPDMKVYTGALDI	R	A	F	M	K	V	9	0	1056.48	Haliotis_sp_Tri_105613_c0_g1_i1	Haliotis_sp_Tri_105613_c0_g1_i1	134	142	yes	yes	2	0.023641	65.224	8019400	473	62	560;561		2
AFAMFPNMK	PGQTVNFRAFAMFPNM	FAMFPNMKVYTGALDI	R	A	F	M	K	V	9	0	1055.49	comp59338_c0_seq1_5 len=1104 path=[1:0-1103]	comp59338_c0_seq1_5 len=1104 path=[1:0-1103]	44	52	yes	yes	2	0.025999	63.673	2672400	194	63	91;92		1
AFASAQASAEASVSAVR	ASVRAARRAFASAQAS	EASVSAVRSSEGRARS	R	A	F	V	R	S	17	0	1621.81	Haliotis_sp_Tri_107535_c0_g1_i1;Haliotis_sp_CLC_21_c0_g1_i1	Haliotis_sp_Tri_107535_c0_g1_i1	167	183	yes	no	2	4.0302e-13	144.97	12083000	379	64			13
AFASATAR	AGVRSSGRAFASATAR	AFASATARARASVSAA	R	A	F	A	R	A	8	0	793.408	Haliotis_sp_Tri_107535_c0_g1_i1;Haliotis_sp_CLC_21_c0_g1_i1;sp|P86732|GAAP_HALAI Glycine, alanine and asparagine-rich protein OS=Haliotis asinina PE=1 SV=1	Haliotis_sp_Tri_107535_c0_g1_i1	216	223	no	no	2	0.013275	145.34	303340000	379;533	65			6
AFCSAHPDSAVANPQHCGQYYK	SVTTAALRAFCSAHPD	QHCGQYYKCTPTGGPP	R	A	F	Y	K	C	22	0	2507.07	Haliotis_sp_idb_1745_c0_g1_i1;Haliotis_sp_CLC_2232_c0_g1_i1	Haliotis_sp_idb_1745_c0_g1_i1	523	544	yes	no	3;4	1.8344e-14	128.01	22776000	409	66			4
AFDPLNIVPAIVIDAIGK	SADVKDCRAFDPLNIV	IVIDAIGKGKSSDEGY	R	A	F	G	K	G	18	0	1865.07	Haliotis_sp_idb_1397_c0_g1_i1;Haliotis_sp_Tri_34683_c0_g1_i1;comp97911_c1_seq1_4 len=1696 path=[1:0-71 73:72-102 104:103-278 280:279-320 322:321-324 326:325-345 347:346-455 4378:456-490 492:491-663 665:664-681 683:682-842 844:843-862 864:863-1274 6916:1275-1394 1396:1395-1418 1420:1419-1486 1488:1487-1498 1500:1499-1561 1563:1562-1593 1595:1594-1695]	Haliotis_sp_idb_1397_c0_g1_i1	1586	1603	yes	no	3	0.00020203	72.359	2276700	404	67			2
AFEWNDLSTQWSK	TLLGNRIKAFEWNDLS	DLSTQWSKGMFERFMA	K	A	F	S	K	G	13	0	1610.74	Haliotis_sp_CLC_2296_c0_g1_i1;comp292963_c0_seq1_2 len=281 path=[259:0-280]	Haliotis_sp_CLC_2296_c0_g1_i1	80	92	yes	no	2	0.00041769	107.65	32724000	380	68			5
AFGGGFGGFGSSSASASADASASANIAALLGQFAEASAR	ASADAAARAFGGGFGG	QFAEASARASASAAAN	R	A	F	A	R	A	39	0	3535.66	Haliotis_sp_Tri_57798_c0_g1_i1;Haliotis_sp_CLC_5_c0_g1_i1;Haliotis_sp_Tri_57797_c0_g1_i1	Haliotis_sp_Tri_57798_c0_g1_i1	149	187	yes	no	3;4	4.8212e-34	129.84	148970000	507	69			19
AFMTADLPNELIELLEK	EEISITVKAFMTADLP	ELIELLEKIVLESSVF	K	A	F	E	K	I	17	0	1946.01	Haliotis_sp_idb_6726_c0_g1_i1;comp104774_c0_seq13_1 len=6620 path=[1:0-439 441:440-452 454:453-762 779:763-1132 1149:1133-1919 1936:1920-5070 31066:5071-5076 16884:5077-6619];comp104774_c0_seq11_1 len=6635 path=[1:0-439 441:440-452 454:453-762 764:763-777 779:778-1147 1149:1148-1934 1936:1935-5085 31066:5086-5091 16884:5092-6634];comp104774_c0_seq5_1 len=7602 path=[1:0-439 441:440-452 454:453-762…	Haliotis_sp_idb_6726_c0_g1_i1	999	1015	yes	no	2	0.0009805	65.298	2763500	35	70	30		1
AFSQALAAADAEAQEYTTTLTATVAQANSLAQAQANAK	AQAEANIRAFSQALAA	AQAQANAKSKAEEDEF	R	A	F	A	K	S	38	0	3809.87	Haliotis_sp_CLC_303_c0_g1_i1;Haliotis_sp_Tri_125184_c0_g1_i1	Haliotis_sp_CLC_303_c0_g1_i1	96	133	yes	no	3;4	4.2086e-25	115.5	502140000	386	71			5
AFTVNFPAIR	KDDFKPQRAFTVNFPA	TVNFPAIRTDVEYHFV	R	A	F	I	R	T	10	0	1134.62	Haliotis_sp_idb_2768_c0_g1_i1	Haliotis_sp_idb_2768_c0_g1_i1	787	796	yes	yes	2	0.00075276	128.36	30648000	429	72			4
AFVEPYSGQSDYSASSLHVEGR	GDKLRVTKAFVEPYSG	SSLHVEGRQLTLELEN	K	A	F	G	R	Q	22	0	2385.09	Haliotis_sp_Tri_129603_c0_g1_i1;comp105495_c0_seq9_4 len=2286 path=[9783:0-21 1946:22-1210 3135:1211-1564 19827:1565-1565 3490:1566-1729 3654:1730-2285];comp105495_c0_seq23_4 len=2970 path=[19402:0-22 1262:23-58 19462:59-65 1305:66-160 1400:161-295 1535:296-322 19538:323-324 1565:325-335 1576:336-374 1615:375-416 1657:417-426 1667:427-437 1678:438-503 19643:504-507 1748:508-513 1754:514-548 19668…	Haliotis_sp_Tri_129603_c0_g1_i1	345	366	yes	no	3	1.4203e-11	119.27	61245000	487	73			5
AFVVVNTATLQMTAPSFR	ESAFLQQKAFVVVNTA	QMTAPSFRHLHVGVEV	K	A	F	F	R	H	18	0	1952.02	Haliotis_sp_CLC_146_c0_g1_i1;Haliotis_sp_idb_13068_c0_g1_i1;Haliotis_sp_idb_13069_c0_g1_i1	Haliotis_sp_CLC_146_c0_g1_i1	76	93	yes	no	2;3	1.1209e-06	117.07	48407000	373	74	281		7
AGAIAPCEVTVPAQNTGLGPEK	NKVPAAARAGAIAPCE	NTGLGPEKTSFFQALG	R	A	G	E	K	T	22	0	2179.09	comp71437_c1_seq1_4 len=827 path=[1:0-126 128:127-463 465:464-471 473:472-826]	comp71437_c1_seq1_4 len=827 path=[1:0-126 128:127-463 465:464-471 473:472-826]	131	152	yes	yes	3	1.2927e-09	95.227	3105300	224	75			1
AGAQTVEHVTK	SRANSLYRAGAQTVEH	QTVEHVTKQVVSGILY	R	A	G	T	K	Q	11	0	1139.59	Haliotis_sp_CLC_6293_c0_g1_i1	Haliotis_sp_CLC_6293_c0_g1_i1	127	137	yes	yes	2;3	5.0345e-08	148.18	2796600	394	77			2
AGEFMTCECVLR	YPGGTSGRAGEFMTCE	MTCECVLRTEPNSSIT	R	A	G	L	R	T	12	0	1471.63	Haliotis_sp_idb_2814_c0_g1_i1	Haliotis_sp_idb_2814_c0_g1_i1	346	357	yes	yes	2	0.01123	65.179	3773800	432	78	438		1
AGELTEDEVER	ADIDLTKRAGELTEDE	LTEDEVERVITIMQNP	R	A	G	E	R	V	11	0	1246.57	comp64232_c1_seq1_4 len=293 path=[721:0-292]	comp64232_c1_seq1_4 len=293 path=[721:0-292]	62	72	yes	yes	2	0.0070233	93.839	2490700	203	79			1
AGFAGDDAPR	DNGSGMCKAGFAGDDA	FAGDDAPRAVFPSIVG	K	A	G	P	R	A	10	0	975.441	tr|B3TK83|B3TK83_HALDV Beta-actin 2 OS=Haliotis diversicolor PE=2 SV=1;tr|Q256S1|Q256S1_HALTU Actin OS=Haliotis tuberculata GN=actin PE=2 SV=1;tr|B3SNT2|B3SNT2_HALDV Actin OS=Haliotis diversicolor PE=2 SV=1;Haliotis_sp_Tri_131427_c0_g1_i1;comp103470_c1_seq20_6 len=1319 path=[18001:0-239 25907:240-242 1593:243-278 25943:279-283 25948:284-287 25952:288-331 21354:332-362 1713:363-373 26024:374-391 1…	tr|B3TK83|B3TK83_HALDV Beta-actin 2 OS=Haliotis diversicolor PE=2 SV=1	19	28	no	no	2	0.0024697	114.4	6533300	22;540;539	80			1
AGGSASAMLQPLLDNQVGFK	SYQRDSFKAGGSASAM	LDNQVGFKNMQNVEHV	K	A	G	F	K	N	20	0	2003.01	comp27958_c0_seq1_3 len=520 path=[1:0-334 336:335-519]	comp27958_c0_seq1_3 len=520 path=[1:0-334 336:335-519]	87	106	yes	yes	3	1.6589e-06	86.222	1148400	145	81	71		1
AGIALTDNFVK	RSSIFDAKAGIALTDN	ALTDNFVKLVSWYDNE	K	A	G	V	K	L	11	0	1147.62	tr|B6RB30|B6RB30_HALDI Glyceraldehyde-3-phosphate dehydrogenase OS=Haliotis discus discus PE=2 SV=1;Haliotis_sp_idb_33826_c0_g1_i1;comp93193_c0_seq1_1 len=1303 path=[1480:0-38 1519:39-871 3263:872-887 2368:888-1005 2486:1006-1063 4483:1064-1069 2550:1070-1078 2559:1079-1175 2656:1176-1187 2668:1188-1240 3030:1241-1259 2753:1260-1302];comp93193_c0_seq2_1 len=1502 path=[1480:0-38 1519:39-871 3263:8…	tr|B6RB30|B6RB30_HALDI Glyceraldehyde-3-phosphate dehydrogenase OS=Haliotis discus discus PE=2 SV=1	257	267	yes	no	2	0.019811	80.916	8528400	274	82			2
AGLQFPVGR	KAKSRSSRAGLQFPVG	GLQFPVGRVHRLLRKG	R	A	G	G	R	V	9	0	943.524	comp36515_c0_seq1_6 len=425 path=[403:0-378 782:379-424];comp269223_c0_seq1_1 len=305 path=[1:0-304];comp182383_c0_seq1_1 len=374 path=[352:0-373];tr|B6VEZ2|B6VEZ2_HALDI Histone H2A OS=Haliotis discus discus PE=2 SV=1;Haliotis_sp_Tri_52307_c0_g1_i1;tr|B6RB38|B6RB38_HALDI Histone H2A OS=Haliotis discus discus PE=2 SV=1;Haliotis_sp_Tri_108347_c0_g1_i1;comp81268_c0_seq2_1 len=671 path=[649:0-389 103…	comp36515_c0_seq1_6 len=425 path=[403:0-378 782:379-424]	35	43	yes	no	2	0.006697	111.95	117570000	158	84			3
AGSASSVFFPIVPASLGTIDVTVSAR	QTQTVHVKAGSASSVF	IDVTVSARSTLAADAL	K	A	G	A	R	S	26	0	2548.35	Haliotis_sp_Tri_105613_c0_g1_i1;comp32926_c1_seq1_1 len=528 path=[3185:0-527]	Haliotis_sp_Tri_105613_c0_g1_i1	844	869	yes	no	3	7.3096e-20	133.47	3030600	473	85			1
AGYYCCNTGCLNICVPK	CHSDRECKAGYYCCNT	CLNICVPKPKPGLCPA	K	A	G	P	K	P	17	0	2048.86	sp|P84811|PWAP_HALLA Perlwapin OS=Haliotis laevigata PE=1 SV=1	sp|P84811|PWAP_HALLA Perlwapin OS=Haliotis laevigata PE=1 SV=1	29	45	yes	yes	2;3	3.7295e-09	128.71	266780000	532	86			10
AGYYCCNTGCLNICVPKPK	CHSDRECKAGYYCCNT	NICVPKPKPGLCPAIR	K	A	G	P	K	P	19	1	2274.01	sp|P84811|PWAP_HALLA Perlwapin OS=Haliotis laevigata PE=1 SV=1	sp|P84811|PWAP_HALLA Perlwapin OS=Haliotis laevigata PE=1 SV=1	29	47	yes	yes	3	1.1198e-15	147.17	305890000	532	87			6
AHPVFISCLQQILNDLQNENTR	SKSSNYFRAHPVFISC	DLQNENTRAQISSGYK	R	A	H	T	R	A	22	0	2609.3	Haliotis_sp_Tri_129603_c0_g1_i1;comp105495_c0_seq9_4 len=2286 path=[9783:0-21 1946:22-1210 3135:1211-1564 19827:1565-1565 3490:1566-1729 3654:1730-2285];comp105495_c0_seq23_4 len=2970 path=[19402:0-22 1262:23-58 19462:59-65 1305:66-160 1400:161-295 1535:296-322 19538:323-324 1565:325-335 1576:336-374 1615:375-416 1657:417-426 1667:427-437 1678:438-503 19643:504-507 1748:508-513 1754:514-548 19668…	Haliotis_sp_Tri_129603_c0_g1_i1	86	107	yes	no	3	2.564e-19	143.04	9680400	487	88			1
AHVYMSTRPK	EKRNGLPRAHVYMSTR	VYMSTRPKLAAPVTVI	R	A	H	P	K	L	10	1	1188.61	Haliotis_sp_Tri_91049_c0_g1_i1;comp93951_c0_seq1_3 len=2511 path=[2491:0-1214 3706:1215-1216 3708:1217-1250 3742:1251-1261 3753:1262-1597 4091:1598-1691 4185:1692-1748 6236:1749-1764 4258:1765-2365 4859:2366-2405 4899:2406-2510]	Haliotis_sp_Tri_91049_c0_g1_i1	331	340	yes	no	3	0.011655	74.267	236280	279	89	150		1
AIDSTANMILMTK	CPLYVNKRAIDSTANM	ANMILMTKMAEMFAL_	R	A	I	T	K	M	13	0	1407.71	Haliotis_sp_CLC_12027_c0_g1_i1;Haliotis_sp_idb_54497_c0_g1_i1	Haliotis_sp_CLC_12027_c0_g1_i1	161	173	yes	no	2;3	0.0012037	77.192	146410000	369	90;91;92	270;271		6
AIEICPWDPELR	EAIDLLTRAIEICPWD	CPWDPELREIRAECYI	R	A	I	L	R	E	12	0	1497.73	Haliotis_sp_CLC_16711_c0_g1_i1;Haliotis_sp_idb_10239_c0_g1_i1;comp89036_c0_seq1_4 len=2249 path=[4915:0-2248]	Haliotis_sp_CLC_16711_c0_g1_i1	175	186	yes	no	2	0.0071633	85.522	626860	260	93			1
AILGSVSQYVLNHSSIPVTIIPK	RGLGAFQRAILGSVSQ	IPVTIIPKKA______	R	A	I	P	K	K	23	0	2435.38	Haliotis_sp_Tri_129753_c0_g1_i1;comp102930_c0_seq1_5 len=2482 path=[1:0-245 247:246-278 280:279-294 296:295-442 444:443-462 8038:463-516 521:517-619 8120:620-636 5253:637-652 8145:653-741 5172:742-760 764:761-1008 8270:1009-1029 1033:1030-1105 1109:1106-1125 8321:1126-1152 1156:1153-1341 1345:1342-1358 1362:1359-1441 5058:1442-1490 1494:1491-1514 8477:1515-1535 1539:1536-1645 5572:1646-1649 1653:…	Haliotis_sp_Tri_129753_c0_g1_i1	124	146	yes	no	3	9.776e-09	84.946	12580000	17	95			1
AILNMLLWNQIAQSNR	AAPQTNNRAILNMLLW	NQIAQSNRMNTLALIM	R	A	I	N	R	M	16	0	1884	Haliotis_sp_CLC_253_c0_g1_i1	Haliotis_sp_CLC_253_c0_g1_i1	193	208	yes	yes	2;3	5.9443e-24	180.85	341460000	384	96	295		17
AILPNDTTYELR	RDPLVYFRAILPNDTT	NDTTYELRSTIVFSQV	R	A	I	L	R	S	12	0	1404.72	Haliotis_sp_Tri_8786_c0_g1_i1	Haliotis_sp_Tri_8786_c0_g1_i1	39	50	yes	yes	2	1.9775e-07	143	32273000	517	97			5
AILVDLEPGTMDSVR	TGGKYVPRAILVDLEP	PGTMDSVRSGPFGQIF	R	A	I	V	R	S	15	0	1614.83	comp109271_c0_seq1_3 len=1300 path=[1:0-1299]	comp109271_c0_seq1_3 len=1300 path=[1:0-1299]	116	130	no	no	2	3.2004e-05	117.08	1769900	58	98			1
AINQGGLTSVAVR	YQVEYAFKAINQGGLT	GLTSVAVRGKDCAVIV	K	A	I	V	R	G	13	0	1284.71	comp205463_c0_seq1_5 len=574 path=[552:0-573];Haliotis_sp_idb_35864_c0_g1_i1;comp88207_c0_seq1_4 len=1165 path=[1:0-60 62:61-839 841:840-852 854:853-1037 1039:1038-1093 1095:1094-1164]	comp205463_c0_seq1_5 len=574 path=[552:0-573]	51	63	yes	no	2	0.00209	94.122	2716800	109	99			1
AINVDPLDDFIVR	RRQAVLQKAINVDPLD	PLDDFIVRRPVDPIGP	K	A	I	V	R	R	13	0	1485.78	Haliotis_sp_idb_19812_c0_g1_i1;Haliotis_sp_idb_19814_c0_g1_i1;comp71075_c0_seq1_5 len=836 path=[814:0-564 1379:565-835]	Haliotis_sp_idb_19812_c0_g1_i1	828	840	yes	no	2	8.1204e-05	111.79	8026500	413	100			3
AINYEIMQTTR	VYGDRLQKAINYEIMQ	YEIMQTTRMSLPG___	K	A	I	T	R	M	11	0	1338.66	Haliotis_sp_Tri_1743_c0_g1_i1;comp89145_c0_seq2_3 len=654 path=[1328:0-27 1356:28-167 1496:168-194 1523:195-206 1535:207-257 1586:258-313 1642:314-316 1645:317-321 1650:322-401 1730:402-455 1784:456-496 1825:497-511 1840:512-583 1912:584-595 1924:596-618 1947:619-653]	Haliotis_sp_Tri_1743_c0_g1_i1	234	244	yes	no	2	0.0027117	89.805	36384000	492	101	603		4
AIVAIENPADVSVISSR	EKLLLAARAIVAIENP	DVSVISSRNTGQRAVL	R	A	I	S	R	N	17	0	1739.94	comp48021_c0_seq1_2 len=1014 path=[1:0-822 824:823-1013]	comp48021_c0_seq1_2 len=1014 path=[1:0-822 824:823-1013]	84	100	yes	yes	2	2.4239e-08	127.83	4381000	167	102			1
AKDPFAHLPK	QALAAEPKAKDPFAHL	DPFAHLPKSTFVLDEF	K	A	K	P	K	S	10	1	1122.62	comp24999_c0_seq1_4 len=1380 path=[1358:0-698 2057:699-1379]	comp24999_c0_seq1_4 len=1380 path=[1358:0-698 2057:699-1379]	275	284	yes	yes	3	0.012931	75.474	2126800	130	103			1
AKFEELNMDLFR	DFSETLTRAKFEELNM	ELNMDLFRSTMKPVQK	R	A	K	F	R	S	12	1	1511.74	comp136401_c0_seq1_5 len=2422 path=[2400:0-2421];Haliotis_sp_Tri_2770_c0_g1_i1;comp99703_c0_seq1_2 len=2817 path=[2795:0-1060 3856:1061-1739 4535:1740-1764 4560:1765-1802 4598:1803-1812 4608:1813-1836 4632:1837-2307 5103:2308-2429 5225:2430-2816]	comp136401_c0_seq1_5 len=2422 path=[2400:0-2421]	367	378	yes	no	3	0.0014571	85.672	2089800	86	104	56		1
ALANSLACQGK	AQEEYIKRALANSLAC	NSLACQGKYTPSGQSG	R	A	L	G	K	Y	11	0	1131.57	comp23247_c0_seq1_2 len=1455 path=[1433:0-1210 2644:1211-1454]	comp23247_c0_seq1_2 len=1455 path=[1433:0-1210 2644:1211-1454]	392	402	yes	yes	2	0.00021114	123.79	3975300	116	106			1
ALDTMNFDVIK	QQPADAERALDTMNFD	TMNFDVIKGKPVRIMW	R	A	L	I	K	G	11	0	1265.63	comp25767_c0_seq1_2 len=1013 path=[991:0-491 1483:492-1012]	comp25767_c0_seq1_2 len=1013 path=[991:0-491 1483:492-1012]	213	223	yes	yes	2	0.013415	67.385	2112000	137	107	69		1
ALESPERPFLAILGGAK	KELNYFAKALESPERP	LAILGGAKVADK____	K	A	L	A	K	V	17	1	1767.99	comp118163_c0_seq1_4 len=717 path=[1:0-716]	comp118163_c0_seq1_4 len=717 path=[1:0-716]	219	235	yes	yes	2;3	0.00021094	91.355	6540800	75	111			2
ALGQNPTNAEVLK	SQCGDVMRALGQNPTN	PTNAEVLKVLGNPKSD	R	A	L	L	K	V	13	0	1353.73	comp41851_c0_seq2_2 len=628 path=[1:0-450 452:451-627];comp41851_c0_seq1_2 len=673 path=[1:0-450 1300:451-495 452:496-672]	comp41851_c0_seq2_2 len=628 path=[1:0-450 452:451-627]	46	58	yes	no	2	0.0038632	88.101	13589000	159	112			1
ALIAAQYSGAQVR	PENWRAFKALIAAQYS	QYSGAQVRVLSAPPHF	K	A	L	V	R	V	13	0	1346.73	comp24999_c0_seq1_4 len=1380 path=[1358:0-698 2057:699-1379]	comp24999_c0_seq1_4 len=1380 path=[1358:0-698 2057:699-1379]	17	29	yes	yes	2	0.0015674	96.82	5086500	130	113			1
ALIAGGGAPEIELALR	IRCLVKKRALIAGGGA	PEIELALRLTEYSRTL	R	A	L	L	R	L	16	0	1549.88	comp29330_c0_seq1_4 len=773 path=[1:0-772]	comp29330_c0_seq1_4 len=773 path=[1:0-772]	74	89	yes	yes	2	0.003175	75.911	1299400	149	114			1
ALIRPCPDGTIFR	YYRMVHKRALIRPCPD	CPDGTIFREELCRCDY	R	A	L	F	R	E	13	1	1514.8	Haliotis_sp_idb_13357_c0_g1_i1;Haliotis_sp_idb_13358_c0_g1_i1	Haliotis_sp_idb_13357_c0_g1_i1	559	571	yes	no	2;3	1.7667e-10	143.98	53945000	402	115			5
ALIVGGCGGADR	GALETRQRALIVGGCG	GGCGGADRFQGSIDEL	R	A	L	D	R	F	12	0	1144.57	Haliotis_sp_CLC_2347_c0_g1_i1;Haliotis_sp_idb_28940_c0_g1_i1;comp238950_c0_seq1_2 len=684 path=[1:0-683]	Haliotis_sp_CLC_2347_c0_g1_i1	589	600	yes	no	2	0.0064586	86.911	71271000	381	116			4
ALLELQLEPEELYQTFQR	LMMNKMDRALLELQLE	ELYQTFQRIVENVNVI	R	A	L	Q	R	I	18	0	2219.15	comp62063_c0_seq1_1 len=3033 path=[1:0-911 913:912-1644 1646:1645-2400 2402:2401-3032]	comp62063_c0_seq1_1 len=3033 path=[1:0-911 913:912-1644 1646:1645-2400 2402:2401-3032]	185	202	yes	yes	3	2.1821e-21	170.16	4213300	197	117			1
ALLEVVQSGGK	LTIKLVIKALLEVVQS	EVVQSGGKNIELAVMR	K	A	L	G	K	N	11	0	1099.62	comp18904_c0_seq1_2 len=692 path=[670:0-500 1171:501-691];Haliotis_sp_Tri_59763_c0_g1_i1;comp94399_c0_seq2_3 len=1524 path=[1502:0-853 2356:854-893 2396:894-953 2456:954-1012 4230:1013-1025 2528:1026-1126 4261:1127-1149 2652:1150-1197 4300:1198-1199 4302:1200-1281 2784:1282-1523];comp94399_c0_seq1_3 len=1552 path=[1502:0-853 4154:854-866 3088:867-881 2356:882-921 2396:922-981 2456:982-1040 4230:1…	comp18904_c0_seq1_2 len=692 path=[670:0-500 1171:501-691]	148	158	yes	no	2	0.01018	74.962	3618800	103	118			1
ALMALLK	GNNHLHIRALMALLKN	RALMALLKNPVMMKGS	R	A	L	L	K	N	7	0	758.472	Haliotis_sp_idb_28907_c0_g1_i1;Haliotis_sp_CLC_13596_c0_g1_i1	Haliotis_sp_idb_28907_c0_g1_i1	47	53	yes	no	2	0.028503	97.596	14771000	434	119	441		5
ALPFWNEEIVPQIK	SLKDTIARALPFWNEE	EEIVPQIKEGKRVLIA	R	A	L	I	K	E	14	0	1682.9	comp26587_c0_seq1_2 len=1722 path=[1700:0-1401 3102:1402-1721]	comp26587_c0_seq1_2 len=1722 path=[1700:0-1401 3102:1402-1721]	188	201	yes	yes	2	0.031754	63.181	8683600	139	121			1
ALPGGNPCFPISVPPNDPFFVGR	GAAAFAARALPGGNPC	NDPFFVGRTCLSFTRS	R	A	L	G	R	T	23	0	2454.22	Haliotis_sp_idb_25746_c0_g1_i1;Haliotis_sp_idb_25748_c0_g1_i1	Haliotis_sp_idb_25746_c0_g1_i1	205	227	yes	no	3	7.088e-09	88.071	321450000	424	122			5
ALPVTVPAQSEPTAR	GAIPSKSRALPVTVPA	AQSEPTARSSIKLTRP	R	A	L	A	R	S	15	0	1535.83	Haliotis_sp_CLC_73_c0_g1_i1	Haliotis_sp_CLC_73_c0_g1_i1	521	535	yes	yes	2	0.0012356	97.797	333340000	395	123			5
ALQATVGNSYK	SISNHSLKALQATVGN	ATVGNSYKCNTEEHIF	K	A	L	Y	K	C	11	0	1150.6	comp250883_c0_seq1_3 len=231 path=[1:0-230]	comp250883_c0_seq1_3 len=231 path=[1:0-230]	28	38	yes	yes	2	0.011549	89.266	924400	132	124			1
ALSMDDIETADAHDIK	LVLPHFAKALSMDDIE	TADAHDIKLHLANAGN	K	A	L	I	K	L	16	0	1743.8	Haliotis_sp_idb_5896_c0_g1_i1	Haliotis_sp_idb_5896_c0_g1_i1	600	615	yes	yes	3	0.00019132	89.358	21463000	461	125	517		3
ALSPSSSSSVASSK	NLPQAILKALSPSSSS	SSSVASSKPATATVTV	K	A	L	S	K	P	14	0	1293.64	Haliotis_sp_CLC_73_c0_g1_i1	Haliotis_sp_CLC_73_c0_g1_i1	426	439	yes	yes	2	0.0017725	94.673	6352800	395	126			2
ALSPSSSSSVASSKPATATVTVK	NLPQAILKALSPSSSS	ATATVTVKRAPASPAT	K	A	L	V	K	R	23	1	2162.14	Haliotis_sp_CLC_73_c0_g1_i1	Haliotis_sp_CLC_73_c0_g1_i1	426	448	yes	yes	2;3	9.2576e-06	78.976	49751000	395	127			4
ALTPAASVTASVTSSAK	TSTPATAKALTPAASV	ASVTSSAKAKASAAKE	K	A	L	A	K	A	17	0	1560.84	Haliotis_sp_Tri_108584_c0_g1_i1	Haliotis_sp_Tri_108584_c0_g1_i1	68	84	yes	yes	2;3	0.00013305	103.13	659160000	475	128			32
ALTSEYLDCDKER	GPNIYPGKALTSEYLD	YLDCDKERTRNMKVCL	K	A	L	E	R	T	13	1	1598.72	Haliotis_sp_idb_1745_c0_g1_i1;Haliotis_sp_CLC_2232_c0_g1_i1;comp170175_c0_seq1_6 len=323 path=[1:0-322]	Haliotis_sp_idb_1745_c0_g1_i1	332	344	yes	no	2;3	5.8021e-13	166.7	168570000	409	129			8
ALTVPELTQQVFDAK	SRGSQQYRALTVPELT	TQQVFDAKNMMAACDP	R	A	L	A	K	N	15	0	1658.89	comp109271_c0_seq1_3 len=1300 path=[1:0-1299]	comp109271_c0_seq1_3 len=1300 path=[1:0-1299]	336	350	yes	yes	3	0.00041389	80.632	530380	58	130			1
ALYFIVYDGINER	VNSTSTLRALYFIVYD	VYDGINERYLITGDRN	R	A	L	E	R	Y	13	0	1571.8	Haliotis_sp_idb_22004_c0_g1_i1;Haliotis_sp_idb_22001_c0_g1_i1	Haliotis_sp_idb_22004_c0_g1_i1	74	86	yes	no	2;3	3.0452e-05	120.87	33263000	417	135			13
ALYVIIYDGVNQR	VNSTTTLRALYVIIYD	IYDGVNQRYLITGDRS	R	A	L	Q	R	Y	13	0	1522.81	Haliotis_sp_Tri_31892_c0_g1_i1;comp22593_c0_seq1_3 len=735 path=[1:0-734];Haliotis_sp_CLC_1876_c0_g1_i1	Haliotis_sp_Tri_31892_c0_g1_i1	43	55	yes	no	2;3	5.897e-11	150.46	99872000	502	136			26
AMDALSVR	FNTLVVLKAMDALSVR	AMDALSVRIDYEFGGR	K	A	M	V	R	I	8	0	861.438	Haliotis_sp_Tri_111928_c0_g1_i1;comp64272_c0_seq1_3 len=1172 path=[1150:0-1147 2298:1148-1171]	Haliotis_sp_Tri_111928_c0_g1_i1	214	221	yes	no	2	0.02847	82.426	5638300	204	137	97		2
AMDQFIEALSQK	FYDPTRLKAMDQFIEA	FIEALSQKDDVYILTI	K	A	M	Q	K	D	12	0	1379.68	Haliotis_sp_idb_6290_c0_g1_i1	Haliotis_sp_idb_6290_c0_g1_i1	291	302	yes	yes	2	0.00029946	102.87	22712000	463	138	527		2
AMSKMLGR	VCUWYUQRAMSKMLGR	AMSKMLGRGNNTNCKV	R	A	M	G	R	G	8	1	892.462	comp69130_c0_seq1_4 len=2925 path=[4234:0-1299 5534:1300-1606 19:1607-2924]	comp69130_c0_seq1_4 len=2925 path=[4234:0-1299 5534:1300-1606 19:1607-2924]	859	866	yes	yes	2	0.020936	70.67	1349100	218	139	106;107		1
ANCALQIGR	AFLGNIQRANCALQIG	NCALQIGRGTNFANFR	R	A	N	G	R	G	9	0	1001.51	Haliotis_sp_idb_25730_c0_g1_i1	Haliotis_sp_idb_25730_c0_g1_i1	744	752	no	no	2	0.0012266	146.58	42707000	423	140			4
ANINVVLEPEAK	EPAPTVVRANINVVLE	VVLEPEAKSALILSGA	R	A	N	A	K	S	12	0	1295.71	Haliotis_sp_idb_17014_c0_g1_i1	Haliotis_sp_idb_17014_c0_g1_i1	30	41	yes	yes	2	0.0028002	94.122	12434000	407	141			4
ANMYYLPPGAAPFRPVPSPGR	APLPYTPRANMYYLPP	RPVPSPGRHPQTLPPG	R	A	N	G	R	H	21	1	2257.15	Haliotis_sp_idb_34528_c0_g1_i1	Haliotis_sp_idb_34528_c0_g1_i1	161	181	yes	yes	3	1.0742e-06	85.937	178460000	439	142	461		4
ANNLIEILQK	PPPINYARANNLIEIL	NLIEILQKFNLTSYIK	R	A	N	Q	K	F	10	0	1154.67	comp107245_c0_seq3_6 len=8466 path=[28189:0-56 22645:57-80 14069:81-268 14257:269-292 14281:293-342 14331:343-350 14339:351-1424 15413:1425-1642 15631:1643-1655 15644:1656-3756 17745:3757-4541 22719:4542-4545 18534:4546-4701 18690:4702-4705 18694:4706-5336 19325:5337-5913 29084:5914-5931 19920:5932-5950 19939:5951-6335 20324:6336-6336 20325:6337-6528 20517:6529-7283 21272:7284-7303 21292:7304-790…	comp107245_c0_seq3_6 len=8466 path=[28189:0-56 22645:57-80 14069:81-268 14257:269-292 14281:293-342 14331:343-350 14339:351-1424 15413:1425-1642 15631:1643-1655 15644:1656-3756 17745:3757-4541 22719:4542-4545 18534:4546-4701 18690:4702-4705 18694:4706-5336 19325:5337-5913 29084:5914-5931 19920:5932-5950 19939:5951-6335 20324:6336-6336 20325:6337-6528 20517:6529-7283 21272:7284-7303 21292:7304-790…	1316	1325	yes	no	2	0.0083772	101.97	2465100	48	143			1
ANNVEIKLPYK	VGKTLYARANNVEIKL	VEIKLPYKIGKWNSVK	R	A	N	Y	K	I	11	1	1287.72	Haliotis_sp_CLC_303_c0_g1_i1	Haliotis_sp_CLC_303_c0_g1_i1	645	655	yes	yes	3	0.01978	62.694	2688100	386	144			1
ANQLLQSPLADVLSR	VVALGGSRANQLLQSP	PLADVLSRNVPVYFTT	R	A	N	S	R	N	15	0	1623.89	Haliotis_sp_idb_18725_c0_g1_i1	Haliotis_sp_idb_18725_c0_g1_i1	466	480	yes	yes	2;3	7.2447e-06	121.92	38612000	411	145			6
ANSINNLAGR	ASASASARANSINNLA	SINNLAGRLSSLVDAS	R	A	N	G	R	L	10	0	1028.54	Haliotis_sp_Tri_107535_c0_g1_i1;Haliotis_sp_CLC_21_c0_g1_i1	Haliotis_sp_Tri_107535_c0_g1_i1	30	39	yes	no	2	0.0004538	138.08	1867300000	379	146			8
ANVNINSVEPVK	AQVDPEIKANVNINSV	INSVEPVKGAQAETNL	K	A	N	V	K	G	12	0	1282.69	Haliotis_sp_idb_43368_c0_g1_i1	Haliotis_sp_idb_43368_c0_g1_i1	83	94	yes	yes	2	5.148e-06	129.34	704750000	449	147			5
APATQACFDK	LCDLDEFKAPATQACF	ATQACFDKNLLVIEDI	K	A	P	D	K	N	10	0	1107.5	Haliotis_sp_idb_39663_c0_g1_i1	Haliotis_sp_idb_39663_c0_g1_i1	16	25	yes	yes	2	0.00029546	143.96	12447000	445	148			4
APCDYIIGHCIGR	CGLRPEPKAPCDYIIG	IIGHCIGREKCIPCEA	K	A	P	G	R	E	13	0	1530.71	Haliotis_sp_idb_1745_c0_g1_i1;Haliotis_sp_CLC_2232_c0_g1_i1	Haliotis_sp_idb_1745_c0_g1_i1	296	308	yes	no	2;3	0.00019724	109.72	52683000	409	149			8
APDFIFYAPR	VIKPIDKKAPDFIFYA	DFIFYAPRLRICKRIL	K	A	P	P	R	L	10	0	1195.6	Haliotis_sp_idb_18825_c0_g1_i1;Haliotis_sp_idb_18822_c0_g1_i1;comp92750_c0_seq4_1 len=2029 path=[4060:0-91 4152:92-814 4875:815-836 4897:837-1812 10530:1813-1814 9406:1815-2028];comp92750_c0_seq1_1 len=2194 path=[4060:0-91 8326:92-256 4152:257-979 4875:980-1001 4897:1002-1977 10530:1978-1979 9406:1980-2193];comp92750_c0_seq3_1 len=4082 path=[4060:0-91 4152:92-814 4875:815-836 4897:837-1812 10530:…	Haliotis_sp_idb_18825_c0_g1_i1	264	273	yes	no	2	0.010789	98.048	2989600	271	150			2
APFDLFENR	ALLFVPRRAPFDLFEN	PFDLFENRKKKNNIKL	R	A	P	N	R	K	9	0	1107.53	comp65289_c0_seq2_1 len=2735 path=[1880:0-81 1962:82-114 6403:115-966 7256:967-2734]	comp65289_c0_seq2_1 len=2735 path=[1880:0-81 1962:82-114 6403:115-966 7256:967-2734]	358	366	yes	yes	2	0.0033428	126.07	720600	210	151			2
APFGVTLR	MNHYDGNRAPFGVTLR	APFGVTLRQQWFSHFI	R	A	P	L	R	Q	8	0	859.492	Haliotis_sp_Tri_107502_c0_g1_i1	Haliotis_sp_Tri_107502_c0_g1_i1	740	747	yes	yes	2	0.046363	103.74	3682000	474	152			1
APILIATDVASR	LNEFRSGKAPILIATD	IATDVASRGLDVEDVK	K	A	P	S	R	G	12	0	1225.7	comp442087_c0_seq1_4 len=205 path=[1:0-204];comp118382_c0_seq1_6 len=1938 path=[1:0-1937]	comp442087_c0_seq1_4 len=205 path=[1:0-204]	26	37	yes	no	2	0.0030533	93.623	2487900	76	153			1
APLGFNMHAGWFYDPTR	NRYYEGNRAPLGFNMH	GWFYDPTRLKAMDQFI	R	A	P	T	R	L	17	0	1978.91	Haliotis_sp_idb_6290_c0_g1_i1	Haliotis_sp_idb_6290_c0_g1_i1	272	288	yes	yes	3	0.00012864	81.656	14624000	463	154	528		2
APLPFPDPSTQNAALWGK	HPGPFPARAPLPFPDP	QNAALWGKDPFQITPP	R	A	P	G	K	D	18	0	1908.97	Haliotis_sp_idb_20008_c0_g1_i1;Haliotis_sp_CLC_363_c0_g1_i1	Haliotis_sp_idb_20008_c0_g1_i1	447	464	yes	no	2;3	2.862e-05	110.12	8792700	414	155			4
APLPSHLSQNEVSSDK	IIPVQLARAPLPSHLS	QNEVSSDKSVVGEKAS	R	A	P	D	K	S	16	0	1707.84	Haliotis_sp_idb_36583_c0_g1_i1	Haliotis_sp_idb_36583_c0_g1_i1	251	266	yes	yes	2;3	6.3249e-05	106.38	48700000	444	156			6
APNSVSHGYPHR	YSLPQSGKAPNSVSHG	VSHGYPHRGYPYPGPY	K	A	P	H	R	G	12	0	1320.63	Haliotis_sp_Tri_73035_c0_g1_i1	Haliotis_sp_Tri_73035_c0_g1_i1	453	464	yes	yes	2;3;4	3.7075e-13	196.24	182180000	513	157			13
APSLLDPCTPGLNVNCTR	INSPARPRAPSLLDPC	GLNVNCTRGVCRLVED	R	A	P	T	R	G	18	0	1983.95	Haliotis_sp_idb_288_c0_g1_i1	Haliotis_sp_idb_288_c0_g1_i1	84	101	yes	yes	2	5.1453e-09	135.08	9833900	433	158			2
APTSGPPAGVDPSK	PYGTQGIRAPTSGPPA	PAGVDPSKIRYFGQQT	R	A	P	S	K	I	14	0	1279.64	Haliotis_sp_idb_17014_c0_g1_i1;Haliotis_sp_idb_17016_c0_g1_i1;Haliotis_sp_Tri_15512_c0_g1_i1	Haliotis_sp_idb_17014_c0_g1_i1	483	496	yes	no	2	0.017224	69.224	6794700	407	161			2
AQADAEAYAATAAETEAIVIADVQAVAAIQAQAEAEAR	AGVQVLAKAQADAEAY	AQAEAEARALAAGNAQ	K	A	Q	A	R	A	38	0	3770.86	Haliotis_sp_Tri_22634_c0_g1_i1	Haliotis_sp_Tri_22634_c0_g1_i1	356	393	yes	yes	4	2.0474e-10	65.508	3189900	496	162			1
AQAEANIR	RKALGKLKAQAEANIR	AQAEANIRAFSQALAA	K	A	Q	I	R	A	8	0	871.451	Haliotis_sp_CLC_303_c0_g1_i1;Haliotis_sp_Tri_125184_c0_g1_i1	Haliotis_sp_CLC_303_c0_g1_i1	88	95	yes	no	2	0.013275	145.34	26813000	386	163			2
AQAQTMLQSQVQK	GMTQAQARAQAQTMLQ	MLQSQVQKRLQAQANA	R	A	Q	Q	K	R	13	0	1459.75	Haliotis_sp_CLC_1125_c0_g1_i1	Haliotis_sp_CLC_1125_c0_g1_i1	784	796	yes	yes	2;3	9.5411e-06	119.39	121650000	367	164;165	253		9
AQIWDTAGQER	QVDGKTIKAQIWDTAG	WDTAGQERYRAITSAY	K	A	Q	E	R	Y	11	0	1273.61	Haliotis_sp_Tri_87730_c0_g1_i1;comp98408_c0_seq1_5 len=3318 path=[1240:0-59 12696:60-82 1301:83-277 1496:278-293 1512:294-356 13191:357-366 1585:367-1826 3045:1827-2015 3234:2016-2022 3241:2023-2953 4172:2954-2977 9883:2978-3317];comp98408_c0_seq3_4 len=4535 path=[1:0-1098 13030:1099-1099 1101:1100-1114 1116:1115-1223 1225:1224-1238 1240:1239-1298 1300:1299-1299 1301:1300-1494 1496:1495-1510 1512…	Haliotis_sp_Tri_87730_c0_g1_i1	62	72	yes	no	2	0.00053122	119.27	3951300	302	166			1
AQLAEIR	RPVTGFSRAQLAEIRK	RAQLAEIRKASLSKII	R	A	Q	I	R	K	7	0	799.455	Haliotis_sp_idb_25746_c0_g1_i1;Haliotis_sp_CLC_532_c0_g1_i1;comp44198_c0_seq1_4 len=232 path=[210:0-231]	Haliotis_sp_idb_25746_c0_g1_i1	608	614	yes	no	2	0.029097	173.11	107580000	424	167			3
AQNGIVHIIDR	LIYKPDVRAQNGIVHI	GIVHIIDRVLDPIVPY	R	A	Q	D	R	V	11	0	1234.68	Haliotis_sp_CLC_4272_c0_g1_i1;comp104530_c1_seq1_2 len=2811 path=[3257:0-1085 8372:1086-1095 4353:1096-1272 4530:1273-1275 4533:1276-1310 4568:1311-1329 4587:1330-1565 4823:1566-1575 4833:1576-1582 4840:1583-1879 5137:1880-1913 5171:1914-2004 5262:2005-2034 5292:2035-2127 8898:2128-2137 8908:2138-2139 5397:2140-2188 11357:2189-2239 11395:2240-2252 5510:2253-2409 5667:2410-2520 5778:2521-2557 5815…	Haliotis_sp_CLC_4272_c0_g1_i1	164	174	yes	no	2;3	0.0016788	90.614	21742000	33	168			3
AQNNFGSQGQTGQESFSR	LPTNSMDRAQNNFGSQ	TGQESFSRGSGVVTPS	R	A	Q	S	R	G	18	0	1941.86	Haliotis_sp_Tri_14507_c0_g1_i1	Haliotis_sp_Tri_14507_c0_g1_i1	328	345	yes	yes	2;3	1.6693e-13	145.91	8768900	490	169			2
AQTFEEECEFLR	AHIEASNRAQTFEEEC	EEECEFLRALLDKIPQ	R	A	Q	L	R	A	12	0	1557.68	Haliotis_sp_Tri_8133_c0_g1_i1;comp93947_c0_seq8_1 len=3375 path=[1671:0-592 2264:593-779 2451:780-1160 9128:1161-1247 9215:1248-1301 9269:1302-1378 9346:1379-1497 13015:1498-1753 13271:1754-1880 13398:1881-3374];comp93947_c0_seq11_1 len=6924 path=[1671:0-592 2264:593-779 2451:780-1160 9128:1161-1247 9215:1248-1301 9269:1302-1378 9346:1379-1497 9465:1498-1834 9802:1835-2936 10904:2937-3166 11134:3…	Haliotis_sp_Tri_8133_c0_g1_i1	242	253	yes	no	2	0.0053029	89.189	9705100	278	170			2
AQTIDAGAALSDSGK	VVGDVVNKAQTIDAGA	AALSDSGKGGTTIVDG	K	A	Q	G	K	G	15	0	1403.69	Haliotis_sp_idb_3591_c0_g1_i1	Haliotis_sp_idb_3591_c0_g1_i1	1068	1082	yes	yes	2	0.00099598	100.43	15717000	442	171			4
AQTYLMNLYMLENQATDAQLEAMGHLMR	NKPAQFAKAQTYLMNL	EAMGHLMRQRNQDPDI	K	A	Q	M	R	Q	28	0	3255.52	Haliotis_sp_Tri_1743_c0_g1_i1	Haliotis_sp_Tri_1743_c0_g1_i1	179	206	yes	yes	3	2.7691e-25	145.34	1801900	492	172	604;605;606;607		1
AQVPSQATSSLDANK	HPRPDVTKAQVPSQAT	TSSLDANKMTFSFGPM	K	A	Q	N	K	M	15	0	1515.75	Haliotis_sp_idb_6290_c0_g1_i1	Haliotis_sp_idb_6290_c0_g1_i1	866	880	yes	yes	2	0.00016428	109.55	8070400	463	173			3
AQVQIQTLGQSHPQPMMVNQQR	AQANAQTRAQVQIQTL	PMMVNQQRMMTMQASA	R	A	Q	Q	R	M	22	0	2518.25	Haliotis_sp_CLC_1125_c0_g1_i1	Haliotis_sp_CLC_1125_c0_g1_i1	808	829	yes	yes	3	1.1081e-09	94.632	66879000	367	174	254;255		6
AQWFIGNR	YSKCGSCRAQWFIGNR	AQWFIGNREVKCDIPW	R	A	Q	N	R	E	8	0	990.504	Haliotis_sp_Tri_14507_c0_g1_i1	Haliotis_sp_Tri_14507_c0_g1_i1	512	519	yes	yes	2	0.048233	102.71	6423200	490	175			1
ARASVSAAGR	AFASATARARASVSAA	ASVSAAGRAVASARAQ	R	A	R	G	R	A	10	1	944.515	Haliotis_sp_Tri_107535_c0_g1_i1;Haliotis_sp_CLC_21_c0_g1_i1	Haliotis_sp_Tri_107535_c0_g1_i1	224	233	yes	no	3	0.019929	67.207	211770	379	180			1
ARFEELNADLFR	DFYTSITRARFEELNA	ELNADLFRGTLDPVEK	R	A	R	F	R	G	12	1	1479.75	comp79549_c0_seq1_2 len=2081 path=[4331:0-15 2061:16-1969 4016:1970-2008 4058:2009-2080];comp145818_c0_seq1_2 len=1024 path=[1002:0-1023]	comp79549_c0_seq1_2 len=2081 path=[4331:0-15 2061:16-1969 4016:1970-2008 4058:2009-2080]	320	331	no	no	2;3	8.2783e-13	190.37	6963000	231	181			2
ASARAAIAGVR	ARAVARARASARAAIA	RAAIAGVRSSGRAFAS	R	A	S	V	R	S	11	1	1041.6	Haliotis_sp_Tri_107535_c0_g1_i1;Haliotis_sp_CLC_21_c0_g1_i1;sp|P86732|GAAP_HALAI Glycine, alanine and asparagine-rich protein OS=Haliotis asinina PE=1 SV=1	Haliotis_sp_Tri_107535_c0_g1_i1	201	211	no	no	3	0.0063869	78.043	773150	379;533	184			1
ASASAAAASR	MRFLASARASASAAAA	ASAAAASRASKASSAA	R	A	S	S	R	A	10	0	861.43	comp111388_c0_seq1_4 len=1244 path=[1222:0-1243]	comp111388_c0_seq1_4 len=1244 path=[1222:0-1243]	162	171	yes	yes	2	9.2187e-09	201.61	128450000	69	185			28
ASASAAAEAR	ASASASARASASAAAE	ASAAAEARAAAYARVQ	R	A	S	A	R	A	10	0	903.441	sp|P86732|GAAP_HALAI Glycine, alanine and asparagine-rich protein OS=Haliotis asinina PE=1 SV=1	sp|P86732|GAAP_HALAI Glycine, alanine and asparagine-rich protein OS=Haliotis asinina PE=1 SV=1	330	339	yes	yes	2	0.0071906	78.342	218630	533	186			0
ASASAAASAR	ASASASARASASAAAS	ASAAASARASAYARVQ	R	A	S	A	R	A	10	0	861.43	Haliotis_sp_Tri_107535_c0_g1_i1;Haliotis_sp_CLC_21_c0_g1_i1	Haliotis_sp_Tri_107535_c0_g1_i1	260	269	yes	no	2	2.5102e-08	178.84	126090000	379	187			18
ASASASASAR	GGGSGSSRASASASAS	ASASASARANSIGNLV	R	A	S	A	R	A	10	0	877.425	sp|P86732|GAAP_HALAI Glycine, alanine and asparagine-rich protein OS=Haliotis asinina PE=1 SV=1;Haliotis_sp_idb_67019_c0_g1_i1	sp|P86732|GAAP_HALAI Glycine, alanine and asparagine-rich protein OS=Haliotis asinina PE=1 SV=1	42	51	yes	no	2	0.0027886	112.13	1125500	533	188			1
ASASVSRPVPSITISR	ASVSSPKRASASVSRP	VPSITISRHSQSVSKP	R	A	S	S	R	H	16	1	1626.91	Haliotis_sp_idb_17035_c0_g1_i1	Haliotis_sp_idb_17035_c0_g1_i1	71	86	yes	yes	2;3	2.2343e-13	141.55	357650000	408	189			10
ASEAQSIVEAAAVR	LALAGSERASEAQSIV	IVEAAAVRDVSSVHWK	R	A	S	V	R	D	14	0	1400.73	comp101644_c0_seq2_4 len=5041 path=[1:0-618 620:619-713 715:714-1166 1168:1167-1220 1222:1221-2965 2967:2966-5040]	comp101644_c0_seq2_4 len=5041 path=[1:0-618 620:619-713 715:714-1166 1168:1167-1220 1222:1221-2965 2967:2966-5040]	847	860	no	no	2;3	1.2831e-08	131.66	61304000	8	190			8
ASGNYATVISHNPETK	GDRGKLARASGNYATV	ISHNPETKKTRVKLPS	R	A	S	T	K	K	16	0	1687.82	comp49800_c1_seq1_1 len=582 path=[1028:0-489 1518:490-581]	comp49800_c1_seq1_1 len=582 path=[1028:0-489 1518:490-581]	134	149	yes	yes	3	0.0021741	62.94	2182100	175	191			1
ASHNFINR	TSLHKGPRASHNFINR	ASHNFINRSRMTRGRG	R	A	S	N	R	S	8	0	957.478	Haliotis_sp_Tri_45070_c0_g1_i1;Haliotis_sp_idb_19360_c0_g1_i1	Haliotis_sp_Tri_45070_c0_g1_i1	1124	1131	yes	no	3	0.015431	87.639	5726700	505	192			2
ASIHSTASQISSSK	SSSSTNQRASIHSTAS	ASQISSSKQTAHASKT	R	A	S	S	K	Q	14	0	1402.71	Haliotis_sp_idb_44689_c0_g1_i1;Haliotis_sp_idb_44690_c0_g1_i1;Haliotis_sp_Tri_6755_c0_g1_i1	Haliotis_sp_idb_44689_c0_g1_i1	288	301	yes	no	2;3	4.8023e-14	158.52	57088000	451	193			9
ASLDTLTGHPMGAR	DTLQTRRRASLDTLTG	TGHPMGARHAADMGYR	R	A	S	A	R	H	14	0	1425.7	Haliotis_sp_idb_3591_c0_g1_i1	Haliotis_sp_idb_3591_c0_g1_i1	1286	1299	yes	yes	2;3	0.00036734	88.075	42975000	442	194	467		6
ASLTTCGPVAPSYEK	NTLDEFNKASLTTCGP	PVAPSYEKVRFDKGGY	K	A	S	E	K	V	15	0	1579.76	comp165648_c0_seq1_2 len=428 path=[406:0-427];Haliotis_sp_idb_34627_c0_g1_i1;Haliotis_sp_Tri_95672_c0_g1_i1	comp165648_c0_seq1_2 len=428 path=[406:0-427]	68	82	yes	no	2	0.011924	68.413	3625700	96	198			1
ASMRPLLLLPR	KANDAKLRASMRPLLL	RPLLLLPRNKELFMYE	R	A	S	P	R	N	11	1	1265.76	Haliotis_sp_idb_13987_c0_g1_i1	Haliotis_sp_idb_13987_c0_g1_i1	262	272	yes	yes	3	0.011956	66.023	1685300	405	199	353		1
ASVEASAQSSR	AKAQAEARASVEASAQ	EASAQSSRNTTGAPMQ	R	A	S	S	R	N	11	0	1091.52	Haliotis_sp_CLC_303_c0_g1_i1	Haliotis_sp_CLC_303_c0_g1_i1	312	322	yes	yes	2	6.7521e-12	189.57	98562000	386	201			14
ASVSAAGR	ASATARARASVSAAGR	ASVSAAGRAVASARAQ	R	A	S	G	R	A	8	0	717.377	Haliotis_sp_Tri_107535_c0_g1_i1;Haliotis_sp_CLC_21_c0_g1_i1	Haliotis_sp_Tri_107535_c0_g1_i1	226	233	yes	no	2	0.0055833	161.9	38025000	379	202			5
ASVVISR	PATASSSKASVVISRS	KASVVISRSSKTSAES	K	A	S	S	R	S	7	0	730.434	Haliotis_sp_CLC_73_c0_g1_i1	Haliotis_sp_CLC_73_c0_g1_i1	462	468	yes	yes	2	0.047766	143.85	7526000	395	203			1
ASWHFFKPGFNMEQTR	LWDTYPYKASWHFFKP	GFNMEQTRDYMLKPFP	K	A	S	T	R	D	16	1	1981.93	Haliotis_sp_idb_20988_c0_g1_i1	Haliotis_sp_idb_20988_c0_g1_i1	413	428	yes	yes	3;4	3.4742e-09	131.56	167900000	416	204	387		8
ATAPQTQHVSPMR	EKSSPTPRATAPQTQH	TQHVSPMRQVEPPTKK	R	A	T	M	R	Q	13	0	1422.7	comp132758_c0_seq1_6 len=949 path=[927:0-948]	comp132758_c0_seq1_6 len=949 path=[927:0-948]	139	151	yes	yes	3	0.00083319	80.96	818990	80	208	53		1
ATAVMPDGQFK	GYPAPNFKATAVMPDG	VMPDGQFKDISLSEYK	K	A	T	F	K	D	11	0	1163.56	comp51700_c0_seq3_3 len=645 path=[1:0-572 574:573-644]	comp51700_c0_seq3_3 len=645 path=[1:0-572 574:573-644]	33	43	yes	yes	2	6.6136e-05	122.98	8060700	180	209	79		3
ATDVFTMALVAGPEAVVLITYDQLR	VLQATLSRATDVFTMA	LITYDQLRNSMIISNV	R	A	T	L	R	N	25	0	2692.41	Haliotis_sp_idb_13824_c0_g1_i1	Haliotis_sp_idb_13824_c0_g1_i1	895	919	yes	yes	3	1.1874e-06	79.177	2824600	403	210	343		1
ATIHFFNPDGR	TLTWQGGRATIHFFNP	HFFNPDGRYAELCIGN	R	A	T	G	R	Y	11	0	1273.62	Haliotis_sp_Tri_29101_c0_g1_i1;Haliotis_sp_CLC_652_c0_g1_i1	Haliotis_sp_Tri_29101_c0_g1_i1	228	238	yes	no	2;3	0.00013528	115.15	925980000	501	212			16
ATMTFDDAENR	ADHLTIVRATMTFDDA	TFDDAENRCKTLGGHL	R	A	T	N	R	C	11	0	1269.53	Haliotis_sp_idb_10705_c0_g1_i1;Haliotis_sp_Tri_36495_c0_g1_i1	Haliotis_sp_idb_10705_c0_g1_i1	47	57	yes	no	2	6.9881e-05	122.77	7386000	399	216	337		3
ATPPTAHAFIEGFK	YKFTSDYKATPPTAHA	HAFIEGFKVGIVSGTT	K	A	T	F	K	V	14	0	1485.76	Haliotis_sp_idb_1397_c0_g1_i1	Haliotis_sp_idb_1397_c0_g1_i1	280	293	yes	yes	3	0.00052598	83.692	487540	404	217			1
ATRPEFTIR	QSVAVTLKATRPEFTI	TRPEFTIRGFLVTLLT	K	A	T	I	R	G	9	1	1089.59	Haliotis_sp_Tri_61496_c0_g1_i1	Haliotis_sp_Tri_61496_c0_g1_i1	91	99	yes	yes	2;3	0.0023862	125.66	122120000	508	218			8
ATVDGVLIR	TFYSDYIRATVDGVLI	TVDGVLIREFPHNQMS	R	A	T	I	R	E	9	0	942.55	Haliotis_sp_idb_982_c0_g1_i1	Haliotis_sp_idb_982_c0_g1_i1	1427	1435	yes	yes	2	0.0047474	120.15	75747000	471	219			4
AVAGTSGGQANAGR	QQVGLLGRAVAGTSGG	GGQANAGRGNQNLERS	R	A	V	G	R	G	14	0	1215.6	Haliotis_sp_Tri_1743_c0_g1_i1	Haliotis_sp_Tri_1743_c0_g1_i1	96	109	yes	yes	2	3.4209e-14	162.49	4760100	492	220			4
AVAQALEVIPR	GVEQWPYRAVAQALEV	QALEVIPRTLIQNCGA	R	A	V	P	R	T	11	0	1165.68	comp135860_c0_seq1_5 len=1841 path=[1819:0-1840]	comp135860_c0_seq1_5 len=1841 path=[1819:0-1840]	436	446	yes	yes	2	0.0010985	111.27	1121500	84	221			1
AVASARAQAVAR	ASVSAAGRAVASARAQ	ARAQAVARARAGARAS	R	A	V	A	R	A	12	1	1169.66	Haliotis_sp_Tri_107535_c0_g1_i1;Haliotis_sp_CLC_21_c0_g1_i1	Haliotis_sp_Tri_107535_c0_g1_i1	234	245	yes	no	3	0.00031415	102.4	1474300	379	222			2
AVDLAVKR	GWSEAALRAVDLAVKR	AVDLAVKRYL______	R	A	V	K	R	Y	8	1	870.529	Haliotis_sp_Tri_25106_c0_g1_i1	Haliotis_sp_Tri_25106_c0_g1_i1	529	536	yes	yes	2	0.014798	147.52	13596000	498	223			4
AVDNILECVR	________________	DNILECVREAYDKMDV	K	A	V	V	R	E	10	0	1187.6	Haliotis_sp_Tri_137490_c0_g1_i1;comp97298_c0_seq1_5 len=1379 path=[1862:0-140 2003:141-276 2139:277-300 4970:301-352 6696:353-353 5023:354-418 8496:419-525 5195:526-580 5250:581-738 5408:739-749 5419:750-766 5436:767-972 5642:973-1378];comp97298_c0_seq3_5 len=689 path=[7054:0-76 5436:77-282 5642:283-688]	Haliotis_sp_Tri_137490_c0_g1_i1	6	15	yes	no	2	0.00050193	136.52	53929000	295	224			5
AVDSLVPIGR	EPMQTGIKAVDSLVPI	DSLVPIGRGQRELIIG	K	A	V	G	R	G	10	0	1025.59	comp111062_c0_seq1_3 len=2207 path=[2185:0-2206];Haliotis_sp_Tri_97542_c0_g1_i1;comp46513_c0_seq2_1 len=1872 path=[1:0-1305 1307:1306-1454 1456:1455-1871];comp46513_c0_seq3_1 len=2010 path=[1:0-1305 4643:1306-1443 1307:1444-1592 1456:1593-2009];comp46513_c0_seq1_1 len=2237 path=[1:0-1305 1307:1306-1454 3721:1455-1819 1456:1820-2236];comp46513_c0_seq4_1 len=2375 path=[1:0-1305 4643:1306-1443 1307:…	comp111062_c0_seq1_3 len=2207 path=[2185:0-2206]	212	221	yes	no	2	0.013521	94.692	3544600	67	225			1
AVEACEGVPGVNVAYSK	DGKFSESKAVEACEGV	GVNVAYSKHDCVNDIK	K	A	V	S	K	H	17	0	1748.84	Haliotis_sp_Tri_96223_c0_g1_i1	Haliotis_sp_Tri_96223_c0_g1_i1	690	706	yes	yes	2	0.0014482	77.506	10274000	518	226			2
AVEGGSDDEQGGTNLPYDR	GPPPPHDKAVEGGSDD	GTNLPYDRYLREVVMA	K	A	V	D	R	Y	19	0	1978.85	comp92223_c1_seq1_1 len=1422 path=[5715:0-199 5915:200-218 5934:219-467 17974:468-468 6184:469-484 6200:485-1421];comp92223_c1_seq2_1 len=1458 path=[5715:0-199 5915:200-218 5934:219-467 17951:468-470 15696:471-503 17974:504-504 6184:505-520 6200:521-1457];Haliotis_sp_Tri_135246_c0_g1_i1;Haliotis_sp_idb_2286_c0_g1_i1;comp92223_c1_seq3_1 len=528 path=[5715:0-199 5915:200-218 5934:219-467 17951:468-…	comp92223_c1_seq1_1 len=1422 path=[5715:0-199 5915:200-218 5934:219-467 17974:468-468 6184:469-484 6200:485-1421]	68	86	yes	no	2	4.3441e-07	113.54	2736600	268	227			1
AVFPSIVGR	FAGDDAPRAVFPSIVG	VFPSIVGRPRHQGVMV	R	A	V	G	R	P	9	0	944.544	tr|B3TK83|B3TK83_HALDV Beta-actin 2 OS=Haliotis diversicolor PE=2 SV=1;tr|Q256S1|Q256S1_HALTU Actin OS=Haliotis tuberculata GN=actin PE=2 SV=1;tr|B3SNT2|B3SNT2_HALDV Actin OS=Haliotis diversicolor PE=2 SV=1;Haliotis_sp_Tri_131427_c0_g1_i1;comp103470_c1_seq20_6 len=1319 path=[18001:0-239 25907:240-242 1593:243-278 25943:279-283 25948:284-287 25952:288-331 21354:332-362 1713:363-373 26024:374-391 1…	tr|B3TK83|B3TK83_HALDV Beta-actin 2 OS=Haliotis diversicolor PE=2 SV=1	29	37	no	no	2	0.0058545	115.49	48135000	22;540;539	228			3
AVFPSIVGRPR	FAGDDAPRAVFPSIVG	PSIVGRPRHQGVMVGM	R	A	V	P	R	H	11	1	1197.7	tr|B3TK83|B3TK83_HALDV Beta-actin 2 OS=Haliotis diversicolor PE=2 SV=1;tr|Q256S1|Q256S1_HALTU Actin OS=Haliotis tuberculata GN=actin PE=2 SV=1;tr|B3SNT2|B3SNT2_HALDV Actin OS=Haliotis diversicolor PE=2 SV=1;Haliotis_sp_Tri_131427_c0_g1_i1;comp103470_c1_seq20_6 len=1319 path=[18001:0-239 25907:240-242 1593:243-278 25943:279-283 25948:284-287 25952:288-331 21354:332-362 1713:363-373 26024:374-391 1…	tr|B3TK83|B3TK83_HALDV Beta-actin 2 OS=Haliotis diversicolor PE=2 SV=1	29	39	no	no	2;3	1.9055e-05	136.52	127050000	22;540;539	229			9
AVFVDLEPTVIDEVR	GAGKHVPRAVFVDLEP	PTVIDEVRTGTYRQLF	R	A	V	V	R	T	15	0	1700.9	comp88085_c0_seq2_2 len=1291 path=[2880:0-86 1366:87-326 1606:327-351 1631:352-761 2041:762-786 2066:787-1103 2383:1104-1119 2399:1120-1290];comp88085_c0_seq1_1 len=1296 path=[1274:0-91 1366:92-331 1606:332-356 1631:357-766 2041:767-791 2066:792-1108 2383:1109-1124 2399:1125-1295]	comp88085_c0_seq2_2 len=1291 path=[2880:0-86 1366:87-326 1606:327-351 1631:352-761 2041:762-786 2066:787-1103 2383:1104-1119 2399:1120-1290]	94	108	yes	no	2;3	1.176e-12	145.43	23661000	255	230			4
AVFVDLEPTVVDEVR	GAGKHVPRAVFVDLEP	PTVVDEVRTGTYRQLF	R	A	V	V	R	T	15	0	1686.88	comp103717_c1_seq2_5 len=1575 path=[17181:0-94 3209:95-106 3221:107-112 3227:113-118 3233:119-121 12056:122-129 6840:130-130 6841:131-145 6856:146-151 6862:152-166 6877:167-193 3452:194-223 15079:224-226 15082:227-259 310:260-280 331:281-283 10631:284-322 373:323-385 436:386-511 562:512-538 589:539-544 595:545-553 14119:554-577 628:578-583 634:584-590 641:591-619 670:620-628 679:629-682 733:683-6…	comp103717_c1_seq2_5 len=1575 path=[17181:0-94 3209:95-106 3221:107-112 3227:113-118 3233:119-121 12056:122-129 6840:130-130 6841:131-145 6856:146-151 6862:152-166 6877:167-193 3452:194-223 15079:224-226 15082:227-259 310:260-280 331:281-283 10631:284-322 373:323-385 436:386-511 562:512-538 589:539-544 595:545-553 14119:554-577 628:578-583 634:584-590 641:591-619 670:620-628 679:629-682 733:683-6…	122	136	no	no	2;3	1.176e-12	145.43	19815000	26	231			7
AVGSLCVTATAQK	QNPEVNPKAVGSLCVT	CVTATAQKDGAGNKLQ	K	A	V	Q	K	D	13	0	1304.68	Haliotis_sp_Tri_120379_c0_g1_i1;Haliotis_sp_idb_2768_c0_g1_i1	Haliotis_sp_Tri_120379_c0_g1_i1	668	680	no	no	2	0.0016483	96.059	5140500	480;429	232			3
AVIGNWDAFNKK	WSKEKMRRAVIGNWDA	NWDAFNKKSYSIEVDE	R	A	V	K	K	S	12	1	1361.71	Haliotis_sp_CLC_146_c0_g1_i1;Haliotis_sp_idb_13068_c0_g1_i1;Haliotis_sp_Tri_105374_c0_g1_i1	Haliotis_sp_CLC_146_c0_g1_i1	776	787	yes	no	2;3	3.1371e-06	126.19	71702000	373	233			7
AVLITDGYSK	SRQNTLLKAVLITDGY	LITDGYSKNIAKTIEE	K	A	V	S	K	N	10	0	1065.57	Haliotis_sp_CLC_146_c0_g1_i1;Haliotis_sp_idb_13068_c0_g1_i1;Haliotis_sp_idb_13069_c0_g1_i1	Haliotis_sp_CLC_146_c0_g1_i1	160	169	yes	no	2	0.013521	94.692	63993000	373	234			4
AVLSGSVETCPYELVLAVLK	NMTVERARAVLSGSVE	ELVLAVLKLDEYNASS	R	A	V	L	K	L	20	0	2147.15	Haliotis_sp_Tri_114598_c0_g1_i1;Haliotis_sp_idb_7598_c0_g1_i1	Haliotis_sp_Tri_114598_c0_g1_i1	752	771	yes	no	3	4.6065e-12	139.88	10207000	468	235			3
AVLSIPDGLELVSSK	DVLFEGDKAVLSIPDG	GLELVSSKTLQVKITP	K	A	V	S	K	T	15	0	1526.86	Haliotis_sp_idb_23519_c0_g1_i1;comp110183_c0_seq1_4 len=791 path=[1:0-790]	Haliotis_sp_idb_23519_c0_g1_i1	951	965	yes	no	2	0.0028386	79.652	8206000	420	236			3
AVLVDLEPGTMDSVR	TGGKYVPRAVLVDLEP	PGTMDSVRSGPFGQIF	R	A	V	V	R	S	15	0	1600.81	Haliotis_sp_idb_19738_c0_g1_i1;tr|G9K382|G9K382_HALDV Putative tubulin beta chain OS=Haliotis diversicolor GN=TUBB PE=2 SV=1;comp83487_c0_seq4_4 len=274 path=[1:0-102 104:103-128 4660:129-273];comp45063_c0_seq1_1 len=344 path=[1:0-269 271:270-343];comp83487_c0_seq5_6 len=350 path=[104:0-25 130:26-232 337:233-303 409:304-349];comp83487_c0_seq1_6 len=687 path=[104:0-25 130:26-232 884:233-563 1215:5…	Haliotis_sp_idb_19738_c0_g1_i1	63	77	no	no	2	0.0014386	95.57	3810300	412	237			1
AVPEALSMNLPK	ATKELDCKAVPEALSM	ALSMNLPKYYPLSCDD	K	A	V	P	K	Y	12	0	1268.68	Haliotis_sp_idb_34528_c0_g1_i1	Haliotis_sp_idb_34528_c0_g1_i1	326	337	yes	yes	2;3	0.0063382	73.435	503240000	439	240;241	462		7
AVPNCGMTHSSSVDK	LNTSADAKAVPNCGMT	THSSSVDKTSVTLLWY	K	A	V	D	K	T	15	0	1588.7	Haliotis_sp_Tri_81521_c0_g1_i1	Haliotis_sp_Tri_81521_c0_g1_i1	130	144	yes	yes	3	0.00029933	85.837	1804800	515	242	644		2
AVRPTGGKPGEVIVK	RQKSISGRAVRPTGGK	KPGEVIVKTCQEEGIS	R	A	V	V	K	T	15	2	1506.89	Haliotis_sp_Tri_129753_c0_g1_i1;comp102930_c0_seq1_5 len=2482 path=[1:0-245 247:246-278 280:279-294 296:295-442 444:443-462 8038:463-516 521:517-619 8120:620-636 5253:637-652 8145:653-741 5172:742-760 764:761-1008 8270:1009-1029 1033:1030-1105 1109:1106-1125 8321:1126-1152 1156:1153-1341 1345:1342-1358 1362:1359-1441 5058:1442-1490 1494:1491-1514 8477:1515-1535 1539:1536-1645 5572:1646-1649 1653:…	Haliotis_sp_Tri_129753_c0_g1_i1	87	101	yes	no	3;4	0.00016908	103.88	34055000	17	243			8
AVSADALLEYFRPLR	LQQLTGSRAVSADALL	LEYFRPLRAWLEEQNQ	R	A	V	L	R	A	15	1	1719.93	Haliotis_sp_Tri_3904_c0_g1_i1;comp93346_c0_seq1_3 len=2246 path=[2427:0-86 4933:87-120 2548:121-145 5716:146-146 2777:147-1197 3828:1198-1347 3978:1348-1348 3979:1349-1349 3980:1350-1481 5820:1482-1753 5873:1754-2245];comp93346_c0_seq2_2 len=2299 path=[5716:0-0 2578:1-199 2777:200-1250 3828:1251-1400 3978:1401-1401 3979:1402-1402 3980:1403-1534 5820:1535-1806 5873:1807-2298]	Haliotis_sp_Tri_3904_c0_g1_i1	619	633	yes	no	3	0.00012359	100.11	0	275	244			1
AVSDVVECDLCK	RSHPVANKAVSDVVEC	VVECDLCKEVVTKLRA	K	A	V	C	K	E	12	0	1393.62	Haliotis_sp_idb_29552_c0_g1_i1;Haliotis_sp_idb_29553_c0_g1_i1;comp99065_c0_seq1_4 len=2210 path=[1:0-324 326:325-450 452:451-460 462:461-530 532:531-594 596:595-630 632:631-644 646:645-679 4616:680-720 722:721-755 4398:756-841 843:842-891 893:892-1008 1010:1009-1027 1029:1028-2068 6394:2069-2078 6405:2079-2209];Haliotis_sp_Tri_62946_c0_g1_i1	Haliotis_sp_idb_29552_c0_g1_i1	123	134	yes	no	2	0.031187	71.176	2635500	304	245			1
AVVGVVAGGGR	KVISSANRAVVGVVAG	GVVAGGGRIDKPILKA	R	A	V	G	R	I	11	0	940.545	comp49800_c1_seq1_1 len=582 path=[1028:0-489 1518:490-581]	comp49800_c1_seq1_1 len=582 path=[1028:0-489 1518:490-581]	169	179	yes	yes	2	0.0047457	98.044	2314300	175	246			1
AVVPLNPHVSQPALPVTLR	SHSKPNPKAVVPLNPH	PALPVTLRECKVSDDC	K	A	V	L	R	E	19	0	2007.16	comp16151_c0_seq2_5 len=617 path=[1:0-425 427:426-616];Haliotis_sp_idb_23364_c0_g1_i1;Haliotis_sp_CLC_237_c0_g1_i1	comp16151_c0_seq2_5 len=617 path=[1:0-425 427:426-616]	150	168	yes	no	3	3.9056e-05	70.837	3479800	93	247			1
AVWNVRPSDSMGPR	LLQRDRYRAVWNVRPS	PSDSMGPRPTHVKPNP	R	A	V	P	R	P	14	1	1570.77	Haliotis_sp_Tri_45070_c0_g1_i1	Haliotis_sp_Tri_45070_c0_g1_i1	631	644	yes	yes	3	0.0041196	66.989	3864000	505	248	627		1
AVYDAFVVEAQQSGRPR	QHYTEMLKAVYDAFVV	AQQSGRPRLMLTAAVA	K	A	V	P	R	L	17	1	1891.95	Haliotis_sp_CLC_2296_c0_g1_i1	Haliotis_sp_CLC_2296_c0_g1_i1	179	195	yes	yes	2;3	6.0438e-20	168.67	184800000	380	249			8
AWVPLGEVGLNVNDSK	PIRTPEYRAWVPLGEV	GLNVNDSKVLIFAARS	R	A	W	S	K	V	16	0	1696.88	Haliotis_sp_idb_50884_c0_g1_i1	Haliotis_sp_idb_50884_c0_g1_i1	43	58	yes	yes	2	0.0013261	91.355	6594300	454	250			2
AYPGLSPDDVDVFPGAISER	DAVNQLAKAYPGLSPD	FPGAISERPVPGGIVG	K	A	Y	E	R	P	20	0	2104.01	Haliotis_sp_idb_25746_c0_g1_i1;Haliotis_sp_CLC_532_c0_g1_i1	Haliotis_sp_idb_25746_c0_g1_i1	547	566	yes	no	2;3	1.1797e-05	86.748	184280000	424	251			7
AYPGLSPDDVDVFPGAISERPVPGGIVGPTFACLIGR	DAVNQLAKAYPGLSPD	TFACLIGRQFGFIKKG	K	A	Y	G	R	Q	37	1	3795.93	Haliotis_sp_idb_25746_c0_g1_i1;Haliotis_sp_CLC_532_c0_g1_i1	Haliotis_sp_idb_25746_c0_g1_i1	547	583	yes	no	4	1.5035e-13	86.191	425880000	424	252			4
AYYFSTGYGGFTDHTEDAVNQLAK	REFCGLPRAYYFSTGY	DAVNQLAKAYPGLSPD	R	A	Y	A	K	A	24	0	2654.19	Haliotis_sp_idb_25746_c0_g1_i1;Haliotis_sp_idb_25748_c0_g1_i1;Haliotis_sp_CLC_532_c0_g1_i1	Haliotis_sp_idb_25746_c0_g1_i1	523	546	yes	no	3	2.2847e-20	153.56	461130000	424	253			13
CAGGDTWSPGPR	CAGPDVSRCAGGDTWS	DTWSPGPRCGRVVWQN	R	C	A	P	R	C	12	0	1259.54	Haliotis_sp_idb_982_c0_g1_i1	Haliotis_sp_idb_982_c0_g1_i1	577	588	yes	yes	2	0.00049696	108.56	7058900	471	254			2
CCQGHGLANK	AKNCCTYKCCQGHGLA	QGHGLANKLAADPAST	K	C	C	N	K	L	10	0	1143.49	Haliotis_sp_idb_47306_c0_g1_i1	Haliotis_sp_idb_47306_c0_g1_i1	34	43	yes	yes	3	0.014982	64.485	512210	453	258			1
CDLPSDFTYDWR	NADITHGRCDLPSDFT	SDFTYDWRRGTNGYYI	R	C	D	W	R	R	12	0	1573.65	Haliotis_sp_idb_20988_c0_g1_i1	Haliotis_sp_idb_20988_c0_g1_i1	318	329	yes	yes	2	8.3856e-05	120.55	23320000	416	259			4
CESSEIFDPIQK	GRIKATLKCESSEIFD	EIFDPIQKSCTSKILE	K	C	E	Q	K	S	12	0	1451.66	Haliotis_sp_idb_982_c0_g1_i1	Haliotis_sp_idb_982_c0_g1_i1	215	226	yes	yes	2	1.4778e-05	125.54	26625000	471	264			5
CFGWSSGGTGDLWK	GCGETWSRCFGWSSGG	GGTGDLWKSCNERCKD	R	C	F	W	K	S	14	0	1556.67	Haliotis_sp_idb_62592_c0_g1_i1	Haliotis_sp_idb_62592_c0_g1_i1	85	98	yes	yes	2	0.0055496	78.505	4768900	462	265			1
CGGGDLCSLPR	TLEDCRRRCGGGDLCS	GDLCSLPRDPGPCKAA	R	C	G	P	R	D	11	0	1190.52	comp84928_c0_seq1_4 len=593 path=[571:0-73 645:74-129 1852:130-130 1387:131-175 1872:176-361 933:362-413 985:414-445 1017:446-450 1022:451-592];sp|P86733|KCP_HALAI BPTI/Kunitz domain-containing protein (Fragment) OS=Haliotis asinina PE=1 SV=1	comp84928_c0_seq1_4 len=593 path=[571:0-73 645:74-129 1852:130-130 1387:131-175 1872:176-361 933:362-413 985:414-445 1017:446-450 1022:451-592]	104	114	yes	no	2	4.443e-05	126.19	29122000	247	266			3
CGGGVLCSLPR	TLEDCRRRCGGGVLCS	GVLCSLPRDPGPCDAD	R	C	G	P	R	D	11	0	1174.56	Haliotis_sp_CLC_148_c0_g1_i1;Haliotis_sp_Tri_94747_c0_g1_i1	Haliotis_sp_CLC_148_c0_g1_i1	76	86	yes	no	2	0.0021864	107.06	954130000	374	267			5
CGVCGDPWQGPK	QHHFQDGKCGVCGDPW	GDPWQGPKRNEPNGIY	K	C	G	P	K	R	12	0	1359.57	Haliotis_sp_CLC_1125_c0_g1_i1	Haliotis_sp_CLC_1125_c0_g1_i1	72	83	yes	yes	2	0.001462	100.93	29480000	367	268			4
CHCVTSAILAGPDLVNPCLPSMR	GTIYSPKKCHCVTSAI	NPCLPSMRFNFDMGKV	K	C	H	M	R	F	23	0	2567.21	Haliotis_sp_CLC_303_c0_g1_i1	Haliotis_sp_CLC_303_c0_g1_i1	527	549	yes	yes	3	4.2389e-12	123.12	100650000	386	269;270	299		7
CINALAADPSCHQYTAQAVSSIQVLEQQHK	SSVSNYSKCINALAAD	QVLEQQHKVACGEDGG	K	C	I	H	K	V	30	0	3366.61	Haliotis_sp_Tri_83476_c0_g1_i1	Haliotis_sp_Tri_83476_c0_g1_i1	223	252	yes	yes	4	2.2283e-10	87.739	3527400	516	271			1
CMAPSSVPCSIDPCR	FWLQDYMRCMAPSSVP	PCSIDPCRMNGKTGVV	R	C	M	C	R	M	15	0	1735.71	Haliotis_sp_CLC_303_c0_g1_i1	Haliotis_sp_CLC_303_c0_g1_i1	401	415	yes	yes	2	4.0158e-09	136.83	173780000	386	272;273	300		7
CMCDNPPTKPSEPDAIK	GLVWTQAKCMCDNPPT	PSEPDAIKDLPIFSSG	K	C	M	I	K	D	17	1	1958.85	Haliotis_sp_idb_42414_c0_g1_i1;comp188351_c0_seq1_6 len=718 path=[1:0-717]	Haliotis_sp_idb_42414_c0_g1_i1	158	174	yes	no	3	0.00014021	98.227	24255000	447	274	503		3
CNCQEIHDGCDK	LEVFKADRCNCQEIHD	EIHDGCDKRPLSRDGT	R	C	N	D	K	R	12	0	1534.56	Haliotis_sp_idb_5218_c0_g1_i1	Haliotis_sp_idb_5218_c0_g1_i1	113	124	yes	yes	3	0.0067815	66.989	348460	456	275			1
CNCQEIHDGCDKRPLSR	LEVFKADRCNCQEIHD	CDKRPLSRDGTVFEQR	R	C	N	S	R	D	17	2	2143.93	Haliotis_sp_idb_5218_c0_g1_i1	Haliotis_sp_idb_5218_c0_g1_i1	113	129	yes	yes	4	0.00020786	94.203	5455900	456	276			2
CNLYMLK	VAQTKKVKCNLYMLKR	KCNLYMLKRSLRHYIS	K	C	N	L	K	R	7	0	940.451	Haliotis_sp_Tri_100716_c0_g1_i1;sp|P86726|UP7_HALAI Uncharacterized protein 7 OS=Haliotis asinina PE=1 SV=1	Haliotis_sp_Tri_100716_c0_g1_i1	26	32	yes	no	2	0.033694	90.986	239110000	472	277	559		4
CNVQQVQCFR	IRCARGLKCNVQQVQC	VQQVQCFRAPCDPIVT	K	C	N	F	R	A	10	0	1337.6	Haliotis_sp_idb_45305_c0_g1_i1;Haliotis_sp_idb_45304_c0_g1_i1	Haliotis_sp_idb_45305_c0_g1_i1	229	238	yes	no	2	2.4377e-06	177.36	1911500	452	278			1
CNVWYPYR	FCNSVQERCNVWYPYR	CNVWYPYRTPNSVCNN	R	C	N	Y	R	T	8	0	1156.51	Haliotis_sp_idb_25746_c0_g1_i1;Haliotis_sp_idb_25748_c0_g1_i1	Haliotis_sp_idb_25746_c0_g1_i1	82	89	yes	no	2	0.016479	139.68	251170000	424	279			5
CPGECLEGFTGDR	TCHVGDGRCPGECLEG	LEGFTGDRCDVDVRAS	R	C	P	D	R	C	13	0	1496.6	Haliotis_sp_Tri_50969_c0_g1_i1;Haliotis_sp_Tri_50970_c0_g1_i1;comp107112_c0_seq8_6 len=817 path=[10453:0-20 14486:21-26 1332:27-66 14515:67-94 14559:95-136 1442:137-162 1468:163-191 1497:192-199 1505:200-223 1529:224-239 1545:240-256 1562:257-405 14748:406-419 14762:420-425 1731:426-443 1749:444-446 1752:447-467 1773:468-472 1778:473-476 1782:477-481 1787:482-488 1794:489-505 1811:506-521 1827:52…	Haliotis_sp_Tri_50969_c0_g1_i1	359	371	yes	no	2	9.2445e-07	127.02	14265000	506	280			2
CPLELGQPCGSLTQR	APCGCCPKCPLELGQP	PCGSLTQRCQFDLWCF	K	C	P	Q	R	C	15	0	1714.81	comp70759_c0_seq1_2 len=449 path=[1:0-87 89:88-101 103:102-218 220:219-370 372:371-448]	comp70759_c0_seq1_2 len=449 path=[1:0-87 89:88-101 103:102-218 220:219-370 372:371-448]	66	80	yes	yes	2;3	4.2147e-08	129.38	322550000	223	281			9
CPLFTEYSK	DGTWVRHRCPLFTEYS	PLFTEYSKGNCGCAFL	R	C	P	S	K	G	9	0	1143.53	Haliotis_sp_CLC_2347_c0_g1_i1;Haliotis_sp_idb_28940_c0_g1_i1;comp238950_c0_seq1_2 len=684 path=[1:0-683]	Haliotis_sp_CLC_2347_c0_g1_i1	411	419	yes	no	2	0.0047114	120.31	16279000	381	282			3
CPLLKPWALTFSYGR	INLNAINKCPLLKPWA	ALTFSYGRALQASALK	K	C	P	G	R	A	15	1	1807.94	comp23247_c0_seq1_2 len=1455 path=[1433:0-1210 2644:1211-1454]	comp23247_c0_seq1_2 len=1455 path=[1433:0-1210 2644:1211-1454]	350	364	yes	yes	3	0.00027844	98.943	1120800	116	283			1
CPPNTYCVIGR	YCGRGGRRCPPNTYCV	NTYCVIGRGDEYAVCC	R	C	P	G	R	G	11	0	1335.61	Haliotis_sp_idb_288_c0_g1_i1	Haliotis_sp_idb_288_c0_g1_i1	158	168	no	no	2	0.00094313	113.46	234730000	433	284			5
CQFDLWCFK	PCGSLTQRCQFDLWCF	QFDLWCFKSSGNKIEA	R	C	Q	F	K	S	9	0	1302.55	comp70759_c0_seq1_2 len=449 path=[1:0-87 89:88-101 103:102-218 220:219-370 372:371-448]	comp70759_c0_seq1_2 len=449 path=[1:0-87 89:88-101 103:102-218 220:219-370 372:371-448]	81	89	yes	yes	2	0.027476	94.309	57079000	223	285			2
CQFDLWCLR	PCGSFTQRCQFDLWCL	QFDLWCLRRKGNKIEA	R	C	Q	L	R	R	9	0	1296.57	sp|P82595|PLS_HALLA Perlustrin OS=Haliotis laevigata PE=1 SV=2	sp|P82595|PLS_HALLA Perlustrin OS=Haliotis laevigata PE=1 SV=2	49	57	yes	yes	2	0.00013597	172.94	21759000	530	286			4
CQSSHLTQSPDLNLR	TVFGLFRRCQSSHLTQ	QSPDLNLRIVKT____	R	C	Q	L	R	I	15	0	1754.84	Haliotis_sp_CLC_18921_c0_g1_i1;comp52213_c0_seq1_3 len=2417 path=[2395:0-1708 4104:1709-1900 4296:1901-2416]	Haliotis_sp_CLC_18921_c0_g1_i1	585	599	yes	no	3	0.00014718	101.53	25188000	184	287			3
CSIQGGVVAPDTCKPDVYLSFIDDVGDK	SYNSTECRCSIQGGVV	FIDDVGDKSDSGVYIQ	R	C	S	D	K	S	28	1	3054.43	Haliotis_sp_idb_25730_c0_g1_i1	Haliotis_sp_idb_25730_c0_g1_i1	582	609	no	no	3	4.2536e-17	120.93	3046600	423	289			1
CSPCVDTLPSCTGK	QHQCVGQKCSPCVDTL	TLPSCTGKSDGYWPLV	K	C	S	G	K	S	14	0	1580.66	Haliotis_sp_idb_1745_c0_g1_i1;Haliotis_sp_CLC_2232_c0_g1_i1;comp189149_c0_seq1_5 len=485 path=[1:0-484]	Haliotis_sp_idb_1745_c0_g1_i1	456	469	yes	no	2	0.0069146	77.42	11645000	409	290			4
CSPRPVEKEPCEFLSIR	CVEYIMAKCSPRPVEK	PCEFLSIRRQYCTTDG	K	C	S	I	R	R	17	2	2103.02	Haliotis_sp_idb_1745_c0_g1_i1;Haliotis_sp_CLC_2232_c0_g1_i1	Haliotis_sp_idb_1745_c0_g1_i1	1059	1075	yes	no	4	0.00099143	65.231	4819900	409	291			1
CSQVMLDR	QSQQIQTKCSQVMLDR	CSQVMLDRSNGRPAVN	K	C	S	D	R	S	8	0	1007.45	comp49273_c0_seq1_2 len=963 path=[941:0-578 1520:579-686 1628:687-914 1856:915-962];Haliotis_sp_Tri_105572_c0_g1_i1;Haliotis_sp_idb_46434_c0_g1_i1	comp49273_c0_seq1_2 len=963 path=[941:0-578 1520:579-686 1628:687-914 1856:915-962]	203	210	yes	no	2	0.011914	102.62	8720600	174	292	78		3
CTCDHGTSPNVVVPR	GTVYHQSKCTCDHGTS	SPNVVVPRVSGHASGA	K	C	T	P	R	V	15	0	1697.76	Haliotis_sp_idb_26568_c0_g1_i1;Haliotis_sp_idb_26567_c0_g1_i1;Haliotis_sp_CLC_2527_c0_g1_i1	Haliotis_sp_idb_26568_c0_g1_i1	61	75	yes	no	3	0.00032678	87.989	7434000	427	293			1
CTGQGEVFDPIAR	GLVDMVKRCTGQGEVF	EVFDPIARLCTTNYKP	R	C	T	A	R	L	13	0	1448.67	Haliotis_sp_idb_1745_c0_g1_i1;Haliotis_sp_CLC_2232_c0_g1_i1	Haliotis_sp_idb_1745_c0_g1_i1	203	215	yes	no	2	4.6078e-10	148.62	90206000	409	294			5
CTPTGGPPTAFSECVYPQEFSISGK	QHCGQYYKCTPTGGPP	QEFSISGKECRPYTDV	K	C	T	G	K	E	25	0	2716.21	Haliotis_sp_idb_1745_c0_g1_i1;Haliotis_sp_CLC_2232_c0_g1_i1	Haliotis_sp_idb_1745_c0_g1_i1	545	569	yes	no	3	7.2423e-13	121.33	3877500	409	295			2
CTVSEEVFDPVDK	GKIVSRLKCTVSEEVF	EVFDPVDKTCTSNYHR	K	C	T	D	K	T	13	0	1523.68	Haliotis_sp_CLC_3878_c0_g1_i1	Haliotis_sp_CLC_3878_c0_g1_i1	213	225	yes	yes	2	0.00038068	107.99	5509700	388	297			1
CVPTNKPGSCPVPK	APCSGIPRCVPTNKPG	PGSCPVPKPGQFGICI	R	C	V	P	K	P	14	1	1539.75	Haliotis_sp_Tri_38314_c0_g1_i1;comp24992_c1_seq1_1 len=263 path=[477:0-262]	Haliotis_sp_Tri_38314_c0_g1_i1	55	68	yes	no	3	0.0027837	73.927	3922300	504	298			1
CVQAGAIGMCCPLYVNK	PATFRGRRCVQAGAIG	CCPLYVNKRAIDSTAN	R	C	V	N	K	R	17	0	1939.88	Haliotis_sp_CLC_12027_c0_g1_i1;Haliotis_sp_idb_54497_c0_g1_i1;Haliotis_sp_idb_41452_c0_g1_i1	Haliotis_sp_CLC_12027_c0_g1_i1	143	159	yes	no	2;3	1.9903e-09	133.48	176420000	369	299;300	272		10
CVQAGAIGMCCPLYVNKR	PATFRGRRCVQAGAIG	CPLYVNKRAIDSTANM	R	C	V	K	R	A	18	1	2095.98	Haliotis_sp_CLC_12027_c0_g1_i1;Haliotis_sp_idb_54497_c0_g1_i1	Haliotis_sp_CLC_12027_c0_g1_i1	143	160	yes	no	2;3	2.5808e-20	163.8	155440000	369	301;302	272		9
CYIVGSPLNAR	SSLVHCEKCYIVGSPL	VGSPLNAREFVLHYGG	K	C	Y	A	R	E	11	0	1248.63	Haliotis_sp_idb_5218_c0_g1_i1	Haliotis_sp_idb_5218_c0_g1_i1	77	87	yes	yes	2	2.5761e-08	157.75	188670000	456	303			5
CYNHDQQIQIR	GAYFGNPKCYNHDQQI	HDQQIQIRDWLKKLER	K	C	Y	I	R	D	11	0	1473.68	Haliotis_sp_Tri_73035_c0_g1_i1	Haliotis_sp_Tri_73035_c0_g1_i1	644	654	yes	yes	2;3	3.8288e-13	202.31	648650000	513	304			11
CYRPEKPGSCPPR	CGKPGCRRCYRPEKPG	KPGSCPPRKYDAGVCV	R	C	Y	P	R	K	13	2	1602.74	comp236269_c0_seq1_4 len=272 path=[250:0-271];sp|P84811|PWAP_HALLA Perlwapin OS=Haliotis laevigata PE=1 SV=1	sp|P84811|PWAP_HALLA Perlwapin OS=Haliotis laevigata PE=1 SV=1	85	97	no	no	2;3;4	0.0013891	110.38	1361600000	532;118	305			6
DACQYLTNTQTYTGAPCTKPSCAGK	CGSSPMVKDACQYLTN	TKPSCAGKIDGLHYFP	K	D	A	G	K	I	25	1	2792.22	Haliotis_sp_idb_1745_c0_g1_i1;Haliotis_sp_CLC_2232_c0_g1_i1	Haliotis_sp_idb_1745_c0_g1_i1	1563	1587	yes	no	3	1.2703e-08	87.881	15536000	409	306			2
DAFTTESQQAGR	VTLCKELKDAFTTESQ	TESQQAGRESLLLTAA	K	D	A	G	R	E	12	0	1309.59	comp79626_c0_seq1_4 len=1656 path=[1634:0-1091 2726:1092-1132 2767:1133-1655]	comp79626_c0_seq1_4 len=1656 path=[1634:0-1091 2726:1092-1132 2767:1133-1655]	191	202	yes	yes	2	1.3323e-16	209.85	120350000	232	311			5
DAGTCSEMVHR	KSVCELTKDAGTCSEM	TCSEMVHRFYYNKTTN	K	D	A	H	R	F	11	0	1261.52	comp361360_c0_seq1_4 len=226 path=[204:0-225]	comp361360_c0_seq1_4 len=226 path=[204:0-225]	17	27	yes	yes	3	0.0030185	79.659	198980	157	312	73		2
DAGTIAGLNVLR	DSQRQATKDAGTIAGL	IAGLNVLRIINEPTAA	K	D	A	L	R	I	12	0	1198.67	comp79549_c0_seq1_2 len=2081 path=[4331:0-15 2061:16-1969 4016:1970-2008 4058:2009-2080];comp145818_c0_seq1_2 len=1024 path=[1002:0-1023];Haliotis_sp_idb_37000_c0_g1_i1;comp106854_c0_seq4_3 len=3390 path=[3371:0-258 3630:259-359 3731:360-403 13182:404-411 13190:412-412 13191:413-430 3802:431-482 3854:483-515 3887:516-539 13252:540-556 13269:557-579 3951:580-581 3953:582-606 13312:607-655 13362:65…	comp79549_c0_seq1_2 len=2081 path=[4331:0-15 2061:16-1969 4016:1970-2008 4058:2009-2080]	180	191	yes	no	2	0.0031942	93.345	12952000	231	313			3
DAGTIAGLNVMR	DAQRQATKDAGTIAGL	IAGLNVMRIINEPTAA	K	D	A	M	R	I	12	0	1216.62	comp136401_c0_seq1_5 len=2422 path=[2400:0-2421];Haliotis_sp_Tri_2770_c0_g1_i1;comp99703_c0_seq1_2 len=2817 path=[2795:0-1060 3856:1061-1739 4535:1740-1764 4560:1765-1802 4598:1803-1812 4608:1813-1836 4632:1837-2307 5103:2308-2429 5225:2430-2816]	comp136401_c0_seq1_5 len=2422 path=[2400:0-2421]	228	239	yes	no	2	0.010586	73.435	5484600	86	314;315	57		2
DALVWNHATGR	REAYSYLRDALVWNHA	VWNHATGRFGAQIGLD	R	D	A	G	R	F	11	0	1238.62	Haliotis_sp_Tri_25106_c0_g1_i1	Haliotis_sp_Tri_25106_c0_g1_i1	221	231	yes	yes	2;3	0.00095977	113.22	746060000	498	317			10
DASFLSDHPR	NRMSQTSRDASFLSDH	SFLSDHPRSSMSQSSD	R	D	A	P	R	S	10	0	1143.53	Haliotis_sp_idb_3591_c0_g1_i1	Haliotis_sp_idb_3591_c0_g1_i1	686	695	yes	yes	2;3	2.1686e-06	178.55	595460000	442	318			12
DASISVAR	LSNGDCGKDASISVAR	DASISVARGPASTYFG	K	D	A	A	R	G	8	0	817.429	Haliotis_sp_idb_25730_c0_g1_i1	Haliotis_sp_idb_25730_c0_g1_i1	677	684	no	no	2	0.042165	106.04	5836200	423	319			1
DATGPPIKPLYLQYVK	LWAWDGWRDATGPPIK	PLYLQYVKLLNQGAME	R	D	A	V	K	L	16	1	1802	Haliotis_sp_Tri_3904_c0_g1_i1;comp93346_c0_seq1_3 len=2246 path=[2427:0-86 4933:87-120 2548:121-145 5716:146-146 2777:147-1197 3828:1198-1347 3978:1348-1348 3979:1349-1349 3980:1350-1481 5820:1482-1753 5873:1754-2245];comp93346_c0_seq2_2 len=2299 path=[5716:0-0 2578:1-199 2777:200-1250 3828:1251-1400 3978:1401-1401 3979:1402-1402 3980:1403-1534 5820:1535-1806 5873:1807-2298]	Haliotis_sp_Tri_3904_c0_g1_i1	216	231	yes	no	3	6.5574e-06	117.08	5150100	275	320			3
DATNVGDEGGFAPNILENK	VIKEKYGKDATNVGDE	APNILENKEALELLKT	K	D	A	N	K	E	19	0	1959.92	comp80185_c0_seq1_5 len=1716 path=[1:0-517 519:518-558 3443:559-568 570:569-864 866:865-889 891:890-1715]	comp80185_c0_seq1_5 len=1716 path=[1:0-517 519:518-558 3443:559-568 570:569-864 866:865-889 891:890-1715]	236	254	yes	yes	2	2.0836e-07	120.11	25098000	233	321			3
DAVQEQQQVAPK	SQPWLHHRDAVQEQQQ	EQQQVAPKETDPKLQG	R	D	A	P	K	E	12	0	1339.67	Haliotis_sp_idb_6290_c0_g1_i1	Haliotis_sp_idb_6290_c0_g1_i1	371	382	yes	yes	2	0.00020732	111.63	25270000	463	322			3
DAVTYTEHAK	VFLENVIRDAVTYTEH	VTYTEHAKRKTVTAMD	R	D	A	A	K	R	10	0	1133.54	comp135434_c0_seq1_4 len=334 path=[312:0-333]	comp135434_c0_seq1_4 len=334 path=[312:0-333]	71	80	yes	yes	2;3	0.015635	89.827	7029900	83	323			2
DCPSNHIYNK	SGNQWFSKDCPSNHIY	PSNHIYNKHACGCIPE	K	D	C	N	K	H	10	0	1246.54	Haliotis_sp_Tri_35519_c0_g1_i1;Haliotis_sp_idb_43536_c0_g1_i1	Haliotis_sp_Tri_35519_c0_g1_i1	75	84	yes	no	3	0.0042683	86.898	13653000	503	324			5
DDGDYQHCTDCYK	CVNSCTGKDDGDYQHC	QHCTDCYKFVACSSGI	K	D	D	Y	K	F	13	0	1675.59	Haliotis_sp_idb_54309_c0_g1_i1;comp22563_c0_seq1_3 len=1128 path=[1106:0-1127]	Haliotis_sp_idb_54309_c0_g1_i1	322	334	yes	no	2;3	1.5192e-07	127.02	11267000	458	325			7
DEILPTTPISEQK	HVSIVEPKDEILPTTP	TTPISEQKGGKPEPPA	K	D	E	Q	K	G	13	0	1469.76	comp78671_c0_seq1_1 len=812 path=[790:0-691 1898:692-698 1905:699-771 1562:772-811]	comp78671_c0_seq1_1 len=812 path=[790:0-691 1898:692-698 1905:699-771 1562:772-811]	219	231	yes	yes	2	0.022359	71.208	2237400	230	326			1
DESILQSYIDNGLIPLAK	NKMDGLVKDESILQSY	NGLIPLAKAIKDEPGL	K	D	E	A	K	A	18	0	1988.05	Haliotis_sp_idb_10705_c0_g1_i1;Haliotis_sp_Tri_36495_c0_g1_i1	Haliotis_sp_idb_10705_c0_g1_i1	483	500	yes	no	2	2.862e-05	110.12	12489000	399	327			2
DETNYGIPQR	IIMWKLTRDETNYGIP	TNYGIPQRALRGHSHF	R	D	E	Q	R	A	10	0	1191.55	comp51969_c0_seq1_2 len=816 path=[794:0-371 1166:372-667 1462:668-815]	comp51969_c0_seq1_2 len=816 path=[794:0-371 1166:372-667 1462:668-815]	78	87	yes	yes	2	0.025972	86.898	5683300	182	328			1
DFMIQGGDFTR	SKFHRVIKDFMIQGGD	IQGGDFTRGDGTGGKS	K	D	F	T	R	G	11	0	1285.58	comp59451_c0_seq1_4 len=672 path=[650:0-671];Haliotis_sp_Tri_97777_c0_g1_i1;comp88441_c0_seq3_1 len=1542 path=[1563:0-601 2165:602-827 4392:828-847 3856:848-849 2456:850-877 2484:878-1541];comp88441_c0_seq2_1 len=1583 path=[1563:0-601 2165:602-827 4392:828-847 4412:848-890 2456:891-918 2484:919-1582]	comp59451_c0_seq1_4 len=672 path=[650:0-671]	49	59	no	no	2	0.007853	75.819	1890200	195;259	329	94		1
DFSDPGMMSNR	VRLQNARRDFSDPGMM	DPGMMSNRMSQTSRDA	R	D	F	N	R	M	11	0	1255.5	Haliotis_sp_idb_3591_c0_g1_i1	Haliotis_sp_idb_3591_c0_g1_i1	669	679	yes	yes	2	0.010447	65.842	14124000	442	330	468;469		1
DFSTAQFR	KLSIPEFKDFSTAQFR	DFSTAQFRQIGKLAKG	K	D	F	F	R	Q	8	0	970.451	Haliotis_sp_idb_5896_c0_g1_i1	Haliotis_sp_idb_5896_c0_g1_i1	526	533	yes	yes	2	0.023979	126.28	30913000	461	331			4
DFTHMVMQWGHFTDHDITHSPVQTR	PDDIPKYRDFTHMVMQ	THSPVQTRPNRRPLLD	R	D	F	T	R	P	25	0	3022.36	Haliotis_sp_idb_25746_c0_g1_i1;Haliotis_sp_idb_25748_c0_g1_i1	Haliotis_sp_idb_25746_c0_g1_i1	159	183	yes	no	5	3.4641e-09	90.694	5671500	424	332	410;411		1
DFYLLVASGR	DRFYDLNKDFYLLVAS	YLLVASGRATPEGNKI	K	D	F	G	R	A	10	0	1139.6	Haliotis_sp_Tri_28544_c0_g1_i1;Haliotis_sp_CLC_729_c0_g1_i1;comp59223_c0_seq1_2 len=530 path=[1:0-47 49:48-413 415:414-471 1077:472-529]	Haliotis_sp_Tri_28544_c0_g1_i1	328	337	no	no	2	0.00041373	139.38	106000000	499;193	333			15
DGFIDKEDLHDMLASLGK	FNMIDQNRDGFIDKED	DMLASLGKNPTD____	R	D	G	G	K	N	18	1	2002.97	comp32572_c0_seq1_3 len=263 path=[1:0-79 81:80-262]	comp32572_c0_seq1_3 len=263 path=[1:0-79 81:80-262]	66	83	yes	yes	3	1.8426e-09	132.14	1128300	151	334			1
DGGSNEVEFIANSCPTK	RVLSCKAKDGGSNEVE	IANSCPTKTFVQRTSR	K	D	G	T	K	T	17	0	1823.8	Haliotis_sp_CLC_2458_c0_g1_i1	Haliotis_sp_CLC_2458_c0_g1_i1	279	295	yes	yes	2	6.0181e-06	123.08	2683600	383	335			1
DGIFQCSFR	TPVSGSDKDGIFQCSF	GIFQCSFRRKKVLSGD	K	D	G	F	R	R	9	0	1128.5	Haliotis_sp_Tri_28544_c0_g1_i1;Haliotis_sp_CLC_729_c0_g1_i1;comp59223_c0_seq1_2 len=530 path=[1:0-47 49:48-413 415:414-471 1077:472-529]	Haliotis_sp_Tri_28544_c0_g1_i1	303	311	no	no	2	0.0062791	113.71	64632000	499;193	336			2
DGLAVLGTFFDIAR	LSNAMRFRDGLAVLGT	GTFFDIARENPYFRPI	R	D	G	A	R	E	14	0	1493.79	Haliotis_sp_Tri_130845_c0_g1_i1;Haliotis_sp_idb_813_c0_g1_i1	Haliotis_sp_Tri_130845_c0_g1_i1	163	176	yes	no	2	1.9762e-05	121.45	27954000	470	337			4
DGNDITEEMVSR	DKSVLLLKDGNDITEE	ITEEMVSRELMTYDYG	K	D	G	S	R	E	12	0	1364.59	comp101644_c0_seq2_4 len=5041 path=[1:0-618 620:619-713 715:714-1166 1168:1167-1220 1222:1221-2965 2967:2966-5040]	comp101644_c0_seq2_4 len=5041 path=[1:0-618 620:619-713 715:714-1166 1168:1167-1220 1222:1221-2965 2967:2966-5040]	271	282	no	no	2	0.00025677	104.24	11109000	8	338	4		5
DGSSIFSHLSSK	TLFGARIRDGSSIFSH	IFSHLSSKTKQPICYF	R	D	G	S	K	T	12	0	1263.61	Haliotis_sp_idb_32872_c0_g1_i1;comp94706_c0_seq1_3 len=1255 path=[529:0-183 713:184-211 741:212-327 4367:328-343 873:344-367 897:368-432 962:433-527 1057:528-532 1062:533-619 4462:620-702 1232:703-706 1236:707-794 1324:795-878 1408:879-892 1422:893-954 1484:955-988 2730:989-1005 281:1006-1029 305:1030-1034 310:1035-1051 327:1052-1087 363:1088-1093 369:1094-1127 403:1128-1186 2674:1187-1199 475:12…	Haliotis_sp_idb_32872_c0_g1_i1	56	67	yes	no	2	0.0077501	84.365	12153000	284	339			1
DGTVFEQR	CDKRPLSRDGTVFEQR	DGTVFEQRTMAGNWET	R	D	G	Q	R	T	8	0	950.446	Haliotis_sp_idb_5218_c0_g1_i1;Haliotis_sp_idb_5212_c0_g1_i1	Haliotis_sp_idb_5218_c0_g1_i1	130	137	yes	no	2	0.018092	136.8	7561100	456	340			1
DGVGGLDLPGLLQR	IEYSGNSRDGVGGLDL	DLPGLLQRMRSLPGQS	R	D	G	Q	R	M	14	0	1408.77	Haliotis_sp_Tri_28744_c0_g1_i1;comp64512_c0_seq1_1 len=973 path=[1:0-376 378:377-715 717:716-972]	Haliotis_sp_Tri_28744_c0_g1_i1	118	131	yes	no	2	0.0016956	95.264	19769000	500	341			3
DHGTQSYNAWR	AFNIQRGRDHGTQSYN	TQSYNAWREFCGLPRA	R	D	H	W	R	E	11	0	1333.58	Haliotis_sp_idb_25746_c0_g1_i1;Haliotis_sp_idb_25748_c0_g1_i1;Haliotis_sp_CLC_532_c0_g1_i1	Haliotis_sp_idb_25746_c0_g1_i1	505	515	yes	no	2;3	6.7559e-10	172.17	135420000	424	342			6
DHLEDQEFNPK	FEEVWDKKDHLEDQEF	EDQEFNPKTFFKLHDI	K	D	H	P	K	T	11	0	1370.61	comp92223_c1_seq1_1 len=1422 path=[5715:0-199 5915:200-218 5934:219-467 17974:468-468 6184:469-484 6200:485-1421];comp92223_c1_seq2_1 len=1458 path=[5715:0-199 5915:200-218 5934:219-467 17951:468-470 15696:471-503 17974:504-504 6184:505-520 6200:521-1457];Haliotis_sp_Tri_135246_c0_g1_i1;Haliotis_sp_idb_2286_c0_g1_i1	comp92223_c1_seq1_1 len=1422 path=[5715:0-199 5915:200-218 5934:219-467 17974:468-468 6184:469-484 6200:485-1421]	262	272	yes	no	2	0.0048338	97.734	5288400	268	343			2
DHSLVACGR	DPTSASCKDHSLVACG	HSLVACGRRYEPRLRC	K	D	H	G	R	R	9	0	1013.47	Haliotis_sp_idb_1745_c0_g1_i1;Haliotis_sp_CLC_2232_c0_g1_i1	Haliotis_sp_idb_1745_c0_g1_i1	1397	1405	yes	no	2;3	0.0003083	157.91	4270600	409	344			4
DHTLVTCGSSPMVK	DVESRACKDHTLVTCG	CGSSPMVKDACQYLTN	K	D	H	V	K	D	14	0	1530.72	Haliotis_sp_idb_1745_c0_g1_i1;Haliotis_sp_CLC_2232_c0_g1_i1	Haliotis_sp_idb_1745_c0_g1_i1	1549	1562	yes	no	2	0.00029444	99.991	18271000	409	345	367		4
DIAPNPEAGVGSNVIANSVSGVR	NIGVTATRDIAPNPEA	ANSVSGVRTNTLISYT	R	D	I	V	R	T	23	0	2222.13	Haliotis_sp_idb_27866_c0_g1_i1	Haliotis_sp_idb_27866_c0_g1_i1	21	43	yes	yes	2;3	1.106e-11	118.24	56948000	431	346			9
DICNDVLSLLEK	EKIETELRDICNDVLS	DVLSLLEKFLIPNASQ	R	D	I	E	K	F	12	0	1417.71	comp64599_c0_seq2_6 len=1464 path=[3017:0-1301 2878:1302-1463]	comp64599_c0_seq2_6 len=1464 path=[3017:0-1301 2878:1302-1463]	130	141	yes	yes	2	0.010816	79.639	21768000	207	347			2
DIDFDDAEAGELLGK	QGALSAIKDIDFDDAE	EAGELLGKLSIPEFKD	K	D	I	G	K	L	15	0	1606.74	Haliotis_sp_idb_5896_c0_g1_i1	Haliotis_sp_idb_5896_c0_g1_i1	504	518	yes	yes	2	0.0090405	71.98	9080200	461	348			2
DIECTAATMDIHIPR	SSGTVERKDIECTAAT	TMDIHIPRTLLPTHKV	K	D	I	P	R	T	15	0	1741.81	comp101638_c0_seq5_5 len=1626 path=[2732:0-74 10580:75-88 10594:89-96 2829:97-107 2840:108-110 2843:111-137 7690:138-156 2889:157-160 2893:161-208 8024:209-223 10658:224-253 10688:254-275 3004:276-354 9007:355-414 3142:415-524 3252:525-1187 3915:1188-1601 10991:1602-1602 10992:1603-1625];comp101638_c0_seq1_5 len=2332 path=[2732:0-74 10580:75-88 10594:89-96 2829:97-107 2840:108-110 2843:111-137 76…	comp101638_c0_seq5_5 len=1626 path=[2732:0-74 10580:75-88 10594:89-96 2829:97-107 2840:108-110 2843:111-137 7690:138-156 2889:157-160 2893:161-208 8024:209-223 10658:224-253 10688:254-275 3004:276-354 9007:355-414 3142:415-524 3252:525-1187 3915:1188-1601 10991:1602-1602 10992:1603-1625]	27	41	yes	no	2;3	5.1e-05	107.35	64787000	7	349;350	1		7
DIIVITTGASPDALKK	TVSLPGPKDIIVITTG	ASPDALKKDNSVVTPS	K	D	I	K	K	D	16	1	1640.93	comp46614_c0_seq1_4 len=554 path=[1:0-553];Haliotis_sp_Tri_23502_c0_g1_i1	comp46614_c0_seq1_4 len=554 path=[1:0-553]	74	89	yes	no	2;3	0.00076191	80.738	11386000	164	352			2
DILEPMFER	ATLEPGAKDILEPMFE	ILEPMFERREDISKYT	K	D	I	E	R	R	9	0	1148.55	Haliotis_sp_idb_32603_c0_g1_i1;Haliotis_sp_idb_32602_c0_g1_i1;comp118790_c0_seq1_1 len=1114 path=[1:0-1113]	Haliotis_sp_idb_32603_c0_g1_i1	803	811	yes	no	2	0.019239	100.25	13158000	438	353;354	444		4
DILTICEMEVFGTK	RVEYLGVRDILTICEM	EMEVFGTKVSGWSPFL	R	D	I	T	K	V	14	0	1654.79	Haliotis_sp_idb_982_c0_g1_i1	Haliotis_sp_idb_982_c0_g1_i1	870	883	yes	yes	2	0.0017021	77.42	1924700	471	355	546		1
DINAGINETPK	PRMSDQSRDINAGINE	AGINETPKSTMPTGRS	R	D	I	P	K	S	11	0	1170.59	Haliotis_sp_idb_6290_c0_g1_i1	Haliotis_sp_idb_6290_c0_g1_i1	826	836	yes	yes	2	0.02714	77.597	6381500	463	356			1
DIPGLTDTTVPR	VIVKKGEKDIPGLTDT	LTDTTVPRRLGPKRAS	K	D	I	P	R	R	12	0	1283.67	comp48409_c0_seq1_3 len=911 path=[889:0-35 925:36-910]	comp48409_c0_seq1_3 len=911 path=[889:0-35 925:36-910]	130	141	yes	yes	2	0.0095229	80.871	3084600	170	357			1
DIPGVIMNFNK	SATPTVCRDIPGVIMN	GVIMNFNKIPCVTSVS	R	D	I	N	K	I	11	0	1246.64	Haliotis_sp_Tri_120379_c0_g1_i1;Haliotis_sp_idb_2768_c0_g1_i1	Haliotis_sp_Tri_120379_c0_g1_i1	600	610	no	no	2	0.013722	66.92	7244000	480;429	358	428		1
DITGFNADNTIVVGSLYKPENTK	PDKTSIVKDITGFNAD	LYKPENTKTGGDSVVT	K	D	I	T	K	T	23	1	2495.25	Haliotis_sp_idb_36583_c0_g1_i1	Haliotis_sp_idb_36583_c0_g1_i1	157	179	yes	yes	3	2.1835e-12	125.11	13408000	444	359			3
DITVFDIPPYC	NDFYPGIRDITVFDIP	VFDIPPYC________	R	D	I	Y	C	-	11	0	1338.62	Haliotis_sp_Tri_31892_c0_g1_i1;comp22593_c0_seq1_3 len=735 path=[1:0-734];Haliotis_sp_Tri_31897_c0_g1_i1;Haliotis_sp_idb_16846_c0_g1_i1;Haliotis_sp_Tri_31898_c0_g1_i1;Haliotis_sp_idb_24481_c0_g1_i1;Haliotis_sp_CLC_160_c0_g1_i1	Haliotis_sp_Tri_31892_c0_g1_i1	188	198	no	no	2	0.003603	102.07	6139700	502;421	360			1
DITVFDIPTYCNE	NDFYPGIRDITVFDIP	DIPTYCNE________	R	D	I	N	E	-	13	0	1585.7	Haliotis_sp_idb_22004_c0_g1_i1	Haliotis_sp_idb_22004_c0_g1_i1	218	230	yes	yes	2	0.016518	74.392	16590000	417	361			2
DIVITSNAKPHDFEISVR	LQGYYYIRDIVITSNA	HDFEISVRVNSGEGKV	R	D	I	V	R	V	18	1	2040.06	Haliotis_sp_idb_982_c0_g1_i1	Haliotis_sp_idb_982_c0_g1_i1	1534	1551	yes	yes	3;4	0.00014952	75.548	5092000	471	362			2
DIYSTQQSHSIDIPAGK	SASRGQEKDIYSTQQS	SIDIPAGKGRAVYFVI	K	D	I	G	K	G	17	0	1858.91	comp101644_c0_seq2_4 len=5041 path=[1:0-618 620:619-713 715:714-1166 1168:1167-1220 1222:1221-2965 2967:2966-5040]	comp101644_c0_seq2_4 len=5041 path=[1:0-618 620:619-713 715:714-1166 1168:1167-1220 1222:1221-2965 2967:2966-5040]	499	515	no	no	2;3	1.5088e-09	136.34	11590000	8	363			2
DKLNHLSEEER	MEKEYEKRDKLNHLSE	NHLSEEERKKEEARLE	R	D	K	E	R	K	11	1	1368.66	comp92223_c1_seq1_1 len=1422 path=[5715:0-199 5915:200-218 5934:219-467 17974:468-468 6184:469-484 6200:485-1421];comp92223_c1_seq2_1 len=1458 path=[5715:0-199 5915:200-218 5934:219-467 17951:468-470 15696:471-503 17974:504-504 6184:505-520 6200:521-1457];Haliotis_sp_Tri_135246_c0_g1_i1;Haliotis_sp_idb_2286_c0_g1_i1	comp92223_c1_seq1_1 len=1422 path=[5715:0-199 5915:200-218 5934:219-467 17974:468-468 6184:469-484 6200:485-1421]	215	225	yes	no	3	0.0017468	93.766	2330000	268	364			2
DKLNNLVLFDK	KWSKGKVRDKLNNLVL	NNLVLFDKATYDKLCK	R	D	K	D	K	A	11	1	1317.73	comp48856_c0_seq1_4 len=334 path=[1:0-333]	comp48856_c0_seq1_4 len=334 path=[1:0-333]	14	24	yes	yes	2	0.0050839	99.844	1333400	172	365			1
DKLVAAGIPEK	AQEAQGQKDKLVAAGI	VAAGIPEKSITGWRSP	K	D	K	E	K	S	11	1	1139.65	Haliotis_sp_idb_6290_c0_g1_i1	Haliotis_sp_idb_6290_c0_g1_i1	142	152	yes	yes	2	0.018276	85.554	2442800	463	366			1
DKTPSVLISSQSSSSR	PYRMYNSRDKTPSVLI	SSQSSSSRFSHKQPPP	R	D	K	S	R	F	16	1	1677.85	Haliotis_sp_CLC_1125_c0_g1_i1	Haliotis_sp_CLC_1125_c0_g1_i1	442	457	yes	yes	2;3	0.00022188	108.96	89068000	367	367			7
DLCSEDTELLER	HYPAYRFKDLCSEDTE	EDTELLERIWWTNTQN	K	D	L	E	R	I	12	0	1478.66	Haliotis_sp_idb_32872_c0_g1_i1;comp94706_c0_seq1_3 len=1255 path=[529:0-183 713:184-211 741:212-327 4367:328-343 873:344-367 897:368-432 962:433-527 1057:528-532 1062:533-619 4462:620-702 1232:703-706 1236:707-794 1324:795-878 1408:879-892 1422:893-954 1484:955-988 2730:989-1005 281:1006-1029 305:1030-1034 310:1035-1051 327:1052-1087 363:1088-1093 369:1094-1127 403:1128-1186 2674:1187-1199 475:12…	Haliotis_sp_idb_32872_c0_g1_i1	143	154	yes	no	2	6.0254e-06	127.17	19969000	284	368			3
DLDDFLGDIDR	NKGSSSDKDLDDFLGD	DFLGDIDRLLLDMESS	K	D	L	D	R	L	11	0	1292.59	Haliotis_sp_idb_55709_c0_g1_i1;Haliotis_sp_Tri_138845_c0_g1_i1	Haliotis_sp_idb_55709_c0_g1_i1	130	140	no	no	2	3.44e-05	129.82	9631600	459;489	369			4
DLEEDHACIPIKK	LHLEICLKDLEEDHAC	HACIPIKKSDPVVSYR	K	D	L	K	K	S	13	1	1566.77	comp62063_c0_seq1_1 len=3033 path=[1:0-911 913:912-1644 1646:1645-2400 2402:2401-3032];Haliotis_sp_idb_10555_c0_g1_i1;comp94035_c1_seq3_6 len=3615 path=[11239:0-99 13280:100-626 1894:627-651 1919:652-690 2458:691-1155 2923:1156-1381 3149:1382-3550 5318:3551-3569 20316:3570-3575 20322:3576-3583 5351:3584-3614];comp94035_c1_seq7_6 len=5556 path=[11239:0-99 11339:100-1321 12561:1322-2040 13280:2041-…	comp62063_c0_seq1_1 len=3033 path=[1:0-911 913:912-1644 1646:1645-2400 2402:2401-3032]	582	594	no	no	3	0.0024247	84.365	2287500	197;281	370			1
DLGGFMVWSLALDDFNK	KIKWMKERDLGGFMVW	LALDDFNKMCNYTTRS	R	D	L	N	K	M	17	0	1926.92	comp79626_c0_seq1_4 len=1656 path=[1634:0-1091 2726:1092-1132 2767:1133-1655];Haliotis_sp_idb_43266_c0_g1_i1;Haliotis_sp_CLC_4455_c0_g1_i1	comp79626_c0_seq1_4 len=1656 path=[1634:0-1091 2726:1092-1132 2767:1133-1655]	384	400	yes	no	2	5.5472e-06	114.63	13264000	232	371	115		2
DLGLLSSR	GISAISFRDLGLLSSR	DLGLLSSRYCRSVLAN	R	D	L	S	R	Y	8	0	859.476	Haliotis_sp_Tri_83476_c0_g1_i1	Haliotis_sp_Tri_83476_c0_g1_i1	399	406	yes	yes	2	0.024771	124.98	48941000	516	372			4
DLGNYLWNDYQCQK	EHCLELRRDLGNYLWN	WNDYQCQKPSHFICEK	R	D	L	Q	K	P	14	0	1815.79	tr|F8J3D2|F8J3D2_HALLA Perlucin C protein OS=Haliotis laevigata GN=perlucin C PE=2 SV=1;tr|F8J3D1|F8J3D1_HALLA Perlucin B protein OS=Haliotis laevigata GN=perlucin B PE=2 SV=1;tr|F8J3D0|F8J3D0_HALLA Perlucin A2 protein OS=Haliotis laevigata GN=perlucin A2 PE=2 SV=1;sp|P82596|PLC_HALLA Perlucin OS=Haliotis laevigata PE=1 SV=3	sp|P82596|PLC_HALLA Perlucin OS=Haliotis laevigata PE=1 SV=3	108	121	no	no	2;3	2.4129e-06	122.66	38557000	531;538	373			7
DLGNYLWNDYQCQKPSHFICEK	EHCLELRRDLGNYLWN	PSHFICEKERIPYTNS	R	D	L	E	K	E	22	1	2814.25	tr|F8J3D2|F8J3D2_HALLA Perlucin C protein OS=Haliotis laevigata GN=perlucin C PE=2 SV=1;tr|F8J3D1|F8J3D1_HALLA Perlucin B protein OS=Haliotis laevigata GN=perlucin B PE=2 SV=1;tr|F8J3D0|F8J3D0_HALLA Perlucin A2 protein OS=Haliotis laevigata GN=perlucin A2 PE=2 SV=1;sp|P82596|PLC_HALLA Perlucin OS=Haliotis laevigata PE=1 SV=3	sp|P82596|PLC_HALLA Perlucin OS=Haliotis laevigata PE=1 SV=3	108	129	no	no	2;3;4	9.2777e-20	153.56	1301600000	531;538	374			11
DLSANEMTHSK	HAGFTSNRDLSANEMT	ANEMTHSKMSPGMSHQ	R	D	L	S	K	M	11	0	1231.55	Haliotis_sp_idb_3591_c0_g1_i1	Haliotis_sp_idb_3591_c0_g1_i1	632	642	yes	yes	3	0.0033286	78.83	1115400	442	379	470		1
DLSTEYENVVGTMR	KEMAQAIRDLSTEYEN	ENVVGTMRDDMEMRMN	R	D	L	M	R	D	14	0	1612.74	Haliotis_sp_Tri_8133_c0_g1_i1;comp93947_c0_seq8_1 len=3375 path=[1671:0-592 2264:593-779 2451:780-1160 9128:1161-1247 9215:1248-1301 9269:1302-1378 9346:1379-1497 13015:1498-1753 13271:1754-1880 13398:1881-3374];comp93947_c0_seq11_1 len=6924 path=[1671:0-592 2264:593-779 2451:780-1160 9128:1161-1247 9215:1248-1301 9269:1302-1378 9346:1379-1497 9465:1498-1834 9802:1835-2936 10904:2937-3166 11134:3…	Haliotis_sp_Tri_8133_c0_g1_i1	288	301	yes	no	2	0.0051619	66.246	1538100	278	380	146		1
DLTLDAENDLR	NNQINVTRDLTLDAEN	LDAENDLRYTLRIEAR	R	D	L	L	R	Y	11	0	1273.62	Haliotis_sp_idb_1321_c0_g1_i1;comp107313_c0_seq1_1 len=23161 path=[1:0-25 27:26-687 689:688-1040 51643:1041-1124 47524:1125-1126 1128:1127-2114 2116:2115-2116 2118:2117-3775 3777:3776-4372 4374:4373-4408 4410:4409-4576 4578:4577-4644 4646:4645-4716 4718:4717-6321 6323:6322-6329 6331:6330-6457 6459:6458-7628 7630:7629-8470 8472:8471-10786 52568:10787-10788 52570:10789-10866 52600:10867-11006 52667…	Haliotis_sp_idb_1321_c0_g1_i1	915	925	yes	no	2	0.014647	67.385	699870	49	381			0
DLYANTVLSGGTTMFPGIADR	KCDVDIRKDLYANTVL	MFPGIADRMQKEITAL	K	D	L	D	R	M	21	0	2198.07	tr|Q5BQE3|Q5BQE3_9VEST Actin A3 OS=Haliotis iris PE=3 SV=1;Haliotis_sp_CLC_260_c0_g1_i1;Haliotis_sp_idb_35743_c0_g1_i1;Haliotis_sp_idb_35739_c0_g1_i1;comp103470_c1_seq24_6 len=1038 path=[5840:0-335 6176:336-548 26133:549-556 1862:557-580 26169:581-589 15559:590-971 2277:972-1037];tr|Q5J7U6|Q5J7U6_HALDV Beta-actin (Fragment) OS=Haliotis diversicolor supertexta PE=2 SV=1	tr|Q5BQE3|Q5BQE3_9VEST Actin A3 OS=Haliotis iris PE=3 SV=1	292	312	no	no	2;3	1.2984e-11	129.02	4749400	540;541	382	659		2
DLYANTVLSGGTTMYPGIADR	KCDVDIRKDLYANTVL	MYPGIADRMQKEITAL	K	D	L	D	R	M	21	0	2214.06	tr|B3TK83|B3TK83_HALDV Beta-actin 2 OS=Haliotis diversicolor PE=2 SV=1;tr|Q256S1|Q256S1_HALTU Actin OS=Haliotis tuberculata GN=actin PE=2 SV=1;tr|B3SNT2|B3SNT2_HALDV Actin OS=Haliotis diversicolor PE=2 SV=1;Haliotis_sp_Tri_131427_c0_g1_i1;comp103470_c1_seq20_6 len=1319 path=[18001:0-239 25907:240-242 1593:243-278 25943:279-283 25948:284-287 25952:288-331 21354:332-362 1713:363-373 26024:374-391 1…	tr|B3TK83|B3TK83_HALDV Beta-actin 2 OS=Haliotis diversicolor PE=2 SV=1	292	312	yes	no	2;3	4.274e-12	138.03	47943000	22	383;384	15		4
DNFWVGYDNER	QEVPFYVKDNFWVGYD	WVGYDNERSIKAKIKW	K	D	N	E	R	S	11	0	1413.59	comp79626_c0_seq1_4 len=1656 path=[1634:0-1091 2726:1092-1132 2767:1133-1655];Haliotis_sp_idb_43266_c0_g1_i1	comp79626_c0_seq1_4 len=1656 path=[1634:0-1091 2726:1092-1132 2767:1133-1655]	361	371	yes	no	2	0.0007463	116.24	26639000	232	387			4
DNHLLGTFDLTGIPPAPR	EGERPLTKDNHLLGTF	TGIPPAPRGVPQIEVT	K	D	N	P	R	G	18	0	1933.01	comp136401_c0_seq1_5 len=2422 path=[2400:0-2421]	comp136401_c0_seq1_5 len=2422 path=[2400:0-2421]	517	534	yes	yes	3	0.00024332	69.979	1145500	86	388			1
DNIQGITKPAIR	KRHRKVLRDNIQGITK	GITKPAIRRLARRGGV	R	D	N	I	R	R	12	1	1324.75	comp135434_c0_seq1_4 len=334 path=[312:0-333]	comp135434_c0_seq1_4 len=334 path=[312:0-333]	27	38	yes	yes	2;3	2.6939e-09	160.67	196900000	83	389			7
DNIQGITKPAIRR	KRHRKVLRDNIQGITK	ITKPAIRRLARRGGVK	R	D	N	R	R	L	13	2	1480.85	comp135434_c0_seq1_4 len=334 path=[312:0-333]	comp135434_c0_seq1_4 len=334 path=[312:0-333]	27	39	yes	yes	3	0.02086	81.565	1108100	83	390			1
DNLAEDIMR	KARVEVERDNLAEDIM	NLAEDIMRLREKLQEE	R	D	N	M	R	L	9	0	1075.5	comp52564_c0_seq2_5 len=1810 path=[1:0-283 285:284-1750 1752:1751-1809]	comp52564_c0_seq2_5 len=1810 path=[1:0-283 285:284-1750 1752:1751-1809]	206	214	yes	yes	2	0.041554	61.593	1324800	187	391	84		1
DNLESTHLR	QLQSGAVKDNLESTHL	NLESTHLREEVKKLKG	K	D	N	L	R	E	9	0	1083.53	Haliotis_sp_Tri_8133_c0_g1_i1;comp93947_c0_seq8_1 len=3375 path=[1671:0-592 2264:593-779 2451:780-1160 9128:1161-1247 9215:1248-1301 9269:1302-1378 9346:1379-1497 13015:1498-1753 13271:1754-1880 13398:1881-3374];comp93947_c0_seq11_1 len=6924 path=[1671:0-592 2264:593-779 2451:780-1160 9128:1161-1247 9215:1248-1301 9269:1302-1378 9346:1379-1497 9465:1498-1834 9802:1835-2936 10904:2937-3166 11134:3…	Haliotis_sp_Tri_8133_c0_g1_i1	322	330	yes	no	2	0.0068139	111.46	1505200	278	392			1
DNLHELHLAADQR	VRSNRKSRDNLHELHL	LHLAADQRLGRASHLQ	R	D	N	Q	R	L	13	0	1530.75	Haliotis_sp_idb_3591_c0_g1_i1	Haliotis_sp_idb_3591_c0_g1_i1	1208	1220	yes	yes	2;3	1.4099e-07	128.06	160620000	442	393			5
DNSVVTPSETLSFDDK	ASPDALKKDNSVVTPS	ETLSFDDKTVYVYRDA	K	D	N	D	K	T	16	0	1752.81	comp46614_c0_seq1_4 len=554 path=[1:0-553];Haliotis_sp_Tri_23502_c0_g1_i1	comp46614_c0_seq1_4 len=554 path=[1:0-553]	90	105	yes	no	2	0.0015597	80.738	1373400	164	394			1
DNVVVEVLSAAPEK	DHFKSLYKDNVVVEVL	VLSAAPEKGHVRKVRS	K	D	N	E	K	G	14	0	1468.78	Haliotis_sp_idb_7892_c0_g1_i1;comp104004_c0_seq4_5 len=1737 path=[4425:0-35 18479:36-51 4424:52-458 4883:459-461 4886:462-1736];comp104004_c0_seq2_5 len=2658 path=[1926:0-369 17363:370-373 2300:374-383 17370:384-391 17378:392-422 17431:423-439 3891:440-950 4402:951-958 4410:959-972 4424:973-1379 4883:1380-1382 4886:1383-2657]	Haliotis_sp_idb_7892_c0_g1_i1	271	284	yes	no	2	0.021894	65.511	1401500	29	395			1
DPDTVYWCDFSLDEEDGIK	ISVHNVWRDPDTVYWC	LDEEDGIKHWKHYDYN	R	D	P	I	K	H	19	0	2302.96	Haliotis_sp_CLC_1642_c0_g1_i1;comp85674_c0_seq1_1 len=1364 path=[2827:0-66 1553:67-628 2115:629-650 2137:651-998 2485:999-1296 2783:1297-1363];comp85674_c0_seq2_1 len=1436 path=[1414:0-138 1553:139-700 2115:701-722 2137:723-1070 2485:1071-1368 2783:1369-1435]	Haliotis_sp_CLC_1642_c0_g1_i1	102	120	yes	no	2;3	5.5089e-16	149.73	39449000	249	396			11
DPDTVYWCDFSLDEEDGIKHWK	ISVHNVWRDPDTVYWC	EDGIKHWKHYDYNVTH	R	D	P	W	K	H	22	1	2754.19	Haliotis_sp_CLC_1642_c0_g1_i1;comp85674_c0_seq1_1 len=1364 path=[2827:0-66 1553:67-628 2115:629-650 2137:651-998 2485:999-1296 2783:1297-1363];comp85674_c0_seq2_1 len=1436 path=[1414:0-138 1553:139-700 2115:701-722 2137:723-1070 2485:1071-1368 2783:1369-1435]	Haliotis_sp_CLC_1642_c0_g1_i1	102	123	yes	no	3;4	5.5449e-26	165.06	23693000	249	397			7
DPGNCYGYFLK	HDVCLLPKDPGNCYGY	NCYGYFLKYYFNSRTC	K	D	P	L	K	Y	11	0	1332.58	Haliotis_sp_CLC_148_c0_g1_i1	Haliotis_sp_CLC_148_c0_g1_i1	31	41	yes	yes	2	9.4703e-09	167.12	1170700000	374	398			5
DPGPCDADVPR	GVLCSLPRDPGPCDAD	PCDADVPRWWYNKRTN	R	D	P	P	R	W	11	0	1197.51	Haliotis_sp_CLC_148_c0_g1_i1;Haliotis_sp_Tri_94747_c0_g1_i1	Haliotis_sp_CLC_148_c0_g1_i1	87	97	yes	no	2;3	3.7089e-05	128.85	1777300000	374	399			6
DPPGQPSLLILLDK	LLTNCDAKDPPGQPSL	SLLILLDKTQRNHGKK	K	D	P	D	K	T	14	0	1504.85	Haliotis_sp_Tri_111928_c0_g1_i1;comp64272_c0_seq1_3 len=1172 path=[1150:0-1147 2298:1148-1171]	Haliotis_sp_Tri_111928_c0_g1_i1	158	171	yes	no	2	0.00061437	105.53	90382000	204	400			5
DPPSVGPR	PPPPPFGRDPPSVGPR	DPPSVGPRVDFPPGGS	R	D	P	P	R	V	8	0	823.419	Haliotis_sp_Tri_33510_c0_g1_i1;Haliotis_sp_CLC_62_c0_g1_i1;Haliotis_sp_Tri_64677_c0_g1_i1;Haliotis_sp_Tri_33508_c0_g1_i1	Haliotis_sp_Tri_33510_c0_g1_i1	201	208	yes	no	2	0.0085136	153.71	130990000	393	401			4
DPSPPKPTGYFHYR	DVSSVHWKDPSPPKPT	PTGYFHYRWYHDTEAK	K	D	P	Y	R	W	14	1	1660.8	comp101644_c0_seq2_4 len=5041 path=[1:0-618 620:619-713 715:714-1166 1168:1167-1220 1222:1221-2965 2967:2966-5040]	comp101644_c0_seq2_4 len=5041 path=[1:0-618 620:619-713 715:714-1166 1168:1167-1220 1222:1221-2965 2967:2966-5040]	869	882	no	no	3	0.00522	66.059	4664600	8	402			1
DQDIIFHYK	AFIATMPRDQDIIFHY	QDIIFHYKKKVTAFPE	R	D	Q	Y	K	K	9	0	1177.58	Haliotis_sp_idb_26277_c0_g1_i1;comp96136_c0_seq5_5 len=3090 path=[1:0-417 419:418-420 422:421-1744 1746:1745-2463 2465:2464-2631 10180:2632-2772 12595:2773-2790 8923:2791-2814 12621:2815-3089];comp96136_c0_seq3_5 len=3248 path=[1:0-417 419:418-420 422:421-1744 1746:1745-2463 2465:2464-2631 2633:2632-3247]	Haliotis_sp_idb_26277_c0_g1_i1	55	63	yes	no	3	0.019604	68.016	1825000	288	403			1
DQEIGALTATYTNALR	LCEEMKKRDQEIGALT	ATYTNALRQKSISGRA	R	D	Q	L	R	Q	16	0	1735.87	Haliotis_sp_Tri_129753_c0_g1_i1;comp102930_c0_seq1_5 len=2482 path=[1:0-245 247:246-278 280:279-294 296:295-442 444:443-462 8038:463-516 521:517-619 8120:620-636 5253:637-652 8145:653-741 5172:742-760 764:761-1008 8270:1009-1029 1033:1030-1105 1109:1106-1125 8321:1126-1152 1156:1153-1341 1345:1342-1358 1362:1359-1441 5058:1442-1490 1494:1491-1514 8477:1515-1535 1539:1536-1645 5572:1646-1649 1653:…	Haliotis_sp_Tri_129753_c0_g1_i1	64	79	yes	no	2	2.3596e-08	132.84	6014800	17	404			3
DQGTYEDYVEGLR	LQTVAKNKDQGTYEDY	EDYVEGLRVFDKEGNG	K	D	Q	L	R	V	13	0	1543.68	comp41851_c0_seq2_2 len=628 path=[1:0-450 452:451-627];comp41851_c0_seq1_2 len=673 path=[1:0-450 1300:451-495 452:496-672]	comp41851_c0_seq2_2 len=628 path=[1:0-450 452:451-627]	90	102	yes	no	2	5.3424e-07	133.15	1790000	159	405			1
DQIEVCHVR	FVTGKVPKDQIEVCHV	QIEVCHVRKLFKSRDT	K	D	Q	V	R	K	9	0	1154.55	Haliotis_sp_Tri_137490_c0_g1_i1;comp97298_c0_seq1_5 len=1379 path=[1862:0-140 2003:141-276 2139:277-300 4970:301-352 6696:353-353 5023:354-418 8496:419-525 5195:526-580 5250:581-738 5408:739-749 5419:750-766 5436:767-972 5642:973-1378]	Haliotis_sp_Tri_137490_c0_g1_i1	78	86	yes	no	2;3	0.0014456	144.09	25230000	295	406			8
DSLHANLQQMDSLHANLQQR	LHANLQQRDSLHANLQ	LHANLQQRDSLHANLQ	R	D	S	Q	R	D	20	0	2318.12	tr|F8J3D2|F8J3D2_HALLA Perlucin C protein OS=Haliotis laevigata GN=perlucin C PE=2 SV=1;tr|F8J3D1|F8J3D1_HALLA Perlucin B protein OS=Haliotis laevigata GN=perlucin B PE=2 SV=1	tr|F8J3D2|F8J3D2_HALLA Perlucin C protein OS=Haliotis laevigata GN=perlucin C PE=2 SV=1	164	183	yes	no	3;4	9.3644e-23	165.17	798080000	538	411;412	657		99
DSLHANLQQR	LHANLQQRDSLHANLQ	LHANLQQR________	R	D	S	Q	R	-	10	0	1180.59	tr|F8J3D2|F8J3D2_HALLA Perlucin C protein OS=Haliotis laevigata GN=perlucin C PE=2 SV=1;tr|F8J3D1|F8J3D1_HALLA Perlucin B protein OS=Haliotis laevigata GN=perlucin B PE=2 SV=1;sp|P82596|PLC_HALLA Perlucin OS=Haliotis laevigata PE=1 SV=3	sp|P82596|PLC_HALLA Perlucin OS=Haliotis laevigata PE=1 SV=3	146	155	no	no	2;3	1.5312e-08	188.3	4843700000	531;538	413			41
DSTLIMQLLR	TLSEESYKDSTLIMQL	TLIMQLLRDNLTLWTS	K	D	S	L	R	D	10	0	1188.65	tr|W8E7M6|W8E7M6_HALDV 14-3-3 zeta OS=Haliotis diversicolor PE=2 SV=1;Haliotis_sp_Tri_60505_c0_g1_i1;comp87374_c0_seq2_6 len=4270 path=[1:0-132 9647:133-138 181:139-3245 3288:3246-3855 3898:3856-3871 3914:3872-4269];comp87374_c0_seq4_5 len=4311 path=[1:0-132 134:133-179 181:180-3286 3288:3287-3896 3898:3897-3912 3914:3913-4310];comp299622_c0_seq1_6 len=453 path=[431:0-452];comp111239_c0_seq1_1 le…	comp64599_c0_seq2_6 len=1464 path=[3017:0-1301 2878:1302-1463]	251	260	no	no	2	0.00025758	145.72	75847000	207;68;285;206;254	415;416	51		13
DSTNKAELNGVR	PASDPGCRDSTNKAEL	KAELNGVRYCCPRGAG	R	D	S	V	R	Y	12	1	1302.65	comp88250_c0_seq2_2 len=449 path=[427:0-23 451:24-62 490:63-69 497:70-80 508:81-101 1523:102-128 556:129-266 694:267-290 718:291-294 722:295-425 1622:426-448];comp88250_c0_seq1_2 len=422 path=[427:0-23 451:24-62 490:63-69 497:70-80 508:81-101 556:102-239 694:240-263 718:264-267 722:268-398 1622:399-421]	comp88250_c0_seq2_2 len=449 path=[427:0-23 451:24-62 490:63-69 497:70-80 508:81-101 1523:102-128 556:129-266 694:267-290 718:291-294 722:295-425 1622:426-448]	58	69	yes	no	2	0.0090274	84.821	1032600	257	417			1
DSVLTGLTEMR	KYYTATERDSVLTGLT	LTGLTEMRYVFVHRSD	R	D	S	M	R	Y	11	0	1220.61	Haliotis_sp_Tri_12500_c0_g1_i1	Haliotis_sp_Tri_12500_c0_g1_i1	315	325	yes	yes	2	0.010271	72.152	5835500	485	418	590		1
DSYMIYVGGK	RLSVKVLKDSYMIYVG	YMIYVGGKMVSDFPST	K	D	S	G	K	M	10	0	1131.53	Haliotis_sp_idb_13824_c0_g1_i1	Haliotis_sp_idb_13824_c0_g1_i1	957	966	yes	yes	2	0.0091137	79.986	12023000	403	419	344		2
DSYVGDEAQSK	VMVGMGQKDSYVGDEA	VGDEAQSKRGILTLKY	K	D	S	S	K	R	11	0	1197.52	tr|B3TK83|B3TK83_HALDV Beta-actin 2 OS=Haliotis diversicolor PE=2 SV=1;tr|Q256S1|Q256S1_HALTU Actin OS=Haliotis tuberculata GN=actin PE=2 SV=1;tr|B3SNT2|B3SNT2_HALDV Actin OS=Haliotis diversicolor PE=2 SV=1;Haliotis_sp_Tri_131427_c0_g1_i1;comp103470_c1_seq20_6 len=1319 path=[18001:0-239 25907:240-242 1593:243-278 25943:279-283 25948:284-287 25952:288-331 21354:332-362 1713:363-373 26024:374-391 1…	tr|B3TK83|B3TK83_HALDV Beta-actin 2 OS=Haliotis diversicolor PE=2 SV=1	51	61	no	no	2	0.0021947	107.03	12380000	22;540;539	420			3
DSYVGDEAQSKR	VMVGMGQKDSYVGDEA	GDEAQSKRGILTLKYP	K	D	S	K	R	G	12	1	1353.62	tr|B3TK83|B3TK83_HALDV Beta-actin 2 OS=Haliotis diversicolor PE=2 SV=1;tr|Q256S1|Q256S1_HALTU Actin OS=Haliotis tuberculata GN=actin PE=2 SV=1;tr|B3SNT2|B3SNT2_HALDV Actin OS=Haliotis diversicolor PE=2 SV=1;Haliotis_sp_Tri_131427_c0_g1_i1;comp103470_c1_seq20_6 len=1319 path=[18001:0-239 25907:240-242 1593:243-278 25943:279-283 25948:284-287 25952:288-331 21354:332-362 1713:363-373 26024:374-391 1…	tr|B3TK83|B3TK83_HALDV Beta-actin 2 OS=Haliotis diversicolor PE=2 SV=1	51	62	no	no	2	0.00020157	114.76	1688900	22;540;539	421			1
DTNGSQFFITTVK	VSMANAGKDTNGSQFF	QFFITTVKTSWLDGKH	K	D	T	V	K	T	13	0	1456.72	comp59451_c0_seq1_4 len=672 path=[650:0-671]	comp59451_c0_seq1_4 len=672 path=[650:0-671]	96	108	yes	yes	2	0.021129	71.879	3150500	195	422			1
DTPAQTVICLPGSR	IYDRCTKKDTPAQTVI	VICLPGSRALIPHPEN	K	D	T	S	R	A	14	0	1513.76	Haliotis_sp_Tri_109450_c0_g1_i1;comp101252_c0_seq3_2 len=1445 path=[12575:0-38 12614:39-47 12623:48-159 12735:160-162 12738:163-166 12742:167-571 13147:572-810 13386:811-817 13393:818-863 13439:864-947 13523:948-949 13525:950-1444];Haliotis_sp_Tri_109451_c0_g1_i1	Haliotis_sp_Tri_109450_c0_g1_i1	81	94	yes	no	2	0.0027595	87.083	14222000	2	423			2
DTSSPYIYAKPMCCPHK	GGFYECTRDTSSPYIY	KPMCCPHKHRFNSKRG	R	D	T	H	K	H	17	1	2053.91	Haliotis_sp_CLC_303_c0_g1_i1	Haliotis_sp_CLC_303_c0_g1_i1	439	455	yes	yes	2;3;4	0.00012865	98.676	232700000	386	424	301		11
DTVTIVWEAPTAR	TQSVSRGRDTVTIVWE	VWEAPTARELDLETIQ	R	D	T	A	R	E	13	0	1457.75	Haliotis_sp_Tri_61496_c0_g1_i1	Haliotis_sp_Tri_61496_c0_g1_i1	140	152	yes	yes	2	6.8467e-10	144.57	34108000	508	425			6
DVADALVQIGK	TNGMINWKDVADALVQ	DALVQIGKVLNWLMKF	K	D	V	G	K	V	11	0	1127.62	Haliotis_sp_Tri_2746_c0_g1_i1;Haliotis_sp_Tri_17455_c0_g1_i1;tr|A0A0B4VCR4|A0A0B4VCR4_HALAI Glycine-rich boundary protein OS=Haliotis asinina GN=GRBP PE=2 SV=1	Haliotis_sp_Tri_2746_c0_g1_i1	182	192	yes	no	2;3	0.00079334	115.57	1848900000	493	426			8
DVNQQEFVR	TMPGVTVKDVNQQEFV	VNQQEFVRALAAFLKK	K	D	V	V	R	A	9	0	1133.55	comp109734_c0_seq1_3 len=479 path=[457:0-478]	comp109734_c0_seq1_3 len=479 path=[457:0-478]	16	24	yes	yes	2	0.039159	115.71	0	64	433			1
DVSGANVDNVIHPGIVLK	TDKNNNLKDVSGANVD	IHPGIVLKDVKQGKYE	K	D	V	L	K	D	18	0	1845.99	Haliotis_sp_idb_44689_c0_g1_i1;Haliotis_sp_idb_44690_c0_g1_i1;Haliotis_sp_Tri_29190_c0_g1_i1	Haliotis_sp_idb_44689_c0_g1_i1	572	589	yes	no	2;3	1.3355e-06	116.96	105370000	451	434			10
DWGESAHGPFR	NVQRDWPRDWGESAHG	ESAHGPFRAMRLGSLR	R	D	W	F	R	A	11	0	1257.55	Haliotis_sp_CLC_123_c0_g1_i1;Haliotis_sp_idb_32947_c0_g1_i1	Haliotis_sp_CLC_123_c0_g1_i1	262	272	yes	no	2;3	3.2757e-05	130.41	123020000	370	437			9
DYDTDEDDGFYGGDDR	DYDSLGSRDYDTDEDD	GFYGGDDRIRLRLMHR	R	D	Y	D	R	I	16	0	1853.65	Haliotis_sp_idb_55709_c0_g1_i1;Haliotis_sp_Tri_52153_c0_g1_i1	Haliotis_sp_idb_55709_c0_g1_i1	565	580	yes	no	2	1.6322e-09	140.93	3818900	459	438			2
DYLWDNFKR	QMNVLETKDYLWDNFK	YLWDNFKRYYNSNKAP	K	D	Y	K	R	Y	9	1	1255.6	Haliotis_sp_idb_6290_c0_g1_i1	Haliotis_sp_idb_6290_c0_g1_i1	1523	1531	yes	yes	2;3	0.0058366	120.15	6196300	463	439			3
DYMLKPFFNHEVFHVAGSWWPNK	GFRMEETRDYMLKPFF	AGSWWPNKLQGWSEAA	R	D	Y	N	K	L	23	1	2848.36	Haliotis_sp_Tri_25106_c0_g1_i1	Haliotis_sp_Tri_25106_c0_g1_i1	496	518	yes	yes	4;5	3.089e-11	110.4	91728000	498	440;441	614		8
DYMLKPFPDHDVFHVSGSWWPNK	GFNMEQTRDYMLKPFP	SGSWWPNKLQSWSEAA	R	D	Y	N	K	L	23	1	2801.31	Haliotis_sp_idb_20988_c0_g1_i1;comp406429_c0_seq1_3 len=209 path=[187:0-208]	Haliotis_sp_idb_20988_c0_g1_i1	429	451	yes	no	3;4	5.6314e-15	133.68	23442000	416	442	388		4
DYPNTYPNQPQPQPQPQPQPQQRPQPR	APPAGAVRDYPNTYPN	PQQRPQPRPQQPPQQV	R	D	Y	P	R	P	27	1	3223.55	Haliotis_sp_idb_4071_c0_g1_i1;Haliotis_sp_idb_4065_c0_g1_i1	Haliotis_sp_idb_4071_c0_g1_i1	513	539	yes	no	3	9.1516e-06	73.831	5361900	446	443			1
EAAENSLVAYK	FATGNDRKEAAENSLV	ENSLVAYKAASDIAMT	K	E	A	Y	K	A	11	0	1193.59	comp111239_c0_seq1_1 len=1999 path=[1977:0-1998];Haliotis_sp_CLC_3369_c0_g1_i1;comp94743_c0_seq3_1 len=3288 path=[1:0-118 120:119-135 137:136-359 361:360-789 791:790-808 810:809-1376 1379:1377-2507 2510:2508-2527 2530:2528-3000 3003:3001-3016 9096:3017-3287]	comp111239_c0_seq1_1 len=1999 path=[1977:0-1998]	170	180	no	no	2	0.0052939	96.113	10559000	68;285	448			2
EAALSGSSR	FNSHDMGREAALSGSS	AALSGSSRFLQSRDRH	R	E	A	S	R	F	9	0	876.43	Haliotis_sp_idb_3591_c0_g1_i1	Haliotis_sp_idb_3591_c0_g1_i1	728	736	yes	yes	2	0.0043725	121.73	1751900	442	449			2
EACGVPDDLASANGCWK	CVPDDKCREACGVPDD	ASANGCWKVAVPFDRM	R	E	A	W	K	V	17	0	1848.78	Haliotis_sp_CLC_303_c0_g1_i1	Haliotis_sp_CLC_303_c0_g1_i1	473	489	yes	yes	2	3.9823e-05	110.57	66692000	386	450			4
EADDIVNWLK	PKEYTAGREADDIVNW	DDIVNWLKKRTGPAAT	R	E	A	L	K	K	10	0	1201.6	comp174131_c0_seq1_2 len=1168 path=[1:0-1167]	comp174131_c0_seq1_2 len=1168 path=[1:0-1167]	75	84	yes	yes	2	0.02342	88.495	4180500	98	451			1
EAFDQSHQLFDAQIQNMDR	TVVSSSYKEAFDQSHQ	AQIQNMDRLQLLAQGN	K	E	A	D	R	L	19	0	2292.02	Haliotis_sp_Tri_45070_c0_g1_i1	Haliotis_sp_Tri_45070_c0_g1_i1	773	791	yes	yes	2;3	2.3028e-50	208.52	186880000	505	453;454	628		9
EAFLTSMNR	IKMSRPAREAFLTSMN	AFLTSMNRGAKSKISR	R	E	A	N	R	G	9	0	1067.51	Haliotis_sp_idb_5896_c0_g1_i1	Haliotis_sp_idb_5896_c0_g1_i1	746	754	yes	yes	2	0.022096	74.173	5813700	461	455	518		1
EAFQLFDR	EDQTAEFKEAFQLFDR	EAFQLFDRTGDGKILY	K	E	A	D	R	T	8	0	1024.5	comp41851_c0_seq2_2 len=628 path=[1:0-450 452:451-627];comp41851_c0_seq1_2 len=673 path=[1:0-450 1300:451-495 452:496-672]	comp41851_c0_seq2_2 len=628 path=[1:0-450 452:451-627]	22	29	yes	no	2	0.03283	111.95	3689000	159	456			1
EAFSLFDKDGDGTITTK	EEQIAEFKEAFSLFDK	GDGTITTKELGTVMRS	K	E	A	T	K	E	17	1	1843.88	comp68174_c0_seq1_5 len=483 path=[1:0-315 317:316-328 330:329-482];comp201817_c0_seq1_1 len=205 path=[183:0-204];comp174986_c0_seq1_2 len=262 path=[240:0-261];comp31935_c0_seq2_5 len=377 path=[1127:0-94 868:95-376];comp97214_c1_seq13_2 len=390 path=[2855:0-215 3071:216-288 16718:289-309 863:310-389];Haliotis_sp_CLC_2355_c0_g1_i1;comp97214_c1_seq16_2 len=1450 path=[1:0-807 809:808-840 19778:841-86…	comp68174_c0_seq1_5 len=483 path=[1:0-315 317:316-328 330:329-482]	21	37	no	no	2;3	0.00014463	100.04	23551000	217;87;382	457			3
EAIEWSWR	TRVGQITREAIEWSWR	EAIEWSWRRFLHLIFP	R	E	A	W	R	R	8	0	1075.51	Haliotis_sp_Tri_63049_c0_g1_i1	Haliotis_sp_Tri_63049_c0_g1_i1	287	294	yes	yes	2	0.030637	115.49	97023000	509	458			3
EAISGNVALLKPAK	GDLSGMKREAISGNVA	VALLKPAKGSSTSGSP	R	E	A	A	K	G	14	1	1409.82	Haliotis_sp_idb_2772_c0_g1_i1;Haliotis_sp_Tri_120379_c0_g1_i1	Haliotis_sp_Tri_120379_c0_g1_i1	1660	1673	no	no	2;3	0.00081944	93.348	51047000	480;430	459			5
EALEDRIDTITDDR	DTPWDNMREALEDRID	IDTITDDRTPDDQDDL	R	E	A	D	R	T	14	1	1660.79	Haliotis_sp_idb_22086_c0_g1_i1;Haliotis_sp_idb_42421_c0_g1_i1	Haliotis_sp_idb_22086_c0_g1_i1	530	543	no	no	2;3	2.0647e-20	202.25	90056000	418;448	460			9
EAVTCYSGLSCPAPK	NITRCNSKEAVTCYSG	GLSCPAPKGLFPHPRD	K	E	A	P	K	G	15	0	1638.74	Haliotis_sp_CLC_4146_c0_g1_i1;comp87152_c0_seq1_4 len=1152 path=[1:0-8 10:9-10 12:11-34 36:35-35 37:36-59 61:60-303 305:304-306 308:307-330 332:331-879 881:880-903 905:904-1151]	Haliotis_sp_CLC_4146_c0_g1_i1	286	300	yes	no	2	0.00036521	107.35	15820000	253	461			3
EAYNYLHDALVWEHATGR	FLARYASREAYNYLHD	VWEHATGRFGALIGLI	R	E	A	G	R	F	18	0	2144.01	Haliotis_sp_idb_20988_c0_g1_i1;Haliotis_sp_idb_20996_c0_g1_i1	Haliotis_sp_idb_20988_c0_g1_i1	149	166	yes	no	2;3;4	2.7442e-28	182.31	280090000	416	462;463			15
EAYSYLR	FLSRYASREAYSYLRD	REAYSYLRDALVWNHA	R	E	A	L	R	D	7	0	900.434	Haliotis_sp_Tri_25106_c0_g1_i1	Haliotis_sp_Tri_25106_c0_g1_i1	214	220	yes	yes	2	0.042092	94.006	2769300	498	464			1
ECLPDTQLPGCPVIITR	KGEITFHKECLPDTQL	GCPVIITRSEWGARPA	K	E	C	T	R	S	17	0	1967.98	comp84033_c1_seq1_4 len=807 path=[1656:0-737 2646:738-806];comp84033_c1_seq2_4 len=942 path=[1656:0-737 3186:738-941]	comp84033_c1_seq1_4 len=807 path=[1656:0-737 2646:738-806]	186	202	yes	no	2;3	0.00014237	93.768	47886000	245	465			8
ECRPYTDVDCAER	QEFSISGKECRPYTDV	TDVDCAERVEKVQGCD	K	E	C	E	R	V	13	1	1669.68	Haliotis_sp_idb_1745_c0_g1_i1;Haliotis_sp_CLC_2232_c0_g1_i1	Haliotis_sp_idb_1745_c0_g1_i1	570	582	yes	no	2;3	2.2147e-16	175.21	74454000	409	466			8
ECTPPAPPIEKPGTCPR	KCCGGCPRECTPPAPP	EKPGTCPRLPIATPYG	R	E	C	P	R	L	17	1	1905.91	Haliotis_sp_Tri_38314_c0_g1_i1;comp24992_c0_seq1_5 len=261 path=[239:0-260]	Haliotis_sp_Tri_38314_c0_g1_i1	98	114	yes	no	2;3	0.00061581	72.433	81336000	504	467			3
ECVYPQLFDAVTR	PVGMVIERECVYPQLF	QLFDAVTRRCVTTTQC	R	E	C	T	R	R	13	0	1596.76	Haliotis_sp_idb_1745_c0_g1_i1;Haliotis_sp_CLC_2232_c0_g1_i1	Haliotis_sp_idb_1745_c0_g1_i1	880	892	yes	no	2	0.00041769	107.65	85136000	409	468			3
EDDDNVSEDIDDALEDIAEAR	DVDDDDSREDDDNVSE	LEDIAEAREDLVDQAT	R	E	D	A	R	E	21	0	2347.98	Haliotis_sp_idb_22086_c0_g1_i1;Haliotis_sp_Tri_23060_c0_g1_i1;Haliotis_sp_Tri_23058_c0_g1_i1;Haliotis_sp_idb_22087_c0_g1_i1	Haliotis_sp_idb_22086_c0_g1_i1	240	260	no	no	2;3	4.2924e-64	245.61	109650000	418;419	469			5
EDDNTFVDLPITTTETAK	YHDMHAQREDDNTFVD	ITTTETAKYFRVKACK	R	E	D	A	K	Y	18	0	2008.95	Haliotis_sp_idb_982_c0_g1_i1	Haliotis_sp_idb_982_c0_g1_i1	2553	2570	yes	yes	2;3	6.4131e-05	90.872	20785000	471	470			5
EDLVDQATDALEDR	LEDIAEAREDLVDQAT	ATDALEDRLDGIDDQA	R	E	D	D	R	L	14	0	1588.72	Haliotis_sp_idb_22086_c0_g1_i1;Haliotis_sp_Tri_23060_c0_g1_i1;Haliotis_sp_Tri_23058_c0_g1_i1;Haliotis_sp_idb_22087_c0_g1_i1	Haliotis_sp_idb_22086_c0_g1_i1	261	274	no	no	2;3	1.6629e-19	195.1	961210000	418;419	472;473			20
EDLYLKPIQR	PNYTPGKKEDLYLKPI	LYLKPIQRTILMMGRY	K	E	D	Q	R	T	10	1	1273.7	comp62063_c0_seq1_1 len=3033 path=[1:0-911 913:912-1644 1646:1645-2400 2402:2401-3032]	comp62063_c0_seq1_1 len=3033 path=[1:0-911 913:912-1644 1646:1645-2400 2402:2401-3032]	462	471	yes	yes	2;3	0.0014806	123.21	11150000	197	474			2
EDNVPTSVDFSSVR	________________	SVDFSSVRYGQLFSPD	K	E	D	V	R	Y	14	0	1550.72	Haliotis_sp_idb_66004_c0_g1_i1	Haliotis_sp_idb_66004_c0_g1_i1	8	21	yes	yes	2	0.0013062	98.943	22350000	464	475			4
EDQTEYLEER	TKVILHLKEDQTEYLE	QTEYLEERRVKEVVKK	K	E	D	E	R	R	10	0	1310.56	comp65289_c0_seq1_1 len=1940 path=[10131:0-119 1962:120-152 1995:153-1939];comp65289_c0_seq2_2 len=2735 path=[1880:0-81 1962:82-114 6403:115-966 7256:967-2734]	comp65289_c0_seq1_1 len=1940 path=[10131:0-119 1962:120-152 1995:153-1939]	215	224	yes	no	2	0.010982	97.734	14117000	209	476			1
EDSFGLLQSPNCLPYHGK	IEVKYGSKEDSFGLLQ	NCLPYHGKQEGLIDGR	K	E	D	G	K	Q	18	0	2060.96	comp84033_c1_seq1_4 len=807 path=[1656:0-737 2646:738-806];comp84033_c1_seq2_4 len=942 path=[1656:0-737 3186:738-941]	comp84033_c1_seq1_4 len=807 path=[1656:0-737 2646:738-806]	66	83	yes	no	3	1.9199e-14	149.22	26225000	245	477			4
EDSPYYVVCDGGR	GLNQWVGREDSPYYVV	YVVCDGGRMVYSGLCN	R	E	D	G	R	M	13	0	1515.63	Haliotis_sp_Tri_109450_c0_g1_i1;comp101252_c0_seq3_2 len=1445 path=[12575:0-38 12614:39-47 12623:48-159 12735:160-162 12738:163-166 12742:167-571 13147:572-810 13386:811-817 13393:818-863 13439:864-947 13523:948-949 13525:950-1444];comp101252_c0_seq1_2 len=1553 path=[18161:0-28 18190:29-80 10039:81-104 10063:105-130 10089:131-245 10204:246-361 10320:362-385 17735:386-679 13147:680-918 13386:919-9…	Haliotis_sp_Tri_109450_c0_g1_i1	192	204	yes	no	2	0.032836	65.495	3256000	2	478			1
EDSQRPGAHLTVK	EPKRAVSREDSQRPGA	PGAHLTVKKIFVGGIK	R	E	D	V	K	K	13	1	1436.74	comp72553_c0_seq1_3 len=1761 path=[2261:0-199 2461:200-225 6082:226-933 6792:934-1314 7173:1315-1673 7533:1674-1760]	comp72553_c0_seq1_3 len=1761 path=[2261:0-199 2461:200-225 6082:226-933 6792:934-1314 7173:1315-1673 7533:1674-1760]	119	131	yes	yes	3;4	0.0014687	80.96	2842900	225	479			2
EDSVKPGAHLTVK	EPKRAVSREDSVKPGA	PGAHLTVKKIFVGGIK	R	E	D	V	K	K	13	1	1379.74	comp72553_c0_seq2_3 len=2232 path=[7597:0-148 2461:149-174 2487:175-1771 4084:1772-2231]	comp72553_c0_seq2_3 len=2232 path=[7597:0-148 2461:149-174 2487:175-1771 4084:1772-2231]	102	114	yes	yes	3	1.9102e-05	112.44	1442600	226	480			1
EDTGFVDGACSTIR	IANKMYWKEDTGFVDG	DGACSTIRGAYDAGLD	K	E	D	I	R	G	14	0	1526.67	Haliotis_sp_idb_20328_c0_g1_i1	Haliotis_sp_idb_20328_c0_g1_i1	561	574	yes	yes	2	0.00041072	107.46	1523000	415	481			1
EEIDIHR	SNVYGSSKEEIDIHRL	KEEIDIHRLWVDGLLN	K	E	E	H	R	L	7	0	910.451	Haliotis_sp_idb_25746_c0_g1_i1;Haliotis_sp_idb_25748_c0_g1_i1	Haliotis_sp_idb_25746_c0_g1_i1	270	276	yes	no	2;3	0.016143	143	86747000	424	482;483			2
EFCGLPR	TQSYNAWREFCGLPRA	REFCGLPRAYYFSTGY	R	E	F	P	R	A	7	0	877.412	Haliotis_sp_idb_25746_c0_g1_i1;Haliotis_sp_idb_25748_c0_g1_i1;Haliotis_sp_CLC_532_c0_g1_i1	Haliotis_sp_idb_25746_c0_g1_i1	516	522	yes	no	2	0.039214	97.071	8284500	424	486			3
EFVLHYGGVER	VGSPLNAREFVLHYGG	LHYGGVERVLMCDGLE	R	E	F	E	R	V	11	0	1304.65	Haliotis_sp_idb_5218_c0_g1_i1	Haliotis_sp_idb_5218_c0_g1_i1	88	98	yes	yes	2	0.0017202	108.7	175320000	456	487			5
EGDVLTLLESER	RNVKGPVREGDVLTLL	LTLLESEREARRLRUS	R	E	G	E	R	E	12	0	1359.69	comp51574_c0_seq1_4 len=295 path=[277:0-62 344:63-294]	comp51574_c0_seq1_4 len=295 path=[277:0-62 344:63-294]	55	66	yes	yes	2	0.0051803	89.43	3104200	179	488			1
EGLELPEDEEEKKK	KSLVSVTKEGLELPED	EDEEEKKKMEESKAKF	K	E	G	K	K	M	14	2	1671.82	comp65289_c0_seq2_1 len=2735 path=[1880:0-81 1962:82-114 6403:115-966 7256:967-2734];Haliotis_sp_idb_11671_c0_g1_i1;comp65289_c0_seq1_1 len=1940 path=[10131:0-119 1962:120-152 1995:153-1939];Haliotis_sp_Tri_81073_c0_g1_i1;tr|Q17UC2|Q17UC2_HALTU 84kDa heat shock protein OS=Haliotis tuberculata GN=hsp84 PE=2 SV=1;tr|M1JNK7|M1JNK7_HALDV Heat shock protein 90 OS=Haliotis diversicolor PE=2 SV=1;tr|D0V…	comp65289_c0_seq1_1 len=1940 path=[10131:0-119 1962:120-152 1995:153-1939]	567	580	no	no	3	0.031761	75.911	2915700	209;210	489			1
EGLLLWCQR	TVEEMTAKEGLLLWCQ	GLLLWCQRKTAPYRNV	K	E	G	Q	R	K	9	0	1173.6	Haliotis_sp_idb_19419_c0_g1_i1;Haliotis_sp_Tri_102514_c0_g1_i1;comp99331_c0_seq3_6 len=3387 path=[9150:0-1432 10583:1433-1454 10605:1455-1487 17726:1488-1488 1917:1489-2687 3116:2688-2763 18437:2764-3345 3774:3346-3386];comp99331_c0_seq1_6 len=3387 path=[9150:0-1432 10583:1433-1454 10605:1455-1487 17726:1488-1488 1917:1489-2687 3116:2688-2763 18437:2764-3345 3855:3346-3386];comp99331_c0_seq7_6 le…	Haliotis_sp_idb_19419_c0_g1_i1	146	154	no	no	2	0.014795	104.06	860350	307;156	490			1
EGMNIVEAMER	HVVFGKVKEGMNIVEA	NIVEAMERFGSRNGKT	K	E	G	E	R	F	11	0	1277.57	comp108991_c0_seq1_4 len=714 path=[692:0-713]	comp108991_c0_seq1_4 len=714 path=[692:0-713]	145	155	yes	yes	2	3.0654e-05	131.17	1525900	54	491			1
EGSDQSVLTIQR	TSEFFLEKEGSDQSVL	QSVLTIQRYYSSKTMS	K	E	G	Q	R	Y	12	0	1331.67	Haliotis_sp_Tri_8786_c0_g1_i1	Haliotis_sp_Tri_8786_c0_g1_i1	102	113	yes	yes	2	0.00018504	113.24	189490000	517	492			5
EGTTTVQVAGR	SGVASAEKEGTTTVQV	TTVQVAGRTSTGTEQT	K	E	G	G	R	T	11	0	1117.57	Haliotis_sp_Tri_117880_c0_g1_i1;Haliotis_sp_idb_23862_c0_g1_i1	Haliotis_sp_Tri_117880_c0_g1_i1	333	343	yes	no	2	0.0037694	101.48	21280000	477	493			4
EHALLAYTLGVK	ISKNGQTREHALLAYT	LAYTLGVKQLIVGVNK	R	E	H	V	K	Q	12	0	1313.73	comp48128_c0_seq1_4 len=1730 path=[1:0-117 119:118-1729];Haliotis_sp_idb_14508_c0_g1_i1;comp94822_c0_seq10_2 len=1668 path=[2393:0-32 21465:33-34 2428:35-73 21510:74-76 21513:77-97 2491:98-119 2513:120-120 2514:121-210 21697:211-229 21716:230-231 2625:232-1397 12175:1398-1439 3833:1440-1552 3946:1553-1588 3982:1589-1593 3987:1594-1667];comp46294_c0_seq1_5 len=1677 path=[1655:0-1676];tr|R9QMW9|R9Q…	comp48128_c0_seq1_4 len=1730 path=[1:0-117 119:118-1729]	153	164	no	no	2;3	2.5754e-05	115.29	18126000	168;251	494			4
EHCMACSASCVGQPDGEIPYPGIPR	RIGRCLGREHCMACSA	IPYPGIPRTRYHLFCR	R	E	H	P	R	T	25	0	2787.19	Haliotis_sp_idb_2772_c0_g1_i1;Haliotis_sp_Tri_120379_c0_g1_i1;Haliotis_sp_CLC_3878_c0_g1_i1	Haliotis_sp_Tri_120379_c0_g1_i1	30	54	no	no	3	1.7476e-05	67.88	4483100	480;430;388	495	312		1
EHTFLVR	GAMRLNPKEHTFLVRT	KEHTFLVRTASQLGLN	K	E	H	V	R	T	7	0	900.482	Haliotis_sp_Tri_25106_c0_g1_i1	Haliotis_sp_Tri_25106_c0_g1_i1	103	109	yes	yes	2;3	0.015806	158.38	459730000	498	496;497			14
EHVIEALRR	IRTKLQNKEHVIEALR	HVIEALRRAKFKFPGR	K	E	H	R	R	A	9	1	1121.63	comp109621_c0_seq1_5 len=716 path=[1:0-715]	comp109621_c0_seq1_5 len=716 path=[1:0-715]	152	160	yes	yes	3	0.0121	95.502	1194800	62	498			1
EIADGLCLEVEGK	FSDIYKIREIADGLCL	LCLEVEGKMVSRTEGA	R	E	I	G	K	M	13	0	1431.69	comp25088_c0_seq1_3 len=826 path=[804:0-768 1573:769-825]	comp25088_c0_seq1_3 len=826 path=[804:0-768 1573:769-825]	56	68	yes	yes	2	0.00022402	82.069	1280600	131	499			0
EIGHALGFVPEHQRPDR	NQRGIVAREIGHALGF	PEHQRPDRDLYLNINW	R	E	I	D	R	D	17	1	1956.99	Haliotis_sp_CLC_3466_c0_g1_i1;comp16849_c0_seq2_2 len=1627 path=[1605:0-1454 3060:1455-1626];Haliotis_sp_idb_22395_c0_g1_i1	Haliotis_sp_CLC_3466_c0_g1_i1	253	269	yes	no	4	0.0013976	62.861	2730600	387	502			1
EITGTEPLTAEQTQK	TQQGSVPREITGTEPL	LTAEQTQKEITRVGQI	R	E	I	Q	K	E	15	0	1644.82	Haliotis_sp_Tri_63049_c0_g1_i1	Haliotis_sp_Tri_63049_c0_g1_i1	262	276	yes	yes	2;3	1.3776e-12	143.46	808320000	509	503			11
EIVDLVLDR	RGHYTIGKEIVDLVLD	IVDLVLDRVRKLADNC	K	E	I	D	R	V	9	0	1070.6	comp90990_c0_seq1_6 len=1122 path=[123:0-25 3456:26-40 164:41-112 236:113-268 392:269-296 420:297-349 2887:350-353 477:354-559 2764:560-560 684:561-646 770:647-680 804:681-706 2632:707-767 891:768-1121]	comp90990_c0_seq1_6 len=1122 path=[123:0-25 3456:26-40 164:41-112 236:113-268 392:269-296 420:297-349 2887:350-353 477:354-559 2764:560-560 684:561-646 770:647-680 804:681-706 2632:707-767 891:768-1121]	81	89	no	no	2	0.0053719	117.53	3319100	262	504			1
EIVHLQAGQCGNQIGAK	________________	CGNQIGAKFWEVISDE	R	E	I	A	K	F	17	0	1821.92	Haliotis_sp_idb_19738_c0_g1_i1;comp68763_c0_seq1_6 len=689 path=[1:0-377 379:378-400 402:401-688]	Haliotis_sp_idb_19738_c0_g1_i1	3	19	yes	no	3	2.5679e-06	118.16	8659200	412	505			2
EIVLVDDFSDMDHLK	RSPAHLLKEIVLVDDF	FSDMDHLKTPLKDYMN	K	E	I	L	K	T	15	0	1774.84	Haliotis_sp_idb_5674_c0_g1_i1;comp104092_c0_seq1_6 len=3885 path=[1:0-41 43:42-242 244:243-569 11294:570-584 8268:585-585 10817:586-609 616:610-894 901:895-942 949:943-973 980:974-998 1005:999-1044 1051:1045-1069 1076:1070-1143 1150:1144-1167 1174:1168-1345 1352:1346-1667 1674:1668-1691 1698:1692-1712 1719:1713-1736 1743:1737-1760 1767:1761-1784 1791:1785-1847 8269:1848-1871 1878:1872-1997 2004:1…	Haliotis_sp_idb_5674_c0_g1_i1	227	241	yes	no	3	0.00052579	78.505	1654100	30	506	21		1
EKLNIGLALYGR	WVKMGAPREKLNIGLA	IGLALYGRTFTLSTAD	R	E	K	G	R	T	12	1	1345.77	Haliotis_sp_CLC_2296_c0_g1_i1	Haliotis_sp_CLC_2296_c0_g1_i1	276	287	yes	yes	2;3	0.00048782	96.82	1723100	380	507			1
ELAEDGYSGVEVR	ELNEFLTRELAEDGYS	GYSGVEVRVTPTRTEI	R	E	L	V	R	V	13	0	1422.66	comp78671_c0_seq1_1 len=812 path=[790:0-691 1898:692-698 1905:699-771 1562:772-811];Haliotis_sp_CLC_1391_c0_g1_i1;Haliotis_sp_idb_68664_c0_g1_i1;Haliotis_sp_Tri_79257_c0_g1_i1;comp84331_c0_seq1_3 len=799 path=[1:0-72 74:73-79 81:80-597 599:598-619 621:620-798]	comp78671_c0_seq1_1 len=812 path=[790:0-691 1898:692-698 1905:699-771 1562:772-811]	32	44	no	no	2	7.7601e-05	112.44	3027900	230;246	508			1
ELAPYDENWFYTR	TVKLAKHKELAPYDEN	DENWFYTRAASTARHL	K	E	L	T	R	A	13	0	1702.76	comp109734_c0_seq1_3 len=479 path=[457:0-478]	comp109734_c0_seq1_3 len=479 path=[457:0-478]	52	64	yes	yes	2	3.0641e-05	120.84	2382400	64	509			1
ELAYLFGGR	SLCRPNWKELAYLFGG	LAYLFGGRKWNWQENN	K	E	L	G	R	K	9	0	1024.53	Haliotis_sp_CLC_9082_c0_g1_i1;comp97769_c0_seq11_2 len=1651 path=[10057:0-299 13974:300-300 13975:301-302 4695:303-526 4919:527-815 5208:816-837 5230:838-1612 6005:1613-1626 793:1627-1650];comp97769_c0_seq3_1 len=1962 path=[8650:0-296 8947:297-610 13974:611-611 13975:612-613 4695:614-837 4919:838-1126 5208:1127-1148 5230:1149-1923 6005:1924-1937 793:1938-1961];comp97769_c0_seq10_2 len=2071 path=[…	Haliotis_sp_CLC_9082_c0_g1_i1	303	311	yes	no	2	0.019505	100.02	3375400	296	510			1
ELDLETIQFK	VWEAPTARELDLETIQ	DLETIQFKAIAVHNFS	R	E	L	F	K	A	10	0	1234.64	Haliotis_sp_Tri_61496_c0_g1_i1	Haliotis_sp_Tri_61496_c0_g1_i1	153	162	yes	yes	2	0.0017285	119.68	319780000	508	511;512			7
ELEEIVQPIISK	EDFKAKKKELEEIVQP	IVQPIISKLYGSGGPP	K	E	L	S	K	L	12	0	1396.78	comp136401_c0_seq1_5 len=2422 path=[2400:0-2421]	comp136401_c0_seq1_5 len=2422 path=[2400:0-2421]	664	675	yes	yes	2	0.0029808	93.766	8439100	86	513			1
ELEGIPGPMCATGR	WGQQLLPRELEGIPGP	GPMCATGRSICRGKGV	R	E	L	G	R	S	14	0	1486.69	Haliotis_sp_CLC_1125_c0_g1_i1	Haliotis_sp_CLC_1125_c0_g1_i1	877	890	yes	yes	2	0.0013788	98.253	9365300	367	514			2
ELFSPLHALNFGIGGDTTR	MQQYEIWRELFSPLHA	GIGGDTTRHVLWRLKN	R	E	L	T	R	H	19	0	2044.04	comp50203_c1_seq1_3 len=536 path=[1764:0-535]	comp50203_c1_seq1_3 len=536 path=[1764:0-535]	59	77	yes	yes	3	4.3948e-07	108.71	429070	176	515			1
ELGEEFIQCR	GLHYFPGRELGEEFIQ	GEEFIQCRNERLVVVT	R	E	L	C	R	N	10	0	1279.59	Haliotis_sp_idb_1745_c0_g1_i1;Haliotis_sp_CLC_2232_c0_g1_i1	Haliotis_sp_idb_1745_c0_g1_i1	1598	1607	yes	no	2	1.9059e-05	156.83	139470000	409	516			5
ELGVGLALR	HGFEEYMKELGVGLAL	LGVGLALRKMAAMAKP	K	E	L	L	R	K	9	0	926.555	comp26600_c0_seq1_4 len=660 path=[638:0-659]	comp26600_c0_seq1_4 len=660 path=[638:0-659]	36	44	yes	yes	2	0.0067465	111.74	281770000	140	517;518			7
ELIDLVLDR	RGHYTVGKELIDLVLD	LIDLVLDRIRKLADQC	K	E	L	D	R	I	9	0	1084.61	comp103717_c1_seq2_5 len=1575 path=[17181:0-94 3209:95-106 3221:107-112 3227:113-118 3233:119-121 12056:122-129 6840:130-130 6841:131-145 6856:146-151 6862:152-166 6877:167-193 3452:194-223 15079:224-226 15082:227-259 310:260-280 331:281-283 10631:284-322 373:323-385 436:386-511 562:512-538 589:539-544 595:545-553 14119:554-577 628:578-583 634:584-590 641:591-619 670:620-628 679:629-682 733:683-6…	comp103717_c1_seq2_5 len=1575 path=[17181:0-94 3209:95-106 3221:107-112 3227:113-118 3233:119-121 12056:122-129 6840:130-130 6841:131-145 6856:146-151 6862:152-166 6877:167-193 3452:194-223 15079:224-226 15082:227-259 310:260-280 331:281-283 10631:284-322 373:323-385 436:386-511 562:512-538 589:539-544 595:545-553 14119:554-577 628:578-583 634:584-590 641:591-619 670:620-628 679:629-682 733:683-6…	170	178	yes	no	2	0.0054227	117.31	15029000	26	519			3
ELISNASDALDK	SNKEIFLRELISNASD	NASDALDKIRYESLTD	R	E	L	D	K	I	12	0	1274.64	comp65289_c0_seq1_1 len=1940 path=[10131:0-119 1962:120-152 1995:153-1939];comp177499_c0_seq1_4 len=674 path=[652:0-673]	comp65289_c0_seq1_1 len=1940 path=[10131:0-119 1962:120-152 1995:153-1939]	70	81	no	no	2	0.0019913	96.745	8802600	209	520			1
ELIVCEEPVIGR	KPGQLSYRELIVCEEP	CEEPVIGRFVRVEYLG	R	E	L	G	R	F	12	0	1412.73	Haliotis_sp_idb_982_c0_g1_i1	Haliotis_sp_idb_982_c0_g1_i1	848	859	yes	yes	2	3.2113e-06	134.13	64472000	471	521			3
ELQDIVSLKK	QQSKSVTRELQDIVSL	QDIVSLKKASEPKASG	R	E	L	K	K	A	10	1	1171.68	Haliotis_sp_idb_3074_c0_g1_i1	Haliotis_sp_idb_3074_c0_g1_i1	1099	1108	yes	yes	3	0.021851	77.744	4719200	435	522			2
ELQELVQYPVEHPDK	GGLEDVKRELQELVQY	YPVEHPDKFLKFGMTP	R	E	L	D	K	F	15	0	1822.91	comp54249_c0_seq1_2 len=2907 path=[2885:0-27 2913:28-2564 5450:2565-2569 5455:2570-2906]	comp54249_c0_seq1_2 len=2907 path=[2885:0-27 2913:28-2564 5450:2565-2569 5455:2570-2906]	511	525	yes	yes	3	9.2617e-05	105.17	4376500	190	523			1
ELQNQGSTIYGSMSGAQR	SASVASWRELQNQGST	GSMSGAQRVTTAVRKR	R	E	L	Q	R	V	18	0	1925.89	Haliotis_sp_idb_20988_c0_g1_i1	Haliotis_sp_idb_20988_c0_g1_i1	354	371	yes	yes	2;3	8.697e-11	140.75	340920000	416	524;525	389		10
ELQSQGNTIYGSLPGAQR	ESSVALWRELQSQGNT	GSLPGAQRVSTEVRNR	R	E	L	Q	R	V	18	0	1917.95	Haliotis_sp_Tri_25106_c0_g1_i1	Haliotis_sp_Tri_25106_c0_g1_i1	421	438	yes	yes	2;3	1.9473e-13	144.08	1229700000	498	526;527			13
ELSDIAHR	ALTPEQKKELSDIAHR	ELSDIAHRIVAPGKGI	K	E	L	H	R	I	8	0	939.477	comp23247_c0_seq1_2 len=1455 path=[1433:0-1210 2644:1211-1454]	comp23247_c0_seq1_2 len=1455 path=[1433:0-1210 2644:1211-1454]	75	82	yes	yes	3	0.038385	62.546	844870	116	528			1
ELTALAPSTMK	GIGERMTKELTALAPS	ALAPSTMKIKVVAPPE	K	E	L	M	K	I	11	0	1160.61	comp54951_c0_seq1_3 len=757 path=[1:0-121 1001:122-535 533:536-561 559:562-589 587:590-756];comp174518_c0_seq1_1 len=270 path=[248:0-269]	comp54951_c0_seq1_3 len=757 path=[1:0-121 1001:122-535 533:536-561 559:562-589 587:590-756]	146	156	yes	no	2	0.0060534	78.548	174220000	192	529;530	90		3
ELVSQHNVNR	YTKCELARELVSQHNV	VSQHNVNRNEAHDWVC	R	E	L	N	R	N	10	0	1194.61	comp54491_c0_seq2_3 len=606 path=[1:0-432 434:433-605];comp54491_c0_seq1_3 len=691 path=[1:0-432 2188:433-690]	comp54491_c0_seq2_3 len=606 path=[1:0-432 434:433-605]	48	57	yes	no	2;3	0.0011416	123.86	5190200	191	533			3
EMQPTHPIR	EAFEISKKEMQPTHPI	MQPTHPIRLGLALNFS	K	E	M	I	R	L	9	0	1107.55	comp64599_c0_seq1_4 len=1531 path=[1509:0-1368 2878:1369-1530];comp160034_c0_seq1_5 len=290 path=[268:0-289];comp64599_c0_seq2_6 len=1464 path=[3017:0-1301 2878:1302-1463]	comp64599_c0_seq2_6 len=1464 path=[3017:0-1301 2878:1302-1463]	197	205	no	no	2	0.031426	66.27	180920	207;206	534	101		1
EMVELPLR	RKQLAQIKEMVELPLR	EMVELPLRHPALFKAI	K	E	M	L	R	H	8	0	985.527	comp54249_c0_seq1_2 len=2907 path=[2885:0-27 2913:28-2564 5450:2565-2569 5455:2570-2906];Haliotis_sp_CLC_2239_c0_g1_i1;comp88090_c0_seq2_2 len=3013 path=[7022:0-158 3660:159-2989 7846:2990-3012];comp88090_c0_seq5_2 len=3082 path=[3432:0-227 3660:228-3058 7846:3059-3081];comp88090_c0_seq3_2 len=3202 path=[7022:0-158 3660:159-2989 6491:2990-3113 6616:3114-3201];comp88090_c0_seq4_2 len=3271 path=[34…	comp54249_c0_seq1_2 len=2907 path=[2885:0-27 2913:28-2564 5450:2565-2569 5455:2570-2906]	241	248	yes	no	2	0.027668	83.206	1394300	190	535	88		1
ENAVIGNAVPASDVTSLK	GLEAYTFKENAVIGNA	ASDVTSLKSDMEWHVV	K	E	N	L	K	S	18	0	1783.93	Haliotis_sp_idb_2772_c0_g1_i1;Haliotis_sp_Tri_120379_c0_g1_i1	Haliotis_sp_Tri_120379_c0_g1_i1	1947	1964	no	no	2	0.00039071	90.718	89179000	480;430	537			5
ENKFDGVDVDWEYPANR	DSVVKFIRENKFDGVD	DWEYPANRGSPPEDRQ	R	E	N	N	R	G	17	1	2052.92	Haliotis_sp_CLC_2296_c0_g1_i1	Haliotis_sp_CLC_2296_c0_g1_i1	147	163	yes	yes	3	4.3034e-05	107.98	4200200	380	538			1
ENLHMADMMDAPDFQR	PDNRLSWRENLHMADM	MDAPDFQRDAFIRNVL	R	E	N	Q	R	D	16	0	1919.8	Haliotis_sp_idb_26568_c0_g1_i1;Haliotis_sp_idb_26567_c0_g1_i1	Haliotis_sp_idb_26568_c0_g1_i1	994	1009	yes	no	3	0.00027749	84.195	18098000	427	539	420;421;422		4
ENVIQMGCAPVYSTK	FNNPDITKENVIQMGC	CAPVYSTKIHVFATPT	K	E	N	T	K	I	15	0	1695.8	Haliotis_sp_idb_2772_c0_g1_i1;Haliotis_sp_Tri_120379_c0_g1_i1	Haliotis_sp_Tri_120379_c0_g1_i1	2101	2115	no	no	2	2.2611e-05	110.35	42952000	480;430	540	431		3
EPCEFLSIR	CSPRPVEKEPCEFLSI	PCEFLSIRRQYCTTDG	K	E	P	I	R	R	9	0	1149.55	Haliotis_sp_idb_1745_c0_g1_i1;Haliotis_sp_CLC_2232_c0_g1_i1	Haliotis_sp_idb_1745_c0_g1_i1	1067	1075	yes	no	2	0.0064941	112.8	65075000	409	541			3
EPCICGFSSSIPR	PLGLIFIREPCICGFS	GFSSSIPRDQRNVECY	R	E	P	P	R	D	13	0	1508.68	Haliotis_sp_idb_5218_c0_g1_i1;Haliotis_sp_idb_5212_c0_g1_i1	Haliotis_sp_idb_5218_c0_g1_i1	157	169	yes	no	2	7.2836e-07	130.1	135330000	456	542			5
EPIKVDYLFDALK	TLIEIDKKEPIKVDYL	DYLFDALKVDRIQFAN	K	E	P	L	K	V	13	1	1549.84	Haliotis_sp_idb_2768_c0_g1_i1	Haliotis_sp_idb_2768_c0_g1_i1	1176	1188	yes	yes	2	0.00099678	103.76	4569700	429	543			2
EPLQVVMLYNK	DIDISSLREPLQVVML	QVVMLYNKNVTNVEVY	R	E	P	N	K	N	11	0	1332.71	Haliotis_sp_Tri_129603_c0_g1_i1;comp104987_c1_seq10_2 len=1719 path=[8889:0-38 5325:39-39 5326:40-163 5450:164-187 5474:188-193 5480:194-217 5504:218-277 5564:278-301 5588:302-472 5759:473-494 5781:495-1007 6294:1008-1031 6318:1032-1621 6908:1622-1627 6914:1628-1636 6923:1637-1645 6932:1646-1651 6938:1652-1660 6947:1661-1679 6966:1680-1694 6981:1695-1695 6982:1696-1698 6985:1699-1718]	Haliotis_sp_Tri_129603_c0_g1_i1	852	862	yes	no	2	0.011875	69.721	1734100	487	544	596		1
EPLSAELASFK	TKHFYSCKEPLSAELA	SAELASFKCPW_____	K	E	P	F	K	C	11	0	1190.62	Haliotis_sp_CLC_15249_c0_g1_i1	Haliotis_sp_CLC_15249_c0_g1_i1	325	335	yes	yes	2	0.0049139	97.452	47741000	375	545			3
EPMTALPLDPMSASGAYPAMGAADPYVNNMAGPGPYDLVR	PSLTPALREPMTALPL	PGPYDLVRSRGPYDPG	R	E	P	V	R	S	40	0	4106.89	Haliotis_sp_idb_3591_c0_g1_i1	Haliotis_sp_idb_3591_c0_g1_i1	184	223	yes	yes	4	1.3777e-12	78.04	5405500	442	547	471;472;473;474		2
EPSEAALNALEK	FIGNFNNREPSEAALN	AALNALEKMLECGVRN	R	E	P	E	K	M	12	0	1270.64	comp84033_c0_seq1_3 len=391 path=[1:0-390]	comp84033_c0_seq1_3 len=391 path=[1:0-390]	33	44	yes	yes	2	0.0042815	91.202	25672000	244	548			1
EPVNPCAAVHCK	VVFASIPKEPVNPCAA	PCAAVHCKVGTVCKVN	K	E	P	C	K	V	12	0	1380.63	Haliotis_sp_Tri_38314_c0_g1_i1;comp24992_c1_seq1_1 len=263 path=[477:0-262]	Haliotis_sp_Tri_38314_c0_g1_i1	24	35	yes	no	3	0.0084245	64.121	3762400	504	549			1
EPYMLYNHYGIK	KLPKLEVREPYMLYNH	LYNHYGIKQMMEEDEG	R	E	P	I	K	Q	12	0	1526.72	Haliotis_sp_Tri_12500_c0_g1_i1	Haliotis_sp_Tri_12500_c0_g1_i1	398	409	yes	yes	3	0.0053782	68.132	6104200	485	550	591		1
EQGFDGLDLDWEYPANR	TTSVTFLREQGFDGLD	DWEYPANRGSPAEDKQ	R	E	Q	N	R	G	17	0	2023.89	Haliotis_sp_idb_32310_c0_g1_i1;comp56242_c1_seq1_1 len=419 path=[865:0-418]	Haliotis_sp_idb_32310_c0_g1_i1	135	151	yes	no	2	0.0011483	78.95	1685200	437	551			1
EQILTIDPFDQR	VRGFISTKEQILTIDP	TIDPFDQRYNTFILGL	K	E	Q	Q	R	Y	12	0	1473.75	Haliotis_sp_Tri_129603_c0_g1_i1;comp105495_c0_seq9_4 len=2286 path=[9783:0-21 1946:22-1210 3135:1211-1564 19827:1565-1565 3490:1566-1729 3654:1730-2285];comp105495_c0_seq23_4 len=2970 path=[19402:0-22 1262:23-58 19462:59-65 1305:66-160 1400:161-295 1535:296-322 19538:323-324 1565:325-335 1576:336-374 1615:375-416 1657:417-426 1667:427-437 1678:438-503 19643:504-507 1748:508-513 1754:514-548 19668…	Haliotis_sp_Tri_129603_c0_g1_i1	523	534	yes	no	2	0.00012203	117.79	55774000	487	553			4
EQIQLDPSISQFR	GYVYNTAREQIQLDPS	DPSISQFRQVLDRSRK	R	E	Q	F	R	Q	13	0	1559.79	Haliotis_sp_CLC_4272_c0_g1_i1;comp104530_c1_seq1_2 len=2811 path=[3257:0-1085 8372:1086-1095 4353:1096-1272 4530:1273-1275 4533:1276-1310 4568:1311-1329 4587:1330-1565 4823:1566-1575 4833:1576-1582 4840:1583-1879 5137:1880-1913 5171:1914-2004 5262:2005-2034 5292:2035-2127 8898:2128-2137 8908:2138-2139 5397:2140-2188 11357:2189-2239 11395:2240-2252 5510:2253-2409 5667:2410-2520 5778:2521-2557 5815…	Haliotis_sp_CLC_4272_c0_g1_i1	337	349	yes	no	2	4.6078e-10	148.62	26188000	33	554			4
EQNTCPFNTDCYQGAVCCIR	SGYEISCREQNTCPFN	QGAVCCIRVSGSNPPA	R	E	Q	I	R	V	20	0	2492	Haliotis_sp_idb_288_c0_g1_i1;Haliotis_sp_Tri_116352_c0_g1_i1	Haliotis_sp_Tri_116352_c0_g1_i1	314	333	no	no	2;3	3.3002e-30	182.31	589290000	476;433	556			9
EQVANSAFVER	YYITGESKEQVANSAF	ANSAFVERVRKRGFEV	K	E	Q	E	R	V	11	0	1248.61	comp65289_c0_seq1_1 len=1940 path=[10131:0-119 1962:120-152 1995:153-1939]	comp65289_c0_seq1_1 len=1940 path=[10131:0-119 1962:120-152 1995:153-1939]	520	530	yes	yes	2	0.0039257	100.93	14170000	209	557			1
ERIPYTNSLHANLQQR	PSHFICEKERIPYTNS	LHANLQQRDSLHANLQ	K	E	R	Q	R	D	16	1	1939	tr|F8J3D2|F8J3D2_HALLA Perlucin C protein OS=Haliotis laevigata GN=perlucin C PE=2 SV=1;sp|P82596|PLC_HALLA Perlucin OS=Haliotis laevigata PE=1 SV=3	sp|P82596|PLC_HALLA Perlucin OS=Haliotis laevigata PE=1 SV=3	130	145	no	no	3;4	7.9626e-14	151.44	82675000	531;538	558			7
ESLLLTAAVPASR	TESQQAGRESLLLTAA	TAAVPASRYKGEIGYD	R	E	S	S	R	Y	13	0	1326.75	comp79626_c0_seq1_4 len=1656 path=[1634:0-1091 2726:1092-1132 2767:1133-1655];Haliotis_sp_idb_43266_c0_g1_i1	comp79626_c0_seq1_4 len=1656 path=[1634:0-1091 2726:1092-1132 2767:1133-1655]	203	215	yes	no	2;3	3.0452e-05	120.87	257680000	232	560			6
ESTLHLVLR	LSDYNIQKESTLHLVL	STLHLVLRLRGGMQIF	K	E	S	L	R	L	9	0	1066.61	comp85993_c0_seq3_1 len=269 path=[1:0-25 2598:26-29 1290:30-56 1317:57-133 3005:134-185 3038:186-199 2517:200-215 1475:216-235 3070:236-245 3080:246-268];comp64346_c0_seq4_6 len=435 path=[457:0-206 227:207-227 970:228-434];comp64346_c0_seq2_6 len=435 path=[974:0-206 973:207-227 970:228-434];comp64346_c0_seq1_6 len=435 path=[457:0-206 922:207-227 971:228-434];comp85993_c0_seq1_3 len=458 path=[2343…	comp85993_c0_seq3_1 len=269 path=[1:0-25 2598:26-29 1290:30-56 1317:57-133 3005:134-185 3038:186-199 2517:200-215 1475:216-235 3070:236-245 3080:246-268]	17	25	yes	no	2;3	0.0002776	160.56	15684000	52	561;562			4
ESTQVANDVLSSPNIETGAQGLSSVSQQVAHVSQQVSHDGTSVK	GVRNPGMRESTQVAND	SHDGTSVKDRTLDSST	R	E	S	V	K	D	44	0	4505.19	Haliotis_sp_idb_3591_c0_g1_i1	Haliotis_sp_idb_3591_c0_g1_i1	932	975	yes	yes	4	3.4953e-48	146.7	31502000	442	563			3
ESVGTNLALNKPATSSSNK	AKNEAVTKESVGTNLA	PATSSSNKDGSQPGWL	K	E	S	N	K	D	19	1	1916.98	Haliotis_sp_idb_2768_c0_g1_i1	Haliotis_sp_idb_2768_c0_g1_i1	857	875	yes	yes	2;3	3.351e-10	131.25	60479000	429	564			7
ESVSSGYITQK	PVLHNPQRESVSSGYI	SSGYITQKSYPTSCAE	R	E	S	Q	K	S	11	0	1197.59	Haliotis_sp_CLC_18921_c0_g1_i1;comp52213_c0_seq1_3 len=2417 path=[2395:0-1708 4104:1709-1900 4296:1901-2416]	Haliotis_sp_CLC_18921_c0_g1_i1	181	191	yes	no	2	0.0075122	93.345	21514000	184	565			4
ETDMGVCNAPCFDAGDTR	NLLPTDEKETDMGVCN	CFDAGDTRRNEQMGLT	K	E	T	T	R	R	18	0	2014.78	Haliotis_sp_idb_25746_c0_g1_i1;Haliotis_sp_idb_25748_c0_g1_i1	Haliotis_sp_idb_25746_c0_g1_i1	297	314	yes	no	2;3	2.5583e-05	106.93	152410000	424	566;567	412		10
ETDMGVCNAPCFDAGDTRR	NLLPTDEKETDMGVCN	FDAGDTRRNEQMGLTS	K	E	T	R	R	N	19	1	2170.88	Haliotis_sp_idb_25746_c0_g1_i1;Haliotis_sp_idb_25748_c0_g1_i1	Haliotis_sp_idb_25746_c0_g1_i1	297	315	yes	no	3	1.4146e-05	75.548	59272000	424	568	412		4
ETVSEESNVLCLSK	SDPVVSYRETVSEESN	SNVLCLSKSPNKHNRL	R	E	T	S	K	S	14	0	1593.76	comp62063_c0_seq1_1 len=3033 path=[1:0-911 913:912-1644 1646:1645-2400 2402:2401-3032]	comp62063_c0_seq1_1 len=3033 path=[1:0-911 913:912-1644 1646:1645-2400 2402:2401-3032]	603	616	yes	yes	2	0.0013062	98.943	4355800	197	571			1
ETVSVPLHVPAPLIDR	SLQILVNKETVSVPLH	VPAPLIDRIVVDDDSL	K	E	T	D	R	I	16	0	1741.97	Haliotis_sp_idb_2772_c0_g1_i1;Haliotis_sp_CLC_3878_c0_g1_i1	Haliotis_sp_idb_2772_c0_g1_i1	897	912	no	no	2;3	0.00057878	103.88	38584000	430;388	572			4
ETVVEVPQVTWEDIGGLEDVKR	QSNPSALRETVVEVPQ	GGLEDVKRELQELVQY	R	E	T	K	R	E	22	1	2497.27	comp54249_c0_seq1_2 len=2907 path=[2885:0-27 2913:28-2564 5450:2565-2569 5455:2570-2906]	comp54249_c0_seq1_2 len=2907 path=[2885:0-27 2913:28-2564 5450:2565-2569 5455:2570-2906]	489	510	yes	yes	3	7.2267e-11	114.37	2717400	190	573			1
EVDEQMLNVQNK	FRGRMSMKEVDEQMLN	QMLNVQNKNSSYFVEW	K	E	V	N	K	N	12	0	1445.68	comp109271_c0_seq1_3 len=1300 path=[1:0-1299];Haliotis_sp_CLC_3530_c0_g1_i1;Haliotis_sp_idb_54688_c0_g1_i1;Haliotis_sp_idb_19738_c0_g1_i1;tr|G9K382|G9K382_HALDV Putative tubulin beta chain OS=Haliotis diversicolor GN=TUBB PE=2 SV=1	Haliotis_sp_idb_19738_c0_g1_i1	378	389	no	no	2	1.005e-07	149.94	15063000	58;412	580;581	44		2
EVDIGIPDATGR	RRFGRFDREVDIGIPD	GIPDATGRLEILQIHT	R	E	V	G	R	L	12	0	1241.63	comp54249_c0_seq1_2 len=2907 path=[2885:0-27 2913:28-2564 5450:2565-2569 5455:2570-2906];Haliotis_sp_CLC_2239_c0_g1_i1;comp88090_c0_seq2_2 len=3013 path=[7022:0-158 3660:159-2989 7846:2990-3012];comp88090_c0_seq5_2 len=3082 path=[3432:0-227 3660:228-3058 7846:3059-3081];comp88090_c0_seq3_2 len=3202 path=[7022:0-158 3660:159-2989 6491:2990-3113 6616:3114-3201];comp88090_c0_seq4_2 len=3271 path=[34…	comp54249_c0_seq1_2 len=2907 path=[2885:0-27 2913:28-2564 5450:2565-2569 5455:2570-2906]	389	400	yes	no	2	0.0021591	95.417	4131600	190	582			1
EVIVQYNPNLETR	VGDVTFQREVIVQYNP	YNPNLETRIDQIITMS	R	E	V	T	R	I	13	0	1573.81	Haliotis_sp_idb_18575_c0_g1_i1	Haliotis_sp_idb_18575_c0_g1_i1	173	185	yes	yes	2	1.0284e-12	160.38	45547000	410	585			5
EVQGHESSLFK	DDAAVQHREVQGHESS	GHESSLFKSYFPRGIM	R	E	V	F	K	S	11	0	1259.61	Haliotis_sp_Tri_91049_c0_g1_i1;comp93951_c0_seq1_3 len=2511 path=[2491:0-1214 3706:1215-1216 3708:1217-1250 3742:1251-1261 3753:1262-1597 4091:1598-1691 4185:1692-1748 6236:1749-1764 4258:1765-2365 4859:2366-2405 4899:2406-2510];tr|B6RB97|B6RB97_HALDI Gelsolin OS=Haliotis discus discus PE=2 SV=1;Haliotis_sp_CLC_5447_c0_g1_i1;Haliotis_sp_idb_15505_c0_g1_i1;comp97886_c0_seq1_6 len=2035 path=[1:0-28…	Haliotis_sp_Tri_91049_c0_g1_i1	129	139	no	no	2	4.4901e-06	140.63	3420300	279;297	586			1
EVQVTAHQEDPNLSR	AEPDVGVREVQVTAHQ	QEDPNLSRGVSFTSVL	R	E	V	S	R	G	15	0	1721.83	Haliotis_sp_CLC_1125_c0_g1_i1	Haliotis_sp_CLC_1125_c0_g1_i1	354	368	yes	yes	2;3	1.9222e-25	192.78	251430000	367	587			10
EVVMALEEDPEFR	LPYDRYLREVVMALEE	LEEDPEFRKKLEESNV	R	E	V	F	R	K	13	0	1562.73	comp92223_c1_seq1_1 len=1422 path=[5715:0-199 5915:200-218 5934:219-467 17974:468-468 6184:469-484 6200:485-1421];comp92223_c1_seq2_1 len=1458 path=[5715:0-199 5915:200-218 5934:219-467 17951:468-470 15696:471-503 17974:504-504 6184:505-520 6200:521-1457];Haliotis_sp_Tri_135246_c0_g1_i1;Haliotis_sp_idb_2286_c0_g1_i1;comp92223_c1_seq3_1 len=528 path=[5715:0-199 5915:200-218 5934:219-467 17951:468-…	comp92223_c1_seq1_1 len=1422 path=[5715:0-199 5915:200-218 5934:219-467 17974:468-468 6184:469-484 6200:485-1421]	90	102	yes	no	2	8.0932e-08	136.38	20066000	268	589	140		7
EVYDILVR	MASTWTSREVYDILVR	EVYDILVRVLSLYPGF	R	E	V	V	R	V	8	0	1005.55	Haliotis_sp_Tri_24151_c0_g1_i1	Haliotis_sp_Tri_24151_c0_g1_i1	98	105	yes	yes	2	0.0041742	168.23	685290000	497	590;591			10
EYIDCQAGR	TPGSVLSREYIDCQAG	YIDCQAGRIKATLKCE	R	E	Y	G	R	I	9	0	1110.48	Haliotis_sp_idb_982_c0_g1_i1	Haliotis_sp_idb_982_c0_g1_i1	200	208	yes	yes	2	0.0051798	118.33	9489600	471	592			3
EYSTYWSDVR	QFKLVVVKEYSTYWSD	STYWSDVRSSVLTPSK	K	E	Y	V	R	S	10	0	1304.57	Haliotis_sp_Tri_81521_c0_g1_i1	Haliotis_sp_Tri_81521_c0_g1_i1	171	180	yes	yes	2	0.0083772	101.97	9043100	515	602			1
EYSVPILIDLK	VEPEGTPKEYSVPILI	VPILIDLKQATSFSKT	K	E	Y	L	K	Q	11	0	1288.73	Haliotis_sp_Tri_105613_c0_g1_i1;comp32926_c1_seq1_1 len=528 path=[3185:0-527]	Haliotis_sp_Tri_105613_c0_g1_i1	891	901	yes	no	2	0.03514	74.611	4128300	473	603			1
FADLSEAANR	AEEWYKSKFADLSEAA	DLSEAANRNNDALRQA	K	F	A	N	R	N	10	0	1092.52	comp52564_c0_seq2_5 len=1810 path=[1:0-283 285:284-1750 1752:1751-1809]	comp52564_c0_seq2_5 len=1810 path=[1:0-283 285:284-1750 1752:1751-1809]	325	334	yes	yes	2	1.4653e-05	159.79	3994400	187	605			1
FADLTQEEFK	TAVYGATKFADLTQEE	DLTQEEFKQNYLSKKT	K	F	A	F	K	Q	10	0	1226.58	Haliotis_sp_idb_44191_c0_g1_i1;comp105290_c0_seq2_6 len=2532 path=[1:0-47 8877:48-178 196:179-199 9012:200-202 9051:203-260 9056:261-265 9061:266-286 299:287-319 5190:320-332 345:333-358 5444:359-371 384:372-412 425:413-456 469:457-457 470:458-481 494:482-636 649:637-693 9257:694-711 724:712-731 744:732-765 9295:766-805 9327:806-905 918:906-1014 9478:1015-1043 1056:1044-1063 1076:1064-1064 1077:1…	Haliotis_sp_idb_44191_c0_g1_i1	460	469	yes	no	2	0.001417	121.9	53675000	450	606			5
FAIFCDNMK	TEDEEAKRFAIFCDNM	AIFCDNMKIARKLNET	R	F	A	M	K	I	9	0	1144.5	Haliotis_sp_idb_44191_c0_g1_i1;comp105290_c0_seq2_6 len=2532 path=[1:0-47 8877:48-178 196:179-199 9012:200-202 9051:203-260 9056:261-265 9061:266-286 299:287-319 5190:320-332 345:333-358 5444:359-371 384:372-412 425:413-456 469:457-457 470:458-481 494:482-636 649:637-693 9257:694-711 724:712-731 744:732-765 9295:766-805 9327:806-905 918:906-1014 9478:1015-1043 1056:1044-1063 1076:1064-1064 1077:1…	Haliotis_sp_idb_44191_c0_g1_i1	432	440	yes	no	2	0.042725	61.161	3625100	450	607	507		1
FAIQDISVEETSAK	MIWTIILRFAIQDISV	SVEETSAKEGLLLWCQ	R	F	A	A	K	E	14	0	1536.77	comp352483_c0_seq1_2 len=480 path=[458:0-479]	comp352483_c0_seq1_2 len=480 path=[458:0-479]	114	127	yes	yes	2	2.6386e-05	119.87	3200400	156	608			1
FALATVNAK	DDVQTMAKFALATVNA	ALATVNAKENSQRQMV	K	F	A	A	K	E	9	0	933.528	Haliotis_sp_idb_44191_c0_g1_i1;comp96813_c0_seq1_5 len=1118 path=[1108:0-120 1229:121-127 1236:128-160 1269:161-303 2442:304-331 1440:332-567 3927:568-586 3943:587-696 1805:697-718 1827:719-822 1931:823-826 1935:827-903 4073:904-925 2034:926-940 4085:941-957 2066:958-981 4116:982-1025 2134:1026-1041 2150:1042-1071 2670:1072-1117];Haliotis_sp_CLC_6293_c0_g1_i1	Haliotis_sp_idb_44191_c0_g1_i1	44	52	no	no	2	0.011732	106.68	1188900	450;394	609			1
FAMDFNSK	TFKWCRPRFAMDFNSK	FAMDFNSKRIRNKVIR	R	F	A	S	K	R	8	0	958.422	Haliotis_sp_Tri_111928_c0_g1_i1;comp64272_c0_seq1_3 len=1172 path=[1150:0-1147 2298:1148-1171]	Haliotis_sp_Tri_111928_c0_g1_i1	78	85	yes	no	2	0.008505	110.22	22996000	204	610	98		8
FANAELGSTVYIR	KSGLRIPRFANAELGS	LGSTVYIRIRYRGEGS	R	F	A	I	R	I	13	0	1439.74	Haliotis_sp_idb_25730_c0_g1_i1	Haliotis_sp_idb_25730_c0_g1_i1	641	653	no	no	2	6.7504e-13	164.48	28793000	423	611			7
FCNQFLEFHMSEK	TWYGINPRFCNQFLEF	LEFHMSEKGEFYVANR	R	F	C	E	K	G	13	0	1715.74	Haliotis_sp_CLC_303_c0_g1_i1	Haliotis_sp_CLC_303_c0_g1_i1	366	378	yes	yes	2;3	4.9955e-05	108.72	811400000	386	614;615	302		15
FDATSQNCLR	LNCPASLKFDATSQNC	ATSQNCLRVSPSCMHM	K	F	D	L	R	V	10	0	1210.54	Haliotis_sp_idb_2772_c0_g1_i1;Haliotis_sp_Tri_120375_c0_g1_i1	Haliotis_sp_idb_2772_c0_g1_i1	74	83	yes	no	2	5.8325e-08	193.82	53197000	430	616			4
FDDDRFDDDR	DDWDDDDRFDDDRFDD	DDRFDDDRWDDDRFDD	R	F	D	D	R	W	10	1	1314.51	Haliotis_sp_Tri_57798_c0_g1_i1;Haliotis_sp_idb_58203_c0_g1_i1;sp|P86736|DGRP_HALAI Aspartate and glycine-rich protein (Fragment) OS=Haliotis asinina PE=1 SV=1	Haliotis_sp_Tri_57798_c0_g1_i1	344	353	no	no	2;3	4.4374e-06	172.17	4837500000	507;529	617			40
FDDDRFDDDRFDDDR	WDDWDDDRFDDDRFDD	DDRFDDDRFDDDRWDD	R	F	D	D	R	F	15	2	1962.76	Haliotis_sp_idb_58203_c0_g1_i1;sp|P86736|DGRP_HALAI Aspartate and glycine-rich protein (Fragment) OS=Haliotis asinina PE=1 SV=1	REV__Haliotis_sp_idb_58203_c0_g1_i1	19	33	yes	no	2;3;4	7.4542e-24	189.09	4159200000	529	618			33
FDDDRFDDDRWDDDR	DDWDDDDRFDDDRFDD	DDRWDDDRFDDDRWDD	R	F	D	D	R	F	15	2	2001.77	Haliotis_sp_Tri_57798_c0_g1_i1	Haliotis_sp_Tri_57798_c0_g1_i1	344	358	yes	yes	2;3;4	4.5652e-07	136.92	1477600000	507	619			17
FDDDRWDDDR	DDRFDDDRFDDDRWDD	DDRWDDDRFDDDRWDD	R	F	D	D	R	F	10	1	1353.52	Haliotis_sp_Tri_57798_c0_g1_i1	Haliotis_sp_Tri_57798_c0_g1_i1	349	358	no	no	2;3	3.0281e-11	209.8	2782300000	507	620			24
FDEWVKDK	IRKCVGCKFDEWVKDK	FDEWVKDKSLNCRFFN	K	F	D	D	K	S	8	1	1065.51	Haliotis_sp_idb_50884_c0_g1_i1;sp|P86728|UP5_HALAI Uncharacterized protein 5 OS=Haliotis asinina PE=1 SV=1	Haliotis_sp_idb_50884_c0_g1_i1	108	115	yes	no	2;3	0.0078149	131.22	110920000	454	621			6
FDGVDVDWEYPANR	VKFIRENKFDGVDVDW	DWEYPANRGSPPEDRQ	K	F	D	N	R	G	14	0	1681.74	Haliotis_sp_CLC_2296_c0_g1_i1	Haliotis_sp_CLC_2296_c0_g1_i1	150	163	yes	yes	2	2.6386e-05	119.87	13432000	380	622			4
FDMGTWDR	MNMMSQRRFDMGTWDR	FDMGTWDREGFNMF__	R	F	D	D	R	E	8	0	1026.42	Haliotis_sp_CLC_1642_c0_g1_i1;comp85674_c0_seq1_1 len=1364 path=[2827:0-66 1553:67-628 2115:629-650 2137:651-998 2485:999-1296 2783:1297-1363];comp85674_c0_seq2_1 len=1436 path=[1414:0-138 1553:139-700 2115:701-722 2137:723-1070 2485:1071-1368 2783:1369-1435]	Haliotis_sp_CLC_1642_c0_g1_i1	188	195	yes	no	2	0.013479	136.8	109110000	249	623;624	126		8
FDPTSQTCVR	INCPSSLRFDPTSQTC	PTSQTCVRFSPSCLNM	R	F	D	V	R	F	10	0	1209.54	Haliotis_sp_CLC_3878_c0_g1_i1;Haliotis_sp_idb_55101_c0_g1_i1	Haliotis_sp_CLC_3878_c0_g1_i1	74	83	yes	no	2	0.00053165	135.55	35501000	388	625			4
FDQASSNCLR	LNCPPNLRFDQASSNC	QASSNCLRYSPACVNM	R	F	D	L	R	Y	10	0	1196.52	Haliotis_sp_idb_982_c0_g1_i1	Haliotis_sp_idb_982_c0_g1_i1	76	85	yes	yes	2	0.00019671	148.56	31273000	471	626			5
FDWHGFDSPFPWK	VKMPEMPKFDWHGFDS	FDSPFPWKIUUINFPF	K	F	D	W	K	I	13	0	1664.74	comp88250_c0_seq2_2 len=449 path=[427:0-23 451:24-62 490:63-69 497:70-80 508:81-101 1523:102-128 556:129-266 694:267-290 718:291-294 722:295-425 1622:426-448];comp88250_c0_seq1_2 len=422 path=[427:0-23 451:24-62 490:63-69 497:70-80 508:81-101 556:102-239 694:240-263 718:264-267 722:268-398 1622:399-421]	comp88250_c0_seq2_2 len=449 path=[427:0-23 451:24-62 490:63-69 497:70-80 508:81-101 1523:102-128 556:129-266 694:267-290 718:291-294 722:295-425 1622:426-448]	108	120	yes	no	2;3	5.0306e-14	168.76	608190000	257	627			9
FEELCSDLFR	YSKISRARFEELCSDL	ELCSDLFRSTLEPVEK	R	F	E	F	R	S	10	0	1314.59	Haliotis_sp_idb_22145_c0_g1_i1;comp101254_c0_seq1_3 len=2326 path=[1:0-118 6771:119-257 6801:258-276 278:277-301 6835:302-1057 1059:1058-1060 1062:1061-2097 7204:2098-2118 2120:2119-2174 7242:2175-2177 7245:2178-2192 7260:2193-2296 7349:2297-2303 7337:2304-2315 4903:2316-2325];comp101254_c0_seq2_3 len=2417 path=[1:0-118 6771:119-257 6801:258-276 278:277-301 6835:302-1057 1059:1058-1060 1062:1061-…	Haliotis_sp_idb_22145_c0_g1_i1	307	316	yes	no	2	0.035368	81.017	2757800	3	628			1
FEELNADLFR	YTSITRARFEELNADL	ELNADLFRGTLDPVEK	R	F	E	F	R	G	10	0	1252.61	comp79549_c0_seq1_2 len=2081 path=[4331:0-15 2061:16-1969 4016:1970-2008 4058:2009-2080];comp145818_c0_seq1_2 len=1024 path=[1002:0-1023]	comp79549_c0_seq1_2 len=2081 path=[4331:0-15 2061:16-1969 4016:1970-2008 4058:2009-2080]	322	331	no	no	2	0.0025363	113.93	7770500	231	629			3
FEELNMDLFR	SETLTRAKFEELNMDL	ELNMDLFRSTMKPVQK	K	F	E	F	R	S	10	0	1312.61	comp136401_c0_seq1_5 len=2422 path=[2400:0-2421];Haliotis_sp_Tri_2770_c0_g1_i1;comp99703_c0_seq1_2 len=2817 path=[2795:0-1060 3856:1061-1739 4535:1740-1764 4560:1765-1802 4598:1803-1812 4608:1813-1836 4632:1837-2307 5103:2308-2429 5225:2430-2816]	comp136401_c0_seq1_5 len=2422 path=[2400:0-2421]	369	378	yes	no	2	0.0026912	97.813	2485900	86	630	56		1
FEEVAALVDDK	VGIGSSIRFEEVAALV	VAALVDDKSKVFLLNT	R	F	E	D	K	S	11	0	1234.61	Haliotis_sp_CLC_146_c0_g1_i1;Haliotis_sp_idb_13068_c0_g1_i1;Haliotis_sp_idb_13069_c0_g1_i1	Haliotis_sp_CLC_146_c0_g1_i1	199	209	yes	no	2	0.0043322	99.5	176570000	373	631			5
FEIWDTAGQER	CLDDTTVKFEIWDTAG	WDTAGQERYHSLAPMY	K	F	E	E	R	Y	11	0	1350.62	Haliotis_sp_Tri_101507_c0_g1_i1;comp98101_c0_seq1_6 len=3531 path=[1:0-422 424:423-424 426:425-821 823:822-832 834:833-1200 1202:1201-1789 1791:1790-1809 8548:1810-2390 2392:2391-3050 3052:3051-3530]	Haliotis_sp_Tri_101507_c0_g1_i1	71	81	yes	no	2	0.011016	89.805	1957800	301	632			1
FEMPSELTYYHDMHAQR	PMAVRELRFEMPSELT	YHDMHAQREDDNTFVD	R	F	E	Q	R	E	17	0	2153.93	Haliotis_sp_idb_982_c0_g1_i1	Haliotis_sp_idb_982_c0_g1_i1	2536	2552	yes	yes	4	0.00018629	76.158	21171000	471	635	547;548		2
FETLEDCR	GCLGNANRFETLEDCR	FETLEDCRRRCGGGDL	R	F	E	C	R	R	8	0	1068.45	comp84928_c0_seq1_4 len=593 path=[571:0-73 645:74-129 1852:130-130 1387:131-175 1872:176-361 933:362-413 985:414-445 1017:446-450 1022:451-592]	comp84928_c0_seq1_4 len=593 path=[571:0-73 645:74-129 1852:130-130 1387:131-175 1872:176-361 933:362-413 985:414-445 1017:446-450 1022:451-592]	94	101	yes	yes	2	0.0043948	167.24	69379000	247	637			5
FETLEDCRR	GCLGNANRFETLEDCR	ETLEDCRRRCGGGDLC	R	F	E	R	R	R	9	1	1224.56	comp84928_c0_seq1_4 len=593 path=[571:0-73 645:74-129 1852:130-130 1387:131-175 1872:176-361 933:362-413 985:414-445 1017:446-450 1022:451-592]	comp84928_c0_seq1_4 len=593 path=[571:0-73 645:74-129 1852:130-130 1387:131-175 1872:176-361 933:362-413 985:414-445 1017:446-450 1022:451-592]	94	102	yes	yes	3	0.0052236	107.57	13124000	247	638			3
FFAEGSLETWR	QIIENEARFFAEGSLE	EGSLETWRFNNAIQES	R	F	F	W	R	F	11	0	1341.64	Haliotis_sp_CLC_146_c0_g1_i1;Haliotis_sp_idb_13068_c0_g1_i1;Haliotis_sp_Tri_105374_c0_g1_i1	Haliotis_sp_CLC_146_c0_g1_i1	737	747	yes	no	2	6.6213e-06	139.86	13661000	373	639			4
FFEVISTTTDPGVSR	APPGTVPKFFEVISTT	TTDPGVSRELTFEDTT	K	F	F	S	R	E	15	0	1654.82	Haliotis_sp_idb_23519_c0_g1_i1;comp94729_c0_seq3_2 len=685 path=[159:0-29 189:30-30 2532:31-54 5414:55-55 5415:56-684];Haliotis_sp_CLC_21451_c0_g1_i1;Haliotis_sp_Tri_4114_c0_g1_i1	Haliotis_sp_idb_23519_c0_g1_i1	1325	1339	yes	no	2	0.023214	62.861	1190700	420	640			1
FFPEDVSEELIQEITQR	LQFKFRAKFFPEDVSE	LIQEITQRMFYLQVKE	K	F	F	Q	R	M	17	0	2079.02	Haliotis_sp_idb_18825_c0_g1_i1;Haliotis_sp_idb_18822_c0_g1_i1;comp92750_c0_seq4_1 len=2029 path=[4060:0-91 4152:92-814 4875:815-836 4897:837-1812 10530:1813-1814 9406:1815-2028];comp92750_c0_seq1_1 len=2194 path=[4060:0-91 8326:92-256 4152:257-979 4875:980-1001 4897:1002-1977 10530:1978-1979 9406:1980-2193];comp92750_c0_seq3_1 len=4082 path=[4060:0-91 4152:92-814 4875:815-836 4897:837-1812 10530:…	Haliotis_sp_idb_18825_c0_g1_i1	84	100	yes	no	3	0.00015139	81.656	2624100	271	641			2
FFPWIHWSK	ESLTIRFRFFPWIHWS	FPWIHWSKEKMRRAVI	R	F	F	S	K	E	9	0	1246.63	Haliotis_sp_CLC_146_c0_g1_i1;Haliotis_sp_idb_13068_c0_g1_i1;Haliotis_sp_Tri_105374_c0_g1_i1	Haliotis_sp_CLC_146_c0_g1_i1	762	770	yes	no	3	0.018533	69.375	3562300	373	642			3
FGAQIGLDFLTFITDSNAPDDLK	VWNHATGRFGAQIGLD	SNAPDDLKTVQNGMDQ	R	F	G	L	K	T	23	0	2497.24	Haliotis_sp_Tri_25106_c0_g1_i1	Haliotis_sp_Tri_25106_c0_g1_i1	232	254	yes	yes	2;3	3.4328e-26	162.39	122700000	498	644			14
FGFNTPR	PMRSSMWRFGFNTPRN	RFGFNTPRNYDDNGLN	R	F	G	P	R	N	7	0	837.413	Haliotis_sp_CLC_1125_c0_g1_i1	Haliotis_sp_CLC_1125_c0_g1_i1	43	49	yes	yes	2	0.043763	154.09	16231000	367	645			1
FGFPEGSVELYAEK	LTAVVQKRFGFPEGSV	SVELYAEKVATRGLCA	R	F	G	E	K	V	14	0	1571.75	comp78671_c0_seq1_1 len=812 path=[790:0-691 1898:692-698 1905:699-771 1562:772-811]	comp78671_c0_seq1_1 len=812 path=[790:0-691 1898:692-698 1905:699-771 1562:772-811]	81	94	yes	yes	2	0.018708	68.044	2722400	230	646			1
FGHTLVR	VFGAAAFRFGHTLVRT	RFGHTLVRTFFSRRLP	R	F	G	V	R	T	7	0	828.461	Haliotis_sp_idb_25746_c0_g1_i1;Haliotis_sp_idb_25748_c0_g1_i1;Haliotis_sp_CLC_532_c0_g1_i1;comp39177_c0_seq1_3 len=251 path=[229:0-142 372:143-250]	Haliotis_sp_idb_25746_c0_g1_i1	416	422	yes	no	2	0.00057921	190.71	75258000	424	648			3
FGLALNFR	SNRSLGKKFGLALNFR	FGLALNFRINYVPNKP	K	F	G	F	R	I	8	0	936.518	Haliotis_sp_CLC_303_c0_g1_i1	Haliotis_sp_CLC_303_c0_g1_i1	605	612	yes	yes	2	0.0055458	162.07	739930000	386	649			15
FGNPSDHNNEPAPVNMPSR	ALPEIVFRFGNPSDHN	APVNMPSRNLEEETRQ	R	F	G	S	R	N	19	0	2078.92	Haliotis_sp_idb_6290_c0_g1_i1	Haliotis_sp_idb_6290_c0_g1_i1	1027	1045	yes	yes	3	3.4123e-05	70.555	15185000	463	650	529		2
FGPMEPETNAPASGVPPPPR	NADKMSFRFGPMEPET	SGVPPPPRRLDTMIQE	R	F	G	P	R	R	20	0	2046.98	Haliotis_sp_idb_6290_c0_g1_i1	Haliotis_sp_idb_6290_c0_g1_i1	929	948	yes	yes	3	3.644e-05	65.423	10679000	463	651	530		1
FGSPNQFGSQFGGQSSFGDTSQFGAR	SFGSRRSKFGSPNQFG	DTSQFGARSQFGSVPQ	K	F	G	A	R	S	26	0	2697.18	Haliotis_sp_Tri_108584_c0_g1_i1	Haliotis_sp_Tri_108584_c0_g1_i1	309	334	yes	yes	2;3	3.6745e-31	157.49	213840000	475	652			17
FGSQPIVPR	QTMGSSQRFGSQPIVP	GSQPIVPRSHFLQRYP	R	F	G	P	R	S	9	0	999.55	Haliotis_sp_Tri_45070_c0_g1_i1	Haliotis_sp_Tri_45070_c0_g1_i1	1065	1073	yes	yes	2	0.0016712	141.52	224160000	505	653			6
FHALFGPASEAER	SSFRDDCKFHALFGPA	GPASEAERTAGDRVVF	K	F	H	E	R	T	13	0	1430.69	Haliotis_sp_Tri_88331_c0_g1_i1;comp101550_c1_seq1_3 len=2684 path=[2888:0-1014 3903:1015-1703 15176:1704-1706 4595:1707-1802 4691:1803-1898 15270:1899-1899 4788:1900-1901 4790:1902-2034 4923:2035-2062 10588:2063-2111 5000:2112-2247 5136:2248-2262 5151:2263-2395 5284:2396-2405 5294:2406-2560 5449:2561-2590 5479:2591-2683]	Haliotis_sp_Tri_88331_c0_g1_i1	216	228	yes	no	3	0.00024086	97.779	12600000	5	654			3
FHIFATPTLGQVVDISIR	CPMVYSTRFHIFATPT	QVVDISIREHGKDFLR	R	F	H	I	R	E	18	0	2013.1	Haliotis_sp_idb_982_c0_g1_i1	Haliotis_sp_idb_982_c0_g1_i1	2426	2443	yes	yes	3	8.5409e-36	197.15	23101000	471	655			3
FHLTITILK	FPLPVNNRFHLTITIL	HLTITILKQHFEVRVD	R	F	H	L	K	Q	9	0	1084.66	Haliotis_sp_idb_13824_c0_g1_i1	Haliotis_sp_idb_13824_c0_g1_i1	747	755	yes	yes	2;3	0.0045493	120.99	5728100	403	656			4
FHMTVTLSNK	FPFTMNKKFHMTVTLS	MTVTLSNKQYKISVDG	K	F	H	N	K	Q	10	0	1176.6	Haliotis_sp_idb_982_c0_g1_i1	Haliotis_sp_idb_982_c0_g1_i1	2837	2846	yes	yes	2;3	0.00013621	134.84	33125000	471	657	549		3
FHPMEWHGK	PFVSRFVRFHPMEWHG	HPMEWHGKISMRVGLL	R	F	H	G	K	I	9	0	1167.53	Haliotis_sp_idb_10147_c0_g1_i1;comp92459_c0_seq7_1 len=3536 path=[24690:0-221 24912:222-228 10457:229-730 14471:731-737 10966:738-1008 11237:1009-1009 11238:1010-2109 12338:2110-2977 3338:2978-3503 522:3504-3535];comp92459_c0_seq4_1 len=3629 path=[23354:0-114 10250:115-321 10457:322-823 14471:824-830 10966:831-1101 11237:1102-1102 11238:1103-2202 12338:2203-3070 3338:3071-3596 522:3597-3628];comp…	Haliotis_sp_idb_10147_c0_g1_i1	336	344	yes	no	3	0.0072945	83.998	1123600	270	658	142		1
FHTVHWHR	PIIARFVKFHTVHWHR	FHTVHWHRHPSMRVEI	K	F	H	H	R	H	8	0	1118.55	Haliotis_sp_idb_10147_c0_g1_i1;comp92459_c0_seq7_1 len=3536 path=[24690:0-221 24912:222-228 10457:229-730 14471:731-737 10966:738-1008 11237:1009-1009 11238:1010-2109 12338:2110-2977 3338:2978-3503 522:3504-3535];comp92459_c0_seq4_1 len=3629 path=[23354:0-114 10250:115-321 10457:322-823 14471:824-830 10966:831-1101 11237:1102-1102 11238:1103-2202 12338:2203-3070 3338:3071-3596 522:3597-3628];comp…	Haliotis_sp_idb_10147_c0_g1_i1	159	166	yes	no	3	0.017418	84.743	807070	270	659			1
FHVEEEGKGK	VILLENLRFHVEEEGK	VEEEGKGKDASGNKVK	R	F	H	G	K	D	10	1	1158.57	comp118163_c0_seq1_4 len=717 path=[1:0-716]	comp118163_c0_seq1_4 len=717 path=[1:0-716]	143	152	yes	yes	3	0.0026548	98.055	205130	75	660			1
FHVYATPTLAQMIEVHIVNTANR	CPPVVSTKFHVYATPT	HIVNTANRRHWPVMTA	K	F	H	N	R	R	23	0	2624.35	Haliotis_sp_Tri_120377_c0_g1_i1	Haliotis_sp_Tri_120377_c0_g1_i1	321	343	yes	yes	4	6.5987e-09	84.946	1978000	479	661	579		1
FIILSDSPTAPVEESNIK	DVPLSGQRFIILSDSP	PVEESNIKVKICKPTT	R	F	I	I	K	V	18	0	1959.02	comp46614_c0_seq1_4 len=554 path=[1:0-553];Haliotis_sp_Tri_23502_c0_g1_i1	comp46614_c0_seq1_4 len=554 path=[1:0-553]	145	162	yes	no	2;3	8.9174e-06	116.06	38163000	164	662			6
FISFIVHVTEDPDDIPK	GADLPSARFISFIVHV	EDPDDIPKYRDFTHMV	R	F	I	P	K	Y	17	0	1971	Haliotis_sp_idb_25746_c0_g1_i1;Haliotis_sp_idb_25748_c0_g1_i1	Haliotis_sp_idb_25746_c0_g1_i1	140	156	yes	no	2;3	6.127e-06	123.02	369870000	424	663			43
FIVDAIDGSGVR	TSDTSVYRFIVDAIDG	AIDGSGVRAPQPANVD	R	F	I	V	R	A	12	0	1247.65	Haliotis_sp_idb_1321_c0_g1_i1;comp107313_c0_seq1_1 len=23161 path=[1:0-25 27:26-687 689:688-1040 51643:1041-1124 47524:1125-1126 1128:1127-2114 2116:2115-2116 2118:2117-3775 3777:3776-4372 4374:4373-4408 4410:4409-4576 4578:4577-4644 4646:4645-4716 4718:4717-6321 6323:6322-6329 6331:6330-6457 6459:6458-7628 7630:7629-8470 8472:8471-10786 52568:10787-10788 52570:10789-10866 52600:10867-11006 52667…	Haliotis_sp_idb_1321_c0_g1_i1	1039	1050	yes	no	2	0.0065288	86.772	1395600	49	664			1
FIVGFTQCRPDLVLTFSHGIK	ITCTCALKFIVGFTQC	LTFSHGIKDESGSNTF	K	F	I	I	K	D	21	1	2434.28	Haliotis_sp_CLC_146_c0_g1_i1;Haliotis_sp_idb_13068_c0_g1_i1;Haliotis_sp_Tri_105374_c0_g1_i1	Haliotis_sp_CLC_146_c0_g1_i1	693	713	yes	no	3;4	5.8556e-07	102.98	64924000	373	665			8
FIWQDGGIFIK	KWHTDLNKFIWQDGGI	QDGGIFIKRITQWGPG	K	F	I	I	K	R	11	0	1322.7	comp73608_c1_seq1_6 len=644 path=[622:0-643]	comp73608_c1_seq1_6 len=644 path=[622:0-643]	125	135	yes	yes	2	0.0053237	96.009	20895000	227	666			6
FKDLCSEDTELLER	TGHYPAYRFKDLCSED	EDTELLERIWWTNTQN	R	F	K	E	R	I	14	1	1753.82	Haliotis_sp_idb_32872_c0_g1_i1;comp94706_c0_seq1_3 len=1255 path=[529:0-183 713:184-211 741:212-327 4367:328-343 873:344-367 897:368-432 962:433-527 1057:528-532 1062:533-619 4462:620-702 1232:703-706 1236:707-794 1324:795-878 1408:879-892 1422:893-954 1484:955-988 2730:989-1005 281:1006-1029 305:1030-1034 310:1035-1051 327:1052-1087 363:1088-1093 369:1094-1127 403:1128-1186 2674:1187-1199 475:12…	Haliotis_sp_idb_32872_c0_g1_i1	141	154	yes	no	2;3	1.2223e-05	114.31	53435000	284	667			6
FLAAGTHLGGTNLDFQMEQYIYK	MKEEDVLKFLAAGTHL	QMEQYIYKRKSDGIYI	K	F	L	Y	K	R	23	0	2616.27	comp48021_c0_seq1_2 len=1014 path=[1:0-822 824:823-1013]	comp48021_c0_seq1_2 len=1014 path=[1:0-822 824:823-1013]	38	60	yes	yes	3	1.0562e-14	128.01	999500	167	669	76		1
FLAPAYGDGISLPR	SAPTQMRRFLAPAYGD	GDGISLPRTKSVTGAD	R	F	L	P	R	T	14	0	1475.78	Haliotis_sp_idb_25746_c0_g1_i1;Haliotis_sp_idb_25748_c0_g1_i1	Haliotis_sp_idb_25746_c0_g1_i1	113	126	yes	no	2;3	3.1164e-12	148.96	2123800000	424	670			26
FLAYAYQQPAFIATMPR	KEFPAIWKFLAYAYQQ	AFIATMPRDQDIIFHY	K	F	L	P	R	D	17	0	1987	Haliotis_sp_idb_26277_c0_g1_i1;comp96136_c0_seq5_5 len=3090 path=[1:0-417 419:418-420 422:421-1744 1746:1745-2463 2465:2464-2631 10180:2632-2772 12595:2773-2790 8923:2791-2814 12621:2815-3089];comp96136_c0_seq3_5 len=3248 path=[1:0-417 419:418-420 422:421-1744 1746:1745-2463 2465:2464-2631 2633:2632-3247]	Haliotis_sp_idb_26277_c0_g1_i1	38	54	yes	no	3	0.00012412	86.548	2288500	288	671	159		2
FLEALQWQSSK	LRPSNYGRFLEALQWQ	ALQWQSSKTVRTMDTR	R	F	L	S	K	T	11	0	1335.68	Haliotis_sp_Tri_29101_c0_g1_i1	Haliotis_sp_Tri_29101_c0_g1_i1	171	181	yes	yes	2	0.00028858	122.7	457960000	501	672			5
FLELLLHNFK	LNETNTERFLELLLHN	ELLLHNFKCETTNPAG	R	F	L	F	K	C	10	0	1272.72	Haliotis_sp_idb_26030_c0_g1_i1;comp104856_c0_seq3_5 len=2741 path=[1:0-84 13888:85-89 91:90-97 99:98-160 162:161-169 171:170-268 270:269-319 13967:320-337 4954:338-364 9307:365-381 4998:382-452 5069:453-462 5079:463-519 5136:520-525 5142:526-600 14188:601-718 7400:719-738 5355:739-764 5381:765-802 5419:803-855 5472:856-877 5494:878-903 5520:904-907 5524:908-1002 14760:1003-1009 14767:1010-1082 14…	Haliotis_sp_idb_26030_c0_g1_i1	60	69	yes	no	2;3	0.0013767	114.97	363660000	425	673			10
FLGLESGQIHPSDVTTPEELVGVVDQPITR	VQSPDCSRFLGLESGQ	VVDQPITRDTPQDFIK	R	F	L	T	R	D	30	0	3232.66	Haliotis_sp_Tri_129603_c0_g1_i1;comp105495_c0_seq9_4 len=2286 path=[9783:0-21 1946:22-1210 3135:1211-1564 19827:1565-1565 3490:1566-1729 3654:1730-2285];comp105495_c0_seq23_4 len=2970 path=[19402:0-22 1262:23-58 19462:59-65 1305:66-160 1400:161-295 1535:296-322 19538:323-324 1565:325-335 1576:336-374 1615:375-416 1657:417-426 1667:427-437 1678:438-503 19643:504-507 1748:508-513 1754:514-548 19668…	Haliotis_sp_Tri_129603_c0_g1_i1	230	259	yes	no	3	2.7189e-21	113.91	37653000	487	679			2
FLHDFEVEVLLHDPTLYPDTPSK	KRCAGCEKFLHDFEVE	LYPDTPSKTCYSYPGQ	K	F	L	S	K	T	23	0	2711.35	Haliotis_sp_Tri_120379_c0_g1_i1	Haliotis_sp_Tri_120379_c0_g1_i1	1738	1760	yes	yes	4	4.9451e-12	121.21	13589000	480	680			3
FLHLIFPNVK	AIEWSWRRFLHLIFPN	HLIFPNVKWATPRS__	R	F	L	V	K	W	10	0	1226.72	Haliotis_sp_Tri_63049_c0_g1_i1	Haliotis_sp_Tri_63049_c0_g1_i1	296	305	yes	yes	2;3	0.001061	105.1	227080000	509	681			7
FLQLLSPSK	INACPLTKFLQLLSPS	LQLLSPSKQRSNIRVS	K	F	L	S	K	Q	9	0	1031.6	Haliotis_sp_idb_20328_c0_g1_i1;comp4971_c0_seq1_1 len=399 path=[1:0-398]	Haliotis_sp_idb_20328_c0_g1_i1	603	611	yes	no	2	0.040156	89.029	1965100	415	682			1
FLQLNLFHEAFSR	PRKTVGLRFLQLNLFH	LFHEAFSRNSIELFDG	R	F	L	S	R	N	13	0	1620.84	Haliotis_sp_idb_946_c0_g1_i1;comp106850_c0_seq1_5 len=9587 path=[14117:0-142 14260:143-165 33478:166-867 14985:868-872 14990:873-1399 15517:1400-1735 15853:1736-1747 15865:1748-1925 16043:1926-1927 16045:1928-2846 16965:2847-2901 17020:2902-2944 17063:2945-2963 17082:2964-3034 17153:3035-3395 17514:3396-3417 17536:3418-3460 17579:3461-4007 28256:4008-4028 18157:4029-4067 34465:4068-4615 18744:461…	Haliotis_sp_idb_946_c0_g1_i1	2138	2150	yes	no	3	0.0037707	70.889	825510	46	683			1
FLSECPYPDLFDPTSASCK	VQSGPFGRFLSECPYP	DPTSASCKDHSLVACG	R	F	L	C	K	D	19	0	2232.97	Haliotis_sp_idb_1745_c0_g1_i1;Haliotis_sp_CLC_2232_c0_g1_i1	Haliotis_sp_idb_1745_c0_g1_i1	1378	1396	yes	no	2;3	4.3232e-07	108.75	35405000	409	684			8
FLSQPFQVAEVFTGHMGK	SRARKIQRFLSQPFQV	VFTGHMGKLVPLKETI	R	F	L	G	K	L	18	0	2022	comp112217_c0_seq1_5 len=1018 path=[1:0-1017]	comp112217_c0_seq1_5 len=1018 path=[1:0-1017]	222	239	yes	yes	3	0.00018852	73.138	4508000	70	685;686	52		2
FLSSAVGGTTK	SQFNGQPRFLSSAVGG	SAVGGTTKTFSKRPTV	R	F	L	T	K	T	11	0	1066.57	Haliotis_sp_idb_3591_c0_g1_i1	Haliotis_sp_idb_3591_c0_g1_i1	817	827	yes	yes	2	0.00095977	113.22	46049000	442	687			4
FLSTLPELVPTAMAGR	AINNWSNRFLSTLPEL	VPTAMAGRLTAPMGLG	R	F	L	G	R	L	16	0	1701.91	Haliotis_sp_idb_3074_c0_g1_i1	Haliotis_sp_idb_3074_c0_g1_i1	708	723	yes	yes	3	0.00013421	98.943	4601800	435	688	442		2
FLTQLVSYYSIAPQNTR	VEFRFLEKFLTQLVSY	SIAPQNTRVGLVLYGR	K	F	L	T	R	V	17	0	2000.04	Haliotis_sp_CLC_4146_c0_g1_i1;comp87152_c0_seq1_4 len=1152 path=[1:0-8 10:9-10 12:11-34 36:35-35 37:36-59 61:60-303 305:304-306 308:307-330 332:331-879 881:880-903 905:904-1151];Haliotis_sp_idb_7271_c0_g1_i1	Haliotis_sp_CLC_4146_c0_g1_i1	48	64	yes	no	2;3	3.243e-06	118.31	40721000	253	689			9
FMDRPAESGIVLNYDPSTNK	EGTPSKLKFMDRPAES	NYDPSTNKLEVNVFNQ	K	F	M	N	K	L	20	1	2253.07	Haliotis_sp_Tri_120377_c0_g1_i1;Haliotis_sp_Tri_120381_c0_g1_i1;Haliotis_sp_idb_13824_c0_g1_i1	Haliotis_sp_idb_13824_c0_g1_i1	148	167	no	no	3	1.9365e-05	75.215	12306000	403;479	690	345		2
FMEQVIFK	EDWDLMERFMEQVIFK	FMEQVIFKYLRAEPED	R	F	M	F	K	Y	8	0	1040.54	comp211158_c0_seq1_6 len=283 path=[1:0-282]	comp211158_c0_seq1_6 len=283 path=[1:0-282]	66	73	yes	yes	2	0.044908	70.256	1716000	112	691	61		1
FMFSSMHIHVGGAGAR	VPGYTDCRFMFSSMHI	HVGGAGARHGTENRVN	R	F	M	A	R	H	16	0	1703.8	Haliotis_sp_Tri_72839_c0_g1_i1	Haliotis_sp_Tri_72839_c0_g1_i1	146	161	yes	yes	3;4	0.00015615	87.647	92243000	512	692;693	637;638		7
FNFDMGK	NPCLPSMRFNFDMGKV	RFNFDMGKVEDVMHSG	R	F	N	G	K	V	7	0	857.374	Haliotis_sp_CLC_303_c0_g1_i1	Haliotis_sp_CLC_303_c0_g1_i1	550	556	yes	yes	2	0.047635	77.741	24158000	386	694	303		1
FNFDMGKVEDVMHSGAAFAQR	NPCLPSMRFNFDMGKV	SGAAFAQREVKIIRKK	R	F	N	Q	R	E	21	1	2356.07	Haliotis_sp_CLC_303_c0_g1_i1	Haliotis_sp_CLC_303_c0_g1_i1	550	570	yes	yes	3;4	7.1095e-09	121.21	125660000	386	695	303;304		14
FNMASGSSSIR	RGSVSTDKFNMASGSS	ASGSSSIRNSGATSGS	K	F	N	I	R	N	11	0	1155.53	Haliotis_sp_idb_36583_c0_g1_i1	Haliotis_sp_idb_36583_c0_g1_i1	404	414	yes	yes	2	0.010926	71.159	1516800	444	696	500		1
FNNAIQESLTIR	EGSLETWRFNNAIQES	IQESLTIRFRFFPWIH	R	F	N	I	R	F	12	0	1404.74	Haliotis_sp_CLC_146_c0_g1_i1;Haliotis_sp_idb_13068_c0_g1_i1;Haliotis_sp_Tri_105374_c0_g1_i1	Haliotis_sp_CLC_146_c0_g1_i1	748	759	yes	no	2	2.2545e-09	160.62	109540000	373	697			5
FNNFDGLR	YQELPPFRFNNFDGLR	FNNFDGLRTAFRLTNN	R	F	N	L	R	T	8	0	981.467	Haliotis_sp_Tri_130845_c0_g1_i1;Haliotis_sp_idb_813_c0_g1_i1	Haliotis_sp_Tri_130845_c0_g1_i1	75	82	yes	no	2	0.048836	91.318	7148300	470	698			0
FNPFVTSDR	________________	NPFVTSDRSKNRKRHF	K	F	N	D	R	S	9	0	1081.52	comp45831_c0_seq1_1 len=497 path=[475:0-496]	comp45831_c0_seq1_1 len=497 path=[475:0-496]	8	16	yes	yes	2	0.017823	101.46	1358200	162	699			1
FNPGTQGHLNVR	SLVLAQNRFNPGTQGH	TQGHLNVRGRVELSDQ	R	F	N	V	R	G	12	0	1338.68	Haliotis_sp_Tri_45070_c0_g1_i1	Haliotis_sp_Tri_45070_c0_g1_i1	924	935	yes	yes	2;3	4.7888e-06	130.23	292300000	505	700			10
FNQSTASR	GDPNCTWRFNQSTASR	FNQSTASRNISHPGIV	R	F	N	S	R	N	8	0	909.43	Haliotis_sp_idb_10968_c0_g1_i1;comp112534_c0_seq1_2 len=422 path=[400:0-421];Haliotis_sp_idb_10969_c0_g1_i1	Haliotis_sp_idb_10968_c0_g1_i1	101	108	yes	no	2	0.01939	134.48	659380	71	701			1
FNVWDTAGQEK	HTNRGPIKFNVWDTAG	WDTAGQEKFGGLRDGY	K	F	N	E	K	F	11	0	1293.6	comp109641_c0_seq1_1 len=607 path=[585:0-606];tr|E6Y2Z1|E6Y2Z1_HALDV GTP-binding nuclear protein Ran OS=Haliotis diversicolor supertexta PE=2 SV=1;tr|B6RB29|B6RB29_HALDI Ran-1-prov protein OS=Haliotis discus discus PE=2 SV=1;Haliotis_sp_idb_37945_c0_g1_i1;comp82506_c0_seq1_5 len=1220 path=[1200:0-240 1443:241-1219]	comp109641_c0_seq1_1 len=607 path=[585:0-606]	86	96	yes	no	2	1.5188e-06	145.28	3013800	63	702			1
FPGGGIVTAGDGR	MQIRNDPRFPGGGIVT	IVTAGDGRDGTVVNRY	R	F	P	G	R	D	13	0	1202.6	Haliotis_sp_idb_54301_c0_g1_i1	Haliotis_sp_idb_54301_c0_g1_i1	79	91	yes	yes	2	7.473e-05	112.95	16062000	457	703			4
FPGQLNADLR	SGVTTCLRFPGQLNAD	GQLNADLRKLAVNMVP	R	F	P	L	R	K	10	0	1129.59	comp109271_c0_seq1_3 len=1300 path=[1:0-1299];Haliotis_sp_CLC_3530_c0_g1_i1;Haliotis_sp_idb_19735_c0_g1_i1;Haliotis_sp_idb_19738_c0_g1_i1;tr|G9K382|G9K382_HALDV Putative tubulin beta chain OS=Haliotis diversicolor GN=TUBB PE=2 SV=1	Haliotis_sp_idb_19738_c0_g1_i1	295	304	no	no	2	0.035368	81.017	7887100	58;412	704			1
FPSCFGQR	ADLSCTCRFPSCFGQR	FPSCFGQRNGVISVFP	R	F	P	Q	R	N	8	0	997.444	Haliotis_sp_idb_1745_c0_g1_i1;Haliotis_sp_CLC_2232_c0_g1_i1	Haliotis_sp_idb_1745_c0_g1_i1	608	615	yes	no	2	0.016703	139.28	24941000	409	705			5
FPTAVFADPDNCAR	LIENACRRFPTAVFAD	ADPDNCARYIDCSKPY	R	F	P	A	R	Y	14	0	1579.71	Haliotis_sp_idb_1745_c0_g1_i1	Haliotis_sp_idb_1745_c0_g1_i1	1788	1801	yes	yes	2	0.0026581	87.863	42709000	409	706			4
FPTCANSIICSDCER	EYEQFLSKFPTCANSI	IICSDCERYYPSCAGR	K	F	P	E	R	Y	15	0	1828.75	Haliotis_sp_idb_1745_c0_g1_i1;Haliotis_sp_CLC_2232_c0_g1_i1	Haliotis_sp_idb_1745_c0_g1_i1	769	783	yes	no	2	6.6266e-18	159.22	29917000	409	707			5
FPTPQQALAR	HVPKTKSRFPTPQQAL	TPQQALARSLPRSDIR	R	F	P	A	R	S	10	0	1127.61	Haliotis_sp_idb_6290_c0_g1_i1	Haliotis_sp_idb_6290_c0_g1_i1	554	563	yes	yes	2	0.00050035	136.57	5971500	463	708			5
FQAEMAAFK	EMRLNMQRFQAEMAAF	QAEMAAFKRRMAQLGQ	R	F	Q	F	K	R	9	0	1041.5	comp95780_c0_seq2_4 len=1153 path=[1151:0-87 1239:88-94 1246:95-227 1379:228-261 1413:262-298 4581:299-405 4649:406-435 3988:436-472 1620:473-475 1623:476-577 1725:578-611 1759:612-649 1797:650-695 1843:696-715 4790:716-768 2726:769-830 3266:831-845 1993:846-859 2007:860-917 2065:918-941 2089:942-967 2846:968-996 2168:997-1033 2205:1034-1057 2229:1058-1152]	comp95780_c0_seq2_4 len=1153 path=[1151:0-87 1239:88-94 1246:95-227 1379:228-261 1413:262-298 4581:299-405 4649:406-435 3988:436-472 1620:473-475 1623:476-577 1725:578-611 1759:612-649 1797:650-695 1843:696-715 4790:716-768 2726:769-830 3266:831-845 1993:846-859 2007:860-917 2065:918-941 2089:942-967 2846:968-996 2168:997-1033 2205:1034-1057 2229:1058-1152]	136	144	yes	yes	2	0.013658	93.649	95220000	287	709;710	156		4
FQAEMAAFNR	VMRLNMQRFQAEMAAF	AEMAAFNRQMSQLGHN	R	F	Q	N	R	Q	10	0	1183.54	Haliotis_sp_Tri_81308_c0_g1_i1	Haliotis_sp_Tri_81308_c0_g1_i1	155	164	yes	yes	2	8.1662e-06	167.12	122320000	514	711;712	641		9
FQQFIPGTGWK	PYKGDNRKFQQFIPGT	FIPGTGWKTMSCAVGT	K	F	Q	W	K	T	11	0	1307.67	Haliotis_sp_CLC_4_c0_g1_i1;Haliotis_sp_Tri_11338_c0_g1_i1	Haliotis_sp_CLC_4_c0_g1_i1	36	46	yes	no	2;3	0.00072445	116.55	5416400000	390	714			23
FQTVSAQEIGTYCAFNPTK	VTTTSAPRFQTVSAQE	YCAFNPTKVAAHPDSC	R	F	Q	T	K	V	19	0	2161.01	Haliotis_sp_idb_1745_c0_g1_i1;Haliotis_sp_CLC_2232_c0_g1_i1	Haliotis_sp_idb_1745_c0_g1_i1	1179	1197	yes	no	2;3	1.4793e-08	123.54	45635000	409	715			8
FQVVGDDLLVTNPK	TKFTGSVKFQVVGDDL	DLLVTNPKRVQKGIDI	K	F	Q	P	K	R	14	0	1543.82	Haliotis_sp_Tri_41297_c0_g1_i1;comp85374_c0_seq2_2 len=2116 path=[5023:0-175 2834:176-801 3460:802-2115];comp85374_c0_seq1_2 len=2398 path=[2376:0-114 2491:115-316 5523:317-323 5530:324-457 2834:458-1083 3460:1084-2397]	Haliotis_sp_Tri_41297_c0_g1_i1	346	359	yes	no	2	0.0019979	92.939	2659500	248	716			1
FQVVIPNDIITAIDTPGFVVYNR	TEADKSCRFQVVIPND	PGFVVYNRIMHIQHQG	R	F	Q	N	R	I	23	0	2590.38	Haliotis_sp_Tri_29101_c0_g1_i1;Haliotis_sp_CLC_652_c0_g1_i1	Haliotis_sp_Tri_29101_c0_g1_i1	257	279	yes	no	2;3	1.3959e-19	145.77	419730000	501	717			6
FRPPVIIR	RNAELASRFRPPVIIR	FRPPVIIRKADINTPV	R	F	R	I	R	K	8	1	996.623	Haliotis_sp_idb_3591_c0_g1_i1	Haliotis_sp_idb_3591_c0_g1_i1	1102	1109	yes	yes	3	0.02866	82.241	47007000	442	718			4
FRPTSDEITEESVR	SLKEDMTKFRPTSDEI	EITEESVRSFVQSFVD	K	F	R	V	R	S	14	1	1664.8	Haliotis_sp_idb_34907_c0_g1_i1;comp96713_c3_seq4_2 len=1246 path=[18995:0-132 19128:133-225 1019:226-251 25:252-295 69:296-306 80:307-875 22586:876-878 652:879-1245];Haliotis_sp_Tri_46701_c0_g1_i1	Haliotis_sp_idb_34907_c0_g1_i1	370	383	yes	no	2;3	2.5918e-08	138.28	21358000	440	719			3
FSATSQFGSVPQYGGSQFGSFGSYPGGTAAAWMSASR	VPQFGGSKFSATSQFG	AAWMSASRKSREPGET	K	F	S	S	R	K	37	0	3735.67	Haliotis_sp_Tri_108584_c0_g1_i1	Haliotis_sp_Tri_108584_c0_g1_i1	348	384	yes	yes	3;4	2.0825e-13	80.116	107930000	475	720	564		4
FSDPTNCAR	CLANPSARFSDPTNCA	SDPTNCARYYDCTMKV	R	F	S	A	R	Y	9	0	1066.45	Haliotis_sp_idb_982_c0_g1_i1	Haliotis_sp_idb_982_c0_g1_i1	248	256	yes	yes	2	0.0057223	116.05	10796000	471	721			5
FSGFQHPQQHQPSNR	GFPQPSNRFSGFQHPQ	QQHQPSNRQGFQPPHH	R	F	S	N	R	Q	15	0	1793.83	Haliotis_sp_idb_20008_c0_g1_i1;Haliotis_sp_idb_20009_c0_g1_i1	Haliotis_sp_idb_20008_c0_g1_i1	52	66	yes	no	3;4	1.3309e-13	149	80027000	414	722			8
FSGSFDFPCQSPCMDFVEVR	NNTAITIRFSGSFDFP	CMDFVEVRFTDLARTG	R	F	S	V	R	F	20	0	2411	Haliotis_sp_CLC_3466_c0_g1_i1;comp16849_c0_seq2_2 len=1627 path=[1605:0-1454 3060:1455-1626]	Haliotis_sp_CLC_3466_c0_g1_i1	449	468	yes	no	3	1.484e-05	74.505	1336000	387	723	311		1
FSHCILGPCPPPRPECVPQVK	PNMACKVRFSHCILGP	PECVPQVKLGVCPVES	R	F	S	V	K	L	21	1	2474.2	Haliotis_sp_Tri_121805_c0_g1_i1;Haliotis_sp_idb_7323_c0_g1_i1	Haliotis_sp_Tri_121805_c0_g1_i1	50	70	yes	no	4	0.0003902	60.561	9936900	467	724			1
FSPAGPILSIR	TEAMLYEKFSPAGPIL	AGPILSIRVCRDMITR	K	F	S	I	R	V	11	0	1156.66	comp25767_c0_seq1_2 len=1013 path=[991:0-491 1483:492-1012]	comp25767_c0_seq1_2 len=1013 path=[991:0-491 1483:492-1012]	176	186	yes	yes	2	0.027703	77.387	2520000	137	726			1
FSPSCLNMELIAR	PTSQTCVRFSPSCLNM	LNMELIARRYCRIYNH	R	F	S	A	R	R	13	0	1536.74	Haliotis_sp_CLC_3878_c0_g1_i1	Haliotis_sp_CLC_3878_c0_g1_i1	84	96	yes	yes	2	0.0031792	76.357	40803000	388	727	313		4
FSVSPVVR	AHNMRVMKFSVSPVVR	FSVSPVVRVAVEAKNP	K	F	S	V	R	V	8	0	889.502	comp62063_c0_seq1_1 len=3033 path=[1:0-911 913:912-1644 1646:1645-2400 2402:2401-3032];comp65502_c1_seq1_4 len=2157 path=[3143:0-1739 4883:1740-1742 4886:1743-2156];Haliotis_sp_Tri_84405_c0_g1_i1;comp104845_c0_seq1_2 len=3452 path=[4590:0-129 4720:130-151 4742:152-317 11514:318-318 11515:319-329 7716:330-330 4921:331-333 4924:334-407 4998:408-411 5002:412-435 11578:436-451 5042:452-468 5059:469-4…	comp62063_c0_seq1_1 len=3033 path=[1:0-911 913:912-1644 1646:1645-2400 2402:2401-3032]	521	528	no	no	2	0.034384	110.31	6178100	197;281	730			1
FSYGGCEGNANNFK	KRTNRCQRFSYGGCEG	EGNANNFKTLYECRFQ	R	F	S	F	K	T	14	0	1563.64	Haliotis_sp_CLC_148_c0_g1_i1;Haliotis_sp_Tri_94747_c0_g1_i1	Haliotis_sp_CLC_148_c0_g1_i1	110	123	yes	no	2;3	1.5333e-11	150.49	1038200000	374	731			5
FSYYYGNFGSK	GTANIHIRFSYYYGNF	YYGNFGSKKNPFIRKR	R	F	S	S	K	K	11	0	1331.58	comp101644_c1_seq1_1 len=1326 path=[6320:0-664 6985:665-668 6989:669-1293 7614:1294-1325]	comp101644_c1_seq1_1 len=1326 path=[6320:0-664 6985:665-668 6989:669-1293 7614:1294-1325]	310	320	no	no	2	0.017593	73.435	4899600	9	732			1
FTFTAPESIEK	STTDQLNKFTFTAPES	TAPESIEKGNDHRLNV	K	F	T	E	K	G	11	0	1268.63	Haliotis_sp_idb_19812_c0_g1_i1;Haliotis_sp_CLC_9568_c0_g1_i1;Haliotis_sp_idb_19811_c0_g1_i1;comp87710_c0_seq1_1 len=729 path=[707:0-40 748:41-59 767:60-166 3060:167-198 906:199-228 936:229-230 938:231-316 3800:317-333 3817:334-453 1161:454-512 1220:513-653 1361:654-728]	Haliotis_sp_idb_19812_c0_g1_i1	109	119	yes	no	2	0.018818	81.92	1916500	413	733			1
FTGSAQSVLER	QSGGLSSRFTGSAQSV	SAQSVLERGTNSLSQG	R	F	T	E	R	G	11	0	1193.6	Haliotis_sp_idb_3591_c0_g1_i1	Haliotis_sp_idb_3591_c0_g1_i1	507	517	yes	yes	2	3.0967e-12	196.88	551750000	442	734			7
FTMFVPTDEAIDKIPK	SPLTTSVRFTMFVPTD	EAIDKIPKEKLDELRG	R	F	T	P	K	E	16	1	1850.95	Haliotis_sp_CLC_4272_c0_g1_i1;comp104530_c1_seq1_2 len=2811 path=[3257:0-1085 8372:1086-1095 4353:1096-1272 4530:1273-1275 4533:1276-1310 4568:1311-1329 4587:1330-1565 4823:1566-1575 4833:1576-1582 4840:1583-1879 5137:1880-1913 5171:1914-2004 5262:2005-2034 5292:2035-2127 8898:2128-2137 8908:2138-2139 5397:2140-2188 11357:2189-2239 11395:2240-2252 5510:2253-2409 5667:2410-2520 5778:2521-2557 5815…	Haliotis_sp_CLC_4272_c0_g1_i1	228	243	yes	no	3	0.00023218	96.773	15833000	33	735	25		3
FTNCVDCGR	INRVVIHRFTNCVDCG	TNCVDCGRYIHDLRVE	R	F	T	G	R	Y	9	0	1127.45	Haliotis_sp_idb_982_c0_g1_i1	Haliotis_sp_idb_982_c0_g1_i1	1883	1891	yes	yes	2	0.0045493	120.99	2127100	471	736			1
FTNGMINWK	ILYVDNPKFTNGMINW	TNGMINWKDVADALVQ	K	F	T	W	K	D	9	0	1109.53	Haliotis_sp_Tri_2746_c0_g1_i1;Haliotis_sp_Tri_17455_c0_g1_i1;tr|A0A0B4VCR4|A0A0B4VCR4_HALAI Glycine-rich boundary protein OS=Haliotis asinina GN=GRBP PE=2 SV=1	Haliotis_sp_Tri_2746_c0_g1_i1	173	181	yes	no	2	0.0043122	101.72	640980000	493	737;738	610		8
FTPGTFTNQIQAAFR	GATPIAGRFTPGTFTN	NQIQAAFREPRLLVVT	R	F	T	F	R	E	15	0	1697.85	comp48021_c0_seq1_2 len=1014 path=[1:0-822 824:823-1013];Haliotis_sp_idb_46813_c0_g1_i1;tr|B6RB17|B6RB17_HALDI 40S ribosomal protein SA OS=Haliotis discus discus PE=2 SV=1;Haliotis_sp_CLC_41_c0_g1_i1;comp24944_c0_seq1_5 len=1291 path=[1269:0-704 1974:705-1290];comp24944_c0_seq2_6 len=1382 path=[2537:0-795 1974:796-1381]	comp48021_c0_seq1_2 len=1014 path=[1:0-822 824:823-1013]	123	137	yes	no	2;3	1.3284e-12	143.94	3364300	167	739			2
FTPNQLNEIR	EEDNAYVKFTPNQLNE	PNQLNEIRKVSLSRVV	K	F	T	I	R	K	10	0	1230.64	Haliotis_sp_idb_19812_c0_g1_i1;Haliotis_sp_idb_19814_c0_g1_i1;Haliotis_sp_idb_19811_c0_g1_i1;Haliotis_sp_Tri_18754_c0_g1_i1;comp103815_c0_seq1_5 len=2215 path=[1:0-64 12949:65-71 12956:72-88 90:89-114 14038:115-115 12985:116-131 13002:132-249 251:250-273 275:274-278 280:279-743 745:744-767 769:768-799 801:800-882 884:883-907 909:908-945 8130:946-958 13282:959-1040 7991:1041-1131 8082:1132-1140 13…	Haliotis_sp_idb_19812_c0_g1_i1	692	701	yes	no	2	0.030822	83.862	14946000	413	740			2
FTQAGSEVSALLGR	LFIDNIFRFTQAGSEV	EVSALLGRIPSAVGYQ	R	F	T	G	R	I	14	0	1434.75	comp112217_c0_seq1_5 len=1018 path=[1:0-1017]	comp112217_c0_seq1_5 len=1018 path=[1:0-1017]	70	83	no	no	2	1.5973e-11	150.22	3433400	70	741			1
FTQEPAHQSVSK	DLKPIASRFTQEPAHQ	PAHQSVSKTLHPAPGF	R	F	T	S	K	T	12	0	1357.66	Haliotis_sp_Tri_45070_c0_g1_i1	Haliotis_sp_Tri_45070_c0_g1_i1	68	79	yes	yes	2;3	1.6883e-07	145.06	54247000	505	742			9
FTTTTPR	VSHDLKPRFTTTTPRP	RFTTTTPRPPFPPKKT	R	F	T	P	R	P	7	0	822.424	comp97972_c0_seq5_6 len=467 path=[2185:0-117 12540:118-222 2548:223-292 2618:293-349 2675:350-371 15957:372-373 2699:374-397 2723:398-445 16217:446-450 2776:451-464 2790:465-466];comp97972_c0_seq4_6 len=564 path=[2185:0-117 2303:118-362 2548:363-432 9477:433-486 9531:487-489 2675:490-511 15957:512-513 9557:514-538 9582:539-551 9230:552-563]	comp97972_c0_seq5_6 len=467 path=[2185:0-117 12540:118-222 2548:223-292 2618:293-349 2675:350-371 15957:372-373 2699:374-397 2723:398-445 16217:446-450 2776:451-464 2790:465-466]	142	148	yes	no	2	0.037391	60.788	0	298	743		17	1
FVDGLMIHSGDPVNYYVDTAVR	GQRAKSMKFVDGLMIH	YYVDTAVRHVLLRQGV	K	F	V	V	R	H	22	0	2467.18	comp78671_c0_seq1_1 len=812 path=[790:0-691 1898:692-698 1905:699-771 1562:772-811]	comp78671_c0_seq1_1 len=812 path=[790:0-691 1898:692-698 1905:699-771 1562:772-811]	156	177	yes	yes	3	4.9971e-09	88.872	2983100	230	744	110		1
FVDSHELEFECK	VINFDAFKFVDSHELE	HELEFECKVRTCKEGD	K	F	V	C	K	V	12	0	1538.67	Haliotis_sp_idb_18575_c0_g1_i1;Haliotis_sp_CLC_3307_c0_g1_i1	Haliotis_sp_idb_18575_c0_g1_i1	325	336	yes	no	2;3	2.4061e-07	138.45	24860000	410	745			6
FVEGLPINDFSR	VIKNKTWKFVEGLPIN	LPINDFSREKMDLTAK	K	F	V	S	R	E	12	0	1392.7	comp135009_c0_seq1_4 len=505 path=[1:0-504]	comp135009_c0_seq1_4 len=505 path=[1:0-504]	75	86	yes	yes	2	0.0018193	98.105	2621600	82	746			1
FVFSLVDAMNGK	SMAYAGARFVFSLVDA	LVDAMNGKEGVVECSF	R	F	V	G	K	E	12	0	1326.66	comp103921_c1_seq6_3 len=1085 path=[16188:0-912 13400:913-913 13401:914-1084]	comp103921_c1_seq6_3 len=1085 path=[16188:0-912 13400:913-913 13401:914-1084]	218	229	yes	yes	2	0.014692	63.164	1373500	28	747	20		1
FVIKPIDK	NISFNDKKFVIKPIDK	FVIKPIDKKAPDFIFY	K	F	V	D	K	K	8	1	958.585	Haliotis_sp_idb_18825_c0_g1_i1;Haliotis_sp_idb_18822_c0_g1_i1;comp92750_c0_seq4_1 len=2029 path=[4060:0-91 4152:92-814 4875:815-836 4897:837-1812 10530:1813-1814 9406:1815-2028];comp92750_c0_seq1_1 len=2194 path=[4060:0-91 8326:92-256 4152:257-979 4875:980-1001 4897:1002-1977 10530:1978-1979 9406:1980-2193];comp92750_c0_seq3_1 len=4082 path=[4060:0-91 4152:92-814 4875:815-836 4897:837-1812 10530:…	Haliotis_sp_idb_18825_c0_g1_i1	255	262	yes	no	3	0.033082	78.516	3064700	271	748			1
FVWDELNPSLVESYAGPHAGYGK	GLHEEETKFVWDELNP	GPHAGYGKIKRGWRWN	K	F	V	G	K	I	23	0	2535.21	Haliotis_sp_CLC_554_c0_g1_i1	Haliotis_sp_CLC_554_c0_g1_i1	127	149	yes	yes	3	3.5735e-15	137.64	36916000	391	753			4
FVYGGCLGNANR	SRTRLCEKFVYGGCLG	GCLGNANRFETLEDCR	K	F	V	N	R	F	12	0	1326.61	comp84928_c0_seq1_4 len=593 path=[571:0-73 645:74-129 1852:130-130 1387:131-175 1872:176-361 933:362-413 985:414-445 1017:446-450 1022:451-592]	comp84928_c0_seq1_4 len=593 path=[571:0-73 645:74-129 1852:130-130 1387:131-175 1872:176-361 933:362-413 985:414-445 1017:446-450 1022:451-592]	82	93	yes	yes	2	3.3418e-06	133.81	168580000	247	754			5
FVYGGCPGNANNFDTLEDCR	SRTCLCEKFVYGGCPG	FDTLEDCRRRCGGGVL	K	F	V	C	R	R	20	0	2304.95	Haliotis_sp_CLC_148_c0_g1_i1	Haliotis_sp_CLC_148_c0_g1_i1	54	73	yes	yes	2;3	1.1422e-11	137.45	793500000	374	755			10
FVYGGCPGNANNFDTLEDCRR	SRTCLCEKFVYGGCPG	DTLEDCRRRCGGGVLC	K	F	V	R	R	R	21	1	2461.05	Haliotis_sp_CLC_148_c0_g1_i1	Haliotis_sp_CLC_148_c0_g1_i1	54	74	yes	yes	3	1.4442e-06	100.97	151800000	374	756			3
FWYELNRPVTGFSR	GFIKKGDRFWYELNRP	RPVTGFSRAQLAEIRK	R	F	W	S	R	A	14	1	1770.88	Haliotis_sp_idb_25746_c0_g1_i1;Haliotis_sp_CLC_532_c0_g1_i1	Haliotis_sp_idb_25746_c0_g1_i1	594	607	yes	no	2;3	6.0128e-05	114.21	583540000	424	757			9
FYATCDNGLLR	YQSCVSCRFYATCDNG	TCDNGLLRDRRECPSG	R	F	Y	L	R	D	11	0	1328.62	Haliotis_sp_idb_32090_c0_g1_i1	Haliotis_sp_idb_32090_c0_g1_i1	75	85	yes	yes	2	2.3363e-05	133.81	24014000	436	758			3
FYDLNKDFYLLVASGR	KVLSGDDRFYDLNKDF	YLLVASGRATPEGNKI	R	F	Y	G	R	A	16	1	1919.98	Haliotis_sp_Tri_28544_c0_g1_i1;Haliotis_sp_CLC_729_c0_g1_i1;comp59223_c0_seq1_2 len=530 path=[1:0-47 49:48-413 415:414-471 1077:472-529]	Haliotis_sp_Tri_28544_c0_g1_i1	322	337	no	no	2;3	6.128e-31	214.28	606360000	499;193	759			8
FYDSTLLTVDSDQK	FRILNKKRFYDSTLLT	LTVDSDQKLLWPFTLD	R	F	Y	Q	K	L	14	0	1630.77	Haliotis_sp_idb_6290_c0_g1_i1	Haliotis_sp_idb_6290_c0_g1_i1	1447	1460	yes	yes	2	0.0023266	90.412	4257400	463	760			2
FYHSGELGSIGVGAGINR	TGGRSWNKFYHSGELG	GVGAGINRLSIYANET	K	F	Y	N	R	L	18	0	1832.92	Haliotis_sp_CLC_18921_c0_g1_i1;comp52213_c0_seq1_3 len=2417 path=[2395:0-1708 4104:1709-1900 4296:1901-2416]	Haliotis_sp_CLC_18921_c0_g1_i1	113	130	yes	no	3	2.2228e-06	110.84	13074000	184	761			3
FYITIIDAPGHR	LWKFETTKFYITIIDA	IIDAPGHRDFIKNMIT	K	F	Y	H	R	D	12	0	1401.74	tr|Q45Y88|Q45Y88_HALRU Elongation factor 1-alpha (Fragment) OS=Haliotis rufescens PE=2 SV=1;Haliotis_sp_idb_34797_c0_g1_i1;comp86258_c0_seq3_4 len=1642 path=[1:0-745 747:746-1147 1149:1148-1463 1465:1464-1641];tr|B3SND5|B3SND5_HALDV Elongation factor 1 alpha OS=Haliotis diversicolor GN=EF1a PE=2 SV=1;Haliotis_sp_CLC_84_c0_g1_i1;comp86258_c0_seq2_4 len=1752 path=[1:0-745 747:746-1147 1149:1148-146…	tr|Q45Y88|Q45Y88_HALRU Elongation factor 1-alpha (Fragment) OS=Haliotis rufescens PE=2 SV=1	69	80	yes	no	3	0.010487	62.694	2274800	251	762			1
FYLAGAGGVIHK	PYPGNPTKFYLAGAGG	GAGGVIHKMSCPDGLM	K	F	Y	H	K	M	12	0	1231.67	comp165648_c0_seq1_2 len=428 path=[406:0-427];Haliotis_sp_idb_34627_c0_g1_i1;Haliotis_sp_Tri_95672_c0_g1_i1	comp165648_c0_seq1_2 len=428 path=[406:0-427]	11	22	yes	no	3	0.014011	60.255	1966100	96	763			1
FYPGVMCGLRPEPK	DPVARMCKFYPGVMCG	CGLRPEPKAPCDYIIG	K	F	Y	P	K	A	14	1	1649.81	Haliotis_sp_idb_1745_c0_g1_i1;Haliotis_sp_CLC_2232_c0_g1_i1	Haliotis_sp_idb_1745_c0_g1_i1	282	295	yes	no	2;3	0.0009421	79.875	56280000	409	764;765	368		4
GAAQNIIPSSTGAAK	SKDWRGGRGAAQNIIP	PSSTGAAKAVGKVIPE	R	G	A	A	K	A	15	0	1384.73	tr|B6RB30|B6RB30_HALDI Glyceraldehyde-3-phosphate dehydrogenase OS=Haliotis discus discus PE=2 SV=1;Haliotis_sp_idb_33826_c0_g1_i1;comp93193_c0_seq1_1 len=1303 path=[1480:0-38 1519:39-871 3263:872-887 2368:888-1005 2486:1006-1063 4483:1064-1069 2550:1070-1078 2559:1079-1175 2656:1176-1187 2668:1188-1240 3030:1241-1259 2753:1260-1302];comp93193_c0_seq2_1 len=1502 path=[1480:0-38 1519:39-871 3263:8…	tr|B6RB30|B6RB30_HALDI Glyceraldehyde-3-phosphate dehydrogenase OS=Haliotis discus discus PE=2 SV=1	159	173	yes	no	2	0.0055016	76.358	4754700	274	766			1
GADFLVTEVENGGSLGSK	ISLQVKEKGADFLVTE	NGGSLGSKKGVNLPGA	K	G	A	S	K	K	18	0	1778.87	comp101858_c3_seq18_4 len=2097 path=[10064:0-47 10112:48-189 10254:190-207 10272:208-1130 729:1131-1154 753:1155-1893 1492:1894-2096]	comp101858_c3_seq18_4 len=2097 path=[10064:0-47 10112:48-189 10254:190-207 10272:208-1130 729:1131-1154 753:1155-1893 1492:1894-2096]	181	198	yes	yes	2	6.1176e-09	133.86	9574500	12	767			2
GAEILEVLHSLPAVR	DLREKVIKGAEILEVL	LHSLPAVRQYLFSLYE	K	G	A	V	R	Q	15	0	1602.91	comp330845_c0_seq1_1 len=286 path=[264:0-285]	comp330845_c0_seq1_1 len=286 path=[264:0-285]	18	32	yes	yes	3	0.0025319	64.52	646950	154	768			1
GAGMTSQDQFK	IAEFNQVRGAGMTSQD	MTSQDQFKWSYFHGFD	R	G	A	F	K	W	11	0	1168.52	Haliotis_sp_idb_10705_c0_g1_i1;Haliotis_sp_Tri_36495_c0_g1_i1	Haliotis_sp_idb_10705_c0_g1_i1	655	665	yes	no	2	0.00030566	110.38	1621700	399	769	338		1
GAGSISTSSSNINGVQK	GVRYCCPRGAGSISTS	SNINGVQKDSCKCGVR	R	G	A	Q	K	D	17	0	1605.8	comp88250_c0_seq2_2 len=449 path=[427:0-23 451:24-62 490:63-69 497:70-80 508:81-101 1523:102-128 556:129-266 694:267-290 718:291-294 722:295-425 1622:426-448];comp88250_c0_seq1_2 len=422 path=[427:0-23 451:24-62 490:63-69 497:70-80 508:81-101 556:102-239 694:240-263 718:264-267 722:268-398 1622:399-421]	comp88250_c0_seq2_2 len=449 path=[427:0-23 451:24-62 490:63-69 497:70-80 508:81-101 1523:102-128 556:129-266 694:267-290 718:291-294 722:295-425 1622:426-448]	75	91	yes	no	2;3	6.8937e-29	184.02	1294200000	257	770			12
GAMEPESTER	GKVCVLYKGAMEPEST	MEPESTERLVCGEELL	K	G	A	E	R	L	10	0	1105.47	Haliotis_sp_idb_982_c0_g1_i1	Haliotis_sp_idb_982_c0_g1_i1	1565	1574	yes	yes	2	0.018701	68.657	169060	471	771	550		1
GAPIYDTGLGSR	SPSVSGQRGAPIYDTG	YDTGLGSRQTSTSGQS	R	G	A	S	R	Q	12	0	1205.6	Haliotis_sp_idb_27355_c0_g1_i1	Haliotis_sp_idb_27355_c0_g1_i1	238	249	yes	yes	2	1.5342e-07	146.16	145330000	428	772			5
GAPVNEQDGELNCGGFIR	SLWRYGYKGAPVNEQD	LNCGGFIRQWSDTDKE	K	G	A	I	R	Q	18	0	1931.88	Haliotis_sp_idb_67370_c0_g1_i1	Haliotis_sp_idb_67370_c0_g1_i1	38	55	yes	yes	2;3	1.4768e-20	169.92	137810000	466	773			10
GAQSAGMGMR	MMFADRFRGAQSAGMG	QSAGMGMRSLYVPAML	R	G	A	M	R	S	10	0	964.422	Haliotis_sp_Tri_119193_c0_g1_i1	Haliotis_sp_Tri_119193_c0_g1_i1	155	164	yes	yes	2	0.00036338	141.02	5876700	478	774;775	570		4
GASWIPFGSSVLIGQSDK	RLLPMTPRGASWIPFG	VLIGQSDKSMRPSAPI	R	G	A	D	K	S	18	0	1847.94	Haliotis_sp_CLC_18921_c0_g1_i1;comp52213_c0_seq1_3 len=2417 path=[2395:0-1708 4104:1709-1900 4296:1901-2416]	Haliotis_sp_CLC_18921_c0_g1_i1	463	480	yes	no	2	0.001061	73.953	3263100	184	776			1
GATDPSGVVSR	KNRIKQWRGATDPSGV	DPSGVVSRVLAMSSDP	R	G	A	S	R	V	11	0	1044.52	comp101644_c1_seq1_1 len=1326 path=[6320:0-664 6985:665-668 6989:669-1293 7614:1294-1325]	comp101644_c1_seq1_1 len=1326 path=[6320:0-664 6985:665-668 6989:669-1293 7614:1294-1325]	221	231	no	no	2	0.00084373	114.86	12357000	9	777			4
GATYGKPVHHGVNQLK	GRKRPVPKGATYGKPV	HHGVNQLKFARSLQSV	K	G	A	L	K	F	16	1	1704.91	comp50924_c0_seq1_4 len=686 path=[664:0-685]	comp50924_c0_seq1_4 len=686 path=[664:0-685]	84	99	yes	yes	3;4	0.00024645	84.753	1303200	178	778			2
GAVGALLVYDIAK	AITSAYYRGAVGALLV	LLVYDIAKHLTYENVE	R	G	A	A	K	H	13	0	1288.74	Haliotis_sp_Tri_87730_c0_g1_i1;comp98408_c0_seq1_5 len=3318 path=[1240:0-59 12696:60-82 1301:83-277 1496:278-293 1512:294-356 13191:357-366 1585:367-1826 3045:1827-2015 3234:2016-2022 3241:2023-2953 4172:2954-2977 9883:2978-3317];comp98408_c0_seq3_4 len=4535 path=[1:0-1098 13030:1099-1099 1101:1100-1114 1116:1115-1223 1225:1224-1238 1240:1239-1298 1300:1299-1299 1301:1300-1494 1496:1495-1510 1512…	Haliotis_sp_Tri_87730_c0_g1_i1	83	95	yes	no	2	0.030097	66.989	2145600	302	779			1
GCEVYIFEDGK	KGIAKFCKGCEVYIFE	VYIFEDGKVIRAASGR	K	G	C	G	K	V	11	0	1315.58	comp94109_c0_seq16_5 len=1066 path=[10494:0-336 1023:337-366 1053:367-448 1135:449-474 2707:475-497 2730:498-595 19145:596-599 1286:600-631 1318:632-662 1349:663-1065];comp94109_c0_seq22_5 len=1871 path=[10494:0-336 1023:337-366 1053:367-448 1135:449-474 2707:475-497 2730:498-595 2828:596-697 2930:698-718 19198:719-726 2959:727-849 3082:850-892 19285:893-942 3175:943-979 3212:980-1004 3237:1005-1…	comp94109_c0_seq16_5 len=1066 path=[10494:0-336 1023:337-366 1053:367-448 1135:449-474 2707:475-497 2730:498-595 19145:596-599 1286:600-631 1318:632-662 1349:663-1065]	228	238	yes	no	2	0.016286	84.479	7726300	282	780			2
GCGPQEQFYNCADIR	GGDTCPFRGCGPQEQF	FYNCADIRIQNTLSTT	R	G	C	I	R	I	15	0	1813.75	Haliotis_sp_idb_39663_c0_g1_i1	Haliotis_sp_idb_39663_c0_g1_i1	83	97	yes	yes	2;3	3.9149e-13	153.09	59019000	445	781			6
GCPAVPTCVDPSPK	LVVSCRIRGCPAVPTC	TCVDPSPKPSLDCPIG	R	G	C	P	K	P	14	0	1483.68	Haliotis_sp_Tri_116352_c0_g1_i1	Haliotis_sp_Tri_116352_c0_g1_i1	164	177	yes	yes	2	0.008689	76.01	68925000	476	782			2
GCPLGFHQNR	________________	PLGFHQNRRSCYWFST	-	G	C	N	R	R	10	0	1184.55	sp|P82596|PLC_HALLA Perlucin OS=Haliotis laevigata PE=1 SV=3	sp|P82596|PLC_HALLA Perlucin OS=Haliotis laevigata PE=1 SV=3	1	10	yes	yes	2;3	9.0725e-05	144.12	1050600000	531	783;784			15
GCPLGFHQNRR	________________	LGFHQNRRSCYWFSTI	-	G	C	R	R	S	11	1	1340.65	sp|P82596|PLC_HALLA Perlucin OS=Haliotis laevigata PE=1 SV=3	sp|P82596|PLC_HALLA Perlucin OS=Haliotis laevigata PE=1 SV=3	1	11	yes	yes	3;4	0.0026094	80.688	25392000	531	785			5
GCPVTPTCIDVDPPLPPYPDVCPVGTPALGK	LVEDCRRRGCPVTPTC	VGTPALGKDLLLLFCG	R	G	C	G	K	D	31	0	3288.59	Haliotis_sp_idb_288_c0_g1_i1;Haliotis_sp_Tri_116352_c0_g1_i1	Haliotis_sp_Tri_116352_c0_g1_i1	583	613	no	no	3;4	2.7236e-07	74.516	210690000	476;433	786			5
GCSGTFVVEECNTK	VTHWWVEKGCSGTFVV	VVEECNTKDVRNAGSP	K	G	C	T	K	D	14	0	1586.67	Haliotis_sp_CLC_1642_c0_g1_i1;comp85674_c0_seq1_1 len=1364 path=[2827:0-66 1553:67-628 2115:629-650 2137:651-998 2485:999-1296 2783:1297-1363];comp85674_c0_seq2_1 len=1436 path=[1414:0-138 1553:139-700 2115:701-722 2137:723-1070 2485:1071-1368 2783:1369-1435];tr|Q9BP38|Q9BP38_HALRU Aragonite protein AP24 OS=Haliotis rufescens PE=2 SV=1	Haliotis_sp_CLC_1642_c0_g1_i1	137	150	yes	no	2	3.4225e-14	162.48	121750000	249	787			5
GDAALALQQNVFGLGALFPDENTAPR	QNSRSQSRGDAALALQ	PDENTAPRVSSASQPG	R	G	D	P	R	V	26	0	2684.36	Haliotis_sp_Tri_14507_c0_g1_i1	Haliotis_sp_Tri_14507_c0_g1_i1	284	309	yes	yes	3	5.8683e-06	75.868	16147000	490	788			2
GDDDDDNGGYAFLR	________________	NGGYAFLRRALARASA	-	G	D	L	R	R	14	0	1528.61	comp241021_c0_seq1_1 len=240 path=[218:0-239]	comp241021_c0_seq1_1 len=240 path=[218:0-239]	1	14	yes	yes	2	1.0785e-11	152.4	15326000	122	789			1
GDEYAVCCFGSGPVPQIPTPPR	NTYCLIGRGDEYAVCC	PQIPTPPRPAPSPTVR	R	G	D	P	R	P	22	0	2403.1	Haliotis_sp_Tri_116352_c0_g1_i1	Haliotis_sp_Tri_116352_c0_g1_i1	427	448	no	no	2;3	5.9838e-08	83.395	41821000	476	790			7
GDEYAVCCFGSGPVPQIPTPPRPAPSPTVR	NTYCLIGRGDEYAVCC	PAPSPTVRPSPGDPCE	R	G	D	V	R	P	30	1	3208.54	Haliotis_sp_Tri_116352_c0_g1_i1	Haliotis_sp_Tri_116352_c0_g1_i1	427	456	no	no	3	9.058e-07	71.117	3770400	476	791			1
GDEYAVCCFISGPVPPIATTPR	NTYCVIGRGDEYAVCC	PPIATTPRPAPSPTVR	R	G	D	P	R	P	22	0	2406.13	Haliotis_sp_idb_288_c0_g1_i1	Haliotis_sp_idb_288_c0_g1_i1	169	190	no	no	2;3	7.1906e-10	101.6	47837000	433	792			6
GDGVTHTVPIYEGYALPHAILR	________________	ALPHAILRLDLAGRDL	-	G	D	L	R	L	22	0	2378.24	tr|Q5J7U6|Q5J7U6_HALDV Beta-actin (Fragment) OS=Haliotis diversicolor supertexta PE=2 SV=1	tr|Q5J7U6|Q5J7U6_HALDV Beta-actin (Fragment) OS=Haliotis diversicolor supertexta PE=2 SV=1	1	22	yes	yes	4	8.3775e-06	68.168	2337500	541	793			1
GDLGIEIPAEK	SDGIMVARGDLGIEIP	GIEIPAEKVFLAQKMM	R	G	D	E	K	V	11	0	1140.6	comp101858_c3_seq18_4 len=2097 path=[10064:0-47 10112:48-189 10254:190-207 10272:208-1130 729:1131-1154 753:1155-1893 1492:1894-2096];Haliotis_sp_idb_10046_c0_g1_i1;Haliotis_sp_Tri_130852_c0_g1_i1;comp101858_c3_seq10_6 len=2289 path=[23058:0-188 23247:189-606 23665:607-615 23674:616-720 29219:721-721 29220:722-796 369:797-827 400:828-1156 729:1157-1180 11218:1181-1819 11857:1820-1840 11878:1841-2…	comp101858_c3_seq18_4 len=2097 path=[10064:0-47 10112:48-189 10254:190-207 10272:208-1130 729:1131-1154 753:1155-1893 1492:1894-2096]	287	297	yes	no	2	0.0085994	92.247	17951000	12	794			2
GDMGYPGLAGEQGAPGLQGPR	TPGIAGPKGDMGYPGL	APGLQGPRGVPGAKGD	K	G	D	P	R	G	21	0	2026.95	Haliotis_sp_CLC_866_c0_g1_i1	Haliotis_sp_CLC_866_c0_g1_i1	261	281	yes	yes	2;3	1.3436e-06	82.609	11769000	397	795	336		3
GDSIIIHFR	GPVLKGERGDSIIIHF	DSIIIHFRNNASRTYS	R	G	D	F	R	N	9	0	1056.57	Haliotis_sp_idb_10164_c0_g1_i1;comp101565_c0_seq1_5 len=4906 path=[4884:0-315 5200:316-677 5562:678-679 5564:680-934 5819:935-1335 6220:1336-1351 6236:1352-1360 6245:1361-1686 6571:1687-2756 11796:2757-2778 7663:2779-2791 7676:2792-2983 11874:2984-2994 11976:2995-3219 11911:3220-3226 8111:3227-3524 8409:3525-3541 8426:3542-3808 8693:3809-3841 8726:3842-4905]	Haliotis_sp_idb_10164_c0_g1_i1	104	112	yes	no	2	0.041739	88.37	2087500	6	796			1
GDTDTGSNVQFTLGAR	TEVTVDIKGDTDTGSN	VQFTLGARKNTMTDCT	K	G	D	A	R	K	16	0	1637.76	Haliotis_sp_idb_13824_c0_g1_i1	Haliotis_sp_idb_13824_c0_g1_i1	507	522	yes	yes	2	1.413e-06	92.773	13444000	403	797			0
GDYYNQAISPLTTSVR	TEMTEYIRGDYYNQAI	SPLTTSVRFTMFVPTD	R	G	D	V	R	F	16	0	1783.87	Haliotis_sp_CLC_4272_c0_g1_i1;comp104530_c1_seq1_2 len=2811 path=[3257:0-1085 8372:1086-1095 4353:1096-1272 4530:1273-1275 4533:1276-1310 4568:1311-1329 4587:1330-1565 4823:1566-1575 4833:1576-1582 4840:1583-1879 5137:1880-1913 5171:1914-2004 5262:2005-2034 5292:2035-2127 8898:2128-2137 8908:2138-2139 5397:2140-2188 11357:2189-2239 11395:2240-2252 5510:2253-2409 5667:2410-2520 5778:2521-2557 5815…	Haliotis_sp_CLC_4272_c0_g1_i1	212	227	yes	no	2	7.0447e-06	123.76	26152000	33	798			6
GEFYVANR	LEFHMSEKGEFYVANR	GEFYVANRMCPYGLFW	K	G	E	N	R	M	8	0	954.456	Haliotis_sp_CLC_303_c0_g1_i1	Haliotis_sp_CLC_303_c0_g1_i1	379	386	yes	yes	2	0.045507	104.21	30552000	386	799			2
GFAFVTFDDHDSVDK	DRGSGKKRGFAFVTFD	DDHDSVDKIVIQKYHT	R	G	F	D	K	I	15	0	1698.75	comp72553_c0_seq1_3 len=1761 path=[2261:0-199 2461:200-225 6082:226-933 6792:934-1314 7173:1315-1673 7533:1674-1760]	comp72553_c0_seq1_3 len=1761 path=[2261:0-199 2461:200-225 6082:226-933 6792:934-1314 7173:1315-1673 7533:1674-1760]	173	187	yes	yes	3	0.001178	74.296	1850600	225	802			1
GFAFVTFDDHDTVDK	DRQSGKKRGFAFVTFD	DDHDTVDKIVVQKYHT	R	G	F	D	K	I	15	0	1712.77	comp72553_c0_seq2_3 len=2232 path=[7597:0-148 2461:149-174 2487:175-1771 4084:1772-2231]	comp72553_c0_seq2_3 len=2232 path=[7597:0-148 2461:149-174 2487:175-1771 4084:1772-2231]	156	170	yes	yes	3	0.00036502	84.759	1430000	226	803			1
GFGYSGSIFHR	LQLATGSRGFGYSGSI	YSGSIFHRVIKDFMIQ	R	G	F	H	R	V	11	0	1226.58	Haliotis_sp_idb_26484_c0_g1_i1;comp85406_c1_seq2_1 len=792 path=[1:0-591 593:592-791]	Haliotis_sp_idb_26484_c0_g1_i1	68	78	yes	no	2;3	8.4339e-05	123.79	27223000	426	804			6
GFLVTLLTSSGITGGTWK	TRPEFTIRGFLVTLLT	GITGGTWKNLTSDSKV	R	G	F	W	K	N	18	0	1837	Haliotis_sp_Tri_61496_c0_g1_i1	Haliotis_sp_Tri_61496_c0_g1_i1	100	117	yes	yes	2;3	1.7947e-09	127.83	17845000	508	805			4
GFPLMSLDQLAEYNEMPYLQR	AGGMGMARGFPLMSLD	NEMPYLQRPLAARIAE	R	G	F	Q	R	P	21	0	2514.19	Haliotis_sp_Tri_127820_c0_g1_i1	Haliotis_sp_Tri_127820_c0_g1_i1	93	113	yes	yes	3	1.4766e-16	145.99	108880000	486	806	592;593		4
GFPLMSLDQLAEYNEMPYLQRPLAAR	AGGMGMARGFPLMSLD	LQRPLAARIAEVQWRS	R	G	F	A	R	I	26	1	3022.5	Haliotis_sp_Tri_127820_c0_g1_i1	Haliotis_sp_Tri_127820_c0_g1_i1	93	118	yes	yes	3;4	3.3157e-14	108.5	630450000	486	807	592;593		9
GFSFNQVTIK	ELLVIANKGFSFNQVT	SFNQVTIKACVKTLTT	K	G	F	I	K	A	10	0	1139.6	Haliotis_sp_idb_68755_c0_g1_i1;comp49086_c0_seq1_6 len=655 path=[653:0-32 686:33-654]	Haliotis_sp_idb_68755_c0_g1_i1	75	84	yes	no	2	0.0083772	101.97	4684200	173	808			1
GFSLEELR	HTKVRAGRGFSLEELR	GFSLEELRVAGIHKKV	R	G	F	L	R	V	8	0	949.487	comp24281_c0_seq1_1 len=709 path=[687:0-298 986:299-708]	comp24281_c0_seq1_1 len=709 path=[687:0-298 986:299-708]	84	91	yes	yes	2	0.018669	135.77	1972200	124	809			1
GFWEVPVVELR	DCPTEPHKGFWEVPVV	EVPVVELRMTHDRPCV	K	G	F	L	R	M	11	0	1329.71	Haliotis_sp_idb_6290_c0_g1_i1	Haliotis_sp_idb_6290_c0_g1_i1	222	232	yes	yes	2	5.2954e-05	126.03	29163000	463	812			4
GGESIVPPGFEAVSR	GLFDLAARGGESIVPP	PGFEAVSRSGGLGGPP	R	G	G	S	R	S	15	0	1500.76	Haliotis_sp_Tri_33510_c0_g1_i1;Haliotis_sp_CLC_62_c0_g1_i1;Haliotis_sp_Tri_64677_c0_g1_i1;Haliotis_sp_Tri_33508_c0_g1_i1	Haliotis_sp_Tri_33510_c0_g1_i1	75	89	yes	no	2;3	8.4502e-09	126.71	3419800000	393	813			12
GGFMSTQDTVAALEALSK	ISNQRNDRGGFMSTQD	AALEALSKFAGDVYSP	R	G	G	S	K	F	18	0	1824.89	comp101644_c0_seq2_4 len=5041 path=[1:0-618 620:619-713 715:714-1166 1168:1167-1220 1222:1221-2965 2967:2966-5040]	comp101644_c0_seq2_4 len=5041 path=[1:0-618 620:619-713 715:714-1166 1168:1167-1220 1222:1221-2965 2967:2966-5040]	926	943	no	no	2;3	5.3233e-05	93.812	15284000	8	814	5		10
GGGFGFGSASAR	GAGGAGGRGGGFGFGS	GFGSASARASADAAAR	R	G	G	A	R	A	12	0	1069.49	Haliotis_sp_Tri_57798_c0_g1_i1;Haliotis_sp_CLC_5_c0_g1_i1;Haliotis_sp_Tri_57797_c0_g1_i1	Haliotis_sp_Tri_57798_c0_g1_i1	129	140	yes	no	2	0.00013526	116.84	2037600000	507	815			17
GGGFGFGSASARASADAAAR	GAGGAGGRGGGFGFGS	ASADAAARAFGGGFGG	R	G	G	A	R	A	20	1	1782.84	Haliotis_sp_Tri_57798_c0_g1_i1;Haliotis_sp_CLC_5_c0_g1_i1;Haliotis_sp_Tri_57797_c0_g1_i1	Haliotis_sp_Tri_57798_c0_g1_i1	129	148	yes	no	3	3.1891e-05	73.138	22477000	507	816			3
GGGGGPPPPAAGGMGMAR	MGGGMGARGGGGGPPP	AGGMGMARGFPLMSLD	R	G	G	A	R	G	18	0	1493.69	Haliotis_sp_Tri_127820_c0_g1_i1	Haliotis_sp_Tri_127820_c0_g1_i1	75	92	yes	yes	3	5.6425e-06	109.07	18914000	486	818	594;595		6
GGGGNFGPGPGSNFR	NFGFGDSRGGGGNFGP	PGPGSNFRGGSDGYGS	R	G	G	F	R	G	15	0	1376.62	comp63526_c0_seq4_3 len=1096 path=[1:0-862 984:863-1072 3475:1073-1095];comp63526_c0_seq1_3 len=1216 path=[1:0-862 864:863-982 984:983-1192 3475:1193-1215];comp63526_c0_seq2_3 len=1573 path=[1:0-862 984:863-1072 1194:1073-1413 1535:1414-1572];comp63526_c0_seq3_3 len=1693 path=[1:0-862 864:863-982 984:983-1192 1194:1193-1533 1535:1534-1692]	comp63526_c0_seq4_3 len=1096 path=[1:0-862 984:863-1072 3475:1073-1095]	250	264	yes	no	2	0.0010499	99.834	3383200	201	819			1
GGNPAANILSSIR	PLTPALTRGGNPAANI	ANILSSIRSALGAGND	R	G	G	I	R	S	13	0	1268.68	Haliotis_sp_Tri_138845_c0_g1_i1;Haliotis_sp_CLC_25186_c0_g1_i1	Haliotis_sp_Tri_138845_c0_g1_i1	40	52	yes	no	2	8.2595e-07	128.57	69729000	489	821			7
GGPTVHGSYPYSNLLILK	KYIPCPFKGGPTVHGS	YSNLLILKGYDGIYKA	K	G	G	L	K	G	18	0	1915.02	Haliotis_sp_Tri_2952_c0_g1_i1;comp48289_c0_seq1_1 len=667 path=[921:0-507 1864:508-666];comp48289_c0_seq2_1 len=943 path=[921:0-507 1429:508-942];Haliotis_sp_idb_54202_c0_g1_i1	Haliotis_sp_Tri_2952_c0_g1_i1	128	145	yes	no	3	0.00017111	74.141	3519000	169	822			2
GGVWSQFSGYLLR	DKKNAPLRGGVWSQFS	QFSGYLLRENRTMCP_	R	G	G	L	R	E	13	0	1468.75	Haliotis_sp_Tri_8786_c0_g1_i1;Haliotis_sp_Tri_8788_c0_g1_i1;Haliotis_sp_Tri_8785_c0_g1_i1;comp85761_c0_seq1_5 len=587 path=[1:0-73 75:74-94 96:95-115 117:116-118 120:119-149 1822:150-153 155:154-185 187:186-251 253:252-291 293:292-318 320:319-325 327:326-403 405:404-409 411:410-459 461:460-463 465:464-586]	Haliotis_sp_Tri_8786_c0_g1_i1	147	159	yes	no	2	8.2622e-08	140.24	44767000	517	831			4
GGYDLEAATLKPAAK	________________	ATLKPAAKSTSLLKWL	M	G	G	A	K	S	15	1	1503.79	Haliotis_sp_idb_22086_c0_g1_i1;Haliotis_sp_idb_22087_c0_g1_i1	Haliotis_sp_idb_22086_c0_g1_i1	2	16	no	no	2;3	0.00050554	87.083	444550000	418;419	832			9
GHHYFPDHNDCQK	KFIECPSRGHHYFPDH	PDHNDCQKYIECHEGQ	R	G	H	Q	K	Y	13	0	1653.67	comp79626_c0_seq1_4 len=1656 path=[1634:0-1091 2726:1092-1132 2767:1133-1655];Haliotis_sp_idb_43266_c0_g1_i1	comp79626_c0_seq1_4 len=1656 path=[1634:0-1091 2726:1092-1132 2767:1133-1655]	484	496	yes	no	3;4	0.00012192	104.59	14385000	232	833			6
GHLENNPALEK	TMMRKAIRGHLENNPA	ENNPALEKLLPHIRGN	R	G	H	E	K	L	11	0	1220.61	comp71437_c1_seq1_4 len=827 path=[1:0-126 128:127-463 465:464-471 473:472-826]	comp71437_c1_seq1_4 len=827 path=[1:0-126 128:127-463 465:464-471 473:472-826]	85	95	yes	yes	2	0.014668	86.114	713880	224	834			1
GHVFEESQVAGTPMFVVK	YGVLNRKRGHVFEESQ	GTPMFVVKAYLPVNES	R	G	H	V	K	A	18	0	1960.97	comp62063_c0_seq1_1 len=3033 path=[1:0-911 913:912-1644 1646:1645-2400 2402:2401-3032]	comp62063_c0_seq1_1 len=3033 path=[1:0-911 913:912-1644 1646:1645-2400 2402:2401-3032]	790	807	yes	yes	3	5.3668e-05	92.8	5284500	197	835;836	95		3
GHYTEGAELVDSVLDVVR	GAGNNWAKGHYTEGAE	DSVLDVVRKEAESCDC	K	G	H	V	R	K	18	0	1957.97	comp109271_c0_seq1_3 len=1300 path=[1:0-1299];Haliotis_sp_idb_19738_c0_g1_i1;tr|G9K382|G9K382_HALDV Putative tubulin beta chain OS=Haliotis diversicolor GN=TUBB PE=2 SV=1;comp83487_c0_seq4_4 len=274 path=[1:0-102 104:103-128 4660:129-273];comp45063_c0_seq1_1 len=344 path=[1:0-269 271:270-343]	Haliotis_sp_idb_19738_c0_g1_i1	157	174	no	no	3	1.4711e-20	157.91	13692000	58;412	837			2
GIFEAHGPNATPAALLMTCR	VADRTGFRGIFEAHGP	AALLMTCRDISSVPAI	R	G	I	C	R	D	20	0	2126.04	Haliotis_sp_idb_2814_c0_g1_i1	Haliotis_sp_idb_2814_c0_g1_i1	439	458	yes	yes	3	0.00045104	60.561	2493600	432	838	439		1
GIFEWGFLYK	VYTTNHHRGIFEWGFL	FEWGFLYKESQVPQKE	R	G	I	Y	K	E	10	0	1258.64	Haliotis_sp_CLC_14282_c0_g1_i1	Haliotis_sp_CLC_14282_c0_g1_i1	351	360	yes	yes	2	0.04501	77.662	2219800	372	839			1
GIFPPYNFLCSGTGIK	SEINTLKRGIFPPYNF	LCSGTGIKAVDFDCTG	R	G	I	I	K	A	16	0	1769.88	Haliotis_sp_idb_1745_c0_g1_i1;Haliotis_sp_CLC_2232_c0_g1_i1	Haliotis_sp_idb_1745_c0_g1_i1	23	38	yes	no	2	0.001498	83.54	27495000	409	840			4
GILAADESTGSIAK	HRIVAPGKGILAADES	ESTGSIAKRLQSIGTE	K	G	I	A	K	R	14	0	1331.69	comp23247_c0_seq1_2 len=1455 path=[1433:0-1210 2644:1211-1454]	comp23247_c0_seq1_2 len=1455 path=[1433:0-1210 2644:1211-1454]	89	102	yes	yes	2	0.0035836	80.746	21737000	116	841			1
GILGYTDEDVVSQDFLGDAR	KASENEMKGILGYTDE	QDFLGDARSSIFDAKA	K	G	I	A	R	S	20	0	2169.02	tr|B6RB30|B6RB30_HALDI Glyceraldehyde-3-phosphate dehydrogenase OS=Haliotis discus discus PE=2 SV=1;Haliotis_sp_idb_33826_c0_g1_i1;comp93193_c0_seq1_1 len=1303 path=[1480:0-38 1519:39-871 3263:872-887 2368:888-1005 2486:1006-1063 4483:1064-1069 2550:1070-1078 2559:1079-1175 2656:1176-1187 2668:1188-1240 3030:1241-1259 2753:1260-1302];comp93193_c0_seq2_1 len=1502 path=[1480:0-38 1519:39-871 3263:8…	tr|B6RB30|B6RB30_HALDI Glyceraldehyde-3-phosphate dehydrogenase OS=Haliotis discus discus PE=2 SV=1	230	249	yes	no	2	0.00025358	65.855	632300	274	842			1
GIMTMEGGAASGFR	LFKSYFPRGIMTMEGG	GGAASGFRHVEPETYE	R	G	I	F	R	H	14	0	1383.63	Haliotis_sp_Tri_91049_c0_g1_i1;comp93951_c0_seq1_3 len=2511 path=[2491:0-1214 3706:1215-1216 3708:1217-1250 3742:1251-1261 3753:1262-1597 4091:1598-1691 4185:1692-1748 6236:1749-1764 4258:1765-2365 4859:2366-2405 4899:2406-2510]	Haliotis_sp_Tri_91049_c0_g1_i1	145	158	yes	no	2	0.0018711	73.386	5197900	279	843	151;152		1
GIVDDLLAPLDGLK	QEVIDIVKGIVDDLLA	LAPLDGLKNLGGRFVE	K	G	I	L	K	N	14	0	1437.81	comp107325_c0_seq1_5 len=14542 path=[51563:0-51 8900:52-861 9710:862-1105 52965:1106-1149 9998:1150-1428 10277:1429-1465 10314:1466-1470 10319:1471-1504 53062:1505-1568 10417:1569-1593 10442:1594-1660 10509:1661-1684 10533:1685-1866 53124:1867-1986 10835:1987-2057 10906:2058-2251 11100:2252-2364 53208:2365-3409 12261:3410-3730 53234:3731-3772 12624:3773-3937 12789:3938-3939 12791:3940-4268 54050:…	comp107325_c0_seq1_5 len=14542 path=[51563:0-51 8900:52-861 9710:862-1105 52965:1106-1149 9998:1150-1428 10277:1429-1465 10314:1466-1470 10319:1471-1504 53062:1505-1568 10417:1569-1593 10442:1594-1660 10509:1661-1684 10533:1685-1866 53124:1867-1986 10835:1987-2057 10906:2058-2251 11100:2252-2364 53208:2365-3409 12261:3410-3730 53234:3731-3772 12624:3773-3937 12789:3938-3939 12791:3940-4268 54050:…	990	1003	yes	no	2	0.0014793	97.297	1806500	51	844			1
GIVDQSQQAYQEAFEISK	VAAGDDKKGIVDQSQQ	QEAFEISKKEMQPTHP	K	G	I	S	K	K	18	0	2039.98	comp64599_c0_seq2_6 len=1464 path=[3017:0-1301 2878:1302-1463]	comp64599_c0_seq2_6 len=1464 path=[3017:0-1301 2878:1302-1463]	178	195	yes	yes	2;3	7.8329e-05	87.676	12944000	207	845			2
GIVDQSQQAYQEAFEISKK	VAAGDDKKGIVDQSQQ	EAFEISKKEMQPTHPI	K	G	I	K	K	E	19	1	2168.07	comp64599_c0_seq2_6 len=1464 path=[3017:0-1301 2878:1302-1463]	comp64599_c0_seq2_6 len=1464 path=[3017:0-1301 2878:1302-1463]	178	196	yes	yes	3	1.4303e-07	117.65	3524100	207	846			1
GIWQTVEGSCFR	PPSRTCLRGIWQTVEG	TVEGSCFRTTFRYPDI	R	G	I	F	R	T	12	0	1438.67	Haliotis_sp_Tri_120377_c0_g1_i1	Haliotis_sp_Tri_120377_c0_g1_i1	284	295	yes	yes	2	0.00030564	110.08	14223000	479	847			2
GKQPQLAAVIK	KEKLDELRGKQPQLAA	PQLAAVIKQHAIPNLA	R	G	K	I	K	Q	11	1	1151.7	Haliotis_sp_CLC_4272_c0_g1_i1;comp104530_c1_seq1_2 len=2811 path=[3257:0-1085 8372:1086-1095 4353:1096-1272 4530:1273-1275 4533:1276-1310 4568:1311-1329 4587:1330-1565 4823:1566-1575 4833:1576-1582 4840:1583-1879 5137:1880-1913 5171:1914-2004 5262:2005-2034 5292:2035-2127 8898:2128-2137 8908:2138-2139 5397:2140-2188 11357:2189-2239 11395:2240-2252 5510:2253-2409 5667:2410-2520 5778:2521-2557 5815…	Haliotis_sp_CLC_4272_c0_g1_i1	251	261	yes	no	3	0.01016	72.321	3906400	33	848			2
GLAPDLPEDLYHLIK	ILRILKSKGLAPDLPE	EDLYHLIKKAVAVRKH	K	G	L	I	K	K	15	0	1692.91	comp63077_c0_seq1_4 len=508 path=[486:0-87 574:88-97 584:98-507]	comp63077_c0_seq1_4 len=508 path=[486:0-87 574:88-97 584:98-507]	82	96	yes	yes	3	8.7152e-06	111.12	3343900	199	849			1
GLCAIAQAESLR	YAEKVATRGLCAIAQA	IAQAESLRYKLLGGLA	R	G	L	L	R	Y	12	0	1287.66	comp78671_c0_seq1_1 len=812 path=[790:0-691 1898:692-698 1905:699-771 1562:772-811]	comp78671_c0_seq1_1 len=812 path=[790:0-691 1898:692-698 1905:699-771 1562:772-811]	99	110	yes	yes	2	0.039988	67.519	2518100	230	850			1
GLDSSTLLLALPDITK	KSDQNLVRGLDSSTLL	LALPDITKLSFDEDEA	R	G	L	T	K	L	16	0	1655.93	Haliotis_sp_idb_5896_c0_g1_i1	Haliotis_sp_idb_5896_c0_g1_i1	425	440	yes	yes	2	5.1339e-12	121.82	37230000	461	851			4
GLFPGGYVISADGSDAEVR	KGDFIPKKGLFPGGYV	DGSDAEVRDIYGKLHS	K	G	L	V	R	D	19	0	1908.92	Haliotis_sp_idb_28907_c0_g1_i1;Haliotis_sp_idb_36084_c0_g1_i1	Haliotis_sp_idb_28907_c0_g1_i1	210	228	no	no	2;3	2.8833e-07	117.78	151630000	434;443	852			12
GLLCEFDINVQR	CGTAIRDKGLLCEFDI	EFDINVQRVEKPGNNA	K	G	L	Q	R	V	12	0	1462.72	Haliotis_sp_Tri_96223_c0_g1_i1	Haliotis_sp_Tri_96223_c0_g1_i1	312	323	yes	yes	2	0.0060747	87.667	3965600	518	854			1
GLPDGLNQWVGR	IVRYPSCKGLPDGLNQ	GLNQWVGREDSPYYVV	K	G	L	G	R	E	12	0	1310.67	Haliotis_sp_Tri_109450_c0_g1_i1;comp101252_c0_seq3_2 len=1445 path=[12575:0-38 12614:39-47 12623:48-159 12735:160-162 12738:163-166 12742:167-571 13147:572-810 13386:811-817 13393:818-863 13439:864-947 13523:948-949 13525:950-1444];comp101252_c0_seq1_2 len=1553 path=[18161:0-28 18190:29-80 10039:81-104 10063:105-130 10089:131-245 10204:246-361 10320:362-385 17735:386-679 13147:680-918 13386:919-9…	Haliotis_sp_Tri_109450_c0_g1_i1	180	191	yes	no	2	0.00042205	109.16	12614000	2	855			3
GLSGGEGPQGAR	PAGLQGEKGLSGGEGP	GEGPQGARGWRGFAGL	K	G	L	A	R	G	12	0	1084.53	Haliotis_sp_CLC_73_c0_g1_i1	Haliotis_sp_CLC_73_c0_g1_i1	209	220	yes	yes	2	5.7596e-06	127.83	19579000	395	856			4
GLSQSALPYR	GRMHAPGKGLSQSALP	SQSALPYRRSVPTWLK	K	G	L	Y	R	R	10	0	1090.58	comp63077_c0_seq1_4 len=508 path=[486:0-87 574:88-97 584:98-507]	comp63077_c0_seq1_4 len=508 path=[486:0-87 574:88-97 584:98-507]	13	22	yes	yes	2	0.0011416	123.86	1806000	199	857			1
GLTIIFNFEEAETAKPTER	FNNVDYARGLTIIFNF	ETAKPTERQVLLSNCD	R	G	L	E	R	Q	19	1	2165.1	Haliotis_sp_Tri_35519_c0_g1_i1;Haliotis_sp_idb_43536_c0_g1_i1	Haliotis_sp_Tri_35519_c0_g1_i1	246	264	yes	no	3	7.5243e-11	130.27	12269000	503	858			9
GLTPSQIGVILR	QIYKLAKKGLTPSQIG	SQIGVILRDSHGVAQV	K	G	L	L	R	D	12	0	1252.75	comp63077_c0_seq1_4 len=508 path=[486:0-87 574:88-97 584:98-507];Haliotis_sp_Tri_84611_c0_g1_i1;comp23510_c0_seq1_1 len=511 path=[1:0-384 386:385-510];comp22008_c0_seq1_1 len=512 path=[490:0-193 684:194-511]	comp63077_c0_seq1_4 len=508 path=[486:0-87 574:88-97 584:98-507]	47	58	yes	no	2	0.0019019	97.452	1173900	199	859			1
GMSLHLR	NVEFPSWRGMSLHLRS	RGMSLHLRSSSCRCDS	R	G	M	L	R	S	7	0	812.433	comp88386_c0_seq3_2 len=1602 path=[3964:0-43 10442:44-49 4014:50-958 4923:959-1162 5127:1163-1211 5176:1212-1601]	comp88386_c0_seq3_2 len=1602 path=[3964:0-43 10442:44-49 4014:50-958 4923:959-1162 5127:1163-1211 5176:1212-1601]	493	499	yes	yes	2	0.049094	76.847	1732700	258	864	133		1
GNADITHGR	YQYQWWKRGNADITHG	NADITHGRCDLPSDFT	R	G	N	G	R	C	9	0	939.452	Haliotis_sp_idb_20988_c0_g1_i1	Haliotis_sp_idb_20988_c0_g1_i1	309	317	yes	yes	2	0.006659	112.11	495820	416	865			1
GNAVHEFLR	TKIIRESRGNAVHEFL	NAVHEFLRGQLVDSAG	R	G	N	L	R	G	9	0	1041.54	Haliotis_sp_idb_25746_c0_g1_i1;Haliotis_sp_idb_25748_c0_g1_i1;Haliotis_sp_CLC_532_c0_g1_i1	Haliotis_sp_idb_25746_c0_g1_i1	455	463	yes	no	2;3	0.011328	100.25	836600000	424	866			7
GNCGCAFLAPQNYNK	PLFTEYSKGNCGCAFL	LAPQNYNKACRPEMYL	K	G	N	N	K	A	15	0	1712.74	Haliotis_sp_CLC_2347_c0_g1_i1;Haliotis_sp_idb_28940_c0_g1_i1;comp238950_c0_seq1_2 len=684 path=[1:0-683]	Haliotis_sp_CLC_2347_c0_g1_i1	420	434	yes	no	2	0.0037463	78.529	8190300	381	867			2
GNEPFPDVYGGMLMQR	NNVPSHDRGNEPFPDV	YGGMLMQRKHNAGVPF	R	G	N	Q	R	K	16	0	1809.82	Haliotis_sp_Tri_12080_c0_g1_i1;Haliotis_sp_idb_12590_c0_g1_i1	Haliotis_sp_Tri_12080_c0_g1_i1	1342	1357	yes	no	3	0.0023609	60.246	2164000	481	868	581;582		1
GNLANVIR	QGVLSFWRGNLANVIR	GNLANVIRYFPTQALN	R	G	N	I	R	Y	8	0	855.493	comp22517_c0_seq1_1 len=1207 path=[1:0-865 867:866-1206];comp7457_c0_seq1_1 len=565 path=[543:0-564];comp118628_c0_seq1_5 len=1096 path=[1074:0-1095]	comp22517_c0_seq1_1 len=1207 path=[1:0-865 867:866-1206]	93	100	yes	no	2	0.031748	113.7	4005600	115	869			1
GNVCNNDQDCPGNQK	AIRPGQCKGNVCNNDQ	QDCPGNQKCCGKPGCR	K	G	N	Q	K	C	15	0	1718.67	comp236269_c0_seq1_4 len=272 path=[250:0-271]	comp236269_c0_seq1_4 len=272 path=[250:0-271]	9	23	yes	yes	2;3	1.3771e-18	169.58	189450000	118	871			10
GNVCSNDQDCPGNQK	AIRPGPCKGNVCSNDQ	QDCPGNQKCCGKPGCR	K	G	N	Q	K	C	15	0	1691.66	sp|P84811|PWAP_HALLA Perlwapin OS=Haliotis laevigata PE=1 SV=1	sp|P84811|PWAP_HALLA Perlwapin OS=Haliotis laevigata PE=1 SV=1	61	75	yes	yes	2	0.001713	91.812	569570	532	872			1
GPASTYFGVR	DASISVARGPASTYFG	ASTYFGVRSGAGKSAS	R	G	P	V	R	S	10	0	1053.52	Haliotis_sp_idb_25730_c0_g1_i1	Haliotis_sp_idb_25730_c0_g1_i1	685	694	no	no	2	0.0025791	113.62	113460000	423	873			6
GPIQTDEVMFYMCNNER	EGRPDNFKGPIQTDEV	FYMCNNERTTIDTCTV	K	G	P	E	R	T	17	0	2102.89	Haliotis_sp_idb_1745_c0_g1_i1;Haliotis_sp_CLC_2232_c0_g1_i1	Haliotis_sp_idb_1745_c0_g1_i1	948	964	yes	no	3	6.1539e-08	125.86	10055000	409	874	369;370		2
GPLQSVQVFGR	VLGAMPSKGPLQSVQV	QSVQVFGRKKTATAVA	K	G	P	G	R	K	11	0	1186.65	comp109153_c0_seq1_5 len=543 path=[1:0-542];Haliotis_sp_idb_67061_c0_g1_i1;Haliotis_sp_idb_67060_c0_g1_i1;comp72685_c0_seq2_1 len=643 path=[1:0-71 73:72-619 1875:620-642];comp72685_c0_seq1_1 len=828 path=[1:0-71 1570:72-256 73:257-804 1875:805-827]	comp109153_c0_seq1_5 len=543 path=[1:0-542]	18	28	yes	no	2	0.00036622	121.6	2808800	55	875			1
GPPARPGVCCFR	PVTTACVRGPPARPGV	RPGVCCFRPSGGPPAP	R	G	P	F	R	P	12	1	1372.65	Haliotis_sp_CLC_1320_c0_g1_i1;Haliotis_sp_Tri_133893_c0_g1_i1;Haliotis_sp_Tri_133894_c0_g1_i1	Haliotis_sp_CLC_1320_c0_g1_i1	99	110	yes	no	2;3	6.664e-06	128.35	313280000	371	876			9
GPPGFDGFPGPEGPVGPAGK	SICLSGPKGPPGFDGF	GPVGPAGKDGAPGEKG	K	G	P	G	K	D	20	0	1835.88	Haliotis_sp_CLC_866_c0_g1_i1;Haliotis_sp_Tri_74171_c0_g1_i1	Haliotis_sp_CLC_866_c0_g1_i1	173	192	yes	no	2;3	2.3119e-10	127.97	499030000	397	877			11
GPPGFDGFPGPEGPVGPAGKDGAPGEK	SICLSGPKGPPGFDGF	KDGAPGEKGVKGEKGD	K	G	P	E	K	G	27	1	2490.18	Haliotis_sp_CLC_866_c0_g1_i1;Haliotis_sp_Tri_74171_c0_g1_i1	Haliotis_sp_CLC_866_c0_g1_i1	173	199	yes	no	3	4.7868e-25	151.91	24623000	397	878			5
GPPPGAVLR	PPPGAALRGPPPGAVL	PPPGAVLRGPSPSAAL	R	G	P	L	R	G	9	0	862.502	Haliotis_sp_CLC_39_c0_g1_i1	Haliotis_sp_CLC_39_c0_g1_i1	35	43	yes	yes	2	0.021195	77.282	14002000	389	879			0
GPQSLWSGFR	YSEEVAKKGPQSLWSG	QSLWSGFRSTADLSAC	K	G	P	F	R	S	10	0	1133.56	Haliotis_sp_CLC_8815_c0_g1_i1;Haliotis_sp_idb_19915_c0_g1_i1;Haliotis_sp_Tri_29264_c0_g1_i1;Haliotis_sp_Tri_29268_c0_g1_i1;comp97720_c0_seq1_2 len=1099 path=[1918:0-706 2625:707-748 2667:749-835 2754:836-849 2768:850-993 3002:994-1008 2927:1009-1083 12452:1084-1098];comp97720_c0_seq5_2 len=1698 path=[1918:0-706 2625:707-748 7826:749-1128 8206:1129-1133 8211:1134-1576 4773:1577-1605 4756:1606-1622…	Haliotis_sp_CLC_8815_c0_g1_i1	40	49	yes	no	2	0.00053165	135.55	1046700	398	880			1
GPSPSAALR	PPPGAVLRGPSPSAAL	PSPSAALRGPFQPARA	R	G	P	L	R	G	9	0	854.461	Haliotis_sp_CLC_39_c0_g1_i1	Haliotis_sp_CLC_39_c0_g1_i1	44	52	yes	yes	2	0.0022831	135.83	390560000	389	881			6
GPSPSAALRGPFQPAR	PPPGAVLRGPSPSAAL	RGPFQPARASLNNRRP	R	G	P	A	R	A	16	1	1607.85	Haliotis_sp_CLC_39_c0_g1_i1	Haliotis_sp_CLC_39_c0_g1_i1	44	59	yes	yes	3	0.00069968	76.759	7072400	389	882			2
GPSSTGQNNPPLPPPPPFGR	AGLGLSGRGPSSTGQN	PPPPPFGRDPPSVGPR	R	G	P	G	R	D	20	0	2013.01	Haliotis_sp_Tri_33510_c0_g1_i1;Haliotis_sp_CLC_62_c0_g1_i1;Haliotis_sp_Tri_64677_c0_g1_i1;Haliotis_sp_Tri_33508_c0_g1_i1	Haliotis_sp_Tri_33510_c0_g1_i1	181	200	yes	no	2;3;4	8.5528e-30	173.77	1058300000	393	883			29
GPSSTGQNNPPLPPPPPFGRDPPSVGPR	AGLGLSGRGPSSTGQN	DPPSVGPRVDFPPGGS	R	G	P	P	R	V	28	1	2818.42	Haliotis_sp_Tri_33510_c0_g1_i1;Haliotis_sp_CLC_62_c0_g1_i1;Haliotis_sp_Tri_64677_c0_g1_i1;Haliotis_sp_Tri_33508_c0_g1_i1	Haliotis_sp_Tri_33510_c0_g1_i1	181	208	yes	no	3	7.3491e-14	102.97	120450000	393	884			8
GPTDCLPASDPGCR	DSADDKSKGPTDCLPA	PASDPGCRDSTNKAEL	K	G	P	C	R	D	14	0	1501.63	comp88250_c0_seq2_2 len=449 path=[427:0-23 451:24-62 490:63-69 497:70-80 508:81-101 1523:102-128 556:129-266 694:267-290 718:291-294 722:295-425 1622:426-448];comp88250_c0_seq1_2 len=422 path=[427:0-23 451:24-62 490:63-69 497:70-80 508:81-101 556:102-239 694:240-263 718:264-267 722:268-398 1622:399-421]	comp88250_c0_seq2_2 len=449 path=[427:0-23 451:24-62 490:63-69 497:70-80 508:81-101 1523:102-128 556:129-266 694:267-290 718:291-294 722:295-425 1622:426-448]	44	57	yes	yes	2;3	9.5383e-09	134.68	803640000	257	885			12
GQGQNSVRPR	GFRSQEGRGQGQNSVR	GQNSVRPRAAPQTNNR	R	G	Q	P	R	A	10	1	1097.57	Haliotis_sp_CLC_253_c0_g1_i1	Haliotis_sp_CLC_253_c0_g1_i1	175	184	yes	yes	3	0.0057651	88.495	646110	384	888			1
GQISTPFTCPPPPLADINPLR	VFVSKPVKGQISTPFT	LADINPLRMSYTTTEA	K	G	Q	L	R	M	21	0	2290.18	Haliotis_sp_idb_982_c0_g1_i1	Haliotis_sp_idb_982_c0_g1_i1	1971	1991	yes	yes	3	6.0017e-07	98.543	7097300	471	889			2
GQLVDSAGKFDR	NAVHEFLRGQLVDSAG	DSAGKFDRHITPTLTN	R	G	Q	D	R	H	12	1	1291.65	Haliotis_sp_idb_25746_c0_g1_i1;Haliotis_sp_idb_25748_c0_g1_i1;Haliotis_sp_CLC_532_c0_g1_i1	Haliotis_sp_idb_25746_c0_g1_i1	464	475	yes	no	2;3	2.6897e-06	136.53	230540000	424	891			11
GQPCPECAADYPSCEGRPDNFK	RYNRVCNKGQPCPECA	EGRPDNFKGPIQTDEV	K	G	Q	F	K	G	22	1	2554.03	Haliotis_sp_idb_1745_c0_g1_i1;Haliotis_sp_CLC_2232_c0_g1_i1	Haliotis_sp_idb_1745_c0_g1_i1	926	947	yes	no	3	1.9123e-05	67.11	6064200	409	892			1
GRDHGTQSYNAWR	LAAFNIQRGRDHGTQS	TQSYNAWREFCGLPRA	R	G	R	W	R	E	13	1	1546.7	Haliotis_sp_idb_25746_c0_g1_i1;Haliotis_sp_idb_25748_c0_g1_i1;Haliotis_sp_CLC_532_c0_g1_i1	Haliotis_sp_idb_25746_c0_g1_i1	503	515	yes	no	3;4	8.7466e-06	119.96	19701000	424	898			5
GRDTVTIVWEAPTAR	GVTQSVSRGRDTVTIV	VWEAPTARELDLETIQ	R	G	R	A	R	E	15	1	1670.87	Haliotis_sp_Tri_61496_c0_g1_i1	Haliotis_sp_Tri_61496_c0_g1_i1	138	152	yes	yes	2;3	5.0408e-18	164.01	55954000	508	899			7
GRHLLPDELGGPK	NETIYYLRGRHLLPDE	PDELGGPKTPYNLKPS	R	G	R	P	K	T	13	1	1387.76	Haliotis_sp_Tri_25106_c0_g1_i1	Haliotis_sp_Tri_25106_c0_g1_i1	137	149	yes	yes	3	0.0042762	73.927	2902800	498	900			1
GSAECSFTLLELK	FSFKVSNKGSAECSFT	SFTLLELKGKMKVEAS	K	G	S	L	K	G	13	0	1453.71	comp146963_c0_seq1_4 len=1497 path=[1:0-1496]	comp146963_c0_seq1_4 len=1497 path=[1:0-1496]	47	59	yes	yes	2	0.0059664	80.96	5903300	88	902			3
GSFGQQTGFSNTDQSGGLSSR	SVTDTQPRGSFGQQTG	QSGGLSSRFTGSAQSV	R	G	S	S	R	F	21	0	2116.94	Haliotis_sp_idb_3591_c0_g1_i1	Haliotis_sp_idb_3591_c0_g1_i1	486	506	yes	yes	2;3	9.4414e-16	149.53	294420000	442	904			10
GSFSEQGINEFLR	KMKFALLKGSFSEQGI	QGINEFLRELSFGRGS	K	G	S	L	R	E	13	0	1482.71	comp20044_c0_seq1_1 len=1374 path=[1:0-1373]	comp20044_c0_seq1_1 len=1374 path=[1:0-1373]	297	309	yes	yes	2	2.1952e-05	122.39	1455600	108	905			1
GSGTAEVELKK	EIRTGLIKGSGTAEVE	TAEVELKKGATLKITL	K	G	S	K	K	G	11	1	1117.6	comp101858_c3_seq18_4 len=2097 path=[10064:0-47 10112:48-189 10254:190-207 10272:208-1130 729:1131-1154 753:1155-1893 1492:1894-2096]	comp101858_c3_seq18_4 len=2097 path=[10064:0-47 10112:48-189 10254:190-207 10272:208-1130 729:1131-1154 753:1155-1893 1492:1894-2096]	118	128	yes	yes	2;3	0.0098187	92.866	2900100	12	910			2
GSNHDISHDNSFGMK	ETLLDLLRGSNHDISH	HDNSFGMKIPLPLFIA	R	G	S	M	K	I	15	0	1644.7	Haliotis_sp_CLC_146_c0_g1_i1;Haliotis_sp_idb_13068_c0_g1_i1;Haliotis_sp_idb_13069_c0_g1_i1	Haliotis_sp_CLC_146_c0_g1_i1	451	465	yes	no	4	0.00031488	79.652	1975400	373	912	282		1
GSPAEDKQNFIELLK	DWEYPANRGSPAEDKQ	QNFIELLKVLNAAFDA	R	G	S	L	K	V	15	1	1687.88	Haliotis_sp_idb_32310_c0_g1_i1;comp56242_c1_seq1_1 len=419 path=[865:0-418]	Haliotis_sp_idb_32310_c0_g1_i1	152	166	yes	no	2	0.00018591	85.988	3067400	437	913			0
GSPAMQGALR	GRLVMRNKGSPAMQGA	PAMQGALRQRIAKWRM	K	G	S	L	R	Q	10	0	986.497	Haliotis_sp_idb_5896_c0_g1_i1	Haliotis_sp_idb_5896_c0_g1_i1	318	327	yes	yes	2	0.004676	91.265	1146800	461	914	519		1
GSSSDKDLDDFLGDIDR	RSDVETNKGSSSDKDL	DFLGDIDRLLLDMESS	K	G	S	D	R	L	17	1	1853.83	Haliotis_sp_idb_55709_c0_g1_i1;Haliotis_sp_Tri_138845_c0_g1_i1	Haliotis_sp_idb_55709_c0_g1_i1	124	140	no	no	2;3	2.4478e-08	130.01	28244000	459;489	917			5
GSTPNVGNGGGLFDLAAR	IVPNNRNRGSTPNVGN	GLFDLAARGGESIVPP	R	G	S	A	R	G	18	0	1701.84	Haliotis_sp_Tri_33510_c0_g1_i1;Haliotis_sp_CLC_62_c0_g1_i1;Haliotis_sp_Tri_64677_c0_g1_i1;Haliotis_sp_Tri_33508_c0_g1_i1	Haliotis_sp_Tri_33510_c0_g1_i1	57	74	yes	no	2;3	6.9753e-14	152.32	1079800000	393	919			10
GSVSTDKFNMASGSSSIR	PGLSGSVRGSVSTDKF	ASGSSSIRNSGATSGS	R	G	S	I	R	N	18	1	1829.86	Haliotis_sp_idb_36583_c0_g1_i1	Haliotis_sp_idb_36583_c0_g1_i1	397	414	yes	yes	3	1.2516e-05	108.75	19687000	444	920	500		5
GTAFSEHMQMCDYK	GIYRPCPRGTAFSEHM	HMQMCDYKWRVPGCY_	R	G	T	Y	K	W	14	0	1703.67	Haliotis_sp_CLC_2296_c0_g1_i1	Haliotis_sp_CLC_2296_c0_g1_i1	655	668	yes	yes	2;3	4.3427e-05	107.46	52010000	380	921	291;292		6
GTAGFVSASGQSTPATSAGQQHR	SYIQQQARGTAGFVSA	TSAGQQHRHKILTQAT	R	G	T	H	R	H	23	0	2202.04	Haliotis_sp_idb_27355_c0_g1_i1	Haliotis_sp_idb_27355_c0_g1_i1	162	184	yes	yes	3	4.5136e-15	136.62	33289000	428	922			4
GTGAQSDALDTIIK	ICAALTLKGTGAQSDA	DALDTIIKNRFPNASV	K	G	T	I	K	N	14	0	1388.71	Haliotis_sp_idb_20008_c0_g1_i1;Haliotis_sp_CLC_363_c0_g1_i1	Haliotis_sp_idb_20008_c0_g1_i1	171	184	yes	no	2	5.2931e-05	113.53	198410000	414	923			5
GTGTADTLQTR	GSSVAGHRGTGTADTL	TADTLQTRRRASLDTL	R	G	T	T	R	R	11	0	1119.55	Haliotis_sp_idb_3591_c0_g1_i1	Haliotis_sp_idb_3591_c0_g1_i1	1273	1283	yes	yes	2	1.7334e-05	135.99	1390900	442	924			1
GTHVYTADTGEEVR	IYVDQLSRGTHVYTAD	ADTGEEVRFNKIDDKN	R	G	T	V	R	F	14	0	1533.71	Haliotis_sp_CLC_4272_c0_g1_i1;comp104530_c1_seq1_2 len=2811 path=[3257:0-1085 8372:1086-1095 4353:1096-1272 4530:1273-1275 4533:1276-1310 4568:1311-1329 4587:1330-1565 4823:1566-1575 4833:1576-1582 4840:1583-1879 5137:1880-1913 5171:1914-2004 5262:2005-2034 5292:2035-2127 8898:2128-2137 8908:2138-2139 5397:2140-2188 11357:2189-2239 11395:2240-2252 5510:2253-2409 5667:2410-2520 5778:2521-2557 5815…	Haliotis_sp_CLC_4272_c0_g1_i1	624	637	yes	no	2;3	0.00010957	105.03	9163600	33	925			4
GTNFANFR	NCALQIGRGTNFANFR	GTNFANFRGYIDNVTI	R	G	T	F	R	G	8	0	925.441	Haliotis_sp_idb_25730_c0_g1_i1	Haliotis_sp_idb_25730_c0_g1_i1	753	760	no	no	2	0.026156	122.74	46424000	423	926			3
GTNGYWIHLPTYSDGESSVALWR	KFTYDWRKGTNGYWIH	ESSVALWRELQSQGNT	K	G	T	W	R	E	23	0	2608.23	Haliotis_sp_Tri_25106_c0_g1_i1	Haliotis_sp_Tri_25106_c0_g1_i1	398	420	yes	yes	3	6.7278e-45	199.94	127530000	498	927			8
GTNGYYIHLPSYSDGSASVASWR	DFTYDWRRGTNGYYIH	SASVASWRELQNQGST	R	G	T	W	R	E	23	0	2487.15	Haliotis_sp_idb_20988_c0_g1_i1	Haliotis_sp_idb_20988_c0_g1_i1	331	353	yes	yes	3	1.7953e-11	113.31	14831000	416	928			3
GTNSLSQGAASFSSR	SAQSVLERGTNSLSQG	GAASFSSRNTAVADLV	R	G	T	S	R	N	15	0	1468.69	Haliotis_sp_idb_3591_c0_g1_i1	Haliotis_sp_idb_3591_c0_g1_i1	518	532	yes	yes	2	3.2975e-29	207.31	118570000	442	929			5
GTPINCVQNVFEYTNR	CSSGQHWKGTPINCVQ	NVFEYTNRVFDFRPTC	K	G	T	N	R	V	16	0	1910.89	Haliotis_sp_idb_982_c0_g1_i1	Haliotis_sp_idb_982_c0_g1_i1	1673	1688	yes	yes	2;3	2.189e-06	121.62	24986000	471	930			6
GTPTGALIR	ATPAVRCKGTPTGALI	TPTGALIRFSHUDGMD	K	G	T	I	R	F	9	0	884.508	comp80870_c0_seq2_6 len=327 path=[733:0-130 865:131-192 927:193-216 1525:217-234 2353:235-258 2237:259-274 967:275-282 975:283-326]	comp80870_c0_seq2_6 len=327 path=[733:0-130 865:131-192 927:193-216 1525:217-234 2353:235-258 2237:259-274 967:275-282 975:283-326]	9	17	yes	yes	2	0.0093308	108.74	15755000	235	931			1
GTVYYDTDQEVPFYVK	NDYNGAHRGTVYYDTD	QEVPFYVKDNFWVGYD	R	G	T	V	K	D	16	0	1922.89	comp79626_c0_seq1_4 len=1656 path=[1634:0-1091 2726:1092-1132 2767:1133-1655];Haliotis_sp_idb_43266_c0_g1_i1	comp79626_c0_seq1_4 len=1656 path=[1634:0-1091 2726:1092-1132 2767:1133-1655]	345	360	yes	no	2;3	0.0021069	66.568	82976000	232	932			5
GVAFDPITCTCALK	THRRRCARGVAFDPIT	ITCTCALKFIVGFTQC	R	G	V	L	K	F	14	0	1551.74	Haliotis_sp_CLC_146_c0_g1_i1;Haliotis_sp_idb_13068_c0_g1_i1;Haliotis_sp_Tri_105374_c0_g1_i1	Haliotis_sp_CLC_146_c0_g1_i1	679	692	yes	no	2	0.0064677	77.776	78200000	373	933			4
GVAGLAR	GAPRLPSKGVAGLART	KGVAGLARTSHKSLLN	K	G	V	A	R	T	7	0	642.381	Haliotis_sp_Tri_119193_c0_g1_i1;sp|P86738|UP4_HALAI Uncharacterized protein 4 OS=Haliotis asinina PE=1 SV=1	Haliotis_sp_Tri_119193_c0_g1_i1	87	93	yes	no	2	0.048285	142.53	37343000	478	934			1
GVAYNIDAAAR	KVIYDYKKGVAYNIDA	YNIDAAARTCSKYSLQ	K	G	V	A	R	T	11	0	1119.57	Haliotis_sp_Tri_31898_c0_g1_i1;Haliotis_sp_idb_24481_c0_g1_i1	Haliotis_sp_Tri_31898_c0_g1_i1	80	90	yes	no	2	0.013229	87.568	2526700	421	935			2
GVDDLDFFIGDEAIEKPTYATK	QAQRRVMKGVDDLDFF	EKPTYATKWPIRHGIV	K	G	V	T	K	W	22	1	2443.18	comp211158_c0_seq1_6 len=283 path=[1:0-282]	comp211158_c0_seq1_6 len=283 path=[1:0-282]	28	49	yes	yes	3	3.599e-06	77.576	2360100	112	936			1
GVDEEYLGLLGPVIR	TFSIPVVRGVDEEYLG	GLLGPVIRLEVGDVLD	R	G	V	I	R	L	15	0	1628.88	Haliotis_sp_idb_10164_c0_g1_i1;comp101565_c0_seq1_5 len=4906 path=[4884:0-315 5200:316-677 5562:678-679 5564:680-934 5819:935-1335 6220:1336-1351 6236:1352-1360 6245:1361-1686 6571:1687-2756 11796:2757-2778 7663:2779-2791 7676:2792-2983 11874:2984-2994 11976:2995-3219 11911:3220-3226 8111:3227-3524 8409:3525-3541 8426:3542-3808 8693:3809-3841 8726:3842-4905]	Haliotis_sp_idb_10164_c0_g1_i1	792	806	yes	no	2	4.1595e-08	129.54	2714900	6	937			1
GVDGTANIHIR	TAKYTHGKGVDGTANI	GTANIHIRFSYYYGNF	K	G	V	I	R	F	11	0	1151.6	comp101644_c1_seq1_1 len=1326 path=[6320:0-664 6985:665-668 6989:669-1293 7614:1294-1325]	comp101644_c1_seq1_1 len=1326 path=[6320:0-664 6985:665-668 6989:669-1293 7614:1294-1325]	299	309	no	no	2;3	0.0017704	97.813	6826500	9	938			4
GVGTTSVTEATNK	KGQKVDTKGVGTTSVT	SVTEATNKQLDTVIPE	K	G	V	N	K	Q	13	0	1263.63	Haliotis_sp_Tri_29101_c0_g1_i1	Haliotis_sp_Tri_29101_c0_g1_i1	123	135	yes	yes	2	8.5029e-10	141.58	344120000	501	939			5
GVLALPNMIDPR	LYISVNDRGVLALPNM	LPNMIDPRTIHSVSGT	R	G	V	P	R	T	12	0	1294.71	Haliotis_sp_idb_2772_c0_g1_i1;Haliotis_sp_Tri_120379_c0_g1_i1	Haliotis_sp_Tri_120379_c0_g1_i1	1988	1999	no	no	2	0.014848	71.153	8261000	480;430	940;941	432		2
GVSFTSVLER	QEDPNLSRGVSFTSVL	SFTSVLERNTDTHSSV	R	G	V	E	R	N	10	0	1093.58	Haliotis_sp_CLC_1125_c0_g1_i1	Haliotis_sp_CLC_1125_c0_g1_i1	369	378	yes	yes	2	0.00068966	130.41	169890000	367	942			5
GVVDSDDLPLNVSR	PKYLNFVKGVVDSDDL	DLPLNVSRETLQQHKL	K	G	V	S	R	E	14	0	1484.75	comp146988_c0_seq1_6 len=876 path=[854:0-875]	comp146988_c0_seq1_6 len=876 path=[854:0-875]	242	255	no	no	2	0.0027595	87.083	2255200	89	943			1
GVVDSEDLPLNISR	PEYLNFIRGVVDSEDL	DLPLNISREMLQQSKI	R	G	V	S	R	E	14	0	1512.78	comp65289_c0_seq2_1 len=2735 path=[1880:0-81 1962:82-114 6403:115-966 7256:967-2734];comp319327_c0_seq1_4 len=271 path=[249:0-270];comp65289_c0_seq1_1 len=1940 path=[10131:0-119 1962:120-152 1995:153-1939];Haliotis_sp_Tri_81073_c0_g1_i1;tr|Q17UC2|Q17UC2_HALTU 84kDa heat shock protein OS=Haliotis tuberculata GN=hsp84 PE=2 SV=1;tr|M1JNK7|M1JNK7_HALDV Heat shock protein 90 OS=Haliotis diversicolor P…	comp65289_c0_seq1_1 len=1940 path=[10131:0-119 1962:120-152 1995:153-1939]	407	420	no	no	2	6.3028e-05	111.12	22701000	209;210	944			1
GVVEDVIPAGEEALFDMK	HDVALPSRGVVEDVIP	EEALFDMKAFEDTDHQ	R	G	V	M	K	A	18	0	1917.94	Haliotis_sp_idb_1397_c0_g1_i1;Haliotis_sp_Tri_34683_c0_g1_i1;comp97911_c1_seq1_4 len=1696 path=[1:0-71 73:72-102 104:103-278 280:279-320 322:321-324 326:325-345 347:346-455 4378:456-490 492:491-663 665:664-681 683:682-842 844:843-862 864:863-1274 6916:1275-1394 1396:1395-1418 1420:1419-1486 1488:1487-1498 1500:1499-1561 1563:1562-1593 1595:1594-1695]	Haliotis_sp_idb_1397_c0_g1_i1	1226	1243	yes	no	3	5.7162e-05	84.653	3116900	404	945	352		2
GVWANMQNFDR	GRSICRGKGVWANMQN	ANMQNFDRYCATQCMM	K	G	V	D	R	Y	11	0	1336.6	Haliotis_sp_CLC_1125_c0_g1_i1	Haliotis_sp_CLC_1125_c0_g1_i1	897	907	yes	yes	2	0.0012951	96.229	94113000	367	946	256		8
GWHVPTIDFTITTVHLGLGDK	VLVSWQDRGWHVPTID	VHLGLGDKWVALGFSE	R	G	W	D	K	W	21	0	2306.21	Haliotis_sp_Tri_28544_c0_g1_i1;Haliotis_sp_CLC_729_c0_g1_i1	Haliotis_sp_Tri_28544_c0_g1_i1	225	245	yes	no	3;4	1.0541e-11	129.46	71389000	499	947			6
GYADCAVFGDR	EALFDGDRGYADCAVF	DCAVFGDRQVVGTILK	R	G	Y	D	R	Q	11	0	1229.51	comp98044_c0_seq5_2 len=630 path=[1516:0-58 1575:59-108 1625:109-129 1646:130-263 1780:264-270 1787:271-569 6139:570-574 6144:575-586 5788:587-629];Haliotis_sp_Tri_52786_c0_g1_i1;comp98044_c0_seq2_2 len=1470 path=[1516:0-58 1575:59-108 1625:109-129 1646:130-263 1780:264-270 1787:271-569 6139:570-574 6144:575-586 2103:587-594 2111:595-1113 2630:1114-1130 2647:1131-1259 2776:1260-1391 2908:1392-141…	comp98044_c0_seq5_2 len=630 path=[1516:0-58 1575:59-108 1625:109-129 1646:130-263 1780:264-270 1787:271-569 6139:570-574 6144:575-586 5788:587-629]	79	89	yes	no	2	0.00072445	116.55	19394000	299	948			4
GYAFNHSADFETVR	LIKLLLLRGYAFNHSA	SADFETVRMMKEKLCY	R	G	Y	V	R	M	14	0	1612.73	Haliotis_sp_CLC_3092_c0_g1_i1;comp98057_c0_seq6_3 len=3028 path=[3060:0-809 3870:810-1268 4329:1269-1510 4573:1511-1918 7502:1919-1931 8499:1932-2090 8558:2091-2158 8582:2159-2200 5268:2201-2216 5284:2217-2569 5684:2570-3027];comp98057_c0_seq7_3 len=3033 path=[3060:0-809 3870:810-1268 4329:1269-1510 4573:1511-1918 4981:1919-1936 8499:1937-2095 8558:2096-2163 8582:2164-2205 5268:2206-2221 5284:222…	Haliotis_sp_CLC_3092_c0_g1_i1	232	245	yes	no	3	0.001273	76.759	1081600	300	949			1
GYDVIAQAQSGTGK	RAILPCIKGYDVIAQA	QAQSGTGKTATFAISI	K	G	Y	G	K	T	14	0	1393.68	comp64368_c0_seq1_4 len=1757 path=[1:0-287 289:288-1653 1655:1654-1756]	comp64368_c0_seq1_4 len=1757 path=[1:0-287 289:288-1653 1655:1654-1756]	66	79	yes	yes	2	1.7512e-11	149.57	5309500	205	950			1
GYFTELSVTLPSYCGCR	NGAHYQPKGYFTELSV	LPSYCGCRGYFCPHDR	K	G	Y	C	R	G	17	0	2008.9	Haliotis_sp_Tri_100581_c0_g1_i1;Haliotis_sp_idb_41627_c0_g1_i1;comp92993_c0_seq1_6 len=1148 path=[1:0-46 48:47-65 4306:66-84 3010:85-125 101:126-158 2567:159-205 2614:206-404 418:405-527 4470:528-529 4472:530-544 2899:545-584 598:585-631 3720:632-635 4514:636-770 784:771-842 4136:843-850 864:851-991 1005:992-1061 1075:1062-1108 1122:1109-1147];comp92993_c0_seq2_6 len=1160 path=[1:0-46 48:47-65 43…	Haliotis_sp_Tri_100581_c0_g1_i1	216	232	yes	no	2	0.0008636	90.348	2200500	273	951			2
GYIDNVTIYLCRP	GTNFANFRGYIDNVTI	VTIYLCRP________	R	G	Y	R	P	-	13	1	1582.78	Haliotis_sp_idb_25730_c0_g1_i1	Haliotis_sp_idb_25730_c0_g1_i1	761	773	no	no	2;3	0.0025695	94.122	25953000	423	952			5
GYIFHPEIR	VEIQECPKGYIFHPEI	YIFHPEIRNCELDVED	K	G	Y	I	R	N	9	0	1130.59	Haliotis_sp_idb_2772_c0_g1_i1;Haliotis_sp_Tri_120379_c0_g1_i1;Haliotis_sp_CLC_3878_c0_g1_i1	Haliotis_sp_Tri_120379_c0_g1_i1	75	83	no	no	2;3	0.0052865	117.89	24601000	480;430;388	953			3
GYRPPHDR	GDEIWMGRGYRPPHDR	GYRPPHDRILRYKYEN	R	G	Y	D	R	I	8	1	996.489	Haliotis_sp_idb_50884_c0_g1_i1;Haliotis_sp_idb_18771_c0_g1_i1;Haliotis_sp_idb_18767_c0_g1_i1	Haliotis_sp_idb_50884_c0_g1_i1	139	146	yes	no	3	0.038883	74.464	1022600	454	954			2
GYSFTTTAER	LMKILTERGYSFTTTA	SFTTTAEREIVRDIKE	R	G	Y	E	R	E	10	0	1131.52	tr|B3TK83|B3TK83_HALDV Beta-actin 2 OS=Haliotis diversicolor PE=2 SV=1;tr|Q256S1|Q256S1_HALTU Actin OS=Haliotis tuberculata GN=actin PE=2 SV=1;tr|B3SNT2|B3SNT2_HALDV Actin OS=Haliotis diversicolor PE=2 SV=1;Haliotis_sp_Tri_131427_c0_g1_i1;comp103470_c1_seq20_6 len=1319 path=[18001:0-239 25907:240-242 1593:243-278 25943:279-283 25948:284-287 25952:288-331 21354:332-362 1713:363-373 26024:374-391 1…	tr|B3TK83|B3TK83_HALDV Beta-actin 2 OS=Haliotis diversicolor PE=2 SV=1	197	206	no	no	2	0.00038967	140.16	188150000	22;540;541;192	955			5
GYVDGNTGSIPWK	VYDGEQFKGYVDGNTG	NTGSIPWKGVIQKRSH	K	G	Y	W	K	G	13	0	1392.67	Haliotis_sp_Tri_35519_c0_g1_i1;Haliotis_sp_idb_43536_c0_g1_i1	Haliotis_sp_Tri_35519_c0_g1_i1	327	339	yes	no	2	0.015427	74.987	35511000	503	956			2
HACGCIPENAETR	PSNHIYNKHACGCIPE	IPENAETRAAREPAFP	K	H	A	T	R	A	13	0	1513.64	Haliotis_sp_Tri_35519_c0_g1_i1	Haliotis_sp_Tri_35519_c0_g1_i1	85	97	yes	yes	2;3	2.5131e-10	152.4	31325000	503	957			7
HALIIYDDLSK	EYFRDNGKHALIIYDD	IIYDDLSKQAVAYRQM	K	H	A	S	K	Q	11	0	1286.69	comp111062_c0_seq1_3 len=2207 path=[2185:0-2206];Haliotis_sp_Tri_97542_c0_g1_i1;comp46513_c0_seq2_1 len=1872 path=[1:0-1305 1307:1306-1454 1456:1455-1871];comp46513_c0_seq3_1 len=2010 path=[1:0-1305 4643:1306-1443 1307:1444-1592 1456:1593-2009];comp46513_c0_seq1_1 len=2237 path=[1:0-1305 1307:1306-1454 3721:1455-1819 1456:1820-2236];comp46513_c0_seq4_1 len=2375 path=[1:0-1305 4643:1306-1443 1307:…	comp111062_c0_seq1_3 len=2207 path=[2185:0-2206]	323	333	yes	yes	2	0.0070233	93.839	2500400	67	958			1
HCPAGTTLNQSK	IHGKWRIRHCPAGTTL	GTTLNQSKCVCDHA__	R	H	C	S	K	C	12	0	1312.62	Haliotis_sp_Tri_100716_c0_g1_i1	Haliotis_sp_Tri_100716_c0_g1_i1	93	104	yes	yes	2;3	1.3978e-16	209.43	58409000	472	959			7
HCPVIFER	NIAKAALKHCPVIFER	HCPVIFERIQRDIGII	K	H	C	E	R	I	8	0	1056.52	Haliotis_sp_Tri_129603_c0_g1_i1;comp105495_c0_seq9_4 len=2286 path=[9783:0-21 1946:22-1210 3135:1211-1564 19827:1565-1565 3490:1566-1729 3654:1730-2285];comp105495_c0_seq23_4 len=2970 path=[19402:0-22 1262:23-58 19462:59-65 1305:66-160 1400:161-295 1535:296-322 19538:323-324 1565:325-335 1576:336-374 1615:375-416 1657:417-426 1667:427-437 1678:438-503 19643:504-507 1748:508-513 1754:514-548 19668…	Haliotis_sp_Tri_129603_c0_g1_i1	159	166	yes	no	2	0.030169	116.25	4416300	487	960			2
HCVLQWR	IPQDLTCRHCVLQWRW	RHCVLQWRWVTDQYLL	R	H	C	W	R	W	7	0	997.492	Haliotis_sp_idb_66139_c0_g1_i1	Haliotis_sp_idb_66139_c0_g1_i1	75	81	yes	yes	2;3	0.043506	149.06	24503000	465	961			3
HDDVDAYR	RKMTWRPRHDDVDAYR	HDDVDAYRHIRNTNLT	R	H	D	Y	R	H	8	0	989.42	Haliotis_sp_idb_982_c0_g1_i1	Haliotis_sp_idb_982_c0_g1_i1	2749	2756	yes	yes	2	0.019099	135	721560	471	962			1
HDSSGASVFSNDISNAPVPHPQSAANTK	FMPIIAGRHDSSGASV	PQSAANTKVVNTVSIE	R	H	D	T	K	V	28	0	2834.32	Haliotis_sp_idb_44689_c0_g1_i1;Haliotis_sp_idb_44690_c0_g1_i1;Haliotis_sp_Tri_6755_c0_g1_i1	Haliotis_sp_idb_44689_c0_g1_i1	191	218	yes	no	4	2.0994e-06	74.905	6640300	451	963			1
HDVPDYLTLDELR	GAPMQPKRHDVPDYLT	YLTLDELRMSFTTGSF	R	H	D	L	R	M	13	0	1584.78	Haliotis_sp_CLC_303_c0_g1_i1	Haliotis_sp_CLC_303_c0_g1_i1	334	346	yes	yes	2;3	1.2415e-06	126.1	234630000	386	964			10
HELLQPFNVLYEK	MGVVECAKHELLQPFN	PFNVLYEKEGEFVAQF	K	H	E	E	K	E	13	0	1628.86	comp32983_c1_seq1_3 len=491 path=[469:0-490]	comp32983_c1_seq1_3 len=491 path=[469:0-490]	28	40	yes	yes	3	0.006279	64.104	1079700	153	967			1
HELQANCYEEVKDR	KKKLTGIKHELQANCY	CYEEVKDRCTLAEKLG	K	H	E	D	R	C	14	1	1789.81	comp23329_c0_seq1_1 len=1090 path=[1068:0-451 1520:452-1089]	comp23329_c0_seq1_1 len=1090 path=[1068:0-451 1520:452-1089]	154	167	yes	yes	3	0.00060171	89.506	1867000	117	968			1
HFNAPSHIR	DRSKNRKRHFNAPSHI	FNAPSHIRRKIMSSPL	R	H	F	I	R	R	9	0	1077.55	comp45831_c0_seq1_1 len=497 path=[475:0-496];comp148966_c0_seq1_4 len=408 path=[386:0-407];Haliotis_sp_Tri_53506_c0_g1_i1;comp100582_c0_seq1_5 len=631 path=[18200:0-22 236:23-630]	comp45831_c0_seq1_1 len=497 path=[475:0-496]	23	31	yes	no	3	0.026642	62.201	1051300	162	969			1
HFYINDQK	RKLQIKGKHFYINDQK	HFYINDQKVFLSGANQ	K	H	F	Q	K	V	8	0	1063.51	Haliotis_sp_idb_10705_c0_g1_i1;Haliotis_sp_Tri_36495_c0_g1_i1	Haliotis_sp_idb_10705_c0_g1_i1	365	372	yes	no	2	0.012568	146.58	5794500	399	970			1
HGESAWNLENR	AYKLVLIRHGESAWNL	SAWNLENRFSGWYDAD	R	H	G	N	R	F	11	0	1311.6	comp26587_c0_seq1_2 len=1722 path=[1700:0-1401 3102:1402-1721]	comp26587_c0_seq1_2 len=1722 path=[1700:0-1401 3102:1402-1721]	36	46	yes	yes	2;3	1.482e-08	164.04	3301200	139	972			2
HGETKPLIGGDDHDFQK	GDDHDFQKHGETKPLI	GDDHDFQKHGETKPLI	K	H	G	Q	K	H	17	1	1892.9	Haliotis_sp_idb_44191_c0_g1_i1	Haliotis_sp_idb_44191_c0_g1_i1	359	375	yes	no	3;4	5.6978e-09	128.45	94753000	450	973			5
HGVGQFLFTGR	APHRCGIRHGVGQFLF	GQFLFTGRVRLGRPVL	R	H	G	G	R	V	11	0	1217.63	Haliotis_sp_idb_12724_c0_g1_i1;comp82638_c0_seq1_6 len=2489 path=[2469:0-1041 3511:1042-1521 3991:1522-2488]	Haliotis_sp_idb_12724_c0_g1_i1	262	272	yes	no	2;3	0.00029508	108.43	23080000	240	978			4
HGYCYQK	DHQNHYGKHGYCYQKT	KHGYCYQKTTTIPGEG	K	H	G	Q	K	T	7	0	954.402	Haliotis_sp_Tri_73035_c0_g1_i1	Haliotis_sp_Tri_73035_c0_g1_i1	588	594	yes	yes	2	0.042607	143.18	9348500	513	981			1
HGYIGEFEIIDDHR	________________	FEIIDDHRSSKIVVEL	K	H	G	H	R	S	14	0	1699.8	comp528934_c0_seq1_2 len=212 path=[190:0-211];comp64153_c0_seq1_6 len=452 path=[430:0-21 452:22-250 681:251-451]	comp528934_c0_seq1_2 len=212 path=[190:0-211]	3	16	yes	no	3	0.0004027	89.46	4316700	188	982			1
HHTFYNELR	WDDMEKIRHHTFYNEL	HTFYNELRVAPEEHUV	R	H	H	L	R	V	9	0	1215.58	tr|O17477|O17477_HALRU Actin (Fragment) OS=Haliotis rufescens PE=3 SV=1	tr|O17477|O17477_HALRU Actin (Fragment) OS=Haliotis rufescens PE=3 SV=1	87	95	yes	yes	3	0.0010943	112.11	2082200	539	983			1
HIDDADWFMK	AFRYIYEKHIDDADWF	DDADWFMKADDDTYVI	K	H	I	M	K	A	10	0	1276.55	Haliotis_sp_Tri_47901_c0_g1_i1;comp92949_c2_seq16_6 len=2805 path=[10669:0-168 25616:169-326 10996:327-505 11175:506-523 11193:524-749 11419:750-1339 12009:1340-1367 3329:1368-1370 3332:1371-1405 26308:1406-1409 3371:1410-1419 3381:1420-1443 3405:1444-1676 3638:1677-1724 3686:1725-2454 4416:2455-2473 4435:2474-2613 4589:2614-2804];comp92949_c2_seq3_6 len=2819 path=[10669:0-168 25616:169-326 10996…	Haliotis_sp_Tri_47901_c0_g1_i1	184	193	yes	no	2	0.01854	68.847	3263000	272	984	145		1
HIDFSLR	VVRLDSQKHIDFSLRS	KHIDFSLRSPYGGGRP	K	H	I	L	R	S	7	0	886.466	tr|A9LMJ6|A9LMJ6_HALDI Ribosomal protein S9 OS=Haliotis discus discus PE=2 SV=1;Haliotis_sp_Tri_44993_c0_g1_i1;Haliotis_sp_idb_58530_c0_g1_i1;comp52403_c0_seq1_5 len=652 path=[1:0-281 283:282-651];comp88103_c0_seq1_2 len=657 path=[635:0-8 644:9-224 860:225-234 870:235-243 879:244-332 968:333-339 975:340-407 4743:408-425 4761:426-426 4762:427-428 1064:429-429 4822:430-431 1067:432-554 1190:555-594…	tr|A9LMJ6|A9LMJ6_HALDI Ribosomal protein S9 OS=Haliotis discus discus PE=2 SV=1	155	161	yes	no	2	0.018341	120.62	8100400	186	985			0
HIELVGHQVR	IKDGSVAKHIELVGHQ	ELVGHQVRTKLDEIKR	K	H	I	V	R	T	10	0	1186.66	comp92223_c1_seq1_1 len=1422 path=[5715:0-199 5915:200-218 5934:219-467 17974:468-468 6184:469-484 6200:485-1421];comp92223_c1_seq2_1 len=1458 path=[5715:0-199 5915:200-218 5934:219-467 17951:468-470 15696:471-503 17974:504-504 6184:505-520 6200:521-1457];Haliotis_sp_Tri_135246_c0_g1_i1;Haliotis_sp_idb_2286_c0_g1_i1;comp92223_c1_seq3_1 len=528 path=[5715:0-199 5915:200-218 5934:219-467 17951:468-…	comp92223_c1_seq1_1 len=1422 path=[5715:0-199 5915:200-218 5934:219-467 17974:468-468 6184:469-484 6200:485-1421]	121	130	yes	no	2;3	0.00010089	132.88	75996000	268	986			6
HILNTMYK	IDCSKPYRHILNTMYK	HILNTMYKQECKYPEL	R	H	I	Y	K	Q	8	0	1018.53	Haliotis_sp_idb_1745_c0_g1_i1	Haliotis_sp_idb_1745_c0_g1_i1	1811	1818	yes	yes	2	0.01511	95.502	90599000	409	987	371		5
HIQLEHR	TAPSLTGRHIQLEHRY	RHIQLEHRYIASRFLH	R	H	I	H	R	Y	7	0	931.499	Haliotis_sp_idb_1397_c0_g1_i1;comp104383_c0_seq1_2 len=2832 path=[1:0-9 11:10-58 60:59-85 87:86-137 139:138-202 204:203-407 5642:408-433 435:434-797 8779:798-809 811:810-816 818:817-984 5968:985-990 992:991-1018 8870:1019-1193 5836:1194-1212 1214:1213-1310 8980:1311-1380 1382:1381-1402 1404:1403-1499 1501:1500-1521 1523:1522-1537 1539:1538-1738 6918:1739-1751 1753:1752-1760 1762:1761-1947 1949:19…	Haliotis_sp_idb_1397_c0_g1_i1	1862	1868	yes	no	3	0.04784	62.714	52518	404	988			1
HITIFSPEGR	GSSAGFDRHITIFSPE	TIFSPEGRLYQVEYAF	R	H	I	G	R	L	10	0	1155.6	comp205463_c0_seq1_5 len=574 path=[552:0-573]	comp205463_c0_seq1_5 len=574 path=[552:0-573]	32	41	yes	yes	2	0.0024697	114.4	1109400	109	989			1
HITPTLTNELFK	DSAGKFDRHITPTLTN	TLTNELFKSGTNSLDL	R	H	I	F	K	S	12	0	1412.77	Haliotis_sp_idb_25746_c0_g1_i1;Haliotis_sp_idb_25748_c0_g1_i1;Haliotis_sp_CLC_532_c0_g1_i1	Haliotis_sp_idb_25746_c0_g1_i1	476	487	yes	no	2;3	7.7522e-13	186.46	1268100000	424	990			11
HKLDYISK	GVIDILEKHKLDYISK	HKLDYISKINQLTTQV	K	H	K	S	K	I	8	1	1002.55	Haliotis_sp_Tri_8133_c0_g1_i1;comp93947_c0_seq8_1 len=3375 path=[1671:0-592 2264:593-779 2451:780-1160 9128:1161-1247 9215:1248-1301 9269:1302-1378 9346:1379-1497 13015:1498-1753 13271:1754-1880 13398:1881-3374];comp93947_c0_seq11_1 len=6924 path=[1671:0-592 2264:593-779 2451:780-1160 9128:1161-1247 9215:1248-1301 9269:1302-1378 9346:1379-1497 9465:1498-1834 9802:1835-2936 10904:2937-3166 11134:3…	Haliotis_sp_Tri_8133_c0_g1_i1	171	178	yes	no	3	0.022603	88.136	1465100	278	991			1
HLEEGSSGMSILNIGVPTGFDPDLNER	FVLKTCFRHLEEGSSG	FDPDLNERTHTAVFSR	R	H	L	E	R	T	27	0	2883.37	comp101644_c0_seq2_4 len=5041 path=[1:0-618 620:619-713 715:714-1166 1168:1167-1220 1222:1221-2965 2967:2966-5040]	comp101644_c0_seq2_4 len=5041 path=[1:0-618 620:619-713 715:714-1166 1168:1167-1220 1222:1221-2965 2967:2966-5040]	1043	1069	no	no	3	3.8475e-14	106.62	1244300	8	992	6		1
HLEINPDHPIVETLR	MGYMMAKKHLEINPDH	HPIVETLRQKAEADKN	K	H	L	L	R	Q	15	0	1781.94	comp65289_c1_seq1_1 len=588 path=[9001:0-587]	comp65289_c1_seq1_1 len=588 path=[9001:0-587]	20	34	yes	yes	3	2.1243e-13	144.29	5232600	211	993			1
HLEINPDHSIIETLR	MGYMAAKKHLEINPDH	HSIIETLRQKAEADKN	K	H	L	L	R	Q	15	0	1785.94	comp65289_c0_seq2_1 len=2735 path=[1880:0-81 1962:82-114 6403:115-966 7256:967-2734]	comp65289_c0_seq2_1 len=2735 path=[1880:0-81 1962:82-114 6403:115-966 7256:967-2734]	644	658	yes	yes	3	2.7119e-23	182.35	4624900	210	994			1
HLIHEADADKDGK	DHSRAETKHLIHEADA	ADADKDGKLTKEEILE	K	H	L	G	K	L	13	1	1447.71	Haliotis_sp_idb_17123_c0_g1_i1;comp103017_c0_seq2_6 len=3012 path=[1:0-111 113:112-463 465:464-1959 27157:1960-2163 35207:2164-2164 13002:2165-2840 35333:2841-2843 25906:2844-2980 26043:2981-3011];comp103017_c0_seq8_6 len=3313 path=[1:0-111 113:112-463 465:464-1959 27157:1960-2163 35207:2164-2164 13002:2165-2840 35333:2841-2843 13681:2844-2962 35359:2963-3165 14003:3166-3180 35399:3181-3192 26194…	Haliotis_sp_idb_17123_c0_g1_i1	291	303	yes	no	4	0.0031695	73.082	273260	18	995			1
HLIPAANTGESK	DILDVLDKHLIPAANT	AANTGESKVFYYKMKG	K	H	L	S	K	V	12	0	1236.65	comp111239_c0_seq1_1 len=1999 path=[1977:0-1998]	comp111239_c0_seq1_1 len=1999 path=[1977:0-1998]	134	145	yes	yes	2	0.0022846	95.138	1987900	68	996			1
HLIPQTK	EVLDLLDKHLIPQTKE	KHLIPQTKEDSSDTKA	K	H	L	T	K	E	7	0	835.492	tr|W8E7M6|W8E7M6_HALDV 14-3-3 zeta OS=Haliotis diversicolor PE=2 SV=1;Haliotis_sp_Tri_60505_c0_g1_i1;comp87374_c0_seq2_6 len=4270 path=[1:0-132 9647:133-138 181:139-3245 3288:3246-3855 3898:3856-3871 3914:3872-4269];comp87374_c0_seq4_5 len=4311 path=[1:0-132 134:133-179 181:180-3286 3288:3287-3896 3898:3897-3912 3914:3913-4310]	tr|W8E7M6|W8E7M6_HALDV 14-3-3 zeta OS=Haliotis diversicolor PE=2 SV=1	116	122	yes	no	2	0.0473	145.04	2176100	254	997			2
HLLLAHPGPCSIEVR	DGGWTTEKHLLLAHPG	GPCSIEVREADSLSQK	K	H	L	V	R	E	15	0	1697.9	Haliotis_sp_Tri_100799_c0_g1_i1;comp99476_c0_seq1_3 len=3329 path=[3309:0-264 8103:265-265 8104:266-1076 8211:1077-1088 8223:1089-1279 4589:1280-1291 4601:1292-1764 5076:1765-2067 5379:2068-2209 5521:2210-2737 6049:2738-3124 6436:3125-3328]	Haliotis_sp_Tri_100799_c0_g1_i1	30	44	yes	no	3	0.00033915	86.944	2639600	308	998			1
HLLPDELGGPK	TIYYLRGRHLLPDELG	PDELGGPKTPYNLKPS	R	H	L	P	K	T	11	0	1174.63	Haliotis_sp_Tri_25106_c0_g1_i1	Haliotis_sp_Tri_25106_c0_g1_i1	139	149	yes	yes	2;3	0.0010155	108.7	1556800000	498	999			12
HLLSPFPALQTPPLQGSGK	SHGPGESKHLLSPFPA	PPLQGSGKSREDVLPV	K	H	L	G	K	S	19	0	1987.09	Haliotis_sp_idb_12174_c0_g1_i1;Haliotis_sp_CLC_8754_c0_g1_i1	Haliotis_sp_idb_12174_c0_g1_i1	412	430	yes	no	3	5.9231e-16	149.19	8260800	401	1000			3
HLPHQMALHER	LRDRLQGRHLPHQMAL	HQMALHERRRMGPTQL	R	H	L	E	R	R	11	0	1367.69	Haliotis_sp_idb_3591_c0_g1_i1	Haliotis_sp_idb_3591_c0_g1_i1	423	433	yes	yes	2;3;4	0.0006603	98.105	55934000	442	1001;1002	475		8
HLQEQMKPFNPK	YPQMHGYKHLQEQMKP	QMKPFNPKPYYGAPLS	K	H	L	P	K	P	12	1	1495.76	Haliotis_sp_idb_16318_c0_g1_i1	Haliotis_sp_idb_16318_c0_g1_i1	148	159	yes	yes	3	0.0086686	66.617	3882900	406	1003	354		1
HLTPEYLVAPSEVDWR	SRDVQCSKHLTPEYLV	APSEVDWRKQGYVTPV	K	H	L	W	R	K	16	0	1910.95	Haliotis_sp_CLC_227_c0_g1_i1;comp82154_c1_seq3_3 len=1594 path=[1:0-26 28:27-28 30:29-1120 1122:1121-1593];comp82154_c1_seq4_3 len=1789 path=[3677:0-11 3689:12-221 28:222-223 30:224-1315 1122:1316-1788];comp82154_c1_seq2_2 len=1821 path=[1:0-26 4872:27-43 3689:44-253 28:254-255 30:256-1347 1122:1348-1820]	Haliotis_sp_CLC_227_c0_g1_i1	135	150	yes	no	3	0.0002202	90.725	914840	239	1004			1
HMEGFDGDLDDVEIFECAPSDSTTPDSQNQIVSIFH	GLCLDGSRHMEGFDGD	NQIVSIFH________	R	H	M	F	H	-	36	0	4051.74	Haliotis_sp_CLC_303_c0_g1_i1	Haliotis_sp_CLC_303_c0_g1_i1	710	745	yes	yes	3;4	2.0685e-13	82.413	46414000	386	1005	305		2
HMYIFPHDVTK	VLAIDSFRHMYIFPHD	IFPHDVTKDLDKPGLL	R	H	M	T	K	D	11	0	1386.68	Haliotis_sp_Tri_88331_c0_g1_i1;comp101550_c1_seq1_3 len=2684 path=[2888:0-1014 3903:1015-1703 15176:1704-1706 4595:1707-1802 4691:1803-1898 15270:1899-1899 4788:1900-1901 4790:1902-2034 4923:2035-2062 10588:2063-2111 5000:2112-2247 5136:2248-2262 5151:2263-2395 5284:2396-2405 5294:2406-2560 5449:2561-2590 5479:2591-2683]	Haliotis_sp_Tri_88331_c0_g1_i1	353	363	yes	no	3	2.0819e-05	124.67	4412900	5	1006	0		2
HNQITMSR	VGEVCPTRHNQITMSR	HNQITMSRFPQGALSQ	R	H	N	S	R	F	8	0	985.476	comp105468_c0_seq2_5 len=9407 path=[21998:0-12 9623:13-36 9647:37-358 9969:359-1221 10832:1222-3491 13102:3492-3554 13165:3555-3717 13328:3718-4013 13624:4014-4030 13641:4031-4509 14120:4510-5182 14793:5183-5232 19038:5233-5233 23304:5234-5283 14843:5284-5427 14987:5428-8955 18515:8956-8962 18522:8963-9063 18623:9064-9111 18671:9112-9406];comp105468_c0_seq3_5 len=9521 path=[21998:0-12 53:13-113 2…	comp105468_c0_seq2_5 len=9407 path=[21998:0-12 9623:13-36 9647:37-358 9969:359-1221 10832:1222-3491 13102:3492-3554 13165:3555-3717 13328:3718-4013 13624:4014-4030 13641:4031-4509 14120:4510-5182 14793:5183-5232 19038:5233-5233 23304:5234-5283 14843:5284-5427 14987:5428-8955 18515:8956-8962 18522:8963-9063 18623:9064-9111 18671:9112-9406]	47	54	yes	no	2	0.038852	107.29	8712400	38	1007;1008	33		2
HNTPVLR	VNSALTMRHNTPVLRT	RHNTPVLRTSVNPNMS	R	H	N	L	R	T	7	0	835.466	Haliotis_sp_Tri_45070_c0_g1_i1	Haliotis_sp_Tri_45070_c0_g1_i1	1004	1010	yes	yes	2	0.045566	149.48	2246300	505	1009			1
HNVDLDLPDSAPSGFR	YDDYMQSRHNVDLDLP	DSAPSGFRFPGLHYPP	R	H	N	F	R	F	16	0	1738.83	Haliotis_sp_CLC_554_c0_g1_i1	Haliotis_sp_CLC_554_c0_g1_i1	196	211	yes	yes	2;3	0.00010062	110.04	19514000	391	1010			6
HPGSFDVVHVK	GVITNRERHPGSFDVV	SFDVVHVKDANGNSFA	R	H	P	V	K	D	11	0	1220.63	comp24760_c0_seq1_4 len=902 path=[1:0-696 698:697-901]	comp24760_c0_seq1_4 len=902 path=[1:0-696 698:697-901]	206	216	yes	yes	3	0.0073513	71.03	1272600	129	1012			1
HPHVDPDVVQR	LGKTKGRRHPHVDPDV	VDPDVVQRLRDFYRPF	R	H	P	Q	R	L	11	0	1297.65	Haliotis_sp_Tri_123348_c0_g1_i1;comp98866_c0_seq1_1 len=3558 path=[1:0-163 165:164-165 167:166-323 325:324-2413 2415:2414-2430 2432:2431-2654 2658:2655-2725 2729:2726-2749 2753:2750-2843 2847:2844-2867 2871:2868-3005 3009:3006-3029 3033:3030-3057 3061:3058-3081 3085:3082-3089 3093:3090-3113 3117:3114-3133 3137:3134-3157 3161:3158-3177 3181:3178-3201 3205:3202-3392 3396:3393-3393 3397:3394-3417 34…	Haliotis_sp_Tri_123348_c0_g1_i1	407	417	yes	no	3	0.0007221	99.283	507230	303	1013			1
HPQTLPPGAASFLPPGAAPLVPPPGQR	RPVPSPGRHPQTLPPG	LVPPPGQRYPYLATSN	R	H	P	Q	R	Y	27	0	2669.44	Haliotis_sp_idb_34528_c0_g1_i1	Haliotis_sp_idb_34528_c0_g1_i1	182	208	yes	yes	3;4	1.5331e-13	96.723	161590000	439	1014			9
HQAQIDHYLGLANK	SIPVIYERHQAQIDHY	HYLGLANKSVKDAMAK	R	H	Q	N	K	S	14	0	1606.82	comp61638_c0_seq1_3 len=239 path=[217:0-238]	comp61638_c0_seq1_3 len=239 path=[217:0-238]	26	39	yes	yes	3	0.00015316	102.5	5767500	196	1016			1
HQEGEIFDTEKEK	KKQLRKPRHQEGEIFD	IFDTEKEKYEITEQRK	R	H	Q	E	K	Y	13	1	1588.74	comp46451_c0_seq1_1 len=924 path=[1:0-545 547:546-923]	comp46451_c0_seq1_1 len=924 path=[1:0-545 547:546-923]	234	246	yes	yes	3	0.00046667	94.781	1971100	163	1018			1
HQGVMVGMGQK	PSIVGRPRHQGVMVGM	VMVGMGQKDSYVGDEA	R	H	Q	Q	K	D	11	0	1170.56	tr|B3TK83|B3TK83_HALDV Beta-actin 2 OS=Haliotis diversicolor PE=2 SV=1;tr|Q256S1|Q256S1_HALTU Actin OS=Haliotis tuberculata GN=actin PE=2 SV=1;tr|B3SNT2|B3SNT2_HALDV Actin OS=Haliotis diversicolor PE=2 SV=1;Haliotis_sp_Tri_131427_c0_g1_i1;comp103470_c1_seq20_6 len=1319 path=[18001:0-239 25907:240-242 1593:243-278 25943:279-283 25948:284-287 25952:288-331 21354:332-362 1713:363-373 26024:374-391 1…	tr|B3TK83|B3TK83_HALDV Beta-actin 2 OS=Haliotis diversicolor PE=2 SV=1	40	50	no	no	2;3	1.9541e-06	141.88	17970000	22;540;539	1020;1021;1022	16;17		6
HSLPGSHGTNVKPYIGPTR	HAPHSQFRHSLPGSHG	KPYIGPTRQSMPPSIP	R	H	S	T	R	Q	19	1	2017.05	Haliotis_sp_Tri_45070_c0_g1_i1	Haliotis_sp_Tri_45070_c0_g1_i1	122	140	yes	yes	4	1.4992e-05	77.08	8758200	505	1024			1
HSQSVSKPSQTGFSGTISR	VPSITISRHSQSVSKP	GFSGTISRSAQSTSIF	R	H	S	S	R	S	19	1	1989.99	Haliotis_sp_idb_17035_c0_g1_i1	Haliotis_sp_idb_17035_c0_g1_i1	87	105	yes	yes	2;3;4	1.4844e-15	154.26	219060000	408	1025			14
HSYLDKPIIAR	NTDSFSVKHSYLDKPI	LDKPIIARFVKFHTVH	K	H	S	A	R	F	11	1	1311.73	Haliotis_sp_idb_10147_c0_g1_i1;comp92459_c0_seq7_1 len=3536 path=[24690:0-221 24912:222-228 10457:229-730 14471:731-737 10966:738-1008 11237:1009-1009 11238:1010-2109 12338:2110-2977 3338:2978-3503 522:3504-3535];comp92459_c0_seq4_1 len=3629 path=[23354:0-114 10250:115-321 10457:322-823 14471:824-830 10966:831-1101 11237:1102-1102 11238:1103-2202 12338:2203-3070 3338:3071-3596 522:3597-3628];comp…	Haliotis_sp_idb_10147_c0_g1_i1	145	155	yes	no	3	0.0013476	95.477	16673000	270	1026			3
HTGPGILSMANAGPNTNGSQFFICTAK	EDENFILKHTGPGILS	QFFICTAKTEWLDGKH	K	H	T	A	K	T	27	0	2790.32	comp108991_c0_seq1_4 len=714 path=[692:0-713]	comp108991_c0_seq1_4 len=714 path=[692:0-713]	103	129	yes	yes	3	2.1285e-31	159.66	10069000	54	1027;1028	36		2
HTLLSMVDQLNINDNNQR	TIDFQTLKHTLLSMVD	NINDNNQRFGVVLYST	K	H	T	Q	R	F	18	0	2124.04	Haliotis_sp_Tri_63812_c0_g1_i1	Haliotis_sp_Tri_63812_c0_g1_i1	318	335	yes	yes	2;3	1.2393e-35	192.96	98301000	510	1029;1030	634		7
HTQMLHHVMNSLQK	NHQQAVVRHTQMLHHV	HVMNSLQKELNRFQGS	R	H	T	Q	K	E	14	0	1702.84	Haliotis_sp_idb_5580_c0_g1_i1	Haliotis_sp_idb_5580_c0_g1_i1	705	718	yes	yes	3	0.0021854	66.485	957950	460	1031	515;516		1
HTSTHVNTLPAQPPRPQSNLK	SVTIDLQKHTSTHVNT	PRPQSNLKTKQQHSHH	K	H	T	L	K	T	21	1	2322.22	comp59223_c0_seq1_2 len=530 path=[1:0-47 49:48-413 415:414-471 1077:472-529]	comp59223_c0_seq1_2 len=530 path=[1:0-47 49:48-413 415:414-471 1077:472-529]	122	142	yes	yes	3	8.5985e-23	163.78	85844000	193	1032			7
HTSVDLNYRPLMK	SLECVYKRHTSVDLNY	LNYRPLMKAAHFYEKR	R	H	T	M	K	A	13	1	1572.81	comp101638_c0_seq5_5 len=1626 path=[2732:0-74 10580:75-88 10594:89-96 2829:97-107 2840:108-110 2843:111-137 7690:138-156 2889:157-160 2893:161-208 8024:209-223 10658:224-253 10688:254-275 3004:276-354 9007:355-414 3142:415-524 3252:525-1187 3915:1188-1601 10991:1602-1602 10992:1603-1625];comp101638_c0_seq1_5 len=2332 path=[2732:0-74 10580:75-88 10594:89-96 2829:97-107 2840:108-110 2843:111-137 76…	comp101638_c0_seq5_5 len=1626 path=[2732:0-74 10580:75-88 10594:89-96 2829:97-107 2840:108-110 2843:111-137 7690:138-156 2889:157-160 2893:161-208 8024:209-223 10658:224-253 10688:254-275 3004:276-354 9007:355-414 3142:415-524 3252:525-1187 3915:1188-1601 10991:1602-1602 10992:1603-1625]	125	137	yes	no	3	4.85e-08	137.84	100960000	7	1033	2		5
HVEPETYEPR	GGAASGFRHVEPETYE	EPETYEPRLLHFNGKG	R	H	V	P	R	L	10	0	1255.58	Haliotis_sp_Tri_91049_c0_g1_i1;comp93951_c0_seq1_3 len=2511 path=[2491:0-1214 3706:1215-1216 3708:1217-1250 3742:1251-1261 3753:1262-1597 4091:1598-1691 4185:1692-1748 6236:1749-1764 4258:1765-2365 4859:2366-2405 4899:2406-2510];tr|B6RB97|B6RB97_HALDI Gelsolin OS=Haliotis discus discus PE=2 SV=1	Haliotis_sp_Tri_91049_c0_g1_i1	159	168	yes	no	2	0.016072	93.096	3431400	279	1034			4
HVFEQWTPDGTWVR	LRPVAGDKHVFEQWTP	TPDGTWVRHRCPLFTE	K	H	V	V	R	H	14	0	1756.83	Haliotis_sp_CLC_2347_c0_g1_i1;Haliotis_sp_idb_28940_c0_g1_i1	Haliotis_sp_CLC_2347_c0_g1_i1	395	408	yes	no	2;3	0.0026868	75.764	11276000	381	1035			3
HVFGESDELIGQK	VLGHSERRHVFGESDE	SDELIGQKVSHALAEG	R	H	V	Q	K	V	13	0	1457.72	comp23692_c0_seq1_3 len=1292 path=[1:0-1291]	comp23692_c0_seq1_3 len=1292 path=[1:0-1291]	102	114	yes	yes	2	0.027003	68.676	2284900	119	1036			1
HVINFDLPSDIEEYVHR	GLDISNVKHVINFDLP	DIEEYVHRIGRTGRVG	K	H	V	H	R	I	17	0	2082.02	comp43283_c0_seq1_4 len=1159 path=[1:0-1158];Haliotis_sp_idb_11471_c0_g1_i1;tr|C7EAA2|C7EAA2_HALAI PL10-like protein OS=Haliotis asinina PE=2 SV=1;comp101991_c0_seq10_3 len=7394 path=[9593:0-194 9788:195-651 10245:652-1720 12540:1721-2710 13530:2711-4425 15245:4426-4600 15420:4601-4949 7172:4950-5978 8201:5979-6110 8333:6111-6354 8577:6355-6358 8581:6359-7393];comp101991_c0_seq4_2 len=8620 path=[…	comp43283_c0_seq1_4 len=1159 path=[1:0-1158]	41	57	yes	no	3	1.3098e-06	122.08	1413500	160	1037			1
HVKPEEYTPR	GGAETGFRHVKPEEYT	KPEEYTPRLLHFSGTR	R	H	V	P	R	L	10	1	1254.64	Haliotis_sp_CLC_5447_c0_g1_i1;Haliotis_sp_idb_15505_c0_g1_i1;comp97886_c0_seq1_6 len=2035 path=[1:0-28 30:29-83 85:84-100 102:101-206 7478:207-230 232:231-348 350:349-749 751:750-772 774:773-909 911:910-933 935:934-934 936:935-1866 1868:1867-1868 1870:1869-2034]	Haliotis_sp_CLC_5447_c0_g1_i1	158	167	yes	no	3	0.00059091	114.89	1504200	297	1038			2
HVLVTLGEK	TVMGAEIRHVLVTLGE	VLVTLGEKMTEEEVEM	R	H	V	E	K	M	9	0	994.581	comp41851_c0_seq2_2 len=628 path=[1:0-450 452:451-627];comp41851_c0_seq1_2 len=673 path=[1:0-450 1300:451-495 452:496-672]	comp41851_c0_seq2_2 len=628 path=[1:0-450 452:451-627]	119	127	yes	no	2	0.0024534	134.25	5652000	159	1039			1
HVNSFTGK	SLTGNPTKHVNSFTGK	HVNSFTGKSFPSRFGS	K	H	V	G	K	S	8	0	888.445	Haliotis_sp_CLC_1125_c0_g1_i1	Haliotis_sp_CLC_1125_c0_g1_i1	417	424	yes	yes	2	0.029513	117.31	629580	367	1040			1
HVVGYFEAK	EELNNKKRHVVGYFEA	VVGYFEAKNSDTYKTF	R	H	V	A	K	N	9	0	1048.53	Haliotis_sp_Tri_88331_c0_g1_i1;comp101550_c1_seq1_3 len=2684 path=[2888:0-1014 3903:1015-1703 15176:1704-1706 4595:1707-1802 4691:1803-1898 15270:1899-1899 4788:1900-1901 4790:1902-2034 4923:2035-2062 10588:2063-2111 5000:2112-2247 5136:2248-2262 5151:2263-2395 5284:2396-2405 5294:2406-2560 5449:2561-2590 5479:2591-2683]	Haliotis_sp_Tri_88331_c0_g1_i1	187	195	yes	no	2	0.006659	112.11	1425400	5	1041			1
HWPFMVVNDAGRPK	AVVQSDMKHWPFMVVN	VNDAGRPKVQVEYKGE	K	H	W	P	K	V	14	1	1652.82	comp79549_c0_seq1_2 len=2081 path=[4331:0-15 2061:16-1969 4016:1970-2008 4058:2009-2080]	comp79549_c0_seq1_2 len=2081 path=[4331:0-15 2061:16-1969 4016:1970-2008 4058:2009-2080]	109	122	yes	yes	3	1.2376e-05	111.79	2468600	231	1042	111		1
HYSSVIHGIDTIYR	NALNAIWKHYSSVIHG	HGIDTIYRGLGDTGLK	K	H	Y	Y	R	G	14	0	1659.84	Haliotis_sp_idb_19028_c0_g1_i1;comp97297_c0_seq2_4 len=3335 path=[1:0-69 71:70-93 95:94-461 8007:462-685 687:686-695 697:696-843 8128:844-991 993:992-1009 1011:1010-1085 1087:1086-1271 1273:1272-1281 1283:1282-2153 2155:2154-2852 2854:2853-2877 2879:2878-3334]	Haliotis_sp_idb_19028_c0_g1_i1	75	88	yes	no	3	3.3923e-06	121.24	18184000	294	1043			3
IAASGIFGVLNK	LVEIQCPRIAASGIFG	GIFGVLNKRRGHVFED	R	I	A	N	K	R	12	0	1188.69	Haliotis_sp_idb_10555_c0_g1_i1;comp94035_c1_seq3_6 len=3615 path=[11239:0-99 13280:100-626 1894:627-651 1919:652-690 2458:691-1155 2923:1156-1381 3149:1382-3550 5318:3551-3569 20316:3570-3575 20322:3576-3583 5351:3584-3614];comp94035_c1_seq7_6 len=5556 path=[11239:0-99 11339:100-1321 12561:1322-2040 13280:2041-2567 1894:2568-2592 1919:2593-2631 2458:2632-3096 2923:3097-3322 3149:3323-5491 5318:54…	Haliotis_sp_idb_10555_c0_g1_i1	777	788	yes	no	2	0.0068626	86.114	1993100	281	1044			2
IAEVQWR	LQRPLAARIAEVQWRS	RIAEVQWRSQMPSMLA	R	I	A	W	R	S	7	0	900.482	Haliotis_sp_Tri_127820_c0_g1_i1	Haliotis_sp_Tri_127820_c0_g1_i1	119	125	yes	yes	2	0.015233	155.73	643070000	486	1045			3
IAGGGDLIPIR	QVSNLQCKIAGGGDLI	GGDLIPIRTPEYRAWV	K	I	A	I	R	T	11	0	1080.63	Haliotis_sp_idb_50884_c0_g1_i1	Haliotis_sp_idb_50884_c0_g1_i1	27	37	yes	yes	2	2.7674e-05	132.25	2541300000	454	1046			10
IAGGGDLIPIRTPEYR	QVSNLQCKIAGGGDLI	PIRTPEYRAWVPLGEV	K	I	A	Y	R	A	16	1	1726.94	Haliotis_sp_idb_50884_c0_g1_i1	Haliotis_sp_idb_50884_c0_g1_i1	27	42	yes	yes	3	0.0039925	62.055	1729200	454	1047			1
IAGLQDEVQR	EKASVDARIAGLQDEV	GLQDEVQRQAGVIDIL	R	I	A	Q	R	Q	10	0	1127.59	Haliotis_sp_Tri_8133_c0_g1_i1;comp93947_c0_seq8_1 len=3375 path=[1671:0-592 2264:593-779 2451:780-1160 9128:1161-1247 9215:1248-1301 9269:1302-1378 9346:1379-1497 13015:1498-1753 13271:1754-1880 13398:1881-3374];comp93947_c0_seq11_1 len=6924 path=[1671:0-592 2264:593-779 2451:780-1160 9128:1161-1247 9215:1248-1301 9269:1302-1378 9346:1379-1497 9465:1498-1834 9802:1835-2936 10904:2937-3166 11134:3…	Haliotis_sp_Tri_8133_c0_g1_i1	151	160	yes	no	2	6.6574e-06	168.83	60062000	278	1048			5
IAIFEYSDR	RLRNRGLKIAIFEYSD	AIFEYSDRIGGRMFTA	K	I	A	D	R	I	9	0	1112.55	Haliotis_sp_Tri_25106_c0_g1_i1	Haliotis_sp_Tri_25106_c0_g1_i1	66	74	yes	yes	2	0.00028891	159.58	583430000	498	1049			4
IAPHLSEALQR	LPQNQDPKIAPHLSEA	HLSEALQRMPEPQRTQ	K	I	A	Q	R	M	11	0	1233.68	Haliotis_sp_idb_20008_c0_g1_i1;comp45250_c0_seq1_3 len=312 path=[1:0-311];Haliotis_sp_Tri_79915_c0_g1_i1	Haliotis_sp_idb_20008_c0_g1_i1	590	600	yes	no	2;3	0.00017367	111.86	83499000	414	1050			4
IASALGLPLTSIAIESIFDPSDDIPLDR	KVAEIEGRIASALGLP	SDDIPLDRADVDAIIG	R	I	A	D	R	A	28	0	2938.55	Haliotis_sp_CLC_3466_c0_g1_i1	Haliotis_sp_CLC_3466_c0_g1_i1	101	128	yes	yes	3	4.6852e-20	127.53	27139000	387	1051			4
IAVAAASKPAVEIK	GVNMMMRKIAVAAASK	SKPAVEIKQENDTFYI	K	I	A	I	K	Q	14	1	1366.82	comp53070_c0_seq1_3 len=765 path=[1:0-692 694:693-764]	comp53070_c0_seq1_3 len=765 path=[1:0-692 694:693-764]	73	86	yes	yes	2;3	0.0041218	81.904	9629100	189	1052			2
IAYSIDAGAR	VIYDYKKRIAYSIDAG	YSIDAGARTCTKFPVE	R	I	A	A	R	T	10	0	1035.53	Haliotis_sp_Tri_31892_c0_g1_i1;comp22593_c0_seq1_3 len=735 path=[1:0-734]	Haliotis_sp_Tri_31892_c0_g1_i1	81	90	yes	no	2	0.00015817	150.35	478100000	502	1053			17
ICPQITEYCFSYDR	HSPFQDPRICPQITEY	EYCFSYDRTSIIGPDN	R	I	C	D	R	T	14	0	1850.8	Haliotis_sp_Tri_72839_c0_g1_i1	Haliotis_sp_Tri_72839_c0_g1_i1	47	60	yes	yes	2;3	5.9841e-05	111.88	139130000	512	1054			5
ICPWNNPR	HKGYFEFRICPWNNPR	ICPWNNPRLAVNQSCL	R	I	C	P	R	L	8	0	1055.5	Haliotis_sp_CLC_1125_c0_g1_i1	Haliotis_sp_CLC_1125_c0_g1_i1	124	131	yes	yes	2	0.021316	131.04	54352000	367	1055			2
ICYAPNEIR	SGYLIPPRICYAPNEI	CYAPNEIRNCADIAIT	R	I	C	I	R	N	9	0	1134.55	Haliotis_sp_idb_66139_c0_g1_i1	Haliotis_sp_idb_66139_c0_g1_i1	101	109	yes	yes	2	0.01539	103.55	67228000	465	1056			3
IDANTGNVFLR	SQWQNLFRIDANTGNV	NTGNVFLRRRLIGVTG	R	I	D	L	R	R	11	0	1218.64	comp107313_c0_seq1_3 len=23161 path=[1:0-25 27:26-687 689:688-1040 51643:1041-1124 47524:1125-1126 1128:1127-2114 2116:2115-2116 2118:2117-3775 3777:3776-4372 4374:4373-4408 4410:4409-4576 4578:4577-4644 4646:4645-4716 4718:4717-6321 6323:6322-6329 6331:6330-6457 6459:6458-7628 7630:7629-8470 8472:8471-10786 52568:10787-10788 52570:10789-10866 52600:10867-11006 52667:11007-11015 11017:11016-11017…	comp107313_c0_seq1_3 len=23161 path=[1:0-25 27:26-687 689:688-1040 51643:1041-1124 47524:1125-1126 1128:1127-2114 2116:2115-2116 2118:2117-3775 3777:3776-4372 4374:4373-4408 4410:4409-4576 4578:4577-4644 4646:4645-4716 4718:4717-6321 6323:6322-6329 6331:6330-6457 6459:6458-7628 7630:7629-8470 8472:8471-10786 52568:10787-10788 52570:10789-10866 52600:10867-11006 52667:11007-11015 11017:11016-11017…	2488	2498	yes	yes	2	0.012212	88.596	380790	50	1057			1
IDGLHYFPGR	TKPSCAGKIDGLHYFP	GLHYFPGRELGEEFIQ	K	I	D	G	R	E	10	0	1173.59	Haliotis_sp_idb_1745_c0_g1_i1;Haliotis_sp_CLC_2232_c0_g1_i1	Haliotis_sp_idb_1745_c0_g1_i1	1588	1597	yes	no	2;3	0.0040065	104.42	167730000	409	1059			10
IDTIEIITDR	DYFEEYGKIDTIEIIT	TIEIITDRQSGKKRGF	K	I	D	D	R	Q	10	0	1187.64	comp63526_c0_seq4_3 len=1096 path=[1:0-862 984:863-1072 3475:1073-1095];comp63526_c0_seq1_3 len=1216 path=[1:0-862 864:863-982 984:983-1192 3475:1193-1215];comp63526_c0_seq2_3 len=1573 path=[1:0-862 984:863-1072 1194:1073-1413 1535:1414-1572];comp63526_c0_seq3_3 len=1693 path=[1:0-862 864:863-982 984:983-1192 1194:1193-1533 1535:1534-1692]	comp63526_c0_seq4_3 len=1096 path=[1:0-862 984:863-1072 3475:1073-1095]	174	183	yes	no	2	0.010933	97.813	4550000	201	1060			1
IDTITDDGTPDDQDDISDDIDDTPLDNMR	MREALEDRIDTITDDG	DTPLDNMREAVLDKIG	R	I	D	M	R	E	29	0	3235.35	Haliotis_sp_idb_42421_c0_g1_i1	Haliotis_sp_idb_42421_c0_g1_i1	57	85	yes	yes	3	1.7571e-21	138.78	307230000	448	1061;1062	504		8
IDTITDDR	MREALEDRIDTITDDR	IDTITDDRTPDDQDDL	R	I	D	D	R	T	8	0	947.456	Haliotis_sp_idb_22086_c0_g1_i1;Haliotis_sp_idb_42421_c0_g1_i1	Haliotis_sp_idb_22086_c0_g1_i1	536	543	no	no	2	0.0033958	171.73	463780000	418;448	1063			8
IDTITDDRTPD	MREALEDRIDTITDDR	ITDDRTPDDQDDLSND	R	I	D	P	D	D	11	1	1260.58	Haliotis_sp_idb_22086_c0_g1_i1	Haliotis_sp_idb_22086_c0_g1_i1	536	546	yes	yes	2	0.00086979	116.55	14835000	418	1064			4
IDTITDDRTPDDQDDLSNDNDDTPWDNMR	MREALEDRIDTITDDR	DTPWDNMREALEDRID	R	I	D	M	R	E	29	1	3407.4	Haliotis_sp_idb_22086_c0_g1_i1	Haliotis_sp_idb_22086_c0_g1_i1	536	564	yes	yes	3;4	1.0305e-14	107.01	133930000	418	1065;1066	397		5
IDTITDDRTPDDQDDLSNVNDDNDDTPLDNMR	MREALEDRIDTITDDR	DTPLDNMREALEDRID	R	I	D	M	R	E	32	1	3662.54	Haliotis_sp_idb_42421_c0_g1_i1	Haliotis_sp_idb_42421_c0_g1_i1	19	50	yes	yes	3	4.815e-07	67.913	43908000	448	1067	505		1
IDYEFGGR	AMDALSVRIDYEFGGR	IDYEFGGRTINSNRLI	R	I	D	G	R	T	8	0	955.44	Haliotis_sp_Tri_111928_c0_g1_i1;comp64272_c0_seq1_3 len=1172 path=[1150:0-1147 2298:1148-1171]	Haliotis_sp_Tri_111928_c0_g1_i1	222	229	yes	no	2	0.013825	144.38	104780000	204	1068			5
IEAMDIEGDPEHCADYIK	GKYTFVLKIEAMDIEG	EHCADYIKIDHKKYCG	K	I	E	I	K	I	18	0	2104.91	Haliotis_sp_Tri_808_c0_g1_i1;comp157484_c0_seq1_1 len=611 path=[1:0-610]	Haliotis_sp_Tri_808_c0_g1_i1	72	89	yes	no	3	0.00017387	72.21	9964500	92	1069	58		2
IEDEDVNIQDEVPGK	LGYPRVVKIEDEDVNI	IQDEVPGKASPILLSM	K	I	E	G	K	A	15	0	1698.79	Haliotis_sp_idb_51603_c0_g1_i1	Haliotis_sp_idb_51603_c0_g1_i1	45	59	yes	yes	2	0.014381	65.374	6793400	455	1070			2
IEDVAGGDIGDDDDDDGFEK	IRDALEDRIEDVAGGD	DDDDGFEKQDGIDNDD	R	I	E	E	K	Q	20	0	2095.83	Haliotis_sp_idb_22086_c0_g1_i1;Haliotis_sp_Tri_23060_c0_g1_i1;Haliotis_sp_Tri_23058_c0_g1_i1	Haliotis_sp_idb_22086_c0_g1_i1	377	396	yes	no	2;3	4.4825e-08	113.54	340440000	418	1071			13
IEDVTPIPSDSTR	RSGMKIGRIEDVTPIP	PIPSDSTRRKGU____	R	I	E	T	R	R	13	0	1428.71	comp53399_c0_seq1_3 len=417 path=[395:0-248 644:249-416];tr|B6RB78|B6RB78_HALDI Ribosomal protein S14 OS=Haliotis discus discus PE=2 SV=1;comp108886_c0_seq1_6 len=474 path=[1:0-473];Haliotis_sp_Tri_2069_c0_g1_i1;comp25076_c0_seq1_2 len=509 path=[487:0-508]	comp53399_c0_seq1_3 len=417 path=[395:0-248 644:249-416]	123	135	yes	no	2	3.9499e-05	119.25	5269400	53	1072			1
IEFTPIDSSVDR	VVVKGDTKIEFTPIDS	PIDSSVDRSMVELGSF	K	I	E	D	R	S	12	0	1377.68	Haliotis_sp_CLC_1545_c0_g1_i1;tr|C7FEG7|C7FEG7_HALDV Hemocyanin isoform 1 (Fragment) OS=Haliotis diversicolor GN=H1 PE=1 SV=1;Haliotis_sp_Tri_35761_c0_g1_i1;comp98763_c0_seq3_3 len=4694 path=[1:0-2312 2317:2313-2630 2635:2631-2638 2643:2639-3453 11360:3454-3485 3490:3486-3971 3976:3972-4028 4033:4029-4066 4071:4067-4099 4104:4100-4241 4246:4242-4257 4262:4258-4323 4328:4324-4324 4329:4325-4343 15…	Haliotis_sp_CLC_1545_c0_g1_i1	3358	3369	yes	no	2	5.8367e-05	122.39	2920000	376	1073			1
IELFDQEPR	NSRLHDFKIELFDQEP	ELFDQEPRPTEVGVEC	K	I	E	P	R	P	9	0	1145.57	Haliotis_sp_Tri_120377_c0_g1_i1;Haliotis_sp_idb_2772_c0_g1_i1;Haliotis_sp_Tri_120379_c0_g1_i1	Haliotis_sp_Tri_120379_c0_g1_i1	2335	2343	no	no	2	0.0067779	111.61	8061800	480;430;479	1077			1
IELFDQEPRPTEVGVECLTYSGVFPHSTSSALR	NSRLHDFKIELFDQEP	HSTSSALRCNTEVKGR	K	I	E	L	R	C	33	1	3720.81	Haliotis_sp_Tri_120377_c0_g1_i1;Haliotis_sp_idb_2772_c0_g1_i1;Haliotis_sp_Tri_120379_c0_g1_i1	Haliotis_sp_Tri_120379_c0_g1_i1	2335	2367	no	no	4	2.6888e-11	92.349	18360000	480;430;479	1078			3
IETDVTHFKCMK	TCSWYFCKIETDVTHF	VTHFKCMKHFFUKUVT	K	I	E	M	K	H	12	1	1507.72	comp6958_c0_seq1_5 len=265 path=[243:0-89 333:90-264]	comp6958_c0_seq1_5 len=265 path=[243:0-89 333:90-264]	44	55	yes	yes	2	0.033684	61.344	3899200	219	1080	108		1
IETIEVMEDR	DYFEKYGKIETIEVME	TIEVMEDRQSGKKRGF	K	I	E	D	R	Q	10	0	1233.59	comp72553_c0_seq2_3 len=2232 path=[7597:0-148 2461:149-174 2487:175-1771 4084:1772-2231]	comp72553_c0_seq2_3 len=2232 path=[7597:0-148 2461:149-174 2487:175-1771 4084:1772-2231]	140	149	yes	yes	2	0.00024935	146.11	1292600	226	1081			1
IETLDPALIRPGR	KVIMATNRIETLDPAL	PALIRPGRIDRKIEFP	R	I	E	G	R	I	13	1	1449.83	comp181742_c0_seq1_4 len=640 path=[618:0-639];Haliotis_sp_CLC_2399_c0_g1_i1;comp63584_c0_seq1_3 len=1388 path=[1366:0-1387]	comp181742_c0_seq1_4 len=640 path=[618:0-639]	63	75	yes	no	3	0.0055184	71.176	1216000	102	1082			1
IEVEKPFAIAK	VIIVDSGKIEVEKPFA	EKPFAIAKEURAWGTS	K	I	E	A	K	E	11	1	1243.72	comp59451_c0_seq1_4 len=672 path=[650:0-671]	comp59451_c0_seq1_4 len=672 path=[650:0-671]	155	165	yes	yes	3	0.0020281	92.611	1813500	195	1083			1
IEVGFSHLR	EHKNKDRKIEVGFSHL	EVGFSHLRHCHVTKYR	K	I	E	L	R	H	9	0	1056.57	comp103607_c0_seq1_2 len=1798 path=[2055:0-18 2074:19-70 7203:71-78 2134:79-115 2171:116-117 2173:118-491 16405:492-540 16442:541-542 10434:543-555 2627:556-620 11218:621-627 2699:628-658 16574:659-677 10657:678-680 2752:681-681 2753:682-769 2841:770-799 2871:800-898 2970:899-914 2986:915-1053 14182:1054-1078 3154:1079-1184 3260:1185-1248 17601:1249-1269 17059:1270-1505 3581:1506-1529 17209:1530-…	comp103607_c0_seq1_2 len=1798 path=[2055:0-18 2074:19-70 7203:71-78 2134:79-115 2171:116-117 2173:118-491 16405:492-540 16442:541-542 10434:543-555 2627:556-620 11218:621-627 2699:628-658 16574:659-677 10657:678-680 2752:681-681 2753:682-769 2841:770-799 2871:800-898 2970:899-914 2986:915-1053 14182:1054-1078 3154:1079-1184 3260:1185-1248 17601:1249-1269 17059:1270-1505 3581:1506-1529 17209:1530-…	359	367	yes	no	3	0.025119	65.224	0	24	1084		3	1
IEVIEIMTDR	DYFEQYGKIEVIEIMT	VIEIMTDRGSGKKRGF	K	I	E	D	R	G	10	0	1217.63	comp72553_c0_seq1_3 len=1761 path=[2261:0-199 2461:200-225 6082:226-933 6792:934-1314 7173:1315-1673 7533:1674-1760]	comp72553_c0_seq1_3 len=1761 path=[2261:0-199 2461:200-225 6082:226-933 6792:934-1314 7173:1315-1673 7533:1674-1760]	157	166	yes	yes	2	0.0091679	100.69	4801700	225	1085;1086	109		2
IEWLESHQDADIEDFK	MEKAVEEKIEWLESHQ	DADIEDFKAKKKELEE	K	I	E	F	K	A	16	0	1973.9	comp136401_c0_seq1_5 len=2422 path=[2400:0-2421]	comp136401_c0_seq1_5 len=2422 path=[2400:0-2421]	644	659	yes	yes	3	5.0119e-09	130.29	4180100	86	1087			1
IFAAFLLSGIK	EERKQEDRIFAAFLLS	AFLLSGIKTSADVVFD	R	I	F	I	K	T	11	0	1178.71	Haliotis_sp_CLC_1545_c0_g1_i1;tr|C7FEG7|C7FEG7_HALDV Hemocyanin isoform 1 (Fragment) OS=Haliotis diversicolor GN=H1 PE=1 SV=1;Haliotis_sp_Tri_35761_c0_g1_i1;comp98763_c0_seq3_3 len=4694 path=[1:0-2312 2317:2313-2630 2635:2631-2638 2643:2639-3453 11360:3454-3485 3490:3486-3971 3976:3972-4028 4033:4029-4066 4071:4067-4099 4104:4100-4241 4246:4242-4257 4262:4258-4323 4328:4324-4324 4329:4325-4343 15…	Haliotis_sp_CLC_1545_c0_g1_i1	2821	2831	yes	no	2	0.031902	75.819	1309700	376	1088			1
IFAPNHVVAK	TPPLYRMRIFAPNHVV	APNHVVAKSRFWYFVS	R	I	F	A	K	S	10	0	1094.62	comp110199_c0_seq1_3 len=588 path=[566:0-587]	comp110199_c0_seq1_3 len=588 path=[566:0-587]	37	46	yes	yes	3	0.0053848	82.645	3545400	65	1089			1
IFGCAPLSLCNR	YCTPENKKIFGCAPLS	APLSLCNRNLIGNLTV	K	I	F	N	R	N	12	0	1406.68	Haliotis_sp_Tri_83476_c0_g1_i1	Haliotis_sp_Tri_83476_c0_g1_i1	340	351	yes	yes	2	2.383e-09	159.94	41237000	516	1090			4
IFGVTTLDIVR	HGVYNPNKIFGVTTLD	VTTLDIVRANTFVAEL	K	I	F	V	R	A	11	0	1232.71	comp103921_c1_seq6_3 len=1085 path=[16188:0-912 13400:913-913 13401:914-1084]	comp103921_c1_seq6_3 len=1085 path=[16188:0-912 13400:913-913 13401:914-1084]	126	136	yes	yes	2	0.005261	96.229	4148900	28	1091			1
IFLAYQYQWWK	VRPVQAQKIFLAYQYQ	AYQYQWWKRGNADITH	K	I	F	W	K	R	11	0	1544.78	Haliotis_sp_idb_20988_c0_g1_i1	Haliotis_sp_idb_20988_c0_g1_i1	297	307	yes	yes	2	0.013892	86.898	975520	416	1092			1
IFSGNAASSVPGQEVPTPR	IQADPGVRIFSGNAAS	GQEVPTPRTVPGQWTG	R	I	F	P	R	T	19	0	1912.96	Haliotis_sp_idb_5580_c0_g1_i1	Haliotis_sp_idb_5580_c0_g1_i1	239	257	yes	yes	2	1.691e-05	94.313	4213600	460	1093			1
IFTPENGYK	ADHAEVVRIFTPENGY	FTPENGYKDCSSATVR	R	I	F	Y	K	D	9	0	1067.53	Haliotis_sp_idb_982_c0_g1_i1	Haliotis_sp_idb_982_c0_g1_i1	2884	2892	yes	yes	2	0.0049716	119.21	7414200	471	1094			3
IFVGGLNPEATEEK	MKKDPVKKIFVGGLNP	NPEATEEKIREYFGQF	K	I	F	E	K	I	14	0	1502.76	comp51790_c0_seq2_2 len=1344 path=[1:0-213 215:214-739 741:740-1343];comp51790_c0_seq1_2 len=1485 path=[1:0-213 215:214-739 2820:740-880 741:881-1484]	comp51790_c0_seq2_2 len=1344 path=[1:0-213 215:214-739 741:740-1343]	145	158	yes	no	2	0.0055496	78.505	1472800	181	1095			1
IFVGGLSPDTPEEK	KTKEPVKKIFVGGLSP	SPDTPEEKIREYFGGF	K	I	F	E	K	I	14	0	1487.75	comp29037_c0_seq1_1 len=1020 path=[1145:0-708 2001:709-1019];comp29037_c0_seq2_1 len=1167 path=[1145:0-708 1854:709-855 2001:856-1166]	comp29037_c0_seq1_1 len=1020 path=[1145:0-708 2001:709-1019]	136	149	yes	no	2	0.0077461	76.759	3104900	148	1096			1
IGAEVYHNLK	SSFREAMRIGAEVYHN	AEVYHNLKNVIKEKYG	R	I	G	L	K	N	10	0	1142.61	comp80185_c0_seq1_5 len=1716 path=[1:0-517 519:518-558 3443:559-568 570:569-864 866:865-889 891:890-1715]	comp80185_c0_seq1_5 len=1716 path=[1:0-517 519:518-558 3443:559-568 570:569-864 866:865-889 891:890-1715]	217	226	yes	yes	2;3	0.0059197	105.98	18125000	233	1097			3
IGAGSVMGVGLILQAPFSSEIAR	WSNGLDLKIGAGSVMG	PFSSEIARIEISGTTN	K	I	G	A	R	I	23	0	2272.22	Haliotis_sp_idb_982_c0_g1_i1	Haliotis_sp_idb_982_c0_g1_i1	2642	2664	yes	yes	3	6.1411e-35	184.6	41249000	471	1098	551		4
IGAPLPAFTDTTPR	RKHEDFRKIGAPLPAF	AFTDTTPRFHFVQVKP	K	I	G	P	R	F	14	0	1455.77	Haliotis_sp_Tri_123826_c0_g1_i1	Haliotis_sp_Tri_123826_c0_g1_i1	288	301	yes	yes	2	0.0089979	75.764	7471700	484	1099			2
IGAVIPIQAQK	QSSEFRRRIGAVIPIQ	VIPIQAQKVFLAYPYP	R	I	G	Q	K	V	11	0	1136.69	Haliotis_sp_Tri_25106_c0_g1_i1	Haliotis_sp_Tri_25106_c0_g1_i1	351	361	yes	yes	2;3	0.00050244	119.68	2082500000	498	1100			8
IGEHTPSALAIMENANVLAR	AKWRCVLKIGEHTPSA	ENANVLARYASICQQN	K	I	G	A	R	Y	20	0	2106.09	comp23247_c0_seq1_2 len=1455 path=[1433:0-1210 2644:1211-1454]	comp23247_c0_seq1_2 len=1455 path=[1433:0-1210 2644:1211-1454]	214	233	yes	yes	3	5.8039e-07	105.9	18918000	116	1101;1102	64		3
IGFPWSEIR	KDDKLTPKIGFPWSEI	GFPWSEIRNISFNDKK	K	I	G	I	R	N	9	0	1103.58	Haliotis_sp_idb_18825_c0_g1_i1;Haliotis_sp_idb_18822_c0_g1_i1;comp92750_c0_seq4_1 len=2029 path=[4060:0-91 4152:92-814 4875:815-836 4897:837-1812 10530:1813-1814 9406:1815-2028];comp92750_c0_seq1_1 len=2194 path=[4060:0-91 8326:92-256 4152:257-979 4875:980-1001 4897:1002-1977 10530:1978-1979 9406:1980-2193];comp92750_c0_seq3_1 len=4082 path=[4060:0-91 4152:92-814 4875:815-836 4897:837-1812 10530:…	Haliotis_sp_idb_18825_c0_g1_i1	238	246	yes	no	2	0.029186	93.598	6279300	271	1103			2
IGGHGAEYGAEALER	NIKAAWGKIGGHGAEY	YGAEALERMFASFPTT	K	I	G	E	R	M	15	0	1528.73	comp76692_c0_seq1_2 len=541 path=[1:0-204 206:205-224 226:225-303 305:304-540]	comp76692_c0_seq1_2 len=541 path=[1:0-204 206:205-224 226:225-303 305:304-540]	24	38	yes	yes	3	0.00030743	89.624	6617200	229	1104			1
IGGIGTVPVGR	LPLQDVYKIGGIGTVP	IGTVPVGRVETGVLKP	K	I	G	G	R	V	11	0	1024.6	comp48128_c0_seq1_4 len=1730 path=[1:0-117 119:118-1729];Haliotis_sp_idb_14508_c0_g1_i1;comp94822_c0_seq10_2 len=1668 path=[2393:0-32 21465:33-34 2428:35-73 21510:74-76 21513:77-97 2491:98-119 2513:120-120 2514:121-210 21697:211-229 21716:230-231 2625:232-1397 12175:1398-1439 3833:1440-1552 3946:1553-1588 3982:1589-1593 3987:1594-1667];comp46294_c0_seq1_5 len=1677 path=[1655:0-1676];tr|D1H0L8|D1H…	comp48128_c0_seq1_4 len=1730 path=[1:0-117 119:118-1729]	274	284	no	no	2	0.0012401	110.39	8354200	168;251	1105			1
IGHYFEQNTVGSTWVR	CDKRRLDRIGHYFEQN	TVGSTWVRMSCAQGSL	R	I	G	V	R	M	16	0	1892.92	Haliotis_sp_idb_5218_c0_g1_i1;Haliotis_sp_idb_5212_c0_g1_i1	Haliotis_sp_idb_5218_c0_g1_i1	228	243	yes	no	2;3	1.4261e-09	141	215310000	456	1106			10
IGPILDNSTLQSEVKPILEK	NVAKSLQKIGPILDNS	EVKPILEKLTQDQDVD	K	I	G	E	K	L	20	1	2193.23	comp194138_c0_seq1_5 len=479 path=[457:0-478]	comp194138_c0_seq1_5 len=479 path=[457:0-478]	52	71	yes	yes	3	4.5666e-07	108.45	3817400	106	1108			1
IGVLDEGK	ALLRRLVRIGVLDEGK	IGVLDEGKMKLDYVLG	R	I	G	G	K	M	8	0	829.455	tr|A9LMJ6|A9LMJ6_HALDI Ribosomal protein S9 OS=Haliotis discus discus PE=2 SV=1;Haliotis_sp_Tri_44993_c0_g1_i1;Haliotis_sp_idb_58530_c0_g1_i1;comp52403_c0_seq1_5 len=652 path=[1:0-281 283:282-651];comp88103_c0_seq1_2 len=657 path=[635:0-8 644:9-224 860:225-234 870:235-243 879:244-332 968:333-339 975:340-407 4743:408-425 4761:426-426 4762:427-428 1064:429-429 4822:430-431 1067:432-554 1190:555-594…	tr|A9LMJ6|A9LMJ6_HALDI Ribosomal protein S9 OS=Haliotis discus discus PE=2 SV=1	83	90	yes	no	2	0.046363	103.74	1593200	186	1109			1
IGYNIDAEAR	VIYDYRKRIGYNIDAE	YNIDAEARTCTTFPVR	R	I	G	A	R	T	10	0	1120.55	Haliotis_sp_idb_22004_c0_g1_i1;Haliotis_sp_idb_22001_c0_g1_i1	Haliotis_sp_idb_22004_c0_g1_i1	112	121	no	no	2	0.00075317	128.35	268910000	417	1110			5
IHFPLATYAPVISAEK	TNLVPYPRIHFPLATY	APVISAEKAYHEQLSV	R	I	H	E	K	A	16	0	1755.96	comp103717_c1_seq2_5 len=1575 path=[17181:0-94 3209:95-106 3221:107-112 3227:113-118 3233:119-121 12056:122-129 6840:130-130 6841:131-145 6856:146-151 6862:152-166 6877:167-193 3452:194-223 15079:224-226 15082:227-259 310:260-280 331:281-283 10631:284-322 373:323-385 436:386-511 562:512-538 589:539-544 595:545-553 14119:554-577 628:578-583 634:584-590 641:591-619 670:620-628 679:629-682 733:683-6…	comp103717_c1_seq2_5 len=1575 path=[17181:0-94 3209:95-106 3221:107-112 3227:113-118 3233:119-121 12056:122-129 6840:130-130 6841:131-145 6856:146-151 6862:152-166 6877:167-193 3452:194-223 15079:224-226 15082:227-259 310:260-280 331:281-283 10631:284-322 373:323-385 436:386-511 562:512-538 589:539-544 595:545-553 14119:554-577 628:578-583 634:584-590 641:591-619 670:620-628 679:629-682 733:683-6…	322	337	no	no	3	0.0002318	87.519	5348900	26;255	1111			1
IHTYMSR	VTTAVRKRIHTYMSRL	RIHTYMSRLYRIPEAD	R	I	H	S	R	L	7	0	906.438	Haliotis_sp_idb_20988_c0_g1_i1	Haliotis_sp_idb_20988_c0_g1_i1	380	386	yes	yes	3	0.027851	76.847	725000	416	1112	390		1
IHVFATPTMAQEIEIHIVNTATTR	CAPVYSTKIHVFATPT	IVNTATTRHTPVMTAR	K	I	H	T	R	H	24	0	2692.4	Haliotis_sp_idb_2772_c0_g1_i1;Haliotis_sp_Tri_120379_c0_g1_i1	Haliotis_sp_Tri_120379_c0_g1_i1	2116	2139	no	no	4	6.379e-12	113.73	19875000	480;430	1113	433		7
IICDNTDTFFVQANAFR	IRKASLSKIICDNTDT	FVQANAFRKARRYRNP	K	I	I	F	R	K	17	0	2030.95	Haliotis_sp_idb_25746_c0_g1_i1;Haliotis_sp_CLC_532_c0_g1_i1;comp44198_c0_seq1_4 len=232 path=[210:0-231]	Haliotis_sp_idb_25746_c0_g1_i1	621	637	yes	no	2;3	2.7799e-34	189.1	328090000	424	1115			19
IICDNTDTFFVQANAFRK	IRKASLSKIICDNTDT	VQANAFRKARRYRNPY	K	I	I	R	K	A	18	1	2159.05	Haliotis_sp_idb_25746_c0_g1_i1;Haliotis_sp_CLC_532_c0_g1_i1;comp44198_c0_seq1_4 len=232 path=[210:0-231]	Haliotis_sp_idb_25746_c0_g1_i1	621	638	yes	no	3	5.4727e-06	113.47	8179400	424	1116			2
IIEHQHQLR	NRLHQRQKIIEHQHQL	IEHQHQLREQHTRLQK	K	I	I	L	R	E	9	0	1172.64	Haliotis_sp_idb_5580_c0_g1_i1;comp8431_c0_seq1_4 len=630 path=[1:0-629]	Haliotis_sp_idb_5580_c0_g1_i1	1000	1008	yes	no	3	0.0071475	87.639	7647600	460	1117			3
IILDLISESPIK	DRVVECIKIILDLISE	LISESPIKGRAQPYDP	K	I	I	I	K	G	12	0	1339.8	comp109277_c0_seq1_4 len=2757 path=[1:0-2756]	comp109277_c0_seq1_4 len=2757 path=[1:0-2756]	239	250	yes	yes	2	0.0019913	96.745	3740200	59	1118			1
IINEPTAAAIAYGLDKR	IAGLNVMRIINEPTAA	IAYGLDKREGEKNILV	R	I	I	K	R	E	17	1	1814.99	comp136401_c0_seq1_5 len=2422 path=[2400:0-2421];Haliotis_sp_Tri_2770_c0_g1_i1;comp99703_c0_seq1_2 len=2817 path=[2795:0-1060 3856:1061-1739 4535:1740-1764 4560:1765-1802 4598:1803-1812 4608:1813-1836 4632:1837-2307 5103:2308-2429 5225:2430-2816]	comp136401_c0_seq1_5 len=2422 path=[2400:0-2421]	240	256	yes	no	3	0.00044121	84.375	9409600	86	1119			2
IINEPTAAALAYGIDKK	IAGLEVKRIINEPTAA	LAYGIDKKQGDNIVAV	R	I	I	K	K	Q	17	1	1786.98	tr|E0YDV8|E0YDV8_9GAMM Heat shock protein 70 (Fragment) OS=Shewanella haliotis GN=Hsp70 PE=3 SV=1	tr|E0YDV8|E0YDV8_9GAMM Heat shock protein 70 (Fragment) OS=Shewanella haliotis GN=Hsp70 PE=3 SV=1	10	26	yes	yes	3	0.00041209	93.371	13281000	536	1120			1
IINMMPLITPEEFK	YMSDFIEKIINMMPLI	LITPEEFKVAQAGVEK	K	I	I	F	K	V	14	0	1674.87	Haliotis_sp_idb_17014_c0_g1_i1;Haliotis_sp_idb_17016_c0_g1_i1;Haliotis_sp_Tri_15512_c0_g1_i1	Haliotis_sp_idb_17014_c0_g1_i1	281	294	yes	no	2;3	1.123e-05	111.12	41931000	407	1121	357;358		6
IIPGFMCQGGDFTR	YKGSSFHRIIPGFMCQ	CQGGDFTRHNGTGGRS	R	I	I	T	R	H	14	0	1597.74	comp108991_c0_seq1_4 len=714 path=[692:0-713]	comp108991_c0_seq1_4 len=714 path=[692:0-713]	67	80	yes	yes	2	5.7556e-05	112.42	16275000	54	1122;1123	37		3
IITITGTQDQIQNAQYLLQNSVK	PLEGSEDRIITITGTQ	YLLQNSVKQYADVEGF	R	I	I	V	K	Q	23	0	2588.38	comp109277_c0_seq1_4 len=2757 path=[1:0-2756]	comp109277_c0_seq1_4 len=2757 path=[1:0-2756]	465	487	yes	yes	3	5.1003e-15	135.98	6527600	59	1127			1
IITLAGPTNAIFK	SEGNCPERIITLAGPT	GPTNAIFKAFAMIIDK	R	I	I	F	K	A	13	0	1357.8	comp66725_c0_seq2_4 len=846 path=[848:0-135 2027:136-145 994:146-773 1646:774-845];comp66725_c0_seq1_4 len=870 path=[848:0-135 2027:136-145 994:146-773 1622:774-797 1646:798-869];comp66725_c0_seq4_4 len=939 path=[848:0-135 2027:136-145 1715:146-238 994:239-866 1646:867-938];comp66725_c0_seq3_4 len=963 path=[848:0-135 2027:136-145 1715:146-238 994:239-866 1622:867-890 1646:891-962]	comp66725_c0_seq2_4 len=846 path=[848:0-135 2027:136-145 994:146-773 1646:774-845]	98	110	yes	no	2	0.031902	66.004	3418500	215	1128			1
IIVDELKQEVISTSSK	KIWDLEGKIIVDELKQ	EVISTSSKAEPPQCTS	K	I	I	S	K	A	16	1	1787.99	comp17459_c0_seq1_4 len=265 path=[1:0-112 114:113-136 138:137-167 169:168-264]	comp17459_c0_seq1_4 len=265 path=[1:0-112 114:113-136 138:137-167 169:168-264]	21	36	yes	yes	3	4.3907e-05	109.04	2779100	99	1129			1
IIVLGLLPR	NTRQPQAKIIVLGLLP	IVLGLLPRGEKPNPLR	K	I	I	P	R	G	9	0	992.675	comp50203_c1_seq1_3 len=536 path=[1764:0-535]	comp50203_c1_seq1_3 len=536 path=[1764:0-535]	132	140	yes	yes	2	0.033374	91.853	292410	176	1130			1
ILAPGNPMTDAFKPNQGFPQPSNR	SQGPNNFRILAPGNPM	GFPQPSNRFSGFQHPQ	R	I	L	N	R	F	24	1	2596.29	Haliotis_sp_idb_20008_c0_g1_i1;Haliotis_sp_idb_20009_c0_g1_i1	Haliotis_sp_idb_20008_c0_g1_i1	28	51	yes	no	3	2.2566e-10	104.67	72954000	414	1134	381		5
ILDFIEPQINQGNRPSR	ARLDKDYKILDFIEPQ	NQGNRPSRKKPSDIPE	K	I	L	S	R	K	17	1	1996.05	Haliotis_sp_idb_6290_c0_g1_i1	Haliotis_sp_idb_6290_c0_g1_i1	730	746	yes	yes	3	0.00077438	69.331	17925000	463	1136			2
ILDSVGIEADDDRLNK	PSAKDIKKILDSVGIE	ADDDRLNKVISELNGK	K	I	L	N	K	V	16	1	1771.9	comp109220_c0_seq1_2 len=424 path=[402:0-423]	comp109220_c0_seq1_2 len=424 path=[402:0-423]	39	54	yes	yes	2;3	0.00032643	91.355	11083000	56	1137			2
ILDVVYNASNNELVR	EVATKKTRILDVVYNA	ASNNELVRTKTLVKNS	R	I	L	V	R	T	15	0	1717.9	comp74487_c0_seq1_4 len=674 path=[1774:0-342 1123:343-386 2176:387-399 1180:400-482 2212:483-525 1306:526-569 2344:570-615 1396:616-673];comp74487_c0_seq2_5 len=738 path=[716:0-406 1123:407-450 1167:451-463 1180:464-546 1263:547-589 1306:590-633 1350:634-679 1396:680-737];comp74256_c0_seq1_5 len=749 path=[727:0-37 765:38-61 789:62-76 804:77-218 946:219-265 993:266-748]	comp74487_c0_seq1_4 len=674 path=[1774:0-342 1123:343-386 2176:387-399 1180:400-482 2212:483-525 1306:526-569 2344:570-615 1396:616-673]	81	95	yes	no	2	0.001766	91.076	2132300	228	1138			1
ILEAVDAYCLANPSAR	IQKSCTSKILEAVDAY	CLANPSARFSDPTNCA	K	I	L	A	R	F	16	0	1761.87	Haliotis_sp_idb_982_c0_g1_i1	Haliotis_sp_idb_982_c0_g1_i1	232	247	yes	yes	2;3	3.3838e-05	114.63	50792000	471	1139			7
ILFIFIDSDHTDNQR	AAEGFKGKILFIFIDS	SDHTDNQRILEFFGLK	K	I	L	Q	R	I	15	0	1832.91	comp174131_c0_seq1_2 len=1168 path=[1:0-1167]	comp174131_c0_seq1_2 len=1168 path=[1:0-1167]	240	254	yes	yes	3	5.1885e-06	117.2	1637300	98	1140			1
ILGADTSVDLEETGR	MSSILEERILGADTSV	VDLEETGRVLSIGDGI	R	I	L	G	R	V	15	0	1574.78	comp111062_c0_seq1_3 len=2207 path=[2185:0-2206]	comp111062_c0_seq1_3 len=2207 path=[2185:0-2206]	76	90	yes	yes	2	0.0015203	94.487	2545700	67	1141			1
ILMEHIHK	GNVFKNKRILMEHIHK	ILMEHIHKLKADKARK	R	I	L	H	K	L	8	0	1019.56	comp25134_c0_seq1_1 len=604 path=[1:0-80 82:81-603]	comp25134_c0_seq1_1 len=604 path=[1:0-80 82:81-603]	112	119	yes	yes	3	0.0093386	94.114	506650	133	1143	67		1
ILMVGLDAAGK	MFGKKEMRILMVGLDA	VGLDAAGKTTILYKLK	R	I	L	G	K	T	11	0	1086.61	comp267468_c0_seq1_1 len=246 path=[224:0-245];comp97374_c1_seq1_5 len=324 path=[8423:0-323];comp257534_c0_seq1_4 len=407 path=[1:0-406];Haliotis_sp_idb_68343_c0_g1_i1;comp59460_c1_seq1_5 len=527 path=[1:0-432 434:433-526];Haliotis_sp_idb_8594_c0_g1_i1;Haliotis_sp_idb_19321_c0_g1_i1;Haliotis_sp_CLC_1128_c0_g1_i1;tr|B6RB72|B6RB72_HALDI ADP-ribosylation factor 2 OS=Haliotis discus discus PE=2 SV=1;c…	comp267468_c0_seq1_1 len=246 path=[224:0-245]	10	20	yes	no	2	0.0032565	87.568	2947700	32	1144	24		1
ILNPEEIEK	MRRDQPLKILNPEEIE	LNPEEIEKYVAEIEKE	K	I	L	E	K	Y	9	0	1083.58	comp18904_c0_seq1_2 len=692 path=[670:0-500 1171:501-691]	comp18904_c0_seq1_2 len=692 path=[670:0-500 1171:501-691]	173	181	yes	yes	2	0.022364	97.565	2352200	103	1147			1
ILTQATNAAK	AGQQHRHKILTQATNA	TQATNAAKSHLMRNLF	K	I	L	A	K	S	10	0	1029.58	Haliotis_sp_idb_27355_c0_g1_i1	Haliotis_sp_idb_27355_c0_g1_i1	187	196	yes	yes	2	0.00081577	126.31	51394000	428	1151			5
ILVATNLFGR	QFKDFQRRILVATNLF	VATNLFGRGMDIERVN	R	I	L	G	R	G	10	0	1102.65	comp344309_c0_seq1_6 len=258 path=[1:0-257];comp29695_c0_seq1_5 len=945 path=[923:0-944];Haliotis_sp_Tri_31920_c0_g1_i1;comp101945_c0_seq7_2 len=1460 path=[11161:0-18 6222:19-35 6239:36-147 9833:148-163 6367:164-726 6930:727-860 7064:861-1459];comp101945_c0_seq8_2 len=1514 path=[1:0-35 12256:36-593 595:594-594 596:595-618 620:619-780 6930:781-914 7064:915-1513];comp101945_c0_seq11_2 len=1538 path…	comp344309_c0_seq1_6 len=258 path=[1:0-257]	48	57	yes	no	2	0.0018645	118.71	1205900	13	1152			1
ILYVDNPK	PASTPYPKILYVDNPK	ILYVDNPKFTNGMINW	K	I	L	P	K	F	8	0	960.528	Haliotis_sp_Tri_2746_c0_g1_i1;Haliotis_sp_Tri_17455_c0_g1_i1	Haliotis_sp_Tri_2746_c0_g1_i1	165	172	yes	no	2	0.02829	119.29	1233900000	493	1153			4
IMHIQHQGDVHTIDNMLSR	PGFVVYNRIMHIQHQG	TIDNMLSRGAEFVKRQ	R	I	M	S	R	G	19	0	2244.09	Haliotis_sp_Tri_29101_c0_g1_i1;Haliotis_sp_CLC_652_c0_g1_i1	Haliotis_sp_Tri_29101_c0_g1_i1	280	298	yes	no	3;4	1.8646e-40	188.84	540240000	501	1155;1156	623;624		17
IMLPWDPTGK	GVLGIKVKIMLPWDPT	LPWDPTGKIGPRRPLP	K	I	M	G	K	I	10	0	1156.6	Haliotis_sp_CLC_1391_c0_g1_i1;Haliotis_sp_idb_68664_c0_g1_i1;Haliotis_sp_Tri_79257_c0_g1_i1;comp84331_c0_seq1_3 len=799 path=[1:0-72 74:73-79 81:80-597 599:598-619 621:620-798];Haliotis_sp_idb_68667_c0_g1_i1	Haliotis_sp_CLC_1391_c0_g1_i1	177	186	yes	no	2	0.013467	74.841	2048900	246	1157	125		1
IMLSAPRPTTR	AYTSPAGRIMLSAPRP	SAPRPTTRTIRVSRTP	R	I	M	T	R	T	11	1	1241.69	Haliotis_sp_Tri_28744_c0_g1_i1;comp64512_c0_seq1_1 len=973 path=[1:0-376 378:377-715 717:716-972]	Haliotis_sp_Tri_28744_c0_g1_i1	78	88	yes	no	3	0.020585	60.641	3293000	500	1158	620		1
IMNVIGEPIDER	VGPETLGRIMNVIGEP	IGEPIDERGPIKTKQF	R	I	M	E	R	G	12	0	1384.7	comp21825_c0_seq1_2 len=679 path=[657:0-678]	comp21825_c0_seq1_2 len=679 path=[657:0-678]	143	154	yes	yes	2	0.019399	76.073	1110400	114	1159			1
IMQSYQNFHLDGR	STKEDCVRIMQSYQNF	QNFHLDGRGWSDIGYN	R	I	M	G	R	G	13	0	1607.75	comp84033_c1_seq1_4 len=807 path=[1656:0-737 2646:738-806];comp84033_c1_seq2_4 len=942 path=[1656:0-737 3186:738-941]	comp84033_c1_seq1_4 len=807 path=[1656:0-737 2646:738-806]	243	255	yes	no	3	5.8329e-05	107.65	30304000	245	1160	124		7
INDIFYLNIFYSLRK	LLSEURLRINDIFYLN	NIFYSLRKRIWHNEEK	R	I	N	R	K	R	15	1	1918.04	comp96382_c0_seq3_6 len=798 path=[13297:0-14 14074:15-183 5588:184-535 10530:536-573 13629:574-622 10657:623-639 6044:640-700 11322:701-714 6119:715-797];comp96382_c0_seq1_6 len=813 path=[13297:0-14 14074:15-183 11432:184-198 5588:199-550 10530:551-588 13629:589-637 10657:638-654 6044:655-715 11322:716-729 6119:730-812];comp96382_c0_seq4_6 len=927 path=[5275:0-0 5276:1-68 5344:69-143 14074:144-31…	comp96382_c0_seq3_6 len=798 path=[13297:0-14 14074:15-183 5588:184-535 10530:536-573 13629:574-622 10657:623-639 6044:640-700 11322:701-714 6119:715-797]	242	256	yes	no	3	0.0045198	69.92	5444300	290	1161		7	1
INISEGNCPER	MREESGARINISEGNC	SEGNCPERIITLAGPT	R	I	N	E	R	I	11	0	1287.59	comp66725_c0_seq2_4 len=846 path=[848:0-135 2027:136-145 994:146-773 1646:774-845];comp66725_c0_seq1_4 len=870 path=[848:0-135 2027:136-145 994:146-773 1622:774-797 1646:798-869];comp66725_c0_seq4_4 len=939 path=[848:0-135 2027:136-145 1715:146-238 994:239-866 1646:867-938];comp66725_c0_seq3_4 len=963 path=[848:0-135 2027:136-145 1715:146-238 994:239-866 1622:867-890 1646:891-962]	comp66725_c0_seq2_4 len=846 path=[848:0-135 2027:136-145 994:146-773 1646:774-845]	87	97	yes	no	2	3.9799e-05	127.87	2139800	215	1162			1
INQLTTQVGEYEGELGSLR	HKLDYISKINQLTTQV	EGELGSLRLRIRNSED	K	I	N	L	R	L	19	0	2106.06	Haliotis_sp_Tri_8133_c0_g1_i1;comp93947_c0_seq8_1 len=3375 path=[1671:0-592 2264:593-779 2451:780-1160 9128:1161-1247 9215:1248-1301 9269:1302-1378 9346:1379-1497 13015:1498-1753 13271:1754-1880 13398:1881-3374];comp93947_c0_seq11_1 len=6924 path=[1671:0-592 2264:593-779 2451:780-1160 9128:1161-1247 9215:1248-1301 9269:1302-1378 9346:1379-1497 9465:1498-1834 9802:1835-2936 10904:2937-3166 11134:3…	Haliotis_sp_Tri_8133_c0_g1_i1	179	197	yes	no	2;3	2.6712e-08	121.44	11666000	278	1163			3
INSASTQEVPQQIEQNK	SIVPENMKINSASTQE	PQQIEQNKQGVNLGPS	K	I	N	N	K	Q	17	0	1912.95	Haliotis_sp_idb_6290_c0_g1_i1	Haliotis_sp_idb_6290_c0_g1_i1	602	618	yes	yes	2	0.00092327	81.346	4568400	463	1164			1
INSGDNAPR	EMQKVVDRINSGDNAP	NSGDNAPRMQATEEWS	R	I	N	P	R	M	9	0	942.452	comp94109_c0_seq16_5 len=1066 path=[10494:0-336 1023:337-366 1053:367-448 1135:449-474 2707:475-497 2730:498-595 19145:596-599 1286:600-631 1318:632-662 1349:663-1065];comp94109_c0_seq22_5 len=1871 path=[10494:0-336 1023:337-366 1053:367-448 1135:449-474 2707:475-497 2730:498-595 2828:596-697 2930:698-718 19198:719-726 2959:727-849 3082:850-892 19285:893-942 3175:943-979 3212:980-1004 3237:1005-1…	comp94109_c0_seq16_5 len=1066 path=[10494:0-336 1023:337-366 1053:367-448 1135:449-474 2707:475-497 2730:498-595 19145:596-599 1286:600-631 1318:632-662 1349:663-1065]	187	195	yes	no	2	0.0058058	115.7	829180	282	1165			2
INTQPVNQQQQINSQSIDLSPINSK	SQSFHQPRINTQPVNQ	DLSPINSKLGHKSATN	R	I	N	S	K	L	25	0	2793.43	Haliotis_sp_idb_26568_c0_g1_i1;Haliotis_sp_idb_26567_c0_g1_i1;Haliotis_sp_CLC_2527_c0_g1_i1;comp3500_c0_seq1_5 len=399 path=[307:0-92 120:93-245 400:246-398]	Haliotis_sp_idb_26568_c0_g1_i1	410	434	yes	no	3	5.7427e-11	100.7	2859000	427	1166			1
INVIITNIGSSHR	EHPSANUKINVIITNI	TNIGSSHRGCILPDWQ	K	I	N	H	R	G	13	0	1422.79	comp99231_c1_seq1_2 len=1288 path=[1:0-340 342:341-371 373:372-1003 6743:1004-1021 1023:1022-1031 1033:1032-1055 6784:1056-1085 1087:1086-1099 1101:1100-1109 1111:1110-1124 1126:1125-1141 1143:1142-1165 1167:1166-1213 1215:1214-1237 1239:1238-1251 1253:1252-1263 1265:1264-1287];comp99231_c1_seq2_2 len=1885 path=[1:0-340 342:341-371 373:372-1003 6743:1004-1021 1023:1022-1031 1033:1032-1055 6784:10…	comp99231_c1_seq1_2 len=1288 path=[1:0-340 342:341-371 373:372-1003 6743:1004-1021 1023:1022-1031 1033:1032-1055 6784:1056-1085 1087:1086-1099 1101:1100-1109 1111:1110-1124 1126:1125-1141 1143:1142-1165 1167:1166-1213 1215:1214-1237 1239:1238-1251 1253:1252-1263 1265:1264-1287]	156	168	yes	no	2	0.011398	77.185	23236000	305	1167			3
INVYYNEATGGK	DSDLQLERINVYYNEA	YNEATGGKYVPRAVLV	R	I	N	G	K	Y	12	0	1327.64	Haliotis_sp_idb_19738_c0_g1_i1;tr|G9K382|G9K382_HALDV Putative tubulin beta chain OS=Haliotis diversicolor GN=TUBB PE=2 SV=1;comp83487_c0_seq4_4 len=274 path=[1:0-102 104:103-128 4660:129-273];comp45063_c0_seq1_1 len=344 path=[1:0-269 271:270-343];comp83487_c0_seq5_6 len=350 path=[104:0-25 130:26-232 337:233-303 409:304-349];comp83487_c0_seq1_6 len=687 path=[104:0-25 130:26-232 884:233-563 1215:5…	Haliotis_sp_idb_19738_c0_g1_i1	47	58	no	no	2	0.0021591	95.417	12431000	412	1168			1
INYVPNKPQSIISNCNR	FGLALNFRINYVPNKP	SIISNCNRPSVQLYIV	R	I	N	N	R	P	17	1	2016.02	Haliotis_sp_CLC_303_c0_g1_i1	Haliotis_sp_CLC_303_c0_g1_i1	613	629	yes	yes	3	0.00020629	94.203	53661000	386	1169			2
INYVPNKPQSIISNCNRPSVQLYIVGK	FGLALNFRINYVPNKP	VQLYIVGKTLYARANN	R	I	N	G	K	T	27	2	3100.65	Haliotis_sp_CLC_303_c0_g1_i1	Haliotis_sp_CLC_303_c0_g1_i1	613	639	yes	yes	4	2.2651e-05	64.845	213360000	386	1170			1
IPANLALNKPATSSSSSEGTDPALVVDGNTSGK	SKDAVKERIPANLALN	VDGNTSGKQANKTCWS	R	I	P	G	K	Q	33	1	3197.61	Haliotis_sp_idb_982_c0_g1_i1	Haliotis_sp_idb_982_c0_g1_i1	1472	1504	yes	yes	3	1.2324e-10	85.937	16999000	471	1171			2
IPAVVTQFMGMSIHDICAALTLK	AAGALVPKIPAVVTQF	ICAALTLKGTGAQSDA	K	I	P	L	K	G	23	0	2515.3	Haliotis_sp_idb_20008_c0_g1_i1;Haliotis_sp_CLC_363_c0_g1_i1	Haliotis_sp_idb_20008_c0_g1_i1	148	170	yes	no	3	2.9346e-10	102.21	24484000	414	1172	382;383		3
IPCFDATTGTWAQPPPGMAPPSLTPALR	KVADAGCRIPCFDATT	PSLTPALREPMTALPL	R	I	P	L	R	E	28	0	2949.45	Haliotis_sp_idb_3591_c0_g1_i1	Haliotis_sp_idb_3591_c0_g1_i1	156	183	yes	yes	4	4.8643e-06	67.496	3053500	442	1173	476		1
IPDWFLNR	MQNPRQYKIPDWFLNR	IPDWFLNRQKDVK___	K	I	P	N	R	Q	8	0	1059.55	comp64232_c1_seq1_4 len=293 path=[721:0-292];tr|G9K381|G9K381_HALDV Putative 40S ribosomal protein S18 OS=Haliotis diversicolor GN=RPS18 PE=2 SV=1;tr|B6RB81|B6RB81_HALDI 40S ribosomal protein S18 OS=Haliotis discus discus PE=2 SV=1;Haliotis_sp_CLC_3303_c0_g1_i1;comp140706_c0_seq1_6 len=493 path=[1:0-492];comp82415_c0_seq7_2 len=519 path=[1365:0-199 1069:200-225 1095:226-249 1119:250-389 1259:390-…	comp64232_c1_seq1_4 len=293 path=[721:0-292]	85	92	yes	no	2	0.042165	106.04	3490800	203	1174			1
IPEADIPPTVGGAMQLWDTYPYK	TYMSRLYRIPEADIPP	LWDTYPYKASWHFFKP	R	I	P	Y	K	A	23	0	2561.25	Haliotis_sp_idb_20988_c0_g1_i1	Haliotis_sp_idb_20988_c0_g1_i1	390	412	yes	yes	3	6.0045e-15	133.84	13960000	416	1175	391		13
IPESYIPETVGGAMQLWDTYPFR	SYLSRIYRIPESYIPE	LWDTYPFRAAWHLYKP	R	I	P	F	R	A	23	0	2669.28	Haliotis_sp_Tri_25106_c0_g1_i1;comp246916_c0_seq1_3 len=215 path=[193:0-214]	Haliotis_sp_Tri_25106_c0_g1_i1	457	479	yes	no	3;4	1.4551e-68	220.17	745080000	498	1176;1177	615		9
IPGAPTIPVMTTSAEAEGPCR	DPITADCKIPGAPTIP	AEAEGPCRTNPTAMFP	K	I	P	C	R	T	21	0	2154.04	Haliotis_sp_idb_1745_c0_g1_i1;Haliotis_sp_CLC_2232_c0_g1_i1	Haliotis_sp_idb_1745_c0_g1_i1	1329	1349	yes	no	2;3	2.0068e-09	124.63	97528000	409	1178;1179	372		9
IPGGATLIFEVDLIK	GDRGAPPKIPGGATLI	IFEVDLIKIERKEEL_	K	I	P	I	K	I	15	0	1584.91	Haliotis_sp_CLC_5354_c0_g1_i1;comp91372_c0_seq1_1 len=2171 path=[2149:0-1207 3357:1208-1276 3426:1277-1856 4006:1857-1938 4088:1939-1945 4095:1946-2170]	Haliotis_sp_CLC_5354_c0_g1_i1	125	139	yes	no	2	0.0020929	86.539	2337500	263	1180			1
IPGTIPLK	PISSARLKIPGTIPLK	IPGTIPLKQIVDPAQY	K	I	P	L	K	Q	8	0	837.532	Haliotis_sp_idb_8012_c0_g1_i1	Haliotis_sp_idb_8012_c0_g1_i1	292	299	yes	yes	2	0.023563	127.02	6670700	469	1181			3
IPIEDIVGWR	KNLANLGRIPIEDIVG	IEDIVGWRSPNLKTAG	R	I	P	W	R	S	10	0	1196.66	Haliotis_sp_Tri_107502_c0_g1_i1	Haliotis_sp_Tri_107502_c0_g1_i1	144	153	yes	yes	2	0.0063987	105.2	2474100	474	1182			3
IPLPLFIAK	HDNSFGMKIPLPLFIA	PLPLFIAKTPSQMSTP	K	I	P	A	K	T	9	0	1010.65	Haliotis_sp_CLC_146_c0_g1_i1;Haliotis_sp_idb_13068_c0_g1_i1;Haliotis_sp_idb_13069_c0_g1_i1	Haliotis_sp_CLC_146_c0_g1_i1	466	474	yes	no	2	0.015165	103.74	215610000	373	1183			5
IPLVLDITSNHK	RRYRTGQKIPLVLDIT	LDITSNHKGYFEFRIC	K	I	P	H	K	G	12	0	1348.77	Haliotis_sp_CLC_1125_c0_g1_i1	Haliotis_sp_CLC_1125_c0_g1_i1	106	117	yes	yes	2;3	5.9277e-13	186.81	37210000	367	1184			6
IPNGYLVPDPCNPR	AIPKYLDRIPNGYLVP	VPDPCNPRLSWRTVGH	R	I	P	P	R	L	14	0	1610.79	Haliotis_sp_idb_10968_c0_g1_i1;comp112534_c0_seq1_2 len=422 path=[400:0-421];Haliotis_sp_idb_10969_c0_g1_i1	Haliotis_sp_idb_10968_c0_g1_i1	27	40	yes	no	2	0.00079992	103.76	27487000	71	1185			6
IPQETQQTTR	FLRALLDKIPQETQQT	QETQQTTRIGGMDMRA	K	I	P	T	R	I	10	0	1200.61	Haliotis_sp_Tri_8133_c0_g1_i1;comp93947_c0_seq8_1 len=3375 path=[1671:0-592 2264:593-779 2451:780-1160 9128:1161-1247 9215:1248-1301 9269:1302-1378 9346:1379-1497 13015:1498-1753 13271:1754-1880 13398:1881-3374];comp93947_c0_seq11_1 len=6924 path=[1671:0-592 2264:593-779 2451:780-1160 9128:1161-1247 9215:1248-1301 9269:1302-1378 9346:1379-1497 9465:1498-1834 9802:1835-2936 10904:2937-3166 11134:3…	Haliotis_sp_Tri_8133_c0_g1_i1	259	268	yes	no	2	0.019493	70.942	315100	278	1186			0
IPQVKYR	LQRDEVFKIPQVKYRH	KIPQVKYRHDIREIHK	K	I	P	Y	R	H	7	1	902.534	comp65363_c0_seq2_3 len=2374 path=[4505:0-243 5128:244-250 2138:251-2217 5173:2218-2220 4772:2221-2373];comp65363_c0_seq1_3 len=2397 path=[4505:0-243 5128:244-250 2138:251-2217 5173:2218-2220 4108:2221-2396]	comp65363_c0_seq2_3 len=2374 path=[4505:0-243 5128:244-250 2138:251-2217 5173:2218-2220 4772:2221-2373]	703	709	yes	no	2	0.024368	89.673	3844200	213	1187		19	1
IPVINLNYMR	SFGKISHKIPVINLNY	VINLNYMRVVEVWLDP	K	I	P	M	R	V	10	0	1231.67	Haliotis_sp_CLC_14282_c0_g1_i1;comp104776_c0_seq5_3 len=5123 path=[1:0-165 167:166-324 326:325-340 342:341-1126 1128:1127-1384 1386:1385-1403 1405:1404-2168 2173:2169-2455 2460:2456-2459 2464:2460-2601 20113:2602-2602 2619:2603-2613 2630:2614-4268 13324:4269-4529 20368:4530-4533 13589:4534-4535 13591:4536-4542 13598:4543-4640 13696:4641-4646 13702:4647-5049 14105:5050-5122];comp104776_c0_seq4_3 l…	Haliotis_sp_CLC_14282_c0_g1_i1	454	463	yes	no	2	0.0075535	83.948	12125000	372	1188	279		2
IPYTNSLHANLQQR	HFICEKERIPYTNSLH	LHANLQQRDSLHANLQ	R	I	P	Q	R	D	14	0	1653.86	tr|F8J3D2|F8J3D2_HALLA Perlucin C protein OS=Haliotis laevigata GN=perlucin C PE=2 SV=1;sp|P82596|PLC_HALLA Perlucin OS=Haliotis laevigata PE=1 SV=3	sp|P82596|PLC_HALLA Perlucin OS=Haliotis laevigata PE=1 SV=3	132	145	no	no	2;3	5.4791e-23	205.8	6408600000	531;538	1189			17
IQFANILPLR	FDALKVDRIQFANILP	FANILPLRKLKLNRVD	R	I	Q	L	R	K	10	0	1183.71	Haliotis_sp_idb_2768_c0_g1_i1	Haliotis_sp_idb_2768_c0_g1_i1	1192	1201	yes	yes	2	0.00030098	143.7	29418000	429	1193			5
IQFANILPLRK	FDALKVDRIQFANILP	ANILPLRKLKLNRVDF	R	I	Q	R	K	L	11	1	1311.8	Haliotis_sp_idb_2768_c0_g1_i1	Haliotis_sp_idb_2768_c0_g1_i1	1192	1202	yes	yes	3	0.0006058	110.39	5064100	429	1194			3
IQHTWRPWISSVTIDLQK	RATPEGNKIQHTWRPW	SVTIDLQKHTSTHVNT	K	I	Q	Q	K	H	18	1	2207.19	Haliotis_sp_Tri_28544_c0_g1_i1;Haliotis_sp_CLC_729_c0_g1_i1;comp59223_c0_seq1_2 len=530 path=[1:0-47 49:48-413 415:414-471 1077:472-529]	Haliotis_sp_Tri_28544_c0_g1_i1	345	362	no	no	3;4	2.2434e-14	150.91	81246000	499;193	1195			7
IQMAITSYLNGGGEIPSTGGGNIACVIR	PKEQMADKIQMAITSY	GNIACVIRDAKKKAGK	K	I	Q	I	R	D	28	0	2848.42	Haliotis_sp_idb_3591_c0_g1_i1	Haliotis_sp_idb_3591_c0_g1_i1	98	125	yes	yes	3	1.9435e-17	121.94	31465000	442	1197	477		4
IQSHVNPQSTNQK	SSIETQTRIQSHVNPQ	NPQSTNQKLITAQYVN	R	I	Q	Q	K	L	13	0	1479.74	Haliotis_sp_idb_26568_c0_g1_i1;Haliotis_sp_idb_26567_c0_g1_i1;Haliotis_sp_CLC_2527_c0_g1_i1	Haliotis_sp_idb_26568_c0_g1_i1	308	320	yes	no	3	1.2557e-07	129.54	2061600	427	1198			2
IQTQPGYANTLR	PMEAAKVRIQTQPGYA	PGYANTLREAVPKMYK	R	I	Q	L	R	E	12	0	1360.71	comp136122_c0_seq1_4 len=453 path=[1:0-452]	comp136122_c0_seq1_4 len=453 path=[1:0-452]	129	140	yes	yes	2	0.0016429	99.5	3137300	85	1199			1
IQVLQQQADDAEER	TIEAVKRKIQVLQQQA	QADDAEERAERLQREV	K	I	Q	E	R	A	14	0	1641.8	comp217698_c0_seq1_6 len=237 path=[1:0-236]	comp217698_c0_seq1_6 len=237 path=[1:0-236]	48	61	yes	yes	2	1.0354e-17	184.21	3474700	113	1200			1
IREDESVGR	KCGRMVWKIREDESVG	REDESVGRYLLTLDCP	K	I	R	G	R	Y	9	1	1059.53	Haliotis_sp_idb_2772_c0_g1_i1;Haliotis_sp_CLC_3878_c0_g1_i1	Haliotis_sp_idb_2772_c0_g1_i1	539	547	no	no	2;3	0.00037755	157.38	3851200	430;388	1202			4
IREEYPDR	MGTLLISKIREEYPDR	IREEYPDRIMNTFSVV	K	I	R	D	R	I	8	1	1076.53	comp109271_c0_seq1_3 len=1300 path=[1:0-1299];Haliotis_sp_CLC_3530_c0_g1_i1;Haliotis_sp_idb_19735_c0_g1_i1;comp88056_c0_seq1_1 len=950 path=[1:0-262 264:263-425 427:426-530 532:531-640 642:641-647 649:648-668 670:669-701 703:702-949];Haliotis_sp_idb_19738_c0_g1_i1;tr|G9K382|G9K382_HALDV Putative tubulin beta chain OS=Haliotis diversicolor GN=TUBB PE=2 SV=1	Haliotis_sp_idb_19738_c0_g1_i1	208	215	no	no	3	0.026906	83.948	969370	58;412	1203			1
IRFDAAIEK	GVYKAELKIRFDAAIE	RFDAAIEKRLVDPDDI	K	I	R	E	K	R	9	1	1061.59	Haliotis_sp_Tri_129603_c0_g1_i1;comp105495_c0_seq9_4 len=2286 path=[9783:0-21 1946:22-1210 3135:1211-1564 19827:1565-1565 3490:1566-1729 3654:1730-2285];comp105495_c0_seq23_4 len=2970 path=[19402:0-22 1262:23-58 19462:59-65 1305:66-160 1400:161-295 1535:296-322 19538:323-324 1565:325-335 1576:336-374 1615:375-416 1657:417-426 1667:427-437 1678:438-503 19643:504-507 1748:508-513 1754:514-548 19668…	Haliotis_sp_Tri_129603_c0_g1_i1	624	632	yes	no	3	0.012939	83.862	2703400	487	1204			2
IRGMEIYR	GSVGFKGKIRGMEIYR	IRGMEIYRCVPKAFDP	K	I	R	Y	R	C	8	1	1036.55	Haliotis_sp_Tri_35519_c0_g1_i1;Haliotis_sp_idb_43536_c0_g1_i1	Haliotis_sp_Tri_35519_c0_g1_i1	366	373	yes	no	3	0.016149	91.318	3387600	503	1205	625		2
IRHCPAGTTLNQSK	HWIHGKWRIRHCPAGT	GTTLNQSKCVCDHA__	R	I	R	S	K	C	14	1	1581.8	Haliotis_sp_Tri_100716_c0_g1_i1	Haliotis_sp_Tri_100716_c0_g1_i1	91	104	yes	yes	3	7.6932e-09	136.83	5637400	472	1206			2
ISANANVK	TVNVKRIRISANANVK	ISANANVKDVGNLARC	R	I	S	V	K	D	8	0	815.45	Haliotis_sp_idb_13824_c0_g1_i1	Haliotis_sp_idb_13824_c0_g1_i1	590	597	yes	yes	2	0.038435	108.09	1839500	403	1208			1
ISFDAIGR	QAVQTIAKISFDAIGR	ISFDAIGRRVYTYSNS	K	I	S	G	R	R	8	0	877.466	comp103384_c0_seq2_4 len=1187 path=[1163:0-170 5826:171-172 5828:173-203 1367:204-205 1369:206-224 5878:225-251 5905:252-305 1469:306-345 5962:346-377 2887:378-401 6002:402-403 6004:404-411 6012:412-414 1576:415-415 1577:416-440 1602:441-475 6038:476-481 6044:482-488 1650:489-521 1683:522-525 6072:526-539 6086:540-575 6105:576-589 6119:590-596 1758:597-605 6131:606-615 6141:616-623 2504:624-660 1…	comp103384_c0_seq2_4 len=1187 path=[1163:0-170 5826:171-172 5828:173-203 1367:204-205 1369:206-224 5878:225-251 5905:252-305 1469:306-345 5962:346-377 2887:378-401 6002:402-403 6004:404-411 6012:412-414 1576:415-415 1577:416-440 1602:441-475 6038:476-481 6044:482-488 1650:489-521 1683:522-525 6072:526-539 6086:540-575 6105:576-589 6119:590-596 1758:597-605 6131:606-615 6141:616-623 2504:624-660 1…	83	90	yes	yes	2	0.019204	134.81	13337000	20	1209			3
ISFDAVGR	QAVQTIAKISFDAVGR	ISFDAVGRRVYAYSNS	K	I	S	G	R	R	8	0	863.45	Haliotis_sp_Tri_16732_c0_g1_i1	Haliotis_sp_Tri_16732_c0_g1_i1	61	68	yes	yes	2	0.029466	117.39	9867100	491	1210			2
ISGACFADR	TSSPTCHRISGACFAD	SGACFADRCKDGWMGV	R	I	S	D	R	C	9	0	995.449	Haliotis_sp_Tri_50969_c0_g1_i1;Haliotis_sp_Tri_50970_c0_g1_i1;comp96030_c1_seq6_5 len=360 path=[4289:0-35 4325:36-92 10110:93-112 4485:113-132 4505:133-202 277:203-212 9943:213-220 9951:221-232 9963:233-248 9979:249-270 10051:271-271 10003:272-276 10008:277-294 10026:295-300 10032:301-319 394:320-359];Haliotis_sp_idb_8457_c0_g1_i1	Haliotis_sp_Tri_50969_c0_g1_i1	212	220	yes	no	2	0.0080075	109.88	12649000	506	1211			2
ISGLIYEETR	ARRGGVKRISGLIYEE	GLIYEETRGVLKVFLE	R	I	S	T	R	G	10	0	1179.61	comp135434_c0_seq1_4 len=334 path=[312:0-333]	comp135434_c0_seq1_4 len=334 path=[312:0-333]	49	58	yes	yes	2	0.0014579	121.61	83818000	83	1212			3
ISGTMFLSHK	RRNPNGCRISGTMFLS	GTMFLSHKYSNYTIVK	R	I	S	H	K	Y	10	0	1119.57	Haliotis_sp_idb_6290_c0_g1_i1	Haliotis_sp_idb_6290_c0_g1_i1	1360	1369	yes	yes	2;3	0.00032189	115.57	38248000	463	1213;1214	531		10
ISLGLPVGAVINCADNTGAK	GTAGGKFKISLGLPVG	CADNTGAKNLYVIAVS	K	I	S	A	K	N	20	0	1969.03	comp124620_c0_seq1_2 len=400 path=[378:0-399];comp75604_c0_seq2_2 len=448 path=[1:0-90 92:91-335 337:336-447];comp110357_c0_seq1_3 len=483 path=[1:0-482]	comp124620_c0_seq1_2 len=400 path=[378:0-399]	13	32	yes	no	2	1.269e-05	81.016	2056100	66	1217			1
ISMLIGSR	NQSMAMGRISMLIGSR	ISMLIGSRWHMVCADS	R	I	S	S	R	W	8	0	875.49	comp103430_c0_seq5_3 len=8632 path=[26617:0-83 3185:84-1242 4344:1243-1594 4696:1595-3106 6208:3107-3109 6211:3110-3443 6545:3444-3619 6721:3620-3800 6902:3801-4563 7665:4564-5231 8333:5232-6939 10041:6940-7029 10131:7030-8580 11682:8581-8631];comp103430_c0_seq2_3 len=8968 path=[2765:0-419 3185:420-1578 4344:1579-1930 4696:1931-3442 6208:3443-3445 6211:3446-3779 6545:3780-3955 6721:3956-4136 6902…	comp103430_c0_seq5_3 len=8632 path=[26617:0-83 3185:84-1242 4344:1243-1594 4696:1595-3106 6208:3107-3109 6211:3110-3443 6545:3444-3619 6721:3620-3800 6902:3801-4563 7665:4564-5231 8333:5232-6939 10041:6940-7029 10131:7030-8580 11682:8581-8631]	915	922	yes	no	2	0.048904	67.464	3362500	21	1218	14		1
ISSLLEEQFQQGK	DERKKNAKISSLLEEQ	EEQFQQGKLLACIASR	K	I	S	G	K	L	13	0	1505.77	comp24075_c0_seq1_1 len=701 path=[1:0-605 607:606-676 678:677-700];comp24075_c0_seq2_1 len=772 path=[1:0-605 607:606-676 1414:677-747 678:748-771]	comp24075_c0_seq1_1 len=701 path=[1:0-605 607:606-676 678:677-700]	168	180	yes	no	2	1.1339e-21	207.88	3493800	121	1219			1
ISSLVSHSLR	EFILFISRISSLVSHS	SLVSHSLRRLYPVKCF	R	I	S	L	R	R	10	0	1097.62	comp102318_c0_seq9_6 len=4394 path=[1489:0-961 2451:962-3459 4949:3460-3484 4974:3485-3631 21166:3632-3637 21172:3638-3638 21173:3639-3658 21193:3659-3673 5163:3674-3676 5166:3677-3740 5230:3741-3787 5277:3788-3796 5286:3797-3829 21278:3830-3834 21283:3835-3869 5359:3870-3874 5364:3875-3957 21341:3958-3958 21342:3959-3962 5452:3963-3981 21358:3982-4031 15689:4032-4055 21396:4056-4056 15714:4057-4…	comp102318_c0_seq9_6 len=4394 path=[1489:0-961 2451:962-3459 4949:3460-3484 4974:3485-3631 21166:3632-3637 21172:3638-3638 21173:3639-3658 21193:3659-3673 5163:3674-3676 5166:3677-3740 5230:3741-3787 5277:3788-3796 5286:3797-3829 21278:3830-3834 21283:3835-3869 5359:3870-3874 5364:3875-3957 21341:3958-3958 21342:3959-3962 5452:3963-3981 21358:3982-4031 15689:4032-4055 21396:4056-4056 15714:4057-4…	1429	1438	yes	yes	2	0.013113	78.556	23723000	16	1220		1;2	1
ISTIPGGVIPR	ASIAPVPRISTIPGGV	IPGGVIPRFSNNNGRL	R	I	S	P	R	F	11	0	1108.66	Haliotis_sp_Tri_135479_c0_g1_i1	Haliotis_sp_Tri_135479_c0_g1_i1	820	830	yes	yes	2	0.005473	95.483	1647100	488	1222			1
ISVLPGTEPVAPGSR	NAEPSKTRISVLPGTE	EPVAPGSRNIGAGLER	R	I	S	S	R	N	15	0	1478.81	Haliotis_sp_idb_8012_c0_g1_i1	Haliotis_sp_idb_8012_c0_g1_i1	195	209	yes	yes	2	1.9228e-05	120.7	119290000	469	1223			5
ISVYYNEATGGK	DSDLQLDRISVYYNEA	YNEATGGKYVPRAILV	R	I	S	G	K	Y	12	0	1300.63	comp109271_c0_seq1_3 len=1300 path=[1:0-1299]	comp109271_c0_seq1_3 len=1300 path=[1:0-1299]	100	111	yes	yes	2	0.0032869	93.162	3530000	58	1224			1
ITAIGDLMGPTVSGLDSLLR	VSGSQTARITAIGDLM	SGLDSLLRMPTGCGEQ	R	I	T	L	R	M	20	0	2028.09	Haliotis_sp_Tri_105613_c0_g1_i1;comp32926_c1_seq1_1 len=528 path=[3185:0-527]	Haliotis_sp_Tri_105613_c0_g1_i1	927	946	yes	no	2;3	3.254e-07	107.72	10025000	473	1225	562		2
ITLPVDFVTADKFDENAK	KAEKNGVKITLPVDFV	DKFDENAKTGQATVAS	K	I	T	A	K	T	18	1	2022.03	comp121020_c0_seq1_1 len=949 path=[1:0-948]	comp121020_c0_seq1_1 len=949 path=[1:0-948]	42	59	yes	yes	3	6.5634e-07	123.14	11746000	77	1226			4
ITLTGGCPALLHMDVIQLACEK	VDVNGRDKITLTGGCP	VIQLACEKLMFSVCEK	K	I	T	E	K	L	22	0	2439.23	Haliotis_sp_CLC_554_c0_g1_i1	Haliotis_sp_CLC_554_c0_g1_i1	722	743	yes	yes	3	5.7452e-09	87.652	4029000	391	1227	330		2
ITPQDVGSIILDTLR	EVNGTEKKITPQDVGS	SIILDTLRIAAEANLS	K	I	T	L	R	I	15	0	1639.91	Haliotis_sp_idb_2214_c0_g1_i1;comp106543_c0_seq12_5 len=1411 path=[3449:0-30 12683:31-58 3508:59-337 3787:338-349 17373:350-528 3978:529-529 3979:530-553 4003:554-889 4339:890-913 4363:914-1410];comp106543_c0_seq11_6 len=1451 path=[3409:0-23 14576:24-25 3435:26-39 3449:40-70 3480:71-98 3508:99-377 3787:378-389 17373:390-568 3978:569-569 3979:570-593 4003:594-929 4339:930-953 4363:954-1450];comp10…	Haliotis_sp_idb_2214_c0_g1_i1	144	158	yes	no	2;3	5.425e-06	124.62	7364100	42	1228			4
ITPSYVAFTPEGER	IANDQGNRITPSYVAF	AFTPEGERLIGDAAKN	R	I	T	E	R	L	14	0	1565.77	comp136401_c0_seq1_5 len=2422 path=[2400:0-2421]	comp136401_c0_seq1_5 len=2422 path=[2400:0-2421]	103	116	yes	yes	2	0.047849	60.55	9844900	86	1229			2
ITQSLGTNEK	DKYGGRLRITQSLGTN	QSLGTNEKVMEKGSVR	R	I	T	E	K	V	10	0	1089.57	Haliotis_sp_idb_3591_c0_g1_i1	Haliotis_sp_idb_3591_c0_g1_i1	1131	1140	yes	yes	2	1.1476e-05	163.38	8163200	442	1230			2
ITSTEPYQSR	TRRRTRTRITSTEPYQ	STEPYQSRRFRTNHDP	R	I	T	S	R	R	10	0	1180.57	Haliotis_sp_Tri_12080_c0_g1_i1	Haliotis_sp_Tri_12080_c0_g1_i1	92	101	yes	yes	2	0.0011511	123.79	1357400	481	1231			1
ITTFMVK	RYLHSLTKITTFMVKL	KITTFMVKLNSFLELT	K	I	T	V	K	L	7	0	838.462	Haliotis_sp_Tri_108584_c0_g1_i1	Haliotis_sp_Tri_108584_c0_g1_i1	102	108	yes	yes	1	0.026662	101.69	6218800	475	1232			0
ITVTLESR	TSYYEKKKITVTLESR	ITVTLESRCSHMFKGF	K	I	T	S	R	C	8	0	917.518	Haliotis_sp_Tri_28544_c0_g1_i1;Haliotis_sp_CLC_729_c0_g1_i1	Haliotis_sp_Tri_28544_c0_g1_i1	64	71	yes	no	2	0.0064337	158.07	821080000	499	1233			11
ITYSDWLQLILDPLTR	IVGAMAQKITYSDWLQ	LILDPLTRRKNNIDST	K	I	T	T	R	R	16	0	1946.05	Haliotis_sp_idb_25746_c0_g1_i1;Haliotis_sp_idb_25748_c0_g1_i1	Haliotis_sp_idb_25746_c0_g1_i1	366	381	yes	no	2;3	1.4852e-18	159.69	523310000	424	1234			6
IVEGINIDNFAR	IAADRTYKIVEGINID	INIDNFAREKMDATKN	K	I	V	A	R	E	12	0	1359.71	Haliotis_sp_Tri_123584_c0_g1_i1	Haliotis_sp_Tri_123584_c0_g1_i1	299	310	yes	yes	2	0.00012203	117.79	4217600	483	1235			2
IVGAMAQK	KLFQESRKIVGAMAQK	IVGAMAQKITYSDWLQ	K	I	V	Q	K	I	8	0	816.453	Haliotis_sp_idb_25746_c0_g1_i1;Haliotis_sp_idb_25748_c0_g1_i1;Haliotis_sp_CLC_532_c0_g1_i1	Haliotis_sp_idb_25746_c0_g1_i1	358	365	yes	no	2	0.037845	75.189	4806900	424	1236	413		2
IVGTNCEECAK	AILTKYCRIVGTNCEE	TNCEECAKSNPSCVAQ	R	I	V	A	K	S	11	0	1279.55	Haliotis_sp_idb_1745_c0_g1_i1;Haliotis_sp_CLC_2232_c0_g1_i1	Haliotis_sp_idb_1745_c0_g1_i1	1425	1435	yes	no	2	3.4206e-05	129.89	16530000	409	1237			5
IVIGLFGETVPLTTDNFLQLATGSR	IGDESAGRIVIGLFGE	LQLATGSRGFGYSGSI	R	I	V	S	R	G	25	0	2661.44	Haliotis_sp_idb_26484_c0_g1_i1;comp85406_c1_seq2_1 len=792 path=[1:0-591 593:592-791]	Haliotis_sp_idb_26484_c0_g1_i1	43	67	yes	no	3	2.8326e-16	138.66	11464000	426	1238			1
IVSLTVLNKE	ISVSSGTKIVSLTVLN	SLTVLNKE________	K	I	V	K	E	-	10	1	1114.66	Haliotis_sp_idb_982_c0_g1_i1	Haliotis_sp_idb_982_c0_g1_i1	3084	3093	yes	yes	2	0.0027981	115.78	90253000	471	1240			4
IVVDDDSLSIK	VPAPLIDRIVVDDDSL	DDDSLSIKKVRLNQAW	R	I	V	I	K	K	11	0	1202.64	Haliotis_sp_idb_2772_c0_g1_i1;Haliotis_sp_CLC_3878_c0_g1_i1	Haliotis_sp_idb_2772_c0_g1_i1	913	923	no	no	2	0.006105	94.767	32739000	430;388	1241			2
IVVDDDSLSIKK	VPAPLIDRIVVDDDSL	DDSLSIKKVRLNQAWR	R	I	V	K	K	V	12	1	1330.73	Haliotis_sp_idb_2772_c0_g1_i1;Haliotis_sp_CLC_3878_c0_g1_i1	Haliotis_sp_idb_2772_c0_g1_i1	913	924	no	no	3	0.0025306	89.43	42766000	430;388	1242			4
IVYGLVGDLR	QDNNLKGRIVYGLVGD	YGLVGDLRAPYFFTIN	R	I	V	L	R	A	10	0	1103.63	comp107313_c0_seq1_3 len=23161 path=[1:0-25 27:26-687 689:688-1040 51643:1041-1124 47524:1125-1126 1128:1127-2114 2116:2115-2116 2118:2117-3775 3777:3776-4372 4374:4373-4408 4410:4409-4576 4578:4577-4644 4646:4645-4716 4718:4717-6321 6323:6322-6329 6331:6330-6457 6459:6458-7628 7630:7629-8470 8472:8471-10786 52568:10787-10788 52570:10789-10866 52600:10867-11006 52667:11007-11015 11017:11016-11017…	comp107313_c0_seq1_3 len=23161 path=[1:0-25 27:26-687 689:688-1040 51643:1041-1124 47524:1125-1126 1128:1127-2114 2116:2115-2116 2118:2117-3775 3777:3776-4372 4374:4373-4408 4410:4409-4576 4578:4577-4644 4646:4645-4716 4718:4717-6321 6323:6322-6329 6331:6330-6457 6459:6458-7628 7630:7629-8470 8472:8471-10786 52568:10787-10788 52570:10789-10866 52600:10867-11006 52667:11007-11015 11017:11016-11017…	3633	3642	yes	no	2	0.035864	80.706	698800	50	1243			1
IWHHTFYNELR	TNWDDMEKIWHHTFYN	HTFYNELRVAPEEHPV	K	I	W	L	R	V	11	0	1514.74	tr|B3TK83|B3TK83_HALDV Beta-actin 2 OS=Haliotis diversicolor PE=2 SV=1;tr|Q256S1|Q256S1_HALTU Actin OS=Haliotis tuberculata GN=actin PE=2 SV=1;tr|B3SNT2|B3SNT2_HALDV Actin OS=Haliotis diversicolor PE=2 SV=1;Haliotis_sp_Tri_131427_c0_g1_i1;comp103470_c1_seq20_6 len=1319 path=[18001:0-239 25907:240-242 1593:243-278 25943:279-283 25948:284-287 25952:288-331 21354:332-362 1713:363-373 26024:374-391 1…	tr|B3TK83|B3TK83_HALDV Beta-actin 2 OS=Haliotis diversicolor PE=2 SV=1	85	95	no	no	2;3;4	1.7852e-07	147.91	113550000	22;540	1244			7
IWPCFAGPECVDPSPPPSR	CRLVADCKIWPCFAGP	DPSPPPSRQCPVGKPV	K	I	W	S	R	Q	19	0	2167.98	Haliotis_sp_Tri_116352_c0_g1_i1	Haliotis_sp_Tri_116352_c0_g1_i1	484	502	no	no	2;3	3.1342e-06	98.391	168710000	476	1245			8
IWWTNTQNGR	EDTELLERIWWTNTQN	WTNTQNGRREVCYVIM	R	I	W	G	R	R	10	0	1274.62	Haliotis_sp_idb_32872_c0_g1_i1;comp94706_c0_seq1_3 len=1255 path=[529:0-183 713:184-211 741:212-327 4367:328-343 873:344-367 897:368-432 962:433-527 1057:528-532 1062:533-619 4462:620-702 1232:703-706 1236:707-794 1324:795-878 1408:879-892 1422:893-954 1484:955-988 2730:989-1005 281:1006-1029 305:1030-1034 310:1035-1051 327:1052-1087 363:1088-1093 369:1094-1127 403:1128-1186 2674:1187-1199 475:12…	Haliotis_sp_idb_32872_c0_g1_i1	155	164	yes	no	2	1.6279e-05	157.96	17760000	284	1246			4
IYENECAYPTLFDPELAVCR	PNKRYGLKIYENECAY	DPELAVCRDNEMSNEI	K	I	Y	C	R	D	20	0	2459.11	Haliotis_sp_idb_2772_c0_g1_i1;Haliotis_sp_Tri_120375_c0_g1_i1	Haliotis_sp_idb_2772_c0_g1_i1	132	151	yes	no	2;3	5.1565e-08	111.65	9906700	430	1247			2
IYFLDGFR	TPSPQQPRIYFLDGFR	IYFLDGFRANGIVLEY	R	I	Y	F	R	A	8	0	1029.53	Haliotis_sp_idb_2772_c0_g1_i1;Haliotis_sp_Tri_120379_c0_g1_i1	Haliotis_sp_Tri_120379_c0_g1_i1	1918	1925	no	no	2	0.0057583	161.11	54064000	480;430	1248			6
IYFWHDNLPVGEYWEETK	SRIVKPEKIYFWHDNL	GEYWEETKQKVKNLYL	K	I	Y	T	K	Q	18	0	2325.07	Haliotis_sp_CLC_9082_c0_g1_i1;comp97769_c0_seq11_2 len=1651 path=[10057:0-299 13974:300-300 13975:301-302 4695:303-526 4919:527-815 5208:816-837 5230:838-1612 6005:1613-1626 793:1627-1650];comp97769_c0_seq3_1 len=1962 path=[8650:0-296 8947:297-610 13974:611-611 13975:612-613 4695:614-837 4919:838-1126 5208:1127-1148 5230:1149-1923 6005:1924-1937 793:1938-1961];comp97769_c0_seq10_2 len=2071 path=[…	Haliotis_sp_CLC_9082_c0_g1_i1	151	168	yes	no	3	5.8881e-05	96.143	2711300	296	1249			1
IYIDSNNNPER	ATHNALAKIYIDSNNN	DSNNNPERFLRENQFY	K	I	Y	E	R	F	11	0	1333.63	Haliotis_sp_idb_6726_c0_g1_i1;comp104774_c0_seq13_1 len=6620 path=[1:0-439 441:440-452 454:453-762 779:763-1132 1149:1133-1919 1936:1920-5070 31066:5071-5076 16884:5077-6619];comp104774_c0_seq11_1 len=6635 path=[1:0-439 441:440-452 454:453-762 764:763-777 779:778-1147 1149:1148-1934 1936:1935-5085 31066:5086-5091 16884:5092-6634];comp104774_c0_seq5_1 len=7602 path=[1:0-439 441:440-452 454:453-762…	Haliotis_sp_idb_6726_c0_g1_i1	887	897	yes	no	2	1.7234e-05	136.02	2113300	35	1250			1
IYSLTEVTDAALPLK	SSLSPGDKIYSLTEVT	TDAALPLKTSPTGSTE	K	I	Y	L	K	T	15	0	1632.9	Haliotis_sp_idb_68755_c0_g1_i1;comp49086_c0_seq1_6 len=655 path=[653:0-32 686:33-654]	Haliotis_sp_idb_68755_c0_g1_i1	45	59	yes	no	2	0.0017926	90.707	4752200	173	1251			2
IYTTDGVPLYTITMDEFLAR	PSESEIYRIYTTDGVP	TMDEFLARYASREAYN	R	I	Y	A	R	Y	20	0	2318.15	Haliotis_sp_idb_20988_c0_g1_i1;Haliotis_sp_idb_20996_c0_g1_i1	Haliotis_sp_idb_20988_c0_g1_i1	125	144	yes	no	2;3	1.7132e-11	134.33	172400000	416	1252;1253	392		6
IYVDDGLISLQVK	KVVEVGSKIYVDDGLI	GLISLQVKEKGADFLV	K	I	Y	V	K	E	13	0	1461.81	comp101858_c3_seq18_4 len=2097 path=[10064:0-47 10112:48-189 10254:190-207 10272:208-1130 729:1131-1154 753:1155-1893 1492:1894-2096]	comp101858_c3_seq18_4 len=2097 path=[10064:0-47 10112:48-189 10254:190-207 10272:208-1130 729:1131-1154 753:1155-1893 1492:1894-2096]	166	178	yes	yes	2	0.019271	72.891	9523100	12	1254			2
IYVDQLSR	RHIALNRKIYVDQLSR	IYVDQLSRGTHVYTAD	K	I	Y	S	R	G	8	0	992.529	Haliotis_sp_CLC_4272_c0_g1_i1;comp104530_c1_seq1_2 len=2811 path=[3257:0-1085 8372:1086-1095 4353:1096-1272 4530:1273-1275 4533:1276-1310 4568:1311-1329 4587:1330-1565 4823:1566-1575 4833:1576-1582 4840:1583-1879 5137:1880-1913 5171:1914-2004 5262:2005-2034 5292:2035-2127 8898:2128-2137 8908:2138-2139 5397:2140-2188 11357:2189-2239 11395:2240-2252 5510:2253-2409 5667:2410-2520 5778:2521-2557 5815…	Haliotis_sp_CLC_4272_c0_g1_i1	616	623	yes	no	2	0.022675	128.61	22503000	33	1255			4
KADINTPVRDPQIDK	FRPPVIIRKADINTPV	VRDPQIDKYGGRLRIT	R	K	A	D	K	Y	15	2	1708.91	Haliotis_sp_idb_3591_c0_g1_i1	Haliotis_sp_idb_3591_c0_g1_i1	1110	1124	yes	yes	3	0.0076859	85.988	9137000	442	1256			3
KCHCVTSAILAGPDLVNPCLPSMR	PGTIYSPKKCHCVTSA	NPCLPSMRFNFDMGKV	K	K	C	M	R	F	24	1	2695.31	Haliotis_sp_CLC_303_c0_g1_i1	Haliotis_sp_CLC_303_c0_g1_i1	526	549	yes	yes	3	8.7811e-09	82.885	21874000	386	1257	299		3
KDLYANTVLSGGTTMYPGIADR	MKCDVDIRKDLYANTV	MYPGIADRMQKEITAL	R	K	D	D	R	M	22	1	2342.16	tr|B3TK83|B3TK83_HALDV Beta-actin 2 OS=Haliotis diversicolor PE=2 SV=1;tr|Q256S1|Q256S1_HALTU Actin OS=Haliotis tuberculata GN=actin PE=2 SV=1;tr|B3SNT2|B3SNT2_HALDV Actin OS=Haliotis diversicolor PE=2 SV=1;Haliotis_sp_Tri_131427_c0_g1_i1;comp103470_c1_seq20_6 len=1319 path=[18001:0-239 25907:240-242 1593:243-278 25943:279-283 25948:284-287 25952:288-331 21354:332-362 1713:363-373 26024:374-391 1…	tr|B3TK83|B3TK83_HALDV Beta-actin 2 OS=Haliotis diversicolor PE=2 SV=1	291	312	yes	no	3	2.7607e-14	134.68	20604000	22	1262;1263	15		2
KDMQNLNDR	KVKREGEKKDMQNLND	DMQNLNDRFAGYIAKV	K	K	D	D	R	F	9	1	1132.53	comp65237_c0_seq2_1 len=1557 path=[1564:0-1101 2666:1102-1556]	comp65237_c0_seq2_1 len=1557 path=[1564:0-1101 2666:1102-1556]	139	147	yes	yes	2	0.015071	101.65	64982000	208	1264;1265	103		7
KEDLYLKPIQR	GPNYTPGKKEDLYLKP	LYLKPIQRTILMMGRY	K	K	E	Q	R	T	11	2	1401.8	comp62063_c0_seq1_1 len=3033 path=[1:0-911 913:912-1644 1646:1645-2400 2402:2401-3032]	comp62063_c0_seq1_1 len=3033 path=[1:0-911 913:912-1644 1646:1645-2400 2402:2401-3032]	461	471	yes	yes	3	0.016962	98.182	1592300	197	1269			1
KEEFKEYEMEK	LEKLDDQRKEEFKEYE	FKEYEMEKEYEKRDKL	R	K	E	E	K	E	11	2	1488.68	comp92223_c1_seq1_1 len=1422 path=[5715:0-199 5915:200-218 5934:219-467 17974:468-468 6184:469-484 6200:485-1421];comp92223_c1_seq2_1 len=1458 path=[5715:0-199 5915:200-218 5934:219-467 17951:468-470 15696:471-503 17974:504-504 6184:505-520 6200:521-1457];Haliotis_sp_Tri_135246_c0_g1_i1;Haliotis_sp_idb_2286_c0_g1_i1	comp92223_c1_seq1_1 len=1422 path=[5715:0-199 5915:200-218 5934:219-467 17974:468-468 6184:469-484 6200:485-1421]	199	209	yes	no	3	0.0007323	101.35	0	268	1270	141		1
KEELTLEGIR	DPIRILVKKEELTLEG	ELTLEGIRQFYINVER	K	K	E	I	R	Q	10	1	1186.66	comp64368_c0_seq1_4 len=1757 path=[1:0-287 289:288-1653 1655:1654-1756]	comp64368_c0_seq1_4 len=1757 path=[1:0-287 289:288-1653 1655:1654-1756]	235	244	yes	yes	2	0.0025839	117.02	3451600	205	1271			1
KEFADSVVK	MSHTPEGRKEFADSVV	EFADSVVKFIRENKFD	R	K	E	V	K	F	9	1	1021.54	Haliotis_sp_CLC_2296_c0_g1_i1	Haliotis_sp_CLC_2296_c0_g1_i1	135	143	yes	yes	2;3	0.0024866	118.71	26887000	380	1272			5
KEPIKVDYLFDALK	YTLIEIDKKEPIKVDY	DYLFDALKVDRIQFAN	K	K	E	L	K	V	14	2	1677.93	Haliotis_sp_idb_2768_c0_g1_i1	Haliotis_sp_idb_2768_c0_g1_i1	1175	1188	yes	yes	3	0.0051533	97.767	1816600	429	1273			1
KEPISGNVALLKPVK	RVDFTGLKKEPISGNV	VALLKPVKGSSTSGSN	K	K	E	V	K	G	15	2	1591.97	Haliotis_sp_idb_2768_c0_g1_i1	Haliotis_sp_idb_2768_c0_g1_i1	1215	1229	yes	yes	3	3.4848e-05	123.42	2994200	429	1274			1
KEPVGTNLALNKPATSSSNK	VVMNSDVRKEPVGTNL	PATSSSNKDGSQPGWL	R	K	E	N	K	D	20	2	2055.1	Haliotis_sp_idb_2772_c0_g1_i1;Haliotis_sp_Tri_120379_c0_g1_i1;Haliotis_sp_CLC_3878_c0_g1_i1	Haliotis_sp_Tri_120379_c0_g1_i1	1300	1319	no	no	3;4	6.1076e-07	118.32	72250000	480;430;388	1275			6
KFGLALNFR	FSNRSLGKKFGLALNF	FGLALNFRINYVPNKP	K	K	F	F	R	I	9	1	1064.61	Haliotis_sp_CLC_303_c0_g1_i1	Haliotis_sp_CLC_303_c0_g1_i1	604	612	yes	yes	2;3	0.0032957	125.31	74926000	386	1276			6
KFQQFIPGTGWK	RPYKGDNRKFQQFIPG	FIPGTGWKTMSCAVGT	R	K	F	W	K	T	12	1	1435.76	Haliotis_sp_CLC_4_c0_g1_i1;Haliotis_sp_Tri_11338_c0_g1_i1	Haliotis_sp_CLC_4_c0_g1_i1	35	46	yes	no	2;3	1.7395e-07	147.02	1062900000	390	1277			7
KGEITFHK	GDKIGWIRKGEITFHK	KGEITFHKECLPDTQL	R	K	G	H	K	E	8	1	958.524	comp84033_c1_seq1_4 len=807 path=[1656:0-737 2646:738-806];comp84033_c1_seq2_4 len=942 path=[1656:0-737 3186:738-941]	comp84033_c1_seq1_4 len=807 path=[1656:0-737 2646:738-806]	178	185	yes	no	3	0.039751	90.64	1847700	245	1278			1
KGLFPGGYVISADGSDAEVR	RKGDFIPKKGLFPGGY	DGSDAEVRDIYGKLHS	K	K	G	V	R	D	20	1	2037.02	Haliotis_sp_idb_28907_c0_g1_i1	Haliotis_sp_idb_28907_c0_g1_i1	209	228	yes	yes	3	2.3911e-05	77.871	16918000	434	1279			3
KGLPVFITSADVVK	TKSVEGSRKGLPVFIT	ITSADVVKGSTEVTIG	R	K	G	V	K	G	14	1	1472.86	comp191803_c0_seq1_2 len=480 path=[1:0-479]	comp191803_c0_seq1_2 len=480 path=[1:0-479]	81	94	yes	yes	3	0.0016771	81.904	2209800	104	1280			2
KGPQSLWSGFR	SYSEEVAKKGPQSLWS	QSLWSGFRSTADLSAC	K	K	G	F	R	S	11	1	1261.66	Haliotis_sp_CLC_8815_c0_g1_i1;Haliotis_sp_idb_19915_c0_g1_i1;Haliotis_sp_Tri_29264_c0_g1_i1;Haliotis_sp_Tri_29268_c0_g1_i1;comp97720_c0_seq1_2 len=1099 path=[1918:0-706 2625:707-748 2667:749-835 2754:836-849 2768:850-993 3002:994-1008 2927:1009-1083 12452:1084-1098];comp97720_c0_seq5_2 len=1698 path=[1918:0-706 2625:707-748 7826:749-1128 8206:1129-1133 8211:1134-1576 4773:1577-1605 4756:1606-1622…	Haliotis_sp_CLC_8815_c0_g1_i1	39	49	yes	no	2;3	0.0016192	103.08	7956300	398	1281			4
KGVNLPGAAVDLPAVSEK	NGGSLGSKKGVNLPGA	DLPAVSEKDIQDLKFG	K	K	G	E	K	D	18	1	1763.98	comp101858_c3_seq18_4 len=2097 path=[10064:0-47 10112:48-189 10254:190-207 10272:208-1130 729:1131-1154 753:1155-1893 1492:1894-2096]	comp101858_c3_seq18_4 len=2097 path=[10064:0-47 10112:48-189 10254:190-207 10272:208-1130 729:1131-1154 753:1155-1893 1492:1894-2096]	199	216	yes	yes	3	0.00048402	74.618	3231800	12	1282			1
KHEAFESDLAAHQDR	NELKAMKKKHEAFESD	DLAAHQDRVEQIAAIA	K	K	H	D	R	V	15	1	1752.82	Haliotis_sp_idb_19419_c0_g1_i1;Haliotis_sp_Tri_102514_c0_g1_i1;comp99331_c0_seq3_6 len=3387 path=[9150:0-1432 10583:1433-1454 10605:1455-1487 17726:1488-1488 1917:1489-2687 3116:2688-2763 18437:2764-3345 3774:3346-3386];comp99331_c0_seq1_6 len=3387 path=[9150:0-1432 10583:1433-1454 10605:1455-1487 17726:1488-1488 1917:1489-2687 3116:2688-2763 18437:2764-3345 3855:3346-3386];comp99331_c0_seq7_6 le…	Haliotis_sp_idb_19419_c0_g1_i1	434	448	yes	no	3;4	0.0015618	73.498	4525100	307	1283			2
KIEEIKDFLLTAR	RARVAMPRKIEEIKDF	KDFLLTARRKDAKSVK	R	K	I	A	R	R	13	2	1574.9	comp24200_c0_seq1_1 len=297 path=[1:0-296]	comp24200_c0_seq1_1 len=297 path=[1:0-296]	19	31	yes	yes	3	6.4585e-07	138.73	3291400	123	1284			1
KIIFPEDR	PWGCTRSRKIIFPEDR	KIIFPEDRQLWKDVHH	R	K	I	D	R	Q	8	1	1016.57	Haliotis_sp_idb_6290_c0_g1_i1	Haliotis_sp_idb_6290_c0_g1_i1	339	346	yes	yes	3	0.024196	102	5858300	463	1285			3
KITVTLESR	DTSYYEKKKITVTLES	ITVTLESRCSHMFKGF	K	K	I	S	R	C	9	1	1045.61	Haliotis_sp_Tri_28544_c0_g1_i1;Haliotis_sp_CLC_729_c0_g1_i1	Haliotis_sp_Tri_28544_c0_g1_i1	63	71	yes	no	2;3	0.0028216	115.82	133850000	499	1286			9
KIVGAMAQK	EKLFQESRKIVGAMAQ	IVGAMAQKITYSDWLQ	R	K	I	Q	K	I	9	1	944.548	Haliotis_sp_idb_25746_c0_g1_i1;Haliotis_sp_idb_25748_c0_g1_i1;Haliotis_sp_CLC_532_c0_g1_i1	Haliotis_sp_idb_25746_c0_g1_i1	357	365	yes	no	2;3	0.0066028	116.05	17563000	424	1287;1288	413		7
KIWCFGPDGTGPNILTDITK	EWDVAEARKIWCFGPD	NILTDITKGVQYLNEI	R	K	I	T	K	G	20	1	2232.12	comp62063_c0_seq1_1 len=3033 path=[1:0-911 913:912-1644 1646:1645-2400 2402:2401-3032]	comp62063_c0_seq1_1 len=3033 path=[1:0-911 913:912-1644 1646:1645-2400 2402:2401-3032]	670	689	yes	yes	3	1.5314e-07	111.66	2465400	197	1289			1
KKPEMDPMSDTPMGGIGR	RNVVYTIKKKPEMDPM	TPMGGIGRMMGSKRST	K	K	K	G	R	M	18	2	1945.91	Haliotis_sp_idb_6290_c0_g1_i1	Haliotis_sp_idb_6290_c0_g1_i1	444	461	yes	yes	3	0.00044076	86.367	1461300	463	1290	532;533;534		1
KKPSDIPEFIFEPIK	NQGNRPSRKKPSDIPE	EFIFEPIKSKKSTPER	R	K	K	I	K	S	15	2	1786.99	Haliotis_sp_idb_6290_c0_g1_i1	Haliotis_sp_idb_6290_c0_g1_i1	747	761	yes	yes	3	0.0048826	96.489	23222000	463	1291			4
KLDPGSEETQTLVR	DYESYTWRKLDPGSEE	EETQTLVREYFSWEGT	R	K	L	V	R	E	14	1	1571.82	comp24999_c0_seq1_4 len=1380 path=[1358:0-698 2057:699-1379]	comp24999_c0_seq1_4 len=1380 path=[1358:0-698 2057:699-1379]	400	413	yes	yes	3	0.01078	65.374	5324300	130	1292			1
KLEHILATSR	KNLDAFEKKLEHILAT	EHILATSRRLRGRSHG	K	K	L	S	R	R	10	1	1166.68	Haliotis_sp_Tri_12080_c0_g1_i1	Haliotis_sp_Tri_12080_c0_g1_i1	835	844	yes	yes	2;3	0.0069729	106.38	21146000	481	1293			4
KLGCSYGIDMESMLR	SPFYLGAKKLGCSYGI	IDMESMLRFLLPRGCS	K	K	L	L	R	F	15	1	1758.81	Haliotis_sp_CLC_12027_c0_g1_i1;Haliotis_sp_idb_54497_c0_g1_i1;Haliotis_sp_idb_41452_c0_g1_i1	Haliotis_sp_CLC_12027_c0_g1_i1	106	120	yes	no	3	0.0004608	77.746	11553000	369	1294;1295	273;274		2
KLYADNLSGGQNVPK	RITLLSHRKLYADNLS	SGGQNVPKAIQKVHEL	R	K	L	P	K	A	15	1	1602.84	Haliotis_sp_CLC_4146_c0_g1_i1;comp87152_c0_seq1_4 len=1152 path=[1:0-8 10:9-10 12:11-34 36:35-35 37:36-59 61:60-303 305:304-306 308:307-330 332:331-879 881:880-903 905:904-1151];Haliotis_sp_idb_7271_c0_g1_i1	Haliotis_sp_CLC_4146_c0_g1_i1	100	114	yes	no	3	0.003893	73.305	10122000	253	1297			1
KNNIDSTGPGFANVYDPTIDPSIR	ILDPLTRRKNNIDSTG	PTIDPSIRNVFGAAAF	R	K	N	I	R	N	24	1	2590.27	Haliotis_sp_idb_25746_c0_g1_i1;Haliotis_sp_idb_25748_c0_g1_i1	Haliotis_sp_idb_25746_c0_g1_i1	383	406	yes	no	3	9.9477e-10	99.097	182170000	424	1302			7
KNVQIIENEAR	SNTFVLKKKNVQIIEN	QIIENEARFFAEGSLE	K	K	N	A	R	F	11	1	1312.71	Haliotis_sp_CLC_146_c0_g1_i1;Haliotis_sp_idb_13068_c0_g1_i1;Haliotis_sp_Tri_105374_c0_g1_i1	Haliotis_sp_CLC_146_c0_g1_i1	726	736	yes	no	2;3	0.0048264	100.93	3899500	373	1303			3
KPAITQQR	PAVVPTARKPAITQQR	KPAITQQRRMDYYHGS	R	K	P	Q	R	R	8	1	940.545	Haliotis_sp_Tri_108584_c0_g1_i1	Haliotis_sp_Tri_108584_c0_g1_i1	245	252	yes	yes	3	0.024797	101.33	6519600	475	1304			3
KPLPDHVSIVEPK	PSGKIGPKKPLPDHVS	HVSIVEPKDEILPTTP	K	K	P	P	K	D	13	1	1457.82	comp78671_c0_seq1_1 len=812 path=[790:0-691 1898:692-698 1905:699-771 1562:772-811]	comp78671_c0_seq1_1 len=812 path=[790:0-691 1898:692-698 1905:699-771 1562:772-811]	206	218	yes	yes	3	0.016383	65.113	1830900	230	1305			1
KPLTGAPGFPTAVADAQAK	AQYKYPDRKPLTGAPG	AVADAQAKTAPGAPVY	R	K	P	A	K	T	19	1	1838.99	Haliotis_sp_Tri_73035_c0_g1_i1	Haliotis_sp_Tri_73035_c0_g1_i1	401	419	yes	yes	2;3	1.0251e-05	103.31	71639000	513	1306			6
KPVEEPNTQIK	PNYASGYKKPVEEPNT	EEPNTQIKHVVVSLSA	K	K	P	I	K	H	11	1	1281.69	Haliotis_sp_idb_8012_c0_g1_i1	Haliotis_sp_idb_8012_c0_g1_i1	340	350	yes	yes	3	0.015584	75.819	831600	469	1307			1
KPVLASAVMYER	TGRNLAFKKPVLASAV	ASAVMYERYTMDTVVD	K	K	P	E	R	Y	12	1	1362.73	Haliotis_sp_Tri_120379_c0_g1_i1	Haliotis_sp_Tri_120379_c0_g1_i1	437	448	yes	yes	2;3	0.00072329	89.507	50557000	480	1308	580		6
KQTSFPVSQSFPVQYPHYPLR	VRSQPWLRKQTSFPVS	QYPHYPLRFPKEFPKS	R	K	Q	L	R	F	21	1	2505.28	Haliotis_sp_idb_16318_c0_g1_i1	Haliotis_sp_idb_16318_c0_g1_i1	94	114	yes	yes	4	5.0749e-07	97.69	7961300	406	1314			1
KQVLLTNCDAK	DDPTSKAKKQVLLTNC	LLTNCDAKDPPGQPSL	K	K	Q	A	K	D	11	1	1288.68	Haliotis_sp_Tri_111928_c0_g1_i1;comp64272_c0_seq1_3 len=1172 path=[1150:0-1147 2298:1148-1171]	Haliotis_sp_Tri_111928_c0_g1_i1	147	157	yes	no	2	8.79e-07	151.55	1803600	204	1315			1
KQVLLTNCDAKDPPGQPSLLILLDK	DDPTSKAKKQVLLTNC	SLLILLDKTQRNHGKK	K	K	Q	D	K	T	25	2	2775.52	Haliotis_sp_Tri_111928_c0_g1_i1;comp64272_c0_seq1_3 len=1172 path=[1150:0-1147 2298:1148-1171]	Haliotis_sp_Tri_111928_c0_g1_i1	147	171	yes	no	4	3.581e-05	66.017	3400200	204	1316			1
KSPMQGTLAAPK	AGSPVPTRKSPMQGTL	QGTLAAPKPVTNWMNM	R	K	S	P	K	P	12	1	1227.66	Haliotis_sp_CLC_1642_c0_g1_i1;comp85674_c0_seq1_1 len=1364 path=[2827:0-66 1553:67-628 2115:629-650 2137:651-998 2485:999-1296 2783:1297-1363];comp85674_c0_seq2_1 len=1436 path=[1414:0-138 1553:139-700 2115:701-722 2137:723-1070 2485:1071-1368 2783:1369-1435];tr|Q9BP38|Q9BP38_HALRU Aragonite protein AP24 OS=Haliotis rufescens PE=2 SV=1	Haliotis_sp_CLC_1642_c0_g1_i1	163	174	yes	no	2	0.0034725	73.877	5856000	249	1317	127		2
KSPMQGTLAAPKPVTNWMNMMSQR	AGSPVPTRKSPMQGTL	WMNMMSQRRFDMGTWD	R	K	S	Q	R	R	24	2	2703.31	Haliotis_sp_CLC_1642_c0_g1_i1;comp85674_c0_seq1_1 len=1364 path=[2827:0-66 1553:67-628 2115:629-650 2137:651-998 2485:999-1296 2783:1297-1363];comp85674_c0_seq2_1 len=1436 path=[1414:0-138 1553:139-700 2115:701-722 2137:723-1070 2485:1071-1368 2783:1369-1435]	Haliotis_sp_CLC_1642_c0_g1_i1	163	186	yes	no	4	0.00098327	62.735	2414400	249	1318	127;128;129;130		1
KTDPVYFGHHFK	RYFLTSQKKTDPVYFG	VYFGHHFKTIVKQGYY	K	K	T	F	K	T	12	1	1474.74	Haliotis_sp_Tri_47901_c0_g1_i1;comp92949_c2_seq16_6 len=2805 path=[10669:0-168 25616:169-326 10996:327-505 11175:506-523 11193:524-749 11419:750-1339 12009:1340-1367 3329:1368-1370 3332:1371-1405 26308:1406-1409 3371:1410-1419 3381:1420-1443 3405:1444-1676 3638:1677-1724 3686:1725-2454 4416:2455-2473 4435:2474-2613 4589:2614-2804];comp92949_c2_seq3_6 len=2819 path=[10669:0-168 25616:169-326 10996…	Haliotis_sp_Tri_47901_c0_g1_i1	214	225	yes	no	3	0.012054	73.881	5482900	272	1319			2
KTFDWVAPLNANPGTIIQFR	DGRIAKKRKTFDWVAP	PGTIIQFRSVIVEDKT	R	K	T	F	R	S	20	1	2287.21	Haliotis_sp_Tri_63049_c0_g1_i1	Haliotis_sp_Tri_63049_c0_g1_i1	173	192	yes	yes	3	5.1316e-06	95.052	3363800	509	1320			1
KTQFECFLR	GNNQYEYRKTQFECFL	TQFECFLRKVHQAGGN	R	K	T	L	R	K	9	1	1227.61	Haliotis_sp_idb_10705_c0_g1_i1;Haliotis_sp_Tri_36495_c0_g1_i1	Haliotis_sp_idb_10705_c0_g1_i1	398	406	yes	no	2;3	0.0012569	133.13	6456800	399	1321			2
KVESLQEEIAFLK	LARLDLERKVESLQEE	QEEIAFLKKLHDEEIQ	R	K	V	L	K	K	13	1	1532.85	comp52564_c0_seq2_5 len=1810 path=[1:0-283 285:284-1750 1752:1751-1809]	comp52564_c0_seq2_5 len=1810 path=[1:0-283 285:284-1750 1752:1751-1809]	253	265	yes	yes	3	0.00027266	106.32	996900	187	1322			1
KVHVIFNYK	DICGPGTKKVHVIFNY	VHVIFNYKGKILLTKK	K	K	V	Y	K	G	9	1	1146.65	comp273839_c0_seq1_4 len=212 path=[190:0-211];Haliotis_sp_CLC_1609_c0_g1_i1;comp86399_c0_seq2_3 len=1790 path=[1768:0-372 2141:373-415 2184:416-1103 5015:1104-1191 2960:1192-1789];comp63635_c0_seq1_1 len=1813 path=[1791:0-372 2164:373-675 2467:676-677 2469:678-1812]	comp273839_c0_seq1_4 len=212 path=[190:0-211]	27	35	yes	no	3	0.004349	109.11	1590100	143	1323			1
KVVLAIQK	PDRYVCARKVVLAIQK	KVVLAIQKDCVEKVSF	R	K	V	Q	K	D	8	1	897.601	Haliotis_sp_Tri_25106_c0_g1_i1	Haliotis_sp_Tri_25106_c0_g1_i1	324	331	yes	yes	2;3	2.194e-13	221.56	451750000	498	1325			6
KVVLGVQK	PERHVCARKVVLGVQK	KVVLGVQKDCVEQVNF	R	K	V	Q	K	D	8	1	869.57	Haliotis_sp_idb_20988_c0_g1_i1	Haliotis_sp_idb_20988_c0_g1_i1	258	265	yes	yes	2	0.011971	151.56	20249000	416	1326			2
KYDAGVCVAYCDGDFDCPGNK	KPGSCPPRKYDAGVCV	DFDCPGNKKCCGSCPR	R	K	Y	N	K	K	21	1	2409.97	comp236269_c0_seq1_4 len=272 path=[250:0-271]	comp236269_c0_seq1_4 len=272 path=[250:0-271]	46	66	yes	yes	3	1.9038e-06	97.689	93036000	118	1327			9
KYDAGVCVAYCDGDFDCPGNKK	KPGSCPPRKYDAGVCV	FDCPGNKKCCGSCPRL	R	K	Y	K	K	C	22	2	2538.06	comp236269_c0_seq1_4 len=272 path=[250:0-271]	comp236269_c0_seq1_4 len=272 path=[250:0-271]	46	67	yes	yes	3;4	4.8001e-43	196.18	583870000	118	1328			20
KYNPHWNDEK	NRIARTLKKYNPHWND	NPHWNDEKLFQESRKI	K	K	Y	E	K	L	10	1	1329.61	Haliotis_sp_idb_25746_c0_g1_i1;Haliotis_sp_idb_25748_c0_g1_i1;Haliotis_sp_CLC_532_c0_g1_i1	Haliotis_sp_idb_25746_c0_g1_i1	341	350	yes	no	2;3	0.005816	97.163	22168000	424	1331			5
LAATNALLNSLEFTK	EEPSNNVKLAATNALL	LNSLEFTKANFDKESE	K	L	A	T	K	A	15	0	1604.88	comp26743_c1_seq1_5 len=1233 path=[1:0-1232];Haliotis_sp_Tri_74428_c0_g1_i1;comp92915_c0_seq1_5 len=4086 path=[4064:0-2001 6066:2002-2938 7003:2939-2942 7007:2943-2960 7025:2961-3037 7102:3038-3061 7126:3062-3082 7147:3083-3199 7264:3200-3223 7288:3224-3236 7301:3237-3454 7519:3455-3478 7543:3479-3598 7663:3599-3622 7687:3623-3766 7831:3767-3790 7855:3791-3881 7946:3882-3905 7970:3906-4085]	comp26743_c1_seq1_5 len=1233 path=[1:0-1232]	105	119	yes	no	2	0.0095467	71.354	1079600	141	1333			1
LADASSNGGGDDRSDVETNK	VRDNIRERLADASSNG	RSDVETNKGSSSDKDL	R	L	A	N	K	G	20	1	2006.88	Haliotis_sp_idb_55709_c0_g1_i1;Haliotis_sp_Tri_138845_c0_g1_i1	Haliotis_sp_idb_55709_c0_g1_i1	104	123	no	no	3	3.0315e-06	83.423	1545400	459;489	1334			2
LADLLETSLYR	YKGDRVDRLADLLETS	LLETSLYRSGVDQYAR	R	L	A	Y	R	S	11	0	1292.7	comp81988_c0_seq1_3 len=906 path=[888:0-167 1057:168-412 1302:413-431 1321:432-796 1689:797-905]	comp81988_c0_seq1_3 len=906 path=[888:0-167 1057:168-412 1302:413-431 1321:432-796 1689:797-905]	222	232	yes	yes	2	0.010773	90.05	4518700	237	1335			2
LAEVWMDEYK	VVKKNSVRLAEVWMDE	EVWMDEYKNYYYERFN	R	L	A	Y	K	N	10	0	1282.59	Haliotis_sp_idb_5674_c0_g1_i1;comp104092_c0_seq1_6 len=3885 path=[1:0-41 43:42-242 244:243-569 11294:570-584 8268:585-585 10817:586-609 616:610-894 901:895-942 949:943-973 980:974-998 1005:999-1044 1051:1045-1069 1076:1070-1143 1150:1144-1167 1174:1168-1345 1352:1346-1667 1674:1668-1691 1698:1692-1712 1719:1713-1736 1743:1737-1760 1767:1761-1784 1791:1785-1847 8269:1848-1871 1878:1872-1997 2004:1…	Haliotis_sp_idb_5674_c0_g1_i1	445	454	yes	no	2	0.012029	70.412	2988400	30	1338	22		0
LAGESESNLR	NGPEIMSKLAGESESN	GESESNLRKAFEEAEK	K	L	A	L	R	K	10	0	1074.53	comp54249_c0_seq1_2 len=2907 path=[2885:0-27 2913:28-2564 5450:2565-2569 5455:2570-2906];Haliotis_sp_CLC_2239_c0_g1_i1;comp88090_c0_seq2_2 len=3013 path=[7022:0-158 3660:159-2989 7846:2990-3012];comp88090_c0_seq5_2 len=3082 path=[3432:0-227 3660:228-3058 7846:3059-3081];comp88090_c0_seq3_2 len=3202 path=[7022:0-158 3660:159-2989 6491:2990-3113 6616:3114-3201];comp88090_c0_seq4_2 len=3271 path=[34…	comp54249_c0_seq1_2 len=2907 path=[2885:0-27 2913:28-2564 5450:2565-2569 5455:2570-2906]	301	310	yes	no	2	0.0059197	105.98	576370	190	1339			1
LAGMGIEVGLR	NYMTYLKRLAGMGIEV	MGIEVGLRGDDMDAYR	R	L	A	L	R	G	11	0	1114.62	Haliotis_sp_Tri_107502_c0_g1_i1	Haliotis_sp_Tri_107502_c0_g1_i1	579	589	yes	yes	2	0.0018171	93.477	6250200	474	1341	563		3
LAGYIEQVR	EMQGLNERLAGYIEQV	AGYIEQVRFLEARIKM	R	L	A	V	R	F	9	0	1047.57	Haliotis_sp_Tri_8133_c0_g1_i1;comp93947_c0_seq8_1 len=3375 path=[1671:0-592 2264:593-779 2451:780-1160 9128:1161-1247 9215:1248-1301 9269:1302-1378 9346:1379-1497 13015:1498-1753 13271:1754-1880 13398:1881-3374];comp93947_c0_seq11_1 len=6924 path=[1671:0-592 2264:593-779 2451:780-1160 9128:1161-1247 9215:1248-1301 9269:1302-1378 9346:1379-1497 9465:1498-1834 9802:1835-2936 10904:2937-3166 11134:3…	Haliotis_sp_Tri_8133_c0_g1_i1	87	95	yes	no	2	0.0030839	128.38	27930000	278	1342			4
LALETGILQLLKPFK	KQKEEEEKLALETGIL	LQLLKPFKTQGCLFKT	K	L	A	F	K	T	15	1	1683.03	Haliotis_sp_CLC_17798_c0_g1_i1;Haliotis_sp_idb_6762_c0_g1_i1;comp97289_c0_seq1_2 len=3277 path=[3290:0-686 3977:687-838 4129:839-2183 5474:2184-2204 5495:2205-2458 5749:2459-3220 6522:3221-3276];comp97289_c0_seq2_2 len=3288 path=[3290:0-686 3977:687-838 4129:839-2183 5474:2184-2204 5495:2205-2458 5749:2459-3220 6511:3221-3231 6522:3232-3287]	Haliotis_sp_CLC_17798_c0_g1_i1	87	101	yes	no	3	0.00030415	97.797	2237800	293	1346			1
LALHQQQR	LQQLQQQRLALHQQQR	LALHQQQRGSGRSDQA	R	L	A	Q	R	G	8	0	992.552	Haliotis_sp_CLC_1949_c0_g1_i1;Haliotis_sp_idb_12174_c0_g1_i1	Haliotis_sp_idb_12174_c0_g1_i1	265	272	no	no	3	0.034763	65.252	417250	401;378	1347			1
LAMMQQAAAR	MQQSNAAKLAMMQQAA	MMQQAAARYEAMMQQA	K	L	A	A	R	Y	10	0	1089.54	Haliotis_sp_idb_32603_c0_g1_i1;Haliotis_sp_idb_32602_c0_g1_i1;Haliotis_sp_CLC_1702_c0_g1_i1;comp186443_c0_seq1_3 len=345 path=[1:0-344]	Haliotis_sp_idb_32603_c0_g1_i1	86	95	yes	no	2	0.00035277	117.89	7980900	438	1348;1349	445;446		11
LAPEYEAAATR	________________	EYEAAATRLKGIVPLA	R	L	A	T	R	L	11	0	1190.59	comp28365_c0_seq1_3 len=1537 path=[1515:0-1536]	comp28365_c0_seq1_3 len=1537 path=[1515:0-1536]	6	16	yes	yes	2	0.019209	81.525	3641800	146	1350			1
LAQCIGVDFIK	SGLKTVTKLAQCIGVD	CIGVDFIKHNGDHVVL	K	L	A	I	K	H	11	0	1262.67	Haliotis_sp_Tri_129603_c0_g1_i1;comp105495_c0_seq9_4 len=2286 path=[9783:0-21 1946:22-1210 3135:1211-1564 19827:1565-1565 3490:1566-1729 3654:1730-2285];comp105495_c0_seq23_4 len=2970 path=[19402:0-22 1262:23-58 19462:59-65 1305:66-160 1400:161-295 1535:296-322 19538:323-324 1565:325-335 1576:336-374 1615:375-416 1657:417-426 1667:427-437 1678:438-503 19643:504-507 1748:508-513 1754:514-548 19668…	Haliotis_sp_Tri_129603_c0_g1_i1	385	395	yes	no	2	0.011016	89.805	18635000	487	1352			4
LAQVGPFLK	SWHCKRERLAQVGPFL	AQVGPFLKHLSEDKLK	R	L	A	L	K	H	9	0	971.58	Haliotis_sp_idb_5896_c0_g1_i1	Haliotis_sp_idb_5896_c0_g1_i1	856	864	yes	yes	2	0.039374	89.355	23863000	461	1354			3
LASDLLEWIR	RLMEEYERLASDLLEW	SDLLEWIRKTRPWLEN	R	L	A	I	R	K	10	0	1214.67	Haliotis_sp_idb_19419_c0_g1_i1;Haliotis_sp_Tri_102514_c0_g1_i1;comp99331_c0_seq3_6 len=3387 path=[9150:0-1432 10583:1433-1454 10605:1455-1487 17726:1488-1488 1917:1489-2687 3116:2688-2763 18437:2764-3345 3774:3346-3386];comp99331_c0_seq1_6 len=3387 path=[9150:0-1432 10583:1433-1454 10605:1455-1487 17726:1488-1488 1917:1489-2687 3116:2688-2763 18437:2764-3345 3855:3346-3386];comp99331_c0_seq7_6 le…	Haliotis_sp_idb_19419_c0_g1_i1	280	289	yes	no	2	2.3352e-06	150.61	0	307	1355			1
LASTLVHLGEYQAAVDGAR	NNVSNFGRLASTLVHL	QAAVDGARKANSTRTW	R	L	A	A	R	K	19	0	1970.02	comp310163_c0_seq1_1 len=336 path=[314:0-335]	comp310163_c0_seq1_1 len=336 path=[314:0-335]	80	98	yes	yes	3	0.00010907	62.617	4352400	150	1358			0
LAVNMVPFPR	QLNADLRKLAVNMVPF	VNMVPFPRLHFFMPGF	K	L	A	P	R	L	10	0	1142.63	comp109271_c0_seq1_3 len=1300 path=[1:0-1299];Haliotis_sp_CLC_3530_c0_g1_i1;Haliotis_sp_idb_19735_c0_g1_i1;Haliotis_sp_idb_19738_c0_g1_i1;tr|G9K382|G9K382_HALDV Putative tubulin beta chain OS=Haliotis diversicolor GN=TUBB PE=2 SV=1	Haliotis_sp_idb_19738_c0_g1_i1	306	315	no	no	2	0.00011543	152.34	25685000	58;412	1361;1362	45		10
LCDLDEFK	________________	LCDLDEFKAPATQACF	R	L	C	F	K	A	8	0	1038.47	Haliotis_sp_idb_39663_c0_g1_i1	Haliotis_sp_idb_39663_c0_g1_i1	8	15	yes	yes	2	0.048597	102.51	56386000	445	1363			1
LCDLDEFKAPATQACFDK	________________	ATQACFDKNLLVIEDI	R	L	C	D	K	N	18	1	2127.96	Haliotis_sp_idb_39663_c0_g1_i1	Haliotis_sp_idb_39663_c0_g1_i1	8	25	yes	yes	3	2.6727e-06	113.86	112890000	445	1364			4
LCDMTHGDCWLGYR	VENDLAHRLCDMTHGD	GDCWLGYRRLDASSNV	R	L	C	Y	R	R	14	0	1782.73	Haliotis_sp_idb_10705_c0_g1_i1;Haliotis_sp_Tri_36495_c0_g1_i1	Haliotis_sp_idb_10705_c0_g1_i1	80	93	yes	no	3	0.00025811	94.09	11964000	399	1365	339		1
LCQSMDEYK	VKTMNIEKLCQSMDEY	CQSMDEYKVCSVGIPD	K	L	C	Y	K	V	9	0	1172.48	Haliotis_sp_Tri_83476_c0_g1_i1	Haliotis_sp_Tri_83476_c0_g1_i1	293	301	yes	yes	2	0.037244	63.184	1016000	516	1368	645		2
LCTHINYAFAK	FPENIDPRLCTHINYA	HINYAFAKMNGNMLAA	R	L	C	A	K	M	11	0	1336.66	Haliotis_sp_idb_32310_c0_g1_i1;comp56242_c1_seq1_1 len=419 path=[865:0-418]	Haliotis_sp_idb_32310_c0_g1_i1	49	59	yes	no	3	0.003365	80.245	8225300	437	1369			1
LCTTNYKPSIPAYCQENR	EVFDPIARLCTTNYKP	PAYCQENRNVTFASPE	R	L	C	N	R	N	18	1	2214.02	Haliotis_sp_idb_1745_c0_g1_i1;Haliotis_sp_CLC_2232_c0_g1_i1	Haliotis_sp_idb_1745_c0_g1_i1	216	233	yes	no	3	7.64e-05	98.175	24147000	409	1370			2
LDAAQGVYGDR	PDIARMFKLDAAQGVY	AQGVYGDRLQKAINYE	K	L	D	D	R	L	11	0	1163.56	Haliotis_sp_Tri_1743_c0_g1_i1;comp89145_c0_seq2_3 len=654 path=[1328:0-27 1356:28-167 1496:168-194 1523:195-206 1535:207-257 1586:258-313 1642:314-316 1645:317-321 1650:322-401 1730:402-455 1784:456-496 1825:497-511 1840:512-583 1912:584-595 1924:596-618 1947:619-653];comp89145_c0_seq1_3 len=993 path=[980:0-211 1192:212-291 1272:292-319 3404:320-320 1301:321-347 1328:348-375 1982:376-515 1496:516…	Haliotis_sp_Tri_1743_c0_g1_i1	220	230	yes	no	2	1.6855e-06	143.97	97057000	492	1371			4
LDASFSLSSLTVGHKPK	DFWNTLLRLDASFSLS	LTVGHKPKVGTEIQRN	R	L	D	P	K	V	17	1	1785.96	Haliotis_sp_idb_982_c0_g1_i1	Haliotis_sp_idb_982_c0_g1_i1	2801	2817	yes	yes	3;4	2.9568e-09	131.56	43990000	471	1372			8
LDASSNVFAWTDGSK	DCWLGYRRLDASSNVF	FAWTDGSKQSYTNFHS	R	L	D	S	K	Q	15	0	1596.74	Haliotis_sp_idb_10705_c0_g1_i1;Haliotis_sp_Tri_36495_c0_g1_i1	Haliotis_sp_idb_10705_c0_g1_i1	95	109	yes	no	2	0.0058163	75.968	2117400	399	1373			1
LDGIDDQADDVR	ATDALEDRLDGIDDQA	DDQADDVRDDLEDRLE	R	L	D	V	R	D	12	0	1330.6	Haliotis_sp_idb_22086_c0_g1_i1;Haliotis_sp_Tri_23060_c0_g1_i1;Haliotis_sp_Tri_23058_c0_g1_i1;Haliotis_sp_idb_22087_c0_g1_i1	Haliotis_sp_idb_22086_c0_g1_i1	275	286	no	no	2	1.2514e-07	148.18	89016000	418;419	1376			5
LDGIDDQADDVRDDLEDR	ATDALEDRLDGIDDQA	VRDDLEDRLEASLEGA	R	L	D	D	R	L	18	1	2073.91	Haliotis_sp_idb_22086_c0_g1_i1;Haliotis_sp_Tri_23060_c0_g1_i1;Haliotis_sp_Tri_23058_c0_g1_i1;Haliotis_sp_idb_22087_c0_g1_i1	Haliotis_sp_idb_22086_c0_g1_i1	275	292	no	no	2;3	4.3323e-28	180.62	1508100000	418;419	1377			22
LDKPLVIAEFNQVR	LHNASEYKLDKPLVIA	IAEFNQVRGAGMTSQD	K	L	D	V	R	G	14	1	1640.92	Haliotis_sp_idb_10705_c0_g1_i1;Haliotis_sp_Tri_36495_c0_g1_i1	Haliotis_sp_idb_10705_c0_g1_i1	641	654	yes	no	2;3	6.0128e-05	114.21	130790000	399	1378			7
LDNTFNSIQLFLTK	KARLEEKRLDNTFNSI	SIQLFLTKNLNSLLSS	R	L	D	T	K	N	14	0	1652.88	Haliotis_sp_Tri_12080_c0_g1_i1	Haliotis_sp_Tri_12080_c0_g1_i1	212	225	yes	yes	2	4.2955e-05	115.91	11649000	481	1380			2
LDQLIYIPLPDEK	PAILRPGRLDQLIYIP	YIPLPDEKSRVAILKA	R	L	D	E	K	S	13	0	1555.85	comp54249_c0_seq1_2 len=2907 path=[2885:0-27 2913:28-2564 5450:2565-2569 5455:2570-2906]	comp54249_c0_seq1_2 len=2907 path=[2885:0-27 2913:28-2564 5450:2565-2569 5455:2570-2906]	662	674	yes	yes	2	0.00031211	77.776	4010300	190	1381			0
LEASLEGAEADLEDVLEDILDDNESDDDHSDDDSSLENIR	VRDDLEDRLEASLEGA	DSSLENIRDALEDRIE	R	L	E	I	R	D	40	0	4416.88	Haliotis_sp_idb_22086_c0_g1_i1;Haliotis_sp_Tri_23060_c0_g1_i1;Haliotis_sp_Tri_23058_c0_g1_i1	Haliotis_sp_idb_22086_c0_g1_i1	293	332	yes	no	4	3.5041e-13	75.384	42311000	418	1384			1
LEDGTEFDSSLSR	LKMHYTGKLEDGTEFD	EFDSSLSRNEPFTFTL	K	L	E	S	R	N	13	0	1454.65	Haliotis_sp_CLC_5354_c0_g1_i1;comp91372_c0_seq1_1 len=2171 path=[2149:0-1207 3357:1208-1276 3426:1277-1856 4006:1857-1938 4088:1939-1945 4095:1946-2170]	Haliotis_sp_CLC_5354_c0_g1_i1	64	76	yes	no	2	0.00025115	80.746	2501100	263	1386			0
LEELLGPDK	LSKHKTPRLEELLGPD	EELLGPDKTLPLFGLP	R	L	E	D	K	T	9	0	1012.54	Haliotis_sp_idb_44191_c0_g1_i1;comp96813_c0_seq1_5 len=1118 path=[1108:0-120 1229:121-127 1236:128-160 1269:161-303 2442:304-331 1440:332-567 3927:568-586 3943:587-696 1805:697-718 1827:719-822 1931:823-826 1935:827-903 4073:904-925 2034:926-940 4085:941-957 2066:958-981 4116:982-1025 2134:1026-1041 2150:1042-1071 2670:1072-1117]	Haliotis_sp_idb_44191_c0_g1_i1	286	294	yes	no	2	0.045272	86.898	8210200	450	1387			2
LEHGVPSSQTATSDIGVR	SVRGGNLRLEHGVPSS	ATSDIGVRKDAPNSRN	R	L	E	V	R	K	18	0	1852.93	Haliotis_sp_idb_3591_c0_g1_i1	Haliotis_sp_idb_3591_c0_g1_i1	1154	1171	yes	yes	2;3	7.8352e-10	135.55	189820000	442	1390			9
LEILQIHTK	GIPDATGRLEILQIHT	EILQIHTKNMKLADDV	R	L	E	T	K	N	9	0	1093.65	comp54249_c0_seq1_2 len=2907 path=[2885:0-27 2913:28-2564 5450:2565-2569 5455:2570-2906]	comp54249_c0_seq1_2 len=2907 path=[2885:0-27 2913:28-2564 5450:2565-2569 5455:2570-2906]	401	409	yes	yes	3	0.0061567	90.15	3108200	190	1391			1
LELCNQYR	ADDEEDARLELCNQYR	LELCNQYRQNVTTRPN	R	L	E	Y	R	Q	8	0	1094.52	Haliotis_sp_CLC_1642_c0_g1_i1;comp85674_c0_seq1_1 len=1364 path=[2827:0-66 1553:67-628 2115:629-650 2137:651-998 2485:999-1296 2783:1297-1363];comp85674_c0_seq2_1 len=1436 path=[1414:0-138 1553:139-700 2115:701-722 2137:723-1070 2485:1071-1368 2783:1369-1435]	Haliotis_sp_CLC_1642_c0_g1_i1	63	70	yes	no	2	0.010149	150.84	422610000	249	1393			7
LELNPQHAGEYR	LSSYGAIRLELNPQHA	PQHAGEYRYCVRVQSE	R	L	E	Y	R	Y	12	0	1425.7	Haliotis_sp_idb_12724_c0_g1_i1;comp82638_c0_seq1_6 len=2489 path=[2469:0-1041 3511:1042-1521 3991:1522-2488]	Haliotis_sp_idb_12724_c0_g1_i1	74	85	yes	no	3	0.00096887	88.021	14502000	240	1394			2
LELPYSVVR	TARKLFLRLELPYSVV	ELPYSVVRGEEFVLQA	R	L	E	V	R	G	9	0	1074.61	comp101644_c0_seq2_4 len=5041 path=[1:0-618 620:619-713 715:714-1166 1168:1167-1220 1222:1221-2965 2967:2966-5040]	comp101644_c0_seq2_4 len=5041 path=[1:0-618 620:619-713 715:714-1166 1168:1167-1220 1222:1221-2965 2967:2966-5040]	447	455	no	no	2	0.0085191	109.44	22510000	8	1395			2
LELQAADMHLMR	LTAHNNARLELQAADM	AADMHLMRWDKQLASE	R	L	E	M	R	W	12	0	1426.71	Haliotis_sp_Tri_28744_c0_g1_i1;comp64512_c0_seq1_1 len=973 path=[1:0-376 378:377-715 717:716-972]	Haliotis_sp_Tri_28744_c0_g1_i1	237	248	yes	no	3	0.00017371	99.5	14033000	500	1396	621;622		3
LEMIPIVR	NPDNYVIKLEMIPIVR	LEMIPIVRVTLKMKTA	K	L	E	V	R	V	8	0	969.568	Haliotis_sp_Tri_56398_c0_g1_i1;comp103479_c0_seq1_1 len=4049 path=[4032:0-334 4367:335-357 4390:358-739 4772:740-755 4788:756-859 4892:860-869 4902:870-907 8346:908-924 4957:925-1088 5121:1089-1096 5129:1097-1135 5168:1136-1136 5169:1137-1895 5928:1896-2089 6122:2090-2127 6160:2128-2428 11177:2429-2554 11247:2555-2570 6603:2571-2625 11296:2626-2630 11301:2631-2645 6681:2646-2694 11327:2695-2700 1…	Haliotis_sp_Tri_56398_c0_g1_i1	90	97	yes	no	2	0.023942	86.833	3994000	23	1397	19		3
LERPYNLLVSK	PGHGMEVKLERPYNLL	PYNLLVSKLTVHPGDT	K	L	E	S	K	L	11	1	1330.76	Haliotis_sp_Tri_63049_c0_g1_i1	Haliotis_sp_Tri_63049_c0_g1_i1	98	108	yes	yes	2;3	7.5226e-05	122.46	594360000	509	1401			10
LFDVIEITK	GDGLHVYRLFDVIEIT	FDVIEITKTLPRVPSC	R	L	F	T	K	T	9	0	1076.61	Haliotis_sp_idb_4071_c0_g1_i1	Haliotis_sp_idb_4071_c0_g1_i1	640	648	yes	yes	2	0.021801	98.048	485920000	446	1402			4
LFEGNALLR	LDEKEPRRLFEGNALL	FEGNALLRRLVRIGVL	R	L	F	L	R	R	9	0	1031.58	tr|A9LMJ6|A9LMJ6_HALDI Ribosomal protein S9 OS=Haliotis discus discus PE=2 SV=1;Haliotis_sp_Tri_44993_c0_g1_i1;Haliotis_sp_idb_58530_c0_g1_i1;comp52403_c0_seq1_5 len=652 path=[1:0-281 283:282-651];comp88103_c0_seq1_2 len=657 path=[635:0-8 644:9-224 860:225-234 870:235-243 879:244-332 968:333-339 975:340-407 4743:408-425 4761:426-426 4762:427-428 1064:429-429 4822:430-431 1067:432-554 1190:555-594…	tr|A9LMJ6|A9LMJ6_HALDI Ribosomal protein S9 OS=Haliotis discus discus PE=2 SV=1	70	78	yes	no	2	0.020529	99.139	4628300	186	1403			1
LFIGGLNTETNEK	VEADRPGKLFIGGLNT	LNTETNEKALEAVFGK	K	L	F	E	K	A	13	0	1434.74	comp210964_c0_seq1_6 len=996 path=[1:0-995]	comp210964_c0_seq1_6 len=996 path=[1:0-995]	61	73	yes	yes	2	0.0054524	82.705	1383900	111	1404			1
LFIGGLSFETTDESLR	KEPEQLRKLFIGGLSF	ETTDESLRSHFEQWGT	K	L	F	L	R	S	16	0	1783.9	comp72553_c0_seq1_3 len=1761 path=[2261:0-199 2461:200-225 6082:226-933 6792:934-1314 7173:1315-1673 7533:1674-1760]	comp72553_c0_seq1_3 len=1761 path=[2261:0-199 2461:200-225 6082:226-933 6792:934-1314 7173:1315-1673 7533:1674-1760]	42	57	yes	yes	2	0.0012444	95.067	1187400	225	1405			1
LFSMTATEK	MLPDKRQKLFSMTATE	FSMTATEKSDYVKSYT	K	L	F	E	K	S	9	0	1026.51	Haliotis_sp_CLC_4272_c0_g1_i1;comp104530_c1_seq1_2 len=2811 path=[3257:0-1085 8372:1086-1095 4353:1096-1272 4530:1273-1275 4533:1276-1310 4568:1311-1329 4587:1330-1565 4823:1566-1575 4833:1576-1582 4840:1583-1879 5137:1880-1913 5171:1914-2004 5262:2005-2034 5292:2035-2127 8898:2128-2137 8908:2138-2139 5397:2140-2188 11357:2189-2239 11395:2240-2252 5510:2253-2409 5667:2410-2520 5778:2521-2557 5815…	Haliotis_sp_CLC_4272_c0_g1_i1	85	93	yes	no	2	0.015233	79.986	4436800	33	1406	26		3
LFVGGIKEDTEEHHLR	GAHVTVKKLFVGGIKE	DTEEHHLRDYFEEYGK	K	L	F	L	R	D	16	1	1878.96	comp63526_c0_seq4_3 len=1096 path=[1:0-862 984:863-1072 3475:1073-1095];comp63526_c0_seq1_3 len=1216 path=[1:0-862 864:863-982 984:983-1192 3475:1193-1215];comp63526_c0_seq2_3 len=1573 path=[1:0-862 984:863-1072 1194:1073-1413 1535:1414-1572];comp63526_c0_seq3_3 len=1693 path=[1:0-862 864:863-982 984:983-1192 1194:1193-1533 1535:1534-1692]	comp63526_c0_seq4_3 len=1096 path=[1:0-862 984:863-1072 3475:1073-1095]	150	165	yes	no	4	0.00090688	70.197	1200000	201	1407			1
LFVTQVEDALVR	ASFPHWHRLFVTQVED	QVEDALVRRGSPIGVP	R	L	F	V	R	R	12	0	1388.77	Haliotis_sp_CLC_1545_c0_g1_i1;tr|C7FEG7|C7FEG7_HALDV Hemocyanin isoform 1 (Fragment) OS=Haliotis diversicolor GN=H1 PE=1 SV=1;tr|Q9GP18|Q9GP18_HALTU Hemocyanin (Fragment) OS=Haliotis tuberculata GN=H1 PE=4 SV=1	Haliotis_sp_CLC_1545_c0_g1_i1	518	529	yes	no	2	3.4403e-05	124.12	6921000	376	1408			3
LGAFVSECDYPMLFDSFLGR	NCSLPNSRLGAFVSEC	LFDSFLGRCVEYIMAK	R	L	G	G	R	C	20	0	2323.07	Haliotis_sp_idb_1745_c0_g1_i1;Haliotis_sp_CLC_2232_c0_g1_i1	Haliotis_sp_idb_1745_c0_g1_i1	1031	1050	yes	no	3	1.5248e-06	92.39	25292000	409	1409	373		3
LGAGYVIGR	WGTGGEMRLGAGYVIG	GAGYVIGRDFITSSAW	R	L	G	G	R	D	9	0	904.513	Haliotis_sp_idb_13824_c0_g1_i1	Haliotis_sp_idb_13824_c0_g1_i1	563	571	yes	yes	2	0.0015972	142.36	45669000	403	1410			3
LGALMYDIAEVPLAAAALAGR	RCVQSNDRLGALMYDI	AAAALAGR________	R	L	G	G	R	-	21	0	2085.13	Haliotis_sp_CLC_39_c0_g1_i1	Haliotis_sp_CLC_39_c0_g1_i1	169	189	yes	yes	3	7.1984e-06	75.682	2706200	389	1411	319		1
LGAPAPVEITAAAYNDMNIGMPSR	FSRQSGGRLGAPAPVE	MNIGMPSRKVSRFEPE	R	L	G	S	R	K	24	0	2458.2	Haliotis_sp_CLC_1125_c0_g1_i1	Haliotis_sp_CLC_1125_c0_g1_i1	274	297	yes	yes	3	1.8568e-10	100.76	37236000	367	1412	257;258		6
LGCSYGIDMESMLR	PFYLGAKKLGCSYGID	IDMESMLRFLLPRGCS	K	L	G	L	R	F	14	0	1630.72	Haliotis_sp_CLC_12027_c0_g1_i1;Haliotis_sp_idb_54497_c0_g1_i1;Haliotis_sp_idb_41452_c0_g1_i1	Haliotis_sp_CLC_12027_c0_g1_i1	107	120	yes	no	2;3	5.3721e-05	113.34	102100000	369	1413;1414;1415	273;274		10
LGDDIEHLPK	DAERFIMKLGDDIEHL	DDIEHLPKSFLEKFAN	K	L	G	P	K	S	10	0	1135.59	comp106275_c0_seq11_6 len=391 path=[15675:0-91 5371:92-150 5430:151-217 5497:218-275 15330:276-285 10956:286-324 5617:325-390];Haliotis_sp_idb_30241_c0_g1_i1;comp106275_c0_seq10_4 len=524 path=[4942:0-38 8042:39-57 5227:58-85 5255:86-87 5257:88-95 15209:96-109 15675:110-201 8337:202-283 5430:284-350 5497:351-408 15330:409-418 10956:419-457 5617:458-523];comp106275_c0_seq2_4 len=629 path=[8109:0-3…	comp106275_c0_seq11_6 len=391 path=[15675:0-91 5371:92-150 5430:151-217 5497:218-275 15330:276-285 10956:286-324 5617:325-390]	10	19	yes	no	3	0.0054448	82.417	9948000	40	1416			3
LGDSLELWVTPSPQQPR	VELDCHIRLGDSLELW	TPSPQQPRIYFLDGFR	R	L	G	P	R	I	17	0	1921.99	Haliotis_sp_idb_2772_c0_g1_i1;Haliotis_sp_Tri_120379_c0_g1_i1	Haliotis_sp_Tri_120379_c0_g1_i1	1901	1917	no	no	2	1.3559e-08	133.87	13157000	480;430	1417			5
LGDVYVNDAFGTAHR	AFRASLSKLGDVYVND	DAFGTAHRAHSSMVGV	K	L	G	H	R	A	15	0	1633.78	comp118163_c0_seq1_4 len=717 path=[1:0-716];Haliotis_sp_idb_26847_c0_g1_i1;comp93676_c0_seq1_3 len=1937 path=[1:0-268 5120:269-810 812:811-842 844:843-1081 1083:1082-1095 1097:1096-1431 1433:1432-1452 1454:1453-1519 1521:1520-1602 1604:1603-1733 1735:1734-1828 1830:1829-1847 1849:1848-1936]	comp118163_c0_seq1_4 len=717 path=[1:0-716]	176	190	yes	no	3	0.0013952	72.662	6712500	75	1418			1
LGEAFNYWLGASDLNIEGR	FIRGYATRLGEAFNYW	SDLNIEGRWLWEGQRR	R	L	G	G	R	W	19	0	2124.03	tr|F8J3C9|F8J3C9_HALLA Perlucin A protein OS=Haliotis laevigata GN=perlucin A PE=2 SV=1;sp|P82596|PLC_HALLA Perlucin OS=Haliotis laevigata PE=1 SV=3	sp|P82596|PLC_HALLA Perlucin OS=Haliotis laevigata PE=1 SV=3	56	74	no	no	2;3	1.4707e-29	172.66	1736700000	531;537	1419			13
LGEAFNYWLGASDLNMEGR	FIRGYATRLGEAFNYW	SDLNMEGRWLWEGQRR	R	L	G	G	R	W	19	0	2141.98	tr|F8J3D2|F8J3D2_HALLA Perlucin C protein OS=Haliotis laevigata GN=perlucin C PE=2 SV=1;tr|F8J3D1|F8J3D1_HALLA Perlucin B protein OS=Haliotis laevigata GN=perlucin B PE=2 SV=1;tr|F8J3D0|F8J3D0_HALLA Perlucin A2 protein OS=Haliotis laevigata GN=perlucin A2 PE=2 SV=1	tr|F8J3D2|F8J3D2_HALLA Perlucin C protein OS=Haliotis laevigata GN=perlucin C PE=2 SV=1	74	92	no	no	2;3	4.4524e-09	125.23	372340000	538	1420;1421	658		15
LGFAHEVWVEPK	VDVPCQLKLGFAHEVW	HEVWVEPKKSGSFIAF	K	L	G	P	K	K	12	0	1410.73	Haliotis_sp_idb_2772_c0_g1_i1;Haliotis_sp_CLC_3878_c0_g1_i1	Haliotis_sp_idb_2772_c0_g1_i1	812	823	no	no	3	0.00011072	107.17	8583700	430;388	1424			3
LGGLLQGMPDK	WDDRKVAKLGGLLQGM	LLQGMPDKVIMRLPGS	K	L	G	D	K	V	11	0	1127.6	Haliotis_sp_idb_5896_c0_g1_i1	Haliotis_sp_idb_5896_c0_g1_i1	798	808	yes	yes	2	0.0092957	73.632	7922100	461	1425	520		2
LGGTDLNIEGR	HGRASRYRLGGTDLNI	TDLNIEGRWLWEGQRR	R	L	G	G	R	W	11	0	1143.59	comp25997_c0_seq1_1 len=264 path=[242:0-96 339:97-263]	comp25997_c0_seq1_1 len=264 path=[242:0-96 339:97-263]	23	33	yes	yes	2	3.9391e-05	128.01	73390000	138	1426			7
LGICTLYPGTSTAASGDIVDFVR	TCRATTYRLGICTLYP	GDIVDFVRHACNNGTF	R	L	G	V	R	H	23	0	2412.2	Haliotis_sp_CLC_8815_c0_g1_i1;Haliotis_sp_idb_19915_c0_g1_i1;comp103351_c1_seq6_2 len=2894 path=[10370:0-316 2498:317-382 17439:383-385 17442:386-391 2573:392-462 2644:463-466 2648:467-1046 3228:1047-1058 17673:1059-1073 3255:1074-1088 3270:1089-1701 3883:1702-1729 3911:1730-1803 3985:1804-1817 3999:1818-2176 4358:2177-2190 18090:2191-2525 4707:2526-2528 4710:2529-2636 4818:2637-2644 4826:2645-26…	Haliotis_sp_CLC_8815_c0_g1_i1	231	253	yes	no	2;3	7.1586e-08	76.492	21032000	398	1427			3
LGIHEDSQNR	EQFSKNIKLGIHEDSQ	IHEDSQNRKKLSELLR	K	L	G	N	R	K	10	0	1167.56	comp65289_c0_seq2_1 len=2735 path=[1880:0-81 1962:82-114 6403:115-966 7256:967-2734]	comp65289_c0_seq2_1 len=2735 path=[1880:0-81 1962:82-114 6403:115-966 7256:967-2734]	458	467	yes	yes	3	0.014395	65.278	386930	210	1428			1
LGIHEDSTNR	EAFSKNLKLGIHEDST	IHEDSTNRRRLSELLR	K	L	G	N	R	R	10	0	1140.55	comp65289_c0_seq1_1 len=1940 path=[10131:0-119 1962:120-152 1995:153-1939];Haliotis_sp_Tri_81073_c0_g1_i1;tr|Q17UC2|Q17UC2_HALTU 84kDa heat shock protein OS=Haliotis tuberculata GN=hsp84 PE=2 SV=1;tr|M1JNK7|M1JNK7_HALDV Heat shock protein 90 OS=Haliotis diversicolor PE=2 SV=1;tr|D0V3X9|D0V3X9_HALDH Heat shock protein 90 OS=Haliotis discus hannai PE=2 SV=1;tr|A6N8F4|A6N8F4_HALAI Hsp90A OS=Haliotis…	comp65289_c0_seq1_1 len=1940 path=[10131:0-119 1962:120-152 1995:153-1939]	467	476	yes	no	3	0.0054448	82.417	860980	209	1429			1
LGIIMTYGGSDLTSPDPQTVIAQVSK	AGRGSVPKLGIIMTYG	TVIAQVSKASAAALND	K	L	G	S	K	A	26	0	2690.38	Haliotis_sp_CLC_4146_c0_g1_i1;comp87152_c0_seq1_4 len=1152 path=[1:0-8 10:9-10 12:11-34 36:35-35 37:36-59 61:60-303 305:304-306 308:307-330 332:331-879 881:880-903 905:904-1151];Haliotis_sp_idb_7271_c0_g1_i1	Haliotis_sp_CLC_4146_c0_g1_i1	133	158	yes	no	3	7.7124e-25	147.26	28556000	253	1430	131		4
LGLAPQIQDLYGK	ALSLYLFKLGLAPQIQ	QIQDLYGKINFTEEEI	K	L	G	G	K	I	13	0	1414.78	Haliotis_sp_CLC_2037_c0_g1_i1;Haliotis_sp_idb_6570_c0_g1_i1;comp101029_c0_seq2_2 len=5545 path=[113:0-1023 1137:1024-1747 1861:1748-1920 2034:1921-1932 25585:1933-1944 25597:1945-1980 2094:1981-1992 2106:1993-2005 2119:2006-2016 2130:2017-2029 2143:2030-2052 2166:2053-3336 3450:3337-3338 21219:3339-3702 21583:3703-3749 21630:3750-3763 26901:3764-3778 26916:3779-3787 21668:3788-3788 21669:3789-380…	Haliotis_sp_CLC_2037_c0_g1_i1	156	168	yes	no	2	0.0035428	89.189	1669000	1	1431			1
LGMQSPSNMNSQFNGQPR	RSQFVTRRLGMQSPSN	SQFNGQPRFLSSAVGG	R	L	G	P	R	F	18	0	1991.89	Haliotis_sp_idb_3591_c0_g1_i1	Haliotis_sp_idb_3591_c0_g1_i1	799	816	yes	yes	2;3	3.7722e-05	96.208	15097000	442	1434	478;479		5
LGMSLHLR	YDFTCPLKLGMSLHLR	LGMSLHLRTTPDWVQS	K	L	G	L	R	T	8	0	925.517	Haliotis_sp_idb_2772_c0_g1_i1;Haliotis_sp_Tri_120379_c0_g1_i1;Haliotis_sp_CLC_3878_c0_g1_i1	Haliotis_sp_Tri_120379_c0_g1_i1	1178	1185	no	no	2;3	0.024465	87.696	12929000	480;430;388	1435	314		5
LGNEPPGPR	PKRYRYPRLGNEPPGP	GNEPPGPRGPDKHAWT	R	L	G	P	R	G	9	0	935.482	Haliotis_sp_Tri_45070_c0_g1_i1;Haliotis_sp_Tri_127820_c0_g1_i1	Haliotis_sp_Tri_45070_c0_g1_i1	24	32	no	no	2	0.0059969	126.24	2496500	505;486	1436			4
LGPILGGCGNDFFDDLPSTVIQGALSAIK	ITQEKLLKLGPILGGC	QGALSAIKDIDFDDAE	K	L	G	I	K	D	29	0	2974.51	Haliotis_sp_idb_5896_c0_g1_i1	Haliotis_sp_idb_5896_c0_g1_i1	475	503	yes	yes	3	1.8272e-14	100.79	7939000	461	1437			1
LGQQQQQQNPQHGGYQK	GYQQTQQKLGQQQQQQ	PQHGGYQKSQQPQHKV	K	L	G	Q	K	S	17	0	1965.94	Haliotis_sp_idb_8012_c0_g1_i1	Haliotis_sp_idb_8012_c0_g1_i1	824	840	yes	yes	3	1.5432e-20	165.54	2949400	469	1438			2
LGRPVLQCAPR	FLFTGRVRLGRPVLQC	PVLQCAPRYEQWKSVF	R	L	G	P	R	Y	11	1	1265.7	Haliotis_sp_idb_12724_c0_g1_i1;comp82638_c0_seq1_6 len=2489 path=[2469:0-1041 3511:1042-1521 3991:1522-2488];Haliotis_sp_Tri_98279_c0_g1_i1;comp92329_c0_seq1_3 len=1563 path=[1541:0-299 1841:300-301 1843:302-856 2398:857-903 2445:904-1058 2600:1059-1064 2606:1065-1353 2895:1354-1562];Haliotis_sp_Tri_98277_c0_g1_i1	Haliotis_sp_idb_12724_c0_g1_i1	275	285	yes	no	2;3	0.00025138	112.36	24742000	240	1439			6
LGTSLHLWTTPDGLK	YEFSCPIKLGTSLHLW	WTTPDGLKSKPAVFLQ	K	L	G	L	K	S	15	0	1637.88	Haliotis_sp_idb_2768_c0_g1_i1	Haliotis_sp_idb_2768_c0_g1_i1	734	748	yes	yes	3	8.1029e-06	112.17	14522000	429	1440			3
LGVCPVESPITGLCTAR	PECVPQVKLGVCPVES	ITGLCTARCDHDADCP	K	L	G	A	R	C	17	0	1828.92	Haliotis_sp_Tri_121805_c0_g1_i1;Haliotis_sp_idb_7323_c0_g1_i1	Haliotis_sp_Tri_121805_c0_g1_i1	71	87	yes	no	2	0.00083146	95.197	63029000	467	1441			4
LGVFENFLVNR	YFQALPAKLGVFENFL	FENFLVNRAFFAGNKV	K	L	G	N	R	A	11	0	1306.7	Haliotis_sp_idb_35506_c0_g1_i1;comp97330_c0_seq1_5 len=1499 path=[5244:0-5 736:6-29 760:30-93 824:94-113 844:114-179 910:180-219 950:220-446 1177:447-470 1201:471-564 1295:565-588 1319:589-602 1333:603-626 1357:627-688 1419:689-725 1456:726-928 1659:929-945 1676:946-1117 1848:1118-1141 1872:1142-1351 2082:1352-1425 2156:1426-1449 2180:1450-1498];comp97330_c0_seq2_5 len=2228 path=[1:0-265 267:266-…	Haliotis_sp_idb_35506_c0_g1_i1	134	144	yes	no	2	1.1284e-06	148.32	56958000	441	1442			5
LGVGTLVEVPQYAIIHHGGSAGCSTK	EWGARPARLGVGTLVE	GSAGCSTKEDCVRIMQ	R	L	G	T	K	E	26	0	2650.35	comp84033_c1_seq1_4 len=807 path=[1656:0-737 2646:738-806];comp84033_c1_seq2_4 len=942 path=[1656:0-737 3186:738-941]	comp84033_c1_seq1_4 len=807 path=[1656:0-737 2646:738-806]	212	237	yes	no	3;4	9.901e-17	116.74	60944000	245	1443			6
LHDFTLEVFR	RSDCCPERLHDFTLEV	DFTLEVFRKNPTTSTG	R	L	H	F	R	K	10	0	1275.66	Haliotis_sp_CLC_11961_c0_g1_i1;comp86117_c0_seq5_2 len=748 path=[4074:0-40 903:41-127 990:128-282 1145:283-300 704:301-499 1163:500-581 1245:582-683 1347:684-747];Haliotis_sp_Tri_132752_c0_g1_i1;Haliotis_sp_idb_44738_c0_g1_i1;comp86117_c0_seq3_2 len=963 path=[4074:0-40 903:41-127 990:128-282 2064:283-410 4892:411-431 2405:432-497 1145:498-515 704:516-714 1163:715-796 1245:797-898 1347:899-962];co…	Haliotis_sp_CLC_11961_c0_g1_i1	76	85	yes	no	3	0.00063821	109.29	632700	250	1444			1
LHFFMPGFAPLTSR	VNMVPFPRLHFFMPGF	GFAPLTSRGSQQYRAL	R	L	H	S	R	G	14	0	1619.83	comp109271_c0_seq1_3 len=1300 path=[1:0-1299];Haliotis_sp_CLC_3530_c0_g1_i1;Haliotis_sp_idb_19735_c0_g1_i1;Haliotis_sp_idb_19738_c0_g1_i1;tr|G9K382|G9K382_HALDV Putative tubulin beta chain OS=Haliotis diversicolor GN=TUBB PE=2 SV=1	Haliotis_sp_idb_19738_c0_g1_i1	316	329	no	no	3	8.2711e-06	112.02	19724000	58;412	1445;1446	46		5
LHGPFCTCGVVVR	EDCGRERRLHGPFCTC	CTCGVVVRAGRTVFEI	R	L	H	V	R	A	13	0	1500.73	Haliotis_sp_Tri_96223_c0_g1_i1	Haliotis_sp_Tri_96223_c0_g1_i1	460	472	yes	yes	3	0.00031222	94.767	4086500	518	1447			1
LHLANAGNIK	TADAHDIKLHLANAGN	LANAGNIKWRRGLASA	K	L	H	I	K	W	10	0	1049.6	Haliotis_sp_idb_5896_c0_g1_i1	Haliotis_sp_idb_5896_c0_g1_i1	616	625	yes	yes	2;3	0.002061	117.31	12229000	461	1448			4
LHPFHVIR	DGFHIRVRLHPFHVIR	LHPFHVIRINKMLSCA	R	L	H	I	R	I	8	0	1017.59	comp109621_c0_seq1_5 len=716 path=[1:0-715];tr|B8XW76|B8XW76_HALDV QM-like protein OS=Haliotis diversicolor supertexta PE=2 SV=1;tr|B6RB95|B6RB95_HALDI Ribosomal protein l10 OS=Haliotis discus discus PE=2 SV=1;comp29823_c0_seq1_1 len=690 path=[1:0-539 541:540-689];comp46312_c0_seq1_3 len=705 path=[683:0-447 1131:448-704];Haliotis_sp_CLC_853_c0_g1_i1	comp109621_c0_seq1_5 len=716 path=[1:0-715]	97	104	yes	no	3	0.034763	65.252	2231100	62	1449			1
LHSIDGGVFQA	EVRDIYGKLHSIDGGV	IDGGVFQA________	K	L	H	Q	A	-	11	0	1142.57	Haliotis_sp_idb_28907_c0_g1_i1	Haliotis_sp_idb_28907_c0_g1_i1	234	244	yes	yes	2	0.0054616	95.523	106360000	434	1450			5
LICCDILDVLDK	QMVETELKLICCDILD	DILDVLDKHLIPAANT	K	L	I	D	K	H	12	0	1475.74	comp111239_c0_seq1_1 len=1999 path=[1977:0-1998]	comp111239_c0_seq1_1 len=1999 path=[1977:0-1998]	122	133	yes	yes	2	0.045342	65.295	2334700	68	1451			1
LIDLHSPSEIVK	FQMRIHKRLIDLHSPS	HSPSEIVKQITSISIE	R	L	I	V	K	Q	12	0	1349.76	comp24358_c1_seq1_6 len=270 path=[461:0-243 705:244-269]	comp24358_c1_seq1_6 len=270 path=[461:0-243 705:244-269]	48	59	yes	yes	3	0.00096887	88.021	3873900	126	1452			1
LIGLDNQEITR	MQRILTGRLIGLDNQE	LDNQEITRLNSVGTLG	R	L	I	T	R	L	11	0	1270.69	Haliotis_sp_Tri_1743_c0_g1_i1;comp89145_c0_seq2_3 len=654 path=[1328:0-27 1356:28-167 1496:168-194 1523:195-206 1535:207-257 1586:258-313 1642:314-316 1645:317-321 1650:322-401 1730:402-455 1784:456-496 1825:497-511 1840:512-583 1912:584-595 1924:596-618 1947:619-653]	Haliotis_sp_Tri_1743_c0_g1_i1	127	137	yes	no	2	4.443e-05	126.19	375540000	492	1453			5
LIGNMALLPLR	SQFTNPPKLIGNMALL	NMALLPLRTTYKGPAP	K	L	I	L	R	T	11	0	1209.73	Haliotis_sp_Tri_81267_c0_g1_i1;comp63506_c0_seq1_2 len=1101 path=[1085:0-862 1954:863-1100]	Haliotis_sp_Tri_81267_c0_g1_i1	14	24	yes	no	2	0.0061794	94.692	491040	200	1454			1
LILVNGLHANSIPINGK	TVKVNKGKLILVNGLH	NSIPINGKVKLTKCPL	K	L	I	G	K	V	17	0	1772.03	comp52297_c0_seq1_2 len=813 path=[791:0-812];Haliotis_sp_idb_10314_c0_g1_i1	comp52297_c0_seq1_2 len=813 path=[791:0-812]	178	194	yes	no	3	4.0741e-06	113.47	50620000	185	1455			4
LIPQSDLDNIFNAIR	RSIRRDCRLIPQSDLD	DNIFNAIRRAKADTRL	R	L	I	I	R	R	15	0	1727.92	Haliotis_sp_CLC_123_c0_g1_i1;Haliotis_sp_idb_32947_c0_g1_i1	Haliotis_sp_CLC_123_c0_g1_i1	58	72	yes	no	2;3	4.1098e-22	174.39	511350000	370	1456			15
LIPQSDLDNIFNAIRR	RSIRRDCRLIPQSDLD	NIFNAIRRAKADTRLR	R	L	I	R	R	A	16	1	1884.02	Haliotis_sp_CLC_123_c0_g1_i1;Haliotis_sp_idb_32947_c0_g1_i1	Haliotis_sp_CLC_123_c0_g1_i1	58	73	yes	no	3	0.0075399	62.287	4734500	370	1457			1
LISQIVSSITASLR	PTYTNLNRLISQIVSS	SSITASLRFDGALNVD	R	L	I	L	R	F	14	0	1486.87	comp88085_c0_seq2_2 len=1291 path=[2880:0-86 1366:87-326 1606:327-351 1631:352-761 2041:762-786 2066:787-1103 2383:1104-1119 2399:1120-1290];comp88085_c0_seq1_1 len=1296 path=[1274:0-91 1366:92-331 1606:332-356 1631:357-766 2041:767-791 2066:792-1108 2383:1109-1124 2399:1125-1295];comp78924_c0_seq1_4 len=724 path=[1870:0-723]	comp88085_c0_seq2_2 len=1291 path=[2880:0-86 1366:87-326 1606:327-351 1631:352-761 2041:762-786 2066:787-1103 2383:1104-1119 2399:1120-1290]	259	272	yes	no	2	0.047849	60.55	8276500	255	1458			1
LISVSSGTK	ESSLRNVKLISVSSGT	ISVSSGTKIVSLTVLN	K	L	I	T	K	I	9	0	890.507	Haliotis_sp_idb_982_c0_g1_i1	Haliotis_sp_idb_982_c0_g1_i1	3075	3083	yes	yes	2	0.0095323	108.57	7904900	471	1459			2
LITLEEEMTK	KEECPAVRLITLEEEM	TLEEEMTKYKPESDEL	R	L	I	T	K	Y	10	0	1205.62	comp174131_c0_seq1_2 len=1168 path=[1:0-1167]	comp174131_c0_seq1_2 len=1168 path=[1:0-1167]	271	280	yes	yes	2	0.015702	72.2	5384600	98	1460	60		1
LITPAVVSER	CKEVPNYKLITPAVVS	TPAVVSERLKIRGSLA	K	L	I	E	R	L	10	0	1083.63	comp48856_c0_seq1_4 len=334 path=[1:0-333]	comp48856_c0_seq1_4 len=334 path=[1:0-333]	39	48	yes	yes	2	0.0011511	123.79	4555800	172	1461			1
LIVEAPNVDVVHIFTPGR	ANYTSISRLIVEAPNV	VHIFTPGRYTDCANAT	R	L	I	G	R	Y	18	0	1975.09	Haliotis_sp_idb_13824_c0_g1_i1	Haliotis_sp_idb_13824_c0_g1_i1	782	799	yes	yes	2;3	2.7175e-07	124.29	167400000	403	1462			6
LKAQAEANIR	RDRKALGKLKAQAEAN	AQAEANIRAFSQALAA	K	L	K	I	R	A	10	1	1112.63	Haliotis_sp_CLC_303_c0_g1_i1;Haliotis_sp_Tri_125184_c0_g1_i1	Haliotis_sp_CLC_303_c0_g1_i1	86	95	yes	no	3	0.0090116	80.24	612650	386	1463			1
LKGDDLQAIKK	GSSSKSGKLKGDDLQA	DDLQAIKKELTQIKQK	K	L	K	K	K	E	11	2	1227.72	comp69677_c0_seq2_2 len=1618 path=[1:0-799 822:800-803 826:804-1617];comp69677_c0_seq1_2 len=1639 path=[1:0-799 3404:800-800 802:801-820 822:821-824 826:825-1638]	comp69677_c0_seq2_2 len=1618 path=[1:0-799 822:800-803 826:804-1617]	230	240	yes	no	3	0.0063357	108.56	985170	220	1465			1
LKIPGTIPLK	LSPISSARLKIPGTIP	IPGTIPLKQIVDPAQY	R	L	K	L	K	Q	10	1	1078.71	Haliotis_sp_idb_8012_c0_g1_i1	Haliotis_sp_idb_8012_c0_g1_i1	290	299	yes	yes	3	0.017216	70.412	8796900	469	1466			2
LKPLDLLWR	YNLRPQERLKPLDLLW	KPLDLLWRLYTTYTNM	R	L	K	W	R	L	9	1	1152.7	Haliotis_sp_idb_20988_c0_g1_i1;Haliotis_sp_idb_20996_c0_g1_i1	Haliotis_sp_idb_20988_c0_g1_i1	95	103	yes	no	2;3	0.0098848	103.55	77244000	416	1467			5
LKPPGSPLPVPQAK	NGTLREVRLKPPGSPL	PLPVPQAKSGVETSGS	R	L	K	A	K	S	14	1	1427.85	Haliotis_sp_idb_982_c0_g1_i1	Haliotis_sp_idb_982_c0_g1_i1	716	729	yes	yes	3	0.003531	71.513	23340000	471	1468			2
LKPSEHTYLVNTAR	TVDFGAMRLKPSEHTY	TYLVNTARQLGLRIVD	R	L	K	A	R	Q	14	1	1627.87	Haliotis_sp_idb_20988_c0_g1_i1;Haliotis_sp_idb_20996_c0_g1_i1	Haliotis_sp_idb_20988_c0_g1_i1	34	47	yes	no	2;3;4	0.00024087	105.03	508670000	416	1469			11
LLALQAENALR	AVFPHWHRLLALQAEN	LQAENALRKHGYSGAL	R	L	L	L	R	K	11	0	1210.7	Haliotis_sp_CLC_1545_c0_g1_i1;tr|C7FEG7|C7FEG7_HALDV Hemocyanin isoform 1 (Fragment) OS=Haliotis diversicolor GN=H1 PE=1 SV=1;tr|Q9GP18|Q9GP18_HALTU Hemocyanin (Fragment) OS=Haliotis tuberculata GN=H1 PE=4 SV=1;tr|Q9NDV3|Q9NDV3_HALTU Hemocyanin type 1 (Fragment) OS=Haliotis tuberculata GN=H1 PE=2 SV=1	Haliotis_sp_CLC_1545_c0_g1_i1	932	942	yes	no	2	0.00047543	120.06	4126700	376	1472			1
LLDFLTR	GSLDKFPKLLDFLTRF	KLLDFLTRFEAIPKIK	K	L	L	T	R	F	7	0	876.507	Haliotis_sp_idb_35506_c0_g1_i1;comp97330_c0_seq1_5 len=1499 path=[5244:0-5 736:6-29 760:30-93 824:94-113 844:114-179 910:180-219 950:220-446 1177:447-470 1201:471-564 1295:565-588 1319:589-602 1333:603-626 1357:627-688 1419:689-725 1456:726-928 1659:929-945 1676:946-1117 1848:1118-1141 1872:1142-1351 2082:1352-1425 2156:1426-1449 2180:1450-1498];comp97330_c0_seq2_5 len=2228 path=[1:0-265 267:266-…	Haliotis_sp_idb_35506_c0_g1_i1	180	186	yes	no	2	0.041724	158.12	23544000	441	1474			3
LLDSDSIIHK	SIRKLSDRLLDSDSII	DSDSIIHKLSSGSLNM	R	L	L	H	K	L	10	0	1139.62	Haliotis_sp_idb_7892_c0_g1_i1;comp104004_c0_seq4_5 len=1737 path=[4425:0-35 18479:36-51 4424:52-458 4883:459-461 4886:462-1736];comp104004_c0_seq2_5 len=2658 path=[1926:0-369 17363:370-373 2300:374-383 17370:384-391 17378:392-422 17431:423-439 3891:440-950 4402:951-958 4410:959-972 4424:973-1379 4883:1380-1382 4886:1383-2657]	Haliotis_sp_idb_7892_c0_g1_i1	172	181	yes	no	3	0.00030187	118.91	2633500	29	1475			1
LLDSSTVTHLFK	TQKKVPDKLLDSSTVT	STVTHLFKITESIGCV	K	L	L	F	K	I	12	0	1359.74	comp205463_c0_seq1_5 len=574 path=[552:0-573]	comp205463_c0_seq1_5 len=574 path=[552:0-573]	80	91	yes	yes	3	0.00029898	98.105	1794600	109	1476			1
LLDTIDFSR	LKRYEUNKLLDTIDFS	LDTIDFSRHQRTSVIL	K	L	L	S	R	H	9	0	1078.57	comp105759_c0_seq1_3 len=2277 path=[4851:0-287 5139:288-2276]	comp105759_c0_seq1_3 len=2277 path=[4851:0-287 5139:288-2276]	76	84	yes	yes	2	0.0047474	120.15	3463200	39	1477			1
LLEPVLLLGK	EPRTLQYKLLEPVLLL	EPVLLLGKERFAGVDI	K	L	L	G	K	E	10	0	1093.71	comp109153_c0_seq1_5 len=543 path=[1:0-542]	comp109153_c0_seq1_5 len=543 path=[1:0-542]	64	73	yes	yes	2	0.011837	96.342	3428200	55	1486			1
LLFTNLPLR	FDTLKAERLLFTNLPL	LFTNLPLRKLNISKGD	R	L	L	L	R	K	9	0	1085.66	Haliotis_sp_idb_2772_c0_g1_i1;Haliotis_sp_Tri_120379_c0_g1_i1	Haliotis_sp_Tri_120379_c0_g1_i1	1637	1645	no	no	2	0.0022831	135.83	46629000	480;430	1487			5
LLFTNLPLRK	FDTLKAERLLFTNLPL	FTNLPLRKLNISKGDL	R	L	L	R	K	L	10	1	1213.75	Haliotis_sp_idb_2772_c0_g1_i1;Haliotis_sp_Tri_120379_c0_g1_i1	Haliotis_sp_Tri_120379_c0_g1_i1	1637	1646	no	no	3	0.0057823	96.342	6367500	480;430	1488			4
LLIVSNPVDILTYVAWK	VKYSPHCKLLIVSNPV	ILTYVAWKISGFPKNR	K	L	L	W	K	I	17	0	1943.11	comp62064_c0_seq1_4 len=1568 path=[1:0-1348 1350:1349-1567]	comp62064_c0_seq1_4 len=1568 path=[1:0-1348 1350:1349-1567]	160	176	yes	yes	2	0.0122	61.265	2215100	198	1490			1
LLLAAGLQPCPEMFGHTK	KLTPELARLLLAAGLQ	PEMFGHTKATSTHTSD	R	L	L	T	K	A	18	0	1982.01	Haliotis_sp_Tri_117880_c0_g1_i1;Haliotis_sp_idb_23862_c0_g1_i1	Haliotis_sp_Tri_117880_c0_g1_i1	196	213	yes	no	3	6.6344e-05	86.488	18495000	477	1493;1494	569		6
LLLEAGLKPCQDDPLEPSTIQETR	KLSPQLARLLLEAGLK	PSTIQETRSTASTTVD	R	L	L	T	R	S	24	1	2722.38	Haliotis_sp_Tri_114598_c0_g1_i1;Haliotis_sp_idb_7598_c0_g1_i1	Haliotis_sp_Tri_114598_c0_g1_i1	262	285	yes	no	3	8.679e-12	118.54	2357700	468	1495			1
LLLIGDSGVGK	PEYDYLFKLLLIGDSG	IGDSGVGKSCLLLRFA	K	L	L	G	K	S	11	0	1070.63	tr|A7L3I9|A7L3I9_HALCR RAB1 (Fragment) OS=Haliotis cracherodii PE=2 SV=1;Haliotis_sp_Tri_137255_c0_g1_i1;tr|B6RB23|B6RB23_HALDI Ras-related protein Rab-1A OS=Haliotis discus discus PE=2 SV=1;Haliotis_sp_idb_18614_c0_g1_i1;Haliotis_sp_idb_10095_c0_g1_i1;comp99790_c0_seq4_2 len=1421 path=[1:0-135 137:136-416 418:417-423 425:424-981 983:982-1130 6579:1131-1144 1146:1145-1309 1311:1310-1312 1314:1313…	tr|A7L3I9|A7L3I9_HALCR RAB1 (Fragment) OS=Haliotis cracherodii PE=2 SV=1	14	24	yes	no	2	0.0064038	94.465	10829000	34	1496			2
LLLLKPPAPSGSLLPQR	LPQSVAFKLLLLKPPA	SGSLLPQRKAPTSTQA	K	L	L	Q	R	K	17	1	1799.1	Haliotis_sp_CLC_8292_c0_g1_i1	Haliotis_sp_CLC_8292_c0_g1_i1	81	97	yes	yes	3	4.9825e-06	115.8	3144100	396	1497			2
LLLLQSYVFPK	VFMVQRNKLLLLQSYV	LQSYVFPKDTTSLELT	K	L	L	P	K	D	11	0	1319.79	comp106862_c0_seq1_3 len=6977 path=[6962:0-1296 20050:1297-1621 8584:1622-1642 8605:1643-1701 8664:1702-1730 8693:1731-1872 8835:1873-1882 8845:1883-1992 8955:1993-2052 9015:2053-2092 9055:2093-2112 9075:2113-2419 9382:2420-2431 9394:2432-2457 9420:2458-2477 9440:2478-3169 10132:3170-3184 10147:3185-3666 20548:3667-3716 10679:3717-3856 10819:3857-4580 20725:4581-4581 20726:4582-4593 14279:4594-45…	comp106862_c0_seq1_3 len=6977 path=[6962:0-1296 20050:1297-1621 8584:1622-1642 8605:1643-1701 8664:1702-1730 8693:1731-1872 8835:1873-1882 8845:1883-1992 8955:1993-2052 9015:2053-2092 9055:2093-2112 9075:2113-2419 9382:2420-2431 9394:2432-2457 9420:2458-2477 9440:2478-3169 10132:3170-3184 10147:3185-3666 20548:3667-3716 10679:3717-3856 10819:3857-4580 20725:4581-4581 20726:4582-4593 14279:4594-45…	1278	1288	yes	no	2	0.041597	72.2	949190	47	1498			1
LLLNNDNLLR	________________	LNNDNLLREGAAHAFA	R	L	L	L	R	E	10	0	1196.69	comp290346_c0_seq1_4 len=382 path=[1:0-381]	comp290346_c0_seq1_4 len=382 path=[1:0-381]	5	14	yes	yes	2	0.0048062	107.79	5139200	147	1499			3
LLLQVQHASK	VAPIERVKLLLQVQHA	LQVQHASKQITADKQY	K	L	L	S	K	Q	10	0	1135.67	comp22517_c0_seq1_1 len=1207 path=[1:0-865 867:866-1206];comp189395_c0_seq1_1 len=222 path=[1:0-221]	comp22517_c0_seq1_1 len=1207 path=[1:0-865 867:866-1206]	54	63	yes	no	2;3	0.0030472	91.549	10299000	115	1500			2
LLLTAAVAAGK	VAATGNQRLLLTAAVA	TAAVAAGKTTIDSGYD	R	L	L	G	K	T	11	0	1026.64	Haliotis_sp_idb_32310_c0_g1_i1	Haliotis_sp_idb_32310_c0_g1_i1	184	194	yes	yes	2	0.04497	70.942	19691000	437	1501			4
LLPMTPR	IYQDGNVRLLPMTPRG	RLLPMTPRGASWIPFG	R	L	L	P	R	G	7	0	826.473	Haliotis_sp_CLC_18921_c0_g1_i1;comp52213_c0_seq1_3 len=2417 path=[2395:0-1708 4104:1709-1900 4296:1901-2416]	Haliotis_sp_CLC_18921_c0_g1_i1	456	462	yes	no	2	0.033694	90.986	1397000	184	1502	80		1
LLQDFFNGK	TRIPKIQKLLQDFFNG	LQDFFNGKELNKSINP	K	L	L	G	K	E	9	0	1080.56	comp79549_c0_seq1_2 len=2081 path=[4331:0-15 2061:16-1969 4016:1970-2008 4058:2009-2080]	comp79549_c0_seq1_2 len=2081 path=[4331:0-15 2061:16-1969 4016:1970-2008 4058:2009-2080]	369	377	no	no	2	0.0081979	109.71	10100000	231	1503			1
LLQLSWEDR	GETIDLIKLLQLSWED	LQLSWEDRLRISYDMT	K	L	L	D	R	L	9	0	1158.6	Haliotis_sp_Tri_12530_c0_g1_i1;comp92337_c0_seq3_1 len=2500 path=[1:0-462 464:463-463 465:464-1965 1967:1966-2413 2416:2414-2499];comp92337_c0_seq1_2 len=2558 path=[6545:0-162 6708:163-520 464:521-521 465:522-2023 1967:2024-2471 2416:2472-2557]	Haliotis_sp_Tri_12530_c0_g1_i1	242	250	yes	no	2	0.0038672	123.86	3533500	269	1504			2
LLSAFVR	GMDQVPKRLLSAFVRA	RLLSAFVRASPRHSVR	R	L	L	V	R	A	7	0	804.486	Haliotis_sp_Tri_25106_c0_g1_i1	Haliotis_sp_Tri_25106_c0_g1_i1	267	273	yes	yes	2	0.049599	139.92	245420000	498	1512			1
LLVQNLKPDEICK	TYGDVIIKLLVQNLKP	LKPDEICKAIGLCAQG	K	L	L	C	K	A	13	1	1568.86	Haliotis_sp_idb_29552_c0_g1_i1;Haliotis_sp_idb_29553_c0_g1_i1;comp99065_c0_seq1_4 len=2210 path=[1:0-324 326:325-450 452:451-460 462:461-530 532:531-594 596:595-630 632:631-644 646:645-679 4616:680-720 722:721-755 4398:756-841 843:842-891 893:892-1008 1010:1009-1027 1029:1028-2068 6394:2069-2078 6405:2079-2209];Haliotis_sp_Tri_62946_c0_g1_i1	Haliotis_sp_idb_29552_c0_g1_i1	294	306	yes	no	3	0.011097	63.181	2638500	304	1514			1
LLYNNVSNFGR	EKMYDAAKLLYNNVSN	NNVSNFGRLASTLVHL	K	L	L	G	R	L	11	0	1295.66	comp310163_c0_seq1_1 len=336 path=[314:0-335]	comp310163_c0_seq1_1 len=336 path=[314:0-335]	69	79	yes	yes	2	0.00047543	120.06	2464300	150	1515			1
LMIEMDGTENK	VEQEKIDKLMIEMDGT	EMDGTENKSKFGANAI	K	L	M	N	K	S	11	0	1279.58	comp80185_c0_seq1_5 len=1716 path=[1:0-517 519:518-558 3443:559-568 570:569-864 866:865-889 891:890-1715]	comp80185_c0_seq1_5 len=1716 path=[1:0-517 519:518-558 3443:559-568 570:569-864 866:865-889 891:890-1715]	126	136	yes	yes	2	0.0026884	89.9	6606600	233	1516;1517	117;118		5
LMLDCLPGVFGR	GQFPHGKRLMLDCLPG	CLPGVFGRYVRIRSMK	R	L	M	G	R	Y	12	0	1376.69	Haliotis_sp_Tri_120379_c0_g1_i1;Haliotis_sp_idb_13824_c0_g1_i1	Haliotis_sp_Tri_120379_c0_g1_i1	1775	1786	no	no	2	0.00016928	107.06	38050000	480;403	1518;1519	346		6
LMLDCLSGVFGR	GQFPHGKRLMLDCLSG	CLSGVFGRYVRIRSMK	R	L	M	G	R	Y	12	0	1366.67	Haliotis_sp_idb_2772_c0_g1_i1	Haliotis_sp_idb_2772_c0_g1_i1	1618	1629	yes	yes	2	9.8556e-07	132.17	23703000	430	1520	434		6
LNAEGVFEDVK	DGEKKLLKLNAEGVFE	EGVFEDVKTGDISKDD	K	L	N	V	K	T	11	0	1219.61	Haliotis_sp_Tri_91049_c0_g1_i1;comp93951_c0_seq1_3 len=2511 path=[2491:0-1214 3706:1215-1216 3708:1217-1250 3742:1251-1261 3753:1262-1597 4091:1598-1691 4185:1692-1748 6236:1749-1764 4258:1765-2365 4859:2366-2405 4899:2406-2510]	Haliotis_sp_Tri_91049_c0_g1_i1	278	288	yes	no	2	0.012467	88.338	23040000	279	1521			3
LNFSHGTHEYHAETIK	KSGMNVARLNFSHGTH	EYHAETIKNVREATES	R	L	N	I	K	N	16	0	1882.9	comp101858_c3_seq18_4 len=2097 path=[10064:0-47 10112:48-189 10254:190-207 10272:208-1130 729:1131-1154 753:1155-1893 1492:1894-2096]	comp101858_c3_seq18_4 len=2097 path=[10064:0-47 10112:48-189 10254:190-207 10272:208-1130 729:1131-1154 753:1155-1893 1492:1894-2096]	66	81	yes	yes	3;4	1.4102e-13	142.39	12466000	12	1526			2
LNHQLTSMR	ASPRHSVRLNHQLTSM	NHQLTSMRGRPGNYRL	R	L	N	M	R	G	9	0	1098.56	Haliotis_sp_Tri_25106_c0_g1_i1	Haliotis_sp_Tri_25106_c0_g1_i1	282	290	yes	yes	2;3	0.00053925	143.03	229370000	498	1527;1528	616		12
LNIGLALYGR	KMGAPREKLNIGLALY	IGLALYGRTFTLSTAD	K	L	N	G	R	T	10	0	1088.63	Haliotis_sp_CLC_2296_c0_g1_i1	Haliotis_sp_CLC_2296_c0_g1_i1	278	287	yes	yes	2	0.00023674	146.69	27941000	380	1529			9
LNISFPATGCQK	ALGCVKMKLNISFPAT	FPATGCQKLIEVDDER	K	L	N	Q	K	L	12	0	1334.67	comp48409_c0_seq1_3 len=911 path=[889:0-35 925:36-910]	comp48409_c0_seq1_3 len=911 path=[889:0-35 925:36-910]	13	24	yes	yes	2	0.0019913	96.745	2896400	170	1530			1
LNPKEHTFLVR	TVDFGAMRLNPKEHTF	KEHTFLVRTASQLGLN	R	L	N	V	R	T	11	1	1352.76	Haliotis_sp_Tri_25106_c0_g1_i1	Haliotis_sp_Tri_25106_c0_g1_i1	99	109	yes	yes	3	0.0092957	73.632	4471400	498	1531			1
LNSFLELTIGSITK	KITTFMVKLNSFLELT	LTIGSITKQLTDLTSQ	K	L	N	T	K	Q	14	0	1534.86	Haliotis_sp_Tri_108584_c0_g1_i1	Haliotis_sp_Tri_108584_c0_g1_i1	109	122	yes	yes	2;3	4.7496e-20	189.23	1023700000	475	1532			11
LNSVGTLGVR	LDNQEITRLNSVGTLG	SVGTLGVRRANIHRRM	R	L	N	V	R	R	10	0	1014.58	Haliotis_sp_Tri_1743_c0_g1_i1;comp89145_c0_seq2_3 len=654 path=[1328:0-27 1356:28-167 1496:168-194 1523:195-206 1535:207-257 1586:258-313 1642:314-316 1645:317-321 1650:322-401 1730:402-455 1784:456-496 1825:497-511 1840:512-583 1912:584-595 1924:596-618 1947:619-653]	Haliotis_sp_Tri_1743_c0_g1_i1	138	147	yes	no	2	3.3425e-06	173.37	98578000	492	1533			5
LNVLQVTELLK	IEKGNDHRLNVLQVTE	LQVTELLKAAKVSREA	R	L	N	L	K	A	11	0	1268.77	Haliotis_sp_idb_19812_c0_g1_i1;Haliotis_sp_CLC_9568_c0_g1_i1;Haliotis_sp_idb_19811_c0_g1_i1;comp87710_c0_seq1_1 len=729 path=[707:0-40 748:41-59 767:60-166 3060:167-198 906:199-228 936:229-230 938:231-316 3800:317-333 3817:334-453 1161:454-512 1220:513-653 1361:654-728]	Haliotis_sp_idb_19812_c0_g1_i1	125	135	yes	no	2	0.0039257	100.93	37992000	413	1537			5
LPFLPDHLTDNPLPAVSQPK	PDFPPQSRLPFLPDHL	LPAVSQPKQPAAPALP	R	L	P	P	K	Q	20	0	2198.17	Haliotis_sp_idb_6290_c0_g1_i1	Haliotis_sp_idb_6290_c0_g1_i1	994	1013	yes	yes	3	4.8799e-16	146.78	34511000	463	1538			6
LPIATPYGYR	EKPGTCPRLPIATPYG	IATPYGYRQGYCKQQH	R	L	P	Y	R	Q	10	0	1149.62	Haliotis_sp_Tri_38314_c0_g1_i1;comp24992_c0_seq1_5 len=261 path=[239:0-260]	Haliotis_sp_Tri_38314_c0_g1_i1	115	124	yes	no	2	0.0092404	100.57	3267500	504	1539			1
LPLVVEFTQESAQK	ATFISGNRLPLVVEFT	FTQESAQKIFGGEVKN	R	L	P	Q	K	I	14	0	1587.85	Haliotis_sp_idb_34907_c0_g1_i1;comp96713_c3_seq4_2 len=1246 path=[18995:0-132 19128:133-225 1019:226-251 25:252-295 69:296-306 80:307-875 22586:876-878 652:879-1245];Haliotis_sp_Tri_46701_c0_g1_i1;tr|B6RB63|B6RB63_HALDI Protein disulfide-isomerase OS=Haliotis discus discus PE=2 SV=1	Haliotis_sp_idb_34907_c0_g1_i1	278	291	yes	no	2	4.5758e-05	115.24	8066200	440	1540			5
LPNYSVNVIHR	VRTFFSRRLPNYSVNV	YSVNVIHRTSDLFGKT	R	L	P	H	R	T	11	0	1310.71	Haliotis_sp_idb_25746_c0_g1_i1;Haliotis_sp_idb_25748_c0_g1_i1;Haliotis_sp_CLC_532_c0_g1_i1	Haliotis_sp_idb_25746_c0_g1_i1	429	439	yes	no	2;3	2.5063e-07	152.54	448120000	424	1541			6
LPSKGVAGLAR	PPAAGAPRLPSKGVAG	KGVAGLARTSHKSLLN	R	L	P	A	R	T	11	1	1067.65	Haliotis_sp_Tri_119193_c0_g1_i1	Haliotis_sp_Tri_119193_c0_g1_i1	83	93	yes	yes	2;3	0.0012791	111.73	55202000	478	1542			8
LPTSMCGYLQHQCVGQK	WVSCDYRRLPTSMCGY	QHQCVGQKCSPCVDTL	R	L	P	Q	K	C	17	0	2005.92	Haliotis_sp_idb_1745_c0_g1_i1;Haliotis_sp_CLC_2232_c0_g1_i1	Haliotis_sp_idb_1745_c0_g1_i1	439	455	yes	no	3	3.4865e-15	156.17	11976000	409	1543	374		1
LQAAMNPASQAFQMQLVADKEIVLR	LTSTTVIKLQAAMNPA	ADKEIVLRIRYIRPSD	K	L	Q	L	R	I	25	1	2771.45	Haliotis_sp_idb_982_c0_g1_i1	Haliotis_sp_idb_982_c0_g1_i1	2981	3005	yes	yes	3	3.6658e-16	137.52	21880000	471	1544	552;553		5
LQAQANAQTR	LQSQVQKRLQAQANAQ	AQANAQTRAQVQIQTL	R	L	Q	T	R	A	10	0	1099.57	Haliotis_sp_CLC_1125_c0_g1_i1	Haliotis_sp_CLC_1125_c0_g1_i1	798	807	yes	yes	2	0.00019671	148.56	59390000	367	1545			4
LQDEIQNMK	NYQDTIGRLQDEIQNM	QDEIQNMKEEMARHLR	R	L	Q	M	K	E	9	0	1117.54	comp52564_c0_seq2_5 len=1810 path=[1:0-283 285:284-1750 1752:1751-1809]	comp52564_c0_seq2_5 len=1810 path=[1:0-283 285:284-1750 1752:1751-1809]	395	403	yes	yes	2	0.030076	67.414	485230	187	1546	85		1
LQDEIQNMKEEMAR	NYQDTIGRLQDEIQNM	NMKEEMARHLREYQDL	R	L	Q	A	R	H	14	1	1733.81	comp52564_c0_seq2_5 len=1810 path=[1:0-283 285:284-1750 1752:1751-1809]	comp52564_c0_seq2_5 len=1810 path=[1:0-283 285:284-1750 1752:1751-1809]	395	408	yes	yes	3	0.0033593	65.374	939590	187	1547	85;86		1
LQEEMLQR	DIMRLREKLQEEMLQR	LQEEMLQREEAESTLQ	K	L	Q	Q	R	E	8	0	1045.52	comp52564_c0_seq2_5 len=1810 path=[1:0-283 285:284-1750 1752:1751-1809]	comp52564_c0_seq2_5 len=1810 path=[1:0-283 285:284-1750 1752:1751-1809]	219	226	yes	yes	2	0.043299	71.379	444130	187	1548	87		1
LQFQQLLDELK	KPAVDYSKLQFQQLLD	QQLLDELKKFSDMTSF	K	L	Q	L	K	K	11	0	1373.76	Haliotis_sp_Tri_61496_c0_g1_i1	Haliotis_sp_Tri_61496_c0_g1_i1	190	200	yes	yes	2	0.006105	94.767	60472000	508	1549			4
LQFQQLLDELKK	KPAVDYSKLQFQQLLD	QLLDELKKFSDMTSFG	K	L	Q	K	K	F	12	1	1501.85	Haliotis_sp_Tri_61496_c0_g1_i1	Haliotis_sp_Tri_61496_c0_g1_i1	190	201	yes	yes	2;3	7.7631e-09	155.99	240130000	508	1550			10
LQGWSEAALR	AGSWWPNKLQGWSEAA	GWSEAALRAVDLAVKR	K	L	Q	L	R	A	10	0	1129.59	Haliotis_sp_Tri_25106_c0_g1_i1	Haliotis_sp_Tri_25106_c0_g1_i1	519	528	yes	yes	1;2	1.7069e-07	204.52	915920000	498	1553			10
LQLEQELLAAK	ESLKEEERLQLEQELL	EQELLAAKEALESRQC	R	L	Q	A	K	E	11	0	1254.72	Haliotis_sp_idb_18825_c0_g1_i1;Haliotis_sp_idb_18822_c0_g1_i1;comp92750_c0_seq4_1 len=2029 path=[4060:0-91 4152:92-814 4875:815-836 4897:837-1812 10530:1813-1814 9406:1815-2028];comp92750_c0_seq1_1 len=2194 path=[4060:0-91 8326:92-256 4152:257-979 4875:980-1001 4897:1002-1977 10530:1978-1979 9406:1980-2193];comp92750_c0_seq3_1 len=4082 path=[4060:0-91 4152:92-814 4875:815-836 4897:837-1812 10530:…	Haliotis_sp_idb_18825_c0_g1_i1	415	425	yes	no	2	0.013131	87.667	4581600	271	1554			2
LQLLAQGNVDSQTR	AQIQNMDRLQLLAQGN	GNVDSQTRTSAVVNNY	R	L	Q	T	R	T	14	0	1541.82	Haliotis_sp_Tri_45070_c0_g1_i1	Haliotis_sp_Tri_45070_c0_g1_i1	792	805	yes	yes	2	8.5931e-12	153.32	37465000	505	1555			10
LQLWDTAGQER	VKPGIRVKLQLWDTAG	WDTAGQERFRSITRSY	K	L	Q	E	R	F	11	0	1315.65	Haliotis_sp_Tri_17927_c0_g1_i1;Haliotis_sp_idb_10409_c0_g1_i1;Haliotis_sp_idb_10408_c0_g1_i1;Haliotis_sp_idb_13175_c0_g1_i1;comp105411_c0_seq4_3 len=910 path=[1:0-671 673:672-786 788:787-810 812:811-854 22621:855-878 879:879-909];comp103814_c0_seq1_2 len=1263 path=[1:0-946 8051:947-970 996:971-1018 1044:1019-1019 1045:1020-1048 10707:1049-1049 10708:1050-1066 1092:1067-1097 10733:1098-1108 10744:…	Haliotis_sp_Tri_17927_c0_g1_i1	61	71	yes	no	2	4.443e-05	126.19	5316700	27	1556			1
LQMEAPHIIVGTPGR	NVRAEVQKLQMEAPHI	IIVGTPGRVFDMLNRR	K	L	Q	G	R	V	15	0	1617.87	comp64368_c0_seq1_4 len=1757 path=[1:0-287 289:288-1653 1655:1654-1756]	comp64368_c0_seq1_4 len=1757 path=[1:0-287 289:288-1653 1655:1654-1756]	144	158	yes	yes	3	0.0017226	70.197	7528300	205	1557;1558	99		2
LQQQQQQQQFGFR	QQQQQQQRLQQQQQQQ	QQQQFGFRSQEGRGQG	R	L	Q	F	R	S	13	0	1662.82	Haliotis_sp_CLC_253_c0_g1_i1	Haliotis_sp_CLC_253_c0_g1_i1	157	169	yes	yes	2;3	4.7987e-11	151.66	188210000	384	1559			11
LQQYQTESLTPPDSDRR	SANPRASKLQQYQTES	TPPDSDRRSMQSSNRR	K	L	Q	R	R	S	17	1	2032.98	Haliotis_sp_Tri_12080_c0_g1_i1	Haliotis_sp_Tri_12080_c0_g1_i1	1429	1445	yes	yes	3	2.533e-13	141.55	32705000	481	1560			6
LQSELETCLHELQLIMDAK	KYQTDVDRLQSELETC	LQLIMDAKLSLELEIC	R	L	Q	A	K	L	19	0	2270.13	Haliotis_sp_Tri_8133_c0_g1_i1;comp93947_c0_seq8_1 len=3375 path=[1671:0-592 2264:593-779 2451:780-1160 9128:1161-1247 9215:1248-1301 9269:1302-1378 9346:1379-1497 13015:1498-1753 13271:1754-1880 13398:1881-3374];comp93947_c0_seq11_1 len=6924 path=[1671:0-592 2264:593-779 2451:780-1160 9128:1161-1247 9215:1248-1301 9269:1302-1378 9346:1379-1497 9465:1498-1834 9802:1835-2936 10904:2937-3166 11134:3…	Haliotis_sp_Tri_8133_c0_g1_i1	389	407	yes	no	3	3.8324e-08	118.19	6451800	278	1561	147		3
LQSIGTENTEENR	STGSIAKRLQSIGTEN	TENTEENRRFYRQLLL	R	L	Q	N	R	R	13	0	1489.7	comp23247_c0_seq1_2 len=1455 path=[1433:0-1210 2644:1211-1454]	comp23247_c0_seq1_2 len=1455 path=[1433:0-1210 2644:1211-1454]	104	116	yes	yes	2	0.021798	71.513	2203100	116	1562			1
LQSIGTENTEENRR	STGSIAKRLQSIGTEN	ENTEENRRFYRQLLLT	R	L	Q	R	R	F	14	1	1645.8	comp23247_c0_seq1_2 len=1455 path=[1433:0-1210 2644:1211-1454]	comp23247_c0_seq1_2 len=1455 path=[1433:0-1210 2644:1211-1454]	104	117	yes	yes	2;3	4.1225e-11	142.83	17816000	116	1563			4
LQSTRWRHK	________________	QSTRWRHKRKFSFLVS	-	L	Q	H	K	R	9	2	1210.67	comp69771_c0_seq1_6 len=312 path=[137:0-62 200:63-122 260:123-247 96:248-311]	comp69771_c0_seq1_6 len=312 path=[137:0-62 200:63-122 260:123-247 96:248-311]	1	9	yes	yes	2	0.041705	78.516	5865400	221	1564		15	1
LQSWSEAALR	SGSWWPNKLQSWSEAA	SWSEAALRAVDLAVRR	K	L	Q	L	R	A	10	0	1159.6	Haliotis_sp_idb_20988_c0_g1_i1;comp406429_c0_seq1_3 len=209 path=[187:0-208]	Haliotis_sp_idb_20988_c0_g1_i1	452	461	yes	no	2	0.00063406	132.22	177210000	416	1565			5
LRDSTLQR	IVQLCSIRLRDSTLQR	LRDSTLQRSSRYLSTU	R	L	R	Q	R	S	8	1	987.546	comp102000_c0_seq13_6 len=319 path=[1:0-11 13249:12-33 13271:34-35 13273:36-47 13285:48-52 11916:53-91 746:92-96 751:97-97 13657:98-118 2666:119-148 803:149-156 13770:157-174 13788:175-175 13789:176-180 13794:181-188 13802:189-189 13803:190-194 13808:195-252 6892:253-257 912:258-264 919:265-282 13878:283-288 13884:289-313 13909:314-314 13910:315-318];comp102000_c0_seq1_6 len=382 path=[1:0-11 1324…	comp102000_c0_seq13_6 len=319 path=[1:0-11 13249:12-33 13271:34-35 13273:36-47 13285:48-52 11916:53-91 746:92-96 751:97-97 13657:98-118 2666:119-148 803:149-156 13770:157-174 13788:175-175 13789:176-180 13794:181-188 13802:189-189 13803:190-194 13808:195-252 6892:253-257 912:258-264 919:265-282 13878:283-288 13884:289-313 13909:314-314 13910:315-318]	36	43	yes	no	3	0.037517	73.665	780870	14	1568		0;13	1
LRFHPTR	RGRPGNYRLRFHPTRT	RLRFHPTRTVAGYTKP	R	L	R	T	R	T	7	1	925.525	Haliotis_sp_Tri_25106_c0_g1_i1	Haliotis_sp_Tri_25106_c0_g1_i1	298	304	yes	yes	3	0.049093	65.676	0	498	1569			1
LRPSNYGR	KQLVKIYKLRPSNYGR	LRPSNYGRFLEALQWQ	K	L	R	G	R	F	8	1	961.509	Haliotis_sp_Tri_29101_c0_g1_i1	Haliotis_sp_Tri_29101_c0_g1_i1	163	170	yes	yes	2;3	0.00058499	161.02	33964000	501	1570			6
LSAFLSSQHAPGAPVSSDSQR	QSADFNDKLSAFLSSQ	PVSSDSQRQEILSVEQ	K	L	S	Q	R	Q	21	0	2141.05	Haliotis_sp_idb_6290_c0_g1_i1	Haliotis_sp_idb_6290_c0_g1_i1	1196	1216	yes	yes	3	2.2476e-12	139.69	50864000	463	1575			4
LSAIGVPTQSSSK	GPSAASNRLSAIGVPT	VPTQSSSKALTVTAKN	R	L	S	S	K	A	13	0	1273.69	Haliotis_sp_idb_12172_c0_g1_i1;Haliotis_sp_Tri_18120_c0_g1_i1	Haliotis_sp_idb_12172_c0_g1_i1	380	392	yes	no	2	0.010314	77.776	3162000	400	1576			2
LSDEEVDEMIR	IMTNLGEKLSDEEVDE	EEVDEMIREADIDGDG	K	L	S	I	R	E	11	0	1334.6	comp68174_c0_seq1_5 len=483 path=[1:0-315 317:316-328 330:329-482]	comp68174_c0_seq1_5 len=483 path=[1:0-315 317:316-328 330:329-482]	123	133	yes	yes	2	0.00055738	118.9	9430600	217	1577;1578	105		3
LSEEVFDPIGK	MVSNLQCKLSEEVFDP	EVFDPIGKNCTSNYQK	K	L	S	G	K	N	11	0	1232.63	Haliotis_sp_idb_2772_c0_g1_i1;Haliotis_sp_Tri_120375_c0_g1_i1	Haliotis_sp_idb_2772_c0_g1_i1	215	225	yes	no	2	7.458e-05	125.72	52207000	430	1579			5
LSEGSLYNDGIYGK	PHGVQHSKLSEGSLYN	YNDGIYGKYDDYVEPM	K	L	S	G	K	Y	14	0	1514.73	Haliotis_sp_idb_10164_c0_g1_i1;comp101565_c0_seq1_5 len=4906 path=[4884:0-315 5200:316-677 5562:678-679 5564:680-934 5819:935-1335 6220:1336-1351 6236:1352-1360 6245:1361-1686 6571:1687-2756 11796:2757-2778 7663:2779-2791 7676:2792-2983 11874:2984-2994 11976:2995-3219 11911:3220-3226 8111:3227-3524 8409:3525-3541 8426:3542-3808 8693:3809-3841 8726:3842-4905]	Haliotis_sp_idb_10164_c0_g1_i1	481	494	yes	no	2	0.0019979	92.939	2001900	6	1580			1
LSFAPSDPK	KIYQYATKLSFAPSDP	SFAPSDPKTFKPGLKY	K	L	S	P	K	T	9	0	960.492	Haliotis_sp_Tri_105613_c0_g1_i1;comp59338_c0_seq1_5 len=1104 path=[1:0-1103]	Haliotis_sp_Tri_105613_c0_g1_i1	332	340	no	no	2	0.021806	98.044	2239200	473;194	1581			1
LSFDEDEARPICR	LALPDITKLSFDEDEA	DEARPICRKLRELPDW	K	L	S	C	R	K	13	1	1606.74	Haliotis_sp_idb_5896_c0_g1_i1	Haliotis_sp_idb_5896_c0_g1_i1	441	453	yes	yes	2;3	2.5547e-06	95.417	44623000	461	1582			3
LSGHSTGNVIVR	NGCEIVIKLSGHSTGN	STGNVIVRKRN_____	K	L	S	V	R	K	12	0	1238.67	Haliotis_sp_idb_55709_c0_g1_i1;Haliotis_sp_Tri_52153_c0_g1_i1	Haliotis_sp_idb_55709_c0_g1_i1	651	662	yes	no	2;3	7.7622e-13	165.35	126070000	459	1584			15
LSGYMSDFIEK	NEVRRLMRLSGYMSDF	YMSDFIEKIINMMPLI	R	L	S	E	K	I	11	0	1288.6	Haliotis_sp_idb_17014_c0_g1_i1;Haliotis_sp_idb_17016_c0_g1_i1;Haliotis_sp_Tri_15512_c0_g1_i1	Haliotis_sp_idb_17014_c0_g1_i1	270	280	yes	no	2	0.0062013	78.324	36028000	407	1585	359		3
LSHPIEPR	VENSVNAKLSHPIEPR	LSHPIEPRLSPVPNTD	K	L	S	P	R	L	8	0	947.519	Haliotis_sp_idb_27355_c0_g1_i1;comp30184_c0_seq1_4 len=604 path=[582:0-603]	Haliotis_sp_idb_27355_c0_g1_i1	519	526	yes	no	2;3	0.024279	111.39	14078000	428	1586			4
LSKDPNIVIAK	KYKELGEKLSKDPNIV	DPNIVIAKMDATANDV	K	L	S	A	K	M	11	1	1196.71	comp28365_c0_seq1_3 len=1537 path=[1515:0-1536]	comp28365_c0_seq1_3 len=1537 path=[1515:0-1536]	366	376	yes	yes	3	0.0010488	99.752	2080900	146	1587			1
LSLFPVHR	ATLVDDGKLSLFPVHR	LSLFPVHRYLNGSGMQ	K	L	S	H	R	Y	8	0	967.56	Haliotis_sp_idb_1397_c0_g1_i1;Haliotis_sp_Tri_34683_c0_g1_i1;comp97911_c0_seq1_6 len=527 path=[3347:0-133 6435:134-137 6439:138-143 3491:144-167 3515:168-234 3582:235-236 3584:237-478 3826:479-526]	Haliotis_sp_idb_1397_c0_g1_i1	982	989	yes	no	3	0.027478	72.875	776500	404	1588			1
LSLLYPATTGR	IGPDKKLKLSLLYPAT	LYPATTGRNFAEILRV	K	L	S	G	R	N	11	0	1190.67	tr|B6RB12|B6RB12_HALDI Peroxiredoxin 6 OS=Haliotis discus discus PE=2 SV=1	tr|B6RB12|B6RB12_HALDI Peroxiredoxin 6 OS=Haliotis discus discus PE=2 SV=1	140	150	yes	yes	2	0.00095977	113.22	2797700	535	1589			1
LSLQELNDFVTGK	YDTSDDQRLSLQELND	LNDFVTGKVPKDQIEV	R	L	S	G	K	V	13	0	1462.77	Haliotis_sp_Tri_137490_c0_g1_i1;comp97298_c0_seq1_5 len=1379 path=[1862:0-140 2003:141-276 2139:277-300 4970:301-352 6696:353-353 5023:354-418 8496:419-525 5195:526-580 5250:581-738 5408:739-749 5419:750-766 5436:767-972 5642:973-1378];comp97298_c0_seq3_5 len=689 path=[7054:0-76 5436:77-282 5642:283-688];Haliotis_sp_idb_48292_c0_g1_i1	Haliotis_sp_Tri_137490_c0_g1_i1	62	74	yes	no	2	0.0016565	95.981	89324000	295	1590			5
LSPGDLLWK	YNLKPSERLSPGDLLW	SPGDLLWKLYTENTNM	R	L	S	W	K	L	9	0	1027.57	Haliotis_sp_Tri_25106_c0_g1_i1	Haliotis_sp_Tri_25106_c0_g1_i1	160	168	yes	yes	1;2	0.0086924	109.29	391620000	498	1591			3
LSPLFTTR	IVNDVEVRLSPLFTTR	LSPLFTTRGRGREFCI	R	L	S	T	R	G	8	0	933.528	Haliotis_sp_idb_12724_c0_g1_i1;comp82638_c0_seq1_6 len=2489 path=[2469:0-1041 3511:1042-1521 3991:1522-2488];Haliotis_sp_Tri_98279_c0_g1_i1;comp92329_c0_seq1_3 len=1563 path=[1541:0-299 1841:300-301 1843:302-856 2398:857-903 2445:904-1058 2600:1059-1064 2606:1065-1353 2895:1354-1562]	Haliotis_sp_idb_12724_c0_g1_i1	123	130	yes	no	2	0.01939	134.48	24988000	240	1592			4
LSQVGQKPLTDASALVSGAGDAK	NLAEDMVKLSQVGQKP	VSGAGDAKTLQTPGSF	K	L	S	A	K	T	23	1	2212.17	Haliotis_sp_CLC_2877_c0_g1_i1;Haliotis_sp_idb_3129_c0_g1_i1;comp102281_c0_seq4_1 len=4840 path=[11773:0-133 5565:134-134 5566:135-785 6217:786-1212 6644:1213-2728 8160:2729-2746 8178:2747-3403 8835:3404-3917 15131:3918-3922 15136:3923-3927 15141:3928-3940 9372:3941-4640 10072:4641-4838 14334:4839-4839];comp102281_c0_seq5_3 len=4854 path=[13235:0-148 5566:149-799 6217:800-1226 6644:1227-2742 8160:…	Haliotis_sp_CLC_2877_c0_g1_i1	227	249	yes	no	3	2.1013e-14	126.27	4498700	15	1593			1
LSSLLVQTDPNSLSVLASR	FWNYTDVKLSSLLVQT	SLSVLASRVNSQGIAT	K	L	S	S	R	V	19	0	1999.1	Haliotis_sp_CLC_18921_c0_g1_i1;comp52213_c0_seq1_3 len=2417 path=[2395:0-1708 4104:1709-1900 4296:1901-2416]	Haliotis_sp_CLC_18921_c0_g1_i1	253	271	yes	no	2;3	1.1244e-15	142.26	24686000	184	1594			6
LSSLVDASASAR	SINNLAGRLSSLVDAS	VDASASARASANANAG	R	L	S	A	R	A	12	0	1175.61	Haliotis_sp_Tri_107535_c0_g1_i1;Haliotis_sp_CLC_21_c0_g1_i1	Haliotis_sp_Tri_107535_c0_g1_i1	40	51	yes	no	2;3	1.0813e-11	184.55	4810000000	379	1595			188
LSSMPNPTPAQLQSVMSQFQQLER	QFAALDSKLSSMPNPT	SQFQQLERQMEMANNP	K	L	S	E	R	Q	24	0	2716.33	Haliotis_sp_idb_32603_c0_g1_i1;Haliotis_sp_idb_32602_c0_g1_i1;Haliotis_sp_Tri_121152_c0_g1_i1;Haliotis_sp_idb_32598_c0_g1_i1;comp184680_c0_seq1_2 len=342 path=[1:0-341]	Haliotis_sp_idb_32603_c0_g1_i1	538	561	yes	no	3	1.7808e-26	157.63	33416000	438	1596	447;448		9
LSVSSMRURR	SMDLSCMKLSVSSMRU	VSSMRURRRSPAISFI	K	L	S	R	R	R	10	1	1241.56	comp94397_c0_seq1_6 len=1766 path=[1742:0-334 2077:335-432 2175:433-509 2252:510-579 2322:580-581 2324:582-831 2574:832-1021 4823:1022-1214 2957:1215-1218 2961:1219-1265 3008:1266-1273 3016:1274-1680 3855:1681-1703 3878:1704-1716 3457:1717-1765]	comp94397_c0_seq1_6 len=1766 path=[1742:0-334 2077:335-432 2175:433-509 2252:510-579 2322:580-581 2324:582-831 2574:832-1021 4823:1022-1214 2957:1215-1218 2961:1219-1265 3008:1266-1273 3016:1274-1680 3855:1681-1703 3878:1704-1716 3457:1717-1765]	62	71	yes	yes	2	0.016787	61.78	9825100	283	1600	154		1
LTCNRPEEVNCPAER	GLYWDQDKLTCNRPEE	EVNCPAERCNDPMTTT	K	L	T	E	R	C	15	1	1843.83	Haliotis_sp_idb_25730_c0_g1_i1	Haliotis_sp_idb_25730_c0_g1_i1	467	481	no	no	2;3	2.3232e-13	147.7	68300000	423	1604			6
LTDVTSFIVYHLLEGSPIK	GEHIEGDRLTDVTSFI	LLEGSPIKEKCRLLPS	R	L	T	I	K	E	19	0	2131.16	Haliotis_sp_idb_26030_c0_g1_i1	Haliotis_sp_idb_26030_c0_g1_i1	232	250	yes	yes	2;3	7.5577e-16	147.06	302160000	425	1605			5
LTGMAFR	VIPELNGKLTGMAFRV	KLTGMAFRVPTPNVSV	K	L	T	F	R	V	7	0	794.411	comp109254_c0_seq1_3 len=1231 path=[1209:0-1230];comp46304_c0_seq1_2 len=1359 path=[1:0-1358];tr|B6RB30|B6RB30_HALDI Glyceraldehyde-3-phosphate dehydrogenase OS=Haliotis discus discus PE=2 SV=1;Haliotis_sp_idb_33826_c0_g1_i1;comp93193_c0_seq1_1 len=1303 path=[1480:0-38 1519:39-871 3263:872-887 2368:888-1005 2486:1006-1063 4483:1064-1069 2550:1070-1078 2559:1079-1175 2656:1176-1187 2668:1188-1240 …	comp109254_c0_seq1_3 len=1231 path=[1209:0-1230]	241	247	no	no	2	0.042745	81.297	3764000	57;274	1606	40		1
LTLDKLDVK	AKMSLSNKLTLDKLDV	TLDKLDVKGKRVVMRV	K	L	T	V	K	G	9	1	1043.62	comp118163_c0_seq1_4 len=717 path=[1:0-716]	comp118163_c0_seq1_4 len=717 path=[1:0-716]	26	34	yes	yes	3	0.016469	78.939	1975700	75	1607			1
LTLSALVDGK	QTLRPGVKLTLSALVD	LSALVDGKSFNAGGHK	K	L	T	G	K	S	10	0	1015.59	comp254393_c0_seq1_2 len=294 path=[272:0-293]	comp254393_c0_seq1_2 len=294 path=[272:0-293]	25	34	yes	yes	2	0.026857	86.344	1060300	136	1608			1
LTQDEVSNFIK	IDSDGDKKLTQDEVSN	DEVSNFIKEQMKDSGA	K	L	T	I	K	E	11	0	1292.66	Haliotis_sp_CLC_4517_c0_g1_i1;comp94020_c0_seq1_3 len=1732 path=[1710:0-267 1978:268-280 1991:281-304 3478:305-310 2021:311-390 2101:391-394 2105:395-1286 2997:1287-1394 3105:1395-1462 5000:1463-1468 5006:1469-1542 3253:1543-1583 3294:1584-1706 5099:1707-1731]	Haliotis_sp_CLC_4517_c0_g1_i1	152	162	yes	no	2	0.0075122	93.345	8262700	280	1611			3
LTQEIPGGVTPK	EPITFTMKLTQEIPGG	IPGGVTPKCSFWDIRQ	K	L	T	P	K	C	12	0	1238.69	Haliotis_sp_Tri_129647_c0_g1_i1;comp92139_c0_seq1_6 len=4232 path=[4311:0-46 4358:47-49 4361:50-618 4930:619-1740 6052:1741-2273 6585:2274-3976 8288:3977-3984 8296:3985-4201 36:4202-4219 54:4220-4220 26:4221-4231];comp92139_c0_seq2_6 len=4253 path=[4311:0-46 4358:47-49 4361:50-618 8678:619-639 4930:640-1761 6052:1762-2294 6585:2295-3997 8288:3998-4005 8296:4006-4222 36:4223-4240 54:4241-4241 26:4…	Haliotis_sp_Tri_129647_c0_g1_i1	482	493	yes	no	2	0.0010519	104.17	43423000	266	1612			5
LTQGTSLTENDIFPSK	FDTVGRHRLTQGTSLT	ENDIFPSKSDLHLNQD	R	L	T	S	K	S	16	0	1749.88	Haliotis_sp_idb_3591_c0_g1_i1	Haliotis_sp_idb_3591_c0_g1_i1	897	912	yes	yes	2	0.0016364	79.837	14432000	442	1613			3
LTQLGYPR	NSGPRRGRLTQLGYPR	LTQLGYPRVVKIEDED	R	L	T	P	R	V	8	0	946.524	Haliotis_sp_idb_51603_c0_g1_i1	Haliotis_sp_idb_51603_c0_g1_i1	34	41	yes	yes	2	0.0057583	161.11	20485000	455	1614			5
LTQSNAILR	YYVDGDIKLTQSNAIL	TQSNAILRHIARTHNC	K	L	T	L	R	H	9	0	1014.58	Haliotis_sp_idb_35506_c0_g1_i1;comp97330_c0_seq1_5 len=1499 path=[5244:0-5 736:6-29 760:30-93 824:94-113 844:114-179 910:180-219 950:220-446 1177:447-470 1201:471-564 1295:565-588 1319:589-602 1333:603-626 1357:627-688 1419:689-725 1456:726-928 1659:929-945 1676:946-1117 1848:1118-1141 1872:1142-1351 2082:1352-1425 2156:1426-1449 2180:1450-1498];comp97330_c0_seq2_5 len=2228 path=[1:0-265 267:266-…	Haliotis_sp_idb_35506_c0_g1_i1	69	77	yes	no	2	0.0045778	120.87	19377000	441	1615			3
LTRPEQSSSVASPAR	PTARSSIKLTRPEQSS	SSVASPARVSVSRPSS	K	L	T	A	R	V	15	1	1584.82	Haliotis_sp_CLC_73_c0_g1_i1	Haliotis_sp_CLC_73_c0_g1_i1	540	554	yes	yes	2;3	1.7935e-12	142.32	223170000	395	1616			10
LTTPTYGDLNHLVSATMSGVTTCLR	DICFRTLKLTTPTYGD	SGVTTCLRFPGQLNAD	K	L	T	L	R	F	25	0	2707.33	comp109271_c0_seq1_3 len=1300 path=[1:0-1299];Haliotis_sp_idb_19738_c0_g1_i1;tr|G9K382|G9K382_HALDV Putative tubulin beta chain OS=Haliotis diversicolor GN=TUBB PE=2 SV=1	Haliotis_sp_idb_19738_c0_g1_i1	270	294	no	no	3	3.4602e-11	103.75	2379700	58;412	1617	47		1
LTTSHYTDYISNSGR	VNVLDTSKLTTSHYTD	DYISNSGRNPTLIGQS	K	L	T	G	R	N	15	0	1713.8	Haliotis_sp_Tri_45070_c0_g1_i1	Haliotis_sp_Tri_45070_c0_g1_i1	894	908	yes	yes	3	7.6445e-06	112.96	5212600	505	1618			1
LTVEDPVTVEYITR	RVECQSHRLTVEDPVT	VTVEYITRYIASLKQR	R	L	T	T	R	Y	14	0	1633.86	comp18904_c0_seq1_2 len=692 path=[670:0-500 1171:501-691]	comp18904_c0_seq1_2 len=692 path=[670:0-500 1171:501-691]	50	63	yes	yes	2	0.0030625	84.753	2079500	103	1619			1
LTVHPGDTIK	PYNLLVSKLTVHPGDT	VHPGDTIKVTIEGTKD	K	L	T	I	K	V	10	0	1079.6	Haliotis_sp_Tri_63049_c0_g1_i1	Haliotis_sp_Tri_63049_c0_g1_i1	109	118	yes	yes	2;3	0.0040924	102.53	384030000	509	1620			8
LTVNNFMSSLK	PEQKINNKLTVNNFMS	NNFMSSLKENIHGLNS	K	L	T	L	K	E	11	0	1252.65	Haliotis_sp_Tri_12080_c0_g1_i1	Haliotis_sp_Tri_12080_c0_g1_i1	807	817	yes	yes	2	0.016817	63.944	13115000	481	1621	583		1
LTYEGQEAVAR	NPDGAVTRLTYEGQEA	EGQEAVARYTCVSDQY	R	L	T	A	R	Y	11	0	1235.61	Haliotis_sp_Tri_120379_c0_g1_i1	Haliotis_sp_Tri_120379_c0_g1_i1	212	222	yes	yes	2	2.3127e-05	133.89	69609000	480	1622			5
LVADCNIQGCPAVPTCVDPSPIPSLQCPIGK	NCTVGKCRLVADCNIQ	SLQCPIGKPALNSYGN	R	L	V	G	K	P	31	0	3362.61	Haliotis_sp_Tri_116352_c0_g1_i1	Haliotis_sp_Tri_116352_c0_g1_i1	48	78	yes	yes	3	4.9526e-07	70.028	186490000	476	1624			2
LVAIVDVIDQNR	SFGPHAGKLVAIVDVI	VDVIDQNRALVDGPCT	K	L	V	N	R	A	12	0	1353.76	comp106657_c0_seq1_1 len=729 path=[1793:0-138 1932:139-504 11374:505-512 11382:513-524 2318:525-528 2322:529-549 11412:550-563 2357:564-606 11440:607-618 11452:619-621 11455:622-728];comp106657_c0_seq12_1 len=1038 path=[1793:0-138 1932:139-504 11374:505-512 11382:513-524 2318:525-528 2322:529-549 11412:550-563 2357:564-606 11440:607-618 11452:619-621 2415:622-652 2446:653-656 2450:657-669 11515:6…	comp106657_c0_seq1_1 len=729 path=[1793:0-138 1932:139-504 11374:505-512 11382:513-524 2318:525-528 2322:529-549 11412:550-563 2357:564-606 11440:607-618 11452:619-621 11455:622-728]	32	43	yes	no	2	0.0018605	97.779	3773300	43	1625			1
LVCGEELLGR	MEPESTERLVCGEELL	CGEELLGRYVKIVPKA	R	L	V	G	R	Y	10	0	1144.59	Haliotis_sp_idb_982_c0_g1_i1	Haliotis_sp_idb_982_c0_g1_i1	1575	1584	yes	yes	2	0.00075559	128.27	147320000	471	1626			4
LVDPDDIEEAKK	FDAAIEKRLVDPDDIE	DDIEEAKKSANVPYPQ	R	L	V	K	K	S	12	1	1370.69	Haliotis_sp_Tri_129603_c0_g1_i1;comp105495_c0_seq9_4 len=2286 path=[9783:0-21 1946:22-1210 3135:1211-1564 19827:1565-1565 3490:1566-1729 3654:1730-2285];comp105495_c0_seq23_4 len=2970 path=[19402:0-22 1262:23-58 19462:59-65 1305:66-160 1400:161-295 1535:296-322 19538:323-324 1565:325-335 1576:336-374 1615:375-416 1657:417-426 1667:427-437 1678:438-503 19643:504-507 1748:508-513 1754:514-548 19668…	Haliotis_sp_Tri_129603_c0_g1_i1	634	645	yes	no	3	0.020859	66.393	8237100	487	1627			1
LVEALFDGDR	FTTQGRDRLVEALFDG	EALFDGDRGYADCAVF	R	L	V	D	R	G	10	0	1133.57	comp98044_c0_seq5_2 len=630 path=[1516:0-58 1575:59-108 1625:109-129 1646:130-263 1780:264-270 1787:271-569 6139:570-574 6144:575-586 5788:587-629];Haliotis_sp_Tri_52786_c0_g1_i1;comp98044_c0_seq2_2 len=1470 path=[1516:0-58 1575:59-108 1625:109-129 1646:130-263 1780:264-270 1787:271-569 6139:570-574 6144:575-586 2103:587-594 2111:595-1113 2630:1114-1130 2647:1131-1259 2776:1260-1391 2908:1392-141…	comp98044_c0_seq5_2 len=630 path=[1516:0-58 1575:59-108 1625:109-129 1646:130-263 1780:264-270 1787:271-569 6139:570-574 6144:575-586 5788:587-629]	69	78	yes	no	2	0.0025363	113.93	43387000	299	1628			7
LVILANNCPALR	MIRQGKAKLVILANNC	ANNCPALRKSEIEYYA	K	L	V	L	R	K	12	0	1352.76	comp48749_c0_seq1_3 len=449 path=[1:0-43 45:44-448]	comp48749_c0_seq1_3 len=449 path=[1:0-43 45:44-448]	63	74	yes	yes	2	6.4169e-08	152.54	4276200	171	1629			1
LVIPQDLTCR	QVGLHQVKLVIPQDLT	IPQDLTCRHCVLQWRW	K	L	V	C	R	H	10	0	1213.65	Haliotis_sp_idb_66139_c0_g1_i1	Haliotis_sp_idb_66139_c0_g1_i1	65	74	yes	yes	2	0.0011573	123.75	241190000	465	1630			4
LVIPSDMGYGDR	MCEGEKRKLVIPSDMG	SDMGYGDRGAPPKIPG	K	L	V	D	R	G	12	0	1321.63	Haliotis_sp_CLC_5354_c0_g1_i1;comp91372_c0_seq1_1 len=2171 path=[2149:0-1207 3357:1208-1276 3426:1277-1856 4006:1857-1938 4088:1939-1945 4095:1946-2170]	Haliotis_sp_CLC_5354_c0_g1_i1	108	119	yes	no	2	0.010511	66.393	1944200	263	1631	135		1
LVLGLPTYGR	SLGLPKDKLVLGLPTY	LGLPTYGRTFTLTSAT	K	L	V	G	R	T	10	0	1087.64	Haliotis_sp_idb_32310_c0_g1_i1;comp56242_c0_seq1_1 len=455 path=[1:0-454]	Haliotis_sp_idb_32310_c0_g1_i1	266	275	yes	no	2	0.00045768	137.95	18600000	437	1632			5
LVMSMGYFGITPGIK	VGSVNNVKLVMSMGYF	FGITPGIKDPSVFNPP	K	L	V	I	K	D	15	0	1612.84	Haliotis_sp_Tri_16732_c0_g1_i1;comp103384_c0_seq2_4 len=1187 path=[1163:0-170 5826:171-172 5828:173-203 1367:204-205 1369:206-224 5878:225-251 5905:252-305 1469:306-345 5962:346-377 2887:378-401 6002:402-403 6004:404-411 6012:412-414 1576:415-415 1577:416-440 1602:441-475 6038:476-481 6044:482-488 1650:489-521 1683:522-525 6072:526-539 6086:540-575 6105:576-589 6119:590-596 1758:597-605 6131:606-…	comp103384_c0_seq2_4 len=1187 path=[1163:0-170 5826:171-172 5828:173-203 1367:204-205 1369:206-224 5878:225-251 5905:252-305 1469:306-345 5962:346-377 2887:378-401 6002:402-403 6004:404-411 6012:412-414 1576:415-415 1577:416-440 1602:441-475 6038:476-481 6044:482-488 1650:489-521 1683:522-525 6072:526-539 6086:540-575 6105:576-589 6119:590-596 1758:597-605 6131:606-615 6141:616-623 2504:624-660 1…	182	196	no	no	2	0.0021433	68.283	5560000	491;20	1634	12;13		2
LVPGQVYSSDIQCK	TVSPVTTKLVPGQVYS	YSSDIQCKLALGNQSY	K	L	V	C	K	L	14	0	1592.79	Haliotis_sp_Tri_135479_c0_g1_i1	Haliotis_sp_Tri_135479_c0_g1_i1	427	440	yes	yes	2	0.0018483	94.09	5303400	488	1636			2
LVQAFQFTDK	RSVDEIIRLVQAFQFT	QAFQFTDKHGEVCPAG	R	L	V	D	K	H	10	0	1195.62	comp51700_c0_seq3_3 len=645 path=[1:0-572 574:573-644];tr|B1N694|B1N694_HALDI Thioredoxin peroxidase 2 OS=Haliotis discus discus PE=2 SV=1;Haliotis_sp_idb_57414_c0_g1_i1;comp81198_c0_seq1_2 len=1114 path=[3705:0-153 196:154-1113];comp81198_c0_seq4_1 len=1155 path=[1:0-173 175:174-192 194:193-193 195:194-194 196:195-1154];comp81198_c0_seq3_2 len=1228 path=[3189:0-265 194:266-266 195:267-267 196:26…	comp51700_c0_seq3_3 len=645 path=[1:0-572 574:573-644]	175	184	yes	no	2	0.0007628	128.03	24788000	180	1637			4
LVQNCLWTLR	HLTDPSQRLVQNCLWT	QNCLWTLRNLSDAATK	R	L	V	L	R	N	10	0	1301.69	comp133740_c0_seq1_1 len=1438 path=[1416:0-1437];tr|A7L6B1|A7L6B1_HALAI Beta-catenin (Fragment) OS=Haliotis asinina PE=2 SV=1;Haliotis_sp_CLC_1079_c0_g1_i1;comp87734_c0_seq2_1 len=3625 path=[1:0-462 464:463-2415 2417:2416-2809 2811:2810-3206 3211:3207-3624]	comp133740_c0_seq1_1 len=1438 path=[1416:0-1437]	229	238	yes	no	2	0.0080397	102.52	5489300	81	1638			2
LVQSPNSYFMDVK	KRKHKKKRLVQSPNSY	NSYFMDVKCPGCYKIT	R	L	V	V	K	C	13	0	1526.74	comp109422_c0_seq1_2 len=330 path=[308:0-329];comp124702_c0_seq1_3 len=348 path=[326:0-347];comp84549_c1_seq2_2 len=533 path=[496:0-33 530:34-359 2434:360-383 880:384-427 924:428-464 1014:465-495 1045:496-532];comp84549_c1_seq3_1 len=583 path=[3611:0-83 530:84-409 2434:410-433 880:434-477 924:478-514 1014:515-545 1045:546-582]	comp109422_c0_seq1_2 len=330 path=[308:0-329]	31	43	yes	no	2	0.008287	65.043	2112500	61	1639	49		1
LVQYQGTNVGFSNPER	DTPQDFIKLVQYQGTN	VGFSNPERSAAWCGKE	K	L	V	E	R	S	16	0	1807.89	Haliotis_sp_Tri_129603_c0_g1_i1;comp105495_c0_seq9_4 len=2286 path=[9783:0-21 1946:22-1210 3135:1211-1564 19827:1565-1565 3490:1566-1729 3654:1730-2285];comp105495_c0_seq23_4 len=2970 path=[19402:0-22 1262:23-58 19462:59-65 1305:66-160 1400:161-295 1535:296-322 19538:323-324 1565:325-335 1576:336-374 1615:375-416 1657:417-426 1667:427-437 1678:438-503 19643:504-507 1748:508-513 1754:514-548 19668…	Haliotis_sp_Tri_129603_c0_g1_i1	268	283	yes	no	2	5.0629e-23	179.56	30948000	487	1640			5
LVSLYHQVVALGGSR	LLAATINKLVSLYHQV	VVALGGSRANQLLQSP	K	L	V	S	R	A	15	0	1597.89	Haliotis_sp_idb_18725_c0_g1_i1	Haliotis_sp_idb_18725_c0_g1_i1	451	465	yes	yes	2;3	5.3308e-08	126.16	26772000	411	1641			5
LVVGLASYGR	RAGVPKHKLVVGLASY	VGLASYGRSFQLTSSS	K	L	V	G	R	S	10	0	1033.59	comp79626_c0_seq1_4 len=1656 path=[1634:0-1091 2726:1092-1132 2767:1133-1655];Haliotis_sp_idb_43266_c0_g1_i1;Haliotis_sp_CLC_4455_c0_g1_i1;Haliotis_sp_CLC_4454_c0_g1_i1	comp79626_c0_seq1_4 len=1656 path=[1634:0-1091 2726:1092-1132 2767:1133-1655]	287	296	yes	no	2	0.00084555	125.97	206370000	232	1643			6
LVVVTTCGLNQYFDPVNK	FIQCRNERLVVVTTCG	QYFDPVNKNCRTALTQ	R	L	V	N	K	N	18	0	2066.05	Haliotis_sp_idb_1745_c0_g1_i1;Haliotis_sp_CLC_2232_c0_g1_i1	Haliotis_sp_idb_1745_c0_g1_i1	1611	1628	yes	no	2;3	4.9032e-10	137.79	96337000	409	1645			10
LWDLTTGTTTR	GSWDGTLRLWDLTTGT	LTTGTTTRRFVGHTKD	R	L	W	T	R	R	11	0	1263.65	comp51969_c0_seq1_2 len=816 path=[794:0-371 1166:372-667 1462:668-815]	comp51969_c0_seq1_2 len=816 path=[794:0-371 1166:372-667 1462:668-815]	119	129	yes	yes	2	0.0018192	108.35	3719100	182	1646			1
LYADNLSGGQNVPK	ITLLSHRKLYADNLSG	SGGQNVPKAIQKVHEL	K	L	Y	P	K	A	14	0	1474.74	Haliotis_sp_CLC_4146_c0_g1_i1;comp87152_c0_seq1_4 len=1152 path=[1:0-8 10:9-10 12:11-34 36:35-35 37:36-59 61:60-303 305:304-306 308:307-330 332:331-879 881:880-903 905:904-1151];Haliotis_sp_idb_7271_c0_g1_i1	Haliotis_sp_CLC_4146_c0_g1_i1	101	114	yes	no	2	0.0028021	86.756	8260600	253	1647			1
LYAIHATGK	PVMMLLHRLYAIHATG	YAIHATGKVKFWVYDD	R	L	Y	G	K	V	9	0	972.539	Haliotis_sp_Tri_129603_c0_g1_i1;comp104987_c1_seq10_2 len=1719 path=[8889:0-38 5325:39-39 5326:40-163 5450:164-187 5474:188-193 5480:194-217 5504:218-277 5564:278-301 5588:302-472 5759:473-494 5781:495-1007 6294:1008-1031 6318:1032-1621 6908:1622-1627 6914:1628-1636 6923:1637-1645 6932:1646-1651 6938:1652-1660 6947:1661-1679 6966:1680-1694 6981:1695-1695 6982:1696-1698 6985:1699-1718]	Haliotis_sp_Tri_129603_c0_g1_i1	828	836	yes	no	3	0.020079	67.414	1828300	487	1648			1
LYGGTGTQYNTQGYYAAQQR	QTYMMHQRLYGGTGTQ	GYYAAQQRPAYQYNYQ	R	L	Y	Q	R	P	20	0	2239.03	comp49273_c0_seq1_2 len=963 path=[941:0-578 1520:579-686 1628:687-914 1856:915-962];Haliotis_sp_Tri_105572_c0_g1_i1;Haliotis_sp_idb_46434_c0_g1_i1	comp49273_c0_seq1_2 len=963 path=[941:0-578 1520:579-686 1628:687-914 1856:915-962]	56	75	yes	no	3	3.3959e-16	149.86	24311000	174	1650			3
LYTVQFQDALR	ATFPQWHRLYTVQFQD	VQFQDALRRHGSLVGV	R	L	Y	L	R	R	11	0	1352.71	Haliotis_sp_CLC_1545_c0_g1_i1;tr|C7FEG7|C7FEG7_HALDV Hemocyanin isoform 1 (Fragment) OS=Haliotis diversicolor GN=H1 PE=1 SV=1;tr|Q9U5P3|Q9U5P3_HALTU Hemocyanin type 2 protein (Fragment) OS=Haliotis tuberculata GN=h2 PE=2 SV=1;Haliotis_sp_idb_1297_c0_g1_i1;tr|Q8I0U4|Q8I0U4_HALTU H2 protein (Fragment) OS=Haliotis tuberculata GN=H2 PE=4 SV=1	Haliotis_sp_CLC_1545_c0_g1_i1	1762	1772	yes	no	2	0.006105	94.767	1933800	376	1651			1
MADLLEERPSATDEK	AVFMTHYKMADLLEER	RPSATDEKRTSTKIAS	K	M	A	E	K	R	15	1	1703.8	Haliotis_sp_Tri_129647_c0_g1_i1;comp92139_c0_seq1_6 len=4232 path=[4311:0-46 4358:47-49 4361:50-618 4930:619-1740 6052:1741-2273 6585:2274-3976 8288:3977-3984 8296:3985-4201 36:4202-4219 54:4220-4220 26:4221-4231];comp92139_c0_seq2_6 len=4253 path=[4311:0-46 4358:47-49 4361:50-618 8678:619-639 4930:640-1761 6052:1762-2294 6585:2295-3997 8288:3998-4005 8296:4006-4222 36:4223-4240 54:4241-4241 26:4…	Haliotis_sp_Tri_129647_c0_g1_i1	433	447	yes	no	3	0.0031677	64.52	1401500	266	1652	137		1
MADLLEERPSATDEKR	AVFMTHYKMADLLEER	PSATDEKRTSTKIASS	K	M	A	K	R	T	16	2	1859.9	Haliotis_sp_Tri_129647_c0_g1_i1;comp92139_c0_seq1_6 len=4232 path=[4311:0-46 4358:47-49 4361:50-618 4930:619-1740 6052:1741-2273 6585:2274-3976 8288:3977-3984 8296:3985-4201 36:4202-4219 54:4220-4220 26:4221-4231];comp92139_c0_seq2_6 len=4253 path=[4311:0-46 4358:47-49 4361:50-618 8678:619-639 4930:640-1761 6052:1762-2294 6585:2295-3997 8288:3998-4005 8296:4006-4222 36:4223-4240 54:4241-4241 26:4…	Haliotis_sp_Tri_129647_c0_g1_i1	433	448	yes	no	3	0.004041	70.197	11773000	266	1653	137		3
MADVITLIK	GLDDSQRKMADVITLI	ADVITLIKEMIDNKPC	K	M	A	I	K	E	9	0	1002.58	comp107325_c0_seq1_5 len=14542 path=[51563:0-51 8900:52-861 9710:862-1105 52965:1106-1149 9998:1150-1428 10277:1429-1465 10314:1466-1470 10319:1471-1504 53062:1505-1568 10417:1569-1593 10442:1594-1660 10509:1661-1684 10533:1685-1866 53124:1867-1986 10835:1987-2057 10906:2058-2251 11100:2252-2364 53208:2365-3409 12261:3410-3730 53234:3731-3772 12624:3773-3937 12789:3938-3939 12791:3940-4268 54050:…	comp107325_c0_seq1_5 len=14542 path=[51563:0-51 8900:52-861 9710:862-1105 52965:1106-1149 9998:1150-1428 10277:1429-1465 10314:1466-1470 10319:1471-1504 53062:1505-1568 10417:1569-1593 10442:1594-1660 10509:1661-1684 10533:1685-1866 53124:1867-1986 10835:1987-2057 10906:2058-2251 11100:2252-2364 53208:2365-3409 12261:3410-3730 53234:3731-3772 12624:3773-3937 12789:3938-3939 12791:3940-4268 54050:…	1328	1336	yes	no	2	0.028608	68.657	2756500	51	1654	35		2
MAEMFAL	ANMILMTKMAEMFAL_	KMAEMFAL________	K	M	A	A	L	-	7	0	811.361	Haliotis_sp_CLC_12027_c0_g1_i1;Haliotis_sp_idb_54497_c0_g1_i1;Haliotis_sp_idb_41452_c0_g1_i1	Haliotis_sp_CLC_12027_c0_g1_i1	174	180	yes	no	2	0.037915	74.832	9061500	369	1655	275;276		1
MAEYHQFDMQK	NLFEQFSKMAEYHQFD	YHQFDMQKMRAAMQQS	K	M	A	Q	K	M	11	0	1426.6	Haliotis_sp_idb_27355_c0_g1_i1	Haliotis_sp_idb_27355_c0_g1_i1	210	220	yes	yes	3	0.0018577	83.182	7417500	428	1656	426;427		4
MAFQQTVLLAVEPPHSK	MKGYAAQKMAFQQTVL	AVEPPHSKADDYRLPV	K	M	A	S	K	A	17	0	1895	Haliotis_sp_Tri_129603_c0_g1_i1;comp105495_c0_seq9_4 len=2286 path=[9783:0-21 1946:22-1210 3135:1211-1564 19827:1565-1565 3490:1566-1729 3654:1730-2285];comp105495_c0_seq23_4 len=2970 path=[19402:0-22 1262:23-58 19462:59-65 1305:66-160 1400:161-295 1535:296-322 19538:323-324 1565:325-335 1576:336-374 1615:375-416 1657:417-426 1667:427-437 1678:438-503 19643:504-507 1748:508-513 1754:514-548 19668…	Haliotis_sp_Tri_129603_c0_g1_i1	416	432	yes	no	3	0.0001099	96.208	5026900	487	1657	597		2
MAGDTTTNPFATFR	ELRITKIKMAGDTTTN	TNPFATFRSMYVAGGN	K	M	A	F	R	S	14	0	1528.7	Haliotis_sp_CLC_18921_c0_g1_i1;comp52213_c0_seq1_3 len=2417 path=[2395:0-1708 4104:1709-1900 4296:1901-2416]	Haliotis_sp_CLC_18921_c0_g1_i1	530	543	yes	no	2	3.9318e-12	150.22	27794000	184	1658;1659	81		6
MAGVAGPLEDVLKK	EDVMKIAKMAGVAGPL	PLEDVLKKTLSTEKPV	K	M	A	K	K	T	14	1	1426.79	Haliotis_sp_Tri_12080_c0_g1_i1	Haliotis_sp_Tri_12080_c0_g1_i1	41	54	yes	yes	3	0.0002186	93.348	10595000	481	1660	584		8
MAIFEYSDR	________________	AIFEYSDRIGGRMFTA	-	M	A	D	R	I	9	0	1130.51	Haliotis_sp_idb_20988_c0_g1_i1;Haliotis_sp_idb_20996_c0_g1_i1	Haliotis_sp_idb_20988_c0_g1_i1	1	9	yes	no	2	0.000552	136.21	268160000	416	1661;1662	393		11
MAQLGQNLANMFR	EMAAFKRRMAQLGQNL	QNLANMFRGGFWUTSR	R	M	A	F	R	G	13	0	1492.73	comp95780_c0_seq2_4 len=1153 path=[1151:0-87 1239:88-94 1246:95-227 1379:228-261 1413:262-298 4581:299-405 4649:406-435 3988:436-472 1620:473-475 1623:476-577 1725:578-611 1759:612-649 1797:650-695 1843:696-715 4790:716-768 2726:769-830 3266:831-845 1993:846-859 2007:860-917 2065:918-941 2089:942-967 2846:968-996 2168:997-1033 2205:1034-1057 2229:1058-1152]	comp95780_c0_seq2_4 len=1153 path=[1151:0-87 1239:88-94 1246:95-227 1379:228-261 1413:262-298 4581:299-405 4649:406-435 3988:436-472 1620:473-475 1623:476-577 1725:578-611 1759:612-649 1797:650-695 1843:696-715 4790:716-768 2726:769-830 3266:831-845 1993:846-859 2007:860-917 2065:918-941 2089:942-967 2846:968-996 2168:997-1033 2205:1034-1057 2229:1058-1152]	147	159	yes	yes	2;3	1.607e-16	178.67	333060000	287	1663;1664;1665	157;158		15
MAVSEAVLSSDYTK	AGMQLMRRMAVSEAVL	VLSSDYTKRMTALDAI	R	M	A	T	K	R	14	0	1499.72	sp|P86737|UP3_HALAI Uncharacterized protein 3 (Fragment) OS=Haliotis asinina PE=1 SV=1	sp|P86737|UP3_HALAI Uncharacterized protein 3 (Fragment) OS=Haliotis asinina PE=1 SV=1	63	76	yes	yes	2	2.0561e-08	128.95	92769000	534	1666;1667	656		9
MAVSEAVLSSDYTKR	AGMQLMRRMAVSEAVL	LSSDYTKRMTALDAIQ	R	M	A	K	R	M	15	1	1655.82	sp|P86737|UP3_HALAI Uncharacterized protein 3 (Fragment) OS=Haliotis asinina PE=1 SV=1	sp|P86737|UP3_HALAI Uncharacterized protein 3 (Fragment) OS=Haliotis asinina PE=1 SV=1	63	77	yes	yes	3	6.1649e-14	151.56	14683000	534	1668	656		6
MAVSQAVLSSDYTK	AGMQFMRRMAVSQAVL	VLSSDYTKRMTALDAI	R	M	A	T	K	R	14	0	1498.73	Haliotis_sp_CLC_39_c0_g1_i1	Haliotis_sp_CLC_39_c0_g1_i1	80	93	yes	yes	2;3	3.83e-15	171.21	3170000000	389	1669;1670	320		39
MAVSQAVLSSDYTKR	AGMQFMRRMAVSQAVL	LSSDYTKRMTALDAIQ	R	M	A	K	R	M	15	1	1654.83	Haliotis_sp_CLC_39_c0_g1_i1	Haliotis_sp_CLC_39_c0_g1_i1	80	94	yes	yes	2;3	6.2639e-43	236.4	953310000	389	1671;1672	320		20
MAYYQVTESQNTYALQVMPCPPGTIYSPK	KVAVPFDRMAYYQVTE	PGTIYSPKKCHCVTSA	R	M	A	P	K	K	29	0	3336.55	Haliotis_sp_CLC_303_c0_g1_i1	Haliotis_sp_CLC_303_c0_g1_i1	497	525	yes	yes	3;4	8.1451e-15	103.85	50377000	386	1673	306;307		6
MCIDPVGY	KCCGTCPRMCIDPVGY	MCIDPVGY________	R	M	C	G	Y	-	8	0	953.399	Haliotis_sp_Tri_121805_c0_g1_i1;Haliotis_sp_idb_7323_c0_g1_i1	Haliotis_sp_Tri_121805_c0_g1_i1	158	165	yes	no	1	0.031753	62.714	2457400	467	1674	537		0
MCPYGLFWLQDYMR	GEFYVANRMCPYGLFW	FWLQDYMRCMAPSSVP	R	M	C	M	R	C	14	0	1878.83	Haliotis_sp_CLC_303_c0_g1_i1	Haliotis_sp_CLC_303_c0_g1_i1	387	400	yes	yes	2;3	0.00034512	83.204	45878000	386	1675	308;309		4
MDELQLFR	VVSLSQPKMDELQLFR	MDELQLFRGDTVLLKG	K	M	D	F	R	G	8	0	1050.52	comp54249_c0_seq1_2 len=2907 path=[2885:0-27 2913:28-2564 5450:2565-2569 5455:2570-2906];Haliotis_sp_CLC_2239_c0_g1_i1;comp88090_c0_seq2_2 len=3013 path=[7022:0-158 3660:159-2989 7846:2990-3012];comp88090_c0_seq5_2 len=3082 path=[3432:0-227 3660:228-3058 7846:3059-3081];comp88090_c0_seq3_2 len=3202 path=[7022:0-158 3660:159-2989 6491:2990-3113 6616:3114-3201];comp88090_c0_seq4_2 len=3271 path=[34…	comp54249_c0_seq1_2 len=2907 path=[2885:0-27 2913:28-2564 5450:2565-2569 5455:2570-2906]	69	76	yes	no	2	0.016462	120.46	2672900	190	1676;1677	89		2
MDNGIGYNPHPSDCNK	LGLCNDCKMDNGIGYN	PHPSDCNKYIQCMFDN	K	M	D	N	K	Y	16	0	1817.75	Haliotis_sp_idb_25730_c0_g1_i1	Haliotis_sp_idb_25730_c0_g1_i1	422	437	no	no	3	0.00027704	78.95	7606700	423	1678	406		2
MDSTANELEDVK	NDKIVVAKMDSTANEL	ANELEDVKIQSFPTLK	K	M	D	V	K	I	12	0	1350.6	Haliotis_sp_idb_34907_c0_g1_i1;tr|B6RB63|B6RB63_HALDI Protein disulfide-isomerase OS=Haliotis discus discus PE=2 SV=1;comp96713_c3_seq1_1 len=575 path=[1019:0-25 1044:26-279 19513:280-525 23939:526-541 16555:542-574];comp96713_c3_seq3_1 len=1032 path=[1019:0-25 1044:26-279 1298:280-284 1303:285-308 16589:309-952 17233:953-1031]	Haliotis_sp_idb_34907_c0_g1_i1	468	479	yes	no	2	0.0019078	84.365	9392700	440	1679	464		3
MDVNDDNTVTFGEFK	CVREAYDKMDVNDDNT	TVTFGEFKKFCDKIDG	K	M	D	F	K	K	15	0	1730.75	Haliotis_sp_Tri_137490_c0_g1_i1;comp97298_c0_seq1_5 len=1379 path=[1862:0-140 2003:141-276 2139:277-300 4970:301-352 6696:353-353 5023:354-418 8496:419-525 5195:526-580 5250:581-738 5408:739-749 5419:750-766 5436:767-972 5642:973-1378];comp97298_c0_seq3_5 len=689 path=[7054:0-76 5436:77-282 5642:283-688]	Haliotis_sp_Tri_137490_c0_g1_i1	21	35	yes	no	2	0.0038432	64.476	2889200	295	1680	160		1
MDYLCPLRPAH	ERIVRACRMDYLCPLR	LCPLRPAH________	R	M	D	A	H	-	11	1	1371.64	Haliotis_sp_Tri_73035_c0_g1_i1	Haliotis_sp_Tri_73035_c0_g1_i1	669	679	yes	yes	2;3	0.00092258	107.45	762000000	513	1681;1682	640		17
MDYYHGSGDK	PAITQQRRMDYYHGSG	YYHGSGDKSLRWPGNN	R	M	D	D	K	S	10	0	1171.46	Haliotis_sp_Tri_108584_c0_g1_i1	Haliotis_sp_Tri_108584_c0_g1_i1	254	263	yes	yes	2;3	0.0022214	100.92	2895300	475	1683;1684	565		3
MEEIVEGCTGALHILAR	QQFVEGVRMEEIVEGC	GALHILARDVHNRIVI	R	M	E	A	R	D	17	0	1897.94	comp133740_c0_seq1_1 len=1438 path=[1416:0-1437]	comp133740_c0_seq1_1 len=1438 path=[1416:0-1437]	418	434	yes	yes	3	4.6166e-14	147.12	15078000	81	1685;1686	54		4
METAAERLUDR	LTSRKLURMETAAERL	AAERLUDRWVWVGCPV	R	M	E	D	R	W	11	1	1341.53	comp82066_c1_seq2_1 len=911 path=[2636:0-167 2813:168-410 2101:411-910];comp82066_c1_seq1_3 len=1285 path=[1316:0-668 1985:669-669 1986:670-693 2010:694-784 2101:785-1284]	comp82066_c1_seq2_1 len=911 path=[2636:0-167 2813:168-410 2101:411-910]	145	155	yes	no	2	0.023098	68.355	5010600	238	1687	119		1
MFFEALQR	TSINRAERMFFEALQR	MFFEALQRAYPEKDEE	R	M	F	Q	R	A	8	0	1040.51	Haliotis_sp_Tri_55383_c0_g1_i1;comp83928_c0_seq2_3 len=1600 path=[1:0-683 8433:684-696 710:697-724 738:725-1116 1130:1117-1135 1149:1136-1221 1235:1222-1599];comp83928_c0_seq3_3 len=1612 path=[1:0-683 685:684-708 710:709-736 738:737-1128 1130:1129-1147 1149:1148-1233 1235:1234-1611];comp83928_c0_seq5_1 len=677 path=[1149:0-85 3747:86-255 3917:256-257 3919:258-279 3941:280-281 3943:282-507 4169:50…	Haliotis_sp_Tri_55383_c0_g1_i1	209	216	yes	no	2	0.041848	71.877	657960	243	1688	123		0
MFTAEIPTVTGTTVDFGAMR	YSDRIGGRMFTAEIPT	TVDFGAMRLKPSEHTY	R	M	F	M	R	L	20	0	2144.03	Haliotis_sp_idb_20988_c0_g1_i1;Haliotis_sp_idb_20996_c0_g1_i1	Haliotis_sp_idb_20988_c0_g1_i1	14	33	yes	no	2;3	2.2961e-11	131.45	133150000	416	1689;1690	394;395		10
MFTAQIPTVPGTTVDFGAMR	YSDRIGGRMFTAQIPT	TVDFGAMRLNPKEHTF	R	M	F	M	R	L	20	0	2139.05	Haliotis_sp_Tri_25106_c0_g1_i1	Haliotis_sp_Tri_25106_c0_g1_i1	79	98	yes	yes	2;3	8.5831e-08	110.74	985910000	498	1691;1692;1693	617;618		18
MFVLDEADEMLSR	YLSPKYIKMFVLDEAD	EADEMLSRGFKDQIYD	K	M	F	S	R	G	13	0	1554.71	comp64368_c0_seq1_4 len=1757 path=[1:0-287 289:288-1653 1655:1654-1756];comp61175_c0_seq1_4 len=743 path=[1369:0-393 649:394-432 688:433-742];comp61175_c0_seq2_5 len=510 path=[488:0-160 649:161-199 688:200-509];Haliotis_sp_Tri_26397_c0_g1_i1;comp78504_c0_seq3_1 len=1908 path=[1886:0-39 1926:40-689 2576:690-1360 3247:1361-1907];comp78504_c0_seq2_2 len=2215 path=[3771:0-346 1926:347-996 2576:997-16…	comp64368_c0_seq1_4 len=1757 path=[1:0-287 289:288-1653 1655:1654-1756]	175	187	yes	no	2	0.0003631	97.69	1064300	205	1694	100		1
MFYLQVK	LIQEITQRMFYLQVKE	RMFYLQVKEGILNDDI	R	M	F	V	K	E	7	0	927.489	Haliotis_sp_idb_18825_c0_g1_i1;Haliotis_sp_idb_18822_c0_g1_i1;comp92750_c0_seq4_1 len=2029 path=[4060:0-91 4152:92-814 4875:815-836 4897:837-1812 10530:1813-1814 9406:1815-2028];comp92750_c0_seq1_1 len=2194 path=[4060:0-91 8326:92-256 4152:257-979 4875:980-1001 4897:1002-1977 10530:1978-1979 9406:1980-2193];comp92750_c0_seq3_1 len=4082 path=[4060:0-91 4152:92-814 4875:815-836 4897:837-1812 10530:…	Haliotis_sp_idb_18825_c0_g1_i1	101	107	yes	no	2	0.044841	79.454	1552000	271	1695	143		1
MGESDDSILR	GICGAIRRMGESDDSI	ESDDSILRLAKADGIV	R	M	G	L	R	L	10	0	1121.5	comp109355_c0_seq1_1 len=325 path=[303:0-324]	comp109355_c0_seq1_1 len=325 path=[303:0-324]	71	80	yes	yes	2	0.016531	71.221	1268200	60	1696	48		1
MGMGSQPVSQYMGR	AAMEMNRRMGMGSQPV	PVSQYMGRRTGPSMGT	R	M	G	G	R	R	14	0	1527.66	Haliotis_sp_idb_22087_c0_g1_i1	Haliotis_sp_idb_22087_c0_g1_i1	696	709	yes	yes	2;3	2.8775e-12	150.14	29001000	419	1697;1698	398;399;400		9
MGPTQLR	MALHERRRMGPTQLRS	RMGPTQLRSQVGMGNG	R	M	G	L	R	S	7	0	801.417	Haliotis_sp_idb_3591_c0_g1_i1	Haliotis_sp_idb_3591_c0_g1_i1	436	442	yes	yes	2	0.011805	143.37	6512900	442	1699	480		2
MHAPAPAMADPAR	AMGQMNGRMHAPAPAM	PAMADPARMGNMHGMN	R	M	H	A	R	M	13	0	1334.62	Haliotis_sp_idb_32603_c0_g1_i1;Haliotis_sp_idb_32602_c0_g1_i1;Haliotis_sp_Tri_121152_c0_g1_i1;Haliotis_sp_CLC_1702_c0_g1_i1	Haliotis_sp_idb_32603_c0_g1_i1	394	406	yes	no	3	0.00063924	80.69	10121000	438	1700	449;450		3
MIVNNEVEFR	KKGSKETRMIVNNEVE	VNNEVEFRKNDLPVTY	R	M	I	F	R	K	10	0	1249.61	Haliotis_sp_CLC_15249_c0_g1_i1;comp82445_c0_seq1_6 len=1140 path=[1118:0-286 1405:287-323 1442:324-368 1487:369-383 1502:384-1139]	Haliotis_sp_CLC_15249_c0_g1_i1	149	158	yes	no	2	9.5921e-05	140.16	6908800	375	1701	285		3
MKIDQIPSYIYYLSLK	RRANIHRRMKIDQIPS	YIYYLSLKNKPAQFAK	R	M	K	L	K	N	16	1	1974.05	Haliotis_sp_Tri_1743_c0_g1_i1;comp89145_c0_seq2_3 len=654 path=[1328:0-27 1356:28-167 1496:168-194 1523:195-206 1535:207-257 1586:258-313 1642:314-316 1645:317-321 1650:322-401 1730:402-455 1784:456-496 1825:497-511 1840:512-583 1912:584-595 1924:596-618 1947:619-653]	Haliotis_sp_Tri_1743_c0_g1_i1	155	170	yes	no	3	0.00011372	104.21	13744000	492	1702	608		3
MLEDQLAQMGHR	RFLEARIKMLEDQLAQ	QLAQMGHREKFDLQPI	K	M	L	H	R	E	12	0	1427.66	Haliotis_sp_Tri_8133_c0_g1_i1;comp93947_c0_seq8_1 len=3375 path=[1671:0-592 2264:593-779 2451:780-1160 9128:1161-1247 9215:1248-1301 9269:1302-1378 9346:1379-1497 13015:1498-1753 13271:1754-1880 13398:1881-3374];comp93947_c0_seq11_1 len=6924 path=[1671:0-592 2264:593-779 2451:780-1160 9128:1161-1247 9215:1248-1301 9269:1302-1378 9346:1379-1497 9465:1498-1834 9802:1835-2936 10904:2937-3166 11134:3…	Haliotis_sp_Tri_8133_c0_g1_i1	103	114	yes	no	3	0.00092286	82.437	4686000	278	1704	148;149		2
MLLADQGQSWK	RGRCEAMRMLLADQGQ	ADQGQSWKEEVVTIDT	R	M	L	W	K	E	11	0	1275.63	comp277819_c0_seq1_6 len=341 path=[319:0-340]	comp277819_c0_seq1_6 len=341 path=[319:0-340]	41	51	yes	yes	2	0.0028429	89.266	1722900	144	1705	70		1
[truncated: 940 more rows]
