# Supplementary material for: In-depth proteomic analyses of Haliotis laevigata (greenlip abalone) nacre and prismatic organic shell matrix
Source: Proteome Sci. 2018 Jun 15;16:11. doi: 10.1186/s12953-018-0139-3 (PMC6003135; doi:10.1186/s12953-018-0139-3)
Supplement: Supplementary file 21 — Peptides, nacre acid-insoluble, protocol C. See legend to Additional file 17. (XLSX 555 kb) [file 12953_2018_139_MOESM21_ESM.xlsx]

## Sheet: Haliotis_nacre_soluble_B_peptid
Sequence	N-term cleavage window	C-term cleavage window	Amino acid before	First amino acid	Second amino acid	Second last amino acid	Last amino acid	Amino acid after	Length	Missed cleavages	Mass	Proteins	Leading razor protein	Start position	End position	Unique (Groups)	Unique (Proteins)	Charges	PEP	Score	Intensity	Oxidation (M) site IDs	Phospho (STY) site IDs	MS/MS Count
AAALAGLEVFR	MQRNYTIKAAALAGLE	LAGLEVFRVINEPTAA	K	A	A	F	R	V	11	0	1116.63	Haliotis_sp_idb_2214_c0_g1_i1;comp106543_c0_seq12_5 len=1411 path=[3449:0-30 12683:31-58 3508:59-337 3787:338-349 17373:350-528 3978:529-529 3979:530-553 4003:554-889 4339:890-913 4363:914-1410];comp106543_c0_seq11_6 len=1451 path=[3409:0-23 14576:24-25 3435:26-39 3449:40-70 3480:71-98 3508:99-377 3787:378-389 17373:390-568 3978:569-569 3979:570-593 4003:594-929 4339:930-953 4363:954-1450];comp10…	Haliotis_sp_idb_2214_c0_g1_i1	191	201	yes	no	2	0.0028411	99.283	122370000			12
AAAVSSSPMPGGSSSASQLSVGNTALNSR	KNLKAAKRAAAVSSSP	GNTALNSRKALSSMNN	R	A	A	S	R	K	29	0	2690.29	Haliotis_sp_idb_32603_c0_g1_i1;Haliotis_sp_idb_32602_c0_g1_i1;Haliotis_sp_idb_32598_c0_g1_i1;comp118790_c0_seq1_1 len=1114 path=[1:0-1113]	Haliotis_sp_idb_32603_c0_g1_i1	704	732	yes	no	3;4	3.1656e-84	148.26	344940000	421		12
AAFDDAIAELDTLSEESYK	DRACRLAKAAFDDAIA	TLSEESYKDSTLIMQL	K	A	A	Y	K	D	19	0	2086.96	comp111239_c0_seq1_1 len=1999 path=[1977:0-1998];Haliotis_sp_CLC_3369_c0_g1_i1;comp94743_c0_seq3_1 len=3288 path=[1:0-118 120:119-135 137:136-359 361:360-789 791:790-808 810:809-1376 1379:1377-2507 2510:2508-2527 2530:2528-3000 3003:3001-3016 9096:3017-3287];comp299622_c0_seq1_6 len=453 path=[431:0-452]	comp111239_c0_seq1_1 len=1999 path=[1977:0-1998]	224	242	yes	no	2	1.9397e-05	92.474	5152400			1
AAGTLYTYPENWR	________________	YTYPENWRAFKALIAA	-	A	A	W	R	A	13	0	1540.73	comp24999_c0_seq1_4 len=1380 path=[1358:0-698 2057:699-1379]	comp24999_c0_seq1_4 len=1380 path=[1358:0-698 2057:699-1379]	1	13	yes	yes	2	2.0025e-16	154.28	4301400			3
AALVGHIKPTYK	KESTIGSRAALVGHIK	GHIKPTYKAVTQISAQ	R	A	A	Y	K	A	12	1	1296.76	Haliotis_sp_idb_3074_c0_g1_i1	Haliotis_sp_idb_3074_c0_g1_i1	278	289	yes	yes	2;3;4	1.9604e-08	144.28	182740000			10
AAMQQSASPSVSGQR	QFDMQKMRAAMQQSAS	SPSVSGQRGAPIYDTG	R	A	A	Q	R	G	15	0	1503.71	Haliotis_sp_idb_27355_c0_g1_i1	Haliotis_sp_idb_27355_c0_g1_i1	223	237	yes	yes	2;3	0.00012858	103.83	79123000	411		8
AAVPSGASTGIYEALELR	YTAKGLFRAAVPSGAS	IYEALELRDNDKTRFM	R	A	A	L	R	D	18	0	1803.94	comp80185_c0_seq1_5 len=1716 path=[1:0-517 519:518-558 3443:559-568 570:569-864 866:865-889 891:890-1715]	comp80185_c0_seq1_5 len=1716 path=[1:0-517 519:518-558 3443:559-568 570:569-864 866:865-889 891:890-1715]	66	83	yes	yes	2;3	2.3671e-09	98.062	77351000			10
AAVVAAAGPNPPVPGPAAGALVPK	PQVPASPKAAVVAAAG	AAGALVPKIPAVVTQF	K	A	A	P	K	I	24	0	2091.18	Haliotis_sp_idb_20008_c0_g1_i1	Haliotis_sp_idb_20008_c0_g1_i1	124	147	yes	yes	2;3	1.9705e-08	89.859	267570000			10
AAWHLYKPGFR	LWDTYPFRAAWHLYKP	HLYKPGFRMEETRDYM	R	A	A	F	R	M	11	1	1344.71	Haliotis_sp_Tri_25106_c0_g1_i1;comp246916_c0_seq1_3 len=215 path=[193:0-214]	Haliotis_sp_Tri_25106_c0_g1_i1	480	490	yes	no	3;4	0.002455	96.342	102240000			7
ACDETQLSCR	CNDLKSCRACDETQLS	DETQLSCRGKADGYKD	R	A	C	C	R	G	10	0	1238.5	Haliotis_sp_idb_1745_c0_g1_i1;Haliotis_sp_CLC_2232_c0_g1_i1	Haliotis_sp_idb_1745_c0_g1_i1	1275	1284	yes	no	2	0.00071523	135.86	3496900			2
ACKDHTLVTCGSSPMVK	ELFDVESRACKDHTLV	CGSSPMVKDACQYLTN	R	A	C	V	K	D	17	1	1889.88	Haliotis_sp_idb_1745_c0_g1_i1;Haliotis_sp_CLC_2232_c0_g1_i1	Haliotis_sp_idb_1745_c0_g1_i1	1546	1562	yes	no	3	0.00062554	66.809	2797700	362		1
ACLHPELYR	FASGCGRRACLHPELY	CLHPELYRDIGGW___	R	A	C	Y	R	D	9	0	1157.57	Haliotis_sp_idb_45304_c0_g1_i1;Haliotis_sp_idb_45305_c0_g1_i1	Haliotis_sp_idb_45304_c0_g1_i1	401	409	yes	no	2;3	0.0025238	141.2	525770000			12
ACPHFASGFGNCGGLK	MNRMANQRACPHFASG	FGNCGGLKVSFNPDQL	R	A	C	L	K	V	16	0	1678.73	Haliotis_sp_Tri_72839_c0_g1_i1	Haliotis_sp_Tri_72839_c0_g1_i1	254	269	yes	yes	3	4.1084e-17	123.29	905170			1
ACVQDGYAPTPGSVLSR	TECIIDPRACVQDGYA	TPGSVLSREYIDCQAG	R	A	C	S	R	E	17	0	1776.85	Haliotis_sp_idb_982_c0_g1_i1	Haliotis_sp_idb_982_c0_g1_i1	183	199	yes	yes	2	0.00079226	81.157	15599000			3
ADAVAAAAENAER	TSSLGSARADAVAAAA	AAAENAERQAEAINEA	R	A	D	E	R	Q	13	0	1257.59	Haliotis_sp_idb_47306_c0_g1_i1	Haliotis_sp_idb_47306_c0_g1_i1	122	134	yes	yes	2;3	1.3584e-14	145	3552800000			60
ADCTQTLQAMHLWNR	SCYAGSPRADCTQTLQ	QAMHLWNRDFCRCKNN	R	A	D	N	R	D	15	0	1843.85	Haliotis_sp_idb_4071_c0_g1_i1	Haliotis_sp_idb_4071_c0_g1_i1	663	677	yes	yes	3	1.1527e-21	143.25	650210000	470		26
ADDDTYVIVENLR	DKADWFYKADDDTYVI	YVIVENLRHFLGKQNT	K	A	D	L	R	H	13	0	1521.73	Haliotis_sp_idb_40834_c0_g1_i1;comp89753_c0_seq1_1 len=1738 path=[1723:0-592 2316:593-596 2320:597-1228 2953:1229-1373 3102:1374-1417 3516:1418-1452 3181:1453-1519 4024:1520-1526 3256:1527-1603 3876:1604-1615 3346:1616-1737]	Haliotis_sp_idb_40834_c0_g1_i1	136	148	yes	no	2	0.0009076	96.464	18483000			6
ADDGRPFPQVIK	FHETLYQKADDGRPFP	RPFPQVIKSKGGVVGI	K	A	D	I	K	S	12	1	1341.7	comp23247_c0_seq1_2 len=1455 path=[1433:0-1210 2644:1211-1454]	comp23247_c0_seq1_2 len=1455 path=[1433:0-1210 2644:1211-1454]	148	159	yes	yes	2	0.032159	84.365	6024600			1
ADFLNLLTTNFNIPIEEAK	SMRQDLTKADFLNLLT	NIPIEEAKKLLPVATS	K	A	D	A	K	K	19	0	2162.13	Haliotis_sp_Tri_12080_c0_g1_i1	Haliotis_sp_Tri_12080_c0_g1_i1	347	365	yes	yes	2;3	5.2374e-19	127.32	17150000			4
ADFLNLLTTNFNIPIEEAKK	SMRQDLTKADFLNLLT	IPIEEAKKLLPVATSE	K	A	D	K	K	L	20	1	2290.22	Haliotis_sp_Tri_12080_c0_g1_i1	Haliotis_sp_Tri_12080_c0_g1_i1	347	366	yes	yes	3	2.9495e-50	198.76	22801000			1
ADGVPASPLTMTVPR	ADTEEAGRADGVPASP	PLTMTVPRGHQSLYNR	R	A	D	P	R	G	15	0	1510.78	Haliotis_sp_Tri_18123_c0_g1_i1;Haliotis_sp_idb_12176_c0_g1_i1	Haliotis_sp_Tri_18123_c0_g1_i1	460	474	no	no	2;3	4.5613e-05	100.11	85520000	588		4
ADGYKDAMLEDQSSYFQCQDQR	TQLSCRGKADGYKDAM	YFQCQDQRTTIVSCPG	K	A	D	Q	R	T	22	1	2654.1	Haliotis_sp_idb_1745_c0_g1_i1;Haliotis_sp_CLC_2232_c0_g1_i1	Haliotis_sp_idb_1745_c0_g1_i1	1287	1308	yes	no	3	1.5243e-06	82.635	6383000	363		1
ADHGEPIGR	AGGSFTVRADHGEPIG	DHGEPIGRGTKVILHL	R	A	D	G	R	G	9	0	950.457	comp65289_c0_seq1_1 len=1940 path=[10131:0-119 1962:120-152 1995:153-1939]	comp65289_c0_seq1_1 len=1940 path=[10131:0-119 1962:120-152 1995:153-1939]	197	205	yes	yes	2	0.0055203	126.55	2318500			1
ADINTPVRDPQIDK	RPPVIIRKADINTPVR	VRDPQIDKYGGRLRIT	K	A	D	D	K	Y	14	1	1580.82	Haliotis_sp_idb_3591_c0_g1_i1	Haliotis_sp_idb_3591_c0_g1_i1	1111	1124	yes	yes	2;3	0.0021873	74.789	12213000			4
ADLINNLGTIAK	DTGIGMTKADLINNLG	NNLGTIAKSGTKAFME	K	A	D	A	K	S	12	0	1241.7	comp65289_c0_seq1_1 len=1940 path=[10131:0-119 1962:120-152 1995:153-1939]	comp65289_c0_seq1_1 len=1940 path=[10131:0-119 1962:120-152 1995:153-1939]	124	135	no	no	2	0.0057727	88.021	29970000			4
ADQLTEEQIAEFK	________________	EEQIAEFKEAFSLFDK	M	A	D	F	K	E	13	0	1520.74	tr|B3SND3|B3SND3_HALDV Calmodulin OS=Haliotis diversicolor GN=CaM PE=2 SV=1;Haliotis_sp_Tri_60708_c0_g1_i1;Haliotis_sp_Tri_60705_c0_g1_i1;Haliotis_sp_CLC_2357_c0_g1_i1;Haliotis_sp_CLC_2356_c0_g1_i1	tr|B3SND3|B3SND3_HALDV Calmodulin OS=Haliotis diversicolor GN=CaM PE=2 SV=1	2	14	yes	no	2	4.3628e-05	119.87	48721000			5
AEANAQAVSMANVDAK	KALEALAKAEANAQAV	SMANVDAKAAAQVQAK	K	A	E	A	K	A	16	0	1588.75	Haliotis_sp_CLC_303_c0_g1_i1;Haliotis_sp_Tri_125184_c0_g1_i1	Haliotis_sp_CLC_303_c0_g1_i1	226	241	yes	no	2;3	1.4881e-26	158.17	51864000	318		12
AEEDEFSLAK	AQANAKSKAEEDEFSL	EDEFSLAKTAADSLVH	K	A	E	A	K	T	10	0	1137.52	Haliotis_sp_CLC_303_c0_g1_i1;Haliotis_sp_Tri_125184_c0_g1_i1	Haliotis_sp_CLC_303_c0_g1_i1	136	145	yes	no	2	0.011986	91.549	58744000			2
AEGYIWTVALCR	NAFGKDFRAEGYIWTV	IWTVALCRKDSDGDGR	R	A	E	C	R	K	12	0	1437.71	Haliotis_sp_idb_10968_c0_g1_i1;comp112534_c0_seq1_2 len=422 path=[400:0-421];Haliotis_sp_idb_10969_c0_g1_i1	Haliotis_sp_idb_10968_c0_g1_i1	67	78	yes	no	2;3	1.3584e-09	136.96	1181400000			24
AEGYIWTVALCRK	NAFGKDFRAEGYIWTV	WTVALCRKDSDGDGRN	R	A	E	R	K	D	13	1	1565.8	Haliotis_sp_idb_10968_c0_g1_i1;comp112534_c0_seq1_2 len=422 path=[400:0-421];Haliotis_sp_idb_10969_c0_g1_i1	Haliotis_sp_idb_10968_c0_g1_i1	67	79	yes	no	2;3	3.7184e-05	105.65	131460000			16
AELNEFLTR	FVADGIFKAELNEFLT	ELNEFLTRELAEDGYS	K	A	E	T	R	E	9	0	1091.56	comp78671_c0_seq1_1 len=812 path=[790:0-691 1898:692-698 1905:699-771 1562:772-811];Haliotis_sp_CLC_1391_c0_g1_i1;Haliotis_sp_idb_68664_c0_g1_i1;Haliotis_sp_Tri_79257_c0_g1_i1;comp84331_c0_seq1_3 len=799 path=[1:0-72 74:73-79 81:80-597 599:598-619 621:620-798]	comp78671_c0_seq1_1 len=812 path=[790:0-691 1898:692-698 1905:699-771 1562:772-811]	23	31	yes	no	2	0.0065142	130.66	12073000			1
AEQAAQLEILGHQLR	SEDAMKRRAEQAAQLE	EILGHQLRSLIRQASF	R	A	E	L	R	S	15	0	1675.9	Haliotis_sp_idb_3074_c0_g1_i1	Haliotis_sp_idb_3074_c0_g1_i1	1185	1199	yes	yes	2;3	1.9079e-23	156.17	415870000			33
AEYPGNNAIQNQAGSFLSQGTNPAQYK	TPSVATQKAEYPGNNA	GTNPAQYKYPDRKPLT	K	A	E	Y	K	Y	27	0	2867.35	Haliotis_sp_Tri_73035_c0_g1_i1	Haliotis_sp_Tri_73035_c0_g1_i1	370	396	yes	yes	3	2.276e-31	115.58	195010000			7
AFAMFPDMK	PGQTVNFRAFAMFPDM	FAMFPDMKVYTGALDI	R	A	F	M	K	V	9	0	1056.48	Haliotis_sp_Tri_105613_c0_g1_i1	Haliotis_sp_Tri_105613_c0_g1_i1	134	142	yes	yes	2	0.0079546	92.051	90247000	515;516		2
AFASAQASAEASVSAVR	ASVRAARRAFASAQAS	EASVSAVRSSEGRARS	R	A	F	V	R	S	17	0	1621.81	Haliotis_sp_Tri_107535_c0_g1_i1;Haliotis_sp_CLC_21_c0_g1_i1	Haliotis_sp_Tri_107535_c0_g1_i1	167	183	yes	no	2;3	1.7938e-32	153.72	190790000			41
AFASATAR	AGVRSSGRAFASATAR	AFASATARARASVSAA	R	A	F	A	R	A	8	0	793.408	Haliotis_sp_Tri_107535_c0_g1_i1;Haliotis_sp_CLC_21_c0_g1_i1;sp|P86732|GAAP_HALAI Glycine, alanine and asparagine-rich protein OS=Haliotis asinina PE=1 SV=1	Haliotis_sp_Tri_107535_c0_g1_i1	216	223	yes	no	2	0.035341	122.18	89007000			2
AFCSAHPDSAVANPQHCGQYYK	SVTTAALRAFCSAHPD	QHCGQYYKCTPTGGPP	R	A	F	Y	K	C	22	0	2507.07	Haliotis_sp_idb_1745_c0_g1_i1;Haliotis_sp_CLC_2232_c0_g1_i1	Haliotis_sp_idb_1745_c0_g1_i1	523	544	yes	no	3;4	6.4565e-07	84.249	50929000			4
AFSQALAAADAEAQEYTTTLTATVAQANSLAQAQANAK	AQAEANIRAFSQALAA	AQAQANAKSKAEEDEF	R	A	F	A	K	S	38	0	3809.87	Haliotis_sp_CLC_303_c0_g1_i1;Haliotis_sp_Tri_125184_c0_g1_i1	Haliotis_sp_CLC_303_c0_g1_i1	96	133	yes	no	4	1.5927e-37	90.287	2379900			1
AFVEPYSGQSDYSASSLHVEGR	GDKLRVTKAFVEPYSG	SSLHVEGRQLTLELEN	K	A	F	G	R	Q	22	0	2385.09	Haliotis_sp_Tri_129603_c0_g1_i1;comp105495_c0_seq9_4 len=2286 path=[9783:0-21 1946:22-1210 3135:1211-1564 19827:1565-1565 3490:1566-1729 3654:1730-2285];comp105495_c0_seq23_4 len=2970 path=[19402:0-22 1262:23-58 19462:59-65 1305:66-160 1400:161-295 1535:296-322 19538:323-324 1565:325-335 1576:336-374 1615:375-416 1657:417-426 1667:427-437 1678:438-503 19643:504-507 1748:508-513 1754:514-548 19668…	Haliotis_sp_Tri_129603_c0_g1_i1	345	366	yes	no	3	1.8697e-16	106.86	26232000			5
AFVVVNTATLQMTAPSFR	ESAFLQQKAFVVVNTA	QMTAPSFRHLHVGVEV	K	A	F	F	R	H	18	0	1952.02	Haliotis_sp_idb_13068_c0_g1_i1;Haliotis_sp_CLC_146_c0_g1_i1;Haliotis_sp_idb_13069_c0_g1_i1	Haliotis_sp_idb_13068_c0_g1_i1	46	63	yes	no	2	8.5602e-05	85.937	3210400	306		1
AGEFMTCECVLR	YPGGTSGRAGEFMTCE	MTCECVLRTEPNSSIT	R	A	G	L	R	T	12	0	1471.63	Haliotis_sp_idb_2814_c0_g1_i1	Haliotis_sp_idb_2814_c0_g1_i1	346	357	yes	yes	2	0.0016943	90.614	22824000	417		2
AGELTEDEVER	ADIDLTKRAGELTEDE	LTEDEVERVITIMQNP	R	A	G	E	R	V	11	0	1246.57	comp64232_c1_seq1_4 len=293 path=[721:0-292]	comp64232_c1_seq1_4 len=293 path=[721:0-292]	62	72	yes	yes	2	1.9249e-11	105.13	6196900			0
AGFAGDDAPR	DNGSGMCKAGFAGDDA	FAGDDAPRAVFPSIVG	K	A	G	P	R	A	10	0	975.441	tr|B3TK83|B3TK83_HALDV Beta-actin 2 OS=Haliotis diversicolor PE=2 SV=1;tr|Q256S1|Q256S1_HALTU Actin OS=Haliotis tuberculata GN=actin PE=2 SV=1;tr|B3SNT2|B3SNT2_HALDV Actin OS=Haliotis diversicolor PE=2 SV=1;Haliotis_sp_Tri_131427_c0_g1_i1;comp103470_c1_seq20_6 len=1319 path=[18001:0-239 25907:240-242 1593:243-278 25943:279-283 25948:284-287 25952:288-331 21354:332-362 1713:363-373 26024:374-391 1…	tr|B3TK83|B3TK83_HALDV Beta-actin 2 OS=Haliotis diversicolor PE=2 SV=1	19	28	no	no	2	0.019717	92.538	270580000			4
AGGSASAMLQPLLDNQVGFK	SYQRDSFKAGGSASAM	LDNQVGFKNMQNVEHV	K	A	G	F	K	N	20	0	2003.01	comp27958_c0_seq1_3 len=520 path=[1:0-334 336:335-519]	comp27958_c0_seq1_3 len=520 path=[1:0-334 336:335-519]	87	106	yes	yes	2	0.00010966	74.732	9181200	74		1
AGGSTFAIITSK	TLTANDTKAGGSTFAI	TFAIITSKCRTTDADS	K	A	G	S	K	C	12	0	1151.62	Haliotis_sp_Tri_3408_c0_g1_i1	Haliotis_sp_Tri_3408_c0_g1_i1	292	303	yes	yes	2	0.0012664	101.53	16378000			2
AGLQFPVGR	KAVSRSARAGLQFPVG	GLQFPVGRIHRHLKNR	R	A	G	G	R	I	9	0	943.524	tr|B6VEZ2|B6VEZ2_HALDI Histone H2A OS=Haliotis discus discus PE=2 SV=1;Haliotis_sp_Tri_52307_c0_g1_i1;comp81268_c0_seq2_1 len=671 path=[649:0-389 1039:390-670];comp109115_c0_seq1_5 len=944 path=[1:0-943];comp269223_c0_seq1_1 len=305 path=[1:0-304];comp182383_c0_seq1_1 len=374 path=[352:0-373];tr|B6RB38|B6RB38_HALDI Histone H2A OS=Haliotis discus discus PE=2 SV=1;Haliotis_sp_Tri_108347_c0_g1_i1;co…	tr|B6VEZ2|B6VEZ2_HALDI Histone H2A OS=Haliotis discus discus PE=2 SV=1	24	32	no	no	2	0.013708	111.95	409110000			18
AGVNTVTTLVENK	TKRPPVLRAGVNTVTT	VTTLVENKKAQLVVIA	R	A	G	N	K	K	13	0	1344.72	comp109751_c0_seq1_6 len=867 path=[845:0-866]	comp109751_c0_seq1_6 len=867 path=[845:0-866]	143	155	yes	yes	2	0.00024544	100.22	10642000			1
AGYYCCNTGCLNICVPK	CHSDRECKAGYYCCNT	CLNICVPKPKPGLCPA	K	A	G	P	K	P	17	0	2048.86	sp|P84811|PWAP_HALLA Perlwapin OS=Haliotis laevigata PE=1 SV=1	sp|P84811|PWAP_HALLA Perlwapin OS=Haliotis laevigata PE=1 SV=1	29	45	yes	yes	2;3	1.6946e-23	150.39	2438200000			27
AGYYCCNTGCLNICVPKPK	CHSDRECKAGYYCCNT	NICVPKPKPGLCPAIR	K	A	G	P	K	P	19	1	2274.01	sp|P84811|PWAP_HALLA Perlwapin OS=Haliotis laevigata PE=1 SV=1	sp|P84811|PWAP_HALLA Perlwapin OS=Haliotis laevigata PE=1 SV=1	29	47	yes	yes	3;4	3.2906e-54	168.42	2130400000			16
AHFPKYYFNSR	PKDTGPCRAHFPKYYF	PKYYFNSRTRLCEKFV	R	A	H	S	R	T	11	1	1428.69	comp84928_c0_seq1_4 len=593 path=[571:0-73 645:74-129 1852:130-130 1387:131-175 1872:176-361 933:362-413 985:414-445 1017:446-450 1022:451-592]	comp84928_c0_seq1_4 len=593 path=[571:0-73 645:74-129 1852:130-130 1387:131-175 1872:176-361 933:362-413 985:414-445 1017:446-450 1022:451-592]	65	75	yes	yes	3	0.027763	75.849	20320000			1
AHSSMVGVNLPQK	DAFGTAHRAHSSMVGV	VGVNLPQKAGGFLMKK	R	A	H	Q	K	A	13	0	1366.7	comp118163_c0_seq1_4 len=717 path=[1:0-716]	comp118163_c0_seq1_4 len=717 path=[1:0-716]	191	203	yes	yes	2;3	0.00021805	120.84	39281000	49		2
AHTNAGMFIMSVGHVEYAMFCPR	CFCYCPHKAHTNAGMF	EYAMFCPRGLVWTQAK	K	A	H	P	R	G	23	0	2625.17	Haliotis_sp_idb_42414_c0_g1_i1;comp188351_c0_seq1_6 len=718 path=[1:0-717]	Haliotis_sp_idb_42414_c0_g1_i1	127	149	yes	no	3;4	6.7841e-24	108.08	19309000	472;473;474		5
AIDSTANMILMTK	CPLYVNKRAIDSTANM	ANMILMTKMAEMFAL_	R	A	I	T	K	M	13	0	1407.71	Haliotis_sp_CLC_12027_c0_g1_i1;Haliotis_sp_idb_54497_c0_g1_i1	Haliotis_sp_CLC_12027_c0_g1_i1	161	173	yes	no	2;3	3.1477e-14	167.73	42974000000	299;300		53
AIGLCAQGVR	LKPDEICKAIGLCAQG	GLCAQGVRAVKPKVSA	K	A	I	V	R	A	10	0	1043.55	Haliotis_sp_Tri_62946_c0_g1_i1;Haliotis_sp_idb_29553_c0_g1_i1;comp99065_c0_seq1_4 len=2210 path=[1:0-324 326:325-450 452:451-460 462:461-530 532:531-594 596:595-630 632:631-644 646:645-679 4616:680-720 722:721-755 4398:756-841 843:842-891 893:892-1008 1010:1009-1027 1029:1028-2068 6394:2069-2078 6405:2079-2209];Haliotis_sp_idb_29552_c0_g1_i1	Haliotis_sp_Tri_62946_c0_g1_i1	307	316	yes	no	2	0.0032051	109.71	928360			2
AIIIFVPVPQLK	IEVGGGRKAIIIFVPV	FVPVPQLKSFQKIQVR	K	A	I	L	K	S	12	0	1336.85	comp46413_c0_seq1_1 len=643 path=[621:0-642]	comp46413_c0_seq1_1 len=643 path=[621:0-642]	66	77	yes	yes	2	0.02211	70.942	0			1
AILGSVSQYVLNHSSIPVTIIPK	RGLGAFQRAILGSVSQ	IPVTIIPKKA______	R	A	I	P	K	K	23	0	2435.38	Haliotis_sp_Tri_129753_c0_g1_i1;comp102930_c0_seq1_5 len=2482 path=[1:0-245 247:246-278 280:279-294 296:295-442 444:443-462 8038:463-516 521:517-619 8120:620-636 5253:637-652 8145:653-741 5172:742-760 764:761-1008 8270:1009-1029 1033:1030-1105 1109:1106-1125 8321:1126-1152 1156:1153-1341 1345:1342-1358 1362:1359-1441 5058:1442-1490 1494:1491-1514 8477:1515-1535 1539:1536-1645 5572:1646-1649 1653:…	Haliotis_sp_Tri_129753_c0_g1_i1	124	146	yes	no	3	3.482e-53	138.82	10463000			2
AILSVPAEFDAMQR	NLSAPVTKAILSVPAE	AEFDAMQRNYTIKAAA	K	A	I	Q	R	N	14	0	1546.78	Haliotis_sp_idb_2214_c0_g1_i1;comp106543_c0_seq12_5 len=1411 path=[3449:0-30 12683:31-58 3508:59-337 3787:338-349 17373:350-528 3978:529-529 3979:530-553 4003:554-889 4339:890-913 4363:914-1410];comp106543_c0_seq11_6 len=1451 path=[3409:0-23 14576:24-25 3435:26-39 3449:40-70 3480:71-98 3508:99-377 3787:378-389 17373:390-568 3978:569-569 3979:570-593 4003:594-929 4339:930-953 4363:954-1450];comp10…	Haliotis_sp_idb_2214_c0_g1_i1	172	185	yes	no	2	0.0029117	75.589	62452000	32		7
AILVDLEPGTMDSVR	TGGKYVPRAILVDLEP	PGTMDSVRSGPFGQIF	R	A	I	V	R	S	15	0	1614.83	comp109271_c0_seq1_3 len=1300 path=[1:0-1299];tr|B6RB84|B6RB84_HALDI Beta-tubulin (Fragment) OS=Haliotis discus discus PE=2 SV=1	comp109271_c0_seq1_3 len=1300 path=[1:0-1299]	116	130	no	no	2	0.0037655	62.287	20879000	38		2
AINQGGLTSVAVR	YQVEYAFKAINQGGLT	GLTSVAVRGKDCAVIV	K	A	I	V	R	G	13	0	1284.71	comp205463_c0_seq1_5 len=574 path=[552:0-573];Haliotis_sp_idb_35864_c0_g1_i1;comp88207_c0_seq1_4 len=1165 path=[1:0-60 62:61-839 841:840-852 854:853-1037 1039:1038-1093 1095:1094-1164]	comp205463_c0_seq1_5 len=574 path=[552:0-573]	51	63	yes	no	2	0.0029363	90.412	24052000			3
AINYEIMQTTR	VYGDRLQKAINYEIMQ	YEIMQTTRMSLPG___	K	A	I	T	R	M	11	0	1338.66	Haliotis_sp_Tri_1743_c0_g1_i1;comp89145_c0_seq2_3 len=654 path=[1328:0-27 1356:28-167 1496:168-194 1523:195-206 1535:207-257 1586:258-313 1642:314-316 1645:317-321 1650:322-401 1730:402-455 1784:456-496 1825:497-511 1840:512-583 1912:584-595 1924:596-618 1947:619-653]	Haliotis_sp_Tri_1743_c0_g1_i1	234	244	yes	no	2	0.00017884	122.7	719300000	574		21
AIQKVHELLAAGR	SGGQNVPKAIQKVHEL	HELLAAGRGSVPKLGI	K	A	I	G	R	G	13	1	1404.82	Haliotis_sp_CLC_4146_c0_g1_i1;comp87152_c0_seq1_4 len=1152 path=[1:0-8 10:9-10 12:11-34 36:35-35 37:36-59 61:60-303 305:304-306 308:307-330 332:331-879 881:880-903 905:904-1151];Haliotis_sp_idb_7271_c0_g1_i1	Haliotis_sp_CLC_4146_c0_g1_i1	115	127	yes	no	3	9.6108e-05	110.38	7510700			1
AISDYTQSFTK	VVRDPVTRAISDYTQS	DYTQSFTKRPYLKPFE	R	A	I	T	K	R	11	0	1259.6	Haliotis_sp_Tri_123348_c0_g1_i1;comp98866_c0_seq1_1 len=3558 path=[1:0-163 165:164-165 167:166-323 325:324-2413 2415:2414-2430 2432:2431-2654 2658:2655-2725 2729:2726-2749 2753:2750-2843 2847:2844-2867 2871:2868-3005 3009:3006-3029 3033:3030-3057 3061:3058-3081 3085:3082-3089 3093:3090-3113 3117:3114-3133 3137:3134-3157 3161:3158-3177 3181:3178-3201 3205:3202-3392 3396:3393-3393 3397:3394-3417 34…	Haliotis_sp_Tri_123348_c0_g1_i1	284	294	yes	no	2	0.0080161	95.618	101680000			5
AIVAIENPADVSVISSR	EKLLLAARAIVAIENP	DVSVISSRNTGQRAVL	R	A	I	S	R	N	17	0	1739.94	comp48021_c0_seq1_2 len=1014 path=[1:0-822 824:823-1013]	comp48021_c0_seq1_2 len=1014 path=[1:0-822 824:823-1013]	84	100	yes	yes	2	8.8075e-29	137.61	24885000			3
AKFEELNMDLFR	DFSETLTRAKFEELNM	ELNMDLFRSTMKPVQK	R	A	K	F	R	S	12	1	1511.74	comp136401_c0_seq1_5 len=2422 path=[2400:0-2421];Haliotis_sp_Tri_2770_c0_g1_i1;comp99703_c0_seq1_2 len=2817 path=[2795:0-1060 3856:1061-1739 4535:1740-1764 4560:1765-1802 4598:1803-1812 4608:1813-1836 4632:1837-2307 5103:2308-2429 5225:2430-2816]	comp136401_c0_seq1_5 len=2422 path=[2400:0-2421]	367	378	yes	no	3	0.014522	60.157	3059900			1
ALACDHSDKVTCACAER	PGTLWDHRALACDHSD	VTCACAERND______	R	A	L	E	R	N	17	1	1962.83	Haliotis_sp_idb_53451_c0_g1_i1	Haliotis_sp_idb_53451_c0_g1_i1	220	236	yes	yes	3;4	1.1213e-07	107.5	8794100			3
ALANSLACQGK	AQEEYIKRALANSLAC	NSLACQGKYTPSGQSG	R	A	L	G	K	Y	11	0	1131.57	comp23247_c0_seq1_2 len=1455 path=[1433:0-1210 2644:1211-1454]	comp23247_c0_seq1_2 len=1455 path=[1433:0-1210 2644:1211-1454]	392	402	yes	yes	2	0.0044399	104.22	3929000			1
ALCAQDPSRPLPHK	ASNDAEAKALCAQDPS	PSRPLPHKGHCAKYFE	K	A	L	H	K	G	14	1	1588.81	Haliotis_sp_idb_1745_c0_g1_i1;Haliotis_sp_CLC_2232_c0_g1_i1	Haliotis_sp_idb_1745_c0_g1_i1	848	861	yes	no	2;3;4	8.0703e-15	151.74	168750000			9
ALDRDQTTQTELK	KEVVTKLRALDRDQTT	QTTQTELKQFVKDNIC	R	A	L	L	K	Q	13	1	1517.77	Haliotis_sp_Tri_62946_c0_g1_i1;Haliotis_sp_idb_29553_c0_g1_i1;comp99065_c0_seq1_4 len=2210 path=[1:0-324 326:325-450 452:451-460 462:461-530 532:531-594 596:595-630 632:631-644 646:645-679 4616:680-720 722:721-755 4398:756-841 843:842-891 893:892-1008 1010:1009-1027 1029:1028-2068 6394:2069-2078 6405:2079-2209];Haliotis_sp_idb_29552_c0_g1_i1	Haliotis_sp_Tri_62946_c0_g1_i1	142	154	yes	no	2;3	1.5228e-15	150.49	257120000			32
ALDSVFEGTYMAK	DLSEEHLKALDSVFEG	FEGTYMAKYPVVGYMD	K	A	L	A	K	Y	13	0	1430.68	Haliotis_sp_Tri_102529_c0_g1_i1;Haliotis_sp_idb_15781_c0_g1_i1;comp91382_c0_seq3_6 len=2048 path=[2094:0-775 2870:776-1120 3215:1121-1135 3230:1136-1214 3309:1215-1457 3552:1458-1473 3568:1474-1511 3606:1512-1903 5632:1904-2047];comp91382_c0_seq1_6 len=2116 path=[2094:0-775 2870:776-1120 3215:1121-1135 3230:1136-1214 3309:1215-1457 3552:1458-1473 3568:1474-1511 3606:1512-1903 3998:1904-2115]	Haliotis_sp_Tri_102529_c0_g1_i1	80	92	yes	no	2	0.0056628	74.987	8112400	131		2
ALDTMNFDVIK	QQPADAERALDTMNFD	TMNFDVIKGKPVRIMW	R	A	L	I	K	G	11	0	1265.63	comp25767_c0_seq1_2 len=1013 path=[991:0-491 1483:492-1012]	comp25767_c0_seq1_2 len=1013 path=[991:0-491 1483:492-1012]	213	223	yes	yes	2	0.0027612	96.229	1820400	72		1
ALESPERPFLAILGGAK	KELNYFAKALESPERP	LAILGGAKVADK____	K	A	L	A	K	V	17	1	1767.99	comp118163_c0_seq1_4 len=717 path=[1:0-716]	comp118163_c0_seq1_4 len=717 path=[1:0-716]	219	235	yes	yes	2;3	8.51e-32	145.69	13747000			2
ALGQNPTNAEVLK	SQCGDVMRALGQNPTN	PTNAEVLKVLGNPKSD	R	A	L	L	K	V	13	0	1353.73	comp41851_c0_seq2_2 len=628 path=[1:0-450 452:451-627];comp41851_c0_seq1_2 len=673 path=[1:0-450 1300:451-495 452:496-672]	comp41851_c0_seq2_2 len=628 path=[1:0-450 452:451-627]	46	58	yes	no	2	0.01528	75.102	9551000			2
ALHSFVYDGTNQR	VNSRTTARALHSFVYD	VYDGTNQRYLISSNRN	R	A	L	Q	R	Y	13	0	1506.72	Haliotis_sp_idb_19681_c0_g1_i1;Haliotis_sp_CLC_2860_c0_g1_i1	Haliotis_sp_idb_19681_c0_g1_i1	61	73	yes	no	2;3	5.6723e-07	128.68	102630000			4
ALIAAQYSGAQVR	PENWRAFKALIAAQYS	QYSGAQVRVLSAPPHF	K	A	L	V	R	V	13	0	1346.73	comp24999_c0_seq1_4 len=1380 path=[1358:0-698 2057:699-1379]	comp24999_c0_seq1_4 len=1380 path=[1358:0-698 2057:699-1379]	17	29	yes	yes	2	9.671e-07	116.03	41724000			3
ALIAGGGAPEIELALR	IRCLVKKRALIAGGGA	PEIELALRLTEYSRTL	R	A	L	L	R	L	16	0	1549.88	comp29330_c0_seq1_4 len=773 path=[1:0-772]	comp29330_c0_seq1_4 len=773 path=[1:0-772]	74	89	yes	yes	2	0.0012328	81.448	2328100			1
ALIRPCPDGTIFR	YYRMVHKRALIRPCPD	CPDGTIFREELCRCDY	R	A	L	F	R	E	13	1	1514.8	Haliotis_sp_idb_13357_c0_g1_i1;Haliotis_sp_idb_13358_c0_g1_i1	Haliotis_sp_idb_13357_c0_g1_i1	559	571	yes	no	3	5.1883e-05	115.12	76259000			14
ALIVGGCGGADR	GALETRQRALIVGGCG	GGCGGADRFQGSIDEL	R	A	L	D	R	F	12	0	1144.57	Haliotis_sp_CLC_2347_c0_g1_i1;Haliotis_sp_idb_28940_c0_g1_i1;comp238950_c0_seq1_2 len=684 path=[1:0-683]	Haliotis_sp_CLC_2347_c0_g1_i1	589	600	yes	no	2	0.00096999	103.91	187460000			9
ALLEFLR	GVKKGGTRALLEFLRI	RALLEFLRIHPDVRAP	R	A	L	L	R	I	7	0	860.512	Haliotis_sp_Tri_123348_c0_g1_i1;comp98866_c0_seq1_1 len=3558 path=[1:0-163 165:164-165 167:166-323 325:324-2413 2415:2414-2430 2432:2431-2654 2658:2655-2725 2729:2726-2749 2753:2750-2843 2847:2844-2867 2871:2868-3005 3009:3006-3029 3033:3030-3057 3061:3058-3081 3085:3082-3089 3093:3090-3113 3117:3114-3133 3137:3134-3157 3161:3158-3177 3181:3178-3201 3205:3202-3392 3396:3393-3393 3397:3394-3417 34…	Haliotis_sp_Tri_123348_c0_g1_i1	202	208	yes	no	2	0.020675	100.74	0			1
ALLELQLEPEELYQTFQR	LMMNKMDRALLELQLE	ELYQTFQRIVENVNVI	R	A	L	Q	R	I	18	0	2219.15	comp62063_c0_seq1_1 len=3033 path=[1:0-911 913:912-1644 1646:1645-2400 2402:2401-3032]	comp62063_c0_seq1_1 len=3033 path=[1:0-911 913:912-1644 1646:1645-2400 2402:2401-3032]	185	202	yes	yes	2;3	0.00023629	66.068	10131000			2
ALLEVVQSGGK	LTIKLVIKALLEVVQS	EVVQSGGKNIELAVMR	K	A	L	G	K	N	11	0	1099.62	comp18904_c0_seq1_2 len=692 path=[670:0-500 1171:501-691];Haliotis_sp_Tri_59763_c0_g1_i1;comp94399_c0_seq2_3 len=1524 path=[1502:0-853 2356:854-893 2396:894-953 2456:954-1012 4230:1013-1025 2528:1026-1126 4261:1127-1149 2652:1150-1197 4300:1198-1199 4302:1200-1281 2784:1282-1523];comp94399_c0_seq1_3 len=1552 path=[1502:0-853 4154:854-866 3088:867-881 2356:882-921 2396:922-981 2456:982-1040 4230:1…	comp18904_c0_seq1_2 len=692 path=[670:0-500 1171:501-691]	148	158	yes	no	2	0.0031194	108.7	73371000			4
ALMLQGVDLLADAVAVTMGPK	VKFGADARALMLQGVD	VAVTMGPKGRTVIIEQ	R	A	L	P	K	G	21	0	2112.13	comp47548_c0_seq1_2 len=1276 path=[1:0-1275]	comp47548_c0_seq1_2 len=1276 path=[1:0-1275]	53	73	yes	yes	3	1.1484e-05	81.016	15351000	84;85		1
ALPGGNPCFPISVPPNDPFFVGR	GAAAFAARALPGGNPC	NDPFFVGRTCLSFTRS	R	A	L	G	R	T	23	0	2454.22	Haliotis_sp_idb_25746_c0_g1_i1;Haliotis_sp_idb_25748_c0_g1_i1	Haliotis_sp_idb_25746_c0_g1_i1	205	227	yes	no	3	2.2294e-06	75.064	7553400			1
ALPVTVPAQSEPTAR	GAIPSKSRALPVTVPA	AQSEPTARSSIKLTRP	R	A	L	A	R	S	15	0	1535.83	Haliotis_sp_CLC_73_c0_g1_i1	Haliotis_sp_CLC_73_c0_g1_i1	521	535	yes	yes	2;3	2.0943e-08	109.83	8024300000			42
ALSMDDIETADAHDIK	LVLPHFAKALSMDDIE	TADAHDIKLHLANAGN	K	A	L	I	K	L	16	0	1743.8	Haliotis_sp_idb_5896_c0_g1_i1	Haliotis_sp_idb_5896_c0_g1_i1	600	615	yes	yes	3	2.7253e-05	99.747	144880000	496		13
ALSPSSSSSVASSK	NLPQAILKALSPSSSS	SSSVASSKPATATVTV	K	A	L	S	K	P	14	0	1293.64	Haliotis_sp_CLC_73_c0_g1_i1	Haliotis_sp_CLC_73_c0_g1_i1	426	439	yes	yes	2	5.3643e-06	112.42	112500000			22
ALSPSSSSSVASSKPATATVTVK	NLPQAILKALSPSSSS	ATATVTVKRAPASPAT	K	A	L	V	K	R	23	1	2162.14	Haliotis_sp_CLC_73_c0_g1_i1	Haliotis_sp_CLC_73_c0_g1_i1	426	448	yes	yes	2;3;4	5.773e-13	96.016	3439500000			23
ALTPAASVTASVTSSAK	TSTPATAKALTPAASV	ASVTSSAKAKASAAKE	K	A	L	A	K	A	17	0	1560.84	Haliotis_sp_Tri_108584_c0_g1_i1	Haliotis_sp_Tri_108584_c0_g1_i1	68	84	yes	yes	2;3	1.4974e-13	117.18	29433000000			195
ALTPAASVTASVTSSAKAK	TSTPATAKALTPAASV	VTSSAKAKASAAKEDR	K	A	L	A	K	A	19	1	1759.97	Haliotis_sp_Tri_108584_c0_g1_i1	Haliotis_sp_Tri_108584_c0_g1_i1	68	86	yes	yes	3	1.288e-06	90.453	61428000			7
ALTPAASVTASVTSSAKAKASAAK	TSTPATAKALTPAASV	KAKASAAKEDRYLHSL	K	A	L	A	K	E	24	2	2188.21	Haliotis_sp_Tri_108584_c0_g1_i1	Haliotis_sp_Tri_108584_c0_g1_i1	68	91	yes	yes	4	1.8328e-05	66.467	11857000			1
ALTSEYLDCDK	GPNIYPGKALTSEYLD	SEYLDCDKERTRNMKV	K	A	L	D	K	E	11	0	1313.58	Haliotis_sp_idb_1745_c0_g1_i1;Haliotis_sp_CLC_2232_c0_g1_i1;comp170175_c0_seq1_6 len=323 path=[1:0-322]	Haliotis_sp_idb_1745_c0_g1_i1	332	342	yes	no	2	0.0086849	94.767	23715000			2
ALTSEYLDCDKER	GPNIYPGKALTSEYLD	YLDCDKERTRNMKVCL	K	A	L	E	R	T	13	1	1598.72	Haliotis_sp_idb_1745_c0_g1_i1;Haliotis_sp_CLC_2232_c0_g1_i1;comp170175_c0_seq1_6 len=323 path=[1:0-322]	Haliotis_sp_idb_1745_c0_g1_i1	332	344	yes	no	2;3	8.3539e-21	214.81	680400000			25
ALYFIVYDGINER	VNSTSTLRALYFIVYD	VYDGINERYLITGDRN	R	A	L	E	R	Y	13	0	1571.8	Haliotis_sp_idb_22001_c0_g1_i1;Haliotis_sp_idb_22004_c0_g1_i1	Haliotis_sp_idb_22001_c0_g1_i1	74	86	yes	no	2;3	0.0005288	100.22	149750000			12
ALYFIVYDGVNDR	VNSTTTMRALYFIVYD	VYDGVNDRYLVSGDRS	R	A	L	D	R	Y	13	0	1543.77	Haliotis_sp_Tri_31898_c0_g1_i1;Haliotis_sp_idb_24481_c0_g1_i1	Haliotis_sp_Tri_31898_c0_g1_i1	43	55	no	no	2;3	0.00014745	92.856	62005000			6
ALYVIIYDGVNQR	VNSTTTLRALYVIIYD	IYDGVNQRYLITGDRS	R	A	L	Q	R	Y	13	0	1522.81	Haliotis_sp_Tri_31892_c0_g1_i1;comp22593_c0_seq1_3 len=735 path=[1:0-734];Haliotis_sp_CLC_1876_c0_g1_i1	Haliotis_sp_Tri_31892_c0_g1_i1	43	55	no	no	2;3	4.1309e-16	153.34	1390500000			61
ALYYIVYDGPNQR	ANSTTRMRALYYIVYD	VYDGPNQRYLITGDRL	R	A	L	Q	R	Y	13	0	1570.78	Haliotis_sp_idb_40080_c0_g1_i1	Haliotis_sp_idb_40080_c0_g1_i1	33	45	yes	yes	2;3	0.00034499	96.745	26247000			3
AMAQAEHNPQNTLYDAK	EGVVVGFKAMAQAEHN	QNTLYDAKRFIGKVYR	K	A	M	A	K	R	17	0	1900.87	Haliotis_sp_idb_2214_c0_g1_i1;comp106543_c0_seq12_5 len=1411 path=[3449:0-30 12683:31-58 3508:59-337 3787:338-349 17373:350-528 3978:529-529 3979:530-553 4003:554-889 4339:890-913 4363:914-1410];comp106543_c0_seq11_6 len=1451 path=[3409:0-23 14576:24-25 3435:26-39 3449:40-70 3480:71-98 3508:99-377 3787:378-389 17373:390-568 3978:569-569 3979:570-593 4003:594-929 4339:930-953 4363:954-1450];comp10…	Haliotis_sp_idb_2214_c0_g1_i1	84	100	yes	no	3	0.00024532	71.263	28431000	33		3
AMDALSVR	FNTLVVLKAMDALSVR	AMDALSVRIDYEFGGR	K	A	M	V	R	I	8	0	861.438	Haliotis_sp_Tri_111928_c0_g1_i1;comp64272_c0_seq1_3 len=1172 path=[1150:0-1147 2298:1148-1171]	Haliotis_sp_Tri_111928_c0_g1_i1	214	221	yes	no	2	0.029866	87.639	35070000			2
AMSTQNSGMSESQLLTVAFETAFK	FLMQAIDRAMSTQNSG	VAFETAFKRMQALRFP	R	A	M	F	K	R	24	0	2577.21	Haliotis_sp_Tri_18127_c0_g1_i1	Haliotis_sp_Tri_18127_c0_g1_i1	224	247	yes	yes	3	2.0619e-18	103.94	7223400	594;595		2
AMYKPGQTVNFR	SILIQTDKAMYKPGQT	PGQTVNFRAFAMFPDM	K	A	M	F	R	A	12	1	1410.71	Haliotis_sp_Tri_105613_c0_g1_i1;comp59338_c0_seq1_5 len=1104 path=[1:0-1103]	Haliotis_sp_Tri_105613_c0_g1_i1	122	133	yes	no	3	0.0012438	91.961	89845000	517		8
ANCALQIGR	AFLGNIQRANCALQIG	NCALQIGRGTNFANFR	R	A	N	G	R	G	9	0	1001.51	Haliotis_sp_idb_25730_c0_g1_i1;Haliotis_sp_idb_25731_c0_g1_i1	Haliotis_sp_idb_25730_c0_g1_i1	744	752	yes	no	2	0.00041197	150.4	140830000			18
ANIGATDTGFTNIQK	EGRCRFKKANIGATDT	TGFTNIQKGNEADLQN	K	A	N	Q	K	G	15	0	1549.77	Haliotis_sp_Tri_108314_c0_g1_i1;comp96364_c0_seq22_5 len=1773 path=[3581:0-91 21921:92-234 3816:235-556 4138:557-580 4162:581-592 4174:593-604 4186:605-616 4198:617-628 4210:629-1299 3131:1300-1314 3146:1315-1319 3151:1320-1321 3153:1322-1373 3205:1374-1656 3488:1657-1677 3509:1678-1725 3557:1726-1726 3558:1727-1727 3559:1728-1772]	Haliotis_sp_Tri_108314_c0_g1_i1	220	234	yes	no	2	7.3042e-11	134.37	11733000			1
ANIHFHFVHTR	STTQHENKANIHFHFV	HFHFVHTRHVPARDVS	K	A	N	T	R	H	11	0	1377.71	Haliotis_sp_idb_12126_c0_g1_i1	Haliotis_sp_idb_12126_c0_g1_i1	160	170	yes	yes	3	0.01087	72.34	17828000			2
ANINVVLEPEAK	EPAPTVVRANINVVLE	VVLEPEAKSALILSGA	R	A	N	A	K	S	12	0	1295.71	Haliotis_sp_idb_17014_c0_g1_i1	Haliotis_sp_idb_17014_c0_g1_i1	30	41	yes	yes	2	9.7798e-07	132.5	165280000			5
ANMYYLPPGAAPFR	APLPYTPRANMYYLPP	PPGAAPFRPVPSPGRH	R	A	N	F	R	P	14	0	1566.77	Haliotis_sp_idb_34528_c0_g1_i1	Haliotis_sp_idb_34528_c0_g1_i1	161	174	yes	yes	2	0.0011901	85.554	23002000	433		5
ANMYYLPPGAAPFRPVPSPGR	APLPYTPRANMYYLPP	RPVPSPGRHPQTLPPG	R	A	N	G	R	H	21	1	2257.15	Haliotis_sp_idb_34528_c0_g1_i1	Haliotis_sp_idb_34528_c0_g1_i1	161	181	yes	yes	3	3.6009e-05	70.555	118390000	433		2
ANQCEAAHCIPCIVR	PISHCDYRANQCEAAH	HCIPCIVRYPSCKGLP	R	A	N	V	R	Y	15	0	1797.81	Haliotis_sp_Tri_109450_c0_g1_i1;comp101252_c0_seq3_2 len=1445 path=[12575:0-38 12614:39-47 12623:48-159 12735:160-162 12738:163-166 12742:167-571 13147:572-810 13386:811-817 13393:818-863 13439:864-947 13523:948-949 13525:950-1444];comp101252_c0_seq1_2 len=1553 path=[18161:0-28 18190:29-80 10039:81-104 10063:105-130 10089:131-245 10204:246-361 10320:362-385 17735:386-679 13147:680-918 13386:919-9…	Haliotis_sp_Tri_109450_c0_g1_i1	160	174	yes	no	3	2.2254e-09	112.42	183770000			3
ANQLLQSPLADVLSR	VVALGGSRANQLLQSP	PLADVLSRNVPVYFTT	R	A	N	S	R	N	15	0	1623.89	Haliotis_sp_idb_18725_c0_g1_i1	Haliotis_sp_idb_18725_c0_g1_i1	466	480	yes	yes	2;3	5.7284e-12	121.99	856960000			32
ANSINNLAGR	ASASASARANSINNLA	SINNLAGRLSSLVDAS	R	A	N	G	R	L	10	0	1028.54	Haliotis_sp_Tri_107535_c0_g1_i1;Haliotis_sp_CLC_21_c0_g1_i1	Haliotis_sp_Tri_107535_c0_g1_i1	30	39	yes	no	2	0.00019848	126.55	55107000			3
ANVLMTIVTHPDQPLPLK	GSLFKRPKANVLMTIV	PDQPLPLKKLAKFPVN	K	A	N	L	K	K	18	0	1986.1	Haliotis_sp_idb_7892_c0_g1_i1;comp104004_c0_seq4_5 len=1737 path=[4425:0-35 18479:36-51 4424:52-458 4883:459-461 4886:462-1736];comp104004_c0_seq2_5 len=2658 path=[1926:0-369 17363:370-373 2300:374-383 17370:384-391 17378:392-422 17431:423-439 3891:440-950 4402:951-958 4410:959-972 4424:973-1379 4883:1380-1382 4886:1383-2657]	Haliotis_sp_idb_7892_c0_g1_i1	88	105	yes	no	3	8.0912e-05	68.41	889660	21		1
ANVLMTIVTHPDQPLPLKK	GSLFKRPKANVLMTIV	DQPLPLKKLAKFPVND	K	A	N	K	K	L	19	1	2114.19	Haliotis_sp_idb_7892_c0_g1_i1;comp104004_c0_seq4_5 len=1737 path=[4425:0-35 18479:36-51 4424:52-458 4883:459-461 4886:462-1736];comp104004_c0_seq2_5 len=2658 path=[1926:0-369 17363:370-373 2300:374-383 17370:384-391 17378:392-422 17431:423-439 3891:440-950 4402:951-958 4410:959-972 4424:973-1379 4883:1380-1382 4886:1383-2657]	Haliotis_sp_idb_7892_c0_g1_i1	88	106	yes	no	4	3.5403e-07	88.565	51379000	21		4
ANVNINSVEPVK	AQVDPEIKANVNINSV	INSVEPVKGAQAETNL	K	A	N	V	K	G	12	0	1282.69	Haliotis_sp_idb_43368_c0_g1_i1	Haliotis_sp_idb_43368_c0_g1_i1	83	94	yes	yes	2	4.7045e-05	110.08	19107000			1
APASPATASSSK	TATVTVKRAPASPATA	PATASSSKASVVISRS	R	A	P	S	K	A	12	0	1073.54	Haliotis_sp_CLC_73_c0_g1_i1	Haliotis_sp_CLC_73_c0_g1_i1	450	461	yes	yes	2	0.0024963	95.417	17752000			3
APASPATASSSKASVVISR	TATVTVKRAPASPATA	KASVVISRSSKTSAES	R	A	P	S	R	S	19	1	1785.96	Haliotis_sp_CLC_73_c0_g1_i1	Haliotis_sp_CLC_73_c0_g1_i1	450	468	yes	yes	3	3.205e-13	118.72	60512000			4
APATQACFDK	LCDLDEFKAPATQACF	ATQACFDKNLLVIEDI	K	A	P	D	K	N	10	0	1107.5	Haliotis_sp_idb_39663_c0_g1_i1	Haliotis_sp_idb_39663_c0_g1_i1	16	25	yes	yes	2	0.00075636	127.51	9818000			2
APCDPIVTCVGDTTLTGK	VQRVQCFRAPCDPIVT	GDTTLTGKSGECPRVT	R	A	P	G	K	S	18	0	1903.9	Haliotis_sp_idb_45304_c0_g1_i1	Haliotis_sp_idb_45304_c0_g1_i1	239	256	yes	yes	2;3	2.6163e-24	139.88	112680000			9
APCDYIIGHCIGR	CGLRPEPKAPCDYIIG	IIGHCIGREKCIPCEA	K	A	P	G	R	E	13	0	1530.71	Haliotis_sp_idb_1745_c0_g1_i1;Haliotis_sp_CLC_2232_c0_g1_i1	Haliotis_sp_idb_1745_c0_g1_i1	296	308	yes	no	2;3	5.1389e-07	129.34	152620000			16
APGPEPHFFDR	LRIHPDVRAPGPEPHF	PEPHFFDRHYNKGLQW	R	A	P	D	R	H	11	0	1268.59	Haliotis_sp_Tri_123348_c0_g1_i1;comp98866_c0_seq1_1 len=3558 path=[1:0-163 165:164-165 167:166-323 325:324-2413 2415:2414-2430 2432:2431-2654 2658:2655-2725 2729:2726-2749 2753:2750-2843 2847:2844-2867 2871:2868-3005 3009:3006-3029 3033:3030-3057 3061:3058-3081 3085:3082-3089 3093:3090-3113 3117:3114-3133 3137:3134-3157 3161:3158-3177 3181:3178-3201 3205:3202-3392 3396:3393-3393 3397:3394-3417 34…	Haliotis_sp_Tri_123348_c0_g1_i1	215	225	yes	no	3	0.0045064	83.182	82073000			7
APIRPDIVNFVHTNLR	VTLPAVFKAPIRPDIV	NFVHTNLRKNNRQPYA	K	A	P	L	R	K	16	1	1861.03	comp25200_c0_seq1_1 len=1335 path=[1:0-215 217:216-1334]	comp25200_c0_seq1_1 len=1335 path=[1:0-215 217:216-1334]	30	45	yes	yes	3;4	0.00057489	68.845	6628200			2
APLPFPDPSTQNAALWGK	HPGPFPARAPLPFPDP	QNAALWGKDPFQITPP	R	A	P	G	K	D	18	0	1908.97	Haliotis_sp_idb_20008_c0_g1_i1;Haliotis_sp_CLC_363_c0_g1_i1	Haliotis_sp_idb_20008_c0_g1_i1	447	464	yes	no	2;3	2.1973e-09	114.64	23304000			6
APLPSHLSQNEVSSDK	IIPVQLARAPLPSHLS	QNEVSSDKSVVGEKAS	R	A	P	D	K	S	16	0	1707.84	Haliotis_sp_idb_36583_c0_g1_i1	Haliotis_sp_idb_36583_c0_g1_i1	251	266	yes	yes	2;3	3.6713e-26	168.41	497580000			26
APLSRPGFTK	RSRSLTVRAPLSRPGF	LSRPGFTKAPLFRVRQ	R	A	P	T	K	A	10	1	1072.6	Haliotis_sp_idb_8012_c0_g1_i1	Haliotis_sp_idb_8012_c0_g1_i1	465	474	yes	yes	3	0.034996	69.275	3800300			1
APNSVSHGYPHR	YSLPQSGKAPNSVSHG	VSHGYPHRGYPYPGPY	K	A	P	H	R	G	12	0	1320.63	Haliotis_sp_Tri_73035_c0_g1_i1	Haliotis_sp_Tri_73035_c0_g1_i1	453	464	yes	yes	2;3;4	2.1112e-08	141.13	277530000			22
APTSGPPAGVDPSK	PYGTQGIRAPTSGPPA	PAGVDPSKIRYFGQQT	R	A	P	S	K	I	14	0	1279.64	Haliotis_sp_idb_17014_c0_g1_i1;Haliotis_sp_idb_17016_c0_g1_i1;Haliotis_sp_Tri_15512_c0_g1_i1	Haliotis_sp_idb_17014_c0_g1_i1	483	496	yes	no	2	3.0196e-19	193.06	214820000			19
AQAQTMLQSQVQK	GMTQAQARAQAQTMLQ	MLQSQVQKRLQAQANA	R	A	Q	Q	K	R	13	0	1459.75	Haliotis_sp_CLC_1125_c0_g1_i1	Haliotis_sp_CLC_1125_c0_g1_i1	784	796	yes	yes	2;3	1.3098e-28	228.62	795090000	282		30
AQAQTMLQSQVQKR	GMTQAQARAQAQTMLQ	LQSQVQKRLQAQANAQ	R	A	Q	K	R	L	14	1	1615.85	Haliotis_sp_CLC_1125_c0_g1_i1	Haliotis_sp_CLC_1125_c0_g1_i1	784	797	yes	yes	3	0.0038326	66.215	16559000	282		1
AQNNFGSQGQTGQESFSR	LPTNSMDRAQNNFGSQ	TGQESFSRGSGVVTPS	R	A	Q	S	R	G	18	0	1941.86	Haliotis_sp_Tri_14507_c0_g1_i1	Haliotis_sp_Tri_14507_c0_g1_i1	328	345	yes	yes	2;3	1.8108e-15	114.96	53119000			6
AQTIDAGAALSDSGK	VVGDVVNKAQTIDAGA	AALSDSGKGGTTIVDG	K	A	Q	G	K	G	15	0	1403.69	Haliotis_sp_idb_3591_c0_g1_i1	Haliotis_sp_idb_3591_c0_g1_i1	1068	1082	yes	yes	2	2.37e-19	173.03	646080000			35
AQTYLMNLYMLENQATDAQLEAMGHLMR	NKPAQFAKAQTYLMNL	EAMGHLMRQRNQDPDI	K	A	Q	M	R	Q	28	0	3255.52	Haliotis_sp_Tri_1743_c0_g1_i1	Haliotis_sp_Tri_1743_c0_g1_i1	179	206	yes	yes	3;4	1.4275e-76	151.95	17669000	575;576;577;578		4
AQVPSQATSSLDANK	HPRPDVTKAQVPSQAT	TSSLDANKMTFSFGPM	K	A	Q	N	K	M	15	0	1515.75	Haliotis_sp_idb_6290_c0_g1_i1	Haliotis_sp_idb_6290_c0_g1_i1	866	880	yes	yes	2	2.5792e-08	107.35	65695000			12
AQVQIQTLGQSHPQPMMVNQQR	AQANAQTRAQVQIQTL	PMMVNQQRMMTMQASA	R	A	Q	Q	R	M	22	0	2518.25	Haliotis_sp_CLC_1125_c0_g1_i1	Haliotis_sp_CLC_1125_c0_g1_i1	808	829	yes	yes	3	6.71e-38	128.38	417740000	283;284		9
ARFEELNADLFR	DFYTSITRARFEELNA	ELNADLFRGTLDPVEK	R	A	R	F	R	G	12	1	1479.75	comp79549_c0_seq1_2 len=2081 path=[4331:0-15 2061:16-1969 4016:1970-2008 4058:2009-2080];tr|Q17UC1|Q17UC1_HALTU 71kDa heat shock protein OS=Haliotis tuberculata GN=hsp71 PE=2 SV=1;tr|C1KC83|C1KC83_HALDV Heat shock cognate protein 70 OS=Haliotis diversicolor PE=2 SV=1;Haliotis_sp_idb_28957_c0_g1_i1;tr|Q2MJK5|Q2MJK5_HALDH Heat shock protein 70 OS=Haliotis discus hannai PE=2 SV=1;comp87346_c0_seq3_4…	comp79549_c0_seq1_2 len=2081 path=[4331:0-15 2061:16-1969 4016:1970-2008 4058:2009-2080]	320	331	yes	no	2;3	1.6828e-06	127.17	85077000			2
ARPFPDGLAEDIDKGEVSAR	KHNRLYMKARPFPDGL	DKGEVSARQELKARAR	K	A	R	A	R	Q	20	2	2142.07	comp62063_c0_seq1_1 len=3033 path=[1:0-911 913:912-1644 1646:1645-2400 2402:2401-3032]	comp62063_c0_seq1_1 len=3033 path=[1:0-911 913:912-1644 1646:1645-2400 2402:2401-3032]	628	647	yes	yes	3;4	4.7957e-05	66.536	80049000			2
ASAAALNDGIK	TVIAQVSKASAAALND	AALNDGIKLFATNTGG	K	A	S	I	K	L	11	0	1029.55	Haliotis_sp_CLC_4146_c0_g1_i1;comp87152_c0_seq1_4 len=1152 path=[1:0-8 10:9-10 12:11-34 36:35-35 37:36-59 61:60-303 305:304-306 308:307-330 332:331-879 881:880-903 905:904-1151];Haliotis_sp_idb_7271_c0_g1_i1	Haliotis_sp_CLC_4146_c0_g1_i1	159	169	yes	no	2	0.007904	86.911	7615900			1
ASASAAAASR	MRFLASARASASAAAA	ASAAAASRASKASSAA	R	A	S	S	R	A	10	0	861.43	comp111388_c0_seq1_4 len=1244 path=[1222:0-1243]	comp111388_c0_seq1_4 len=1244 path=[1222:0-1243]	162	171	yes	yes	2	0.00062244	137.46	17260000			3
ASASAAASAR	ASASASARASASAAAS	ASAAASARASAYARVQ	R	A	S	A	R	A	10	0	861.43	Haliotis_sp_Tri_107535_c0_g1_i1;Haliotis_sp_CLC_21_c0_g1_i1	Haliotis_sp_Tri_107535_c0_g1_i1	260	269	yes	no	2	0.027099	80.24	926230			1
ASASAAASARASAYAR	ASASASARASASAAAS	ARASAYARVQVAAAAA	R	A	S	A	R	V	16	1	1480.74	Haliotis_sp_Tri_107535_c0_g1_i1;Haliotis_sp_CLC_21_c0_g1_i1	Haliotis_sp_Tri_107535_c0_g1_i1	260	275	yes	no	3	0.001867	68.481	2253100			1
ASASVSRPVPSITISR	ASVSSPKRASASVSRP	VPSITISRHSQSVSKP	R	A	S	S	R	H	16	1	1626.91	Haliotis_sp_idb_17035_c0_g1_i1	Haliotis_sp_idb_17035_c0_g1_i1	71	86	yes	yes	2;3	4.3441e-53	184.01	30814000000			58
ASEAQSIVEAAAVR	LALAGSERASEAQSIV	IVEAAAVRDVSSVHWK	R	A	S	V	R	D	14	0	1400.73	Haliotis_sp_CLC_1485_c0_g1_i1;comp101644_c0_seq2_4 len=5041 path=[1:0-618 620:619-713 715:714-1166 1168:1167-1220 1222:1221-2965 2967:2966-5040];comp101644_c0_seq1_4 len=3009 path=[1:0-618 620:619-713 715:714-1166 1168:1167-1220 1222:1221-2965 14042:2966-3008]	Haliotis_sp_CLC_1485_c0_g1_i1	1208	1221	yes	no	2	7.238e-07	121.24	10122000			2
ASHNFINR	TSLHKGPRASHNFINR	ASHNFINRSRMTRGRG	R	A	S	N	R	S	8	0	957.478	Haliotis_sp_Tri_45070_c0_g1_i1;Haliotis_sp_idb_19360_c0_g1_i1	Haliotis_sp_Tri_45070_c0_g1_i1	1124	1131	yes	no	2;3	0.0075287	133.23	72125000			12
ASIHSTASQISSSK	SSSSTNQRASIHSTAS	ASQISSSKQTAHASKT	R	A	S	S	K	Q	14	0	1402.71	Haliotis_sp_idb_44689_c0_g1_i1;Haliotis_sp_idb_44690_c0_g1_i1;Haliotis_sp_Tri_6755_c0_g1_i1	Haliotis_sp_idb_44689_c0_g1_i1	288	301	yes	no	2;3	7.0508e-20	197.06	152690000			15
ASLDTLTGHPMGAR	DTLQTRRRASLDTLTG	TGHPMGARHAADMGYR	R	A	S	A	R	H	14	0	1425.7	Haliotis_sp_idb_3591_c0_g1_i1	Haliotis_sp_idb_3591_c0_g1_i1	1286	1299	yes	yes	2;3	1.9655e-06	112.42	384060000	436		23
ASSAADINTLK	APRIPFIKASSAADIN	AADINTLKAKSADSLS	K	A	S	L	K	A	11	0	1089.57	Haliotis_sp_Tri_12080_c0_g1_i1	Haliotis_sp_Tri_12080_c0_g1_i1	603	613	yes	yes	2	0.00097547	118.77	173130000			10
ASVEASAQSSR	AKAQAEARASVEASAQ	EASAQSSRNTTGAPMQ	R	A	S	S	R	N	11	0	1091.52	Haliotis_sp_CLC_303_c0_g1_i1	Haliotis_sp_CLC_303_c0_g1_i1	312	322	yes	yes	2	0.0067108	90.614	2076100			3
ASVSAAGR	ASATARARASVSAAGR	ASVSAAGRAVASARAQ	R	A	S	G	R	A	8	0	717.377	Haliotis_sp_Tri_107535_c0_g1_i1;Haliotis_sp_CLC_21_c0_g1_i1	Haliotis_sp_Tri_107535_c0_g1_i1	226	233	yes	no	2	0.022659	150.88	17290000			3
ASVSAAGRAVASAR	ASATARARASVSAAGR	GRAVASARAQAVARAR	R	A	S	A	R	A	14	1	1272.69	Haliotis_sp_Tri_107535_c0_g1_i1;Haliotis_sp_CLC_21_c0_g1_i1	Haliotis_sp_Tri_107535_c0_g1_i1	226	239	yes	no	3	0.0029852	82.069	4749500			3
ATAGAYIASQTVK	VIVAADSRATAGAYIA	YIASQTVKKVIEINPY	R	A	T	V	K	K	13	0	1279.68	comp42574_c1_seq1_1 len=599 path=[977:0-598]	comp42574_c1_seq1_1 len=599 path=[977:0-598]	78	90	yes	yes	2	0.00077298	96.866	22184000			3
ATAVMPDGQFK	GYPAPNFKATAVMPDG	VMPDGQFKDISLSEYK	K	A	T	F	K	D	11	0	1163.56	comp51700_c0_seq3_3 len=645 path=[1:0-572 574:573-644]	comp51700_c0_seq3_3 len=645 path=[1:0-572 574:573-644]	33	43	yes	yes	2	8.9416e-05	124.67	375850000	89		9
ATIHFFNPDGR	TLTWQGGRATIHFFNP	HFFNPDGRYAELCIGN	R	A	T	G	R	Y	11	0	1273.62	Haliotis_sp_Tri_29101_c0_g1_i1;Haliotis_sp_CLC_652_c0_g1_i1	Haliotis_sp_Tri_29101_c0_g1_i1	228	238	yes	no	2;3	0.00097129	102.46	461860000			24
ATLDKTLSVFPTQER	KHAWTKLKATLDKTLS	SVFPTQERTDLKPIAS	K	A	T	E	R	T	15	1	1704.9	Haliotis_sp_Tri_45070_c0_g1_i1;Haliotis_sp_CLC_1969_c0_g1_i1	Haliotis_sp_Tri_45070_c0_g1_i1	44	58	yes	no	3	0.0061112	63.29	33556000			1
ATMTFDDAENR	ADHLTIVRATMTFDDA	TFDDAENRCKTLGGHL	R	A	T	N	R	C	11	0	1269.53	Haliotis_sp_idb_10705_c0_g1_i1;Haliotis_sp_Tri_36495_c0_g1_i1	Haliotis_sp_idb_10705_c0_g1_i1	47	57	yes	no	2	5.073e-07	149.96	29821000	343		11
ATNVGYTQLGPAK	IYDLQGIKATNVGYTQ	YTQLGPAKSALILTKN	K	A	T	A	K	S	13	0	1318.69	Haliotis_sp_Tri_45070_c0_g1_i1	Haliotis_sp_Tri_45070_c0_g1_i1	282	294	yes	yes	2	1.7661e-12	134.56	1479700000			30
ATQALVLAPTR	QQIELDLKATQALVLA	ALVLAPTRELAQQIQK	K	A	T	T	R	E	11	0	1139.67	comp64368_c0_seq1_4 len=1757 path=[1:0-287 289:288-1653 1655:1654-1756]	comp64368_c0_seq1_4 len=1757 path=[1:0-287 289:288-1653 1655:1654-1756]	97	107	yes	yes	2	0.0038492	96.067	22766000			2
ATRPEFTIR	QSVAVTLKATRPEFTI	TRPEFTIRGFLVTLLT	K	A	T	I	R	G	9	1	1089.59	Haliotis_sp_Tri_61496_c0_g1_i1	Haliotis_sp_Tri_61496_c0_g1_i1	91	99	yes	yes	3	0.0029324	130.41	593550000			27
ATVDGVLIR	TFYSDYIRATVDGVLI	TVDGVLIREFPHNQMS	R	A	T	I	R	E	9	0	942.55	Haliotis_sp_idb_982_c0_g1_i1	Haliotis_sp_idb_982_c0_g1_i1	1427	1435	yes	yes	2	0.039814	93.178	11317000			1
ATVKDSSVLEFR	GLRQTDARATVKDSSV	DSSVLEFRGRVGSTEF	R	A	T	F	R	G	12	1	1350.71	Haliotis_sp_idb_46028_c0_g1_i1;comp103774_c1_seq1_1 len=723 path=[11615:0-62 3910:63-103 3951:104-189 4037:190-247 16937:248-722]	Haliotis_sp_idb_46028_c0_g1_i1	57	68	yes	no	2;3	0.0062973	96.745	37549000			3
AVAGTSGGQANAGR	QQVGLLGRAVAGTSGG	GGQANAGRGNQNLERS	R	A	V	G	R	G	14	0	1215.6	Haliotis_sp_Tri_1743_c0_g1_i1	Haliotis_sp_Tri_1743_c0_g1_i1	96	109	yes	yes	2	4.0003e-10	135.02	8274300			3
AVDSLVPIGR	EPMQTGIKAVDSLVPI	DSLVPIGRGQRELIIG	K	A	V	G	R	G	10	0	1025.59	comp111062_c0_seq1_3 len=2207 path=[2185:0-2206];comp66863_c0_seq2_2 len=1494 path=[1473:0-1228 3072:1229-1383 2858:1384-1493];Haliotis_sp_Tri_97542_c0_g1_i1;comp46513_c0_seq2_1 len=1872 path=[1:0-1305 1307:1306-1454 1456:1455-1871];comp46513_c0_seq3_1 len=2010 path=[1:0-1305 4643:1306-1443 1307:1444-1592 1456:1593-2009];comp46513_c0_seq1_1 len=2237 path=[1:0-1305 1307:1306-1454 3721:1455-1819 14…	comp111062_c0_seq1_3 len=2207 path=[2185:0-2206]	212	221	yes	no	2	0.028905	86.898	4676500			1
AVENSSTAIGIR	FQVEYAMKAVENSSTA	SSTAIGIRCKDGVVFG	K	A	V	I	R	C	12	0	1216.64	comp40524_c0_seq1_2 len=240 path=[1:0-168 170:169-239]	comp40524_c0_seq1_2 len=240 path=[1:0-168 170:169-239]	18	29	yes	yes	2	0.00038276	113.22	77062000			5
AVFPSIVGR	FAGDDAPRAVFPSIVG	VFPSIVGRPRHQGVMV	R	A	V	G	R	P	9	0	944.544	tr|B3TK83|B3TK83_HALDV Beta-actin 2 OS=Haliotis diversicolor PE=2 SV=1;tr|Q256S1|Q256S1_HALTU Actin OS=Haliotis tuberculata GN=actin PE=2 SV=1;tr|B3SNT2|B3SNT2_HALDV Actin OS=Haliotis diversicolor PE=2 SV=1;Haliotis_sp_Tri_131427_c0_g1_i1;comp103470_c1_seq20_6 len=1319 path=[18001:0-239 25907:240-242 1593:243-278 25943:279-283 25948:284-287 25952:288-331 21354:332-362 1713:363-373 26024:374-391 1…	tr|B3TK83|B3TK83_HALDV Beta-actin 2 OS=Haliotis diversicolor PE=2 SV=1	29	37	no	no	2	0.028535	87.639	43107000			2
AVFPSIVGRPR	FAGDDAPRAVFPSIVG	PSIVGRPRHQGVMVGM	R	A	V	P	R	H	11	1	1197.7	tr|B3TK83|B3TK83_HALDV Beta-actin 2 OS=Haliotis diversicolor PE=2 SV=1;tr|Q256S1|Q256S1_HALTU Actin OS=Haliotis tuberculata GN=actin PE=2 SV=1;tr|B3SNT2|B3SNT2_HALDV Actin OS=Haliotis diversicolor PE=2 SV=1;Haliotis_sp_Tri_131427_c0_g1_i1;comp103470_c1_seq20_6 len=1319 path=[18001:0-239 25907:240-242 1593:243-278 25943:279-283 25948:284-287 25952:288-331 21354:332-362 1713:363-373 26024:374-391 1…	tr|B3TK83|B3TK83_HALDV Beta-actin 2 OS=Haliotis diversicolor PE=2 SV=1	29	39	no	no	2;3	5.9539e-07	137.98	437110000			17
AVFVDLEPTVIDEVR	GAGKHVPRAVFVDLEP	PTVIDEVRTGTYRQLF	R	A	V	V	R	T	15	0	1700.9	comp88085_c0_seq2_2 len=1291 path=[2880:0-86 1366:87-326 1606:327-351 1631:352-761 2041:762-786 2066:787-1103 2383:1104-1119 2399:1120-1290];comp88085_c0_seq1_1 len=1296 path=[1274:0-91 1366:92-331 1606:332-356 1631:357-766 2041:767-791 2066:792-1108 2383:1109-1124 2399:1125-1295]	comp88085_c0_seq2_2 len=1291 path=[2880:0-86 1366:87-326 1606:327-351 1631:352-761 2041:762-786 2066:787-1103 2383:1104-1119 2399:1120-1290]	94	108	yes	no	2;3	2.0991e-12	124.62	84495000			8
AVLITDGYSK	SRQNTLLKAVLITDGY	LITDGYSKNIAKTIEE	K	A	V	S	K	N	10	0	1065.57	Haliotis_sp_idb_13068_c0_g1_i1;Haliotis_sp_CLC_146_c0_g1_i1;Haliotis_sp_idb_13069_c0_g1_i1	Haliotis_sp_idb_13068_c0_g1_i1	130	139	yes	no	2	0.019558	83.862	25321000			3
AVLSGSVETCPYELVLAVLK	NMTVERARAVLSGSVE	ELVLAVLKLDEYNASS	R	A	V	L	K	L	20	0	2147.15	Haliotis_sp_Tri_114598_c0_g1_i1;Haliotis_sp_idb_7598_c0_g1_i1	Haliotis_sp_Tri_114598_c0_g1_i1	752	771	yes	no	2;3	5.4945e-46	138.66	66631000			3
AVPEALSMNLPK	ATKELDCKAVPEALSM	ALSMNLPKYYPLSCDD	K	A	V	P	K	Y	12	0	1268.68	Haliotis_sp_idb_34528_c0_g1_i1	Haliotis_sp_idb_34528_c0_g1_i1	326	337	yes	yes	2;3	0.00053403	99.752	5277100000	434		16
AVRPTGGKPGEVIVK	RQKSISGRAVRPTGGK	KPGEVIVKTCQEEGIS	R	A	V	V	K	T	15	2	1506.89	Haliotis_sp_Tri_129753_c0_g1_i1;comp102930_c0_seq1_5 len=2482 path=[1:0-245 247:246-278 280:279-294 296:295-442 444:443-462 8038:463-516 521:517-619 8120:620-636 5253:637-652 8145:653-741 5172:742-760 764:761-1008 8270:1009-1029 1033:1030-1105 1109:1106-1125 8321:1126-1152 1156:1153-1341 1345:1342-1358 1362:1359-1441 5058:1442-1490 1494:1491-1514 8477:1515-1535 1539:1536-1645 5572:1646-1649 1653:…	Haliotis_sp_Tri_129753_c0_g1_i1	87	101	yes	no	3;4	1.2201e-07	116.86	169650000			15
AVSDVVECDLCK	RSHPVANKAVSDVVEC	VVECDLCKEVVTKLRA	K	A	V	C	K	E	12	0	1393.62	Haliotis_sp_Tri_62946_c0_g1_i1;Haliotis_sp_idb_29553_c0_g1_i1;comp99065_c0_seq1_4 len=2210 path=[1:0-324 326:325-450 452:451-460 462:461-530 532:531-594 596:595-630 632:631-644 646:645-679 4616:680-720 722:721-755 4398:756-841 843:842-891 893:892-1008 1010:1009-1027 1029:1028-2068 6394:2069-2078 6405:2079-2209];Haliotis_sp_idb_29552_c0_g1_i1	Haliotis_sp_Tri_62946_c0_g1_i1	123	134	yes	no	2	0.00019247	117.79	4722400			4
AVWHTSFGQVNCNGPPR	LYLRCGCRAVWHTSFG	VNCNGPPRIRLGHEVA	R	A	V	P	R	I	17	0	1925.9	Haliotis_sp_Tri_14507_c0_g1_i1	Haliotis_sp_Tri_14507_c0_g1_i1	66	82	yes	yes	3	6.4404e-14	113.43	99785000			5
AVYDAFVVEAQQSGR	QHYTEMLKAVYDAFVV	VEAQQSGRPRLMLTAA	K	A	V	G	R	P	15	0	1638.8	Haliotis_sp_CLC_2296_c0_g1_i1	Haliotis_sp_CLC_2296_c0_g1_i1	179	193	yes	yes	2	0.00090459	84.508	9580000			3
AVYDAFVVEAQQSGRPR	QHYTEMLKAVYDAFVV	AQQSGRPRLMLTAAVA	K	A	V	P	R	L	17	1	1891.95	Haliotis_sp_CLC_2296_c0_g1_i1	Haliotis_sp_CLC_2296_c0_g1_i1	179	195	yes	yes	2;3	5.4659e-15	130.29	124630000			8
AYKPANAPDNFR	GKDIMDVKAYKPANAP	ANAPDNFRATSNLHVF	K	A	Y	F	R	A	12	1	1362.67	Haliotis_sp_Tri_53798_c0_g1_i1;Haliotis_sp_idb_13782_c0_g1_i1;comp87007_c0_seq1_6 len=892 path=[870:0-172 1762:173-187 1058:188-259 2040:260-266 1137:267-334 1838:335-340 1211:341-464 1335:465-527 1398:528-891]	Haliotis_sp_Tri_53798_c0_g1_i1	49	60	yes	no	3	0.00058346	105.03	59099000			3
AYLPVNESFGFTADLR	GTPMFVVKAYLPVNES	FGFTADLRSNTGGQAF	K	A	Y	L	R	S	16	0	1798.89	comp62063_c0_seq1_1 len=3033 path=[1:0-911 913:912-1644 1646:1645-2400 2402:2401-3032]	comp62063_c0_seq1_1 len=3033 path=[1:0-911 913:912-1644 1646:1645-2400 2402:2401-3032]	808	823	yes	yes	2	0.00016002	100.23	34048000			3
AYPFQCPPGTVYSR	YILCNTGKAYPFQCPP	PPGTVYSRANGLCDWP	K	A	Y	S	R	A	14	0	1641.76	Haliotis_sp_Tri_7902_c0_g1_i1	Haliotis_sp_Tri_7902_c0_g1_i1	81	94	yes	yes	2	1.0431e-19	151.7	35253000			3
AYPGLSPDDVDVFPGAISER	DAVNQLAKAYPGLSPD	FPGAISERPVPGGIVG	K	A	Y	E	R	P	20	0	2104.01	Haliotis_sp_idb_25746_c0_g1_i1;Haliotis_sp_CLC_532_c0_g1_i1	Haliotis_sp_idb_25746_c0_g1_i1	547	566	yes	no	2	0.00017949	74.776	9154200			2
AYPGLSPDDVDVFPGAISERPVPGGIVGPTFACLIGR	DAVNQLAKAYPGLSPD	TFACLIGRQFGFIKKG	K	A	Y	G	R	Q	37	1	3795.93	Haliotis_sp_idb_25746_c0_g1_i1;Haliotis_sp_CLC_532_c0_g1_i1	Haliotis_sp_idb_25746_c0_g1_i1	547	583	yes	no	4	1.2072e-19	66.426	8009500			1
AYYFSTGYGGFTDHTEDAVNQLAK	REFCGLPRAYYFSTGY	DAVNQLAKAYPGLSPD	R	A	Y	A	K	A	24	0	2654.19	Haliotis_sp_idb_25746_c0_g1_i1;Haliotis_sp_idb_25748_c0_g1_i1;Haliotis_sp_CLC_532_c0_g1_i1	Haliotis_sp_idb_25746_c0_g1_i1	523	546	yes	no	3	1e-17	98.21	31126000			4
CCPLYQSYDITSGSCK	STGSATAKCCPLYQSY	DITSGSCKTNVTCAVG	K	C	C	C	K	T	16	0	1937.8	Haliotis_sp_CLC_2347_c0_g1_i1;Haliotis_sp_idb_28940_c0_g1_i1	Haliotis_sp_CLC_2347_c0_g1_i1	350	365	yes	no	2	0.0034928	66.826	2855900			1
CESSEIFDPIQK	GRIKATLKCESSEIFD	EIFDPIQKSCTSKILE	K	C	E	Q	K	S	12	0	1451.66	Haliotis_sp_idb_982_c0_g1_i1	Haliotis_sp_idb_982_c0_g1_i1	215	226	yes	yes	2	0.0013905	100.38	9859600			2
CETQEYVDQMK	GACCPSDRCETQEYVD	QEYVDQMKKYWNNCAP	R	C	E	M	K	K	11	0	1429.59	comp92088_c0_seq1_4 len=674 path=[1:0-31 33:32-76 2470:77-121 123:122-145 2497:146-154 2506:155-188 190:189-256 258:257-272 2583:273-294 296:295-328 2621:329-339 341:340-350 352:351-447 2654:448-448 450:449-468 470:469-525 2678:526-531 2684:532-673];Haliotis_sp_Tri_3731_c0_g1_i1	comp92088_c0_seq1_4 len=674 path=[1:0-31 33:32-76 2470:77-121 123:122-145 2497:146-154 2506:155-188 190:189-256 258:257-272 2583:273-294 296:295-328 2621:329-339 341:340-350 352:351-447 2654:448-448 450:449-468 470:469-525 2678:526-531 2684:532-673]	191	201	no	no	2;3	4.254e-09	163.83	24908000	135		7
CETQEYVDQMKK	GACCPSDRCETQEYVD	EYVDQMKKYWNNCAPP	R	C	E	K	K	Y	12	1	1557.68	comp92088_c0_seq1_4 len=674 path=[1:0-31 33:32-76 2470:77-121 123:122-145 2497:146-154 2506:155-188 190:189-256 258:257-272 2583:273-294 296:295-328 2621:329-339 341:340-350 352:351-447 2654:448-448 450:449-468 470:469-525 2678:526-531 2684:532-673];Haliotis_sp_Tri_3731_c0_g1_i1	comp92088_c0_seq1_4 len=674 path=[1:0-31 33:32-76 2470:77-121 123:122-145 2497:146-154 2506:155-188 190:189-256 258:257-272 2583:273-294 296:295-328 2621:329-339 341:340-350 352:351-447 2654:448-448 450:449-468 470:469-525 2678:526-531 2684:532-673]	191	202	no	no	3	2.1352e-07	116.71	13465000	135		2
CEYWAILTK	RRYEPRLRCEYWAILT	EYWAILTKYCRIVGTN	R	C	E	T	K	Y	9	0	1182.57	Haliotis_sp_idb_1745_c0_g1_i1;Haliotis_sp_CLC_2232_c0_g1_i1	Haliotis_sp_idb_1745_c0_g1_i1	1413	1421	yes	no	2	0.020569	104.22	7535200			2
CGACGDAYNDVIK	QWQNAGGRCGACGDAY	DAYNDVIKQNEYPGIY	R	C	G	I	K	Q	13	0	1441.6	Haliotis_sp_CLC_18633_c0_g1_i1	Haliotis_sp_CLC_18633_c0_g1_i1	74	86	yes	yes	2	0.0025313	91.62	1397200			1
CGDREQPISHCDYR	CEHYSMVKCGDREQPI	PISHCDYRANQCEAAH	K	C	G	Y	R	A	14	1	1791.74	Haliotis_sp_Tri_109450_c0_g1_i1;comp101252_c0_seq3_2 len=1445 path=[12575:0-38 12614:39-47 12623:48-159 12735:160-162 12738:163-166 12742:167-571 13147:572-810 13386:811-817 13393:818-863 13439:864-947 13523:948-949 13525:950-1444]	Haliotis_sp_Tri_109450_c0_g1_i1	146	159	yes	no	3;4	0.0062738	63.682	17847000			2
CGGGDLCSLPR	TLEDCRRRCGGGDLCS	GDLCSLPRDPGPCKAA	R	C	G	P	R	D	11	0	1190.52	comp84928_c0_seq1_4 len=593 path=[571:0-73 645:74-129 1852:130-130 1387:131-175 1872:176-361 933:362-413 985:414-445 1017:446-450 1022:451-592]	comp84928_c0_seq1_4 len=593 path=[571:0-73 645:74-129 1852:130-130 1387:131-175 1872:176-361 933:362-413 985:414-445 1017:446-450 1022:451-592]	104	114	no	no	2	2.9795e-08	139.86	593800000			6
CGGGVLCSLPR	TLEDCRRRCGGGVLCS	GVLCSLPRDPGPCDAD	R	C	G	P	R	D	11	0	1174.56	Haliotis_sp_CLC_148_c0_g1_i1;Haliotis_sp_Tri_94747_c0_g1_i1	Haliotis_sp_CLC_148_c0_g1_i1	76	86	yes	no	2	0.0048234	103.08	652060000			5
CHCVTSAILAGPDLVNPCLPSMR	GTIYSPKKCHCVTSAI	NPCLPSMRFNFDMGKV	K	C	H	M	R	F	23	0	2567.21	Haliotis_sp_CLC_303_c0_g1_i1	Haliotis_sp_CLC_303_c0_g1_i1	527	549	yes	yes	3	5.3061e-09	79.237	1223900	319		1
CINALAADPSCHQYTAQAVSSIQVLEQQHK	SSVSNYSKCINALAAD	QVLEQQHKVACGEDGG	K	C	I	H	K	V	30	0	3366.61	Haliotis_sp_Tri_83476_c0_g1_i1	Haliotis_sp_Tri_83476_c0_g1_i1	223	252	yes	yes	3;4	9.7571e-17	81.441	32566000			6
CKGTPTGALIR	________________	TPTGALIRFSHUDGMD	R	C	K	I	R	F	11	1	1172.63	comp80870_c0_seq2_6 len=327 path=[733:0-130 865:131-192 927:193-216 1525:217-234 2353:235-258 2237:259-274 967:275-282 975:283-326]	comp80870_c0_seq2_6 len=327 path=[733:0-130 865:131-192 927:193-216 1525:217-234 2353:235-258 2237:259-274 967:275-282 975:283-326]	7	17	yes	yes	2	0.0036224	105.46	9556900			2
CMAPSSVPCSIDPCR	FWLQDYMRCMAPSSVP	PCSIDPCRMNGKTGVV	R	C	M	C	R	M	15	0	1735.71	Haliotis_sp_CLC_303_c0_g1_i1	Haliotis_sp_CLC_303_c0_g1_i1	401	415	yes	yes	2	4.5134e-12	117.2	3849900	320		1
CMCDNPPTKPSEPDAIK	GLVWTQAKCMCDNPPT	PSEPDAIKDLPIFSSG	K	C	M	I	K	D	17	1	1958.85	Haliotis_sp_idb_42414_c0_g1_i1;comp188351_c0_seq1_6 len=718 path=[1:0-717]	Haliotis_sp_idb_42414_c0_g1_i1	158	174	yes	no	3	3.1998e-13	113.88	30706000	475		4
CNCQEIHDGCDK	LEVFKADRCNCQEIHD	EIHDGCDKRPLSRDGT	R	C	N	D	K	R	12	0	1534.56	Haliotis_sp_idb_5218_c0_g1_i1	Haliotis_sp_idb_5218_c0_g1_i1	113	124	yes	yes	3	1.7215e-07	132.79	8431900			2
CNCQEIHDGCDKRPLSR	LEVFKADRCNCQEIHD	CDKRPLSRDGTVFEQR	R	C	N	S	R	D	17	2	2143.93	Haliotis_sp_idb_5218_c0_g1_i1	Haliotis_sp_idb_5218_c0_g1_i1	113	129	yes	yes	3;4;5	1.1994e-07	110.12	292110000			11
CNVQQVQCFR	IRCARGLKCNVQQVQC	VQQVQCFRAPCDPIVT	K	C	N	F	R	A	10	0	1337.6	Haliotis_sp_idb_45304_c0_g1_i1;Haliotis_sp_idb_45305_c0_g1_i1	Haliotis_sp_idb_45304_c0_g1_i1	323	332	yes	no	2	1.0652e-16	230.24	70297000			5
CNVWYPYR	FCNSVQERCNVWYPYR	CNVWYPYRTPNSVCNN	R	C	N	Y	R	T	8	0	1156.51	Haliotis_sp_idb_25746_c0_g1_i1;Haliotis_sp_idb_25748_c0_g1_i1	Haliotis_sp_idb_25746_c0_g1_i1	82	89	yes	no	2	0.042053	104.37	21159000			1
CPLELGQPCGSLTQR	APCGCCPKCPLELGQP	PCGSLTQRCQFDLWCF	K	C	P	Q	R	C	15	0	1714.81	comp70759_c0_seq1_2 len=449 path=[1:0-87 89:88-101 103:102-218 220:219-370 372:371-448]	comp70759_c0_seq1_2 len=449 path=[1:0-87 89:88-101 103:102-218 220:219-370 372:371-448]	66	80	yes	yes	2;3	6.0895e-23	176.56	2665700000			41
CPLFTEYSK	DGTWVRHRCPLFTEYS	PLFTEYSKGNCGCAFL	R	C	P	S	K	G	9	0	1143.53	Haliotis_sp_CLC_2347_c0_g1_i1;Haliotis_sp_idb_28940_c0_g1_i1;comp238950_c0_seq1_2 len=684 path=[1:0-683]	Haliotis_sp_CLC_2347_c0_g1_i1	411	419	yes	no	2	0.0014829	161.27	49410000			3
CQFDLWCFK	PCGSLTQRCQFDLWCF	QFDLWCFKSSGNKIEA	R	C	Q	F	K	S	9	0	1302.55	comp70759_c0_seq1_2 len=449 path=[1:0-87 89:88-101 103:102-218 220:219-370 372:371-448]	comp70759_c0_seq1_2 len=449 path=[1:0-87 89:88-101 103:102-218 220:219-370 372:371-448]	81	89	yes	yes	2	0.0027032	139.38	384500000			6
CQFDLWCFKSSGNK	PCGSLTQRCQFDLWCF	CFKSSGNKIEAYKNVP	R	C	Q	N	K	I	14	1	1775.78	comp70759_c0_seq1_2 len=449 path=[1:0-87 89:88-101 103:102-218 220:219-370 372:371-448]	comp70759_c0_seq1_2 len=449 path=[1:0-87 89:88-101 103:102-218 220:219-370 372:371-448]	81	94	yes	yes	3	0.0035057	70.26	5401000			2
CQFDLWCLR	PCGSFTQRCQFDLWCL	QFDLWCLRRKGNKIEA	R	C	Q	L	R	R	9	0	1296.57	sp|P82595|PLS_HALLA Perlustrin OS=Haliotis laevigata PE=1 SV=2	sp|P82595|PLS_HALLA Perlustrin OS=Haliotis laevigata PE=1 SV=2	49	57	yes	yes	2	2.4884e-05	203.35	3481200000			22
CQFDLWCLRR	PCGSFTQRCQFDLWCL	FDLWCLRRKGNKIEAY	R	C	Q	R	R	K	10	1	1452.68	sp|P82595|PLS_HALLA Perlustrin OS=Haliotis laevigata PE=1 SV=2	sp|P82595|PLS_HALLA Perlustrin OS=Haliotis laevigata PE=1 SV=2	49	58	yes	yes	3	0.020824	79.148	8593800			1
CSLLYLR	CPLYPQARCSLLYLRC	RCSLLYLRCGCRAVWH	R	C	S	L	R	C	7	0	923.49	Haliotis_sp_Tri_14507_c0_g1_i1	Haliotis_sp_Tri_14507_c0_g1_i1	55	61	yes	yes	2	0.00051276	143.37	294480000			2
CSPCVDTLPSCTGK	QHQCVGQKCSPCVDTL	TLPSCTGKSDGYWPLV	K	C	S	G	K	S	14	0	1580.66	Haliotis_sp_idb_1745_c0_g1_i1;Haliotis_sp_CLC_2232_c0_g1_i1;comp189149_c0_seq1_5 len=485 path=[1:0-484]	Haliotis_sp_idb_1745_c0_g1_i1	456	469	yes	no	2	0.009423	73.722	28676000			3
CSPRPVEKEPCEFLSIR	CVEYIMAKCSPRPVEK	PCEFLSIRRQYCTTDG	K	C	S	I	R	R	17	2	2103.02	Haliotis_sp_idb_1745_c0_g1_i1;Haliotis_sp_CLC_2232_c0_g1_i1	Haliotis_sp_idb_1745_c0_g1_i1	1059	1075	yes	no	3	0.0010581	78.078	5026700			1
CSSDLKDSEKR	________________	DLKDSEKRLSDGASDD	-	C	S	K	R	L	11	2	1323.61	Haliotis_sp_Tri_133338_c0_g1_i1	Haliotis_sp_Tri_133338_c0_g1_i1	1	11	yes	yes	2	0.00082877	112.13	3407700			2
CTCDHGTSPNVVVPR	GTVYHQSKCTCDHGTS	SPNVVVPRVSGHASGA	K	C	T	P	R	V	15	0	1697.76	Haliotis_sp_idb_26568_c0_g1_i1;Haliotis_sp_idb_26567_c0_g1_i1;Haliotis_sp_CLC_2527_c0_g1_i1	Haliotis_sp_idb_26568_c0_g1_i1	61	75	yes	no	3	0.00030603	86.756	31245000			4
CTGQGEVFDPIAR	GLVDMVKRCTGQGEVF	EVFDPIARLCTTNYKP	R	C	T	A	R	L	13	0	1448.67	Haliotis_sp_idb_1745_c0_g1_i1;Haliotis_sp_CLC_2232_c0_g1_i1	Haliotis_sp_idb_1745_c0_g1_i1	203	215	yes	no	2	1.3144e-15	194.86	220730000			18
CTSASFGFIGR	IQQTQWSRCTSASFGF	ASFGFIGRYAYVGTGC	R	C	T	G	R	Y	11	0	1201.56	Haliotis_sp_idb_46434_c0_g1_i1	Haliotis_sp_idb_46434_c0_g1_i1	218	228	yes	yes	2	3.2867e-24	187.97	641190000			31
CTSVPSENATIPTGAGEAAEGAYFGNPK	CPCEAGQKCTSVPSEN	GAYFGNPKCYNHDQQI	K	C	T	P	K	C	28	0	2795.27	Haliotis_sp_Tri_73035_c0_g1_i1	Haliotis_sp_Tri_73035_c0_g1_i1	616	643	yes	yes	3	2.5595e-14	71.418	12202000			2
CVLQIAQR	FNWRPKVKCVLQIAQR	CVLQIAQRVTSGYVYD	K	C	V	Q	R	V	8	0	986.533	Haliotis_sp_Tri_53798_c0_g1_i1;Haliotis_sp_idb_13782_c0_g1_i1;comp87007_c0_seq1_6 len=892 path=[870:0-172 1762:173-187 1058:188-259 2040:260-266 1137:267-334 1838:335-340 1211:341-464 1335:465-527 1398:528-891]	Haliotis_sp_Tri_53798_c0_g1_i1	183	190	yes	no	2	0.030225	127.84	87013000			2
CVQAGAIGMCCPLYVNK	PATFRGRRCVQAGAIG	CCPLYVNKRAIDSTAN	R	C	V	N	K	R	17	0	1939.88	Haliotis_sp_CLC_12027_c0_g1_i1;Haliotis_sp_idb_54497_c0_g1_i1;Haliotis_sp_idb_41452_c0_g1_i1	Haliotis_sp_CLC_12027_c0_g1_i1	143	159	yes	no	2;3	5.3534e-24	135.02	5342400000	301		24
CVQAGAIGMCCPLYVNKR	PATFRGRRCVQAGAIG	CPLYVNKRAIDSTANM	R	C	V	K	R	A	18	1	2095.98	Haliotis_sp_CLC_12027_c0_g1_i1;Haliotis_sp_idb_54497_c0_g1_i1	Haliotis_sp_CLC_12027_c0_g1_i1	143	160	yes	no	2;3	6.7023e-43	153.23	1486600000	301		12
CYIVGSPLNAR	SSLVHCEKCYIVGSPL	VGSPLNAREFVLHYGG	K	C	Y	A	R	E	11	0	1248.63	Haliotis_sp_idb_5218_c0_g1_i1	Haliotis_sp_idb_5218_c0_g1_i1	77	87	yes	yes	2	7.6217e-08	152.54	3957500000			15
CYNHDQQIQIR	GAYFGNPKCYNHDQQI	HDQQIQIRDWLKKLER	K	C	Y	I	R	D	11	0	1473.68	Haliotis_sp_Tri_73035_c0_g1_i1	Haliotis_sp_Tri_73035_c0_g1_i1	644	654	yes	yes	2;3	1.1096e-169	247.3	6251300000			60
CYRPEKPGSCPPR	CGKPGCRRCYRPEKPG	KPGSCPPRKYDAGVCV	R	C	Y	P	R	K	13	2	1602.74	sp|P84811|PWAP_HALLA Perlwapin OS=Haliotis laevigata PE=1 SV=1;comp236269_c0_seq1_4 len=272 path=[250:0-271]	sp|P84811|PWAP_HALLA Perlwapin OS=Haliotis laevigata PE=1 SV=1	85	97	no	no	3;4	2.9417e-06	124.12	10100000000			45
DACQYLTNTQTYTGAPCTK	CGSSPMVKDACQYLTN	YTGAPCTKPSCAGKID	K	D	A	T	K	P	19	0	2191.95	Haliotis_sp_idb_1745_c0_g1_i1;Haliotis_sp_CLC_2232_c0_g1_i1	Haliotis_sp_idb_1745_c0_g1_i1	1563	1581	yes	no	2	0.00038544	81.016	3192400			2
DAFTTESQQAGR	VTLCKELKDAFTTESQ	TESQQAGRESLLLTAA	K	D	A	G	R	E	12	0	1309.59	comp79626_c0_seq1_4 len=1656 path=[1634:0-1091 2726:1092-1132 2767:1133-1655]	comp79626_c0_seq1_4 len=1656 path=[1634:0-1091 2726:1092-1132 2767:1133-1655]	191	202	yes	yes	2	7.4195e-09	143.97	39843000			10
DAGTIAGLNVLR	DSQRQATKDAGTIAGL	IAGLNVLRIINEPTAA	K	D	A	L	R	I	12	0	1198.67	comp79549_c0_seq1_2 len=2081 path=[4331:0-15 2061:16-1969 4016:1970-2008 4058:2009-2080];comp145818_c0_seq1_2 len=1024 path=[1002:0-1023];Haliotis_sp_idb_37000_c0_g1_i1;comp106854_c0_seq4_3 len=3390 path=[3371:0-258 3630:259-359 3731:360-403 13182:404-411 13190:412-412 13191:413-430 3802:431-482 3854:483-515 3887:516-539 13252:540-556 13269:557-579 3951:580-581 3953:582-606 13312:607-655 13362:65…	comp79549_c0_seq1_2 len=2081 path=[4331:0-15 2061:16-1969 4016:1970-2008 4058:2009-2080]	180	191	yes	no	2	0.00016676	118.9	79633000			5
DAGTIAGLNVMR	DAQRQATKDAGTIAGL	IAGLNVMRIINEPTAA	K	D	A	M	R	I	12	0	1216.62	comp136401_c0_seq1_5 len=2422 path=[2400:0-2421];Haliotis_sp_Tri_2770_c0_g1_i1;comp99703_c0_seq1_2 len=2817 path=[2795:0-1060 3856:1061-1739 4535:1740-1764 4560:1765-1802 4598:1803-1812 4608:1813-1836 4632:1837-2307 5103:2308-2429 5225:2430-2816]	comp136401_c0_seq1_5 len=2422 path=[2400:0-2421]	228	239	yes	no	2	0.0040878	83.182	25821000	52		5
DALVWNHATGR	REAYSYLRDALVWNHA	VWNHATGRFGAQIGLD	R	D	A	G	R	F	11	0	1238.62	Haliotis_sp_Tri_25106_c0_g1_i1	Haliotis_sp_Tri_25106_c0_g1_i1	221	231	yes	yes	2;3	0.00025876	113.22	90739000			4
DAMLEDQSSYFQCQDQR	RGKADGYKDAMLEDQS	YFQCQDQRTTIVSCPG	K	D	A	Q	R	T	17	0	2119.86	Haliotis_sp_idb_1745_c0_g1_i1;Haliotis_sp_CLC_2232_c0_g1_i1	Haliotis_sp_idb_1745_c0_g1_i1	1292	1308	yes	no	2;3	2.4033e-20	143.67	43941000	363		7
DANNVLLDPSLK	CGTGSCCRDANNVLLD	VLLDPSLKNDDFAPST	R	D	A	L	K	N	12	0	1297.69	comp92088_c0_seq1_4 len=674 path=[1:0-31 33:32-76 2470:77-121 123:122-145 2497:146-154 2506:155-188 190:189-256 258:257-272 2583:273-294 296:295-328 2621:329-339 341:340-350 352:351-447 2654:448-448 450:449-468 470:469-525 2678:526-531 2684:532-673];Haliotis_sp_Tri_3731_c0_g1_i1	comp92088_c0_seq1_4 len=674 path=[1:0-31 33:32-76 2470:77-121 123:122-145 2497:146-154 2506:155-188 190:189-256 258:257-272 2583:273-294 296:295-328 2621:329-339 341:340-350 352:351-447 2654:448-448 450:449-468 470:469-525 2678:526-531 2684:532-673]	130	141	no	no	2	0.0005251	110.38	138040000			7
DANNVLLDPSLKNDDFAPSTNR	CGTGSCCRDANNVLLD	DFAPSTNRGTCKPGSA	R	D	A	N	R	G	22	1	2415.17	comp92088_c0_seq1_4 len=674 path=[1:0-31 33:32-76 2470:77-121 123:122-145 2497:146-154 2506:155-188 190:189-256 258:257-272 2583:273-294 296:295-328 2621:329-339 341:340-350 352:351-447 2654:448-448 450:449-468 470:469-525 2678:526-531 2684:532-673];Haliotis_sp_Tri_3731_c0_g1_i1	comp92088_c0_seq1_4 len=674 path=[1:0-31 33:32-76 2470:77-121 123:122-145 2497:146-154 2506:155-188 190:189-256 258:257-272 2583:273-294 296:295-328 2621:329-339 341:340-350 352:351-447 2654:448-448 450:449-468 470:469-525 2678:526-531 2684:532-673]	130	151	no	no	3	2.3232e-47	138.66	39238000			2
DAQPLASNVLR	ELCGKTRRDAQPLASN	PLASNVLRMTYLTEIP	R	D	A	L	R	M	11	0	1182.64	Haliotis_sp_idb_2814_c0_g1_i1	Haliotis_sp_idb_2814_c0_g1_i1	411	421	yes	yes	2	0.0075435	89.805	167220000			2
DASDCWMTDK	SGGRCVLRDASDCWMT	SDCWMTDKAYQCVCN_	R	D	A	D	K	A	10	0	1227.45	Haliotis_sp_idb_66671_c0_g1_i1	Haliotis_sp_idb_66671_c0_g1_i1	101	110	yes	yes	2	0.0046199	97.813	7874400	503		2
DASFLSDHPR	NRMSQTSRDASFLSDH	SFLSDHPRSSMSQSSD	R	D	A	P	R	S	10	0	1143.53	Haliotis_sp_idb_3591_c0_g1_i1	Haliotis_sp_idb_3591_c0_g1_i1	686	695	yes	yes	2;3	5.0099e-18	222.28	6481400000			78
DASGLNLITQK	FLPPQNNKDASGLNLI	GLNLITQKTKLPRRAG	K	D	A	Q	K	T	11	0	1158.62	Haliotis_sp_idb_14486_c0_g1_i1;comp103784_c0_seq4_5 len=1930 path=[22454:0-622 6128:623-751 6257:752-1488 6994:1489-1929];comp103784_c0_seq2_6 len=3095 path=[17195:0-71 17267:72-96 17292:97-853 18049:854-854 18050:855-875 25252:876-1229 18425:1230-1741 6082:1742-1771 6112:1772-1787 6128:1788-1916 6257:1917-2653 6994:2654-3094]	Haliotis_sp_idb_14486_c0_g1_i1	161	171	yes	no	2	6.7019e-05	128.97	83183000			3
DASVLDIPSYCR	NDFYPGIRDASVLDIP	LDIPSYCRF_______	R	D	A	C	R	F	12	0	1394.65	Haliotis_sp_CLC_1876_c0_g1_i1	Haliotis_sp_CLC_1876_c0_g1_i1	188	199	yes	yes	2	5.7839e-05	108.56	24328000			3
DATNVGDEGGFAPNILENK	VIKEKYGKDATNVGDE	APNILENKEALELLKT	K	D	A	N	K	E	19	0	1959.92	comp80185_c0_seq1_5 len=1716 path=[1:0-517 519:518-558 3443:559-568 570:569-864 866:865-889 891:890-1715]	comp80185_c0_seq1_5 len=1716 path=[1:0-517 519:518-558 3443:559-568 570:569-864 866:865-889 891:890-1715]	236	254	yes	yes	2	9.7802e-10	115.56	52676000			5
DAVLLVFANK	MLAEDELRDAVLLVFA	VLLVFANKQDLPNAMN	R	D	A	N	K	Q	10	0	1088.62	comp59460_c1_seq1_5 len=527 path=[1:0-432 434:433-526];comp2630_c0_seq1_5 len=214 path=[192:0-84 277:85-213];comp191179_c0_seq1_2 len=451 path=[1:0-450];comp255148_c0_seq1_3 len=495 path=[473:0-494]	comp59460_c1_seq1_5 len=527 path=[1:0-432 434:433-526]	133	142	yes	no	2	0.0062725	109.29	2619400			1
DAVTYTEHAK	VFLENVIRDAVTYTEH	VTYTEHAKRKTVTAMD	R	D	A	A	K	R	10	0	1133.54	comp135434_c0_seq1_4 len=334 path=[312:0-333]	comp135434_c0_seq1_4 len=334 path=[312:0-333]	71	80	yes	yes	2	0.0019123	121.5	1567300			1
DCPSNHIYNK	SGNQWFSKDCPSNHIY	PSNHIYNKHACGCIPE	K	D	C	N	K	H	10	0	1246.54	Haliotis_sp_Tri_35519_c0_g1_i1;Haliotis_sp_idb_43536_c0_g1_i1	Haliotis_sp_Tri_35519_c0_g1_i1	75	84	yes	no	3	0.0055789	86.898	9023800			2
DCVEQVNFAPYR	KVVLGVQKDCVEQVNF	QVNFAPYRLSREFRRQ	K	D	C	Y	R	L	12	0	1496.67	Haliotis_sp_idb_20988_c0_g1_i1	Haliotis_sp_idb_20988_c0_g1_i1	266	277	yes	yes	2	3.3802e-11	145.91	1931200			1
DESGSNTFVLK	LTFSHGIKDESGSNTF	GSNTFVLKKKNVQIIE	K	D	E	L	K	K	11	0	1195.57	Haliotis_sp_idb_13068_c0_g1_i1;Haliotis_sp_CLC_146_c0_g1_i1;Haliotis_sp_Tri_105374_c0_g1_i1	Haliotis_sp_idb_13068_c0_g1_i1	684	694	yes	no	2	0.015056	87.184	9957400			2
DFMIQGGDFTR	SKFHRVIKDFMIQGGD	IQGGDFTRGDGTGGKS	K	D	F	T	R	G	11	0	1285.58	Haliotis_sp_Tri_97777_c0_g1_i1;comp88441_c0_seq3_1 len=1542 path=[1563:0-601 2165:602-827 4392:828-847 3856:848-849 2456:850-877 2484:878-1541];comp88441_c0_seq2_1 len=1583 path=[1563:0-601 2165:602-827 4392:828-847 4412:848-890 2456:891-918 2484:919-1582];comp59451_c0_seq1_4 len=672 path=[650:0-671]	Haliotis_sp_Tri_97777_c0_g1_i1	88	98	no	no	2	0.0035918	93.345	114010000	97		10
DFNHINVELSLLGK	GPRGTLRRDFNHINVE	VELSLLGKKKKRLRVD	R	D	F	G	K	K	14	0	1597.85	comp51673_c0_seq1_1 len=683 path=[661:0-396 1058:397-682]	comp51673_c0_seq1_1 len=683 path=[661:0-396 1058:397-682]	39	52	yes	yes	2	0.00023309	100.43	3009200			1
DFSDPGMMSNR	VRLQNARRDFSDPGMM	DPGMMSNRMSQTSRDA	R	D	F	N	R	M	11	0	1255.5	Haliotis_sp_idb_3591_c0_g1_i1	Haliotis_sp_idb_3591_c0_g1_i1	669	679	yes	yes	2	0.0011058	99.752	550370000	437;438		15
DFSLILDDVAITELSFSR	RELTERAKDFSLILDD	ITELSFSREYTAAVEA	K	D	F	S	R	E	18	0	2040.04	comp45228_c0_seq1_6 len=795 path=[773:0-794]	comp45228_c0_seq1_6 len=795 path=[773:0-794]	39	56	yes	yes	2	9.0485e-06	101.92	6312800			2
DFSTAQFR	KLSIPEFKDFSTAQFR	DFSTAQFRQIGKLAKG	K	D	F	F	R	Q	8	0	970.451	Haliotis_sp_idb_5896_c0_g1_i1	Haliotis_sp_idb_5896_c0_g1_i1	526	533	yes	yes	2	0.037039	121.99	18583000			2
DFTIGPNETDFTIGPDETAR	LTQLDYRRDFTIGPNE	IGPDETARVSPILLSQ	R	D	F	A	R	V	20	0	2195	comp91920_c0_seq3_1 len=597 path=[1:0-45 47:46-58 60:59-105 3114:106-130 3139:131-184 170:185-200 6194:201-255 241:256-280 266:281-547 533:548-571 4603:572-596]	comp91920_c0_seq3_1 len=597 path=[1:0-45 47:46-58 60:59-105 3114:106-130 3139:131-184 170:185-200 6194:201-255 241:256-280 266:281-547 533:548-571 4603:572-596]	128	147	yes	yes	2	8.4921e-12	114.46	31140000			1
DFTPVCTTELGR	GILFSHPRDFTPVCTT	VCTTELGRAAKLAPEF	R	D	F	G	R	A	12	0	1394.65	comp17121_c0_seq1_5 len=1318 path=[1:0-1317]	comp17121_c0_seq1_5 len=1318 path=[1:0-1317]	41	52	yes	yes	2	0.00035851	103.44	44669000			1
DFYLLVASGR	DRFYDLNKDFYLLVAS	YLLVASGRATPEGNKI	K	D	F	G	R	A	10	0	1139.6	Haliotis_sp_Tri_28544_c0_g1_i1;Haliotis_sp_CLC_729_c0_g1_i1;comp59223_c0_seq1_2 len=530 path=[1:0-47 49:48-413 415:414-471 1077:472-529]	Haliotis_sp_Tri_28544_c0_g1_i1	328	337	no	no	2	0.0022696	113.93	433810000			9
DFYRPFNLK	PDVVQRLRDFYRPFNL	FYRPFNLKFYQMVKQD	R	D	F	L	K	F	9	1	1198.61	Haliotis_sp_Tri_123348_c0_g1_i1;comp98866_c0_seq1_1 len=3558 path=[1:0-163 165:164-165 167:166-323 325:324-2413 2415:2414-2430 2432:2431-2654 2658:2655-2725 2729:2726-2749 2753:2750-2843 2847:2844-2867 2871:2868-3005 3009:3006-3029 3033:3030-3057 3061:3058-3081 3085:3082-3089 3093:3090-3113 3117:3114-3133 3137:3134-3157 3161:3158-3177 3181:3178-3201 3205:3202-3392 3396:3393-3393 3397:3394-3417 34…	Haliotis_sp_Tri_123348_c0_g1_i1	420	428	yes	no	2	0.022288	123.86	8950100			1
DGIFQCSFR	TPVSGSDKDGIFQCSF	GIFQCSFRRKKVLSGD	K	D	G	F	R	R	9	0	1128.5	Haliotis_sp_Tri_28544_c0_g1_i1;Haliotis_sp_CLC_729_c0_g1_i1;comp59223_c0_seq1_2 len=530 path=[1:0-47 49:48-413 415:414-471 1077:472-529]	Haliotis_sp_Tri_28544_c0_g1_i1	303	311	no	no	2	0.01562	101.9	119990000			3
DGLAVLGTFFDIAR	LSNAMRFRDGLAVLGT	GTFFDIARENPYFRPI	R	D	G	A	R	E	14	0	1493.79	Haliotis_sp_Tri_130845_c0_g1_i1;Haliotis_sp_idb_813_c0_g1_i1	Haliotis_sp_Tri_130845_c0_g1_i1	163	176	yes	no	2	5.4411e-05	84.759	0			2
DGTNTADGISAMNIMLQQYAR	ISQLDHPRDGTNTADG	IMLQQYARPGVPKVAV	R	D	G	A	R	P	21	0	2269.05	Haliotis_sp_Tri_63812_c0_g1_i1	Haliotis_sp_Tri_63812_c0_g1_i1	370	390	yes	yes	3	9.6049e-06	64.705	3552600	611;612		1
DGTVFEQR	CDKRPLSRDGTVFEQR	DGTVFEQRTMAGNWET	R	D	G	Q	R	T	8	0	950.446	Haliotis_sp_idb_5218_c0_g1_i1;Haliotis_sp_idb_5212_c0_g1_i1	Haliotis_sp_idb_5218_c0_g1_i1	130	137	yes	no	2	1.6756e-05	134.15	450270000			1
DGVFLYFEDNAGVIVNNK	QRKSYRRKDGVFLYFE	AGVIVNNKGEMKGSAI	K	D	G	N	K	G	18	0	2012.98	comp110357_c0_seq1_3 len=483 path=[1:0-482]	comp110357_c0_seq1_3 len=483 path=[1:0-482]	95	112	yes	yes	2	0.00095708	74.141	1247300			2
DGVGGLDLPGLLQR	IEYSGNSRDGVGGLDL	DLPGLLQRMRSLPGQS	R	D	G	Q	R	M	14	0	1408.77	comp64512_c0_seq1_1 len=973 path=[1:0-376 378:377-715 717:716-972];Haliotis_sp_Tri_28744_c0_g1_i1	comp64512_c0_seq1_1 len=973 path=[1:0-376 378:377-715 717:716-972]	170	183	yes	no	2	2.6969e-06	115.12	46054000			14
DHGTQSYNAWR	AFNIQRGRDHGTQSYN	TQSYNAWREFCGLPRA	R	D	H	W	R	E	11	0	1333.58	Haliotis_sp_idb_25746_c0_g1_i1;Haliotis_sp_idb_25748_c0_g1_i1;Haliotis_sp_CLC_532_c0_g1_i1	Haliotis_sp_idb_25746_c0_g1_i1	505	515	yes	no	3	1.6184e-08	134.57	2214500			1
DHLEDQEFNPK	FEEVWDKKDHLEDQEF	EDQEFNPKTFFKLHDI	K	D	H	P	K	T	11	0	1370.61	comp92223_c1_seq1_1 len=1422 path=[5715:0-199 5915:200-218 5934:219-467 17974:468-468 6184:469-484 6200:485-1421];comp92223_c1_seq2_1 len=1458 path=[5715:0-199 5915:200-218 5934:219-467 17951:468-470 15696:471-503 17974:504-504 6184:505-520 6200:521-1457];Haliotis_sp_Tri_135246_c0_g1_i1;Haliotis_sp_idb_2286_c0_g1_i1	comp92223_c1_seq1_1 len=1422 path=[5715:0-199 5915:200-218 5934:219-467 17974:468-468 6184:469-484 6200:485-1421]	262	272	yes	no	2	5.1219e-06	144.57	9202400			4
DHSLVACGR	DPTSASCKDHSLVACG	HSLVACGRRYEPRLRC	K	D	H	G	R	R	9	0	1013.47	Haliotis_sp_idb_1745_c0_g1_i1;Haliotis_sp_CLC_2232_c0_g1_i1	Haliotis_sp_idb_1745_c0_g1_i1	1397	1405	yes	no	2	0.0050958	128.12	2616300			2
DHTLVTCGSSPMVK	DVESRACKDHTLVTCG	CGSSPMVKDACQYLTN	K	D	H	V	K	D	14	0	1530.72	Haliotis_sp_idb_1745_c0_g1_i1;Haliotis_sp_CLC_2232_c0_g1_i1	Haliotis_sp_idb_1745_c0_g1_i1	1549	1562	yes	no	2;3	4.3097e-07	118.24	68925000	362		9
DIAPNPEAGVGSNVIANSVSGVR	NIGVTATRDIAPNPEA	ANSVSGVRTNTLISYT	R	D	I	V	R	T	23	0	2222.13	Haliotis_sp_idb_27866_c0_g1_i1	Haliotis_sp_idb_27866_c0_g1_i1	21	43	yes	yes	2;3	3.7092e-14	96.708	134990000			9
DICNDVLSLLEK	EKIETELRDICNDVLS	DVLSLLEKFLIPNASQ	R	D	I	E	K	F	12	0	1417.71	comp64599_c0_seq2_6 len=1464 path=[3017:0-1301 2878:1302-1463]	comp64599_c0_seq2_6 len=1464 path=[3017:0-1301 2878:1302-1463]	130	141	yes	yes	2;3	7.6754e-05	102.97	39973000			5
DIDFDDAEAGELLGK	QGALSAIKDIDFDDAE	EAGELLGKLSIPEFKD	K	D	I	G	K	L	15	0	1606.74	Haliotis_sp_idb_5896_c0_g1_i1	Haliotis_sp_idb_5896_c0_g1_i1	504	518	yes	yes	2	0.0022326	77.746	3446900			2
DIECTAATMDIHIPR	SSGTVERKDIECTAAT	TMDIHIPRTLLPTHKV	K	D	I	P	R	T	15	0	1741.81	comp101638_c0_seq5_5 len=1626 path=[2732:0-74 10580:75-88 10594:89-96 2829:97-107 2840:108-110 2843:111-137 7690:138-156 2889:157-160 2893:161-208 8024:209-223 10658:224-253 10688:254-275 3004:276-354 9007:355-414 3142:415-524 3252:525-1187 3915:1188-1601 10991:1602-1602 10992:1603-1625];comp101638_c0_seq1_5 len=2332 path=[2732:0-74 10580:75-88 10594:89-96 2829:97-107 2840:108-110 2843:111-137 76…	comp101638_c0_seq5_5 len=1626 path=[2732:0-74 10580:75-88 10594:89-96 2829:97-107 2840:108-110 2843:111-137 7690:138-156 2889:157-160 2893:161-208 8024:209-223 10658:224-253 10688:254-275 3004:276-354 9007:355-414 3142:415-524 3252:525-1187 3915:1188-1601 10991:1602-1602 10992:1603-1625]	27	41	yes	no	2;3	6.1284e-05	97.797	43996000	2		12
DIICQIAYAR	MIVRVTNRDIICQIAY	ICQIAYARIEGDMIVC	R	D	I	A	R	I	10	0	1221.62	comp46520_c0_seq1_3 len=1006 path=[987:0-754 1745:755-1005];tr|B6RB96|B6RB96_HALDI Ribosomal protein l5 (Fragment) OS=Haliotis discus discus PE=2 SV=1;comp16655_c0_seq1_1 len=898 path=[876:0-147 1024:148-897];tr|X5D1J8|X5D1J8_HALRU Ribosomal protein L5 (Fragment) OS=Haliotis rufescens GN=rpL5 PE=2 SV=1;tr|R9QMV8|R9QMV8_HALDH Ribosomal protein L5 (Fragment) OS=Haliotis discus hannai GN=RPL5 PE=2 S…	comp46520_c0_seq1_3 len=1006 path=[987:0-754 1745:755-1005]	76	85	yes	no	2	0.0018724	115.71	4836100			1
DILEPMFER	ATLEPGAKDILEPMFE	ILEPMFERREDISKYT	K	D	I	E	R	R	9	0	1148.55	Haliotis_sp_idb_32603_c0_g1_i1;Haliotis_sp_idb_32602_c0_g1_i1;comp118790_c0_seq1_1 len=1114 path=[1:0-1113]	Haliotis_sp_idb_32603_c0_g1_i1	803	811	yes	no	2	0.020504	87.149	249330000			2
DINAGINETPK	PRMSDQSRDINAGINE	AGINETPKSTMPTGRS	R	D	I	P	K	S	11	0	1170.59	Haliotis_sp_idb_6290_c0_g1_i1	Haliotis_sp_idb_6290_c0_g1_i1	826	836	yes	yes	2	0.01195	90.614	37666000			4
DIPAAIITGDPGAK	NSSDFILKDIPAAIIT	ITGDPGAKRNKLSELL	K	D	I	A	K	R	14	0	1337.72	Haliotis_sp_idb_5580_c0_g1_i1;comp8431_c0_seq1_4 len=630 path=[1:0-629]	Haliotis_sp_idb_5580_c0_g1_i1	874	887	yes	no	2	0.0093344	73.834	96053000			3
DIPGLTDTTVPR	VIVKKGEKDIPGLTDT	LTDTTVPRRLGPKRAS	K	D	I	P	R	R	12	0	1283.67	comp48409_c0_seq1_3 len=911 path=[889:0-35 925:36-910]	comp48409_c0_seq1_3 len=911 path=[889:0-35 925:36-910]	130	141	yes	yes	2	2.3473e-07	124.12	9981100			1
DITGFNADNTIVVGSLYKPENTK	PDKTSIVKDITGFNAD	LYKPENTKTGGDSVVT	K	D	I	T	K	T	23	1	2495.25	Haliotis_sp_idb_36583_c0_g1_i1	Haliotis_sp_idb_36583_c0_g1_i1	157	179	yes	yes	3	4.2806e-23	108.08	23562000			3
DITVFDIPPYCNE	NDFYPGIRDITVFDIP	DIPPYCNE________	R	D	I	N	E	-	13	0	1581.7	Haliotis_sp_idb_22001_c0_g1_i1	Haliotis_sp_idb_22001_c0_g1_i1	218	230	yes	yes	2	0.019166	65.234	1486600			2
DKLNHLSEEER	MEKEYEKRDKLNHLSE	NHLSEEERKKEEARLE	R	D	K	E	R	K	11	1	1368.66	comp92223_c1_seq1_1 len=1422 path=[5715:0-199 5915:200-218 5934:219-467 17974:468-468 6184:469-484 6200:485-1421];comp92223_c1_seq2_1 len=1458 path=[5715:0-199 5915:200-218 5934:219-467 17951:468-470 15696:471-503 17974:504-504 6184:505-520 6200:521-1457];Haliotis_sp_Tri_135246_c0_g1_i1;Haliotis_sp_idb_2286_c0_g1_i1	comp92223_c1_seq1_1 len=1422 path=[5715:0-199 5915:200-218 5934:219-467 17974:468-468 6184:469-484 6200:485-1421]	215	225	yes	no	3	0.027183	76.073	2947700			1
DKTPSVLISSQSSSSR	PYRMYNSRDKTPSVLI	SSQSSSSRFSHKQPPP	R	D	K	S	R	F	16	1	1677.85	Haliotis_sp_CLC_1125_c0_g1_i1	Haliotis_sp_CLC_1125_c0_g1_i1	442	457	yes	yes	2;3	1.5567e-16	125.45	435310000			19
DLDKPGLLK	IFPHDVTKDLDKPGLL	LDKPGLLKKFIEDLHS	K	D	L	L	K	K	9	1	997.581	Haliotis_sp_Tri_88331_c0_g1_i1;comp101550_c1_seq1_3 len=2684 path=[2888:0-1014 3903:1015-1703 15176:1704-1706 4595:1707-1802 4691:1803-1898 15270:1899-1899 4788:1900-1901 4790:1902-2034 4923:2035-2062 10588:2063-2111 5000:2112-2247 5136:2248-2262 5151:2263-2395 5284:2396-2405 5294:2406-2560 5449:2561-2590 5479:2591-2683]	Haliotis_sp_Tri_88331_c0_g1_i1	364	372	yes	no	2	0.032084	86.898	0			1
DLGLLSSR	GISAISFRDLGLLSSR	DLGLLSSRYCRSVLAN	R	D	L	S	R	Y	8	0	859.476	Haliotis_sp_Tri_83476_c0_g1_i1	Haliotis_sp_Tri_83476_c0_g1_i1	399	406	yes	yes	2	0.011524	133.23	2044200000			6
DLGNYLWNDYQCQK	EHCLELRRDLGNYLWN	WNDYQCQKPSHFICEK	R	D	L	Q	K	P	14	0	1815.79	tr|F8J3D2|F8J3D2_HALLA Perlucin C protein OS=Haliotis laevigata GN=perlucin C PE=2 SV=1;tr|F8J3D1|F8J3D1_HALLA Perlucin B protein OS=Haliotis laevigata GN=perlucin B PE=2 SV=1;tr|F8J3D0|F8J3D0_HALLA Perlucin A2 protein OS=Haliotis laevigata GN=perlucin A2 PE=2 SV=1;sp|P82596|PLC_HALLA Perlucin OS=Haliotis laevigata PE=1 SV=3	sp|P82596|PLC_HALLA Perlucin OS=Haliotis laevigata PE=1 SV=3	108	121	no	no	2;3	4.8868e-10	134.88	255180000			9
DLGNYLWNDYQCQKPSHFICEK	EHCLELRRDLGNYLWN	PSHFICEKERIPYTNS	R	D	L	E	K	E	22	1	2814.25	tr|F8J3D2|F8J3D2_HALLA Perlucin C protein OS=Haliotis laevigata GN=perlucin C PE=2 SV=1;tr|F8J3D1|F8J3D1_HALLA Perlucin B protein OS=Haliotis laevigata GN=perlucin B PE=2 SV=1;tr|F8J3D0|F8J3D0_HALLA Perlucin A2 protein OS=Haliotis laevigata GN=perlucin A2 PE=2 SV=1;sp|P82596|PLC_HALLA Perlucin OS=Haliotis laevigata PE=1 SV=3	sp|P82596|PLC_HALLA Perlucin OS=Haliotis laevigata PE=1 SV=3	108	129	no	no	3;4	1.6082e-47	140.73	1326100000			14
DLPIFSSGCK	PSEPDAIKDLPIFSSG	PIFSSGCKTLVNYAYN	K	D	L	C	K	T	10	0	1122.54	Haliotis_sp_idb_42414_c0_g1_i1;comp188351_c0_seq1_6 len=718 path=[1:0-717]	Haliotis_sp_idb_42414_c0_g1_i1	175	184	yes	no	2	0.019558	83.862	76123000			4
DLSANEMTHSK	HAGFTSNRDLSANEMT	ANEMTHSKMSPGMSHQ	R	D	L	S	K	M	11	0	1231.55	Haliotis_sp_idb_3591_c0_g1_i1	Haliotis_sp_idb_3591_c0_g1_i1	632	642	yes	yes	2;3	2.6059e-05	128.01	39441000	439		9
DLVILLYETALLSSGFSLEDPQTHANR	DKNDKSVKDLVILLYE	DPQTHANRIYRMIKLG	K	D	L	N	R	I	27	0	3001.54	comp65289_c0_seq2_1 len=2735 path=[1880:0-81 1962:82-114 6403:115-966 7256:967-2734]	comp65289_c0_seq2_1 len=2735 path=[1880:0-81 1962:82-114 6403:115-966 7256:967-2734]	672	698	yes	yes	3;4	2.6618e-23	113.93	59005000			7
DLVVLLFETALLSSGFSLEDPQTHSNR	DKNDKAVKDLVVLLFE	DPQTHSNRIYRMIKLG	K	D	L	N	R	I	27	0	2987.52	comp65289_c1_seq1_1 len=588 path=[9001:0-587]	comp65289_c1_seq1_1 len=588 path=[9001:0-587]	48	74	yes	yes	3;4	6.3044e-24	115.79	475500000			16
DLYANTVLSGGTTMYPGIADR	KCDVDIRKDLYANTVL	MYPGIADRMQKEITAL	K	D	L	D	R	M	21	0	2214.06	comp103470_c1_seq44_5 len=764 path=[21410:0-166 1578:167-175 25904:176-178 25907:179-181 1593:182-217 25943:218-222 16814:223-406 2814:407-412 17003:413-685 8329:686-740 26391:741-763];comp103470_c1_seq27_6 len=825 path=[18001:0-239 25907:240-242 1593:243-278 25943:279-283 16814:284-467 2814:468-473 17003:474-746 8329:747-801 26391:802-824];comp103470_c1_seq42_4 len=922 path=[13231:0-135 13367:13…	tr|B3TK83|B3TK83_HALDV Beta-actin 2 OS=Haliotis diversicolor PE=2 SV=1	292	312	no	no	2;3	8.4141e-06	84.159	112350000	16		6
DMDVQIAVDPR	FSFRAILRDMDVQIAV	VQIAVDPRIPTSVSPI	R	D	M	P	R	I	11	0	1257.6	Haliotis_sp_idb_64214_c0_g1_i1;comp83604_c0_seq2_1 len=951 path=[1875:0-100 92:101-107 99:108-269 280:270-789 800:790-950];comp83604_c0_seq1_1 len=970 path=[1875:0-100 92:101-107 99:108-269 261:270-288 280:289-808 800:809-969]	Haliotis_sp_idb_64214_c0_g1_i1	60	70	yes	no	2	0.0085284	75.819	779050	502		1
DMSGNTPTVLGDGTNK	RQFVPEIRDMSGNTPT	VLGDGTNKSRNRKINR	R	D	M	N	K	S	16	0	1605.73	Haliotis_sp_Tri_91824_c0_g1_i1	Haliotis_sp_Tri_91824_c0_g1_i1	387	402	yes	yes	2	0.00082188	72.583	2742500	628		1
DNAIQCNAMEHCQK	PSFWCASKDNAIQCNA	NAMEHCQKHVWN____	K	D	N	Q	K	H	14	0	1717.7	Haliotis_sp_Tri_62946_c0_g1_i1;Haliotis_sp_idb_29553_c0_g1_i1;comp99065_c0_seq1_4 len=2210 path=[1:0-324 326:325-450 452:451-460 462:461-530 532:531-594 596:595-630 632:631-644 646:645-679 4616:680-720 722:721-755 4398:756-841 843:842-891 893:892-1008 1010:1009-1027 1029:1028-2068 6394:2069-2078 6405:2079-2209];Haliotis_sp_Tri_62947_c0_g1_i1	Haliotis_sp_Tri_62946_c0_g1_i1	721	734	yes	no	3	5.4587e-05	97.273	14289000	610		6
DNFWVGYDNER	QEVPFYVKDNFWVGYD	WVGYDNERSIKAKIKW	K	D	N	E	R	S	11	0	1413.59	comp79626_c0_seq1_4 len=1656 path=[1634:0-1091 2726:1092-1132 2767:1133-1655];Haliotis_sp_idb_43266_c0_g1_i1	comp79626_c0_seq1_4 len=1656 path=[1634:0-1091 2726:1092-1132 2767:1133-1655]	361	371	yes	no	2	0.021304	84.169	10733000			1
DNICPYLGSAQK	TELKQFVKDNICPYLG	PYLGSAQKQCVQDVET	K	D	N	Q	K	Q	12	0	1364.64	Haliotis_sp_Tri_62946_c0_g1_i1;Haliotis_sp_idb_29553_c0_g1_i1;comp99065_c0_seq1_4 len=2210 path=[1:0-324 326:325-450 452:451-460 462:461-530 532:531-594 596:595-630 632:631-644 646:645-679 4616:680-720 722:721-755 4398:756-841 843:842-891 893:892-1008 1010:1009-1027 1029:1028-2068 6394:2069-2078 6405:2079-2209];Haliotis_sp_idb_29552_c0_g1_i1	Haliotis_sp_Tri_62946_c0_g1_i1	159	170	yes	no	2	0.00011785	121.02	21469000			3
DNIQGITKPAIR	KRHRKVLRDNIQGITK	GITKPAIRRLARRGGV	R	D	N	I	R	R	12	1	1324.75	comp135434_c0_seq1_4 len=334 path=[312:0-333]	comp135434_c0_seq1_4 len=334 path=[312:0-333]	27	38	yes	yes	2;3	2.7489e-06	132.99	567870000			7
DNLHELHLAADQR	VRSNRKSRDNLHELHL	LHLAADQRLGRASHLQ	R	D	N	Q	R	L	13	0	1530.75	Haliotis_sp_idb_3591_c0_g1_i1	Haliotis_sp_idb_3591_c0_g1_i1	1208	1220	yes	yes	2;3;4	1.8029e-09	138.19	642440000			19
DNVVVEVLSAAPEK	DHFKSLYKDNVVVEVL	VLSAAPEKGHVRKVRS	K	D	N	E	K	G	14	0	1468.78	Haliotis_sp_idb_7892_c0_g1_i1;comp104004_c0_seq4_5 len=1737 path=[4425:0-35 18479:36-51 4424:52-458 4883:459-461 4886:462-1736];comp104004_c0_seq2_5 len=2658 path=[1926:0-369 17363:370-373 2300:374-383 17370:384-391 17378:392-422 17431:423-439 3891:440-950 4402:951-958 4410:959-972 4424:973-1379 4883:1380-1382 4886:1383-2657]	Haliotis_sp_idb_7892_c0_g1_i1	271	284	yes	no	2	0.0036414	84.508	59519000			7
DPDTVYWCDFSLDEEDGIK	ISVHNVWRDPDTVYWC	LDEEDGIKHWKHYDYN	R	D	P	I	K	H	19	0	2302.96	Haliotis_sp_CLC_1642_c0_g1_i1;comp85674_c0_seq1_1 len=1364 path=[2827:0-66 1553:67-628 2115:629-650 2137:651-998 2485:999-1296 2783:1297-1363];comp85674_c0_seq2_1 len=1436 path=[1414:0-138 1553:139-700 2115:701-722 2137:723-1070 2485:1071-1368 2783:1369-1435]	Haliotis_sp_CLC_1642_c0_g1_i1	102	120	yes	no	2;3	1.4538e-36	136.26	40661000			9
DPGNCYGYFLK	HDVCLLPKDPGNCYGY	NCYGYFLKYYFNSRTC	K	D	P	L	K	Y	11	0	1332.58	Haliotis_sp_CLC_148_c0_g1_i1	Haliotis_sp_CLC_148_c0_g1_i1	31	41	yes	yes	2	1.575e-08	171.92	656900000			15
DPGPCDADVPR	GVLCSLPRDPGPCDAD	PCDADVPRWWYNKRTN	R	D	P	P	R	W	11	0	1197.51	Haliotis_sp_CLC_148_c0_g1_i1;Haliotis_sp_Tri_94747_c0_g1_i1	Haliotis_sp_CLC_148_c0_g1_i1	87	97	yes	no	2;3	1.7742e-05	134.75	2678700000			32
DPGPCKAAIPR	GDLCSLPRDPGPCKAA	PCKAAIPRWWYNKRTN	R	D	P	P	R	W	11	1	1180.6	comp84928_c0_seq1_4 len=593 path=[571:0-73 645:74-129 1852:130-130 1387:131-175 1872:176-361 933:362-413 985:414-445 1017:446-450 1022:451-592]	comp84928_c0_seq1_4 len=593 path=[571:0-73 645:74-129 1852:130-130 1387:131-175 1872:176-361 933:362-413 985:414-445 1017:446-450 1022:451-592]	115	125	yes	yes	3	0.0024819	104.22	10227000			2
DPPATDKPVNEVKPSR	QGSVRQNRDPPATDKP	VNEVKPSRVDVDGTTV	R	D	P	S	R	V	16	2	1748.91	Haliotis_sp_idb_5580_c0_g1_i1	Haliotis_sp_idb_5580_c0_g1_i1	732	747	yes	yes	3	0.00090893	86.497	865160			1
DPPGQPSLLILLDK	LLTNCDAKDPPGQPSL	SLLILLDKTQRNHGKK	K	D	P	D	K	T	14	0	1504.85	Haliotis_sp_Tri_111928_c0_g1_i1;comp64272_c0_seq1_3 len=1172 path=[1150:0-1147 2298:1148-1171]	Haliotis_sp_Tri_111928_c0_g1_i1	158	171	yes	no	2	0.0050988	80.632	27881000			7
DPSVEEAVATDDSPNANAK	PTMEKRPRDPSVEEAV	DSPNANAKSNMTSFDT	R	D	P	A	K	S	19	0	1928.86	Haliotis_sp_Tri_12080_c0_g1_i1;Haliotis_sp_idb_12590_c0_g1_i1	Haliotis_sp_Tri_12080_c0_g1_i1	1249	1267	yes	no	2;3	4.8771e-42	147.17	132200000			9
DPSVFNPPAFCK	FGITPGIKDPSVFNPP	FNPPAFCKQNITGDAA	K	D	P	C	K	Q	12	0	1377.64	Haliotis_sp_Tri_16732_c0_g1_i1;comp103384_c0_seq2_4 len=1187 path=[1163:0-170 5826:171-172 5828:173-203 1367:204-205 1369:206-224 5878:225-251 5905:252-305 1469:306-345 5962:346-377 2887:378-401 6002:402-403 6004:404-411 6012:412-414 1576:415-415 1577:416-440 1602:441-475 6038:476-481 6044:482-488 1650:489-521 1683:522-525 6072:526-539 6086:540-575 6105:576-589 6119:590-596 1758:597-605 6131:606-…	Haliotis_sp_Tri_16732_c0_g1_i1	197	208	no	no	2	0.00096999	96.604	70211000			3
DQASWEMAK	TQTVAFLKDQASWEMA	QASWEMAKNTLHHKTS	K	D	Q	A	K	N	9	0	1064.46	Haliotis_sp_Tri_114598_c0_g1_i1;Haliotis_sp_idb_7598_c0_g1_i1	Haliotis_sp_Tri_114598_c0_g1_i1	461	469	yes	no	2	0.030841	79.148	3191200			1
DQEGQDVLLFIDNIFR	LTVAEYFRDQEGQDVL	LFIDNIFRFTQAGSEV	R	D	Q	F	R	F	16	0	1920.96	comp112217_c0_seq1_5 len=1018 path=[1:0-1017]	comp112217_c0_seq1_5 len=1018 path=[1:0-1017]	54	69	yes	yes	2	0.0019697	74.428	3849700			1
DQEIGALTATYTNALR	LCEEMKKRDQEIGALT	ATYTNALRQKSISGRA	R	D	Q	L	R	Q	16	0	1735.87	Haliotis_sp_Tri_129753_c0_g1_i1;comp102930_c0_seq1_5 len=2482 path=[1:0-245 247:246-278 280:279-294 296:295-442 444:443-462 8038:463-516 521:517-619 8120:620-636 5253:637-652 8145:653-741 5172:742-760 764:761-1008 8270:1009-1029 1033:1030-1105 1109:1106-1125 8321:1126-1152 1156:1153-1341 1345:1342-1358 1362:1359-1441 5058:1442-1490 1494:1491-1514 8477:1515-1535 1539:1536-1645 5572:1646-1649 1653:…	Haliotis_sp_Tri_129753_c0_g1_i1	64	79	yes	no	2;3	4.5027e-05	88.385	1486900			2
DQGFFPHPR	DIRPCEGRDQGFFPHP	QGFFPHPRKCNKFIMC	R	D	Q	P	R	K	9	0	1099.52	Haliotis_sp_idb_44571_c0_g1_i1;comp252421_c0_seq1_4 len=237 path=[215:0-236]	Haliotis_sp_idb_44571_c0_g1_i1	787	795	yes	no	2	0.0070856	123.21	6435300			2
DQGTYEDYVEGLR	LQTVAKNKDQGTYEDY	EDYVEGLRVFDKEGNG	K	D	Q	L	R	V	13	0	1543.68	comp41851_c0_seq2_2 len=628 path=[1:0-450 452:451-627];comp41851_c0_seq1_2 len=673 path=[1:0-450 1300:451-495 452:496-672]	comp41851_c0_seq2_2 len=628 path=[1:0-450 452:451-627]	90	102	yes	no	2	0.00061131	98.592	1730900			1
DQMTEEELEFHYFK	NVIETKPKDQMTEEEL	ELEFHYFKMHDYDNNN	K	D	Q	F	K	M	14	0	1844.79	comp91512_c0_seq6_5 len=701 path=[2400:0-117 2518:118-222 2623:223-226 2627:227-364 10828:365-385 11160:386-388 11163:389-389 11164:390-391 7579:392-397 433:398-675 711:676-700];comp91512_c0_seq11_6 len=702 path=[35:0-28 63:29-153 188:154-176 211:177-209 244:210-228 263:229-389 424:390-398 433:399-676 711:677-701];Haliotis_sp_Tri_1974_c0_g1_i1;Haliotis_sp_CLC_7266_c0_g1_i1;comp91512_c0_seq3_6 len…	comp91512_c0_seq6_5 len=701 path=[2400:0-117 2518:118-222 2623:223-226 2627:227-364 10828:365-385 11160:386-388 11163:389-389 11164:390-391 7579:392-397 433:398-675 711:676-700]	66	79	yes	no	3	4.3529e-05	97.69	21807000	133		3
DQVANSAFVER	YFITGETKDQVANSAF	ANSAFVERLRKHGLEV	K	D	Q	E	R	L	11	0	1234.59	comp65289_c0_seq2_1 len=2735 path=[1880:0-81 1962:82-114 6403:115-966 7256:967-2734]	comp65289_c0_seq2_1 len=2735 path=[1880:0-81 1962:82-114 6403:115-966 7256:967-2734]	511	521	yes	yes	2	9.02e-07	151.79	10102000			2
DQYAPNNRPGSYYPDR	QYPDVHYRDQYAPNNR	PGSYYPDRYPTDVWGG	R	D	Q	D	R	Y	16	1	1911.85	Haliotis_sp_Tri_25175_c0_g1_i1;Haliotis_sp_idb_71559_c0_g1_i1;comp75869_c0_seq2_3 len=550 path=[504:0-97 1288:98-195 1386:196-202 1393:203-235 1426:236-262 1453:263-332 2476:333-394 875:395-423 904:424-447 928:448-497 978:498-501 982:502-549]	Haliotis_sp_Tri_25175_c0_g1_i1	38	53	yes	no	3	0.0010219	77.191	23667000			1
DRLVEALFDGDR	KYFTTQGRDRLVEALF	EALFDGDRGYADCAVF	R	D	R	D	R	G	12	1	1404.7	comp98044_c0_seq5_2 len=630 path=[1516:0-58 1575:59-108 1625:109-129 1646:130-263 1780:264-270 1787:271-569 6139:570-574 6144:575-586 5788:587-629];Haliotis_sp_Tri_52786_c0_g1_i1;comp98044_c0_seq2_2 len=1470 path=[1516:0-58 1575:59-108 1625:109-129 1646:130-263 1780:264-270 1787:271-569 6139:570-574 6144:575-586 2103:587-594 2111:595-1113 2630:1114-1130 2647:1131-1259 2776:1260-1391 2908:1392-141…	comp98044_c0_seq5_2 len=630 path=[1516:0-58 1575:59-108 1625:109-129 1646:130-263 1780:264-270 1787:271-569 6139:570-574 6144:575-586 5788:587-629]	67	78	yes	no	2	0.011859	92.939	5493100			2
DSAVYTIEYK	KVEVNPAKDSAVYTIE	AVYTIEYKAIKEPRVI	K	D	S	Y	K	A	10	0	1187.57	Haliotis_sp_Tri_12500_c0_g1_i1	Haliotis_sp_Tri_12500_c0_g1_i1	98	107	yes	yes	2	0.0098447	102.52	4030400			1
DSHEVLELK	ISRLFVTKDSHEVLEL	SHEVLELKQPNGTGCG	K	D	S	L	K	Q	9	0	1068.55	Haliotis_sp_idb_39359_c0_g1_i1;comp91520_c0_seq1_2 len=1858 path=[1836:0-405 2242:406-408 2245:409-483 2320:484-503 2340:504-533 2370:534-552 2389:553-1375 3212:1376-1409 3246:1410-1766 3603:1767-1857]	Haliotis_sp_idb_39359_c0_g1_i1	50	58	yes	no	2;3	0.014109	82.287	19277000			1
DSLHANLQQMDSLHANLQQR	LHANLQQRDSLHANLQ	LHANLQQRDSLHANLQ	R	D	S	Q	R	D	20	0	2318.12	tr|F8J3D2|F8J3D2_HALLA Perlucin C protein OS=Haliotis laevigata GN=perlucin C PE=2 SV=1;tr|F8J3D1|F8J3D1_HALLA Perlucin B protein OS=Haliotis laevigata GN=perlucin B PE=2 SV=1	tr|F8J3D2|F8J3D2_HALLA Perlucin C protein OS=Haliotis laevigata GN=perlucin C PE=2 SV=1	164	183	yes	no	2;3;4	3.1015e-61	163.85	8745100000	642		218
DSLHANLQQR	LHANLQQRDSLHANLQ	LHANLQQR________	R	D	S	Q	R	-	10	0	1180.59	tr|F8J3D2|F8J3D2_HALLA Perlucin C protein OS=Haliotis laevigata GN=perlucin C PE=2 SV=1;tr|F8J3D1|F8J3D1_HALLA Perlucin B protein OS=Haliotis laevigata GN=perlucin B PE=2 SV=1;sp|P82596|PLC_HALLA Perlucin OS=Haliotis laevigata PE=1 SV=3	sp|P82596|PLC_HALLA Perlucin OS=Haliotis laevigata PE=1 SV=3	146	155	no	no	2;3	4.2221e-10	177.06	17460000000			82
DSSTLDAITMSVSNK	KDIATSRRDSSTLDAI	ITMSVSNKESTIGSRA	R	D	S	N	K	E	15	0	1567.74	Haliotis_sp_idb_3074_c0_g1_i1	Haliotis_sp_idb_3074_c0_g1_i1	256	270	yes	yes	2	0.00050819	88.768	17448000	419		3
DSSVLEFR	TDARATVKDSSVLEFR	DSSVLEFRGRVGSTEF	K	D	S	F	R	G	8	0	951.466	Haliotis_sp_idb_46028_c0_g1_i1;comp103774_c1_seq1_1 len=723 path=[11615:0-62 3910:63-103 3951:104-189 4037:190-247 16937:248-722]	Haliotis_sp_idb_46028_c0_g1_i1	61	68	yes	no	2	0.014987	155.88	13466000			1
DSTLIMQLLR	TLSEESYKDSTLIMQL	TLIMQLLRDNLTLWTS	K	D	S	L	R	D	10	0	1188.65	comp111239_c0_seq1_1 len=1999 path=[1977:0-1998];Haliotis_sp_CLC_3369_c0_g1_i1;comp94743_c0_seq3_1 len=3288 path=[1:0-118 120:119-135 137:136-359 361:360-789 791:790-808 810:809-1376 1379:1377-2507 2510:2508-2527 2530:2528-3000 3003:3001-3016 9096:3017-3287];comp299622_c0_seq1_6 len=453 path=[431:0-452];comp64599_c0_seq2_6 len=1464 path=[3017:0-1301 2878:1302-1463];tr|W8E7M6|W8E7M6_HALDV 14-3-3 z…	comp64599_c0_seq2_6 len=1464 path=[3017:0-1301 2878:1302-1463]	243	252	no	no	2	4.0771e-08	158.76	82475000	45		10
DSVLTGLTEMR	KYYTATERDSVLTGLT	LTGLTEMRYVFVHRSD	R	D	S	M	R	Y	11	0	1220.61	Haliotis_sp_Tri_12500_c0_g1_i1	Haliotis_sp_Tri_12500_c0_g1_i1	315	325	yes	yes	2	0.0015056	105.2	38588000	559		5
DSYVGDEAQSKR	VMVGMGQKDSYVGDEA	GDEAQSKRGILTLKYP	K	D	S	K	R	G	12	1	1353.62	tr|B3TK83|B3TK83_HALDV Beta-actin 2 OS=Haliotis diversicolor PE=2 SV=1;tr|Q256S1|Q256S1_HALTU Actin OS=Haliotis tuberculata GN=actin PE=2 SV=1;tr|B3SNT2|B3SNT2_HALDV Actin OS=Haliotis diversicolor PE=2 SV=1;Haliotis_sp_Tri_131427_c0_g1_i1;comp103470_c1_seq20_6 len=1319 path=[18001:0-239 25907:240-242 1593:243-278 25943:279-283 25948:284-287 25952:288-331 21354:332-362 1713:363-373 26024:374-391 1…	tr|B3TK83|B3TK83_HALDV Beta-actin 2 OS=Haliotis diversicolor PE=2 SV=1	51	62	no	no	3	0.023967	65.295	10774000			1
DTPAQTVICLPGSR	IYDRCTKKDTPAQTVI	VICLPGSRALIPHPEN	K	D	T	S	R	A	14	0	1513.76	Haliotis_sp_Tri_109450_c0_g1_i1;comp101252_c0_seq3_2 len=1445 path=[12575:0-38 12614:39-47 12623:48-159 12735:160-162 12738:163-166 12742:167-571 13147:572-810 13386:811-817 13393:818-863 13439:864-947 13523:948-949 13525:950-1444];Haliotis_sp_Tri_109451_c0_g1_i1	Haliotis_sp_Tri_109450_c0_g1_i1	81	94	yes	no	2;3	1.9544e-11	122.78	403240000			8
DTVTIVWEAPTAR	TQSVSRGRDTVTIVWE	VWEAPTARELDLETIQ	R	D	T	A	R	E	13	0	1457.75	Haliotis_sp_Tri_61496_c0_g1_i1	Haliotis_sp_Tri_61496_c0_g1_i1	140	152	yes	yes	2	3.3254e-05	120.84	16103000			1
DVADALVQIGK	TNGMINWKDVADALVQ	DALVQIGKVLNWLMKF	K	D	V	G	K	V	11	0	1127.62	Haliotis_sp_Tri_17455_c0_g1_i1;Haliotis_sp_Tri_2746_c0_g1_i1;tr|A0A0B4VCR4|A0A0B4VCR4_HALAI Glycine-rich boundary protein OS=Haliotis asinina GN=GRBP PE=2 SV=1	Haliotis_sp_Tri_17455_c0_g1_i1	340	350	yes	no	2;3	0.00081494	120.06	16803000000			38
DVIIAESGSIAVEKPFAVEK	NPGDKPAKDVIIAESG	EKPFAVEKKAAD____	K	D	V	E	K	K	20	1	2101.13	Haliotis_sp_Tri_97777_c0_g1_i1;comp88441_c0_seq3_1 len=1542 path=[1563:0-601 2165:602-827 4392:828-847 3856:848-849 2456:850-877 2484:878-1541];comp88441_c0_seq2_1 len=1583 path=[1563:0-601 2165:602-827 4392:828-847 4412:848-890 2456:891-918 2484:919-1582];comp88441_c0_seq4_2 len=1294 path=[3125:0-353 2165:354-579 4392:580-599 3856:600-601 2456:602-629 2484:630-1293];comp88441_c0_seq1_2 len=1335 …	Haliotis_sp_Tri_97777_c0_g1_i1	185	204	yes	no	3	1.262e-12	101.17	2595200			1
DVPCDLRPVAGDK	CLMEGDIRDVPCDLRP	LRPVAGDKHVFEQWTP	R	D	V	D	K	H	13	1	1440.7	Haliotis_sp_CLC_2347_c0_g1_i1;Haliotis_sp_idb_28940_c0_g1_i1	Haliotis_sp_CLC_2347_c0_g1_i1	382	394	yes	no	2;3	0.00054926	109	47511000			3
DVSGANVDNVIHPGIVLK	TDKNNNLKDVSGANVD	IHPGIVLKDVKQGKYE	K	D	V	L	K	D	18	0	1845.99	Haliotis_sp_idb_44689_c0_g1_i1;Haliotis_sp_idb_44690_c0_g1_i1;Haliotis_sp_Tri_29190_c0_g1_i1	Haliotis_sp_idb_44689_c0_g1_i1	572	589	yes	no	2;3	5.4052e-19	133.86	238790000			18
DVSLCLQLYK	CVPLLSMKDVSLCLQL	SLCLQLYKLDIKDAKL	K	D	V	Y	K	L	10	0	1237.64	Haliotis_sp_idb_39359_c0_g1_i1;comp91520_c0_seq1_2 len=1858 path=[1836:0-405 2242:406-408 2245:409-483 2320:484-503 2340:504-533 2370:534-552 2389:553-1375 3212:1376-1409 3246:1410-1766 3603:1767-1857]	Haliotis_sp_idb_39359_c0_g1_i1	292	301	yes	no	2	0.023207	90.15	4796500			1
DVSLFEIPSYCYA	NNVFPGVKDVSLFEIP	EIPSYCYA________	K	D	V	Y	A	-	13	0	1562.7	Haliotis_sp_idb_52687_c0_g1_i1	Haliotis_sp_idb_52687_c0_g1_i1	217	229	yes	yes	2	0.0041479	87.184	24160000			2
DYLHLPPEIVPATLR	NEGIQYLRDYLHLPPE	EIVPATLRRSRPETGR	R	D	Y	L	R	R	15	0	1732.95	comp23840_c0_seq1_4 len=564 path=[1:0-218 220:219-563]	comp23840_c0_seq1_4 len=564 path=[1:0-218 220:219-563]	90	104	yes	yes	3	0.0001468	82.651	1912900			3
DYMLKPFFNHEVFHVAGSWWPNK	GFRMEETRDYMLKPFF	AGSWWPNKLQGWSEAA	R	D	Y	N	K	L	23	1	2848.36	Haliotis_sp_Tri_25106_c0_g1_i1	Haliotis_sp_Tri_25106_c0_g1_i1	496	518	yes	yes	4	6.8391e-06	69.088	574680	596		1
EAAENSLVAYK	FATGNDRKEAAENSLV	ENSLVAYKAASDIAMT	K	E	A	Y	K	A	11	0	1193.59	comp111239_c0_seq1_1 len=1999 path=[1977:0-1998];Haliotis_sp_CLC_3369_c0_g1_i1;comp94743_c0_seq3_1 len=3288 path=[1:0-118 120:119-135 137:136-359 361:360-789 791:790-808 810:809-1376 1379:1377-2507 2510:2508-2527 2530:2528-3000 3003:3001-3016 9096:3017-3287]	comp111239_c0_seq1_1 len=1999 path=[1977:0-1998]	170	180	yes	no	2	0.0031194	108.7	5499800			1
EAALSGSSR	FNSHDMGREAALSGSS	AALSGSSRFLQSRDRH	R	E	A	S	R	F	9	0	876.43	Haliotis_sp_idb_3591_c0_g1_i1	Haliotis_sp_idb_3591_c0_g1_i1	728	736	yes	yes	2	0.0099743	117.53	25840000			4
EAEAAIYHLQLFEELR	RMQHLIAREAEAAIYH	LQLFEELRRLAPITSD	R	E	A	L	R	R	16	0	1930.98	comp101858_c3_seq18_4 len=2097 path=[10064:0-47 10112:48-189 10254:190-207 10272:208-1130 729:1131-1154 753:1155-1893 1492:1894-2096]	comp101858_c3_seq18_4 len=2097 path=[10064:0-47 10112:48-189 10254:190-207 10272:208-1130 729:1131-1154 753:1155-1893 1492:1894-2096]	376	391	yes	yes	2;3	7.6417e-22	147.12	16711000			4
EAEAAIYHLQLFEELRR	RMQHLIAREAEAAIYH	QLFEELRRLAPITSDP	R	E	A	R	R	L	17	1	2087.08	comp101858_c3_seq18_4 len=2097 path=[10064:0-47 10112:48-189 10254:190-207 10272:208-1130 729:1131-1154 753:1155-1893 1492:1894-2096]	comp101858_c3_seq18_4 len=2097 path=[10064:0-47 10112:48-189 10254:190-207 10272:208-1130 729:1131-1154 753:1155-1893 1492:1894-2096]	376	392	yes	yes	3	1.4221e-05	98.281	5460600			1
EAFDQSHQLFDAQIQNMDR	TVVSSSYKEAFDQSHQ	AQIQNMDRLQLLAQGN	K	E	A	D	R	L	19	0	2292.02	Haliotis_sp_Tri_45070_c0_g1_i1	Haliotis_sp_Tri_45070_c0_g1_i1	773	791	yes	yes	2;3	7.0788e-77	194.19	664390000	602		15
EAFLTSMNR	IKMSRPAREAFLTSMN	AFLTSMNRGAKSKISR	R	E	A	N	R	G	9	0	1067.51	Haliotis_sp_idb_5896_c0_g1_i1	Haliotis_sp_idb_5896_c0_g1_i1	746	754	yes	yes	2	0.0088033	101.46	5999200	497		2
EAFSLFDKDGDGTITTK	EEQIAEFKEAFSLFDK	GDGTITTKELGTVMRS	K	E	A	T	K	E	17	1	1843.88	comp68174_c0_seq1_5 len=483 path=[1:0-315 317:316-328 330:329-482];comp31935_c0_seq2_5 len=377 path=[1127:0-94 868:95-376];Haliotis_sp_CLC_2355_c0_g1_i1;comp97214_c1_seq16_2 len=1450 path=[1:0-807 809:808-840 19778:841-861 863:862-941 943:942-981 19850:982-1032 1034:1033-1061 1063:1062-1062 1064:1063-1071 1073:1072-1086 1088:1087-1122 20063:1123-1130 6047:1131-1158 20089:1159-1178 20109:1179-1193…	comp68174_c0_seq1_5 len=483 path=[1:0-315 317:316-328 330:329-482]	21	37	no	no	2;3	5.3439e-07	107.98	8152000			3
EAIEWSWR	TRVGQITREAIEWSWR	EAIEWSWRRFLHLIFP	R	E	A	W	R	R	8	0	1075.51	Haliotis_sp_Tri_63049_c0_g1_i1	Haliotis_sp_Tri_63049_c0_g1_i1	287	294	yes	yes	2	0.024193	133.86	160680000			2
EALEDRIDTITDDR	DTPLDNMREALEDRID	IDTITDDRTPDDQDDL	R	E	A	D	R	T	14	1	1660.79	Haliotis_sp_idb_42421_c0_g1_i1	Haliotis_sp_idb_42421_c0_g1_i1	13	26	no	no	3	0.00018676	98.943	84109000			9
EAVTCYSGLSCPAPK	NITRCNSKEAVTCYSG	GLSCPAPKGLFPHPRD	K	E	A	P	K	G	15	0	1638.74	Haliotis_sp_CLC_4146_c0_g1_i1;comp87152_c0_seq1_4 len=1152 path=[1:0-8 10:9-10 12:11-34 36:35-35 37:36-59 61:60-303 305:304-306 308:307-330 332:331-879 881:880-903 905:904-1151]	Haliotis_sp_CLC_4146_c0_g1_i1	286	300	yes	no	2	7.4005e-20	160.84	154870000			8
EAYNYLHDALVWEHATGR	FLARYASREAYNYLHD	VWEHATGRFGALIGLI	R	E	A	G	R	F	18	0	2144.01	Haliotis_sp_idb_20988_c0_g1_i1;Haliotis_sp_idb_20996_c0_g1_i1	Haliotis_sp_idb_20988_c0_g1_i1	149	166	yes	no	3;4	1.8512e-22	117.78	1737800			2
ECLFPQVFDPR	GNLNKFVRECLFPQVF	FPQVFDPRDNTCKDRQ	R	E	C	P	R	D	11	0	1406.67	Haliotis_sp_idb_1745_c0_g1_i1;Haliotis_sp_CLC_2232_c0_g1_i1	Haliotis_sp_idb_1745_c0_g1_i1	412	422	yes	no	2	0.017668	85.924	105060000			3
ECLPLILFLR	STGPHKWRECLPLILF	LPLILFLRNRLKYALT	R	E	C	L	R	N	10	0	1272.73	comp140373_c0_seq1_5 len=758 path=[1:0-757]	comp140373_c0_seq1_5 len=758 path=[1:0-757]	38	47	yes	yes	2	7.9818e-05	136.57	5706900			1
ECPYPQLYNVISK	FRWPEHLRECPYPQLY	QLYNVISKQCEHYSMV	R	E	C	S	K	Q	13	0	1609.78	Haliotis_sp_Tri_109450_c0_g1_i1;comp101252_c0_seq3_2 len=1445 path=[12575:0-38 12614:39-47 12623:48-159 12735:160-162 12738:163-166 12742:167-571 13147:572-810 13386:811-817 13393:818-863 13439:864-947 13523:948-949 13525:950-1444];Haliotis_sp_Tri_109451_c0_g1_i1	Haliotis_sp_Tri_109450_c0_g1_i1	124	136	yes	no	2;3	0.0018451	79.875	35311000			2
ECRPYTDVDCAER	QEFSISGKECRPYTDV	TDVDCAERVEKVQGCD	K	E	C	E	R	V	13	1	1669.68	Haliotis_sp_idb_1745_c0_g1_i1;Haliotis_sp_CLC_2232_c0_g1_i1	Haliotis_sp_idb_1745_c0_g1_i1	570	582	yes	no	2;3	2.8701e-14	164.88	613300000			14
ECTPPAPPIEKPGTCPR	KCCGGCPRECTPPAPP	EKPGTCPRLPIATPYG	R	E	C	P	R	L	17	1	1905.91	comp24992_c0_seq1_5 len=261 path=[239:0-260];Haliotis_sp_Tri_38314_c0_g1_i1	comp24992_c0_seq1_5 len=261 path=[239:0-260]	17	33	yes	no	3	0.0004979	72.433	36259000			4
ECVYPQLFDAVTR	PVGMVIERECVYPQLF	QLFDAVTRRCVTTTQC	R	E	C	T	R	R	13	0	1596.76	Haliotis_sp_idb_1745_c0_g1_i1;Haliotis_sp_CLC_2232_c0_g1_i1	Haliotis_sp_idb_1745_c0_g1_i1	880	892	yes	no	2;3	1.0616e-05	110.92	267410000			11
EDLRLPEGDLGK	LQDSGEVREDLRLPEG	LPEGDLGKEIEQKYDC	R	E	D	G	K	E	12	1	1340.69	comp51682_c0_seq1_1 len=1203 path=[1:0-1202]	comp51682_c0_seq1_1 len=1203 path=[1:0-1202]	145	156	yes	yes	3	0.017925	66.619	5715500			1
EDLVDQATDALEDR	LEDIAEAREDLVDQAT	ATDALEDRLDGIDDQA	R	E	D	D	R	L	14	0	1588.72	Haliotis_sp_idb_22087_c0_g1_i1	Haliotis_sp_idb_22087_c0_g1_i1	261	274	no	no	2	3.3885e-18	175.15	104700000			15
EDQTEYLEER	TKVILHLKEDQTEYLE	QTEYLEERRVKEVVKK	K	E	D	E	R	R	10	0	1310.56	comp65289_c0_seq1_1 len=1940 path=[10131:0-119 1962:120-152 1995:153-1939]	comp65289_c0_seq1_1 len=1940 path=[10131:0-119 1962:120-152 1995:153-1939]	215	224	no	no	2	0.02804	87.184	7932700			1
EDRYLHSLTK	KAKASAAKEDRYLHSL	RYLHSLTKITTFMVKL	K	E	D	T	K	I	10	1	1260.65	Haliotis_sp_Tri_108584_c0_g1_i1	Haliotis_sp_Tri_108584_c0_g1_i1	92	101	yes	yes	3	1.1952e-06	151.79	235030000			19
EDSPYYVVCDGGR	GLNQWVGREDSPYYVV	YVVCDGGRMVYSGLCN	R	E	D	G	R	M	13	0	1515.63	Haliotis_sp_Tri_109450_c0_g1_i1;comp101252_c0_seq3_2 len=1445 path=[12575:0-38 12614:39-47 12623:48-159 12735:160-162 12738:163-166 12742:167-571 13147:572-810 13386:811-817 13393:818-863 13439:864-947 13523:948-949 13525:950-1444];comp101252_c0_seq1_2 len=1553 path=[18161:0-28 18190:29-80 10039:81-104 10063:105-130 10089:131-245 10204:246-361 10320:362-385 17735:386-679 13147:680-918 13386:919-9…	Haliotis_sp_Tri_109450_c0_g1_i1	192	204	yes	no	2	0.00017604	108.32	315550000			6
EDSQRPGAHLTVK	EPKRAVSREDSQRPGA	PGAHLTVKKIFVGGIK	R	E	D	V	K	K	13	1	1436.74	comp72553_c0_seq1_3 len=1761 path=[2261:0-199 2461:200-225 6082:226-933 6792:934-1314 7173:1315-1673 7533:1674-1760]	comp72553_c0_seq1_3 len=1761 path=[2261:0-199 2461:200-225 6082:226-933 6792:934-1314 7173:1315-1673 7533:1674-1760]	119	131	yes	yes	3	0.0047031	83.087	2645900			2
EDVDEIVLVGGSTR	LQAVHLTREDVDEIVL	VLVGGSTRIPKVRELI	R	E	D	T	R	I	14	0	1487.75	Haliotis_sp_idb_2214_c0_g1_i1;comp106543_c0_seq12_5 len=1411 path=[3449:0-30 12683:31-58 3508:59-337 3787:338-349 17373:350-528 3978:529-529 3979:530-553 4003:554-889 4339:890-913 4363:914-1410];comp106543_c0_seq11_6 len=1451 path=[3409:0-23 14576:24-25 3435:26-39 3449:40-70 3480:71-98 3508:99-377 3787:378-389 17373:390-568 3978:569-569 3979:570-593 4003:594-929 4339:930-953 4363:954-1450];comp10…	Haliotis_sp_idb_2214_c0_g1_i1	358	371	yes	no	2	6.9209e-07	121.45	70206000			2
EDVLPVSEAYYHVGVR	LQGSGKSREDVLPVSE	AYYHVGVRNATNGSKK	R	E	D	V	R	N	16	0	1831.91	Haliotis_sp_idb_12174_c0_g1_i1;Haliotis_sp_CLC_8754_c0_g1_i1	Haliotis_sp_idb_12174_c0_g1_i1	433	448	yes	no	3	1.0667e-05	104.55	20657000			3
EEASDYLELDTIK	TTITLVLKEEASDYLE	YLELDTIKNLVRKYSQ	K	E	E	I	K	N	13	0	1524.72	comp146988_c0_seq1_6 len=876 path=[854:0-875]	comp146988_c0_seq1_6 len=876 path=[854:0-875]	60	72	yes	yes	2	0.00065701	97.69	4945400			1
EEFATTSVTFLR	MVGAAVSREEFATTSV	TTSVTFLREQGFDGLD	R	E	E	L	R	E	12	0	1399.7	Haliotis_sp_idb_32310_c0_g1_i1;comp56242_c1_seq1_1 len=419 path=[865:0-418]	Haliotis_sp_idb_32310_c0_g1_i1	123	134	yes	no	2	0.000232	116.24	5876100			2
EFADSLGIPFLETSAK	VVDYTTAKEFADSLGI	PFLETSAKNATNVEQS	K	E	F	A	K	N	16	0	1723.87	comp200473_c0_seq1_5 len=556 path=[534:0-555]	comp200473_c0_seq1_5 len=556 path=[534:0-555]	64	79	yes	yes	2	0.0007937	88.385	3569400			1
EFIAPYNIMDLPK	NGYPAVTREFIAPYNI	YNIMDLPKYVAKRDVD	R	E	F	P	K	Y	13	0	1549.79	Haliotis_sp_Tri_129603_c0_g1_i1;comp104987_c1_seq10_2 len=1719 path=[8889:0-38 5325:39-39 5326:40-163 5450:164-187 5474:188-193 5480:194-217 5504:218-277 5564:278-301 5588:302-472 5759:473-494 5781:495-1007 6294:1008-1031 6318:1032-1621 6908:1622-1627 6914:1628-1636 6923:1637-1645 6932:1646-1651 6938:1652-1660 6947:1661-1679 6966:1680-1694 6981:1695-1695 6982:1696-1698 6985:1699-1718]	Haliotis_sp_Tri_129603_c0_g1_i1	902	914	yes	no	2	0.0050556	76.073	4133000	567		1
EFVLHYGGVER	VGSPLNAREFVLHYGG	LHYGGVERVLMCDGLE	R	E	F	E	R	V	11	0	1304.65	Haliotis_sp_idb_5218_c0_g1_i1	Haliotis_sp_idb_5218_c0_g1_i1	88	98	yes	yes	2;3	1.3489e-06	150.09	11224000000			35
EGCVDLGNPCGSGK	CGDNSDEREGCVDLGN	GNPCGSGKICRGILKC	R	E	G	G	K	I	14	0	1448.6	Haliotis_sp_Tri_116449_c0_g1_i1;Haliotis_sp_Tri_116447_c0_g1_i1	Haliotis_sp_Tri_116449_c0_g1_i1	59	72	yes	no	2	0.00015954	102.52	6968800			1
EGDVLTLLESER	RNVKGPVREGDVLTLL	LTLLESEREARRLRUS	R	E	G	E	R	E	12	0	1359.69	comp51574_c0_seq1_4 len=295 path=[277:0-62 344:63-294]	comp51574_c0_seq1_4 len=295 path=[277:0-62 344:63-294]	55	66	yes	yes	2	0.0015103	99.259	3345100			1
EGEFVAQFK	PFNVLYEKEGEFVAQF	GEFVAQFKFTVLLMPN	K	E	G	F	K	F	9	0	1053.51	comp32983_c1_seq1_3 len=491 path=[469:0-490]	comp32983_c1_seq1_3 len=491 path=[469:0-490]	41	49	yes	yes	2	0.033714	95.502	1809800			1
EGLELPEDEEEK	KSLVSVTKEGLELPED	LPEDEEEKKKMEESKA	K	E	G	E	K	K	12	0	1415.63	comp65289_c0_seq2_1 len=2735 path=[1880:0-81 1962:82-114 6403:115-966 7256:967-2734];Haliotis_sp_idb_11671_c0_g1_i1;comp65289_c0_seq1_1 len=1940 path=[10131:0-119 1962:120-152 1995:153-1939];Haliotis_sp_Tri_81073_c0_g1_i1;Haliotis_sp_idb_11675_c0_g1_i1;Haliotis_sp_idb_11674_c0_g1_i1;comp100309_c0_seq1_2 len=2529 path=[2556:0-195 2752:196-252 7627:253-274 2831:275-287 2844:288-368 2925:369-372 292…	comp65289_c0_seq1_1 len=1940 path=[10131:0-119 1962:120-152 1995:153-1939]	567	578	no	no	2	0.040425	69.03	3793100			1
EGTTTVQVAGR	SGVASAEKEGTTTVQV	TTVQVAGRTSTGTEQT	K	E	G	G	R	T	11	0	1117.57	Haliotis_sp_Tri_117880_c0_g1_i1;Haliotis_sp_idb_23862_c0_g1_i1	Haliotis_sp_Tri_117880_c0_g1_i1	333	343	yes	no	2	7.0392e-07	152.54	62963000			3
EHALLAYTLGVK	ISKNGQTREHALLAYT	LAYTLGVKQLIVGVNK	R	E	H	V	K	Q	12	0	1313.73	comp48128_c0_seq1_4 len=1730 path=[1:0-117 119:118-1729];tr|Q45Y88|Q45Y88_HALRU Elongation factor 1-alpha (Fragment) OS=Haliotis rufescens PE=2 SV=1;Haliotis_sp_idb_34797_c0_g1_i1;Haliotis_sp_idb_14508_c0_g1_i1;comp86258_c0_seq3_4 len=1642 path=[1:0-745 747:746-1147 1149:1148-1463 1465:1464-1641];comp94822_c0_seq10_2 len=1668 path=[2393:0-32 21465:33-34 2428:35-73 21510:74-76 21513:77-97 2491:98-…	comp48128_c0_seq1_4 len=1730 path=[1:0-117 119:118-1729]	153	164	yes	no	2;3	8.3908e-13	167.71	448370000			18
EHTFLVR	GAMRLNPKEHTFLVRT	KEHTFLVRTASQLGLN	K	E	H	V	R	T	7	0	900.482	Haliotis_sp_Tri_25106_c0_g1_i1	Haliotis_sp_Tri_25106_c0_g1_i1	103	109	yes	yes	2;3	7.909e-07	145.04	5101000			3
EHVIEALR	IRTKLQNKEHVIEALR	EHVIEALRRAKFKFPG	K	E	H	L	R	R	8	0	965.529	comp109621_c0_seq1_5 len=716 path=[1:0-715]	comp109621_c0_seq1_5 len=716 path=[1:0-715]	152	159	yes	yes	3	0.011664	92.47	3160300			1
EIFLSQPILLELEAPLK	RGLCIKSREIFLSQPI	LELEAPLKICGDIHGQ	R	E	I	L	K	I	17	0	1952.12	comp561_c0_seq1_6 len=905 path=[1:0-904];comp150867_c0_seq1_2 len=826 path=[1:0-825];comp73569_c0_seq2_2 len=862 path=[2709:0-441 1870:442-470 1899:471-861];Haliotis_sp_CLC_682_c0_g1_i1;Haliotis_sp_Tri_132370_c0_g1_i1;comp90344_c0_seq3_3 len=2405 path=[1:0-472 474:473-868 870:869-952 954:953-993 995:994-1150 1153:1151-1449 1452:1450-1451 1454:1452-1742 1748:1743-2404];comp101859_c0_seq1_1 len=708…	comp561_c0_seq1_6 len=905 path=[1:0-904]	25	41	yes	no	2;3	1.0793e-13	111.34	2482900			2
EIRPALELLEPIEQK	VETKEPEKEIRPALEL	LLEPIEQKFVSISDLF	K	E	I	Q	K	F	15	1	1777	comp164829_c0_seq1_4 len=939 path=[1:0-938]	comp164829_c0_seq1_4 len=939 path=[1:0-938]	185	199	yes	yes	3	1.7798e-06	110.35	20703000			1
EITGTEPLTAEQTQK	TQQGSVPREITGTEPL	LTAEQTQKEITRVGQI	R	E	I	Q	K	E	15	0	1644.82	Haliotis_sp_Tri_63049_c0_g1_i1	Haliotis_sp_Tri_63049_c0_g1_i1	262	276	yes	yes	2;3	6.9533e-27	176	6555500000			44
EITGTEPLTAEQTQKEITR	TQQGSVPREITGTEPL	QTQKEITRVGQITREA	R	E	I	T	R	V	19	1	2144.1	Haliotis_sp_Tri_63049_c0_g1_i1	Haliotis_sp_Tri_63049_c0_g1_i1	262	280	yes	yes	3	1.5097e-05	91.414	47357000			2
EKLNIGLALYGR	WVKMGAPREKLNIGLA	IGLALYGRTFTLSTAD	R	E	K	G	R	T	12	1	1345.77	Haliotis_sp_CLC_2296_c0_g1_i1	Haliotis_sp_CLC_2296_c0_g1_i1	276	287	yes	yes	2;3	0.0005401	110.08	5140800			2
EKVDMDAIEQGAPSR	YREIKTCKEKVDMDAI	IEQGAPSRFCRTYVES	K	E	K	S	R	F	15	1	1644.78	Haliotis_sp_idb_9026_c0_g1_i1;comp99181_c0_seq1_4 len=2094 path=[5612:0-33 92:34-57 116:58-89 148:90-208 267:209-228 287:229-292 6861:293-316 4243:317-349 6895:350-350 6896:351-352 6902:353-357 6907:358-358 6908:359-359 6909:360-360 6910:361-475 524:476-1171 1220:1172-1177 1226:1178-1204 1253:1205-1250 7055:1251-1855 1907:1856-2093];Haliotis_sp_idb_9027_c0_g1_i1	Haliotis_sp_idb_9026_c0_g1_i1	118	132	yes	no	3	0.0020532	64.52	629760	154		0
ELAEDGYSGVEVR	ELNEFLTRELAEDGYS	GYSGVEVRVTPTRTEI	R	E	L	V	R	V	13	0	1422.66	comp78671_c0_seq1_1 len=812 path=[790:0-691 1898:692-698 1905:699-771 1562:772-811];Haliotis_sp_CLC_1391_c0_g1_i1;Haliotis_sp_idb_68664_c0_g1_i1;Haliotis_sp_Tri_79257_c0_g1_i1;comp84331_c0_seq1_3 len=799 path=[1:0-72 74:73-79 81:80-597 599:598-619 621:620-798]	comp78671_c0_seq1_1 len=812 path=[790:0-691 1898:692-698 1905:699-771 1562:772-811]	32	44	yes	no	2	0.0087569	80.96	4986800			1
ELDLETIQFK	VWEAPTARELDLETIQ	DLETIQFKAIAVHNFS	R	E	L	F	K	A	10	0	1234.64	Haliotis_sp_Tri_61496_c0_g1_i1	Haliotis_sp_Tri_61496_c0_g1_i1	153	162	yes	yes	2	6.8539e-05	190.88	363630000			31
ELEEIVQPIISK	EDFKAKKKELEEIVQP	IVQPIISKLYGSGGPP	K	E	L	S	K	L	12	0	1396.78	comp136401_c0_seq1_5 len=2422 path=[2400:0-2421]	comp136401_c0_seq1_5 len=2422 path=[2400:0-2421]	664	675	yes	yes	2	0.00052877	110.31	2410200			1
ELEGIPGPMCATGR	WGQQLLPRELEGIPGP	GPMCATGRSICRGKGV	R	E	L	G	R	S	14	0	1486.69	Haliotis_sp_CLC_1125_c0_g1_i1	Haliotis_sp_CLC_1125_c0_g1_i1	877	890	yes	yes	2	0.0021105	76.073	233400000	285		4
ELGEEFIQCR	GLHYFPGRELGEEFIQ	GEEFIQCRNERLVVVT	R	E	L	C	R	N	10	0	1279.59	Haliotis_sp_idb_1745_c0_g1_i1;Haliotis_sp_CLC_2232_c0_g1_i1	Haliotis_sp_idb_1745_c0_g1_i1	1598	1607	yes	no	2	8.9504e-06	179.8	540480000			16
ELGVGLALR	HGFEEYMKELGVGLAL	LGVGLALRKMAAMAKP	K	E	L	L	R	K	9	0	926.555	comp26600_c0_seq1_4 len=660 path=[638:0-659]	comp26600_c0_seq1_4 len=660 path=[638:0-659]	36	44	yes	yes	2	0.010492	113.26	3998100000			30
ELGVGLALRK	HGFEEYMKELGVGLAL	GVGLALRKMAAMAKPD	K	E	L	R	K	M	10	1	1054.65	comp26600_c0_seq1_4 len=660 path=[638:0-659]	comp26600_c0_seq1_4 len=660 path=[638:0-659]	36	45	yes	yes	2	0.0027502	125.71	131800000			1
ELIVCEEPVIGR	KPGQLSYRELIVCEEP	CEEPVIGRFVRVEYLG	R	E	L	G	R	F	12	0	1412.73	Haliotis_sp_idb_982_c0_g1_i1	Haliotis_sp_idb_982_c0_g1_i1	848	859	yes	yes	2	1.5574e-06	130.56	4915700			2
ELLTLDEKDPR	ARIRKSARELLTLDEK	TLDEKDPRRLFEGNAL	R	E	L	P	R	R	11	1	1327.7	Haliotis_sp_Tri_44993_c0_g1_i1;Haliotis_sp_idb_58530_c0_g1_i1;comp52403_c0_seq1_5 len=652 path=[1:0-281 283:282-651];comp88103_c0_seq1_2 len=657 path=[635:0-8 644:9-224 860:225-234 870:235-243 879:244-332 968:333-339 975:340-407 4743:408-425 4761:426-426 4762:427-428 1064:429-429 4822:430-431 1067:432-554 1190:555-594 1230:595-630 1266:631-656];comp88103_c0_seq5_2 len=850 path=[635:0-8 644:9-224 …	Haliotis_sp_Tri_44993_c0_g1_i1	58	68	yes	no	3	0.027938	66.267	24686000			1
ELQDIVSLK	QQSKSVTRELQDIVSL	LQDIVSLKKASEPKAS	R	E	L	L	K	K	9	0	1043.59	Haliotis_sp_idb_3074_c0_g1_i1	Haliotis_sp_idb_3074_c0_g1_i1	1099	1107	yes	yes	2	0.017081	107.21	221640000			4
ELQDIVSLKK	QQSKSVTRELQDIVSL	QDIVSLKKASEPKASG	R	E	L	K	K	A	10	1	1171.68	Haliotis_sp_idb_3074_c0_g1_i1	Haliotis_sp_idb_3074_c0_g1_i1	1099	1108	yes	yes	2;3	0.00018542	157.38	382040000			21
ELQNQGSTIYGSMSGAQR	SASVASWRELQNQGST	GSMSGAQRVTTAVRKR	R	E	L	Q	R	V	18	0	1925.89	Haliotis_sp_idb_20988_c0_g1_i1	Haliotis_sp_idb_20988_c0_g1_i1	354	371	yes	yes	2;3	9.3147e-23	121.03	126820000	388		11
ELQSQGNTIYGSLPGAQR	ESSVALWRELQSQGNT	GSLPGAQRVSTEVRNR	R	E	L	Q	R	V	18	0	1917.95	Haliotis_sp_Tri_25106_c0_g1_i1	Haliotis_sp_Tri_25106_c0_g1_i1	421	438	yes	yes	2;3	2.3634e-36	148.44	234290000			27
ELTALAPSTMK	GIGERMTKELTALAPS	ALAPSTMKIKVVAPPE	K	E	L	M	K	I	11	0	1160.61	comp54951_c0_seq1_3 len=757 path=[1:0-121 1001:122-535 533:536-561 559:562-589 587:590-756];comp174518_c0_seq1_1 len=270 path=[248:0-269]	comp54951_c0_seq1_3 len=757 path=[1:0-121 1001:122-535 533:536-561 559:562-589 587:590-756]	146	156	yes	no	2	0.0017513	103.21	1191700000	94		16
ELVVMNNRARGR	________________	MNNRARGRGKKRKCPS	R	E	L	G	R	G	12	2	1413.76	comp87022_c1_seq1_1 len=222 path=[3053:0-221]	comp87022_c1_seq1_1 len=222 path=[3053:0-221]	5	16	yes	yes	2	0.0046358	82.417	11493000	123		1
EMEAELEDERK	KSILKQLREMEAELED	AELEDERKQRSLATSA	R	E	M	R	K	Q	11	1	1377.61	comp99887_c0_seq31_5 len=5303 path=[648:0-0 30533:1-24 673:25-95 32494:96-225 874:226-295 957:296-669 1346:670-1521 30256:1522-1534 30655:1535-1552 2217:1553-5302];comp99887_c0_seq15_6 len=5316 path=[648:0-0 30533:1-24 673:25-95 32494:96-225 874:226-295 944:296-308 957:309-682 1346:683-1534 30256:1535-1547 30655:1548-1565 2217:1566-5315];comp99887_c0_seq34_5 len=5318 path=[648:0-0 30533:1-24 673:…	comp99887_c0_seq31_5 len=5303 path=[648:0-0 30533:1-24 673:25-95 32494:96-225 874:226-295 957:296-669 1346:670-1521 30256:1522-1534 30655:1535-1552 2217:1553-5302]	928	938	yes	no	3	0.0030307	87.184	10147000	155		1
ENLHMADMMDAPDFQR	PDNRLSWRENLHMADM	MDAPDFQRDAFIRNVL	R	E	N	Q	R	D	16	0	1919.8	Haliotis_sp_idb_26568_c0_g1_i1;Haliotis_sp_idb_26567_c0_g1_i1	Haliotis_sp_idb_26568_c0_g1_i1	994	1009	yes	no	3	0.00019257	76.341	68858000	403;404;405		10
EPCEFLSIR	CSPRPVEKEPCEFLSI	PCEFLSIRRQYCTTDG	K	E	P	I	R	R	9	0	1149.55	Haliotis_sp_idb_1745_c0_g1_i1;Haliotis_sp_CLC_2232_c0_g1_i1	Haliotis_sp_idb_1745_c0_g1_i1	1067	1075	yes	no	2	0.0082139	120.99	228600000			7
EPCICGFSSSIPR	PLGLIFIREPCICGFS	GFSSSIPRDQRNVECY	R	E	P	P	R	D	13	0	1508.68	Haliotis_sp_idb_5218_c0_g1_i1;Haliotis_sp_idb_5212_c0_g1_i1	Haliotis_sp_idb_5218_c0_g1_i1	157	169	yes	no	2;3	1.0616e-05	110.92	1792400000			24
EPLSAELASFK	TKHFYSCKEPLSAELA	SAELASFKCPW_____	K	E	P	F	K	C	11	0	1190.62	Haliotis_sp_CLC_15249_c0_g1_i1	Haliotis_sp_CLC_15249_c0_g1_i1	325	335	yes	yes	2	0.0002745	124.42	42477000			4
EPMTALPLDPMSASGAYPAMGAADPYVNNMAGPGPYDLVR	PSLTPALREPMTALPL	PGPYDLVRSRGPYDPG	R	E	P	V	R	S	40	0	4106.89	Haliotis_sp_idb_3591_c0_g1_i1	Haliotis_sp_idb_3591_c0_g1_i1	184	223	yes	yes	4	6.3148e-57	110.17	15447000	440;441;442;443		3
EPVVIADLDDAISTQTLNTR	VGLVLYGREPVVIADL	STQTLNTRITLLSHRK	R	E	P	T	R	I	20	0	2170.11	Haliotis_sp_CLC_4146_c0_g1_i1;comp87152_c0_seq1_4 len=1152 path=[1:0-8 10:9-10 12:11-34 36:35-35 37:36-59 61:60-303 305:304-306 308:307-330 332:331-879 881:880-903 905:904-1151];Haliotis_sp_idb_7271_c0_g1_i1	Haliotis_sp_CLC_4146_c0_g1_i1	73	92	yes	no	2	0.00020583	81.807	12451000			2
EQELQQMQQLQQLQQQR	SQMQIKQREQELQQMQ	LQQLQQQRLALHQQQR	R	E	Q	Q	R	L	17	0	2183.08	Haliotis_sp_idb_12174_c0_g1_i1;Haliotis_sp_CLC_1949_c0_g1_i1	Haliotis_sp_idb_12174_c0_g1_i1	248	264	no	no	3	0.0001511	79.346	5504200	309		2
EQILTIDPFDQR	VRGFISTKEQILTIDP	TIDPFDQRYNTFILGL	K	E	Q	Q	R	Y	12	0	1473.75	Haliotis_sp_Tri_129603_c0_g1_i1;comp105495_c0_seq9_4 len=2286 path=[9783:0-21 1946:22-1210 3135:1211-1564 19827:1565-1565 3490:1566-1729 3654:1730-2285];comp105495_c0_seq23_4 len=2970 path=[19402:0-22 1262:23-58 19462:59-65 1305:66-160 1400:161-295 1535:296-322 19538:323-324 1565:325-335 1576:336-374 1615:375-416 1657:417-426 1667:427-437 1678:438-503 19643:504-507 1748:508-513 1754:514-548 19668…	Haliotis_sp_Tri_129603_c0_g1_i1	523	534	yes	no	2	0.00042213	112.44	27823000			5
EQNTCPFNTDCYQGAVCCIR	SGYEISCREQNTCPFN	QGAVCCIRVSGSNPPA	R	E	Q	I	R	V	20	0	2492	Haliotis_sp_Tri_116352_c0_g1_i1	Haliotis_sp_Tri_116352_c0_g1_i1	314	333	no	no	2;3	5.8423e-19	110.6	216050000			12
EQVANSAFVER	YYITGESKEQVANSAF	ANSAFVERVRKRGFEV	K	E	Q	E	R	V	11	0	1248.61	comp65289_c0_seq1_1 len=1940 path=[10131:0-119 1962:120-152 1995:153-1939]	comp65289_c0_seq1_1 len=1940 path=[10131:0-119 1962:120-152 1995:153-1939]	520	530	yes	yes	2	0.0055486	100.93	7074800			1
ERHPGSFDVVHVK	RIGVITNRERHPGSFD	SFDVVHVKDANGNSFA	R	E	R	V	K	D	13	1	1505.77	comp24760_c0_seq1_4 len=902 path=[1:0-696 698:697-901]	comp24760_c0_seq1_4 len=902 path=[1:0-696 698:697-901]	204	216	yes	yes	4	4.7179e-05	98.592	6955600			1
ERIPYTNSLHANLQQR	PSHFICEKERIPYTNS	LHANLQQRDSLHANLQ	K	E	R	Q	R	D	16	1	1939	tr|F8J3D2|F8J3D2_HALLA Perlucin C protein OS=Haliotis laevigata GN=perlucin C PE=2 SV=1;sp|P82596|PLC_HALLA Perlucin OS=Haliotis laevigata PE=1 SV=3	sp|P82596|PLC_HALLA Perlucin OS=Haliotis laevigata PE=1 SV=3	130	145	no	no	2;3;4	7.3783e-22	130.29	1244900000			10
ESEIIDFFLGASLK	YLFSLPIKESEIIDFF	FFLGASLKDEVLKIMP	K	E	S	L	K	D	14	0	1567.81	comp65317_c0_seq1_1 len=916 path=[896:0-439 1336:440-449 1346:450-885 1784:886-915]	comp65317_c0_seq1_1 len=916 path=[896:0-439 1336:440-449 1346:450-885 1784:886-915]	89	102	yes	yes	2	0.008579	74.789	12032000			1
ESGASSIYSIGCIPRHPR	SNNYSNMKESGASSIY	GCIPRHPRYLSPUQUI	K	E	S	P	R	Y	18	1	1985.97	comp90751_c1_seq1_1 len=1035 path=[2961:0-178 3140:179-1034]	comp90751_c1_seq1_1 len=1035 path=[2961:0-178 3140:179-1034]	162	179	yes	yes	3	0.0008255	63.682	1654700000			1
ESLLLTAAVPASR	TESQQAGRESLLLTAA	TAAVPASRYKGEIGYD	R	E	S	S	R	Y	13	0	1326.75	comp79626_c0_seq1_4 len=1656 path=[1634:0-1091 2726:1092-1132 2767:1133-1655];Haliotis_sp_idb_43266_c0_g1_i1	comp79626_c0_seq1_4 len=1656 path=[1634:0-1091 2726:1092-1132 2767:1133-1655]	203	215	yes	no	2	2.2714e-08	118.87	156860000			21
ESSLFQDTYK	KQVDLFYKESSLFQDT	SLFQDTYKKCQVDSIT	K	E	S	Y	K	K	10	0	1216.56	Haliotis_sp_idb_44571_c0_g1_i1;Haliotis_sp_idb_44572_c0_g1_i1	Haliotis_sp_idb_44571_c0_g1_i1	425	434	yes	no	2	0.012609	97.813	16184000			2
ESSLFQDTYKK	KQVDLFYKESSLFQDT	LFQDTYKKCQVDSITN	K	E	S	K	K	C	11	1	1344.66	Haliotis_sp_idb_44571_c0_g1_i1;Haliotis_sp_idb_44572_c0_g1_i1	Haliotis_sp_idb_44571_c0_g1_i1	425	435	yes	no	2	0.029496	61.48	3618400			0
ESTLHLVLR	LSDYNIQKESTLHLVL	STLHLVLRLRGGMQIF	K	E	S	L	R	L	9	0	1066.61	comp85993_c0_seq3_1 len=269 path=[1:0-25 2598:26-29 1290:30-56 1317:57-133 3005:134-185 3038:186-199 2517:200-215 1475:216-235 3070:236-245 3080:246-268];comp64346_c0_seq4_6 len=435 path=[457:0-206 227:207-227 970:228-434];comp64346_c0_seq2_6 len=435 path=[974:0-206 973:207-227 970:228-434];comp64346_c0_seq1_6 len=435 path=[457:0-206 922:207-227 971:228-434];comp85993_c0_seq1_3 len=458 path=[2343…	comp85993_c0_seq3_1 len=269 path=[1:0-25 2598:26-29 1290:30-56 1317:57-133 3005:134-185 3038:186-199 2517:200-215 1475:216-235 3070:236-245 3080:246-268]	17	25	yes	no	2;3	3.1425e-05	195.32	553190000			22
ETANPYCAVCCFIPNLLER	GLRAHLPRETANPYCA	FIPNLLERQRCKNRSC	R	E	T	E	R	Q	19	0	2326.05	Haliotis_sp_Tri_24151_c0_g1_i1	Haliotis_sp_Tri_24151_c0_g1_i1	52	70	yes	yes	2;3	2.3062e-37	184.83	1536100000			13
ETDMGVCNAPCFDAGDTR	NLLPTDEKETDMGVCN	CFDAGDTRRNEQMGLT	K	E	T	T	R	R	18	0	2014.78	Haliotis_sp_idb_25746_c0_g1_i1;Haliotis_sp_idb_25748_c0_g1_i1	Haliotis_sp_idb_25746_c0_g1_i1	297	314	yes	no	3	1.9091e-05	84.895	1497400	398		1
ETLSTLDSQNVSK	SDTVLTKKETLSTLDS	LDSQNVSKFDTVGRHR	K	E	T	S	K	F	13	0	1420.7	Haliotis_sp_idb_3591_c0_g1_i1	Haliotis_sp_idb_3591_c0_g1_i1	876	888	yes	yes	2	1.1745e-08	136.3	395310000			10
ETTNLFVFNR	EGSAENFRETTNLFVF	TNLFVFNRNLVAIRDS	R	E	T	N	R	N	10	0	1239.62	Haliotis_sp_Tri_23898_c0_g1_i1;comp103559_c0_seq2_2 len=646 path=[1:0-329 331:330-330 332:331-369 371:370-413 3748:414-417 7106:418-473 7147:474-479 7153:480-494 496:495-495 497:496-531 533:532-563 7191:564-573 7201:574-576 578:577-577 579:578-607 7835:608-612 7844:613-621 623:622-645];comp103559_c0_seq1_2 len=928 path=[1:0-329 331:330-330 332:331-369 371:370-413 3748:414-417 7106:418-473 7147:47…	Haliotis_sp_Tri_23898_c0_g1_i1	73	82	yes	no	2	0.020005	91.095	25825000			3
ETVSEESNVLCLSK	SDPVVSYRETVSEESN	SNVLCLSKSPNKHNRL	R	E	T	S	K	S	14	0	1593.76	comp62063_c0_seq1_1 len=3033 path=[1:0-911 913:912-1644 1646:1645-2400 2402:2401-3032]	comp62063_c0_seq1_1 len=3033 path=[1:0-911 913:912-1644 1646:1645-2400 2402:2401-3032]	603	616	yes	yes	2	4.5654e-09	128.76	40247000			2
EVDEQMLNVQNK	FRGRMSMKEVDEQMLN	QMLNVQNKNSSYFVEW	K	E	V	N	K	N	12	0	1445.68	comp109271_c0_seq1_3 len=1300 path=[1:0-1299];Haliotis_sp_idb_54688_c0_g1_i1;Haliotis_sp_idb_19738_c0_g1_i1;tr|G9K382|G9K382_HALDV Putative tubulin beta chain OS=Haliotis diversicolor GN=TUBB PE=2 SV=1;Haliotis_sp_CLC_3530_c0_g1_i1;sp|P41386|TBB_HALDI Tubulin beta chain (Fragment) OS=Haliotis discus PE=2 SV=1;Haliotis_sp_idb_19739_c0_g1_i1;Haliotis_sp_idb_19741_c0_g1_i1;comp105397_c0_seq5_4 len=2…	sp|P41386|TBB_HALDI Tubulin beta chain (Fragment) OS=Haliotis discus PE=2 SV=1	378	389	no	no	2	0.00021946	108.9	11990000	39		1
EVDIGIPDATGR	RRFGRFDREVDIGIPD	GIPDATGRLEILQIHT	R	E	V	G	R	L	12	0	1241.63	comp54249_c0_seq1_2 len=2907 path=[2885:0-27 2913:28-2564 5450:2565-2569 5455:2570-2906];Haliotis_sp_CLC_2239_c0_g1_i1;comp88090_c0_seq2_2 len=3013 path=[7022:0-158 3660:159-2989 7846:2990-3012];comp88090_c0_seq5_2 len=3082 path=[3432:0-227 3660:228-3058 7846:3059-3081];comp88090_c0_seq3_2 len=3202 path=[7022:0-158 3660:159-2989 6491:2990-3113 6616:3114-3201];comp88090_c0_seq4_2 len=3271 path=[34…	comp54249_c0_seq1_2 len=2907 path=[2885:0-27 2913:28-2564 5450:2565-2569 5455:2570-2906]	389	400	yes	no	2	0.00052877	110.31	22166000			2
EVIVQYNPNLETR	VGDVTFQREVIVQYNP	YNPNLETRIDQIITMS	R	E	V	T	R	I	13	0	1573.81	Haliotis_sp_idb_18575_c0_g1_i1	Haliotis_sp_idb_18575_c0_g1_i1	173	185	yes	yes	2;3	1.4959e-15	170	521180000			14
EVQVTAHQEDPNLSR	AEPDVGVREVQVTAHQ	QEDPNLSRGVSFTSVL	R	E	V	S	R	G	15	0	1721.83	Haliotis_sp_CLC_1125_c0_g1_i1	Haliotis_sp_CLC_1125_c0_g1_i1	354	368	yes	yes	2;3	4.5331e-25	211.9	1045200000			32
EVSAEKIEEISK	QVVGTILKEVSAEKIE	EKIEEISKSDLDLYIE	K	E	V	S	K	S	12	1	1360.71	comp98044_c0_seq5_2 len=630 path=[1516:0-58 1575:59-108 1625:109-129 1646:130-263 1780:264-270 1787:271-569 6139:570-574 6144:575-586 5788:587-629];Haliotis_sp_Tri_52786_c0_g1_i1;comp98044_c0_seq2_2 len=1470 path=[1516:0-58 1575:59-108 1625:109-129 1646:130-263 1780:264-270 1787:271-569 6139:570-574 6144:575-586 2103:587-594 2111:595-1113 2630:1114-1130 2647:1131-1259 2776:1260-1391 2908:1392-141…	comp98044_c0_seq5_2 len=630 path=[1516:0-58 1575:59-108 1625:109-129 1646:130-263 1780:264-270 1787:271-569 6139:570-574 6144:575-586 5788:587-629]	98	109	yes	no	2;3	1.0359e-15	208.28	86484000			5
EVSCEVPPCR	EGHYCESREVSCEVPP	SCEVPPCRREAVCVRD	R	E	V	C	R	R	10	0	1231.53	Haliotis_sp_idb_45304_c0_g1_i1;Haliotis_sp_idb_45305_c0_g1_i1	Haliotis_sp_idb_45304_c0_g1_i1	139	148	yes	no	2	0.0053895	94.692	11134000			4
EVVMALEEDPEFR	LPYDRYLREVVMALEE	LEEDPEFRKKLEESNV	R	E	V	F	R	K	13	0	1562.73	comp92223_c1_seq1_1 len=1422 path=[5715:0-199 5915:200-218 5934:219-467 17974:468-468 6184:469-484 6200:485-1421];comp92223_c1_seq2_1 len=1458 path=[5715:0-199 5915:200-218 5934:219-467 17951:468-470 15696:471-503 17974:504-504 6184:505-520 6200:521-1457];Haliotis_sp_Tri_135246_c0_g1_i1;Haliotis_sp_idb_2286_c0_g1_i1;comp92223_c1_seq3_1 len=528 path=[5715:0-199 5915:200-218 5934:219-467 17951:468-…	comp92223_c1_seq1_1 len=1422 path=[5715:0-199 5915:200-218 5934:219-467 17974:468-468 6184:469-484 6200:485-1421]	90	102	yes	no	2	1.2107e-05	120.87	23612000	141		9
EVVTEVQVESNVPK	GVKSVVSKEVVTEVQV	QVESNVPKGVTFWISA	K	E	V	P	K	G	14	0	1555.81	comp106862_c0_seq3_3 len=3884 path=[6962:0-1296 20050:1297-1621 8584:1622-1642 8605:1643-1701 8664:1702-1730 8693:1731-1872 8835:1873-1882 8845:1883-1992 8955:1993-2052 9015:2053-2092 9055:2093-2112 9075:2113-2419 9382:2420-2431 9394:2432-2457 9420:2458-2477 9440:2478-3169 10132:3170-3184 10147:3185-3666 20548:3667-3716 10679:3717-3856 18534:3857-3883];comp106862_c0_seq1_3 len=6977 path=[6962:0-1…	comp106862_c0_seq3_3 len=3884 path=[6962:0-1296 20050:1297-1621 8584:1622-1642 8605:1643-1701 8664:1702-1730 8693:1731-1872 8835:1873-1882 8845:1883-1992 8955:1993-2052 9015:2053-2092 9055:2093-2112 9075:2113-2419 9382:2420-2431 9394:2432-2457 9420:2458-2477 9440:2478-3169 10132:3170-3184 10147:3185-3666 20548:3667-3716 10679:3717-3856 18534:3857-3883]	838	851	yes	no	2	0.002126	89.231	853210			1
EVYDILVR	MASTWTSREVYDILVR	EVYDILVRVLSLYPGF	R	E	V	V	R	V	8	0	1005.55	Haliotis_sp_Tri_24151_c0_g1_i1	Haliotis_sp_Tri_24151_c0_g1_i1	98	105	yes	yes	2	0.00012061	157.58	11669000000			17
EYSVPILIDLK	VEPEGTPKEYSVPILI	VPILIDLKQATSFSKT	K	E	Y	L	K	Q	11	0	1288.73	Haliotis_sp_Tri_105613_c0_g1_i1;comp32926_c1_seq1_1 len=528 path=[3185:0-527]	Haliotis_sp_Tri_105613_c0_g1_i1	891	901	yes	no	2	0.026575	81.625	4165300			1
FAAATGATPIAGR	TGQRAVLKFAAATGAT	GATPIAGRFTPGTFTN	K	F	A	G	R	F	13	0	1202.64	comp48021_c0_seq1_2 len=1014 path=[1:0-822 824:823-1013]	comp48021_c0_seq1_2 len=1014 path=[1:0-822 824:823-1013]	110	122	yes	yes	2	6.2348e-06	113.24	35082000			2
FACESIVEEYEDELIEFFSR	SDISGTLKFACESIVE	ELIEFFSREADNVKDK	K	F	A	S	R	E	20	0	2511.12	comp228024_c0_seq1_4 len=363 path=[1:0-362]	comp228024_c0_seq1_4 len=363 path=[1:0-362]	40	59	yes	yes	3	0.0002114	63.302	3565300			0
FADLTQEEFK	TAVYGATKFADLTQEE	DLTQEEFKQNYLSKKT	K	F	A	F	K	Q	10	0	1226.58	Haliotis_sp_idb_44191_c0_g1_i1;comp105290_c0_seq2_6 len=2532 path=[1:0-47 8877:48-178 196:179-199 9012:200-202 9051:203-260 9056:261-265 9061:266-286 299:287-319 5190:320-332 345:333-358 5444:359-371 384:372-412 425:413-456 469:457-457 470:458-481 494:482-636 649:637-693 9257:694-711 724:712-731 744:732-765 9295:766-805 9327:806-905 918:906-1014 9478:1015-1043 1056:1044-1063 1076:1064-1064 1077:1…	Haliotis_sp_idb_44191_c0_g1_i1	460	469	yes	no	2	5.4398e-05	157.66	332500000			24
FAIFCDNMK	TEDEEAKRFAIFCDNM	AIFCDNMKIARKLNET	R	F	A	M	K	I	9	0	1144.5	Haliotis_sp_idb_44191_c0_g1_i1;comp105290_c0_seq2_6 len=2532 path=[1:0-47 8877:48-178 196:179-199 9012:200-202 9051:203-260 9056:261-265 9061:266-286 299:287-319 5190:320-332 345:333-358 5444:359-371 384:372-412 425:413-456 469:457-457 470:458-481 494:482-636 649:637-693 9257:694-711 724:712-731 744:732-765 9295:766-805 9327:806-905 918:906-1014 9478:1015-1043 1056:1044-1063 1076:1064-1064 1077:1…	Haliotis_sp_idb_44191_c0_g1_i1	432	440	yes	no	2	0.0069411	105.52	71633000	477		8
FAIQDISVEETSAK	MIWTIILRFAIQDISV	SVEETSAKEGLLLWCQ	R	F	A	A	K	E	14	0	1536.77	comp352483_c0_seq1_2 len=480 path=[458:0-479]	comp352483_c0_seq1_2 len=480 path=[458:0-479]	114	127	yes	yes	2	6.1782e-05	83.692	0			1
FALATVNAK	DDVQTMAKFALATVNA	ALATVNAKENSQRQMV	K	F	A	A	K	E	9	0	933.528	Haliotis_sp_idb_44191_c0_g1_i1;comp96813_c0_seq1_5 len=1118 path=[1108:0-120 1229:121-127 1236:128-160 1269:161-303 2442:304-331 1440:332-567 3927:568-586 3943:587-696 1805:697-718 1827:719-822 1931:823-826 1935:827-903 4073:904-925 2034:926-940 4085:941-957 2066:958-981 4116:982-1025 2134:1026-1041 2150:1042-1071 2670:1072-1117];Haliotis_sp_CLC_6293_c0_g1_i1	Haliotis_sp_idb_44191_c0_g1_i1	44	52	yes	no	2	0.008275	120.87	70320000			2
FANAELGSTVYIR	KSGLRIPRFANAELGS	LGSTVYIRIRYRGEGS	R	F	A	I	R	I	13	0	1439.74	Haliotis_sp_idb_25730_c0_g1_i1;Haliotis_sp_idb_25731_c0_g1_i1	Haliotis_sp_idb_25730_c0_g1_i1	641	653	yes	no	2;3	6.2168e-14	180.61	615940000			31
FCIWTESAFR	APGGHVGRFCIWTESA	IWTESAFRKLDELYGT	R	F	C	F	R	K	10	0	1315.6	comp25200_c0_seq1_1 len=1335 path=[1:0-215 217:216-1334]	comp25200_c0_seq1_1 len=1335 path=[1:0-215 217:216-1334]	249	258	yes	yes	2	0.022891	82.261	1659800			1
FCNQFLEFHMSEK	TWYGINPRFCNQFLEF	LEFHMSEKGEFYVANR	R	F	C	E	K	G	13	0	1715.74	Haliotis_sp_CLC_303_c0_g1_i1	Haliotis_sp_CLC_303_c0_g1_i1	366	378	yes	yes	3	7.5126e-05	101.32	194030000	321		12
FDAMPFTLR	________________	DAMPFTLRAFEDEKKA	R	F	D	L	R	A	9	0	1096.54	comp32983_c1_seq1_3 len=491 path=[469:0-490]	comp32983_c1_seq1_3 len=491 path=[469:0-490]	2	10	yes	yes	2	0.033868	67.334	1250700			1
FDATSQNCLR	LNCPASLKFDATSQNC	ATSQNCLRVSPSCMHM	K	F	D	L	R	V	10	0	1210.54	Haliotis_sp_idb_2772_c0_g1_i1;Haliotis_sp_Tri_120375_c0_g1_i1	Haliotis_sp_idb_2772_c0_g1_i1	74	83	yes	no	2	2.6097e-06	173.37	42626000			5
FDDAVVQSDMK	AKRLIGRRFDDAVVQS	AVVQSDMKHWPFMVVN	R	F	D	M	K	H	11	0	1253.56	comp79549_c0_seq1_2 len=2081 path=[4331:0-15 2061:16-1969 4016:1970-2008 4058:2009-2080]	comp79549_c0_seq1_2 len=2081 path=[4331:0-15 2061:16-1969 4016:1970-2008 4058:2009-2080]	98	108	yes	yes	2	0.014841	76.326	35465000			1
FDDDRFDDDR	DDWDDDDRFDDDRFDD	DDRFDDDRWDDDRFDD	R	F	D	D	R	W	10	1	1314.51	Haliotis_sp_Tri_57798_c0_g1_i1;Haliotis_sp_idb_58203_c0_g1_i1;sp|P86736|DGRP_HALAI Aspartate and glycine-rich protein (Fragment) OS=Haliotis asinina PE=1 SV=1	Haliotis_sp_Tri_57798_c0_g1_i1	344	353	yes	no	3	0.039308	67.385	4139900			1
FDDDRWDDDR	DDRFDDDRFDDDRWDD	DDRWDDDRFDDDRWDD	R	F	D	D	R	F	10	1	1353.52	Haliotis_sp_Tri_57798_c0_g1_i1	Haliotis_sp_Tri_57798_c0_g1_i1	349	358	yes	no	3	0.028234	60.255	2144700			0
FDEWVKDK	IRKCVGCKFDEWVKDK	FDEWVKDKSLNCRFFN	K	F	D	D	K	S	8	1	1065.51	Haliotis_sp_idb_50884_c0_g1_i1;sp|P86728|UP5_HALAI Uncharacterized protein 5 OS=Haliotis asinina PE=1 SV=1	Haliotis_sp_idb_50884_c0_g1_i1	108	115	yes	no	3	0.033632	109.11	3552800			1
FDGALNVDLTEFQTNLVPYPR	SSITASLRFDGALNVD	TNLVPYPRIHFPLATY	R	F	D	P	R	I	21	0	2408.2	comp88085_c0_seq2_2 len=1291 path=[2880:0-86 1366:87-326 1606:327-351 1631:352-761 2041:762-786 2066:787-1103 2383:1104-1119 2399:1120-1290];comp88085_c0_seq1_1 len=1296 path=[1274:0-91 1366:92-331 1606:332-356 1631:357-766 2041:767-791 2066:792-1108 2383:1109-1124 2399:1125-1295]	comp88085_c0_seq2_2 len=1291 path=[2880:0-86 1366:87-326 1606:327-351 1631:352-761 2041:762-786 2066:787-1103 2383:1104-1119 2399:1120-1290]	273	293	no	no	2	0.00010859	71.148	14329000			1
FDGVDVDWEYPANR	VKFIRENKFDGVDVDW	DWEYPANRGSPPEDRQ	K	F	D	N	R	G	14	0	1681.74	Haliotis_sp_CLC_2296_c0_g1_i1	Haliotis_sp_CLC_2296_c0_g1_i1	150	163	yes	yes	2	0.0049756	80.96	1537000			2
FDMGTWDR	MNMMSQRRFDMGTWDR	FDMGTWDREGFNMF__	R	F	D	D	R	E	8	0	1026.42	Haliotis_sp_CLC_1642_c0_g1_i1;comp85674_c0_seq1_1 len=1364 path=[2827:0-66 1553:67-628 2115:629-650 2137:651-998 2485:999-1296 2783:1297-1363];comp85674_c0_seq2_1 len=1436 path=[1414:0-138 1553:139-700 2115:701-722 2137:723-1070 2485:1071-1368 2783:1369-1435]	Haliotis_sp_CLC_1642_c0_g1_i1	188	195	yes	no	2	0.010385	129.72	224460000	118		8
FDPTSQTCVR	INCPSSLRFDPTSQTC	PTSQTCVRFSPSCLNM	R	F	D	V	R	F	10	0	1209.54	Haliotis_sp_CLC_3878_c0_g1_i1;Haliotis_sp_idb_55101_c0_g1_i1	Haliotis_sp_CLC_3878_c0_g1_i1	74	83	yes	no	2	0.00057421	123.75	46404000			7
FDQASSNCLR	LNCPPNLRFDQASSNC	QASSNCLRYSPACVNM	R	F	D	L	R	Y	10	0	1196.52	Haliotis_sp_idb_982_c0_g1_i1	Haliotis_sp_idb_982_c0_g1_i1	76	85	yes	yes	2	3.6314e-05	177.78	60477000			11
FDWHGFDSPFPWK	VKMPEMPKFDWHGFDS	FDSPFPWKIUUINFPF	K	F	D	W	K	I	13	0	1664.74	comp88250_c0_seq2_2 len=449 path=[427:0-23 451:24-62 490:63-69 497:70-80 508:81-101 1523:102-128 556:129-266 694:267-290 718:291-294 722:295-425 1622:426-448];comp88250_c0_seq1_2 len=422 path=[427:0-23 451:24-62 490:63-69 497:70-80 508:81-101 556:102-239 694:240-263 718:264-267 722:268-398 1622:399-421]	comp88250_c0_seq2_2 len=449 path=[427:0-23 451:24-62 490:63-69 497:70-80 508:81-101 1523:102-128 556:129-266 694:267-290 718:291-294 722:295-425 1622:426-448]	108	120	yes	no	3	2.2205e-09	122.46	1829000			3
FEALLQYQAHPR	YDEDDKVRFEALLQYQ	LQYQAHPRAASVAARY	R	F	E	P	R	A	12	0	1471.76	comp107325_c0_seq1_5 len=14542 path=[51563:0-51 8900:52-861 9710:862-1105 52965:1106-1149 9998:1150-1428 10277:1429-1465 10314:1466-1470 10319:1471-1504 53062:1505-1568 10417:1569-1593 10442:1594-1660 10509:1661-1684 10533:1685-1866 53124:1867-1986 10835:1987-2057 10906:2058-2251 11100:2252-2364 53208:2365-3409 12261:3410-3730 53234:3731-3772 12624:3773-3937 12789:3938-3939 12791:3940-4268 54050:…	comp107325_c0_seq1_5 len=14542 path=[51563:0-51 8900:52-861 9710:862-1105 52965:1106-1149 9998:1150-1428 10277:1429-1465 10314:1466-1470 10319:1471-1504 53062:1505-1568 10417:1569-1593 10442:1594-1660 10509:1661-1684 10533:1685-1866 53124:1867-1986 10835:1987-2057 10906:2058-2251 11100:2252-2364 53208:2365-3409 12261:3410-3730 53234:3731-3772 12624:3773-3937 12789:3938-3939 12791:3940-4268 54050:…	597	608	yes	no	3	6.6321e-06	111.86	26881000			4
FEDENFILK	GRSIYGEKFEDENFIL	EDENFILKHTGPGILS	K	F	E	L	K	H	9	0	1153.57	comp108991_c0_seq1_4 len=714 path=[692:0-713]	comp108991_c0_seq1_4 len=714 path=[692:0-713]	94	102	yes	yes	2	0.003065	135.71	43656000			4
FEELNADLFR	YTSITRARFEELNADL	ELNADLFRGTLDPVEK	R	F	E	F	R	G	10	0	1252.61	comp79549_c0_seq1_2 len=2081 path=[4331:0-15 2061:16-1969 4016:1970-2008 4058:2009-2080];tr|Q17UC1|Q17UC1_HALTU 71kDa heat shock protein OS=Haliotis tuberculata GN=hsp71 PE=2 SV=1;tr|C1KC83|C1KC83_HALDV Heat shock cognate protein 70 OS=Haliotis diversicolor PE=2 SV=1;Haliotis_sp_idb_28957_c0_g1_i1;tr|Q2MJK5|Q2MJK5_HALDH Heat shock protein 70 OS=Haliotis discus hannai PE=2 SV=1;comp87346_c0_seq3_4…	comp79549_c0_seq1_2 len=2081 path=[4331:0-15 2061:16-1969 4016:1970-2008 4058:2009-2080]	322	331	yes	no	2	0.00011595	150.61	46735000			4
FEELNMDLFR	SETLTRAKFEELNMDL	ELNMDLFRSTMKPVQK	K	F	E	F	R	S	10	0	1312.61	comp136401_c0_seq1_5 len=2422 path=[2400:0-2421];Haliotis_sp_Tri_2770_c0_g1_i1;comp99703_c0_seq1_2 len=2817 path=[2795:0-1060 3856:1061-1739 4535:1740-1764 4560:1765-1802 4598:1803-1812 4608:1813-1836 4632:1837-2307 5103:2308-2429 5225:2430-2816]	comp136401_c0_seq1_5 len=2422 path=[2400:0-2421]	369	378	yes	no	2	0.017103	81.017	2771300			1
FEEVAALVDDK	VGIGSSIRFEEVAALV	VAALVDDKSKVFLLNT	R	F	E	D	K	S	11	0	1234.61	Haliotis_sp_idb_13068_c0_g1_i1;Haliotis_sp_CLC_146_c0_g1_i1;Haliotis_sp_idb_13069_c0_g1_i1	Haliotis_sp_idb_13068_c0_g1_i1	169	179	yes	no	2	0.0060308	99.5	43998000			5
FETLEDCR	GCLGNANRFETLEDCR	FETLEDCRRRCGGGDL	R	F	E	C	R	R	8	0	1068.45	comp84928_c0_seq1_4 len=593 path=[571:0-73 645:74-129 1852:130-130 1387:131-175 1872:176-361 933:362-413 985:414-445 1017:446-450 1022:451-592]	comp84928_c0_seq1_4 len=593 path=[571:0-73 645:74-129 1852:130-130 1387:131-175 1872:176-361 933:362-413 985:414-445 1017:446-450 1022:451-592]	94	101	yes	yes	2	0.0052534	167.24	2659300000			16
FETLEDCRR	GCLGNANRFETLEDCR	ETLEDCRRRCGGGDLC	R	F	E	R	R	R	9	1	1224.56	comp84928_c0_seq1_4 len=593 path=[571:0-73 645:74-129 1852:130-130 1387:131-175 1872:176-361 933:362-413 985:414-445 1017:446-450 1022:451-592]	comp84928_c0_seq1_4 len=593 path=[571:0-73 645:74-129 1852:130-130 1387:131-175 1872:176-361 933:362-413 985:414-445 1017:446-450 1022:451-592]	94	102	yes	yes	2;3	0.0014189	190.02	580400000			13
FFEVILIDPFHK	VGEDSTYKFFEVILID	ILIDPFHKAIRRNPDT	K	F	F	H	K	A	12	0	1503.81	comp50924_c0_seq1_4 len=686 path=[664:0-685]	comp50924_c0_seq1_4 len=686 path=[664:0-685]	135	146	yes	yes	3	0.00098953	83.137	4621800			1
FFNFGSTTSGAYCNCNFDR	CCPNCRSRFFNFGSTT	YCNCNFDRVIGSARRG	R	F	F	D	R	V	19	0	2263.91	Haliotis_sp_idb_40604_c0_g1_i1;comp106524_c3_seq3_4 len=701 path=[6384:0-646 7031:647-669 19316:670-676 19194:677-682 13035:683-700];comp106524_c3_seq7_4 len=769 path=[6384:0-646 7031:647-669 19316:670-676 19194:677-682 19200:683-683 19201:684-690 19208:691-700 19218:701-713 1408:714-725 19245:726-731 19251:732-744 1439:745-768]	Haliotis_sp_idb_40604_c0_g1_i1	65	83	yes	no	2;3	3.0565e-24	125.73	249550000			7
FGANAILGVSLAVCK	DGTENKSKFGANAILG	GVSLAVCKAGAVEKGV	K	F	G	C	K	A	15	0	1518.82	comp80185_c0_seq1_5 len=1716 path=[1:0-517 519:518-558 3443:559-568 570:569-864 866:865-889 891:890-1715]	comp80185_c0_seq1_5 len=1716 path=[1:0-517 519:518-558 3443:559-568 570:569-864 866:865-889 891:890-1715]	139	153	yes	yes	2	0.0036153	72.321	2756900			2
FGFPEGSVELYAEK	LTAVVQKRFGFPEGSV	SVELYAEKVATRGLCA	R	F	G	E	K	V	14	0	1571.75	comp78671_c0_seq1_1 len=812 path=[790:0-691 1898:692-698 1905:699-771 1562:772-811]	comp78671_c0_seq1_1 len=812 path=[790:0-691 1898:692-698 1905:699-771 1562:772-811]	81	94	yes	yes	2	0.018959	66.246	3252300			1
FGGADCVGDTEELK	TRLCDAPKFGGADCVG	VGDTEELKSCNPNLCP	K	F	G	L	K	S	14	0	1496.65	Haliotis_sp_Tri_60358_c0_g1_i1;comp100296_c0_seq2_4 len=1285 path=[1:0-265 5597:266-286 5625:287-300 302:301-312 314:313-373 375:374-376 378:377-486 5775:487-494 496:495-793 795:794-794 796:795-810 812:811-841 5887:842-860 862:861-878 880:879-930 932:931-948 950:949-1067 1069:1068-1086 1088:1087-1137 5998:1138-1196 1198:1197-1214 1216:1215-1264 3830:1265-1284];comp100296_c0_seq3_4 len=1363 path=[…	Haliotis_sp_Tri_60358_c0_g1_i1	47	60	yes	no	2	0.0002058	101.2	29213000			3
FGGLEEMCK	LDQLVCSKFGGLEEMC	GGLEEMCKQLMESYVP	K	F	G	C	K	Q	9	0	1069.46	Haliotis_sp_Tri_62946_c0_g1_i1;Haliotis_sp_idb_29553_c0_g1_i1;comp99065_c0_seq1_4 len=2210 path=[1:0-324 326:325-450 452:451-460 462:461-530 532:531-594 596:595-630 632:631-644 646:645-679 4616:680-720 722:721-755 4398:756-841 843:842-891 893:892-1008 1010:1009-1027 1029:1028-2068 6394:2069-2078 6405:2079-2209];Haliotis_sp_idb_29552_c0_g1_i1	Haliotis_sp_Tri_62946_c0_g1_i1	70	78	yes	no	2	0.026786	82.287	17581000			2
FGIQAQMVTTDFQK	VAIAADRRFGIQAQMV	MVTTDFQKIFPMGDRL	R	F	G	Q	K	I	14	0	1612.79	comp144057_c0_seq1_3 len=690 path=[668:0-689]	comp144057_c0_seq1_3 len=690 path=[668:0-689]	35	48	yes	yes	2	0.0036935	72.891	1678500	53		1
FGLALNFR	SNRSLGKKFGLALNFR	FGLALNFRINYVPNKP	K	F	G	F	R	I	8	0	936.518	Haliotis_sp_CLC_303_c0_g1_i1	Haliotis_sp_CLC_303_c0_g1_i1	605	612	yes	yes	2	8.1284e-13	162.51	561740000			22
FGNQIIPFDITFGK	QGYHVVGKFGNQIIPF	PFDITFGKDIMDVKAY	K	F	G	G	K	D	14	0	1595.83	Haliotis_sp_Tri_53798_c0_g1_i1;Haliotis_sp_idb_13782_c0_g1_i1;comp87007_c0_seq1_6 len=892 path=[870:0-172 1762:173-187 1058:188-259 2040:260-266 1137:267-334 1838:335-340 1211:341-464 1335:465-527 1398:528-891]	Haliotis_sp_Tri_53798_c0_g1_i1	29	42	yes	no	2	5.3643e-06	112.42	19492000			3
FGSPNQFGSQFGGQSSFGDTSQFGAR	SFGSRRSKFGSPNQFG	DTSQFGARSQFGSVPQ	K	F	G	A	R	S	26	0	2697.18	Haliotis_sp_Tri_108584_c0_g1_i1	Haliotis_sp_Tri_108584_c0_g1_i1	309	334	yes	yes	2;3;4	4.8447e-128	201.15	2386500000			42
FGSQPIVPR	QTMGSSQRFGSQPIVP	GSQPIVPRSHFLQRYP	R	F	G	P	R	S	9	0	999.55	Haliotis_sp_Tri_45070_c0_g1_i1	Haliotis_sp_Tri_45070_c0_g1_i1	1065	1073	yes	yes	2	0.0018384	158.87	7056000000			36
FGVEQDVDMVFASFIR	EKDIQDLKFGVEQDVD	MVFASFIRKAADVHEV	K	F	G	I	R	K	16	0	1858.89	comp101858_c3_seq18_4 len=2097 path=[10064:0-47 10112:48-189 10254:190-207 10272:208-1130 729:1131-1154 753:1155-1893 1492:1894-2096]	comp101858_c3_seq18_4 len=2097 path=[10064:0-47 10112:48-189 10254:190-207 10272:208-1130 729:1131-1154 753:1155-1893 1492:1894-2096]	223	238	yes	yes	2;3	2.3394e-05	104.2	76275000	6		6
FHALFGPASEAER	SSFRDDCKFHALFGPA	GPASEAERTAGDRVVF	K	F	H	E	R	T	13	0	1430.69	Haliotis_sp_Tri_88331_c0_g1_i1;comp101550_c1_seq1_3 len=2684 path=[2888:0-1014 3903:1015-1703 15176:1704-1706 4595:1707-1802 4691:1803-1898 15270:1899-1899 4788:1900-1901 4790:1902-2034 4923:2035-2062 10588:2063-2111 5000:2112-2247 5136:2248-2262 5151:2263-2395 5284:2396-2405 5294:2406-2560 5449:2561-2590 5479:2591-2683]	Haliotis_sp_Tri_88331_c0_g1_i1	216	228	yes	no	3	0.00083968	86.911	49633000			3
FHDFLGDSWGILFSHPR	NTTIGRIRFHDFLGDS	GILFSHPRDFTPVCTT	R	F	H	P	R	D	17	0	2029.98	comp17121_c0_seq1_5 len=1318 path=[1:0-1317]	comp17121_c0_seq1_5 len=1318 path=[1:0-1317]	24	40	yes	yes	3;4	3.6961e-23	131.56	24108000			4
FHDVYFLDDSNVQVVGK	DEIESFCRFHDVYFLD	SNVQVVGKEVAPIGDG	R	F	H	G	K	E	17	0	1980.96	Haliotis_sp_Tri_23898_c0_g1_i1;comp103559_c0_seq2_2 len=646 path=[1:0-329 331:330-330 332:331-369 371:370-413 3748:414-417 7106:418-473 7147:474-479 7153:480-494 496:495-495 497:496-531 533:532-563 7191:564-573 7201:574-576 578:577-577 579:578-607 7835:608-612 7844:613-621 623:622-645];comp103559_c0_seq1_2 len=928 path=[1:0-329 331:330-330 332:331-369 371:370-413 3748:414-417 7106:418-473 7147:47…	Haliotis_sp_Tri_23898_c0_g1_i1	158	174	yes	no	3	1.4027e-13	109.79	1657600			1
FHHTIGGSR	RGLGKGHKFHHTIGGS	HHTIGGSRRAAWRRRN	K	F	H	S	R	R	9	0	1010.5	comp50924_c0_seq1_4 len=686 path=[664:0-685]	comp50924_c0_seq1_4 len=686 path=[664:0-685]	186	194	yes	yes	3	0.0031095	108.57	3063700			3
FHVEEEGKGK	VILLENLRFHVEEEGK	VEEEGKGKDASGNKVK	R	F	H	G	K	D	10	1	1158.57	comp118163_c0_seq1_4 len=717 path=[1:0-716]	comp118163_c0_seq1_4 len=717 path=[1:0-716]	143	152	yes	yes	3	0.0012523	121.5	19899000			1
FIAQSHGHASTTHDSNPLR	NMMTALSKFIAQSHGH	THDSNPLRKVEQTANV	K	F	I	L	R	K	19	0	2074.99	Haliotis_sp_idb_26568_c0_g1_i1;Haliotis_sp_idb_26567_c0_g1_i1;Haliotis_sp_CLC_2527_c0_g1_i1	Haliotis_sp_idb_26568_c0_g1_i1	197	215	yes	no	3;4;5	8.0428e-14	119.8	459890000			30
FIEDLHSGK	DKPGLLKKFIEDLHSG	IEDLHSGKLHREFHHG	K	F	I	G	K	L	9	0	1044.52	Haliotis_sp_Tri_88331_c0_g1_i1;comp101550_c1_seq1_3 len=2684 path=[2888:0-1014 3903:1015-1703 15176:1704-1706 4595:1707-1802 4691:1803-1898 15270:1899-1899 4788:1900-1901 4790:1902-2034 4923:2035-2062 10588:2063-2111 5000:2112-2247 5136:2248-2262 5151:2263-2395 5284:2396-2405 5294:2406-2560 5449:2561-2590 5479:2591-2683]	Haliotis_sp_Tri_88331_c0_g1_i1	374	382	yes	no	3	0.015675	79.986	21188000			1
FISFIVHVTEDPDDIPK	GADLPSARFISFIVHV	EDPDDIPKYRDFTHMV	R	F	I	P	K	Y	17	0	1971	Haliotis_sp_idb_25746_c0_g1_i1;Haliotis_sp_idb_25748_c0_g1_i1	Haliotis_sp_idb_25746_c0_g1_i1	140	156	yes	no	2;3	2.3159e-15	134.14	136650000			16
FLAPAYGDGISLPR	SAPTQMRRFLAPAYGD	GDGISLPRTKSVTGAD	R	F	L	P	R	T	14	0	1475.78	Haliotis_sp_idb_25746_c0_g1_i1;Haliotis_sp_idb_25748_c0_g1_i1	Haliotis_sp_idb_25746_c0_g1_i1	113	126	yes	no	2;3	3.4802e-11	117.7	826060000			47
FLEALQWQSSK	LRPSNYGRFLEALQWQ	ALQWQSSKTVRTMDTR	R	F	L	S	K	T	11	0	1335.68	Haliotis_sp_Tri_29101_c0_g1_i1	Haliotis_sp_Tri_29101_c0_g1_i1	171	181	yes	yes	2	3.721e-05	135.99	37707000			7
FLELLLHNFK	LNETNTERFLELLLHN	ELLLHNFKCETTNPAG	R	F	L	F	K	C	10	0	1272.72	Haliotis_sp_idb_26030_c0_g1_i1;comp104856_c0_seq3_5 len=2741 path=[1:0-84 13888:85-89 91:90-97 99:98-160 162:161-169 171:170-268 270:269-319 13967:320-337 4954:338-364 9307:365-381 4998:382-452 5069:453-462 5079:463-519 5136:520-525 5142:526-600 14188:601-718 7400:719-738 5355:739-764 5381:765-802 5419:803-855 5472:856-877 5494:878-903 5520:904-907 5524:908-1002 14760:1003-1009 14767:1010-1082 14…	Haliotis_sp_idb_26030_c0_g1_i1	60	69	yes	no	2;3	0.00011861	150.35	1198100000			28
FLHLIFPNVK	AIEWSWRRFLHLIFPN	HLIFPNVKWATPRS__	R	F	L	V	K	W	10	0	1226.72	Haliotis_sp_Tri_63049_c0_g1_i1	Haliotis_sp_Tri_63049_c0_g1_i1	296	305	yes	yes	2;3	0.00034698	140.14	2165400000			54
FLSECPYPDLFDPTSASCK	VQSGPFGRFLSECPYP	DPTSASCKDHSLVACG	R	F	L	C	K	D	19	0	2232.97	Haliotis_sp_idb_1745_c0_g1_i1;Haliotis_sp_CLC_2232_c0_g1_i1	Haliotis_sp_idb_1745_c0_g1_i1	1378	1396	yes	no	2;3	5.3409e-07	87.676	43534000			6
FLSSAVGGTTK	SQFNGQPRFLSSAVGG	SAVGGTTKTFSKRPTV	R	F	L	T	K	T	11	0	1066.57	Haliotis_sp_idb_3591_c0_g1_i1	Haliotis_sp_idb_3591_c0_g1_i1	817	827	yes	yes	2	3.1316e-07	126.19	952220000			28
FLSTLPELVPTAMAGR	AINNWSNRFLSTLPEL	VPTAMAGRLTAPMGLG	R	F	L	G	R	L	16	0	1701.91	Haliotis_sp_idb_3074_c0_g1_i1	Haliotis_sp_idb_3074_c0_g1_i1	708	723	yes	yes	2;3	0.0002186	71.08	74160000	420		3
FLTQLVSYYSIAPQNTR	VEFRFLEKFLTQLVSY	SIAPQNTRVGLVLYGR	K	F	L	T	R	V	17	0	2000.04	Haliotis_sp_CLC_4146_c0_g1_i1;comp87152_c0_seq1_4 len=1152 path=[1:0-8 10:9-10 12:11-34 36:35-35 37:36-59 61:60-303 305:304-306 308:307-330 332:331-879 881:880-903 905:904-1151];Haliotis_sp_idb_7271_c0_g1_i1	Haliotis_sp_CLC_4146_c0_g1_i1	48	64	yes	no	2;3	3.0762e-23	135.09	83151000			8
FLVNDQECLTLNGR	SVKNSKSRFLVNDQEC	ECLTLNGRGSIAKTTC	R	F	L	G	R	G	14	0	1677.81	Haliotis_sp_idb_42414_c0_g1_i1;comp34113_c0_seq1_5 len=860 path=[838:0-859]	Haliotis_sp_idb_42414_c0_g1_i1	334	347	yes	no	2	1.6382e-09	133.16	38936000			6
FMFSSMHIHVGGAGAR	VPGYTDCRFMFSSMHI	HVGGAGARHGTENRVN	R	F	M	A	R	H	16	0	1703.8	Haliotis_sp_Tri_72839_c0_g1_i1	Haliotis_sp_Tri_72839_c0_g1_i1	146	161	yes	yes	4	0.00091438	60.968	1824500	616;617		1
FNCSNSVFDPVTR	CANDILYKFNCSNSVF	SVFDPVTRTCVAKGSI	K	F	N	T	R	T	13	0	1541.69	Haliotis_sp_Tri_109450_c0_g1_i1;comp101252_c0_seq3_2 len=1445 path=[12575:0-38 12614:39-47 12623:48-159 12735:160-162 12738:163-166 12742:167-571 13147:572-810 13386:811-817 13393:818-863 13439:864-947 13523:948-949 13525:950-1444];Haliotis_sp_Tri_109451_c0_g1_i1	Haliotis_sp_Tri_109450_c0_g1_i1	53	65	yes	no	2	0.0037139	88.092	19476000			2
FNFDMGKVEDVMHSGAAFAQR	NPCLPSMRFNFDMGKV	SGAAFAQREVKIIRKK	R	F	N	Q	R	E	21	1	2356.07	Haliotis_sp_CLC_303_c0_g1_i1	Haliotis_sp_CLC_303_c0_g1_i1	550	570	yes	yes	4	3.9342e-09	72.09	21829000	322;323		1
FNNAIQESLTIR	EGSLETWRFNNAIQES	IQESLTIRFRFFPWIH	R	F	N	I	R	F	12	0	1404.74	Haliotis_sp_idb_13068_c0_g1_i1;Haliotis_sp_CLC_146_c0_g1_i1;Haliotis_sp_Tri_105374_c0_g1_i1	Haliotis_sp_idb_13068_c0_g1_i1	718	729	yes	no	2	8.2082e-07	120.53	27060000			5
FNPGTQGHLNVR	SLVLAQNRFNPGTQGH	TQGHLNVRGRVELSDQ	R	F	N	V	R	G	12	0	1338.68	Haliotis_sp_Tri_45070_c0_g1_i1	Haliotis_sp_Tri_45070_c0_g1_i1	924	935	yes	yes	2;3	3.1062e-09	134.13	5791900000			62
FNQSTASR	GDPNCTWRFNQSTASR	FNQSTASRNISHPGIV	R	F	N	S	R	N	8	0	909.43	Haliotis_sp_idb_10968_c0_g1_i1;comp112534_c0_seq1_2 len=422 path=[400:0-421];Haliotis_sp_idb_10969_c0_g1_i1	Haliotis_sp_idb_10968_c0_g1_i1	101	108	yes	no	2	0.036386	122.52	26660000			3
FNTFQGYVEYEINK	TVQQLLSRFNTFQGYV	YVEYEINKLWTALKST	R	F	N	N	K	L	14	0	1750.82	Haliotis_sp_Tri_12500_c0_g1_i1	Haliotis_sp_Tri_12500_c0_g1_i1	52	65	yes	yes	2	0.028199	62.68	1903100			1
FNYGFEYLGVQDK	SIQMANAKFNYGFEYL	EYLGVQDKLVQTPLTD	K	F	N	D	K	L	13	0	1578.74	comp106002_c1_seq24_2 len=13887 path=[14634:0-1434 16069:1435-2760 17395:2761-4373 19008:4374-4377 19012:4378-5711 32934:5712-5748 20383:5749-6954 21589:6955-8021 22656:8022-8028 22663:8029-9657 24292:9658-9951 29505:9952-10147 39323:10148-10148 24783:10149-10745 25380:10746-10752 25387:10753-11294 39575:11295-11316 25951:11317-11948 26583:11949-11971 26606:11972-12362 26997:12363-12401 27036:124…	comp106002_c1_seq24_2 len=13887 path=[14634:0-1434 16069:1435-2760 17395:2761-4373 19008:4374-4377 19012:4378-5711 32934:5712-5748 20383:5749-6954 21589:6955-8021 22656:8022-8028 22663:8029-9657 24292:9658-9951 29505:9952-10147 39323:10148-10148 24783:10149-10745 25380:10746-10752 25387:10753-11294 39575:11295-11316 25951:11317-11948 26583:11949-11971 26606:11972-12362 26997:12363-12401 27036:124…	1892	1904	yes	no	2	0.042952	64.244	529950			1
FPGGGIVTAGDGR	MQIRNDPRFPGGGIVT	IVTAGDGRDGTVVNRY	R	F	P	G	R	D	13	0	1202.6	Haliotis_sp_idb_54301_c0_g1_i1	Haliotis_sp_idb_54301_c0_g1_i1	79	91	yes	yes	2	1.7033e-05	107.53	2316300000			27
FPGGGIVTAGDGRDGTVVNR	MQIRNDPRFPGGGIVT	RDGTVVNRYGMRATVD	R	F	P	N	R	Y	20	1	1943.98	Haliotis_sp_idb_54301_c0_g1_i1	Haliotis_sp_idb_54301_c0_g1_i1	79	98	yes	yes	3	1.7194e-12	99.092	164760000			10
FPLVTTDAK	NYDVGCFKFPLVTTDA	PLVTTDAKLPASIPAK	K	F	P	A	K	L	9	0	990.539	Haliotis_sp_idb_39359_c0_g1_i1;comp91520_c0_seq1_2 len=1858 path=[1836:0-405 2242:406-408 2245:409-483 2320:484-503 2340:504-533 2370:534-552 2389:553-1375 3212:1376-1409 3246:1410-1766 3603:1767-1857]	Haliotis_sp_idb_39359_c0_g1_i1	334	342	yes	no	2	0.007011	123.35	45590000			3
FPSCFGQR	ADLSCTCRFPSCFGQR	FPSCFGQRNGVISVFP	R	F	P	Q	R	N	8	0	997.444	Haliotis_sp_idb_1745_c0_g1_i1;Haliotis_sp_CLC_2232_c0_g1_i1	Haliotis_sp_idb_1745_c0_g1_i1	608	615	yes	no	2	0.023338	138.83	279890000			4
FPTAVFADPDNCAR	LIENACRRFPTAVFAD	ADPDNCARYIDCSKPY	R	F	P	A	R	Y	14	0	1579.71	Haliotis_sp_idb_1745_c0_g1_i1	Haliotis_sp_idb_1745_c0_g1_i1	1788	1801	yes	yes	2;3	3.6093e-09	130.2	134300000			17
FPTCANSIICSDCER	EYEQFLSKFPTCANSI	IICSDCERYYPSCAGR	K	F	P	E	R	Y	15	0	1828.75	Haliotis_sp_idb_1745_c0_g1_i1;Haliotis_sp_CLC_2232_c0_g1_i1	Haliotis_sp_idb_1745_c0_g1_i1	769	783	yes	no	2	2.3422e-06	111.22	47739000			10
FPVEGNFEDQQYVCVPSGAESVGPLFYGYDQSR	AGARTCTKFPVEGNFE	FYGYDQSRLNSQAYVY	K	F	P	S	R	L	33	0	3740.67	Haliotis_sp_Tri_31892_c0_g1_i1;comp22593_c0_seq1_3 len=735 path=[1:0-734]	Haliotis_sp_Tri_31892_c0_g1_i1	95	127	yes	no	3	2.9997e-14	65.152	11222000			1
FQAEMAAFNR	VMRLNMQRFQAEMAAF	AEMAAFNRQMSQLGHN	R	F	Q	N	R	Q	10	0	1183.54	Haliotis_sp_Tri_81308_c0_g1_i1	Haliotis_sp_Tri_81308_c0_g1_i1	155	164	yes	yes	2	2.6451e-05	154.85	2928500000	620		20
FQAGRLLQTR	ILSDKGRRFQAGRLLQ	AGRLLQTRCVQSNDRL	R	F	Q	T	R	C	10	1	1188.67	Haliotis_sp_CLC_39_c0_g1_i1	Haliotis_sp_CLC_39_c0_g1_i1	152	161	yes	yes	3	0.012379	93.096	70045000			5
FQNNQQQTNKPPVQPSVPQPPR	TEPTYQSRFQNNQQQT	PSVPQPPRKITFTLRR	R	F	Q	P	R	K	22	1	2528.29	Haliotis_sp_idb_8012_c0_g1_i1	Haliotis_sp_idb_8012_c0_g1_i1	601	622	yes	yes	3	3.232e-06	82.635	10462000			1
FQQFIPGTGWK	PYKGDNRKFQQFIPGT	FIPGTGWKTMSCAVGT	K	F	Q	W	K	T	11	0	1307.67	Haliotis_sp_CLC_4_c0_g1_i1;Haliotis_sp_Tri_11338_c0_g1_i1	Haliotis_sp_CLC_4_c0_g1_i1	36	46	yes	no	2;3	4.5917e-08	133.89	15701000000			55
FQSLGVAFYR	WDTAGQERFQSLGVAF	SLGVAFYRGADCCVLV	R	F	Q	Y	R	G	10	0	1186.61	tr|A7L3J1|A7L3J1_HALCR Rab7 (Fragment) OS=Haliotis cracherodii PE=2 SV=1;Haliotis_sp_idb_42357_c0_g1_i1;Haliotis_sp_idb_42355_c0_g1_i1;comp76336_c0_seq2_6 len=1629 path=[1:0-1129 1131:1130-1628];comp76336_c0_seq1_5 len=2159 path=[1:0-1129 3232:1130-1659 1131:1660-2158]	tr|A7L3J1|A7L3J1_HALCR Rab7 (Fragment) OS=Haliotis cracherodii PE=2 SV=1	13	22	yes	no	2	0.00047683	119.68	1019400			1
FQSSAVMALQEASEAYLVGLFEDTNLCAIHAK	QDFKTDLRFQSSAVMA	NLCAIHAKR_______	R	F	Q	A	K	R	32	0	3512.7	tr|Q6YNH2|Q6YNH2_HALTU Histone H3 (Fragment) OS=Haliotis tuberculata PE=4 SV=1;tr|Q6U6K4|Q6U6K4_HALTU Histone H3 (Fragment) OS=Haliotis tuberculata PE=3 SV=1;tr|F2VD15|F2VD15_HALAI Histone H3 (Fragment) OS=Haliotis asinina PE=3 SV=1;tr|D8L6Z8|D8L6Z8_HALCO Histone H3 (Fragment) OS=Haliotis corrugata GN=H3 PE=3 SV=1;tr|Q58PA5|Q58PA5_HALKA Histone H3 (Fragment) OS=Haliotis kamtschatkana GN=H3 PE=3 S…	tr|Q6YNH2|Q6YNH2_HALTU Histone H3 (Fragment) OS=Haliotis tuberculata PE=4 SV=1	70	101	yes	no	3;4	2.2959e-25	92.231	101850000	58		2
FQTVSAQEIGTYCAFNPTK	VTTTSAPRFQTVSAQE	YCAFNPTKVAAHPDSC	R	F	Q	T	K	V	19	0	2161.01	Haliotis_sp_idb_1745_c0_g1_i1;Haliotis_sp_CLC_2232_c0_g1_i1	Haliotis_sp_idb_1745_c0_g1_i1	1179	1197	yes	no	2;3	2.6725e-07	99.409	143680000			11
FQVVIPNDIITAIDTPGFVVYNR	TEADKSCRFQVVIPND	PGFVVYNRIMHIQHQG	R	F	Q	N	R	I	23	0	2590.38	Haliotis_sp_Tri_29101_c0_g1_i1;Haliotis_sp_CLC_652_c0_g1_i1	Haliotis_sp_Tri_29101_c0_g1_i1	257	279	yes	no	3	6.0831e-67	153.36	30010000			6
FRDDLTIHPFAFR	VYMETACKFRDDLTIH	TIHPFAFRTHTHGLGR	K	F	R	F	R	T	13	1	1633.84	Haliotis_sp_idb_14486_c0_g1_i1;comp103784_c0_seq4_5 len=1930 path=[22454:0-622 6128:623-751 6257:752-1488 6994:1489-1929];comp103784_c0_seq2_6 len=3095 path=[17195:0-71 17267:72-96 17292:97-853 18049:854-854 18050:855-875 25252:876-1229 18425:1230-1741 6082:1742-1771 6112:1772-1787 6128:1788-1916 6257:1917-2653 6994:2654-3094]	Haliotis_sp_idb_14486_c0_g1_i1	203	215	yes	no	3	0.007924	77.185	41551000			2
FRPDMEEEEAK	AMAVFEDKFRPDMEEE	DMEEEEAKKLVSEAIA	K	F	R	A	K	K	11	1	1379.6	comp144268_c0_seq1_5 len=948 path=[1:0-947]	comp144268_c0_seq1_5 len=948 path=[1:0-947]	183	193	yes	yes	3	0.0031439	92.866	13384000	54		1
FSATSQFGSVPQYGGSQFGSFGSYPGGTAAAWMSASR	VPQFGGSKFSATSQFG	AAWMSASRKSREPGET	K	F	S	S	R	K	37	0	3735.67	Haliotis_sp_Tri_108584_c0_g1_i1	Haliotis_sp_Tri_108584_c0_g1_i1	348	384	yes	yes	3;4	9.1768e-26	72.731	65803000	522		3
FSDPTNCAR	CLANPSARFSDPTNCA	SDPTNCARYYDCTMKV	R	F	S	A	R	Y	9	0	1066.45	Haliotis_sp_idb_982_c0_g1_i1	Haliotis_sp_idb_982_c0_g1_i1	248	256	yes	yes	2	0.0026492	138.4	12761000			2
FSGFQHPQQHQPSNR	GFPQPSNRFSGFQHPQ	QQHQPSNRQGFQPPHH	R	F	S	N	R	Q	15	0	1793.83	Haliotis_sp_idb_20008_c0_g1_i1;Haliotis_sp_idb_20009_c0_g1_i1	Haliotis_sp_idb_20008_c0_g1_i1	52	66	yes	no	2;3;4	7.3143e-22	185.67	454480000			22
FSHCILGPCPPPRPECVPQVK	PNMACKVRFSHCILGP	PECVPQVKLGVCPVES	R	F	S	V	K	L	21	1	2474.2	Haliotis_sp_Tri_121805_c0_g1_i1;Haliotis_sp_idb_7323_c0_g1_i1	Haliotis_sp_Tri_121805_c0_g1_i1	50	70	yes	no	4	1.444e-05	63.302	43191000			1
FSPSCLNMELIAR	PTSQTCVRFSPSCLNM	LNMELIARRYCRIYNH	R	F	S	A	R	R	13	0	1536.74	Haliotis_sp_CLC_3878_c0_g1_i1	Haliotis_sp_CLC_3878_c0_g1_i1	84	96	yes	yes	2	0.012971	66.004	16792000			2
FSTTPDAASGAR	GDTLEVAKFSTTPDAA	PDAASGARTDRRVKYD	K	F	S	A	R	T	12	0	1179.55	Haliotis_sp_idb_2023_c0_g1_i1;Haliotis_sp_CLC_2607_c0_g1_i1;Haliotis_sp_idb_2021_c0_g1_i1	Haliotis_sp_idb_2023_c0_g1_i1	166	177	yes	no	2	0.0046221	69.03	946350			1
FSYGGCEGNANNFK	KRTNRCQRFSYGGCEG	EGNANNFKTLYECRFQ	R	F	S	F	K	T	14	0	1563.64	Haliotis_sp_CLC_148_c0_g1_i1;Haliotis_sp_Tri_94747_c0_g1_i1	Haliotis_sp_CLC_148_c0_g1_i1	110	123	yes	no	2;3	7.5494e-45	239.87	2237800000			22
FSYGGCEGNANNFKTLYECR	KRTNRCQRFSYGGCEG	FKTLYECRFQCRRGWP	R	F	S	C	R	F	20	1	2386.01	Haliotis_sp_CLC_148_c0_g1_i1;Haliotis_sp_Tri_94747_c0_g1_i1	Haliotis_sp_CLC_148_c0_g1_i1	110	129	yes	no	3	0.00012654	64.705	6396500			1
FTASAGIQVVGDDLTVTNPK	DDWGAWQKFTASAGIQ	DLTVTNPKRIAKAASE	K	F	T	P	K	R	20	0	2032.05	comp80185_c0_seq1_5 len=1716 path=[1:0-517 519:518-558 3443:559-568 570:569-864 866:865-889 891:890-1715]	comp80185_c0_seq1_5 len=1716 path=[1:0-517 519:518-558 3443:559-568 570:569-864 866:865-889 891:890-1715]	340	359	yes	yes	2;3	1.1707e-16	124.63	15596000			7
FTGSAQSVLER	QSGGLSSRFTGSAQSV	SAQSVLERGTNSLSQG	R	F	T	E	R	G	11	0	1193.6	Haliotis_sp_idb_3591_c0_g1_i1	Haliotis_sp_idb_3591_c0_g1_i1	507	517	yes	yes	2	1.3155e-40	208.56	11084000000			32
FTHEVSTQLLHEK	DDHGVVEKFTHEVSTQ	STQLLHEKANVNFLTA	K	F	T	E	K	A	13	0	1567.8	Haliotis_sp_Tri_88331_c0_g1_i1;comp101550_c1_seq1_3 len=2684 path=[2888:0-1014 3903:1015-1703 15176:1704-1706 4595:1707-1802 4691:1803-1898 15270:1899-1899 4788:1900-1901 4790:1902-2034 4923:2035-2062 10588:2063-2111 5000:2112-2247 5136:2248-2262 5151:2263-2395 5284:2396-2405 5294:2406-2560 5449:2561-2590 5479:2591-2683]	Haliotis_sp_Tri_88331_c0_g1_i1	304	316	yes	no	3;4	0.0021612	77.776	122130000			2
FTHFGTEIGK	RMCCLKRKFTHFGTEI	HFGTEIGKQCFCGDKV	K	F	T	G	K	Q	10	0	1135.57	Haliotis_sp_idb_44515_c0_g1_i1;Haliotis_sp_idb_44513_c0_g1_i1	Haliotis_sp_idb_44515_c0_g1_i1	122	131	yes	no	3	0.00014143	134.57	44369000			7
FTLINSVK	NNLCGGGRFTLINSVK	FTLINSVKNRLLDATV	R	F	T	V	K	N	8	0	920.533	Haliotis_sp_idb_53451_c0_g1_i1	Haliotis_sp_idb_53451_c0_g1_i1	73	80	yes	yes	2	0.0076799	101.43	32766000			0
FTMFVPTDEAIDKIPK	SPLTTSVRFTMFVPTD	EAIDKIPKEKLDELRG	R	F	T	P	K	E	16	1	1850.95	Haliotis_sp_CLC_4272_c0_g1_i1;comp104530_c1_seq1_2 len=2811 path=[3257:0-1085 8372:1086-1095 4353:1096-1272 4530:1273-1275 4533:1276-1310 4568:1311-1329 4587:1330-1565 4823:1566-1575 4833:1576-1582 4840:1583-1879 5137:1880-1913 5171:1914-2004 5262:2005-2034 5292:2035-2127 8898:2128-2137 8908:2138-2139 5397:2140-2188 11357:2189-2239 11395:2240-2252 5510:2253-2409 5667:2410-2520 5778:2521-2557 5815…	Haliotis_sp_CLC_4272_c0_g1_i1	228	243	yes	no	3	4.9337e-05	86.497	809220	25		1
FTNGMINWK	ILYVDNPKFTNGMINW	TNGMINWKDVADALVQ	K	F	T	W	K	D	9	0	1109.53	Haliotis_sp_Tri_17455_c0_g1_i1;Haliotis_sp_Tri_2746_c0_g1_i1;tr|A0A0B4VCR4|A0A0B4VCR4_HALAI Glycine-rich boundary protein OS=Haliotis asinina GN=GRBP PE=2 SV=1	Haliotis_sp_Tri_17455_c0_g1_i1	331	339	yes	no	2	0.0015607	131.22	1091100000	581		22
FTNGMINWKDVADALVQIGK	ILYVDNPKFTNGMINW	DALVQIGKVLNWLMKF	K	F	T	G	K	V	20	1	2219.14	Haliotis_sp_Tri_17455_c0_g1_i1;Haliotis_sp_Tri_2746_c0_g1_i1;tr|A0A0B4VCR4|A0A0B4VCR4_HALAI Glycine-rich boundary protein OS=Haliotis asinina GN=GRBP PE=2 SV=1	Haliotis_sp_Tri_17455_c0_g1_i1	331	350	yes	no	3	1.6863e-35	127.01	2100000	581		1
FTPGTFTNQIQAAFR	GATPIAGRFTPGTFTN	NQIQAAFREPRLLVVT	R	F	T	F	R	E	15	0	1697.85	comp48021_c0_seq1_2 len=1014 path=[1:0-822 824:823-1013];Haliotis_sp_idb_46813_c0_g1_i1;tr|B6RB17|B6RB17_HALDI 40S ribosomal protein SA OS=Haliotis discus discus PE=2 SV=1;Haliotis_sp_CLC_41_c0_g1_i1;comp24944_c0_seq1_5 len=1291 path=[1269:0-704 1974:705-1290];comp24944_c0_seq2_6 len=1382 path=[2537:0-795 1974:796-1381]	comp48021_c0_seq1_2 len=1014 path=[1:0-822 824:823-1013]	123	137	yes	no	2	0.0010328	91.812	3047400			1
FTQAGSEVSALLGR	LFIDNIFRFTQAGSEV	EVSALLGRIPSAVGYQ	R	F	T	G	R	I	14	0	1434.75	comp112217_c0_seq1_5 len=1018 path=[1:0-1017]	comp112217_c0_seq1_5 len=1018 path=[1:0-1017]	70	83	no	no	2	0.00028518	98.943	2323300			1
FTQEPAHQSVSK	DLKPIASRFTQEPAHQ	PAHQSVSKTLHPAPGF	R	F	T	S	K	T	12	0	1357.66	Haliotis_sp_Tri_45070_c0_g1_i1	Haliotis_sp_Tri_45070_c0_g1_i1	68	79	yes	yes	2;3	1.871e-12	183.89	403830000			26
FTQTSMEEVDER	SSMHFFQRFTQTSMEE	SMEEVDERDCRRLEWV	R	F	T	E	R	D	12	0	1470.63	Haliotis_sp_idb_12126_c0_g1_i1	Haliotis_sp_idb_12126_c0_g1_i1	211	222	yes	yes	2	3.1571e-05	122.39	6874800	346		3
FVDSHELEFECK	VINFDAFKFVDSHELE	HELEFECKVRTCKEGD	K	F	V	C	K	V	12	0	1538.67	Haliotis_sp_idb_18575_c0_g1_i1;Haliotis_sp_CLC_3307_c0_g1_i1	Haliotis_sp_idb_18575_c0_g1_i1	325	336	yes	no	2;3	5.9904e-13	166.7	223980000			17
FVWDELNPSLVESYAGPHAGYGK	GLHEEETKFVWDELNP	GPHAGYGKIKRGWRWN	K	F	V	G	K	I	23	0	2535.21	Haliotis_sp_CLC_554_c0_g1_i1	Haliotis_sp_CLC_554_c0_g1_i1	127	149	yes	yes	3	1.5783e-05	67.76	946650			1
FVYGGCLGNANR	SRTRLCEKFVYGGCLG	GCLGNANRFETLEDCR	K	F	V	N	R	F	12	0	1326.61	comp84928_c0_seq1_4 len=593 path=[571:0-73 645:74-129 1852:130-130 1387:131-175 1872:176-361 933:362-413 985:414-445 1017:446-450 1022:451-592]	comp84928_c0_seq1_4 len=593 path=[571:0-73 645:74-129 1852:130-130 1387:131-175 1872:176-361 933:362-413 985:414-445 1017:446-450 1022:451-592]	82	93	yes	yes	2;3	9.7084e-07	117.52	2489600000			14
FVYGGCLGNANRFETLEDCR	SRTRLCEKFVYGGCLG	FETLEDCRRRCGGGDL	K	F	V	C	R	R	20	1	2377.06	comp84928_c0_seq1_4 len=593 path=[571:0-73 645:74-129 1852:130-130 1387:131-175 1872:176-361 933:362-413 985:414-445 1017:446-450 1022:451-592]	comp84928_c0_seq1_4 len=593 path=[571:0-73 645:74-129 1852:130-130 1387:131-175 1872:176-361 933:362-413 985:414-445 1017:446-450 1022:451-592]	82	101	yes	yes	3	1.8174e-05	77.08	2659800			1
FVYGGCPGNANNFDTLEDCR	SRTCLCEKFVYGGCPG	FDTLEDCRRRCGGGVL	K	F	V	C	R	R	20	0	2304.95	Haliotis_sp_CLC_148_c0_g1_i1	Haliotis_sp_CLC_148_c0_g1_i1	54	73	yes	yes	2;3	5.4017e-46	138.77	278610000			9
FVYGGCPGNANNFDTLEDCRR	SRTCLCEKFVYGGCPG	DTLEDCRRRCGGGVLC	K	F	V	R	R	R	21	1	2461.05	Haliotis_sp_CLC_148_c0_g1_i1	Haliotis_sp_CLC_148_c0_g1_i1	54	74	yes	yes	3	2.9646e-07	84.249	182010000			5
FYDLNKDFYLLVASGR	KVLSGDDRFYDLNKDF	YLLVASGRATPEGNKI	R	F	Y	G	R	A	16	1	1919.98	Haliotis_sp_Tri_28544_c0_g1_i1;Haliotis_sp_CLC_729_c0_g1_i1;comp59223_c0_seq1_2 len=530 path=[1:0-47 49:48-413 415:414-471 1077:472-529]	Haliotis_sp_Tri_28544_c0_g1_i1	322	337	no	no	2;3	1.8499e-28	144.97	328760000			36
FYPGVMCGLRPEPK	DPVARMCKFYPGVMCG	CGLRPEPKAPCDYIIG	K	F	Y	P	K	A	14	1	1649.81	Haliotis_sp_idb_1745_c0_g1_i1;Haliotis_sp_CLC_2232_c0_g1_i1	Haliotis_sp_idb_1745_c0_g1_i1	282	295	yes	no	2;3	0.0075702	70.889	80784000	364		4
FYQCYYR	AHPTDCSRFYQCYYRN	RFYQCYYRNVSSMSSE	R	F	Y	Y	R	N	7	0	1098.46	Haliotis_sp_CLC_2347_c0_g1_i1;Haliotis_sp_idb_28940_c0_g1_i1	Haliotis_sp_CLC_2347_c0_g1_i1	282	288	yes	no	2	0.03337	102.98	3349400			0
GADFLVTEVENGGSLGSK	ISLQVKEKGADFLVTE	NGGSLGSKKGVNLPGA	K	G	A	S	K	K	18	0	1778.87	comp101858_c3_seq18_4 len=2097 path=[10064:0-47 10112:48-189 10254:190-207 10272:208-1130 729:1131-1154 753:1155-1893 1492:1894-2096]	comp101858_c3_seq18_4 len=2097 path=[10064:0-47 10112:48-189 10254:190-207 10272:208-1130 729:1131-1154 753:1155-1893 1492:1894-2096]	181	198	yes	yes	2	0.00057468	81.157	49996000			2
GAEAANVTGPDGVPVEGSR	FDVVEGEKGAEAANVT	GVPVEGSRYAADRRRY	K	G	A	S	R	Y	19	0	1781.85	comp48799_c0_seq1_4 len=281 path=[455:0-71 6:72-280]	comp48799_c0_seq1_4 len=281 path=[455:0-71 6:72-280]	36	54	yes	yes	2	0.00049665	70.837	1872100			1
GAEEMETVIPVDVMR	RALVILAKGAEEMETV	VIPVDVMRRAGIKVTV	K	G	A	M	R	R	15	0	1674.8	comp33268_c0_seq1_3 len=295 path=[273:0-294]	comp33268_c0_seq1_3 len=295 path=[273:0-294]	21	35	yes	yes	2	0.00048104	76.358	29648000	75;76		1
GAEFGDSGNGEASVVSLR	LVLIVGARGAEFGDSG	EASVVSLRTIYNILFG	R	G	A	L	R	T	18	0	1750.81	Haliotis_sp_Tri_24151_c0_g1_i1	Haliotis_sp_Tri_24151_c0_g1_i1	19	36	yes	yes	2;3	1.6655e-42	207.56	133990000			7
GAGSISTSSSNINGVQK	GVRYCCPRGAGSISTS	SNINGVQKDSCKCGVR	R	G	A	Q	K	D	17	0	1605.8	comp88250_c0_seq2_2 len=449 path=[427:0-23 451:24-62 490:63-69 497:70-80 508:81-101 1523:102-128 556:129-266 694:267-290 718:291-294 722:295-425 1622:426-448];comp88250_c0_seq1_2 len=422 path=[427:0-23 451:24-62 490:63-69 497:70-80 508:81-101 556:102-239 694:240-263 718:264-267 722:268-398 1622:399-421]	comp88250_c0_seq2_2 len=449 path=[427:0-23 451:24-62 490:63-69 497:70-80 508:81-101 1523:102-128 556:129-266 694:267-290 718:291-294 722:295-425 1622:426-448]	75	91	yes	no	2;3	4.3142e-33	203.11	988150000			17
GAGSISTSSSNINGVQKDSCK	GVRYCCPRGAGSISTS	GVQKDSCKCGVRVKMP	R	G	A	C	K	C	21	1	2095.98	comp88250_c0_seq2_2 len=449 path=[427:0-23 451:24-62 490:63-69 497:70-80 508:81-101 1523:102-128 556:129-266 694:267-290 718:291-294 722:295-425 1622:426-448];comp88250_c0_seq1_2 len=422 path=[427:0-23 451:24-62 490:63-69 497:70-80 508:81-101 556:102-239 694:240-263 718:264-267 722:268-398 1622:399-421]	comp88250_c0_seq2_2 len=449 path=[427:0-23 451:24-62 490:63-69 497:70-80 508:81-101 1523:102-128 556:129-266 694:267-290 718:291-294 722:295-425 1622:426-448]	75	95	yes	no	3	4.517e-09	102.07	9433500			1
GALQYLVPILTQTLTK	HTSKFYAKGALQYLVP	ILTQTLTKQDENDDDD	K	G	A	T	K	Q	16	0	1758.03	comp26743_c1_seq1_5 len=1233 path=[1:0-1232]	comp26743_c1_seq1_5 len=1233 path=[1:0-1232]	230	245	yes	yes	3	1.1438e-16	118.2	1261600			1
GAPIYDTGLGSR	SPSVSGQRGAPIYDTG	YDTGLGSRQTSTSGQS	R	G	A	S	R	Q	12	0	1205.6	Haliotis_sp_idb_27355_c0_g1_i1	Haliotis_sp_idb_27355_c0_g1_i1	238	249	yes	yes	2	3.98e-12	153.95	1425200000			14
GAPVNEQDGELNCGGFIR	SLWRYGYKGAPVNEQD	LNCGGFIRQWSDTDKE	K	G	A	I	R	Q	18	0	1931.88	Haliotis_sp_idb_67370_c0_g1_i1	Haliotis_sp_idb_67370_c0_g1_i1	38	55	yes	yes	2;3	1.37e-41	147.7	64852000			13
GAQSAGMGMR	MMFADRFRGAQSAGMG	QSAGMGMRSLYVPAML	R	G	A	M	R	S	10	0	964.422	Haliotis_sp_Tri_119193_c0_g1_i1	Haliotis_sp_Tri_119193_c0_g1_i1	155	164	yes	yes	2	0.00098123	111.61	147130000	533;534		16
GATDPSGVVSR	KNRIKQWRGATDPSGV	DPSGVVSRVLAMSSDP	R	G	A	S	R	V	11	0	1044.52	comp101644_c1_seq1_1 len=1326 path=[6320:0-664 6985:665-668 6989:669-1293 7614:1294-1325];Haliotis_sp_CLC_1485_c0_g1_i1;Haliotis_sp_idb_12235_c0_g1_i1	Haliotis_sp_CLC_1485_c0_g1_i1	176	186	no	no	2	0.0027873	110.08	9878300			3
GCGPQEQFYNCADIR	GGDTCPFRGCGPQEQF	FYNCADIRIQNTLSTT	R	G	C	I	R	I	15	0	1813.75	Haliotis_sp_idb_39663_c0_g1_i1	Haliotis_sp_idb_39663_c0_g1_i1	83	97	yes	yes	2;3	6.3935e-14	139.58	68966000			8
GCIVDANLSVLNLVIVK	ERKRKSVRGCIVDANL	VLNLVIVKKGEKDIPG	R	G	C	V	K	K	17	0	1826.03	comp48409_c0_seq1_3 len=911 path=[889:0-35 925:36-910]	comp48409_c0_seq1_3 len=911 path=[889:0-35 925:36-910]	109	125	yes	yes	2	3.5737e-06	76.82	0			1
GCPLGFHQNR	________________	PLGFHQNRRSCYWFST	-	G	C	N	R	R	10	0	1184.55	sp|P82596|PLC_HALLA Perlucin OS=Haliotis laevigata PE=1 SV=3	sp|P82596|PLC_HALLA Perlucin OS=Haliotis laevigata PE=1 SV=3	1	10	yes	yes	2;3	1.1802e-05	166.3	5241700000			58
GCPLGFHQNRR	________________	LGFHQNRRSCYWFSTI	-	G	C	R	R	S	11	1	1340.65	sp|P82596|PLC_HALLA Perlucin OS=Haliotis laevigata PE=1 SV=3	sp|P82596|PLC_HALLA Perlucin OS=Haliotis laevigata PE=1 SV=3	1	11	yes	yes	3;4	0.011726	80.231	126490000			3
GCPVTPTCIDVDPPLPPYPDVCPVGTPALGK	LVEDCRRRGCPVTPTC	VGTPALGKDLLLLFCG	R	G	C	G	K	D	31	0	3288.59	Haliotis_sp_Tri_116352_c0_g1_i1	Haliotis_sp_Tri_116352_c0_g1_i1	583	613	no	no	3	1.629e-10	61.538	4870700			1
GCSGTFVVEECNTK	VTHWWVEKGCSGTFVV	VVEECNTKDVRNAGSP	K	G	C	T	K	D	14	0	1586.67	Haliotis_sp_CLC_1642_c0_g1_i1;comp85674_c0_seq1_1 len=1364 path=[2827:0-66 1553:67-628 2115:629-650 2137:651-998 2485:999-1296 2783:1297-1363];comp85674_c0_seq2_1 len=1436 path=[1414:0-138 1553:139-700 2115:701-722 2137:723-1070 2485:1071-1368 2783:1369-1435];tr|Q9BP38|Q9BP38_HALRU Aragonite protein AP24 OS=Haliotis rufescens PE=2 SV=1	Haliotis_sp_CLC_1642_c0_g1_i1	137	150	yes	no	2;3	1.9192e-44	237.41	1369500000			22
GDAALALQQNVFGLGALFPDENTAPR	QNSRSQSRGDAALALQ	PDENTAPRVSSASQPG	R	G	D	P	R	V	26	0	2684.36	Haliotis_sp_Tri_14507_c0_g1_i1	Haliotis_sp_Tri_14507_c0_g1_i1	284	309	yes	yes	3	3.9553e-30	108.3	13689000			2
GDDDDDNGGYAFLR	________________	NGGYAFLRRALARASA	-	G	D	L	R	R	14	0	1528.61	comp241021_c0_seq1_1 len=240 path=[218:0-239]	comp241021_c0_seq1_1 len=240 path=[218:0-239]	1	14	yes	yes	2	1.3471e-18	158.58	52577000			5
GDEELDSLIK	RHLQLAIRGDEELDSL	EELDSLIKATIAGGGV	R	G	D	I	K	A	10	0	1117.55	tr|B6VEZ2|B6VEZ2_HALDI Histone H2A OS=Haliotis discus discus PE=2 SV=1;Haliotis_sp_Tri_52307_c0_g1_i1;comp81268_c0_seq2_1 len=671 path=[649:0-389 1039:390-670];comp109115_c0_seq1_5 len=944 path=[1:0-943]	tr|B6VEZ2|B6VEZ2_HALDI Histone H2A OS=Haliotis discus discus PE=2 SV=1	93	102	yes	no	2	0.01235	98.254	940270			1
GDLGIEIPAEK	SDGIMVARGDLGIEIP	GIEIPAEKVFLAQKMM	R	G	D	E	K	V	11	0	1140.6	comp101858_c3_seq18_4 len=2097 path=[10064:0-47 10112:48-189 10254:190-207 10272:208-1130 729:1131-1154 753:1155-1893 1492:1894-2096];Haliotis_sp_idb_10046_c0_g1_i1;Haliotis_sp_Tri_130852_c0_g1_i1;comp101858_c3_seq10_6 len=2289 path=[23058:0-188 23247:189-606 23665:607-615 23674:616-720 29219:721-721 29220:722-796 369:797-827 400:828-1156 729:1157-1180 11218:1181-1819 11857:1820-1840 11878:1841-2…	comp101858_c3_seq18_4 len=2097 path=[10064:0-47 10112:48-189 10254:190-207 10272:208-1130 729:1131-1154 753:1155-1893 1492:1894-2096]	287	297	yes	no	2	5.2686e-05	132.32	1396400000			5
GDNRKFQQFIPGTGWK	PCDKRPYKGDNRKFQQ	FIPGTGWKTMSCAVGT	K	G	D	W	K	T	16	2	1877.95	Haliotis_sp_CLC_4_c0_g1_i1;Haliotis_sp_Tri_11338_c0_g1_i1	Haliotis_sp_CLC_4_c0_g1_i1	31	46	yes	no	3	0.00096245	80.632	35384000			3
GDQWVGYDDK	QRVRYITRGDQWVGYD	QWVGYDDKLSLREKVC	R	G	D	D	K	L	10	0	1181.5	Haliotis_sp_CLC_2296_c0_g1_i1	Haliotis_sp_CLC_2296_c0_g1_i1	347	356	yes	yes	2	0.012613	97.734	9534300			2
GEFYVANR	LEFHMSEKGEFYVANR	GEFYVANRMCPYGLFW	K	G	E	N	R	M	8	0	954.456	Haliotis_sp_CLC_303_c0_g1_i1	Haliotis_sp_CLC_303_c0_g1_i1	379	386	yes	yes	2	0.038971	117.16	148480000			2
GEGGSGLGLR	QQGERGWRGEGGSGLG	GGSGLGLRGEKGDPGT	R	G	E	L	R	G	10	0	901.462	Haliotis_sp_CLC_866_c0_g1_i1	Haliotis_sp_CLC_866_c0_g1_i1	236	245	yes	yes	2	0.0087299	104.42	11658000			1
GEIIHPSTSGSITR	SRLKHNEKGEIIHPST	STSGSITRQESPGNYV	K	G	E	T	R	Q	14	0	1453.75	Haliotis_sp_idb_8012_c0_g1_i1	Haliotis_sp_idb_8012_c0_g1_i1	377	390	yes	yes	2;3	1.4182e-05	104.97	333140000			22
GFAFVQYVNER	IVGCSVHKGFAFVQYV	FVQYVNERNARAAVAG	K	G	F	E	R	N	11	0	1328.65	comp69677_c0_seq2_2 len=1618 path=[1:0-799 822:800-803 826:804-1617];comp69677_c0_seq1_2 len=1639 path=[1:0-799 3404:800-800 802:801-820 822:821-824 826:825-1638]	comp69677_c0_seq2_2 len=1618 path=[1:0-799 822:800-803 826:804-1617]	105	115	yes	no	2	0.023632	83.045	1103800			1
GFGFVDFNSEEDAK	DRETGSSKGFGFVDFN	FNSEEDAKAAKEAMED	K	G	F	A	K	A	14	0	1560.67	comp93635_c0_seq1_1 len=1829 path=[1522:0-25 7985:26-52 8012:53-411 8371:412-1828]	comp93635_c0_seq1_1 len=1829 path=[1522:0-25 7985:26-52 8012:53-411 8371:412-1828]	414	427	yes	yes	2	0.0062169	77.776	3944700			1
GFGFVSFER	TDESGKSKGFGFVSFE	FGFVSFERHEDAQKAV	K	G	F	E	R	H	9	0	1044.5	comp110156_c0_seq1_6 len=1774 path=[1752:0-1773]	comp110156_c0_seq1_6 len=1774 path=[1752:0-1773]	39	47	yes	yes	2	0.015658	104.2	2761700			1
GFGFVTFDDHDPVDK	DRQSGKKRGFGFVTFD	DDHDPVDKIVLQKYHT	R	G	F	D	K	I	15	0	1694.76	comp63526_c0_seq4_3 len=1096 path=[1:0-862 984:863-1072 3475:1073-1095];comp63526_c0_seq1_3 len=1216 path=[1:0-862 864:863-982 984:983-1192 3475:1193-1215];comp63526_c0_seq2_3 len=1573 path=[1:0-862 984:863-1072 1194:1073-1413 1535:1414-1572];comp63526_c0_seq3_3 len=1693 path=[1:0-862 864:863-982 984:983-1192 1194:1193-1533 1535:1534-1692]	comp63526_c0_seq4_3 len=1096 path=[1:0-862 984:863-1072 3475:1073-1095]	190	204	yes	no	3	0.0014833	65.038	3311000			1
GFGYSGSIFHR	LQLATGSRGFGYSGSI	YSGSIFHRVIKDFMIQ	R	G	F	H	R	V	11	0	1226.58	Haliotis_sp_idb_26484_c0_g1_i1;comp85406_c1_seq2_1 len=792 path=[1:0-591 593:592-791]	Haliotis_sp_idb_26484_c0_g1_i1	68	78	yes	no	2;3	2.282e-05	119.53	107380000			13
GFLVTLLTSSGITGGTWK	TRPEFTIRGFLVTLLT	GITGGTWKNLTSDSKV	R	G	F	W	K	N	18	0	1837	Haliotis_sp_Tri_61496_c0_g1_i1	Haliotis_sp_Tri_61496_c0_g1_i1	100	117	yes	yes	3	1.4677e-16	115.87	3056300			2
GFPLMSLDQLAEYNEMPYLQR	AGGMGMARGFPLMSLD	NEMPYLQRPLAARIAE	R	G	F	Q	R	P	21	0	2514.19	Haliotis_sp_Tri_127820_c0_g1_i1	Haliotis_sp_Tri_127820_c0_g1_i1	93	113	yes	yes	2;3	1.0999e-31	119.97	253430000	561;562		13
GFPLMSLDQLAEYNEMPYLQRPLAAR	AGGMGMARGFPLMSLD	LQRPLAARIAEVQWRS	R	G	F	A	R	I	26	1	3022.5	Haliotis_sp_Tri_127820_c0_g1_i1	Haliotis_sp_Tri_127820_c0_g1_i1	93	118	yes	yes	3;4	2.493e-30	111.97	535980000	561;562		25
GGESIVPPGFEAVSR	GLFDLAARGGESIVPP	PGFEAVSRSGGLGGPP	R	G	G	S	R	S	15	0	1500.76	Haliotis_sp_Tri_33510_c0_g1_i1;Haliotis_sp_CLC_62_c0_g1_i1;Haliotis_sp_Tri_64677_c0_g1_i1;Haliotis_sp_Tri_33508_c0_g1_i1	Haliotis_sp_Tri_33510_c0_g1_i1	75	89	yes	no	2;3	2.5792e-08	107.35	5524400000			24
GGGFGFGSASAR	GAGGAGGRGGGFGFGS	GFGSASARASADAAAR	R	G	G	A	R	A	12	0	1069.49	Haliotis_sp_Tri_57798_c0_g1_i1;Haliotis_sp_CLC_5_c0_g1_i1;Haliotis_sp_Tri_57797_c0_g1_i1	Haliotis_sp_Tri_57798_c0_g1_i1	129	140	yes	no	2	0.00027758	115.33	1244900000			20
GGGGGPPPPAAGGMGMAR	MGGGMGARGGGGGPPP	AGGMGMARGFPLMSLD	R	G	G	A	R	G	18	0	1493.69	Haliotis_sp_Tri_127820_c0_g1_i1	Haliotis_sp_Tri_127820_c0_g1_i1	75	92	yes	yes	2;3	1.008e-15	111.12	542650000	563;564		33
GGGHVAQIYAIR	VDIRVRVKGGGHVAQI	VAQIYAIRQSISKALV	K	G	G	I	R	Q	12	0	1240.67	comp109153_c0_seq1_5 len=543 path=[1:0-542];Haliotis_sp_idb_67060_c0_g1_i1;comp72685_c0_seq2_1 len=643 path=[1:0-71 73:72-619 1875:620-642];comp20850_c0_seq1_3 len=442 path=[420:0-441];comp72685_c0_seq1_3 len=828 path=[1:0-71 1570:72-256 73:257-804 1875:805-827]	comp109153_c0_seq1_5 len=543 path=[1:0-542]	87	98	yes	no	3	0.0072187	63.32	6966200			1
GGGSQNAQVGHVIEVNQGVQGTQR	GSNSQTRRGGGSQNAQ	QGVQGTQRGGGQGYQG	R	G	G	Q	R	G	24	0	2419.2	Haliotis_sp_idb_26568_c0_g1_i1;Haliotis_sp_idb_26567_c0_g1_i1;Haliotis_sp_CLC_2527_c0_g1_i1	Haliotis_sp_idb_26568_c0_g1_i1	98	121	yes	no	3	2.0921e-07	63.979	8996000			1
GGMPAMPVTYSSK	NHKRIIIRGGMPAMPV	MPVTYSSKSTDMKQLQ	R	G	G	S	K	S	13	0	1324.62	Haliotis_sp_idb_12174_c0_g1_i1;Haliotis_sp_CLC_8754_c0_g1_i1	Haliotis_sp_idb_12174_c0_g1_i1	374	386	yes	no	2	0.010488	61.11	6484700	347;348		1
GGPTVHGSYPYSNLLILK	KYIPCPFKGGPTVHGS	YSNLLILKGYDGIYKA	K	G	G	L	K	G	18	0	1915.02	Haliotis_sp_Tri_2952_c0_g1_i1;comp48289_c0_seq1_1 len=667 path=[921:0-507 1864:508-666];comp48289_c0_seq2_1 len=943 path=[921:0-507 1429:508-942];Haliotis_sp_idb_54202_c0_g1_i1	Haliotis_sp_Tri_2952_c0_g1_i1	128	145	yes	no	3	8.0734e-05	76.341	3188200			3
GGQAVQTIAK	IGGVETDKGGQAVQTI	QAVQTIAKISFDAVGR	K	G	G	A	K	I	10	0	971.54	Haliotis_sp_Tri_16732_c0_g1_i1;comp103384_c0_seq2_4 len=1187 path=[1163:0-170 5826:171-172 5828:173-203 1367:204-205 1369:206-224 5878:225-251 5905:252-305 1469:306-345 5962:346-377 2887:378-401 6002:402-403 6004:404-411 6012:412-414 1576:415-415 1577:416-440 1602:441-475 6038:476-481 6044:482-488 1650:489-521 1683:522-525 6072:526-539 6086:540-575 6105:576-589 6119:590-596 1758:597-605 6131:606-…	Haliotis_sp_Tri_16732_c0_g1_i1	51	60	no	no	2	0.010515	101.38	12839000			1
GGYCNSQNVCVCR	HCLWKGYRGGYCNSQN	SQNVCVCRRUTQTCTC	R	G	G	C	R	R	13	0	1572.62	comp24678_c0_seq1_1 len=274 path=[1:0-16 18:17-273]	comp24678_c0_seq1_1 len=274 path=[1:0-16 18:17-273]	64	76	yes	yes	2	6.7045e-12	130.56	1091100			1
GGYDLEAATLKPAAK	________________	ATLKPAAKSTSLLKWL	M	G	G	A	K	S	15	1	1503.79	Haliotis_sp_idb_22087_c0_g1_i1	Haliotis_sp_idb_22087_c0_g1_i1	2	16	no	no	2;3	1.4404e-15	148.52	407870000			13
GGYYGKGGYYGK	ASSGSGGKGGYYGKGG	GKGGYYGKGGYYGKGG	K	G	G	G	K	G	12	1	1268.58	Haliotis_sp_Tri_57798_c0_g1_i1;Haliotis_sp_Tri_132906_c0_g1_i1;Haliotis_sp_Tri_132910_c0_g1_i1	Haliotis_sp_Tri_57798_c0_g1_i1	512	523	yes	no	2	0.0062813	96.756	4164200			2
GHMVPWTNDIK	LLLNQVDRGHMVPWTN	VPWTNDIKGSEYQTQS	R	G	H	I	K	G	11	0	1296.63	Haliotis_sp_idb_23329_c0_g1_i1	Haliotis_sp_idb_23329_c0_g1_i1	90	100	yes	yes	2	0.020708	72.29	2081800			1
GHTSLVPLGR	GCYNQYFRGHTSLVPL	TSLVPLGRVPHPTDPC	R	G	H	G	R	V	10	0	1035.58	Haliotis_sp_Tri_114016_c0_g1_i1;comp25402_c0_seq1_1 len=889 path=[1:0-435 437:436-888]	Haliotis_sp_Tri_114016_c0_g1_i1	138	147	yes	no	2;3	9.6199e-06	168.83	802670000			16
GHVFEESQVAGTPMFVVK	YGVLNRKRGHVFEESQ	GTPMFVVKAYLPVNES	R	G	H	V	K	A	18	0	1960.97	comp62063_c0_seq1_1 len=3033 path=[1:0-911 913:912-1644 1646:1645-2400 2402:2401-3032]	comp62063_c0_seq1_1 len=3033 path=[1:0-911 913:912-1644 1646:1645-2400 2402:2401-3032]	790	807	yes	yes	3	1.2738e-05	91.355	70976000	98		1
GHYTEGAELVDSVLDVVR	GAGNNWAKGHYTEGAE	DSVLDVVRKEAESCDC	K	G	H	V	R	K	18	0	1957.97	comp109271_c0_seq1_3 len=1300 path=[1:0-1299];Haliotis_sp_idb_47786_c0_g1_i1;tr|B6RB84|B6RB84_HALDI Beta-tubulin (Fragment) OS=Haliotis discus discus PE=2 SV=1;comp83487_c0_seq4_4 len=274 path=[1:0-102 104:103-128 4660:129-273];comp45063_c0_seq1_1 len=344 path=[1:0-269 271:270-343];Haliotis_sp_idb_19738_c0_g1_i1;tr|G9K382|G9K382_HALDV Putative tubulin beta chain OS=Haliotis diversicolor GN=TUBB P…	sp|P41386|TBB_HALDI Tubulin beta chain (Fragment) OS=Haliotis discus PE=2 SV=1	157	174	no	no	2;3	3.7066e-08	110.74	9887800			2
GIDVQQVSLVINYDLPTNR	ITTDLLARGIDVQQVS	NYDLPTNRENYIHRIG	R	G	I	N	R	E	19	0	2143.13	comp64368_c0_seq1_4 len=1757 path=[1:0-287 289:288-1653 1655:1654-1756];comp185143_c0_seq1_3 len=478 path=[456:0-477]	comp64368_c0_seq1_4 len=1757 path=[1:0-287 289:288-1653 1655:1654-1756]	332	350	yes	no	2	0.00033198	82.01	1134500			1
GIFPPYNFLCSGTGIK	SEINTLKRGIFPPYNF	LCSGTGIKAVDFDCTG	R	G	I	I	K	A	16	0	1769.88	Haliotis_sp_idb_1745_c0_g1_i1;Haliotis_sp_CLC_2232_c0_g1_i1	Haliotis_sp_idb_1745_c0_g1_i1	23	38	yes	no	2	0.00035059	84.508	39597000			6
GILAADESTGSIAK	HRIVAPGKGILAADES	ESTGSIAKRLQSIGTE	K	G	I	A	K	R	14	0	1331.69	comp23247_c0_seq1_2 len=1455 path=[1433:0-1210 2644:1211-1454]	comp23247_c0_seq1_2 len=1455 path=[1433:0-1210 2644:1211-1454]	89	102	yes	yes	2	0.0017979	90.689	126420000			5
GIPHLVTHDAR	RKIFVGTKGIPHLVTH	HLVTHDARTIRYPDPL	K	G	I	A	R	T	11	0	1214.65	comp24760_c0_seq1_4 len=902 path=[1:0-696 698:697-901]	comp24760_c0_seq1_4 len=902 path=[1:0-696 698:697-901]	140	150	yes	yes	3	0.0075213	67.385	5262700			1
GIVDQSQQAYQEAFEISK	VAAGDDKKGIVDQSQQ	QEAFEISKKEMQPTHP	K	G	I	S	K	K	18	0	2039.98	comp64599_c0_seq2_6 len=1464 path=[3017:0-1301 2878:1302-1463]	comp64599_c0_seq2_6 len=1464 path=[3017:0-1301 2878:1302-1463]	178	195	yes	yes	2	1.3785e-31	154.49	24671000			3
GIYAYGFEKPSAIQQR	NLSESLLRGIYAYGFE	KPSAIQQRAILPCIKG	R	G	I	Q	R	A	16	1	1826.93	comp64368_c0_seq1_4 len=1757 path=[1:0-287 289:288-1653 1655:1654-1756];Haliotis_sp_Tri_26397_c0_g1_i1;comp78504_c0_seq3_1 len=1908 path=[1886:0-39 1926:40-689 2576:690-1360 3247:1361-1907];comp78504_c0_seq2_2 len=2215 path=[3771:0-346 1926:347-996 2576:997-1667 3247:1668-2214]	comp64368_c0_seq1_4 len=1757 path=[1:0-287 289:288-1653 1655:1654-1756]	43	58	yes	no	2	0.014762	64.52	1154800			1
GLAITFVSDENDAK	RAGRFGTKGLAITFVS	VSDENDAKILNDVQDR	K	G	L	A	K	I	14	0	1478.73	comp29695_c0_seq1_5 len=945 path=[923:0-944];Haliotis_sp_Tri_31920_c0_g1_i1;comp101945_c0_seq7_2 len=1460 path=[11161:0-18 6222:19-35 6239:36-147 9833:148-163 6367:164-726 6930:727-860 7064:861-1459];comp101945_c0_seq8_2 len=1514 path=[1:0-35 12256:36-593 595:594-594 596:595-618 620:619-780 6930:781-914 7064:915-1513];comp101945_c0_seq11_2 len=1538 path=[10343:0-59 12256:60-617 595:618-618 596:61…	comp29695_c0_seq1_5 len=945 path=[923:0-944]	218	231	yes	no	2	0.009666	73.415	1407200			1
GLAPDLPEDLYHLIK	ILRILKSKGLAPDLPE	EDLYHLIKKAVAVRKH	K	G	L	I	K	K	15	0	1692.91	comp63077_c0_seq1_4 len=508 path=[486:0-87 574:88-97 584:98-507]	comp63077_c0_seq1_4 len=508 path=[486:0-87 574:88-97 584:98-507]	82	96	yes	yes	3	9.4883e-05	84.753	1666000			1
GLASALFHK	AGNIKWRRGLASALFH	LASALFHKIREVNPSL	R	G	L	H	K	I	9	0	942.529	Haliotis_sp_idb_5896_c0_g1_i1	Haliotis_sp_idb_5896_c0_g1_i1	629	637	yes	yes	2	0.015297	109.71	19155000			4
GLCAIAQAESLR	YAEKVATRGLCAIAQA	IAQAESLRYKLLGGLA	R	G	L	L	R	Y	12	0	1287.66	comp78671_c0_seq1_1 len=812 path=[790:0-691 1898:692-698 1905:699-771 1562:772-811]	comp78671_c0_seq1_1 len=812 path=[790:0-691 1898:692-698 1905:699-771 1562:772-811]	99	110	yes	yes	2	0.00050277	101.71	8614200			1
GLDSSTLLLALPDITK	KSDQNLVRGLDSSTLL	LALPDITKLSFDEDEA	R	G	L	T	K	L	16	0	1655.93	Haliotis_sp_idb_5896_c0_g1_i1	Haliotis_sp_idb_5896_c0_g1_i1	425	440	yes	yes	2	2.1288e-10	121.82	47603000			7
GLFPGGYVISADGSDAEVR	KGDFIPKKGLFPGGYV	DGSDAEVRDIYGKLHS	K	G	L	V	R	D	19	0	1908.92	Haliotis_sp_idb_28907_c0_g1_i1;Haliotis_sp_idb_36084_c0_g1_i1	Haliotis_sp_idb_28907_c0_g1_i1	210	228	no	no	2;3	7.1544e-16	106.93	175090000			23
GLPDGLNQWVGR	IVRYPSCKGLPDGLNQ	GLNQWVGREDSPYYVV	K	G	L	G	R	E	12	0	1310.67	Haliotis_sp_Tri_109450_c0_g1_i1;comp101252_c0_seq3_2 len=1445 path=[12575:0-38 12614:39-47 12623:48-159 12735:160-162 12738:163-166 12742:167-571 13147:572-810 13386:811-817 13393:818-863 13439:864-947 13523:948-949 13525:950-1444];comp101252_c0_seq1_2 len=1553 path=[18161:0-28 18190:29-80 10039:81-104 10063:105-130 10089:131-245 10204:246-361 10320:362-385 17735:386-679 13147:680-918 13386:919-9…	Haliotis_sp_Tri_109450_c0_g1_i1	180	191	yes	no	2	6.4429e-09	130.01	216330000			13
GLSGGEGPQGAR	PAGLQGEKGLSGGEGP	GEGPQGARGWRGFAGL	K	G	L	A	R	G	12	0	1084.53	Haliotis_sp_CLC_73_c0_g1_i1	Haliotis_sp_CLC_73_c0_g1_i1	209	220	yes	yes	2	0.00084499	105.46	7888100			3
GLTIIFNFEEAETAKPTER	FNNVDYARGLTIIFNF	ETAKPTERQVLLSNCD	R	G	L	E	R	Q	19	1	2165.1	Haliotis_sp_Tri_35519_c0_g1_i1;Haliotis_sp_idb_43536_c0_g1_i1	Haliotis_sp_Tri_35519_c0_g1_i1	246	264	yes	no	3	3.4671e-10	114.96	35895000			8
GLTPSQIGVILR	QIYKLAKKGLTPSQIG	SQIGVILRDSHGVAQV	K	G	L	L	R	D	12	0	1252.75	comp63077_c0_seq1_4 len=508 path=[486:0-87 574:88-97 584:98-507];Haliotis_sp_Tri_84611_c0_g1_i1;comp23510_c0_seq1_1 len=511 path=[1:0-384 386:385-510];comp22008_c0_seq1_1 len=512 path=[490:0-193 684:194-511]	comp63077_c0_seq1_4 len=508 path=[486:0-87 574:88-97 584:98-507]	47	58	yes	no	2	0.00084499	105.46	958170			1
GLVWTQAK	EYAMFCPRGLVWTQAK	GLVWTQAKCMCDNPPT	R	G	L	A	K	C	8	0	901.502	Haliotis_sp_idb_42414_c0_g1_i1;comp188351_c0_seq1_6 len=718 path=[1:0-717]	Haliotis_sp_idb_42414_c0_g1_i1	150	157	yes	no	2	0.030953	127.12	28173000			1
GLYYFVWDGPNQR	SNSTAIFRGLYYFVWD	VWDGPNQRYFVGEDRI	R	G	L	Q	R	Y	13	0	1613.76	Haliotis_sp_idb_52687_c0_g1_i1	Haliotis_sp_idb_52687_c0_g1_i1	72	84	yes	yes	2;3	0.00032964	96.745	70338000			6
GMQSIASASGVLAQGQPQSITIK	NVKATLVKGMQSIASA	QPQSITIKVPKDLKSG	K	G	M	I	K	V	23	0	2271.19	Haliotis_sp_Tri_105613_c0_g1_i1	Haliotis_sp_Tri_105613_c0_g1_i1	56	78	yes	yes	3	3.4254e-24	113.73	810980	518		1
GNAVHEFLR	TKIIRESRGNAVHEFL	NAVHEFLRGQLVDSAG	R	G	N	L	R	G	9	0	1041.54	Haliotis_sp_idb_25746_c0_g1_i1;Haliotis_sp_idb_25748_c0_g1_i1;Haliotis_sp_CLC_532_c0_g1_i1	Haliotis_sp_idb_25746_c0_g1_i1	455	463	yes	no	2;3	0.0079014	121.6	1141900000			18
GNCGCAFLAPQNYNK	PLFTEYSKGNCGCAFL	LAPQNYNKACRPEMYL	K	G	N	N	K	A	15	0	1712.74	Haliotis_sp_CLC_2347_c0_g1_i1;Haliotis_sp_idb_28940_c0_g1_i1;comp238950_c0_seq1_2 len=684 path=[1:0-683]	Haliotis_sp_CLC_2347_c0_g1_i1	420	434	yes	no	2	0.0036893	72.031	5614700			1
GNEPFPDVYGGMLMQR	NNVPSHDRGNEPFPDV	YGGMLMQRKHNAGVPF	R	G	N	Q	R	K	16	0	1809.82	Haliotis_sp_Tri_12080_c0_g1_i1;Haliotis_sp_idb_12590_c0_g1_i1	Haliotis_sp_Tri_12080_c0_g1_i1	1342	1357	yes	no	2;3	4.6247e-06	89.466	148860000	546;547		11
GNKPWISLPR	SNIFVIGKGNKPWISL	KPWISLPRGKGIRLTI	K	G	N	P	R	G	10	1	1166.66	comp24760_c0_seq1_4 len=902 path=[1:0-696 698:697-901];tr|B6RB83|B6RB83_HALDI Ribosomal protein S4 (Fragment) OS=Haliotis discus discus PE=2 SV=1	comp24760_c0_seq1_4 len=902 path=[1:0-696 698:697-901]	236	245	yes	no	3	0.034272	69.721	4896600			1
GNLVLPLNWQLLNSPASQIQVQSAAAFR	NKPAPSAKGNLVLPLN	VQSAAAFRSNPPRPPV	K	G	N	F	R	S	28	0	3034.64	Haliotis_sp_idb_34528_c0_g1_i1	Haliotis_sp_idb_34528_c0_g1_i1	250	277	yes	yes	3;4	2.4637e-62	137.26	218260000			7
GNPTVEVDLYTAK	AREIFDSRGNPTVEVD	EVDLYTAKGLFRAAVP	R	G	N	A	K	G	13	0	1405.71	comp80185_c0_seq1_5 len=1716 path=[1:0-517 519:518-558 3443:559-568 570:569-864 866:865-889 891:890-1715]	comp80185_c0_seq1_5 len=1716 path=[1:0-517 519:518-558 3443:559-568 570:569-864 866:865-889 891:890-1715]	49	61	yes	yes	2	0.0029363	90.412	79897000			4
GNVCNNDQDCPGNQK	AIRPGQCKGNVCNNDQ	QDCPGNQKCCGKPGCR	K	G	N	Q	K	C	15	0	1718.67	comp236269_c0_seq1_4 len=272 path=[250:0-271]	comp236269_c0_seq1_4 len=272 path=[250:0-271]	9	23	yes	yes	2;3	1.298e-20	141.54	23980000			4
GNVCNNDQDCPGNQKCCGKPGCR	AIRPGQCKGNVCNNDQ	CCGKPGCRRCYRPEKP	K	G	N	C	R	R	23	2	2694.06	comp236269_c0_seq1_4 len=272 path=[250:0-271]	comp236269_c0_seq1_4 len=272 path=[250:0-271]	9	31	yes	yes	4	2.5721e-07	85.737	2331100			1
GNVCSNDQDCPGNQK	AIRPGPCKGNVCSNDQ	QDCPGNQKCCGKPGCR	K	G	N	Q	K	C	15	0	1691.66	sp|P84811|PWAP_HALLA Perlwapin OS=Haliotis laevigata PE=1 SV=1	sp|P84811|PWAP_HALLA Perlwapin OS=Haliotis laevigata PE=1 SV=1	61	75	yes	yes	2;3	7.8471e-07	101.3	10726000			2
GNVCSNDQDCPGNQKCCGKPGCR	AIRPGPCKGNVCSNDQ	CCGKPGCRRCYRPEKP	K	G	N	C	R	R	23	2	2667.05	sp|P84811|PWAP_HALLA Perlwapin OS=Haliotis laevigata PE=1 SV=1	sp|P84811|PWAP_HALLA Perlwapin OS=Haliotis laevigata PE=1 SV=1	61	83	yes	yes	4	1.0047e-06	78.708	7097600			2
GPASTYFGVR	DASISVARGPASTYFG	ASTYFGVRSGAGKSAS	R	G	P	V	R	S	10	0	1053.52	Haliotis_sp_idb_25730_c0_g1_i1;Haliotis_sp_idb_25731_c0_g1_i1	Haliotis_sp_idb_25730_c0_g1_i1	685	694	yes	no	2	5.9476e-05	138.98	1059800000			33
GPFQPARASLNNR	PSPSAALRGPFQPARA	ARASLNNRRPPPNPAG	R	G	P	N	R	R	13	1	1426.74	Haliotis_sp_CLC_39_c0_g1_i1	Haliotis_sp_CLC_39_c0_g1_i1	53	65	yes	yes	3	0.013103	70.089	53336000			2
GPIQTDEVMFYMCNNER	EGRPDNFKGPIQTDEV	FYMCNNERTTIDTCTV	K	G	P	E	R	T	17	0	2102.89	Haliotis_sp_idb_1745_c0_g1_i1;Haliotis_sp_CLC_2232_c0_g1_i1	Haliotis_sp_idb_1745_c0_g1_i1	948	964	yes	no	2;3	3.2466e-19	125.98	133960000	365;366		8
GPLQSVQVFGR	VLGAMPSKGPLQSVQV	QSVQVFGRKKTATAVA	K	G	P	G	R	K	11	0	1186.65	comp109153_c0_seq1_5 len=543 path=[1:0-542];Haliotis_sp_idb_67060_c0_g1_i1;comp72685_c0_seq2_1 len=643 path=[1:0-71 73:72-619 1875:620-642];Haliotis_sp_idb_67061_c0_g1_i1;comp72685_c0_seq1_1 len=828 path=[1:0-71 1570:72-256 73:257-804 1875:805-827]	comp109153_c0_seq1_5 len=543 path=[1:0-542]	18	28	yes	no	2	0.033378	78.342	3939800			1
GPPARPGVCCFR	PVTTACVRGPPARPGV	RPGVCCFRPSGGPPAP	R	G	P	F	R	P	12	1	1372.65	Haliotis_sp_CLC_1320_c0_g1_i1;Haliotis_sp_Tri_133893_c0_g1_i1;Haliotis_sp_Tri_133894_c0_g1_i1	Haliotis_sp_CLC_1320_c0_g1_i1	99	110	yes	no	3	0.00098742	99.283	1214500000			12
GPPGFDGFPGPEGPVGPAGK	SICLSGPKGPPGFDGF	GPVGPAGKDGAPGEKG	K	G	P	G	K	D	20	0	1835.88	Haliotis_sp_CLC_866_c0_g1_i1;Haliotis_sp_Tri_74171_c0_g1_i1	Haliotis_sp_CLC_866_c0_g1_i1	173	192	yes	no	2;3	4.2859e-46	169.25	120360000			28
GPPPGAVLR	PPPGAALRGPPPGAVL	PPPGAVLRGPSPSAAL	R	G	P	L	R	G	9	0	862.502	Haliotis_sp_CLC_39_c0_g1_i1	Haliotis_sp_CLC_39_c0_g1_i1	35	43	yes	yes	2	0.0233	100.19	3171800000			6
GPQSLWSGFR	YSEEVAKKGPQSLWSG	QSLWSGFRSTADLSAC	K	G	P	F	R	S	10	0	1133.56	Haliotis_sp_CLC_8815_c0_g1_i1;Haliotis_sp_idb_19915_c0_g1_i1;Haliotis_sp_Tri_29264_c0_g1_i1;Haliotis_sp_Tri_29268_c0_g1_i1;comp97720_c0_seq1_2 len=1099 path=[1918:0-706 2625:707-748 2667:749-835 2754:836-849 2768:850-993 3002:994-1008 2927:1009-1083 12452:1084-1098];comp97720_c0_seq5_2 len=1698 path=[1918:0-706 2625:707-748 7826:749-1128 8206:1129-1133 8211:1134-1576 4773:1577-1605 4756:1606-1622…	Haliotis_sp_CLC_8815_c0_g1_i1	40	49	yes	no	2	0.014966	78.342	1375800			0
GPSPSAALR	PPPGAVLRGPSPSAAL	PSPSAALRGPFQPARA	R	G	P	L	R	G	9	0	854.461	Haliotis_sp_CLC_39_c0_g1_i1	Haliotis_sp_CLC_39_c0_g1_i1	44	52	yes	yes	2	0.0035475	133.86	21945000000			29
GPSPSAALRGPFQPAR	PPPGAVLRGPSPSAAL	RGPFQPARASLNNRRP	R	G	P	A	R	A	16	1	1607.85	Haliotis_sp_CLC_39_c0_g1_i1	Haliotis_sp_CLC_39_c0_g1_i1	44	59	yes	yes	2;3	9.7272e-08	105.03	211390000			7
GPSSTGQNNPPLPPPPPFGR	AGLGLSGRGPSSTGQN	PPPPPFGRDPPSVGPR	R	G	P	G	R	D	20	0	2013.01	Haliotis_sp_Tri_33510_c0_g1_i1;Haliotis_sp_CLC_62_c0_g1_i1;Haliotis_sp_Tri_64677_c0_g1_i1;Haliotis_sp_Tri_33508_c0_g1_i1	Haliotis_sp_Tri_33510_c0_g1_i1	181	200	yes	no	2;3	7.8512e-19	122.44	205530000			8
GPTDCLPASDPGCR	DSADDKSKGPTDCLPA	PASDPGCRDSTNKAEL	K	G	P	C	R	D	14	0	1501.63	comp88250_c0_seq2_2 len=449 path=[427:0-23 451:24-62 490:63-69 497:70-80 508:81-101 1523:102-128 556:129-266 694:267-290 718:291-294 722:295-425 1622:426-448];comp88250_c0_seq1_2 len=422 path=[427:0-23 451:24-62 490:63-69 497:70-80 508:81-101 556:102-239 694:240-263 718:264-267 722:268-398 1622:399-421]	comp88250_c0_seq2_2 len=449 path=[427:0-23 451:24-62 490:63-69 497:70-80 508:81-101 1523:102-128 556:129-266 694:267-290 718:291-294 722:295-425 1622:426-448]	44	57	yes	yes	2;3	4.2107e-19	162.72	390700000			12
GQLVDSAGKFDR	NAVHEFLRGQLVDSAG	DSAGKFDRHITPTLTN	R	G	Q	D	R	H	12	1	1291.65	Haliotis_sp_idb_25746_c0_g1_i1;Haliotis_sp_idb_25748_c0_g1_i1;Haliotis_sp_CLC_532_c0_g1_i1	Haliotis_sp_idb_25746_c0_g1_i1	464	475	yes	no	2;3	2.0551e-11	153.34	158440000			6
GQSEVIDQLLGSK	PDKRDFSRGQSEVIDQ	IDQLLGSKENGFFVDC	R	G	Q	S	K	E	13	0	1372.72	Haliotis_sp_CLC_4246_c0_g1_i1;comp93938_c0_seq2_4 len=1861 path=[1:0-76 78:77-81 83:82-275 277:276-373 375:374-381 383:382-1309 1311:1310-1623 4932:1624-1627 1629:1628-1643 1645:1644-1860]	Haliotis_sp_CLC_4246_c0_g1_i1	126	138	yes	no	2	0.0016532	83.087	7781700			3
GRDTVTIVWEAPTAR	GVTQSVSRGRDTVTIV	VWEAPTARELDLETIQ	R	G	R	A	R	E	15	1	1670.87	Haliotis_sp_Tri_61496_c0_g1_i1	Haliotis_sp_Tri_61496_c0_g1_i1	138	152	yes	yes	3	0.0013595	79.652	74178000			3
GRHLLPDELGGPK	NETIYYLRGRHLLPDE	PDELGGPKTPYNLKPS	R	G	R	P	K	T	13	1	1387.76	Haliotis_sp_Tri_25106_c0_g1_i1	Haliotis_sp_Tri_25106_c0_g1_i1	137	149	yes	yes	3	0.005146	73.877	8380000			2
GRVELSDQMEFSGTGESLHGHLTLK	TQGHLNVRGRVELSDQ	LHGHLTLKQVGGSTGV	R	G	R	L	K	Q	25	1	2727.33	Haliotis_sp_Tri_45070_c0_g1_i1	Haliotis_sp_Tri_45070_c0_g1_i1	936	960	yes	yes	4;5	3.6648e-46	144.27	150160000	603		12
GSFGQQTGFSNTDQSGGLSSR	SVTDTQPRGSFGQQTG	QSGGLSSRFTGSAQSV	R	G	S	S	R	F	21	0	2116.94	Haliotis_sp_idb_3591_c0_g1_i1	Haliotis_sp_idb_3591_c0_g1_i1	486	506	yes	yes	2;3	3.3273e-67	177.02	2542700000			36
GSGTAEVELKK	EIRTGLIKGSGTAEVE	TAEVELKKGATLKITL	K	G	S	K	K	G	11	1	1117.6	comp101858_c3_seq18_4 len=2097 path=[10064:0-47 10112:48-189 10254:190-207 10272:208-1130 729:1131-1154 753:1155-1893 1492:1894-2096]	comp101858_c3_seq18_4 len=2097 path=[10064:0-47 10112:48-189 10254:190-207 10272:208-1130 729:1131-1154 753:1155-1893 1492:1894-2096]	118	128	yes	yes	2;3	6.244e-08	181.87	197590000			5
GSPAEDKQNFIELLK	DWEYPANRGSPAEDKQ	QNFIELLKVLNAAFDA	R	G	S	L	K	V	15	1	1687.88	Haliotis_sp_idb_32310_c0_g1_i1;comp56242_c1_seq1_1 len=419 path=[865:0-418]	Haliotis_sp_idb_32310_c0_g1_i1	152	166	yes	no	3	0.0068732	62.055	8209400			1
GSTPNVGNGGGLFDLAAR	IVPNNRNRGSTPNVGN	GLFDLAARGGESIVPP	R	G	S	A	R	G	18	0	1701.84	Haliotis_sp_Tri_33510_c0_g1_i1;Haliotis_sp_CLC_62_c0_g1_i1;Haliotis_sp_Tri_64677_c0_g1_i1;Haliotis_sp_Tri_33508_c0_g1_i1	Haliotis_sp_Tri_33510_c0_g1_i1	57	74	yes	no	2;3	2.0425e-28	142.94	722510000			23
GSVSTDKFNMASGSSSIR	PGLSGSVRGSVSTDKF	ASGSSSIRNSGATSGS	R	G	S	I	R	N	18	1	1829.86	Haliotis_sp_idb_36583_c0_g1_i1	Haliotis_sp_idb_36583_c0_g1_i1	397	414	yes	yes	3	9.3375e-19	126.84	66031000	469		8
GSYGDLGGPIITTQVTIPK	DYSYAGGRGSYGDLGG	TTQVTIPKDLAGSIIG	R	G	S	P	K	D	19	0	1916.03	comp109277_c0_seq1_4 len=2757 path=[1:0-2756]	comp109277_c0_seq1_4 len=2757 path=[1:0-2756]	409	427	yes	yes	2	0.00051537	73.138	1342500			1
GTAFSEHMQMCDYK	GIYRPCPRGTAFSEHM	HMQMCDYKWRVPGCY_	R	G	T	Y	K	W	14	0	1703.67	Haliotis_sp_CLC_2296_c0_g1_i1	Haliotis_sp_CLC_2296_c0_g1_i1	655	668	yes	yes	3	9.0324e-05	84.753	182330000	313;314		8
GTAGFVSASGQSTPATSAGQQHR	SYIQQQARGTAGFVSA	TSAGQQHRHKILTQAT	R	G	T	H	R	H	23	0	2202.04	Haliotis_sp_idb_27355_c0_g1_i1	Haliotis_sp_idb_27355_c0_g1_i1	162	184	yes	yes	3	6.216e-24	123.19	431430000			15
GTCKPGSAQLK	DFAPSTNRGTCKPGSA	KPGSAQLKEVCSSGCQ	R	G	T	L	K	E	11	1	1145.59	comp92088_c0_seq1_4 len=674 path=[1:0-31 33:32-76 2470:77-121 123:122-145 2497:146-154 2506:155-188 190:189-256 258:257-272 2583:273-294 296:295-328 2621:329-339 341:340-350 352:351-447 2654:448-448 450:449-468 470:469-525 2678:526-531 2684:532-673];Haliotis_sp_Tri_3731_c0_g1_i1	comp92088_c0_seq1_4 len=674 path=[1:0-31 33:32-76 2470:77-121 123:122-145 2497:146-154 2506:155-188 190:189-256 258:257-272 2583:273-294 296:295-328 2621:329-339 341:340-350 352:351-447 2654:448-448 450:449-468 470:469-525 2678:526-531 2684:532-673]	152	162	no	no	3	0.0083673	89.561	12227000			2
GTESISDYAISFHYVPPQK	YDANGAQKGTESISDY	FHYVPPQKMYALEFYI	K	G	T	Q	K	M	19	0	2138.03	Haliotis_sp_Tri_47901_c0_g1_i1;comp92949_c2_seq16_6 len=2805 path=[10669:0-168 25616:169-326 10996:327-505 11175:506-523 11193:524-749 11419:750-1339 12009:1340-1367 3329:1368-1370 3332:1371-1405 26308:1406-1409 3371:1410-1419 3381:1420-1443 3405:1444-1676 3638:1677-1724 3686:1725-2454 4416:2455-2473 4435:2474-2613 4589:2614-2804];comp92949_c2_seq3_6 len=2819 path=[10669:0-168 25616:169-326 10996…	Haliotis_sp_Tri_47901_c0_g1_i1	321	339	yes	no	3	6.3187e-08	96.143	843450			1
GTFDNIYEK	EAWSDDGRGTFDNIYE	TFDNIYEKCIQHLCSV	R	G	T	E	K	C	9	0	1085.5	Haliotis_sp_CLC_620_c0_g1_i1;Haliotis_sp_idb_44242_c0_g1_i1	Haliotis_sp_CLC_620_c0_g1_i1	208	216	yes	no	2	0.021414	103.55	578660000			2
GTGAQSDALDTIIK	ICAALTLKGTGAQSDA	DALDTIIKNRFPNASV	K	G	T	I	K	N	14	0	1388.71	Haliotis_sp_idb_20008_c0_g1_i1;Haliotis_sp_CLC_363_c0_g1_i1	Haliotis_sp_idb_20008_c0_g1_i1	171	184	yes	no	2	3.8887e-19	173.06	3040900000			34
GTGLLGAEPISFEVGVGGR	LVLPYRNKGTGLLGAE	FEVGVGGRMVMDPTDA	K	G	T	G	R	M	19	0	1814.95	Haliotis_sp_idb_8012_c0_g1_i1	Haliotis_sp_idb_8012_c0_g1_i1	1511	1529	yes	yes	2	0.021489	79.69	10825000		22	3
GTGTADTLQTR	GSSVAGHRGTGTADTL	TADTLQTRRRASLDTL	R	G	T	T	R	R	11	0	1119.55	Haliotis_sp_idb_3591_c0_g1_i1	Haliotis_sp_idb_3591_c0_g1_i1	1273	1283	yes	yes	2	0.0050535	102.4	7227300			3
GTIEILSDVQLIK	GITTKISRGTIEILSD	LSDVQLIKTGDKVGAS	R	G	T	I	K	T	13	0	1427.82	comp71437_c1_seq1_4 len=827 path=[1:0-126 128:127-463 465:464-471 473:472-826]	comp71437_c1_seq1_4 len=827 path=[1:0-126 128:127-463 465:464-471 473:472-826]	168	180	yes	yes	2	0.0030727	90.005	968380			1
GTIVVGQVTCSYAEIK	LGGAATIKGTIVVGQV	TCSYAEIKNNSGAGPR	K	G	T	I	K	N	16	0	1723.88	Haliotis_sp_Tri_128009_c0_g1_i1;comp71699_c0_seq1_1 len=621 path=[599:0-272 872:273-274 874:275-620]	Haliotis_sp_Tri_128009_c0_g1_i1	27	42	yes	no	2	4.6016e-05	97.235	14446000			2
GTNFANFR	NCALQIGRGTNFANFR	GTNFANFRGYIDNVTI	R	G	T	F	R	G	8	0	925.441	Haliotis_sp_idb_25730_c0_g1_i1;Haliotis_sp_idb_25731_c0_g1_i1	Haliotis_sp_idb_25730_c0_g1_i1	753	760	yes	no	2	0.023686	139.28	377440000			13
GTNGYWIHLPTYSDGESSVALWR	KFTYDWRKGTNGYWIH	ESSVALWRELQSQGNT	K	G	T	W	R	E	23	0	2608.23	Haliotis_sp_Tri_25106_c0_g1_i1	Haliotis_sp_Tri_25106_c0_g1_i1	398	420	yes	yes	3	1.5783e-05	67.76	413950			1
GTNSLSQGAASFSSR	SAQSVLERGTNSLSQG	GAASFSSRNTAVADLV	R	G	T	S	R	N	15	0	1468.69	Haliotis_sp_idb_3591_c0_g1_i1	Haliotis_sp_idb_3591_c0_g1_i1	518	532	yes	yes	2;3	1.796e-151	261.35	3873300000			40
GTPTGALIR	ATPAVRCKGTPTGALI	TPTGALIRFSHUDGMD	K	G	T	I	R	F	9	0	884.508	comp80870_c0_seq2_6 len=327 path=[733:0-130 865:131-192 927:193-216 1525:217-234 2353:235-258 2237:259-274 967:275-282 975:283-326]	comp80870_c0_seq2_6 len=327 path=[733:0-130 865:131-192 927:193-216 1525:217-234 2353:235-258 2237:259-274 967:275-282 975:283-326]	9	17	yes	yes	2	0.010683	121.05	162560000			4
GTQSIASASGVLAQGQPQSITIK	NVKATLVKGTQSIASA	QPQSITIKVPKDLKSG	K	G	T	I	K	V	23	0	2241.2	comp186485_c0_seq1_2 len=291 path=[1:0-290]	comp186485_c0_seq1_2 len=291 path=[1:0-290]	63	85	yes	yes	3	2.5715e-10	87.319	1543700			1
GTQSPAVHGVSQVLHK	VVSNNFARGTQSPAVH	GVSQVLHKPAAGFNQV	R	G	T	H	K	P	16	0	1643.87	Haliotis_sp_Tri_45070_c0_g1_i1	Haliotis_sp_Tri_45070_c0_g1_i1	243	258	yes	yes	3;4	0.00010392	92.38	461420000			16
GTVYYDTDQEVPFYVK	NDYNGAHRGTVYYDTD	QEVPFYVKDNFWVGYD	R	G	T	V	K	D	16	0	1922.89	comp79626_c0_seq1_4 len=1656 path=[1634:0-1091 2726:1092-1132 2767:1133-1655];Haliotis_sp_idb_43266_c0_g1_i1	comp79626_c0_seq1_4 len=1656 path=[1634:0-1091 2726:1092-1132 2767:1133-1655]	345	360	yes	no	2	2.5826e-10	120.92	32406000			3
GVAFDPITCTCALK	THRRRCARGVAFDPIT	ITCTCALKFIVGFTQC	R	G	V	L	K	F	14	0	1551.74	Haliotis_sp_idb_13068_c0_g1_i1;Haliotis_sp_CLC_146_c0_g1_i1;Haliotis_sp_Tri_105374_c0_g1_i1	Haliotis_sp_idb_13068_c0_g1_i1	649	662	yes	no	2	0.0007726	84.753	5680000			4
GVAYNIDAAAR	KVIYDYKKGVAYNIDA	YNIDAAARTCSKYSLQ	K	G	V	A	R	T	11	0	1119.57	Haliotis_sp_Tri_31898_c0_g1_i1;Haliotis_sp_idb_24481_c0_g1_i1	Haliotis_sp_Tri_31898_c0_g1_i1	80	90	yes	no	2	0.00028556	124.33	525710000			7
GVFQPSRTPSGPVIYQAPR	VATSFQQRGVFQPSRT	PVIYQAPRNILQKQSA	R	G	V	P	R	N	19	1	2056.09	Haliotis_sp_Tri_45070_c0_g1_i1	Haliotis_sp_Tri_45070_c0_g1_i1	195	213	yes	yes	3	2.4645e-10	116.06	57528000			7
GVGTTSVTEATNK	KGQKVDTKGVGTTSVT	SVTEATNKQLDTVIPE	K	G	V	N	K	Q	13	0	1263.63	Haliotis_sp_Tri_29101_c0_g1_i1	Haliotis_sp_Tri_29101_c0_g1_i1	123	135	yes	yes	2	1.7661e-12	150.49	84940000			15
GVNLPGAAVDLPAVSEK	GGSLGSKKGVNLPGAA	DLPAVSEKDIQDLKFG	K	G	V	E	K	D	17	0	1635.88	comp101858_c3_seq18_4 len=2097 path=[10064:0-47 10112:48-189 10254:190-207 10272:208-1130 729:1131-1154 753:1155-1893 1492:1894-2096]	comp101858_c3_seq18_4 len=2097 path=[10064:0-47 10112:48-189 10254:190-207 10272:208-1130 729:1131-1154 753:1155-1893 1492:1894-2096]	200	216	yes	yes	2;3	4.1203e-05	97.095	88984000			3
GVPQIEVTFEIDVNGILR	TGIPPAPRGVPQIEVT	IDVNGILRVTAEDKGT	R	G	V	L	R	V	18	0	1998.08	comp136401_c0_seq1_5 len=2422 path=[2400:0-2421]	comp136401_c0_seq1_5 len=2422 path=[2400:0-2421]	535	552	yes	yes	2	0.001223	66.152	4505700			2
GVPYATASSVHPTHPR	HRAAAGRKGVPYATAS	SVHPTHPRKSVEVRSV	K	G	V	P	R	K	16	0	1675.84	Haliotis_sp_Tri_45070_c0_g1_i1;Haliotis_sp_idb_19360_c0_g1_i1	Haliotis_sp_Tri_45070_c0_g1_i1	1177	1192	yes	no	4	0.0012883	61.265	824870			1
GVSDKAYQCVCN	TGGTCVKRGVSDKAYQ	KAYQCVCN________	R	G	V	C	N	-	12	1	1399.59	Haliotis_sp_idb_62592_c0_g1_i1	Haliotis_sp_idb_62592_c0_g1_i1	118	129	yes	yes	2	0.00051357	119.39	2944300			1
GVSFTSVLER	QEDPNLSRGVSFTSVL	SFTSVLERNTDTHSSV	R	G	V	E	R	N	10	0	1093.58	Haliotis_sp_CLC_1125_c0_g1_i1	Haliotis_sp_CLC_1125_c0_g1_i1	369	378	yes	yes	2	0.0098599	99.568	39995000			5
GVVDSDDLPLNVSR	PKYLNFVKGVVDSDDL	DLPLNVSRETLQQHKL	K	G	V	S	R	E	14	0	1484.75	comp146988_c0_seq1_6 len=876 path=[854:0-875];Haliotis_sp_Tri_123585_c0_g1_i1;comp87937_c0_seq1_3 len=2944 path=[2922:0-830 3753:831-1195 4118:1196-1661 4584:1662-2627 5550:2628-2696 5619:2697-2943]	comp146988_c0_seq1_6 len=876 path=[854:0-875]	242	255	yes	no	2	0.00024413	100.11	2347300			1
GVVDSEDLPLNISR	PEYLNFIRGVVDSEDL	DLPLNISREMLQQSKI	R	G	V	S	R	E	14	0	1512.78	comp65289_c0_seq2_1 len=2735 path=[1880:0-81 1962:82-114 6403:115-966 7256:967-2734];comp319327_c0_seq1_4 len=271 path=[249:0-270];comp65289_c0_seq1_1 len=1940 path=[10131:0-119 1962:120-152 1995:153-1939];Haliotis_sp_Tri_81073_c0_g1_i1;Haliotis_sp_idb_11675_c0_g1_i1;Haliotis_sp_idb_11674_c0_g1_i1;comp100309_c0_seq1_2 len=2529 path=[2556:0-195 2752:196-252 7627:253-274 2831:275-287 2844:288-368 2…	comp65289_c0_seq1_1 len=1940 path=[10131:0-119 1962:120-152 1995:153-1939]	407	420	no	no	2	0.0017937	90.707	41552000			2
GVWANMQNFDR	GRSICRGKGVWANMQN	ANMQNFDRYCATQCMM	K	G	V	D	R	Y	11	0	1336.6	Haliotis_sp_CLC_1125_c0_g1_i1	Haliotis_sp_CLC_1125_c0_g1_i1	897	907	yes	yes	2	0.00033158	119.34	403980000	286		15
GWHVPTIDFTITTVHLGLGDK	VLVSWQDRGWHVPTID	VHLGLGDKWVALGFSE	R	G	W	D	K	W	21	0	2306.21	Haliotis_sp_Tri_28544_c0_g1_i1;Haliotis_sp_CLC_729_c0_g1_i1	Haliotis_sp_Tri_28544_c0_g1_i1	225	245	yes	no	4	1.3534e-19	113.54	3616600			2
GYADCAVFGDR	EALFDGDRGYADCAVF	DCAVFGDRQVVGTILK	R	G	Y	D	R	Q	11	0	1229.51	comp98044_c0_seq5_2 len=630 path=[1516:0-58 1575:59-108 1625:109-129 1646:130-263 1780:264-270 1787:271-569 6139:570-574 6144:575-586 5788:587-629];Haliotis_sp_Tri_52786_c0_g1_i1;comp98044_c0_seq2_2 len=1470 path=[1516:0-58 1575:59-108 1625:109-129 1646:130-263 1780:264-270 1787:271-569 6139:570-574 6144:575-586 2103:587-594 2111:595-1113 2630:1114-1130 2647:1131-1259 2776:1260-1391 2908:1392-141…	comp98044_c0_seq5_2 len=630 path=[1516:0-58 1575:59-108 1625:109-129 1646:130-263 1780:264-270 1787:271-569 6139:570-574 6144:575-586 5788:587-629]	79	89	yes	no	2	0.0093502	85.813	16006000			1
GYAFIEFASFEDAK	QNPHGKPKGYAFIEFA	FASFEDAKEALNSCNK	K	G	Y	A	K	E	14	0	1593.74	comp93635_c0_seq1_1 len=1829 path=[1522:0-25 7985:26-52 8012:53-411 8371:412-1828]	comp93635_c0_seq1_1 len=1829 path=[1522:0-25 7985:26-52 8012:53-411 8371:412-1828]	331	344	yes	yes	2	0.011664	70.889	2610800			1
GYIDNVTIYLCRP	GTNFANFRGYIDNVTI	VTIYLCRP________	R	G	Y	R	P	-	13	1	1582.78	Haliotis_sp_idb_25730_c0_g1_i1;Haliotis_sp_idb_25731_c0_g1_i1	Haliotis_sp_idb_25730_c0_g1_i1	761	773	yes	no	2	0.00041778	111.79	104840000			14
GYRPPHDR	GDEIWMGRGYRPPHDR	GYRPPHDRILRYKYEN	R	G	Y	D	R	I	8	1	996.489	Haliotis_sp_idb_50884_c0_g1_i1;Haliotis_sp_idb_18771_c0_g1_i1;Haliotis_sp_idb_18767_c0_g1_i1	Haliotis_sp_idb_50884_c0_g1_i1	139	146	yes	no	3	0.033231	109.71	93246000			1
GYSFTTTAER	LMKILTERGYSFTTTA	SFTTTAEREIVRDIKE	R	G	Y	E	R	E	10	0	1131.52	comp103470_c1_seq44_5 len=764 path=[21410:0-166 1578:167-175 25904:176-178 25907:179-181 1593:182-217 25943:218-222 16814:223-406 2814:407-412 17003:413-685 8329:686-740 26391:741-763];comp103470_c1_seq27_6 len=825 path=[18001:0-239 25907:240-242 1593:243-278 25943:279-283 16814:284-467 2814:468-473 17003:474-746 8329:747-801 26391:802-824];comp103470_c1_seq42_4 len=922 path=[13231:0-135 13367:13…	tr|B3TK83|B3TK83_HALDV Beta-actin 2 OS=Haliotis diversicolor PE=2 SV=1	197	206	no	no	2	8.9214e-05	135.55	915530000			19
GYTSWAIGLSVADLAESIMK	AYEVIKLKGYTSWAIG	DLAESIMKNLRRVHPI	K	G	Y	M	K	N	20	0	2111.06	comp62064_c0_seq1_4 len=1568 path=[1:0-1348 1350:1349-1567]	comp62064_c0_seq1_4 len=1568 path=[1:0-1348 1350:1349-1567]	273	292	yes	yes	2	3.2811e-06	89.859	6074200	102		1
GYVDGNTGSIPWK	VYDGEQFKGYVDGNTG	NTGSIPWKGVIQKRSH	K	G	Y	W	K	G	13	0	1392.67	Haliotis_sp_Tri_35519_c0_g1_i1;Haliotis_sp_idb_43536_c0_g1_i1	Haliotis_sp_Tri_35519_c0_g1_i1	327	339	yes	no	2	0.00039469	102.87	75356000			5
GYYDSLQDK	KKALDKIRGYYDSLQD	YYDSLQDKTSATAQRM	R	G	Y	D	K	T	9	0	1087.48	Haliotis_sp_idb_35832_c0_g1_i1;comp89562_c0_seq3_6 len=1172 path=[1290:0-366 1657:367-509 1800:510-534 3572:535-1075 2848:1076-1171];comp89562_c0_seq1_6 len=1312 path=[1290:0-366 1657:367-509 1800:510-534 3572:535-1075 2366:1076-1311]	Haliotis_sp_idb_35832_c0_g1_i1	97	105	yes	no	2	0.018943	105.52	4751500			1
HACGCIPENAETR	PSNHIYNKHACGCIPE	IPENAETRAAREPAFP	K	H	A	T	R	A	13	0	1513.64	Haliotis_sp_Tri_35519_c0_g1_i1	Haliotis_sp_Tri_35519_c0_g1_i1	85	97	yes	yes	2;3	9.7867e-09	137.84	141890000			5
HAFEIIHLLTGENPLQVLVNAIINSGPR	LMTVRIVKHAFEIIHL	AIINSGPREDSTRIGR	K	H	A	P	R	E	28	0	3064.68	comp67480_c1_seq1_5 len=263 path=[549:0-262]	comp67480_c1_seq1_5 len=263 path=[549:0-262]	12	39	yes	yes	3;4	8.6118e-18	89.272	25062000			4
HCPAGTTLNQSK	IHGKWRIRHCPAGTTL	GTTLNQSKCVCDHA__	R	H	C	S	K	C	12	0	1312.62	Haliotis_sp_Tri_100716_c0_g1_i1	Haliotis_sp_Tri_100716_c0_g1_i1	93	104	yes	yes	2;3	4.494e-46	242.97	77595000			5
HDVPDYLTLDELR	GAPMQPKRHDVPDYLT	YLTLDELRMSFTTGSF	R	H	D	L	R	M	13	0	1584.78	Haliotis_sp_CLC_303_c0_g1_i1	Haliotis_sp_CLC_303_c0_g1_i1	334	346	yes	yes	2;3	0.0006781	97.273	62091000			9
HENVLTCPDNLIYNPQDCACVSR	DFRLVINKHENVLTCP	QDCACVSRPNHCDKRR	K	H	E	S	R	P	23	0	2774.22	Haliotis_sp_idb_5218_c0_g1_i1;Haliotis_sp_idb_5212_c0_g1_i1	Haliotis_sp_idb_5218_c0_g1_i1	194	216	yes	no	3	6.0461e-22	118.51	134880000			7
HENVLTCPDNLIYNPQDCACVSRPNHCDK	DFRLVINKHENVLTCP	SRPNHCDKRRLDRIGH	K	H	E	D	K	R	29	1	3525.53	Haliotis_sp_idb_5218_c0_g1_i1;Haliotis_sp_idb_5212_c0_g1_i1	Haliotis_sp_idb_5218_c0_g1_i1	194	222	yes	no	4	1.8082e-14	70.718	57808000			2
HFEGLVVGTSGTLASNALLHER	DAQDVEIRHFEGLVVG	SNALLHERLSSQWQSL	R	H	F	E	R	L	22	0	2307.2	Haliotis_sp_Tri_68060_c0_g1_i1	Haliotis_sp_Tri_68060_c0_g1_i1	103	124	yes	yes	3	9.442e-17	111.57	2672500			1
HFNAPSHIR	SRRKNRKRHFNAPSHI	FNAPSHIRRKLMTSPL	R	H	F	I	R	R	9	0	1077.55	comp148966_c0_seq1_4 len=408 path=[386:0-407];Haliotis_sp_Tri_53506_c0_g1_i1;comp45831_c0_seq1_1 len=497 path=[475:0-496];comp100582_c0_seq1_5 len=631 path=[18200:0-22 236:23-630]	comp148966_c0_seq1_4 len=408 path=[386:0-407]	24	32	yes	no	3	0.0027998	111.46	4511100			1
HGESAWNLENR	AYKLVLIRHGESAWNL	SAWNLENRFSGWYDAD	R	H	G	N	R	F	11	0	1311.6	comp26587_c0_seq1_2 len=1722 path=[1700:0-1401 3102:1402-1721]	comp26587_c0_seq1_2 len=1722 path=[1700:0-1401 3102:1402-1721]	36	46	yes	yes	2	0.0045451	103.91	933700			1
HGETKPLIGGDDHDFQK	GDDHDFQKHGETKPLI	GDDHDFQKHGETKPLI	K	H	G	Q	K	H	17	1	1892.9	Haliotis_sp_idb_44191_c0_g1_i1	Haliotis_sp_idb_44191_c0_g1_i1	359	375	yes	no	3;4	5.5594e-28	166.77	815250000			33
HGLLVPNNTTDQELQHIR	GRMCVGNRHGLLVPNN	DQELQHIRNSLPDSVQ	R	H	G	I	R	N	18	0	2084.08	comp325777_c0_seq1_1 len=513 path=[1:0-512]	comp325777_c0_seq1_1 len=513 path=[1:0-512]	138	155	yes	yes	3	2.0647e-06	101.04	68821000			3
HGRPGIGATHSSR	SITYKPVKHGRPGIGA	IGATHSSRFIPLKUU_	K	H	G	S	R	F	13	1	1331.68	comp155767_c0_seq1_6 len=447 path=[425:0-446];comp109403_c0_seq1_5 len=485 path=[463:0-484];comp78781_c0_seq2_2 len=495 path=[473:0-8 482:9-114 588:115-494];Haliotis_sp_Tri_41483_c0_g1_i1;comp78781_c0_seq1_1 len=1193 path=[1758:0-812 588:813-1192]	comp155767_c0_seq1_6 len=447 path=[425:0-446]	130	142	yes	no	4	2.0406e-06	124.38	2794700			1
HGSLGFLPR	HRKFSAPRHGSLGFLP	GSLGFLPRKRSSRHRG	R	H	G	P	R	K	9	0	982.535	comp24868_c0_seq2_6 len=1278 path=[1:0-906 908:907-1277]	comp24868_c0_seq2_6 len=1278 path=[1:0-906 908:907-1277]	13	21	yes	yes	2	7.3115e-05	161.79	11968000			1
HGVGQFLFTGR	APHRCGIRHGVGQFLF	GQFLFTGRVRLGRPVL	R	H	G	G	R	V	11	0	1217.63	Haliotis_sp_idb_12724_c0_g1_i1;comp82638_c0_seq1_6 len=2489 path=[2469:0-1041 3511:1042-1521 3991:1522-2488]	Haliotis_sp_idb_12724_c0_g1_i1	262	272	yes	no	2;3	1.8274e-06	148.28	154200000			8
HGYIGEFEIIDDHR	RFLTVMMKHGYIGEFE	FEIIDDHRAGKIVVNL	K	H	G	H	R	A	14	0	1699.8	comp64153_c0_seq1_6 len=452 path=[430:0-21 452:22-250 681:251-451];comp528934_c0_seq1_2 len=212 path=[190:0-211]	comp64153_c0_seq1_6 len=452 path=[430:0-21 452:22-250 681:251-451]	56	69	yes	no	3	0.00030653	91.62	5102300			1
HIELVGHQVR	IKDGSVAKHIELVGHQ	ELVGHQVRTKLDEIKR	K	H	I	V	R	T	10	0	1186.66	comp92223_c1_seq1_1 len=1422 path=[5715:0-199 5915:200-218 5934:219-467 17974:468-468 6184:469-484 6200:485-1421];comp92223_c1_seq2_1 len=1458 path=[5715:0-199 5915:200-218 5934:219-467 17951:468-470 15696:471-503 17974:504-504 6184:505-520 6200:521-1457];Haliotis_sp_Tri_135246_c0_g1_i1;Haliotis_sp_idb_2286_c0_g1_i1;comp92223_c1_seq3_1 len=528 path=[5715:0-199 5915:200-218 5934:219-467 17951:468-…	comp92223_c1_seq1_1 len=1422 path=[5715:0-199 5915:200-218 5934:219-467 17974:468-468 6184:469-484 6200:485-1421]	121	130	yes	no	3	3.8095e-06	163.16	231330000			23
HILNTMYK	IDCSKPYRHILNTMYK	HILNTMYKQECKYPEL	R	H	I	Y	K	Q	8	0	1018.53	Haliotis_sp_idb_1745_c0_g1_i1	Haliotis_sp_idb_1745_c0_g1_i1	1811	1818	yes	yes	2	0.011663	126.24	220660000	367		9
HILNTMYKQECK	IDCSKPYRHILNTMYK	TMYKQECKYPELFSVE	R	H	I	C	K	Y	12	1	1563.75	Haliotis_sp_idb_1745_c0_g1_i1	Haliotis_sp_idb_1745_c0_g1_i1	1811	1822	yes	yes	3	3.7686e-07	131.69	2301900	367		1
HITIFSPEGR	GSSAGFDRHITIFSPE	TIFSPEGRLYQVEYAF	R	H	I	G	R	L	10	0	1155.6	comp205463_c0_seq1_5 len=574 path=[552:0-573]	comp205463_c0_seq1_5 len=574 path=[552:0-573]	32	41	yes	yes	2	0.0066253	108.47	49487000			1
HITPTLTNELFK	DSAGKFDRHITPTLTN	TLTNELFKSGTNSLDL	R	H	I	F	K	S	12	0	1412.77	Haliotis_sp_idb_25746_c0_g1_i1;Haliotis_sp_idb_25748_c0_g1_i1;Haliotis_sp_CLC_532_c0_g1_i1	Haliotis_sp_idb_25746_c0_g1_i1	476	487	yes	no	2;3	1.0326e-26	213.06	1357900000			48
HLDAFSICIR	GTQDGICRHLDAFSIC	DAFSICIREKVATCGQ	R	H	L	I	R	E	10	0	1230.62	Haliotis_sp_Tri_63526_c0_g1_i1;comp106899_c0_seq4_6 len=3327 path=[3967:0-130 4098:131-133 4101:134-192 14206:193-201 14215:202-202 8712:203-227 4195:228-298 4266:299-304 4272:305-443 4411:444-450 4418:451-596 14358:597-603 11582:604-614 4582:615-629 4597:630-696 12542:697-731 4692:732-756 4717:757-798 4759:799-842 4804:843-974 4936:975-980 4942:981-1019 4981:1020-1172 12078:1173-1193 5168:1194-1…
98-3821 7772:3822-3860 10777:3861-3884 7835:3885-3886 7837:3887-3901 7852:3902-3935 7886:3936-3955 7906:3956-3958 12344:3959-4012];tr|B3TK30|B3TK30_HALDV Putative uncharacterized protein (Fragment) OS=Haliotis diversicolor PE=2 SV=1	Haliotis_sp_Tri_63526_c0_g1_i1	567	576	yes	no	2	0.01081	100.88
HLEETYADLR	STADNLKKHLEETYAD	EETYADLRQTLLQQPP	K	H	L	L	R	Q	10	0	1245.6	Haliotis_sp_idb_9682_c0_g1_i1;Haliotis_sp_idb_9680_c0_g1_i1;comp103088_c0_seq3_4 len=1097 path=[2565:0-38 2604:39-86 2652:87-145 9223:146-167 11254:168-171 11258:172-172 2738:173-187 2753:188-234 11325:235-240 2806:241-248 11338:249-256 11346:257-276 11366:277-278 71:279-289 82:290-351 144:352-404 7840:405-405 198:406-429 11450:430-452 245:453-465 258:466-497 290:498-549 342:550-559 352:560-616 1…	Haliotis_sp_idb_9682_c0_g1_i1	49	58	yes	no	2	2.4796e-05	162.36	33749000			6
HLEINPDHPIVETLR	MGYMMAKKHLEINPDH	HPIVETLRQKAEADKN	K	H	L	L	R	Q	15	0	1781.94	comp65289_c1_seq1_1 len=588 path=[9001:0-587]	comp65289_c1_seq1_1 len=588 path=[9001:0-587]	20	34	yes	yes	3	0.00039087	80.387	15929000			2
HLEINPDHSIIETLR	MGYMAAKKHLEINPDH	HSIIETLRQKAEADKN	K	H	L	L	R	Q	15	0	1785.94	comp65289_c0_seq2_1 len=2735 path=[1880:0-81 1962:82-114 6403:115-966 7256:967-2734]	comp65289_c0_seq2_1 len=2735 path=[1880:0-81 1962:82-114 6403:115-966 7256:967-2734]	644	658	yes	yes	3	5.3829e-28	160.81	3107700			1
HLIPAANTGESK	DILDVLDKHLIPAANT	AANTGESKVFYYKMKG	K	H	L	S	K	V	12	0	1236.65	comp111239_c0_seq1_1 len=1999 path=[1977:0-1998]	comp111239_c0_seq1_1 len=1999 path=[1977:0-1998]	134	145	yes	yes	2	0.0012877	99.5	3848900			2
HLLLAHPGPCSIEVR	DGGWTTEKHLLLAHPG	GPCSIEVREADSLSQK	K	H	L	V	R	E	15	0	1697.9	Haliotis_sp_Tri_100799_c0_g1_i1;comp99476_c0_seq1_3 len=3329 path=[3309:0-264 8103:265-265 8104:266-1076 8211:1077-1088 8223:1089-1279 4589:1280-1291 4601:1292-1764 5076:1765-2067 5379:2068-2209 5521:2210-2737 6049:2738-3124 6436:3125-3328]	Haliotis_sp_Tri_100799_c0_g1_i1	30	44	yes	no	3	0.0072066	68.277	2852700			0
HLLPDELGGPK	TIYYLRGRHLLPDELG	PDELGGPKTPYNLKPS	R	H	L	P	K	T	11	0	1174.63	Haliotis_sp_Tri_25106_c0_g1_i1	Haliotis_sp_Tri_25106_c0_g1_i1	139	149	yes	yes	2;3	0.00080229	118.28	308780000			15
HLLSPFPALQTPPLQGSGK	SHGPGESKHLLSPFPA	PPLQGSGKSREDVLPV	K	H	L	G	K	S	19	0	1987.09	Haliotis_sp_idb_12174_c0_g1_i1;Haliotis_sp_CLC_8754_c0_g1_i1	Haliotis_sp_idb_12174_c0_g1_i1	412	430	yes	no	2;3	1.6442e-10	97.352	12052000			10
HLPHQMALHER	LRDRLQGRHLPHQMAL	HQMALHERRRMGPTQL	R	H	L	E	R	R	11	0	1367.69	Haliotis_sp_idb_3591_c0_g1_i1	Haliotis_sp_idb_3591_c0_g1_i1	423	433	yes	yes	3;4	0.001338	95.094	344170000	444		29
HLQEQMKPFNPK	YPQMHGYKHLQEQMKP	QMKPFNPKPYYGAPLS	K	H	L	P	K	P	12	1	1495.76	Haliotis_sp_idb_16318_c0_g1_i1	Haliotis_sp_idb_16318_c0_g1_i1	148	159	yes	yes	3;4	0.00011521	113.42	191170000	352		7
HLQEQMKPFNPKPYYGAPLSDWK	YPQMHGYKHLQEQMKP	GAPLSDWKTRVGGNVF	K	H	L	W	K	T	23	2	2773.37	Haliotis_sp_idb_16318_c0_g1_i1	Haliotis_sp_idb_16318_c0_g1_i1	148	170	yes	yes	4	4.8352e-13	89.721	74244000	352		3
HLTGEFEK	GKTTFVKRHLTGEFEK	HLTGEFEKKYVATLGV	R	H	L	E	K	K	8	0	959.471	comp109641_c0_seq1_1 len=607 path=[585:0-606]	comp109641_c0_seq1_1 len=607 path=[585:0-606]	55	62	yes	yes	2	0.039311	120.15	1154900			1
HMSPADQLTIGQSSVR	GDVAQANRHMSPADQL	TIGQSSVRPVQNHAGF	R	H	M	V	R	P	16	0	1725.85	Haliotis_sp_Tri_12080_c0_g1_i1	Haliotis_sp_Tri_12080_c0_g1_i1	1381	1396	yes	yes	3	0.00025645	76.82	52249000	548		1
HMSPADQLTIGQSSVRPVQNHAGFK	GDVAQANRHMSPADQL	VQNHAGFKTSDVQPDS	R	H	M	F	K	T	25	1	2704.35	Haliotis_sp_Tri_12080_c0_g1_i1	Haliotis_sp_Tri_12080_c0_g1_i1	1381	1405	yes	yes	4	2.0683e-10	85.062	70814000	548		4
HMYIFPHDVTK	VLAIDSFRHMYIFPHD	IFPHDVTKDLDKPGLL	R	H	M	T	K	D	11	0	1386.68	Haliotis_sp_Tri_88331_c0_g1_i1;comp101550_c1_seq1_3 len=2684 path=[2888:0-1014 3903:1015-1703 15176:1704-1706 4595:1707-1802 4691:1803-1898 15270:1899-1899 4788:1900-1901 4790:1902-2034 4923:2035-2062 10588:2063-2111 5000:2112-2247 5136:2248-2262 5151:2263-2395 5284:2396-2405 5294:2406-2560 5449:2561-2590 5479:2591-2683]	Haliotis_sp_Tri_88331_c0_g1_i1	353	363	yes	no	3	0.0055365	77.744	51258000	1		3
HNAGVPFGSEGHRPGDVAQANR	GGMLMQRKHNAGVPFG	GDVAQANRHMSPADQL	K	H	N	N	R	H	22	1	2272.08	Haliotis_sp_Tri_12080_c0_g1_i1;Haliotis_sp_idb_12590_c0_g1_i1	Haliotis_sp_Tri_12080_c0_g1_i1	1359	1380	yes	no	4	3.8241e-29	133.21	198790000			9
HNEKGEIIHPSTSGSITR	SSSPSRLKHNEKGEII	STSGSITRQESPGNYV	K	H	N	T	R	Q	18	1	1961.99	Haliotis_sp_idb_8012_c0_g1_i1	Haliotis_sp_idb_8012_c0_g1_i1	373	390	yes	yes	4	4.347e-05	85.937	20375000			4
HNTPVLR	VNSALTMRHNTPVLRT	RHNTPVLRTSVNPNMS	R	H	N	L	R	T	7	0	835.466	Haliotis_sp_Tri_45070_c0_g1_i1	Haliotis_sp_Tri_45070_c0_g1_i1	1004	1010	yes	yes	2	0.033078	140.98	2183300			1
HNVDLDLPDSAPSGFR	YDDYMQSRHNVDLDLP	DSAPSGFRFPGLHYPP	R	H	N	F	R	F	16	0	1738.83	Haliotis_sp_CLC_554_c0_g1_i1	Haliotis_sp_CLC_554_c0_g1_i1	196	211	yes	yes	2	0.00054588	92.264	2565700			1
HPHVDPDVVQR	LGKTKGRRHPHVDPDV	VDPDVVQRLRDFYRPF	R	H	P	Q	R	L	11	0	1297.65	Haliotis_sp_Tri_123348_c0_g1_i1;comp98866_c0_seq1_1 len=3558 path=[1:0-163 165:164-165 167:166-323 325:324-2413 2415:2414-2430 2432:2431-2654 2658:2655-2725 2729:2726-2749 2753:2750-2843 2847:2844-2867 2871:2868-3005 3009:3006-3029 3033:3030-3057 3061:3058-3081 3085:3082-3089 3093:3090-3113 3117:3114-3133 3137:3134-3157 3161:3158-3177 3181:3178-3201 3205:3202-3392 3396:3393-3393 3397:3394-3417 34…	Haliotis_sp_Tri_123348_c0_g1_i1	407	417	yes	no	3	1.7136e-08	155.11	99194000			17
HPQTLPPGAASFLPPGAAPLVPPPGQR	RPVPSPGRHPQTLPPG	LVPPPGQRYPYLATSN	R	H	P	Q	R	Y	27	0	2669.44	Haliotis_sp_idb_34528_c0_g1_i1	Haliotis_sp_idb_34528_c0_g1_i1	182	208	yes	yes	3;4	2.0944e-30	107.88	521280000			20
HPSCSGLIDGYHPVISSR	TCIPCHQRHPSCSGLI	YHPVISSRNHYMYCDS	R	H	P	S	R	N	18	0	1980.95	Haliotis_sp_Tri_7902_c0_g1_i1	Haliotis_sp_Tri_7902_c0_g1_i1	211	228	yes	yes	3	5.2879e-26	138.05	92037000			3
HPSQEPSSPYIDIGR	YPGAQYSRHPSQEPSS	SPYIDIGRPSGIEHNF	R	H	P	G	R	P	15	0	1681.81	Haliotis_sp_Tri_12080_c0_g1_i1;Haliotis_sp_idb_12590_c0_g1_i1	Haliotis_sp_Tri_12080_c0_g1_i1	1294	1308	yes	no	2;3	0.00075885	71.08	57418000			2
HPSQEPSSPYIDIGRPSGIEHNFQTVGR	YPGAQYSRHPSQEPSS	HNFQTVGRTRASIRRR	R	H	P	G	R	T	28	1	3104.51	Haliotis_sp_Tri_12080_c0_g1_i1;Haliotis_sp_idb_12590_c0_g1_i1	Haliotis_sp_Tri_12080_c0_g1_i1	1294	1321	yes	no	4;5	4.9296e-18	92.463	191930000			6
HQGVMVGMGQK	PSIVGRPRHQGVMVGM	VMVGMGQKDSYVGDEA	R	H	Q	Q	K	D	11	0	1170.56	tr|B3TK83|B3TK83_HALDV Beta-actin 2 OS=Haliotis diversicolor PE=2 SV=1;tr|Q256S1|Q256S1_HALTU Actin OS=Haliotis tuberculata GN=actin PE=2 SV=1;tr|B3SNT2|B3SNT2_HALDV Actin OS=Haliotis diversicolor PE=2 SV=1;Haliotis_sp_Tri_131427_c0_g1_i1;comp103470_c1_seq20_6 len=1319 path=[18001:0-239 25907:240-242 1593:243-278 25943:279-283 25948:284-287 25952:288-331 21354:332-362 1713:363-373 26024:374-391 1…	tr|B3TK83|B3TK83_HALDV Beta-actin 2 OS=Haliotis diversicolor PE=2 SV=1	40	50	yes	no	2;3	1.813e-07	153.33	183680000	17;18		5
HQNVIAVVSK	NSTTPDGRHQNVIAVV	NVIAVVSKDCIPIIST	R	H	Q	S	K	D	10	0	1093.62	Haliotis_sp_idb_52687_c0_g1_i1	Haliotis_sp_idb_52687_c0_g1_i1	173	182	yes	yes	2	4.006e-05	159.94	151850000			7
HSGNITFDEIVNIAR	RKKQKNIKHSGNITFD	DEIVNIARQMRHRSLA	K	H	S	A	R	Q	15	0	1684.85	comp24361_c0_seq2_2 len=604 path=[1:0-361 363:362-603];comp24361_c0_seq1_1 len=264 path=[1163:0-21 363:22-263]	comp24361_c0_seq2_2 len=604 path=[1:0-361 363:362-603]	123	137	yes	no	2;3	5.5348e-06	95.067	4582100			4
HSLPGSHGTNVKPYIGPTR	HAPHSQFRHSLPGSHG	KPYIGPTRQSMPPSIP	R	H	S	T	R	Q	19	1	2017.05	Haliotis_sp_Tri_45070_c0_g1_i1	Haliotis_sp_Tri_45070_c0_g1_i1	122	140	yes	yes	3;4	3.6065e-25	139.08	1011100000			22
HSQSVSKPSQTGFSGTISR	VPSITISRHSQSVSKP	GFSGTISRSAQSTSIF	R	H	S	S	R	S	19	1	1989.99	Haliotis_sp_idb_17035_c0_g1_i1	Haliotis_sp_idb_17035_c0_g1_i1	87	105	yes	yes	2;3;4	1.6363e-54	173.21	7355100000			79
HSYLDKPIIAR	NTDSFSVKHSYLDKPI	LDKPIIARFVKFHTVH	K	H	S	A	R	F	11	1	1311.73	Haliotis_sp_idb_10148_c0_g1_i1;Haliotis_sp_idb_10147_c0_g1_i1;comp92459_c0_seq7_1 len=3536 path=[24690:0-221 24912:222-228 10457:229-730 14471:731-737 10966:738-1008 11237:1009-1009 11238:1010-2109 12338:2110-2977 3338:2978-3503 522:3504-3535];comp92459_c0_seq4_1 len=3629 path=[23354:0-114 10250:115-321 10457:322-823 14471:824-830 10966:831-1101 11237:1102-1102 11238:1103-2202 12338:2203-3070 333…	Haliotis_sp_idb_10148_c0_g1_i1	145	155	yes	no	3	3.9509e-10	150.09	39870000			5
HTLLSMVDQLNINDNNQR	TIDFQTLKHTLLSMVD	NINDNNQRFGVVLYST	K	H	T	Q	R	F	18	0	2124.04	Haliotis_sp_Tri_63812_c0_g1_i1	Haliotis_sp_Tri_63812_c0_g1_i1	318	335	yes	yes	2;3	3.3282e-48	163.41	289880000	613		20
HTQMLHHVMNSLQK	NHQQAVVRHTQMLHHV	HVMNSLQKELNRFQGS	R	H	T	Q	K	E	14	0	1702.84	Haliotis_sp_idb_5580_c0_g1_i1	Haliotis_sp_idb_5580_c0_g1_i1	705	718	yes	yes	3;4	1.1316e-06	108.58	12462000	491;492		5
HTSTHVNTLPAQPPRPQSNLK	SVTIDLQKHTSTHVNT	PRPQSNLKTKQQHSHH	K	H	T	L	K	T	21	1	2322.22	comp59223_c0_seq1_2 len=530 path=[1:0-47 49:48-413 415:414-471 1077:472-529]	comp59223_c0_seq1_2 len=530 path=[1:0-47 49:48-413 415:414-471 1077:472-529]	122	142	yes	yes	3;4	1.5292e-09	101.17	968880000			19
HTSTHVNTLPEQPPRPQSNLK	SVTIDLQKHTSTHVNT	PRPQSNLKTKQQHSHH	K	H	T	L	K	T	21	1	2380.22	Haliotis_sp_Tri_28544_c0_g1_i1	Haliotis_sp_Tri_28544_c0_g1_i1	363	383	yes	yes	3;4	1.3879e-18	108.14	871510000			29
HTSVDLNYRPLMK	SLECVYKRHTSVDLNY	LNYRPLMKAAHFYEKR	R	H	T	M	K	A	13	1	1572.81	comp101638_c0_seq5_5 len=1626 path=[2732:0-74 10580:75-88 10594:89-96 2829:97-107 2840:108-110 2843:111-137 7690:138-156 2889:157-160 2893:161-208 8024:209-223 10658:224-253 10688:254-275 3004:276-354 9007:355-414 3142:415-524 3252:525-1187 3915:1188-1601 10991:1602-1602 10992:1603-1625];comp101638_c0_seq1_5 len=2332 path=[2732:0-74 10580:75-88 10594:89-96 2829:97-107 2840:108-110 2843:111-137 76…	comp101638_c0_seq5_5 len=1626 path=[2732:0-74 10580:75-88 10594:89-96 2829:97-107 2840:108-110 2843:111-137 7690:138-156 2889:157-160 2893:161-208 8024:209-223 10658:224-253 10688:254-275 3004:276-354 9007:355-414 3142:415-524 3252:525-1187 3915:1188-1601 10991:1602-1602 10992:1603-1625]	125	137	yes	no	3	5.5637e-10	144.1	180490000	3		13
HVFGESDELIGQK	VLGHSERRHVFGESDE	SDELIGQKVSHALAEG	R	H	V	Q	K	V	13	0	1457.72	comp23692_c0_seq1_3 len=1292 path=[1:0-1291]	comp23692_c0_seq1_3 len=1292 path=[1:0-1291]	102	114	yes	yes	3	3.7365e-05	107.09	76545000			1
HVGMAVAGLLADAR	KRLFNVDRHVGMAVAG	AGLLADARSLADIA__	R	H	V	A	R	S	14	0	1379.73	comp40524_c0_seq1_2 len=240 path=[1:0-168 170:169-239]	comp40524_c0_seq1_2 len=240 path=[1:0-168 170:169-239]	61	74	yes	yes	2	0.0072799	65.895	6877500	81		1
HVLVTLGEK	TVMGAEIRHVLVTLGE	VLVTLGEKMTEEEVEM	R	H	V	E	K	M	9	0	994.581	comp41851_c0_seq2_2 len=628 path=[1:0-450 452:451-627];comp41851_c0_seq1_2 len=673 path=[1:0-450 1300:451-495 452:496-672]	comp41851_c0_seq2_2 len=628 path=[1:0-450 452:451-627]	119	127	yes	no	2	0.0021711	182.65	9059700			2
HVNSFTGK	SLTGNPTKHVNSFTGK	HVNSFTGKSFPSRFGS	K	H	V	G	K	S	8	0	888.445	Haliotis_sp_CLC_1125_c0_g1_i1	Haliotis_sp_CLC_1125_c0_g1_i1	417	424	yes	yes	2	0.024217	140.83	1631900			1
HVVGYFEAK	EELNNKKRHVVGYFEA	VVGYFEAKNSDTYKTF	R	H	V	A	K	N	9	0	1048.53	Haliotis_sp_Tri_88331_c0_g1_i1;comp101550_c1_seq1_3 len=2684 path=[2888:0-1014 3903:1015-1703 15176:1704-1706 4595:1707-1802 4691:1803-1898 15270:1899-1899 4788:1900-1901 4790:1902-2034 4923:2035-2062 10588:2063-2111 5000:2112-2247 5136:2248-2262 5151:2263-2395 5284:2396-2405 5294:2406-2560 5449:2561-2590 5479:2591-2683]	Haliotis_sp_Tri_88331_c0_g1_i1	187	195	yes	no	2	0.025141	100.57	26353000			1
HVVVSLSASTSSR	EEPNTQIKHVVVSLSA	LSASTSSRLSSSPSRL	K	H	V	S	R	L	13	0	1328.7	Haliotis_sp_idb_8012_c0_g1_i1	Haliotis_sp_idb_8012_c0_g1_i1	351	363	yes	yes	2;3	1.4721e-05	115.33	89115000			7
IAEVQWR	LQRPLAARIAEVQWRS	RIAEVQWRSQMPSMLA	R	I	A	W	R	S	7	0	900.482	Haliotis_sp_Tri_127820_c0_g1_i1	Haliotis_sp_Tri_127820_c0_g1_i1	119	125	yes	yes	2	0.026985	143.37	161200000			2
IAGGGDLIPIR	QVSNLQCKIAGGGDLI	GGDLIPIRTPEYRAWV	K	I	A	I	R	T	11	0	1080.63	Haliotis_sp_idb_50884_c0_g1_i1	Haliotis_sp_idb_50884_c0_g1_i1	27	37	yes	yes	2	2.1006e-05	120.06	3404100000			34
IAIFEYSDR	RLRNRGLKIAIFEYSD	AIFEYSDRIGGRMFTA	K	I	A	D	R	I	9	0	1112.55	Haliotis_sp_Tri_25106_c0_g1_i1	Haliotis_sp_Tri_25106_c0_g1_i1	66	74	yes	yes	2	0.00060083	146.69	351110000			23
IAIYELLFK	MLMPKKNRIAIYELLF	AIYELLFKEGVMVAKK	R	I	A	F	K	E	9	0	1108.65	comp23840_c0_seq1_4 len=564 path=[1:0-218 220:219-563]	comp23840_c0_seq1_4 len=564 path=[1:0-218 220:219-563]	18	26	yes	yes	2	0.015623	102.07	10343000			1
IAPHLSEALQR	LPQNQDPKIAPHLSEA	HLSEALQRMPEPQRTQ	K	I	A	Q	R	M	11	0	1233.68	Haliotis_sp_idb_20008_c0_g1_i1;comp45250_c0_seq1_3 len=312 path=[1:0-311];Haliotis_sp_Tri_79915_c0_g1_i1	Haliotis_sp_idb_20008_c0_g1_i1	590	600	yes	no	2;3	4.3833e-05	116.55	1564400000			16
IAVAAASKPAVEIK	GVNMMMRKIAVAAASK	SKPAVEIKQENDTFYI	K	I	A	I	K	Q	14	1	1366.82	comp53070_c0_seq1_3 len=765 path=[1:0-692 694:693-764]	comp53070_c0_seq1_3 len=765 path=[1:0-692 694:693-764]	73	86	yes	yes	2;3	0.011156	79.875	10494000			3
IAVAAQNCYK	ARQKLDPKIAVAAQNC	VAAQNCYKVTNGAFTG	K	I	A	Y	K	V	10	0	1136.56	comp23692_c0_seq1_3 len=1292 path=[1:0-1291]	comp23692_c0_seq1_3 len=1292 path=[1:0-1291]	61	70	yes	yes	2	0.004494	104.2	8568200			1
IAYSIDAGAR	VIYDYKKRIAYSIDAG	YSIDAGARTCTKFPVE	R	I	A	A	R	T	10	0	1035.53	Haliotis_sp_Tri_31892_c0_g1_i1;comp22593_c0_seq1_3 len=735 path=[1:0-734]	Haliotis_sp_Tri_31892_c0_g1_i1	81	90	yes	no	2	1.1386e-06	166.07	10360000000			36
ICPQITEYCFSYDR	HSPFQDPRICPQITEY	EYCFSYDRTSIIGPDN	R	I	C	D	R	T	14	0	1850.8	Haliotis_sp_Tri_72839_c0_g1_i1	Haliotis_sp_Tri_72839_c0_g1_i1	47	60	yes	yes	2	0.0011249	82.651	1155400			1
ICPWNNPR	HKGYFEFRICPWNNPR	ICPWNNPRLAVNQSCL	R	I	C	P	R	L	8	0	1055.5	Haliotis_sp_CLC_1125_c0_g1_i1	Haliotis_sp_CLC_1125_c0_g1_i1	124	131	yes	yes	2	0.03874	116.54	33384000			4
ICYAPNEIR	SGYLIPPRICYAPNEI	CYAPNEIRNCADIAIT	R	I	C	I	R	N	9	0	1134.55	Haliotis_sp_idb_66139_c0_g1_i1	Haliotis_sp_idb_66139_c0_g1_i1	101	109	yes	yes	2	0.022828	96.668	15406000			2
IDELMKPMLAGVK	PVSNQLPKIDELMKPM	KPMLAGVKLSNSLPQL	K	I	D	V	K	L	13	1	1443.78	Haliotis_sp_idb_44191_c0_g1_i1	Haliotis_sp_idb_44191_c0_g1_i1	246	258	yes	yes	3	0.0022426	72.29	161060000	478;479		12
IDGLHYFPGR	TKPSCAGKIDGLHYFP	GLHYFPGRELGEEFIQ	K	I	D	G	R	E	10	0	1173.59	Haliotis_sp_idb_1745_c0_g1_i1;Haliotis_sp_CLC_2232_c0_g1_i1	Haliotis_sp_idb_1745_c0_g1_i1	1588	1597	yes	no	2;3	0.00075553	127.76	866950000			20
IDQIPSYIYYLSLK	ANIHRRMKIDQIPSYI	YIYYLSLKNKPAQFAK	K	I	D	L	K	N	14	0	1714.92	Haliotis_sp_Tri_1743_c0_g1_i1;comp89145_c0_seq2_3 len=654 path=[1328:0-27 1356:28-167 1496:168-194 1523:195-206 1535:207-257 1586:258-313 1642:314-316 1645:317-321 1650:322-401 1730:402-455 1784:456-496 1825:497-511 1840:512-583 1912:584-595 1924:596-618 1947:619-653]	Haliotis_sp_Tri_1743_c0_g1_i1	157	170	yes	no	2;3	0.00029959	80.102	85236000			7
IDTIEIITDR	DYFEEYGKIDTIEIIT	TIEIITDRQSGKKRGF	K	I	D	D	R	Q	10	0	1187.64	comp63526_c0_seq4_3 len=1096 path=[1:0-862 984:863-1072 3475:1073-1095];comp63526_c0_seq1_3 len=1216 path=[1:0-862 864:863-982 984:983-1192 3475:1193-1215];comp63526_c0_seq2_3 len=1573 path=[1:0-862 984:863-1072 1194:1073-1413 1535:1414-1572];comp63526_c0_seq3_3 len=1693 path=[1:0-862 864:863-982 984:983-1192 1194:1193-1533 1535:1534-1692]	comp63526_c0_seq4_3 len=1096 path=[1:0-862 984:863-1072 3475:1073-1095]	174	183	yes	no	2	0.00041163	141.1	4856500			2
IDTITDDR	MREALEDRIDTITDDR	IDTITDDRTPDDQDDL	R	I	D	D	R	T	8	0	947.456	Haliotis_sp_idb_42421_c0_g1_i1	Haliotis_sp_idb_42421_c0_g1_i1	19	26	no	no	2	0.013546	97.431	0			1
IDVVVNNAGILR	TALDNFGRIDVVVNNA	VNNAGILRDKSFARIS	R	I	D	L	R	D	12	0	1281.74	Haliotis_sp_Tri_79097_c0_g1_i1;comp102257_c0_seq1_2 len=2462 path=[3136:0-266 3403:267-282 9539:283-584 9622:585-588 9626:589-593 3730:594-606 3743:607-1049 4186:1050-1053 4190:1054-1220 4357:1221-1227 9821:1228-1313 4450:1314-1350 4487:1351-1840 6294:1841-2461];comp102257_c0_seq2_2 len=3158 path=[3136:0-266 3403:267-282 9539:283-584 9622:585-588 9626:589-593 3730:594-606 3743:607-1049 4186:1050-…	Haliotis_sp_Tri_79097_c0_g1_i1	102	113	yes	no	2	0.0001898	105.46	3340900			1
IDYEFGGR	AMDALSVRIDYEFGGR	IDYEFGGRTINSNRLI	R	I	D	G	R	T	8	0	955.44	Haliotis_sp_Tri_111928_c0_g1_i1;comp64272_c0_seq1_3 len=1172 path=[1150:0-1147 2298:1148-1171]	Haliotis_sp_Tri_111928_c0_g1_i1	222	229	yes	no	2	0.023338	143.89	463260000			6
IEAMDIEGDPEHCADYIK	GKYTFVLKIEAMDIEG	EHCADYIKIDHKKYCG	K	I	E	I	K	I	18	0	2104.91	Haliotis_sp_Tri_808_c0_g1_i1;comp157484_c0_seq1_1 len=611 path=[1:0-610]	Haliotis_sp_Tri_808_c0_g1_i1	72	89	yes	no	3	9.5967e-05	80.738	5407500	55		1
IEAYKNVPNFPSFK	CFKSSGNKIEAYKNVP	VPNFPSFKGVCAHLDI	K	I	E	F	K	G	14	1	1652.86	comp70759_c0_seq1_2 len=449 path=[1:0-87 89:88-101 103:102-218 220:219-370 372:371-448]	comp70759_c0_seq1_2 len=449 path=[1:0-87 89:88-101 103:102-218 220:219-370 372:371-448]	95	108	yes	yes	2;3	1.6067e-06	102.65	99617000			6
IEDLSQQAQLAAAEK	YIVFGEAKIEDLSQQA	AQLAAAEKFKVQGEAV	K	I	E	E	K	F	15	0	1613.83	comp109573_c0_seq1_2 len=817 path=[795:0-816]	comp109573_c0_seq1_2 len=817 path=[795:0-816]	144	158	yes	yes	2	0.0018731	82.59	2218000			1
IEDVTPIPSDSTR	RSGMKIGRIEDVTPIP	PIPSDSTRRKGU____	R	I	E	T	R	R	13	0	1428.71	comp53399_c0_seq1_3 len=417 path=[395:0-248 644:249-416];tr|B6RB78|B6RB78_HALDI Ribosomal protein S14 OS=Haliotis discus discus PE=2 SV=1;comp108886_c0_seq1_6 len=474 path=[1:0-473];Haliotis_sp_Tri_2069_c0_g1_i1;comp25076_c0_seq1_2 len=509 path=[487:0-508]	comp53399_c0_seq1_3 len=417 path=[395:0-248 644:249-416]	123	135	yes	no	2	6.3999e-05	116.19	3396100			1
IEEISKSDLDLYIEK	LKEVSAEKIEEISKSD	DLDLYIEKCHEFHLTL	K	I	E	E	K	C	15	1	1793.93	comp98044_c0_seq5_2 len=630 path=[1516:0-58 1575:59-108 1625:109-129 1646:130-263 1780:264-270 1787:271-569 6139:570-574 6144:575-586 5788:587-629];Haliotis_sp_Tri_52786_c0_g1_i1;comp98044_c0_seq2_2 len=1470 path=[1516:0-58 1575:59-108 1625:109-129 1646:130-263 1780:264-270 1787:271-569 6139:570-574 6144:575-586 2103:587-594 2111:595-1113 2630:1114-1130 2647:1131-1259 2776:1260-1391 2908:1392-141…	comp98044_c0_seq5_2 len=630 path=[1516:0-58 1575:59-108 1625:109-129 1646:130-263 1780:264-270 1787:271-569 6139:570-574 6144:575-586 5788:587-629]	104	118	yes	no	3	1.2405e-17	134.14	1670300			1
IEGDMIVCAAYAHELPK	ICQIAYARIEGDMIVC	AYAHELPKYGVKVGLT	R	I	E	P	K	Y	17	0	1915.92	comp46520_c0_seq1_3 len=1006 path=[987:0-754 1745:755-1005]	comp46520_c0_seq1_3 len=1006 path=[987:0-754 1745:755-1005]	86	102	yes	yes	3	1.1644e-15	84.653	3515300	83		2
IETDVTHFKCMK	TCSWYFCKIETDVTHF	VTHFKCMKHFFUKUVT	K	I	E	M	K	H	12	1	1507.72	comp6958_c0_seq1_5 len=265 path=[243:0-89 333:90-264]	comp6958_c0_seq1_5 len=265 path=[243:0-89 333:90-264]	44	55	yes	yes	2	0.004016	100.88	45000000	110		1
IFGCAPLSLCNR	YCTPENKKIFGCAPLS	APLSLCNRNLIGNLTV	K	I	F	N	R	N	12	0	1406.68	Haliotis_sp_Tri_83476_c0_g1_i1	Haliotis_sp_Tri_83476_c0_g1_i1	340	351	yes	yes	2	2.5762e-10	143.97	397780000			23
IFGVTTLDIVR	HGVYNPNKIFGVTTLD	VTTLDIVRANTFVAEL	K	I	F	V	R	A	11	0	1232.71	comp103921_c1_seq6_3 len=1085 path=[16188:0-912 13400:913-913 13401:914-1084]	comp103921_c1_seq6_3 len=1085 path=[16188:0-912 13400:913-913 13401:914-1084]	126	136	yes	yes	2	0.0075356	96.229	2917200			1
IGAEVYHNLK	SSFREAMRIGAEVYHN	AEVYHNLKNVIKEKYG	R	I	G	L	K	N	10	0	1142.61	comp80185_c0_seq1_5 len=1716 path=[1:0-517 519:518-558 3443:559-568 570:569-864 866:865-889 891:890-1715]	comp80185_c0_seq1_5 len=1716 path=[1:0-517 519:518-558 3443:559-568 570:569-864 866:865-889 891:890-1715]	217	226	yes	yes	2;3	0.00020551	144.65	208630000			8
IGAVIPIQAQK	QSSEFRRRIGAVIPIQ	VIPIQAQKVFLAYPYP	R	I	G	Q	K	V	11	0	1136.69	Haliotis_sp_Tri_25106_c0_g1_i1	Haliotis_sp_Tri_25106_c0_g1_i1	351	361	yes	yes	2	3.8997e-08	138.08	824520000			34
IGEHTPSALAIMENANVLAR	AKWRCVLKIGEHTPSA	ENANVLARYASICQQN	K	I	G	A	R	Y	20	0	2106.09	comp23247_c0_seq1_2 len=1455 path=[1433:0-1210 2644:1211-1454]	comp23247_c0_seq1_2 len=1455 path=[1433:0-1210 2644:1211-1454]	214	233	yes	yes	3	7.1769e-13	82.449	7963300	70		1
IGGHGAEYGAEALER	NIKAAWGKIGGHGAEY	YGAEALERMFASFPTT	K	I	G	E	R	M	15	0	1528.73	comp76692_c0_seq1_2 len=541 path=[1:0-204 206:205-224 226:225-303 305:304-540]	comp76692_c0_seq1_2 len=541 path=[1:0-204 206:205-224 226:225-303 305:304-540]	24	38	yes	yes	3	0.00033271	84.753	43394000			1
IGGIGTVPVGR	LPLQDVYKIGGIGTVP	IGTVPVGRVETGVLKP	K	I	G	G	R	V	11	0	1024.6	comp48128_c0_seq1_4 len=1730 path=[1:0-117 119:118-1729];tr|Q45Y88|Q45Y88_HALRU Elongation factor 1-alpha (Fragment) OS=Haliotis rufescens PE=2 SV=1;Haliotis_sp_idb_34797_c0_g1_i1;Haliotis_sp_idb_14508_c0_g1_i1;comp86258_c0_seq3_4 len=1642 path=[1:0-745 747:746-1147 1149:1148-1463 1465:1464-1641];comp94822_c0_seq10_2 len=1668 path=[2393:0-32 21465:33-34 2428:35-73 21510:74-76 21513:77-97 2491:98-…	comp48128_c0_seq1_4 len=1730 path=[1:0-117 119:118-1729]	274	284	yes	no	2	0.0038324	100.88	462730000			10
IGGVQQDTILAEGLHFR	HRAIFFNRIGGVQQDT	LAEGLHFRIPWFQYPI	R	I	G	F	R	I	17	0	1852.98	comp45228_c1_seq1_5 len=324 path=[1545:0-323]	comp45228_c1_seq1_5 len=324 path=[1545:0-323]	28	44	yes	yes	3	0.00017537	79.837	1771600			2
IGHYFEQNTVGSTWVR	CDKRRLDRIGHYFEQN	TVGSTWVRMSCAQGSL	R	I	G	V	R	M	16	0	1892.92	Haliotis_sp_idb_5218_c0_g1_i1;Haliotis_sp_idb_5212_c0_g1_i1	Haliotis_sp_idb_5218_c0_g1_i1	228	243	yes	no	2;3;4	2.2517e-28	166.92	5079300000			35
IGLASYQTK	AKTVPLTRIGLASYQT	GLASYQTKVKVMGAPK	R	I	G	T	K	V	9	0	979.534	Haliotis_sp_Tri_62946_c0_g1_i1;Haliotis_sp_idb_29553_c0_g1_i1;comp99065_c0_seq1_4 len=2210 path=[1:0-324 326:325-450 452:451-460 462:461-530 532:531-594 596:595-630 632:631-644 646:645-679 4616:680-720 722:721-755 4398:756-841 843:842-891 893:892-1008 1010:1009-1027 1029:1028-2068 6394:2069-2078 6405:2079-2209];Haliotis_sp_idb_29552_c0_g1_i1	Haliotis_sp_Tri_62946_c0_g1_i1	214	222	yes	no	2	0.0079187	126.07	181590000			5
IGYNIDAEAR	VIYDYRKRIGYNIDAE	YNIDAEARTCTTFPVR	R	I	G	A	R	T	10	0	1120.55	Haliotis_sp_idb_22001_c0_g1_i1;Haliotis_sp_idb_22004_c0_g1_i1	Haliotis_sp_idb_22001_c0_g1_i1	112	121	no	no	2	0.00075171	128.91	996390000			9
IHSHRVTPQPTFR	FLQRYPSRIHSHRVTP	VTPQPTFRRLNFTKPT	R	I	H	F	R	R	13	1	1574.84	Haliotis_sp_Tri_45070_c0_g1_i1	Haliotis_sp_Tri_45070_c0_g1_i1	1084	1096	yes	yes	3	0.006588	78.324	1863100			0
IHTEQLSLR	GDDQTTSRIHTEQLSL	HTEQLSLRTRLHFDDV	R	I	H	L	R	T	9	0	1095.6	Haliotis_sp_Tri_113162_c0_g1_i1;Haliotis_sp_idb_44566_c0_g1_i1;comp104605_c0_seq2_6 len=2335 path=[2313:0-312 2626:313-332 2646:333-432 2746:433-450 9175:451-481 2795:482-488 2802:489-638 9252:639-644 2958:645-660 2974:661-703 9278:704-706 4648:707-762 4704:763-779 3093:780-804 9350:805-805 3119:806-811 3125:812-818 9364:819-828 3142:829-875 3189:876-955 9397:956-977 9419:978-986 9428:987-990 330…	Haliotis_sp_Tri_113162_c0_g1_i1	175	183	yes	no	3	0.03083	66.504	30935000			1
IICDNTDTFFVQANAFR	IRKASLSKIICDNTDT	FVQANAFRKARRYRNP	K	I	I	F	R	K	17	0	2030.95	Haliotis_sp_idb_25746_c0_g1_i1;Haliotis_sp_CLC_532_c0_g1_i1;comp44198_c0_seq1_4 len=232 path=[210:0-231]	Haliotis_sp_idb_25746_c0_g1_i1	621	637	yes	no	2;3	3.0658e-48	176.4	63522000			12
IIEHQHQLR	NRLHQRQKIIEHQHQL	IEHQHQLREQHTRLQK	K	I	I	L	R	E	9	0	1172.64	Haliotis_sp_idb_5580_c0_g1_i1;comp8431_c0_seq1_4 len=630 path=[1:0-629]	Haliotis_sp_idb_5580_c0_g1_i1	1000	1008	yes	no	3	0.012525	84.615	6648100			2
IINEPTAAAIAYGLDKR	IAGLNVMRIINEPTAA	IAYGLDKREGEKNILV	R	I	I	K	R	E	17	1	1814.99	comp136401_c0_seq1_5 len=2422 path=[2400:0-2421];Haliotis_sp_Tri_2770_c0_g1_i1;comp99703_c0_seq1_2 len=2817 path=[2795:0-1060 3856:1061-1739 4535:1740-1764 4560:1765-1802 4598:1803-1812 4608:1813-1836 4632:1837-2307 5103:2308-2429 5225:2430-2816]	comp136401_c0_seq1_5 len=2422 path=[2400:0-2421]	240	256	yes	no	3	1.4967e-06	105.9	32656000			7
IINEPTAAALAYGIDKK	IAGLEVKRIINEPTAA	LAYGIDKKQGDNIVAV	R	I	I	K	K	Q	17	1	1786.98	tr|E0YDV8|E0YDV8_9GAMM Heat shock protein 70 (Fragment) OS=Shewanella haliotis GN=Hsp70 PE=3 SV=1	tr|E0YDV8|E0YDV8_9GAMM Heat shock protein 70 (Fragment) OS=Shewanella haliotis GN=Hsp70 PE=3 SV=1	10	26	yes	yes	3	1.2945e-05	99.044	49119000			2
IINEPTAAALAYGLDK	IAGLNLLRIINEPTAA	ALAYGLDKNLRGEKNV	R	I	I	D	K	N	16	0	1658.89	Haliotis_sp_idb_22145_c0_g1_i1;comp101254_c0_seq1_3 len=2326 path=[1:0-118 6771:119-257 6801:258-276 278:277-301 6835:302-1057 1059:1058-1060 1062:1061-2097 7204:2098-2118 2120:2119-2174 7242:2175-2177 7245:2178-2192 7260:2193-2296 7349:2297-2303 7337:2304-2315 4903:2316-2325];comp101254_c0_seq2_3 len=2417 path=[1:0-118 6771:119-257 6801:258-276 278:277-301 6835:302-1057 1059:1058-1060 1062:1061-…	Haliotis_sp_idb_22145_c0_g1_i1	176	191	yes	no	2;3	3.9635e-06	93.226	57925000			5
IINMMPLITPEEFK	YMSDFIEKIINMMPLI	LITPEEFKVAQAGVEK	K	I	I	F	K	V	14	0	1674.87	Haliotis_sp_idb_17014_c0_g1_i1;Haliotis_sp_idb_17016_c0_g1_i1;Haliotis_sp_Tri_15512_c0_g1_i1	Haliotis_sp_idb_17014_c0_g1_i1	281	294	yes	no	2;3	0.00050681	86.944	95470000	355;356		10
IIPGFMCQGGDFTR	YKGSSFHRIIPGFMCQ	CQGGDFTRHNGTGGRS	R	I	I	T	R	H	14	0	1597.74	comp108991_c0_seq1_4 len=714 path=[692:0-713]	comp108991_c0_seq1_4 len=714 path=[692:0-713]	67	80	yes	yes	2	0.00039539	82.925	26526000	34		2
IIQLLDDYPK	WKSNYFLKIIQLLDDY	QLLDDYPKCFIVGADN	K	I	I	P	K	C	10	0	1216.67	comp71437_c1_seq1_4 len=827 path=[1:0-126 128:127-463 465:464-471 473:472-826]	comp71437_c1_seq1_4 len=827 path=[1:0-126 128:127-463 465:464-471 473:472-826]	35	44	yes	yes	2	0.0085713	93.096	3243700			1
IISSQLILLNPYR	IULMIRERIISSQLIL	LILLNPYRRMLRELRN	R	I	I	Y	R	R	13	0	1528.9	comp98766_c0_seq6_6 len=1489 path=[7765:0-36 3497:37-208 3669:209-223 3684:224-535 3996:536-559 4020:560-719 4180:720-759 568:760-787 8199:788-821 630:822-846 8235:847-914 723:915-924 8275:925-1140 949:1141-1193 1002:1194-1203 1012:1204-1290 1099:1291-1343 1152:1344-1420 8501:1421-1433 1242:1434-1443 8527:1444-1453 1262:1454-1463 1272:1464-1464 1273:1465-1488];comp98766_c0_seq1_6 len=1950 path=[7…	comp98766_c0_seq6_6 len=1489 path=[7765:0-36 3497:37-208 3669:209-223 3684:224-535 3996:536-559 4020:560-719 4180:720-759 568:760-787 8199:788-821 630:822-846 8235:847-914 723:915-924 8275:925-1140 949:1141-1193 1002:1194-1203 1012:1204-1290 1099:1291-1343 1152:1344-1420 8501:1421-1433 1242:1434-1443 8527:1444-1453 1262:1454-1463 1272:1464-1464 1273:1465-1488]	468	480	yes	no	2	0.021455	63.091	10478000		45	1
IIVDELKQEVISTSSK	KIWDLEGKIIVDELKQ	EVISTSSKAEPPQCTS	K	I	I	S	K	A	16	1	1787.99	comp17459_c0_seq1_4 len=265 path=[1:0-112 114:113-136 138:137-167 169:168-264]	comp17459_c0_seq1_4 len=265 path=[1:0-112 114:113-136 138:137-167 169:168-264]	21	36	yes	yes	2;3	0.0010219	89.484	40558000			3
IIWYVYQTR	QIYKIHLRIIWYVYQT	IWYVYQTRTTCSRDTD	R	I	I	T	R	T	9	0	1240.66	comp105979_c0_seq2_1 len=6044 path=[15627:0-29 7238:30-455 7664:456-479 7688:480-898 8107:899-901 8110:902-1066 8275:1067-1081 8290:1082-1481 18122:1482-2065 9274:2066-2069 9278:2070-2698 9907:2699-2895 10104:2896-3069 10278:3070-3126 10335:3127-3561 18556:3562-3611 10820:3612-3625 10834:3626-4200 11409:4201-4204 11413:4205-4878 12087:4879-4879 12088:4880-4903 12112:4904-5010 12219:5011-5011 1222…	comp105979_c0_seq2_1 len=6044 path=[15627:0-29 7238:30-455 7664:456-479 7688:480-898 8107:899-901 8110:902-1066 8275:1067-1081 8290:1082-1481 18122:1482-2065 9274:2066-2069 9278:2070-2698 9907:2699-2895 10104:2896-3069 10278:3070-3126 10335:3127-3561 18556:3562-3611 10820:3612-3625 10834:3626-4200 11409:4201-4204 11413:4205-4878 12087:4879-4879 12088:4880-4903 12112:4904-5010 12219:5011-5011 1222…	646	654	yes	no	4	0.024937	60.436	3706000		36;37	0
IIYGGSVTGATCK	DGVAQSTRIIYGGSVT	SVTGATCKELASQPDV	R	I	I	C	K	E	13	0	1325.66	comp23692_c0_seq1_3 len=1292 path=[1:0-1291]	comp23692_c0_seq1_3 len=1292 path=[1:0-1291]	208	220	yes	yes	2	0.00026079	98.337	30120000			3
IKTGISSLDSTSTGK	GSSANTVKIKTGISSL	LDSTSTGKGGQAGTSS	K	I	K	G	K	G	15	1	1493.79	Haliotis_sp_CLC_73_c0_g1_i1	Haliotis_sp_CLC_73_c0_g1_i1	386	400	yes	yes	2;3	0.00052321	103.13	72259000			8
ILAGLQGLHMTR	UVTERUTRILAGLQGL	LQGLHMTRTIFYRKSG	R	I	L	T	R	T	12	0	1308.73	comp100591_c0_seq2_3 len=1863 path=[9177:0-130 311:131-881 1062:882-1453 4068:1454-1862];comp100591_c0_seq4_3 len=1881 path=[9177:0-130 311:131-881 1062:882-1453 10936:1454-1455 9026:1456-1471 4068:1472-1880];comp100591_c0_seq6_2 len=2042 path=[1:0-309 311:310-1060 1062:1061-1632 4068:1633-2041];comp100591_c0_seq5_2 len=2060 path=[1:0-309 311:310-1060 1062:1061-1632 10936:1633-1634 9026:1635-1650…	comp100591_c0_seq2_3 len=1863 path=[9177:0-130 311:131-881 1062:882-1453 4068:1454-1862]	391	402	yes	no	2	0.010756	77.744	0	0		1
ILAPGNPMTDAFKPNQGFPQPSNR	SQGPNNFRILAPGNPM	GFPQPSNRFSGFQHPQ	R	I	L	N	R	F	24	1	2596.29	Haliotis_sp_idb_20008_c0_g1_i1;Haliotis_sp_idb_20009_c0_g1_i1	Haliotis_sp_idb_20008_c0_g1_i1	28	51	yes	no	3	1.5837e-17	98.3	214230000	383		8
ILATPPQEDAPSVDIANIR	SQVQSKKKILATPPQE	SVDIANIRMPTPPSYK	K	I	L	I	R	M	19	0	2019.06	comp1528_c0_seq1_1 len=423 path=[401:0-422]	comp1528_c0_seq1_1 len=423 path=[401:0-422]	44	62	yes	yes	2	0.00045748	64.454	2182600			1
ILDFIEPQINQGNRPSR	ARLDKDYKILDFIEPQ	NQGNRPSRKKPSDIPE	K	I	L	S	R	K	17	1	1996.05	Haliotis_sp_idb_6290_c0_g1_i1	Haliotis_sp_idb_6290_c0_g1_i1	730	746	yes	yes	3	0.0012149	69.331	29729000			2
ILDSVGIEADDDR	PSAKDIKKILDSVGIE	GIEADDDRLNKVISEL	K	I	L	D	R	L	13	0	1416.67	comp109220_c0_seq1_2 len=424 path=[402:0-423]	comp109220_c0_seq1_2 len=424 path=[402:0-423]	39	51	yes	yes	2	0.010346	78.814	1533700			1
ILDSVGIEADDDRLNK	PSAKDIKKILDSVGIE	ADDDRLNKVISELNGK	K	I	L	N	K	V	16	1	1771.9	comp109220_c0_seq1_2 len=424 path=[402:0-423]	comp109220_c0_seq1_2 len=424 path=[402:0-423]	39	54	yes	yes	2;3	2.8543e-12	107.5	39110000			4
ILDVVYNASNNELVR	EVATKKTRILDVVYNA	ASNNELVRTKTLVKNS	R	I	L	V	R	T	15	0	1717.9	comp74487_c0_seq1_4 len=674 path=[1774:0-342 1123:343-386 2176:387-399 1180:400-482 2212:483-525 1306:526-569 2344:570-615 1396:616-673];comp74487_c0_seq2_5 len=738 path=[716:0-406 1123:407-450 1167:451-463 1180:464-546 1263:547-589 1306:590-633 1350:634-679 1396:680-737];comp74256_c0_seq1_5 len=749 path=[727:0-37 765:38-61 789:62-76 804:77-218 946:219-265 993:266-748]	comp74487_c0_seq1_4 len=674 path=[1774:0-342 1123:343-386 2176:387-399 1180:400-482 2212:483-525 1306:526-569 2344:570-615 1396:616-673]	81	95	yes	no	2;3	1.8907e-20	103.76	11086000			1
ILEAVDAYCLANPSAR	IQKSCTSKILEAVDAY	CLANPSARFSDPTNCA	K	I	L	A	R	F	16	0	1761.87	Haliotis_sp_idb_982_c0_g1_i1	Haliotis_sp_idb_982_c0_g1_i1	232	247	yes	yes	2	0.00085475	87.429	5195800			2
ILFIFIDSDHTDNQR	AAEGFKGKILFIFIDS	SDHTDNQRILEFFGLK	K	I	L	Q	R	I	15	0	1832.91	comp174131_c0_seq1_2 len=1168 path=[1:0-1167]	comp174131_c0_seq1_2 len=1168 path=[1:0-1167]	240	254	yes	yes	2;3	0.0014222	81.904	2160300			2
ILGADTSVDLEETGR	MSSILEERILGADTSV	VDLEETGRVLSIGDGI	R	I	L	G	R	V	15	0	1574.78	comp111062_c0_seq1_3 len=2207 path=[2185:0-2206]	comp111062_c0_seq1_3 len=2207 path=[2185:0-2206]	76	90	yes	yes	2	1.9689e-16	152	4989500			1
ILGGSVLHLVLALR	EKTAADYKILGGSVLH	LHLVLALRGGGGLGQU	K	I	L	L	R	G	14	0	1459.92	comp139899_c0_seq1_6 len=530 path=[508:0-529]	comp139899_c0_seq1_6 len=530 path=[508:0-529]	74	87	yes	yes	3	0.00034125	78.814	1660600			1
ILMVGLDAAGK	LFGKKEMRILMVGLDA	VGLDAAGKTTILYKLK	R	I	L	G	K	T	11	0	1086.61	comp59460_c1_seq1_5 len=527 path=[1:0-432 434:433-526];comp267468_c0_seq1_1 len=246 path=[224:0-245];comp97374_c1_seq1_5 len=324 path=[8423:0-323];comp257534_c0_seq1_4 len=407 path=[1:0-406];Haliotis_sp_idb_68343_c0_g1_i1;Haliotis_sp_idb_8594_c0_g1_i1;Haliotis_sp_idb_19321_c0_g1_i1;Haliotis_sp_CLC_1128_c0_g1_i1;tr|B6RB72|B6RB72_HALDI ADP-ribosylation factor 2 OS=Haliotis discus discus PE=2 SV=1;c…	comp59460_c1_seq1_5 len=527 path=[1:0-432 434:433-526]	35	45	yes	no	2	0.028895	67.385	4782300			1
ILSISADIETIGEILK	PDSSGPERILSISADI	ETIGEILKKIIPTLEE	R	I	L	L	K	K	16	0	1713.98	comp109277_c0_seq1_4 len=2757 path=[1:0-2756]	comp109277_c0_seq1_4 len=2757 path=[1:0-2756]	118	133	yes	yes	2	0.0012776	80.738	21339000			3
ILTQATNAAK	AGQQHRHKILTQATNA	TQATNAAKSHLMRNLF	K	I	L	A	K	S	10	0	1029.58	Haliotis_sp_idb_27355_c0_g1_i1	Haliotis_sp_idb_27355_c0_g1_i1	187	196	yes	yes	2	0.00016518	145.84	396280000			13
ILYVDNPK	PASTPYPKILYVDNPK	ILYVDNPKFTNGMINW	K	I	L	P	K	F	8	0	960.528	Haliotis_sp_Tri_17455_c0_g1_i1;Haliotis_sp_Tri_2746_c0_g1_i1	Haliotis_sp_Tri_17455_c0_g1_i1	323	330	yes	no	2	0.022485	149.4	24990000000			12
IMHIQHQGDVHTIDNMLSR	PGFVVYNRIMHIQHQG	TIDNMLSRGAEFVKRQ	R	I	M	S	R	G	19	0	2244.09	Haliotis_sp_Tri_29101_c0_g1_i1;Haliotis_sp_CLC_652_c0_g1_i1	Haliotis_sp_Tri_29101_c0_g1_i1	280	298	yes	no	3;4	6.0417e-14	118.72	199600000	599;600		9
IMNTFSVVPSPK	IREEYPDRIMNTFSVV	FSVVPSPKVSDTVVEP	R	I	M	P	K	V	12	0	1318.7	comp109271_c0_seq1_3 len=1300 path=[1:0-1299];Haliotis_sp_idb_47786_c0_g1_i1;comp185247_c0_seq1_6 len=429 path=[407:0-428];tr|B6RB84|B6RB84_HALDI Beta-tubulin (Fragment) OS=Haliotis discus discus PE=2 SV=1;comp92408_c0_seq1_2 len=325 path=[1:0-41 2884:42-58 60:59-102 104:103-135 137:136-144 146:145-183 2933:184-197 2947:198-198 2948:199-209 727:210-243 2995:244-252 3004:253-263 781:264-285 3038:2…	sp|P41386|TBB_HALDI Tubulin beta chain (Fragment) OS=Haliotis discus PE=2 SV=1	216	227	no	no	2	0.018339	66.989	4803300			1
INALTAASEAACLIVSVDETIK	VWEPAMVRINALTAAS	VSVDETIKNPRSTVDP	R	I	N	I	K	N	22	0	2288.19	comp28550_c0_seq1_3 len=564 path=[1:0-456 458:457-563]	comp28550_c0_seq1_3 len=564 path=[1:0-456 458:457-563]	105	126	yes	yes	3	1.4115e-06	65.833	7468500			1
INTQPVNQQQQINSQSIDLSPINSK	SQSFHQPRINTQPVNQ	DLSPINSKLGHKSATN	R	I	N	S	K	L	25	0	2793.43	Haliotis_sp_idb_26568_c0_g1_i1;Haliotis_sp_idb_26567_c0_g1_i1;Haliotis_sp_CLC_2527_c0_g1_i1;comp3500_c0_seq1_5 len=399 path=[307:0-92 120:93-245 400:246-398]	Haliotis_sp_idb_26568_c0_g1_i1	410	434	yes	no	3	1.288e-09	64.256	5415100			1
INYVPNKPQSIISNCNR	FGLALNFRINYVPNKP	SIISNCNRPSVQLYIV	R	I	N	N	R	P	17	1	2016.02	Haliotis_sp_CLC_303_c0_g1_i1	Haliotis_sp_CLC_303_c0_g1_i1	613	629	yes	yes	3	1.2278e-05	88.427	8180200			1
IPAVVTQFMGMSIHDICAALTLK	AAGALVPKIPAVVTQF	ICAALTLKGTGAQSDA	K	I	P	L	K	G	23	0	2515.3	Haliotis_sp_idb_20008_c0_g1_i1;Haliotis_sp_CLC_363_c0_g1_i1	Haliotis_sp_idb_20008_c0_g1_i1	148	170	yes	no	3	3.5951e-43	135.54	24177000	384;385		5
IPCFDATTGTWAQPPPGMAPPSLTPALR	KVADAGCRIPCFDATT	PSLTPALREPMTALPL	R	I	P	L	R	E	28	0	2949.45	Haliotis_sp_idb_3591_c0_g1_i1	Haliotis_sp_idb_3591_c0_g1_i1	156	183	yes	yes	3	1.7787e-10	75.404	12904000	445		2
IPGAPTIPVMTTSAEAEGPCR	DPITADCKIPGAPTIP	AEAEGPCRTNPTAMFP	K	I	P	C	R	T	21	0	2154.04	Haliotis_sp_idb_1745_c0_g1_i1;Haliotis_sp_CLC_2232_c0_g1_i1	Haliotis_sp_idb_1745_c0_g1_i1	1329	1349	yes	no	2;3	2.3922e-19	110.56	126170000	368		7
IPGGATLIFEVDLIK	GDRGAPPKIPGGATLI	IFEVDLIKIERKEEL_	K	I	P	I	K	I	15	0	1584.91	Haliotis_sp_CLC_5354_c0_g1_i1;comp91372_c0_seq1_1 len=2171 path=[2149:0-1207 3357:1208-1276 3426:1277-1856 4006:1857-1938 4088:1939-1945 4095:1946-2170]	Haliotis_sp_CLC_5354_c0_g1_i1	125	139	yes	no	2	4.2565e-07	115.68	4796600			4
IPGTIPLK	PISSARLKIPGTIPLK	IPGTIPLKQIVDPAQY	K	I	P	L	K	Q	8	0	837.532	Haliotis_sp_idb_8012_c0_g1_i1	Haliotis_sp_idb_8012_c0_g1_i1	292	299	yes	yes	2	0.03105	127.02	44153000			6
IPLPLFIAK	HDNSFGMKIPLPLFIA	PLPLFIAKTPSQMSTP	K	I	P	A	K	T	9	0	1010.65	Haliotis_sp_idb_13068_c0_g1_i1;Haliotis_sp_CLC_146_c0_g1_i1;Haliotis_sp_idb_13069_c0_g1_i1	Haliotis_sp_idb_13068_c0_g1_i1	436	444	yes	no	2	0.033085	95.741	57667000			3
IPLVLDITSNHK	RRYRTGQKIPLVLDIT	LDITSNHKGYFEFRIC	K	I	P	H	K	G	12	0	1348.77	Haliotis_sp_CLC_1125_c0_g1_i1	Haliotis_sp_CLC_1125_c0_g1_i1	106	117	yes	yes	2;3	9.4688e-14	196.11	497870000			32
IPNGYLVPDPCNPR	AIPKYLDRIPNGYLVP	VPDPCNPRLSWRTVGH	R	I	P	P	R	L	14	0	1610.79	Haliotis_sp_idb_10968_c0_g1_i1;comp112534_c0_seq1_2 len=422 path=[400:0-421];Haliotis_sp_idb_10969_c0_g1_i1	Haliotis_sp_idb_10968_c0_g1_i1	27	40	yes	no	2	5.5029e-09	127.36	440920000			13
IPPNATLVFEVELFEFK	GAAGSPPKIPPNATLV	EVELFEFKGEDLTEEE	K	I	P	F	K	G	17	0	1992.06	comp133602_c0_seq1_1 len=1797 path=[1775:0-1796]	comp133602_c0_seq1_1 len=1797 path=[1775:0-1796]	158	174	yes	yes	2	0.0013078	75.376	13923000			1
IPSSAFMR	RNYIRIGKIPSSAFMR	IPSSAFMRLRGRTRQD	K	I	P	M	R	L	8	0	907.459	Haliotis_sp_Tri_90659_c0_g1_i1	Haliotis_sp_Tri_90659_c0_g1_i1	127	134	yes	yes	2	0.029866	96.492	71731000			1
IPYTNSLHANLQQR	HFICEKERIPYTNSLH	LHANLQQRDSLHANLQ	R	I	P	Q	R	D	14	0	1653.86	tr|F8J3D2|F8J3D2_HALLA Perlucin C protein OS=Haliotis laevigata GN=perlucin C PE=2 SV=1;sp|P82596|PLC_HALLA Perlucin OS=Haliotis laevigata PE=1 SV=3	sp|P82596|PLC_HALLA Perlucin OS=Haliotis laevigata PE=1 SV=3	132	145	no	no	2;3;4	1.9236e-50	218.16	40175000000			66
IQDPIFEDSFPVTCDEVKK	DVALYFNKIQDPIFED	VTCDEVKKYIPCPFKG	K	I	Q	K	K	Y	19	1	2266.08	Haliotis_sp_Tri_2952_c0_g1_i1;comp48289_c0_seq1_1 len=667 path=[921:0-507 1864:508-666];comp48289_c0_seq2_1 len=943 path=[921:0-507 1429:508-942];Haliotis_sp_idb_54202_c0_g1_i1	Haliotis_sp_Tri_2952_c0_g1_i1	102	120	yes	no	3	7.4127e-08	96.633	2811300			2
IQEAGTEVVK	QLATLTGRIQEAGTEV	EAGTEVVKAKAGAGSA	R	I	Q	V	K	A	10	0	1072.58	comp103921_c1_seq6_3 len=1085 path=[16188:0-912 13400:913-913 13401:914-1084]	comp103921_c1_seq6_3 len=1085 path=[16188:0-912 13400:913-913 13401:914-1084]	190	199	yes	yes	2	0.0091618	96.171	20176000			0
IQMAITSYLNGGGEIPSTGGGNIACVIR	PKEQMADKIQMAITSY	GNIACVIRDAKKKAGK	K	I	Q	I	R	D	28	0	2848.42	Haliotis_sp_idb_3591_c0_g1_i1	Haliotis_sp_idb_3591_c0_g1_i1	98	125	yes	yes	3	1.5781e-25	103.85	34167000	446		3
IQNEATTNLIK	LNGVHNEKIQNEATTN	EATTNLIKLLCDTYTG	K	I	Q	I	K	L	11	0	1243.68	Haliotis_sp_idb_25135_c0_g1_i1;comp104222_c2_seq1_2 len=2062 path=[1:0-128 11134:129-136 11142:137-428 430:429-438 440:439-524 526:525-526 528:527-1102 11701:1103-1103 1105:1104-1125 1127:1126-1160 1162:1161-1486 1488:1487-1497 1499:1498-1689 1691:1690-1714 11877:1715-1720 1722:1721-1737 1739:1738-1768 1770:1769-1784 11910:1785-1901 1903:1902-1927 11971:1928-1928 1930:1929-1952 1954:1953-2008 201…	Haliotis_sp_idb_25135_c0_g1_i1	217	227	yes	no	2	2.7888e-07	154.15	114050000			4
IQQLVQDIASLTLLEISDLNELLK	APKEYPPKIQQLVQDI	SDLNELLKKTLKIQDV	K	I	Q	L	K	K	24	0	2708.52	comp323382_c0_seq1_2 len=214 path=[192:0-213]	comp323382_c0_seq1_2 len=214 path=[192:0-213]	31	54	yes	yes	3	6.3661e-08	85.881	21980000			2
IQSHVNPQSTNQK	SSIETQTRIQSHVNPQ	NPQSTNQKLITAQYVN	R	I	Q	Q	K	L	13	0	1479.74	Haliotis_sp_idb_26568_c0_g1_i1;Haliotis_sp_idb_26567_c0_g1_i1;Haliotis_sp_CLC_2527_c0_g1_i1	Haliotis_sp_idb_26568_c0_g1_i1	308	320	yes	no	3	0.0060173	66.989	3662200			1
IRGEHIATMTVFINR	RVERTVSRIRGEHIAT	TMTVFINRQYMPVHLW	R	I	R	N	R	Q	15	1	1756.94	Haliotis_sp_Tri_12500_c0_g1_i1	Haliotis_sp_Tri_12500_c0_g1_i1	500	514	yes	yes	3	0.00057981	82.529	23116000	560		1
IRHCPAGTTLNQSK	HWIHGKWRIRHCPAGT	GTTLNQSKCVCDHA__	R	I	R	S	K	C	14	1	1581.8	Haliotis_sp_Tri_100716_c0_g1_i1	Haliotis_sp_Tri_100716_c0_g1_i1	91	104	yes	yes	3	0.01616	64.04	2357600			1
ISEQFTAMFR	AIQELFKRISEQFTAM	EQFTAMFRRKAFLHWY	R	I	S	F	R	R	10	0	1228.59	Haliotis_sp_idb_19738_c0_g1_i1;tr|G9K382|G9K382_HALDV Putative tubulin beta chain OS=Haliotis diversicolor GN=TUBB PE=2 SV=1;Haliotis_sp_CLC_3530_c0_g1_i1;Haliotis_sp_idb_19735_c0_g1_i1;comp185439_c0_seq1_3 len=364 path=[1:0-363];sp|P41386|TBB_HALDI Tubulin beta chain (Fragment) OS=Haliotis discus PE=2 SV=1;Haliotis_sp_idb_19739_c0_g1_i1;Haliotis_sp_idb_19741_c0_g1_i1;comp105397_c0_seq5_4 len=202…	sp|P41386|TBB_HALDI Tubulin beta chain (Fragment) OS=Haliotis discus PE=2 SV=1	381	390	no	no	2	0.0077541	91.549	26418000	382		3
ISFDAIGR	QAVQTIAKISFDAIGR	ISFDAIGRRVYTYSNS	K	I	S	G	R	R	8	0	877.466	comp103384_c0_seq2_4 len=1187 path=[1163:0-170 5826:171-172 5828:173-203 1367:204-205 1369:206-224 5878:225-251 5905:252-305 1469:306-345 5962:346-377 2887:378-401 6002:402-403 6004:404-411 6012:412-414 1576:415-415 1577:416-440 1602:441-475 6038:476-481 6044:482-488 1650:489-521 1683:522-525 6072:526-539 6086:540-575 6105:576-589 6119:590-596 1758:597-605 6131:606-615 6141:616-623 2504:624-660 1…	comp103384_c0_seq2_4 len=1187 path=[1163:0-170 5826:171-172 5828:173-203 1367:204-205 1369:206-224 5878:225-251 5905:252-305 1469:306-345 5962:346-377 2887:378-401 6002:402-403 6004:404-411 6012:412-414 1576:415-415 1577:416-440 1602:441-475 6038:476-481 6044:482-488 1650:489-521 1683:522-525 6072:526-539 6086:540-575 6105:576-589 6119:590-596 1758:597-605 6131:606-615 6141:616-623 2504:624-660 1…	83	90	yes	yes	2	0.036106	122.74	166400000			2
ISFDAVGR	QAVQTIAKISFDAVGR	ISFDAVGRRVYAYSNS	K	I	S	G	R	R	8	0	863.45	Haliotis_sp_Tri_16732_c0_g1_i1	Haliotis_sp_Tri_16732_c0_g1_i1	61	68	yes	yes	2	0.0242	148.04	1138900000			4
ISGLIYEETR	ARRGGVKRISGLIYEE	GLIYEETRGVLKVFLE	R	I	S	T	R	G	10	0	1179.61	comp135434_c0_seq1_4 len=334 path=[312:0-333]	comp135434_c0_seq1_4 len=334 path=[312:0-333]	49	58	yes	yes	2	7.8466e-05	154.24	374430000			7
ISGNQWFSK	EPFKFRFRISGNQWFS	SGNQWFSKDCPSNHIY	R	I	S	S	K	D	9	0	1065.52	Haliotis_sp_Tri_35519_c0_g1_i1;Haliotis_sp_idb_43536_c0_g1_i1	Haliotis_sp_Tri_35519_c0_g1_i1	66	74	yes	no	2	0.020405	99.815	100080000			2
ISLGLPVGAVINCADNTGAK	GSSGAKFRISLGLPVG	CADNTGAKNLYIISVK	R	I	S	A	K	N	20	0	1969.03	comp110357_c0_seq1_3 len=483 path=[1:0-482];comp124620_c0_seq1_2 len=400 path=[378:0-399];comp75604_c0_seq2_2 len=448 path=[1:0-90 92:91-335 337:336-447]	comp110357_c0_seq1_3 len=483 path=[1:0-482]	19	38	yes	no	2	5.4668e-09	95.414	2254600			1
ISSLLEEQFQQGK	DERKKNAKISSLLEEQ	EEQFQQGKLLACIASR	K	I	S	G	K	L	13	0	1505.77	comp24075_c0_seq1_1 len=701 path=[1:0-605 607:606-676 678:677-700];comp24075_c0_seq2_1 len=772 path=[1:0-605 607:606-676 1414:677-747 678:748-771]	comp24075_c0_seq1_1 len=701 path=[1:0-605 607:606-676 678:677-700]	168	180	yes	no	2	1.1517e-13	163.51	2589100			1
ISSLVSHSLR	EFILFISRISSLVSHS	SLVSHSLRRLYPVKCF	R	I	S	L	R	R	10	0	1097.62	comp102318_c0_seq9_6 len=4394 path=[1489:0-961 2451:962-3459 4949:3460-3484 4974:3485-3631 21166:3632-3637 21172:3638-3638 21173:3639-3658 21193:3659-3673 5163:3674-3676 5166:3677-3740 5230:3741-3787 5277:3788-3796 5286:3797-3829 21278:3830-3834 21283:3835-3869 5359:3870-3874 5364:3875-3957 21341:3958-3958 21342:3959-3962 5452:3963-3981 21358:3982-4031 15689:4032-4055 21396:4056-4056 15714:4057-4…	comp102318_c0_seq9_6 len=4394 path=[1489:0-961 2451:962-3459 4949:3460-3484 4974:3485-3631 21166:3632-3637 21172:3638-3638 21173:3639-3658 21193:3659-3673 5163:3674-3676 5166:3677-3740 5230:3741-3787 5277:3788-3796 5286:3797-3829 21278:3830-3834 21283:3835-3869 5359:3870-3874 5364:3875-3957 21341:3958-3958 21342:3959-3962 5452:3963-3981 21358:3982-4031 15689:4032-4055 21396:4056-4056 15714:4057-4…	1429	1438	yes	yes	2	0.0019867	107.21	874530000		1;2	1
ISVLPGTEPVAPGSR	NAEPSKTRISVLPGTE	EPVAPGSRNIGAGLER	R	I	S	S	R	N	15	0	1478.81	Haliotis_sp_idb_8012_c0_g1_i1	Haliotis_sp_idb_8012_c0_g1_i1	195	209	yes	yes	2	9.4613e-07	106.14	177560000			18
ISVYYNEATGGK	DSDLQLDRISVYYNEA	YNEATGGKYVPRAILV	R	I	S	G	K	Y	12	0	1300.63	comp109271_c0_seq1_3 len=1300 path=[1:0-1299]	comp109271_c0_seq1_3 len=1300 path=[1:0-1299]	100	111	yes	yes	2	0.03645	70.563	3944700			1
ITLDNAYMEK	LKKGATLKITLDNAYM	LDNAYMEKCDENILWL	K	I	T	E	K	C	10	0	1196.57	comp101858_c3_seq18_4 len=2097 path=[10064:0-47 10112:48-189 10254:190-207 10272:208-1130 729:1131-1154 753:1155-1893 1492:1894-2096]	comp101858_c3_seq18_4 len=2097 path=[10064:0-47 10112:48-189 10254:190-207 10272:208-1130 729:1131-1154 753:1155-1893 1492:1894-2096]	134	143	yes	yes	2	0.0029895	105.4	63744000	7		2
ITLPVDFVTADKFDENAK	KAEKNGVKITLPVDFV	DKFDENAKTGQATVAS	K	I	T	A	K	T	18	1	2022.03	comp121020_c0_seq1_1 len=949 path=[1:0-948]	comp121020_c0_seq1_1 len=949 path=[1:0-948]	42	59	yes	yes	2;3	1.1044e-28	130.27	58920000			5
ITPQDVGSIILDTLR	EVNGTEKKITPQDVGS	SIILDTLRIAAEANLS	K	I	T	L	R	I	15	0	1639.91	Haliotis_sp_idb_2214_c0_g1_i1;comp106543_c0_seq12_5 len=1411 path=[3449:0-30 12683:31-58 3508:59-337 3787:338-349 17373:350-528 3978:529-529 3979:530-553 4003:554-889 4339:890-913 4363:914-1410];comp106543_c0_seq11_6 len=1451 path=[3409:0-23 14576:24-25 3435:26-39 3449:40-70 3480:71-98 3508:99-377 3787:378-389 17373:390-568 3978:569-569 3979:570-593 4003:594-929 4339:930-953 4363:954-1450];comp10…	Haliotis_sp_idb_2214_c0_g1_i1	144	158	yes	no	2;3	2.0991e-12	124.62	10949000			6
ITPSYVAFTPEGER	IANDQGNRITPSYVAF	AFTPEGERLIGDAAKN	R	I	T	E	R	L	14	0	1565.77	comp136401_c0_seq1_5 len=2422 path=[2400:0-2421]	comp136401_c0_seq1_5 len=2422 path=[2400:0-2421]	103	116	yes	yes	2	0.0079589	67.136	11902000			1
ITQDAIEAVLDK	VDTLLGNKITQDAIEA	AIEAVLDKVCSLLPSS	K	I	T	D	K	V	12	0	1314.7	Haliotis_sp_Tri_62946_c0_g1_i1;comp99065_c0_seq1_4 len=2210 path=[1:0-324 326:325-450 452:451-460 462:461-530 532:531-594 596:595-630 632:631-644 646:645-679 4616:680-720 722:721-755 4398:756-841 843:842-891 893:892-1008 1010:1009-1027 1029:1028-2068 6394:2069-2078 6405:2079-2209];Haliotis_sp_Tri_62947_c0_g1_i1	Haliotis_sp_Tri_62946_c0_g1_i1	544	555	yes	no	2	0.0001587	119.25	56473000			10
ITQSLGTNEK	DKYGGRLRITQSLGTN	QSLGTNEKVMEKGSVR	R	I	T	E	K	V	10	0	1089.57	Haliotis_sp_idb_3591_c0_g1_i1	Haliotis_sp_idb_3591_c0_g1_i1	1131	1140	yes	yes	2	0.0078196	105.98	8772900			2
ITSGPFEPDLYK	LMPNGPMRITSGPFEP	PFEPDLYKSEMEVQDA	R	I	T	Y	K	S	12	0	1365.68	comp32983_c1_seq1_3 len=491 path=[469:0-490]	comp32983_c1_seq1_3 len=491 path=[469:0-490]	62	73	yes	yes	2	0.019285	77.185	3511300			1
ITSPLMEPSSIEK	VCLAVEKRITSPLMEP	MEPSSIEKIVEIDAHI	R	I	T	E	K	I	13	0	1430.73	comp229571_c0_seq1_1 len=895 path=[1:0-894]	comp229571_c0_seq1_1 len=895 path=[1:0-894]	76	88	yes	yes	2	0.0037163	79.089	42098000	69		2
ITSTEPYQSR	TRRRTRTRITSTEPYQ	STEPYQSRRFRTNHDP	R	I	T	S	R	R	10	0	1180.57	Haliotis_sp_Tri_12080_c0_g1_i1	Haliotis_sp_Tri_12080_c0_g1_i1	92	101	yes	yes	2	0.022218	90.827	16600000			1
ITVTLESR	TSYYEKKKITVTLESR	ITVTLESRCSHMFKGF	K	I	T	S	R	C	8	0	917.518	Haliotis_sp_Tri_28544_c0_g1_i1;Haliotis_sp_CLC_729_c0_g1_i1	Haliotis_sp_Tri_28544_c0_g1_i1	64	71	yes	no	2	0.010246	161.02	2881300000			16
ITVVGVGAVGMACAISILMK	EEQAPQNKITVVGVGA	CAISILMKDLADELAL	K	I	T	M	K	D	20	0	1989.08	comp62064_c0_seq1_4 len=1568 path=[1:0-1348 1350:1349-1567]	comp62064_c0_seq1_4 len=1568 path=[1:0-1348 1350:1349-1567]	50	69	yes	yes	2;3	2.4099e-05	83.393	28046000	103		4
ITYSDWLQLILDPLTR	IVGAMAQKITYSDWLQ	LILDPLTRRKNNIDST	K	I	T	T	R	R	16	0	1946.05	Haliotis_sp_idb_25746_c0_g1_i1;Haliotis_sp_idb_25748_c0_g1_i1	Haliotis_sp_idb_25746_c0_g1_i1	366	381	yes	no	2;3	6.5502e-09	105.39	2399700			2
IVATKPLYVALAQR	AVTEMNGRIVATKPLY	LYVALAQRKEERQAHL	R	I	V	Q	R	K	14	1	1541.93	comp110156_c0_seq1_6 len=1774 path=[1752:0-1773]	comp110156_c0_seq1_6 len=1774 path=[1752:0-1773]	164	177	yes	yes	3	0.00094576	80.746	9574800			1
IVDSFNGHISSPNAR	KLVNYDQRIVDSFNGH	HISSPNARPSRNEQSP	R	I	V	A	R	P	15	0	1612.8	Haliotis_sp_idb_5580_c0_g1_i1	Haliotis_sp_idb_5580_c0_g1_i1	629	643	yes	yes	2;3	7.733e-07	107.35	86177000			8
IVGTNCEECAK	AILTKYCRIVGTNCEE	TNCEECAKSNPSCVAQ	R	I	V	A	K	S	11	0	1279.55	Haliotis_sp_idb_1745_c0_g1_i1;Haliotis_sp_CLC_2232_c0_g1_i1	Haliotis_sp_idb_1745_c0_g1_i1	1425	1435	yes	no	2	2.6729e-07	180.07	17231000			4
IVLDNSVFSEHR	ELIELLEKIVLDNSVF	NSVFSEHRNLQNLLIL	K	I	V	H	R	N	12	0	1414.72	comp409151_c0_seq1_5 len=227 path=[205:0-226]	comp409151_c0_seq1_5 len=227 path=[205:0-226]	41	52	yes	yes	2	0.0045871	90.697	1300400			1
IVQMTEAEVR	________________	QMTEAEVRGLCIKSRE	K	I	V	V	R	G	10	0	1174.6	comp561_c0_seq1_6 len=905 path=[1:0-904]	comp561_c0_seq1_6 len=905 path=[1:0-904]	8	17	yes	yes	2	0.0022017	98.04	1581700	95		1
IVSLTVLNKE	ISVSSGTKIVSLTVLN	SLTVLNKE________	K	I	V	K	E	-	10	1	1114.66	Haliotis_sp_idb_982_c0_g1_i1	Haliotis_sp_idb_982_c0_g1_i1	3084	3093	yes	yes	2	0.0027302	125.74	55839000			3
IVVDDDSLSIKK	VPAPLIDRIVVDDDSL	DDSLSIKKVRLNQAWR	R	I	V	K	K	V	12	1	1330.73	Haliotis_sp_idb_2772_c0_g1_i1;Haliotis_sp_CLC_3878_c0_g1_i1	Haliotis_sp_idb_2772_c0_g1_i1	913	924	no	no	3	0.011544	73.435	24813000			2
IVVNLTGR	IDDHRAGKIVVNLTGR	IVVNLTGRLNKCGVIS	K	I	V	G	R	L	8	0	870.529	comp64153_c0_seq1_6 len=452 path=[430:0-21 452:22-250 681:251-451];Haliotis_sp_idb_42069_c0_g1_i1;Haliotis_sp_CLC_5575_c0_g1_i1;comp63564_c0_seq1_6 len=544 path=[1:0-171 173:172-462 1683:463-475 1696:476-543]	comp64153_c0_seq1_6 len=452 path=[430:0-21 452:22-250 681:251-451]	73	80	yes	no	2	0.028178	130.22	16682000			1
IWHHTFYNELR	TNWDDMEKIWHHTFYN	HTFYNELRVAPEEHPV	K	I	W	L	R	V	11	0	1514.74	tr|B3TK83|B3TK83_HALDV Beta-actin 2 OS=Haliotis diversicolor PE=2 SV=1;tr|Q256S1|Q256S1_HALTU Actin OS=Haliotis tuberculata GN=actin PE=2 SV=1;tr|B3SNT2|B3SNT2_HALDV Actin OS=Haliotis diversicolor PE=2 SV=1;Haliotis_sp_Tri_131427_c0_g1_i1;comp103470_c1_seq20_6 len=1319 path=[18001:0-239 25907:240-242 1593:243-278 25943:279-283 25948:284-287 25952:288-331 21354:332-362 1713:363-373 26024:374-391 1…	tr|B3TK83|B3TK83_HALDV Beta-actin 2 OS=Haliotis diversicolor PE=2 SV=1	85	95	no	no	3;4	5.8052e-06	137.89	105510000			9
IYVDDGLISLQVK	KVVEVGSKIYVDDGLI	GLISLQVKEKGADFLV	K	I	Y	V	K	E	13	0	1461.81	comp101858_c3_seq18_4 len=2097 path=[10064:0-47 10112:48-189 10254:190-207 10272:208-1130 729:1131-1154 753:1155-1893 1492:1894-2096]	comp101858_c3_seq18_4 len=2097 path=[10064:0-47 10112:48-189 10254:190-207 10272:208-1130 729:1131-1154 753:1155-1893 1492:1894-2096]	166	178	yes	yes	2	0.035867	65.895	7726500			1
KADINTPVRDPQIDK	FRPPVIIRKADINTPV	VRDPQIDKYGGRLRIT	R	K	A	D	K	Y	15	2	1708.91	Haliotis_sp_idb_3591_c0_g1_i1	Haliotis_sp_idb_3591_c0_g1_i1	1110	1124	yes	yes	3	4.7679e-07	115.56	182760000			15
KDLYANTVLSGGTTMYPGIADR	MKCDVDIRKDLYANTV	MYPGIADRMQKEITAL	R	K	D	D	R	M	22	1	2342.16	comp103470_c1_seq44_5 len=764 path=[21410:0-166 1578:167-175 25904:176-178 25907:179-181 1593:182-217 25943:218-222 16814:223-406 2814:407-412 17003:413-685 8329:686-740 26391:741-763];comp103470_c1_seq27_6 len=825 path=[18001:0-239 25907:240-242 1593:243-278 25943:279-283 16814:284-467 2814:468-473 17003:474-746 8329:747-801 26391:802-824];comp103470_c1_seq42_4 len=922 path=[13231:0-135 13367:13…	tr|B3TK83|B3TK83_HALDV Beta-actin 2 OS=Haliotis diversicolor PE=2 SV=1	291	312	no	no	3	4.6483e-07	60.133	16992000	16		1
KDTPAQTVICLPGSR	SIYDRCTKKDTPAQTV	VICLPGSRALIPHPEN	K	K	D	S	R	A	15	1	1641.85	Haliotis_sp_Tri_109450_c0_g1_i1;comp101252_c0_seq3_2 len=1445 path=[12575:0-38 12614:39-47 12623:48-159 12735:160-162 12738:163-166 12742:167-571 13147:572-810 13386:811-817 13393:818-863 13439:864-947 13523:948-949 13525:950-1444];Haliotis_sp_Tri_109451_c0_g1_i1	Haliotis_sp_Tri_109450_c0_g1_i1	80	94	yes	no	2;3	1.2605e-09	129.11	313950000			9
KEDLYLKPIQR	GPNYTPGKKEDLYLKP	LYLKPIQRTILMMGRY	K	K	E	Q	R	T	11	2	1401.8	comp62063_c0_seq1_1 len=3033 path=[1:0-911 913:912-1644 1646:1645-2400 2402:2401-3032]	comp62063_c0_seq1_1 len=3033 path=[1:0-911 913:912-1644 1646:1645-2400 2402:2401-3032]	461	471	yes	yes	3	6.7406e-07	152.64	69936000			3
KEFADSVVK	MSHTPEGRKEFADSVV	EFADSVVKFIRENKFD	R	K	E	V	K	F	9	1	1021.54	Haliotis_sp_CLC_2296_c0_g1_i1	Haliotis_sp_CLC_2296_c0_g1_i1	135	143	yes	yes	2	0.026478	121.36	16409000			2
KFGLALNFR	FSNRSLGKKFGLALNF	FGLALNFRINYVPNKP	K	K	F	F	R	I	9	1	1064.61	Haliotis_sp_CLC_303_c0_g1_i1	Haliotis_sp_CLC_303_c0_g1_i1	604	612	yes	yes	3	0.038411	66.692	2184900			1
KFQQFIPGTGWK	RPYKGDNRKFQQFIPG	FIPGTGWKTMSCAVGT	R	K	F	W	K	T	12	1	1435.76	Haliotis_sp_CLC_4_c0_g1_i1;Haliotis_sp_Tri_11338_c0_g1_i1	Haliotis_sp_CLC_4_c0_g1_i1	35	46	yes	no	2;3	6.2479e-46	247.67	14313000000			45
KFTHFGTEIGK	CRMCCLKRKFTHFGTE	HFGTEIGKQCFCGDKV	R	K	F	G	K	Q	11	1	1263.66	Haliotis_sp_idb_44515_c0_g1_i1;Haliotis_sp_idb_44513_c0_g1_i1	Haliotis_sp_idb_44515_c0_g1_i1	121	131	yes	no	3	0.0028818	96.604	20599000			3
KGLFPGGYVISADGSDAEVR	RKGDFIPKKGLFPGGY	DGSDAEVRDIYGKLHS	K	K	G	V	R	D	20	1	2037.02	Haliotis_sp_idb_28907_c0_g1_i1	Haliotis_sp_idb_28907_c0_g1_i1	209	228	yes	yes	3	7.323e-05	82.01	165710000			7
KGPQSLWSGFR	SYSEEVAKKGPQSLWS	QSLWSGFRSTADLSAC	K	K	G	F	R	S	11	1	1261.66	Haliotis_sp_CLC_8815_c0_g1_i1;Haliotis_sp_idb_19915_c0_g1_i1;Haliotis_sp_Tri_29264_c0_g1_i1;Haliotis_sp_Tri_29268_c0_g1_i1;comp97720_c0_seq1_2 len=1099 path=[1918:0-706 2625:707-748 2667:749-835 2754:836-849 2768:850-993 3002:994-1008 2927:1009-1083 12452:1084-1098];comp97720_c0_seq5_2 len=1698 path=[1918:0-706 2625:707-748 7826:749-1128 8206:1129-1133 8211:1134-1576 4773:1577-1605 4756:1606-1622…	Haliotis_sp_CLC_8815_c0_g1_i1	39	49	yes	no	3	0.010532	73.9	18892000			2
KGVAYNIDAAAR	TKVIYDYKKGVAYNID	YNIDAAARTCSKYSLQ	K	K	G	A	R	T	12	1	1247.66	Haliotis_sp_Tri_31898_c0_g1_i1;Haliotis_sp_idb_24481_c0_g1_i1	Haliotis_sp_Tri_31898_c0_g1_i1	79	90	yes	no	2;3	3.6984e-09	146.79	109120000			2
KGVNLPGAAVDLPAVSEK	NGGSLGSKKGVNLPGA	DLPAVSEKDIQDLKFG	K	K	G	E	K	D	18	1	1763.98	comp101858_c3_seq18_4 len=2097 path=[10064:0-47 10112:48-189 10254:190-207 10272:208-1130 729:1131-1154 753:1155-1893 1492:1894-2096]	comp101858_c3_seq18_4 len=2097 path=[10064:0-47 10112:48-189 10254:190-207 10272:208-1130 729:1131-1154 753:1155-1893 1492:1894-2096]	199	216	yes	yes	2	9.1268e-18	127.59	20225000			2
KGVPYATASSVHPTHPR	THRAAAGRKGVPYATA	SVHPTHPRKSVEVRSV	R	K	G	P	R	K	17	1	1803.94	Haliotis_sp_Tri_45070_c0_g1_i1;Haliotis_sp_idb_19360_c0_g1_i1	Haliotis_sp_Tri_45070_c0_g1_i1	1176	1192	yes	no	4	0.00022343	72.433	12675000			1
KHEAFESDLAAHQDR	NELKAMKKKHEAFESD	DLAAHQDRVEQIAAIA	K	K	H	D	R	V	15	1	1752.82	Haliotis_sp_idb_19419_c0_g1_i1;Haliotis_sp_idb_19421_c0_g1_i1;Haliotis_sp_Tri_102514_c0_g1_i1;comp99331_c0_seq3_6 len=3387 path=[9150:0-1432 10583:1433-1454 10605:1455-1487 17726:1488-1488 1917:1489-2687 3116:2688-2763 18437:2764-3345 3774:3346-3386];comp99331_c0_seq1_6 len=3387 path=[9150:0-1432 10583:1433-1454 10605:1455-1487 17726:1488-1488 1917:1489-2687 3116:2688-2763 18437:2764-3345 3855:33…	Haliotis_sp_idb_19419_c0_g1_i1	434	448	yes	no	4	0.0008516	66.826	10700000			1
KHNAGVPFGSEGHRPGDVAQANR	YGGMLMQRKHNAGVPF	GDVAQANRHMSPADQL	R	K	H	N	R	H	23	2	2400.18	Haliotis_sp_Tri_12080_c0_g1_i1;Haliotis_sp_idb_12590_c0_g1_i1	Haliotis_sp_Tri_12080_c0_g1_i1	1358	1380	yes	no	4;5	1.8243e-12	102.43	307080000			8
KIAVAAASKPAVEIK	LGVNMMMRKIAVAAAS	SKPAVEIKQENDTFYI	R	K	I	I	K	Q	15	2	1494.91	comp53070_c0_seq1_3 len=765 path=[1:0-692 694:693-764]	comp53070_c0_seq1_3 len=765 path=[1:0-692 694:693-764]	72	86	yes	yes	3	0.00096556	81.01	5798400			1
KIFGCAPLSLCNR	QYCTPENKKIFGCAPL	APLSLCNRNLIGNLTV	K	K	I	N	R	N	13	1	1534.77	Haliotis_sp_Tri_83476_c0_g1_i1	Haliotis_sp_Tri_83476_c0_g1_i1	339	351	yes	yes	2;3	0.0011983	81.709	45700000			6
KITVTLESR	DTSYYEKKKITVTLES	ITVTLESRCSHMFKGF	K	K	I	S	R	C	9	1	1045.61	Haliotis_sp_Tri_28544_c0_g1_i1;Haliotis_sp_CLC_729_c0_g1_i1	Haliotis_sp_Tri_28544_c0_g1_i1	63	71	yes	no	2;3	0.0054538	128.03	382850000			10
KIVGAMAQK	EKLFQESRKIVGAMAQ	IVGAMAQKITYSDWLQ	R	K	I	Q	K	I	9	1	944.548	Haliotis_sp_idb_25746_c0_g1_i1;Haliotis_sp_idb_25748_c0_g1_i1;Haliotis_sp_CLC_532_c0_g1_i1	Haliotis_sp_idb_25746_c0_g1_i1	357	365	yes	no	2	0.033737	95.358	5615700			1
KKPSDIPEFIFEPIK	NQGNRPSRKKPSDIPE	EFIFEPIKSKKSTPER	R	K	K	I	K	S	15	2	1786.99	Haliotis_sp_idb_6290_c0_g1_i1	Haliotis_sp_idb_6290_c0_g1_i1	747	761	yes	yes	3	0.0013245	85.493	27000000			7
KLDPGSEETQTLVR	DYESYTWRKLDPGSEE	EETQTLVREYFSWEGT	R	K	L	V	R	E	14	1	1571.82	comp24999_c0_seq1_4 len=1380 path=[1358:0-698 2057:699-1379]	comp24999_c0_seq1_4 len=1380 path=[1358:0-698 2057:699-1379]	400	413	yes	yes	3	1.1669e-05	85.837	0			1
KLDSYHDSKDFETFK	FDDNGNLRKLDSYHDS	SKDFETFKSLKQQNTE	R	K	L	F	K	S	15	2	1858.87	comp79626_c0_seq1_4 len=1656 path=[1634:0-1091 2726:1092-1132 2767:1133-1655]	comp79626_c0_seq1_4 len=1656 path=[1634:0-1091 2726:1092-1132 2767:1133-1655]	94	108	yes	yes	4	0.00040269	84.753	15536000			1
KLEHILATSR	KNLDAFEKKLEHILAT	EHILATSRRLRGRSHG	K	K	L	S	R	R	10	1	1166.68	Haliotis_sp_Tri_12080_c0_g1_i1	Haliotis_sp_Tri_12080_c0_g1_i1	835	844	yes	yes	2;3	2.8021e-05	171.6	280100000			10
KLGCSYGIDMESMLR	SPFYLGAKKLGCSYGI	IDMESMLRFLLPRGCS	K	K	L	L	R	F	15	1	1758.81	Haliotis_sp_CLC_12027_c0_g1_i1;Haliotis_sp_idb_54497_c0_g1_i1;Haliotis_sp_idb_41452_c0_g1_i1	Haliotis_sp_CLC_12027_c0_g1_i1	106	120	yes	no	2;3	0.0001366	83.292	1341800000	302;303		13
KLLSYGKR	________________	KLLSYGKRKUKTNIEL	R	K	L	K	R	K	8	2	963.587	comp106230_c0_seq1_4 len=3891 path=[19819:0-188 4276:189-254 4342:255-1106 5194:1107-1637 5725:1638-1659 5747:1660-2037 6125:2038-2945 7033:2946-2946 7034:2947-2970 7058:2971-3041 24029:3042-3050 7138:3051-3051 7139:3052-3057 7145:3058-3890];comp106230_c0_seq6_5 len=3937 path=[18828:0-300 4342:301-1152 5194:1153-1683 5725:1684-1705 5747:1706-2083 6125:2084-2991 7033:2992-2992 7034:2993-3016 7058:…	comp106230_c0_seq1_4 len=3891 path=[19819:0-188 4276:189-254 4342:255-1106 5194:1107-1637 5725:1638-1659 5747:1660-2037 6125:2038-2945 7033:2946-2946 7034:2947-2970 7058:2971-3041 24029:3042-3050 7138:3051-3051 7139:3052-3057 7145:3058-3890]	3	10	yes	no	2	0.043337	84.568	75408000		5;38	1
KLYADNLSGGQNVPK	RITLLSHRKLYADNLS	SGGQNVPKAIQKVHEL	R	K	L	P	K	A	15	1	1602.84	Haliotis_sp_CLC_4146_c0_g1_i1;comp87152_c0_seq1_4 len=1152 path=[1:0-8 10:9-10 12:11-34 36:35-35 37:36-59 61:60-303 305:304-306 308:307-330 332:331-879 881:880-903 905:904-1151];Haliotis_sp_idb_7271_c0_g1_i1	Haliotis_sp_CLC_4146_c0_g1_i1	100	114	yes	no	2;3	1.0753e-19	183.76	160050000			3
KMDLIDLEDETIDAEVMNSLAVTMDDFR	AALQAIRKKMDLIDLE	AVTMDDFRWALSQSNP	K	K	M	F	R	W	28	1	3228.49	comp54249_c0_seq1_2 len=2907 path=[2885:0-27 2913:28-2564 5450:2565-2569 5455:2570-2906]	comp54249_c0_seq1_2 len=2907 path=[2885:0-27 2913:28-2564 5450:2565-2569 5455:2570-2906]	449	476	yes	yes	3	8.1078e-13	61.03	7249100	91;92;93		1
KNNIDSTGPGFANVYDPTIDPSIR	ILDPLTRRKNNIDSTG	PTIDPSIRNVFGAAAF	R	K	N	I	R	N	24	1	2590.27	Haliotis_sp_idb_25746_c0_g1_i1;Haliotis_sp_idb_25748_c0_g1_i1	Haliotis_sp_idb_25746_c0_g1_i1	383	406	yes	no	3	7.4804e-18	103.75	22381000			6
KPAITQQR	PAVVPTARKPAITQQR	KPAITQQRRMDYYHGS	R	K	P	Q	R	R	8	1	940.545	Haliotis_sp_Tri_108584_c0_g1_i1	Haliotis_sp_Tri_108584_c0_g1_i1	245	252	yes	yes	3	0.023298	98.523	240030000			5
KPLPDHVSIVEPK	PSGKIGPKKPLPDHVS	HVSIVEPKDEILPTTP	K	K	P	P	K	D	13	1	1457.82	comp78671_c0_seq1_1 len=812 path=[790:0-691 1898:692-698 1905:699-771 1562:772-811]	comp78671_c0_seq1_1 len=812 path=[790:0-691 1898:692-698 1905:699-771 1562:772-811]	206	218	yes	yes	3	0.0073844	71.279	1212600			0
KPLTGAPGFPTAVADAQAK	AQYKYPDRKPLTGAPG	AVADAQAKTAPGAPVY	R	K	P	A	K	T	19	1	1838.99	Haliotis_sp_Tri_73035_c0_g1_i1	Haliotis_sp_Tri_73035_c0_g1_i1	401	419	yes	yes	2;3	1.1031e-21	129.46	217990000			12
KPVEEPNTQIK	PNYASGYKKPVEEPNT	EEPNTQIKHVVVSLSA	K	K	P	I	K	H	11	1	1281.69	Haliotis_sp_idb_8012_c0_g1_i1	Haliotis_sp_idb_8012_c0_g1_i1	340	350	yes	yes	3	0.0057085	87.568	4693200			1
KQIEVLQESR	GAAEHEVRKQIEVLQE	IEVLQESRAMIPDTKR	R	K	Q	S	R	A	10	1	1228.68	comp96038_c1_seq3_1 len=652 path=[2212:0-24 2237:25-106 2319:107-155 2368:156-188 9644:189-297 2510:298-322 2535:323-344 2557:345-368 2581:369-395 17637:396-404 17646:405-422 2635:423-519 2732:520-651]	comp96038_c1_seq3_1 len=652 path=[2212:0-24 2237:25-106 2319:107-155 2368:156-188 9644:189-297 2510:298-322 2535:323-344 2557:345-368 2581:369-395 17637:396-404 17646:405-422 2635:423-519 2732:520-651]	76	85	yes	yes	2	0.019139	110.39	5761700			1
KQQINDQINEQLSVLNR	ATNTAEMRKQQINDQI	EQLSVLNRLHQRQKII	R	K	Q	N	R	L	17	1	2039.08	Haliotis_sp_idb_5580_c0_g1_i1;comp8431_c0_seq1_4 len=630 path=[1:0-629]	Haliotis_sp_idb_5580_c0_g1_i1	977	993	yes	no	3	2.226e-08	113.47	16002000			2
KQTSFPVSQSFPVQYPHYPLR	VRSQPWLRKQTSFPVS	QYPHYPLRFPKEFPKS	R	K	Q	L	R	F	21	1	2505.28	Haliotis_sp_idb_16318_c0_g1_i1	Haliotis_sp_idb_16318_c0_g1_i1	94	114	yes	yes	3;4	1.0633e-35	127.1	436050000			14
KSCHRPASTTTLDGEEFCCPR	AVETIDCRKSCHRPAS	GEEFCCPRTFPRLRSR	R	K	S	P	R	T	21	2	2508.09	comp68339_c0_seq1_1 len=356 path=[334:0-28 363:29-103 438:104-268 603:269-355]	comp68339_c0_seq1_1 len=356 path=[334:0-28 363:29-103 438:104-268 603:269-355]	45	65	yes	yes	4	1.5232e-13	102.98	1720100			1
KSDIDEIVLVGGSTR	VLEDSDLKKSDIDEIV	VLVGGSTRIPKIQQLV	K	K	S	T	R	I	15	1	1587.85	comp136401_c0_seq1_5 len=2422 path=[2400:0-2421]	comp136401_c0_seq1_5 len=2422 path=[2400:0-2421]	395	409	yes	yes	2	0.0010983	99.044	19357000			1
KSPMQGTLAAPK	AGSPVPTRKSPMQGTL	QGTLAAPKPVTNWMNM	R	K	S	P	K	P	12	1	1227.66	Haliotis_sp_CLC_1642_c0_g1_i1;comp85674_c0_seq1_1 len=1364 path=[2827:0-66 1553:67-628 2115:629-650 2137:651-998 2485:999-1296 2783:1297-1363];comp85674_c0_seq2_1 len=1436 path=[1414:0-138 1553:139-700 2115:701-722 2137:723-1070 2485:1071-1368 2783:1369-1435];tr|Q9BP38|Q9BP38_HALRU Aragonite protein AP24 OS=Haliotis rufescens PE=2 SV=1	Haliotis_sp_CLC_1642_c0_g1_i1	163	174	yes	no	2	0.011604	82.705	22563000	119		1
KTDPVYFGHHFK	RYFLTSQKKTDPVYFG	VYFGHHFKTIVKQGYY	K	K	T	F	K	T	12	1	1474.74	Haliotis_sp_Tri_47901_c0_g1_i1;comp92949_c2_seq16_6 len=2805 path=[10669:0-168 25616:169-326 10996:327-505 11175:506-523 11193:524-749 11419:750-1339 12009:1340-1367 3329:1368-1370 3332:1371-1405 26308:1406-1409 3371:1410-1419 3381:1420-1443 3405:1444-1676 3638:1677-1724 3686:1725-2454 4416:2455-2473 4435:2474-2613 4589:2614-2804];comp92949_c2_seq3_6 len=2819 path=[10669:0-168 25616:169-326 10996…	Haliotis_sp_Tri_47901_c0_g1_i1	214	225	yes	no	3	0.00099349	95.417	37083000			2
KTFDWVAPLNANPGTIIQFR	DGRIAKKRKTFDWVAP	PGTIIQFRSVIVEDKT	R	K	T	F	R	S	20	1	2287.21	Haliotis_sp_Tri_63049_c0_g1_i1	Haliotis_sp_Tri_63049_c0_g1_i1	173	192	yes	yes	3	4.3475e-07	85.166	22417000			4
KTFVSSTVSYLR	MAGSPMMRKTFVSSTV	SSTVSYLRSNGFDGLD	R	K	T	L	R	S	12	1	1386.75	comp79626_c0_seq1_4 len=1656 path=[1634:0-1091 2726:1092-1132 2767:1133-1655];Haliotis_sp_idb_43266_c0_g1_i1	comp79626_c0_seq1_4 len=1656 path=[1634:0-1091 2726:1092-1132 2767:1133-1655]	144	155	yes	no	2;3	0.0015974	84.892	1512700			2
KTQNLVQNSCPTIESFEVLR	NGLTGSNRKTQNLVQN	IESFEVLRGPPARNSD	R	K	T	L	R	G	20	1	2362.2	Haliotis_sp_idb_18575_c0_g1_i1	Haliotis_sp_idb_18575_c0_g1_i1	285	304	yes	yes	3	4.0121e-13	103.9	21602000			1
KTQQGSVPR	NPSPSRERKTQQGSVP	TQQGSVPREITGTEPL	R	K	T	P	R	E	9	1	999.546	Haliotis_sp_Tri_63049_c0_g1_i1	Haliotis_sp_Tri_63049_c0_g1_i1	253	261	yes	yes	2;3	0.01138	134.23	22692000			3
KTVTAMDVVYALK	TYTEHAKRKTVTAMDV	MDVVYALKRQGRTLYG	R	K	T	L	K	R	13	1	1437.79	comp135434_c0_seq1_4 len=334 path=[312:0-333];comp150370_c0_seq1_4 len=306 path=[284:0-305];comp173339_c0_seq1_2 len=332 path=[310:0-331];comp222514_c0_seq1_3 len=364 path=[342:0-363]	comp135434_c0_seq1_4 len=334 path=[312:0-333]	82	94	yes	no	3	0.00090194	77.776	10057000	51		2
KVVGCSCVVVK	IDREGKPRKVVGCSCV	GCSCVVVKDYGKESQA	R	K	V	V	K	D	11	1	1233.66	comp108915_c0_seq1_6 len=483 path=[1:0-482]	comp108915_c0_seq1_6 len=483 path=[1:0-482]	124	134	yes	yes	3	0.016683	66.492	773970			1
KYDAGVCVAYCDGDFDCPGNK	KPGSCPPRKYDAGVCV	DFDCPGNKKCCGSCPR	R	K	Y	N	K	K	21	1	2409.97	comp236269_c0_seq1_4 len=272 path=[250:0-271]	comp236269_c0_seq1_4 len=272 path=[250:0-271]	46	66	yes	yes	2;3	1.5774e-13	104.52	1482400000			23
KYDAGVCVAYCDGDFDCPGNKK	KPGSCPPRKYDAGVCV	FDCPGNKKCCGSCPRL	R	K	Y	K	K	C	22	2	2538.06	comp236269_c0_seq1_4 len=272 path=[250:0-271]	comp236269_c0_seq1_4 len=272 path=[250:0-271]	46	67	yes	yes	3;4	1.7776e-38	135.54	2425300000			35
LAATNALLNSLEFTK	EEPSNNVKLAATNALL	LNSLEFTKANFDKESE	K	L	A	T	K	A	15	0	1604.88	comp26743_c1_seq1_5 len=1233 path=[1:0-1232];Haliotis_sp_Tri_74428_c0_g1_i1;comp92915_c0_seq1_5 len=4086 path=[4064:0-2001 6066:2002-2938 7003:2939-2942 7007:2943-2960 7025:2961-3037 7102:3038-3061 7126:3062-3082 7147:3083-3199 7264:3200-3223 7288:3224-3236 7301:3237-3454 7519:3455-3478 7543:3479-3598 7663:3599-3622 7687:3623-3766 7831:3767-3790 7855:3791-3881 7946:3882-3905 7970:3906-4085]	comp26743_c1_seq1_5 len=1233 path=[1:0-1232]	105	119	yes	no	2	0.00013041	103.79	1190800			2
LADTGTGDTLEVAK	WQSVAIVRLADTGTGD	GDTLEVAKFSTTPDAA	R	L	A	A	K	F	14	0	1389.7	Haliotis_sp_idb_2023_c0_g1_i1;Haliotis_sp_CLC_2607_c0_g1_i1;Haliotis_sp_idb_2021_c0_g1_i1	Haliotis_sp_idb_2023_c0_g1_i1	152	165	yes	no	2	2.2036e-09	132.31	53374000			2
LAEAAQGGNASSSLQR	CTSAFQQRLAEAAQGG	NASSSLQRSCEAIKLH	R	L	A	Q	R	S	16	0	1558.77	Haliotis_sp_Tri_83476_c0_g1_i1	Haliotis_sp_Tri_83476_c0_g1_i1	34	49	yes	yes	2	2.7328e-10	120.63	22734000			6
LAGMGIEVGLR	NYMTYLKRLAGMGIEV	MGIEVGLRGDDMDAYR	R	L	A	L	R	G	11	0	1114.62	Haliotis_sp_Tri_107502_c0_g1_i1	Haliotis_sp_Tri_107502_c0_g1_i1	579	589	yes	yes	2	0.00364	84.687	2364900	521		1
LAMMQQAAAR	MQQSNAAKLAMMQQAA	MMQQAAARYEAMMQQA	K	L	A	A	R	Y	10	0	1089.54	Haliotis_sp_idb_32603_c0_g1_i1;Haliotis_sp_idb_32602_c0_g1_i1;Haliotis_sp_CLC_1702_c0_g1_i1;comp186443_c0_seq1_3 len=345 path=[1:0-344]	Haliotis_sp_idb_32603_c0_g1_i1	86	95	yes	no	2	0.00013616	134.77	62199000	422;423		9
LANNVHVLGFR	VIENYDRRLANNVHVL	NVHVLGFREYWGDYVK	R	L	A	F	R	E	11	0	1238.69	Haliotis_sp_Tri_113162_c0_g1_i1;Haliotis_sp_idb_44566_c0_g1_i1;Haliotis_sp_CLC_5142_c0_g1_i1	Haliotis_sp_Tri_113162_c0_g1_i1	73	83	yes	no	3	0.0030204	86.898	13479000			1
LAQCIGVDFIK	SGLKTVTKLAQCIGVD	CIGVDFIKHNGDHVVL	K	L	A	I	K	H	11	0	1262.67	Haliotis_sp_Tri_129603_c0_g1_i1;comp105495_c0_seq9_4 len=2286 path=[9783:0-21 1946:22-1210 3135:1211-1564 19827:1565-1565 3490:1566-1729 3654:1730-2285];comp105495_c0_seq23_4 len=2970 path=[19402:0-22 1262:23-58 19462:59-65 1305:66-160 1400:161-295 1535:296-322 19538:323-324 1565:325-335 1576:336-374 1615:375-416 1657:417-426 1667:427-437 1678:438-503 19643:504-507 1748:508-513 1754:514-548 19668…	Haliotis_sp_Tri_129603_c0_g1_i1	385	395	yes	no	2	3.0078e-05	137.89	22652000			4
LASDLLEWIR	RLMEEYERLASDLLEW	SDLLEWIRKTRPWLEN	R	L	A	I	R	K	10	0	1214.67	Haliotis_sp_idb_19419_c0_g1_i1;Haliotis_sp_idb_19421_c0_g1_i1;Haliotis_sp_Tri_102514_c0_g1_i1;comp99331_c0_seq3_6 len=3387 path=[9150:0-1432 10583:1433-1454 10605:1455-1487 17726:1488-1488 1917:1489-2687 3116:2688-2763 18437:2764-3345 3774:3346-3386];comp99331_c0_seq1_6 len=3387 path=[9150:0-1432 10583:1433-1454 10605:1455-1487 17726:1488-1488 1917:1489-2687 3116:2688-2763 18437:2764-3345 3855:33…	Haliotis_sp_idb_19419_c0_g1_i1	280	289	yes	no	2	0.00026484	125.75	427130			1
LAVNMVPFPR	QLNADLRKLAVNMVPF	VNMVPFPRLHFFMPGF	K	L	A	P	R	L	10	0	1142.63	comp109271_c0_seq1_3 len=1300 path=[1:0-1299];Haliotis_sp_idb_47786_c0_g1_i1;comp185247_c0_seq1_6 len=429 path=[407:0-428];comp46938_c0_seq1_5 len=235 path=[477:0-37 251:38-65 279:66-234];comp92408_c0_seq1_2 len=325 path=[1:0-41 2884:42-58 60:59-102 104:103-135 137:136-144 146:145-183 2933:184-197 2947:198-198 2948:199-209 727:210-243 2995:244-252 3004:253-263 781:264-285 3038:286-324];comp92408_…	sp|P41386|TBB_HALDI Tubulin beta chain (Fragment) OS=Haliotis discus PE=2 SV=1	306	315	no	no	2	0.0002652	135.71	24172000	40		4
LCDLDEFK	________________	LCDLDEFKAPATQACF	R	L	C	F	K	A	8	0	1038.47	Haliotis_sp_idb_39663_c0_g1_i1	Haliotis_sp_idb_39663_c0_g1_i1	8	15	yes	yes	2	0.030505	127.56	168880000			3
LCDLDEFKAPATQACFDK	________________	ATQACFDKNLLVIEDI	R	L	C	D	K	N	18	1	2127.96	Haliotis_sp_idb_39663_c0_g1_i1	Haliotis_sp_idb_39663_c0_g1_i1	8	25	yes	yes	2;3	1.3075e-06	94.958	81861000			9
LCDMTHGDCWLGYR	VENDLAHRLCDMTHGD	GDCWLGYRRLDASSNV	R	L	C	Y	R	R	14	0	1782.73	Haliotis_sp_idb_10705_c0_g1_i1;Haliotis_sp_Tri_36495_c0_g1_i1	Haliotis_sp_idb_10705_c0_g1_i1	80	93	yes	no	3	0.00059106	80.96	18902000	344		3
LCEKFVYGGCLGNANR	YYFNSRTRLCEKFVYG	GCLGNANRFETLEDCR	R	L	C	N	R	F	16	1	1856.87	comp84928_c0_seq1_4 len=593 path=[571:0-73 645:74-129 1852:130-130 1387:131-175 1872:176-361 933:362-413 985:414-445 1017:446-450 1022:451-592]	comp84928_c0_seq1_4 len=593 path=[571:0-73 645:74-129 1852:130-130 1387:131-175 1872:176-361 933:362-413 985:414-445 1017:446-450 1022:451-592]	78	93	yes	yes	3	0.0013802	73.498	13441000			1
LCFDGRDPLK	GSSERNIKLCFDGRDP	FDGRDPLKNSDGQTLL	K	L	C	L	K	N	10	1	1219.6	Haliotis_sp_idb_35012_c0_g1_i1	Haliotis_sp_idb_35012_c0_g1_i1	64	73	yes	yes	3	0.024938	83.862	17299000			1
LCQSMDEYK	VKTMNIEKLCQSMDEY	CQSMDEYKVCSVGIPD	K	L	C	Y	K	V	9	0	1172.48	Haliotis_sp_Tri_83476_c0_g1_i1	Haliotis_sp_Tri_83476_c0_g1_i1	293	301	yes	yes	2	0.0049812	112.11	84874000	623		14
LCYVALDFEQEMATAASSSSLEK	IVRDIKEKLCYVALDF	ASSSSLEKSYELPDGQ	K	L	C	E	K	S	23	0	2549.17	comp103470_c1_seq44_5 len=764 path=[21410:0-166 1578:167-175 25904:176-178 25907:179-181 1593:182-217 25943:218-222 16814:223-406 2814:407-412 17003:413-685 8329:686-740 26391:741-763];comp103470_c1_seq27_6 len=825 path=[18001:0-239 25907:240-242 1593:243-278 25943:279-283 16814:284-467 2814:468-473 17003:474-746 8329:747-801 26391:802-824];comp103470_c1_seq42_4 len=922 path=[13231:0-135 13367:13…	comp103470_c1_seq44_5 len=764 path=[21410:0-166 1578:167-175 25904:176-178 25907:179-181 1593:182-217 25943:218-222 16814:223-406 2814:407-412 17003:413-685 8329:686-740 26391:741-763]	48	70	yes	no	3	3.2937e-07	84.689	11500000			1
LDAAQGVYGDR	PDIARMFKLDAAQGVY	AQGVYGDRLQKAINYE	K	L	D	D	R	L	11	0	1163.56	Haliotis_sp_Tri_1743_c0_g1_i1;comp89145_c0_seq2_3 len=654 path=[1328:0-27 1356:28-167 1496:168-194 1523:195-206 1535:207-257 1586:258-313 1642:314-316 1645:317-321 1650:322-401 1730:402-455 1784:456-496 1825:497-511 1840:512-583 1912:584-595 1924:596-618 1947:619-653];comp89145_c0_seq1_3 len=993 path=[980:0-211 1192:212-291 1272:292-319 3404:320-320 1301:321-347 1328:348-375 1982:376-515 1496:516…	Haliotis_sp_Tri_1743_c0_g1_i1	220	230	yes	no	2	4.4807e-08	148.18	1451200000			30
LDEYNASSAESGTSGHSK	ELVLAVLKLDEYNASS	SGTSGHSKKTNETETV	K	L	D	S	K	K	18	0	1838.79	Haliotis_sp_Tri_114598_c0_g1_i1;Haliotis_sp_idb_7598_c0_g1_i1	Haliotis_sp_Tri_114598_c0_g1_i1	772	789	yes	no	3	1.4917e-15	123.63	30554000			3
LDGIDDQADDVRDDLEDR	ATDALEDRLDGIDDQA	VRDDLEDRLEASLEGA	R	L	D	D	R	L	18	1	2073.91	Haliotis_sp_idb_22087_c0_g1_i1	Haliotis_sp_idb_22087_c0_g1_i1	275	292	no	no	3	2.2181e-08	111.22	65651000			8
LDIAPSPAHIQR	LSRDMVPRLDIAPSPA	PSPAHIQRDLLPEKKG	R	L	D	Q	R	D	12	0	1316.72	Haliotis_sp_Tri_90659_c0_g1_i1	Haliotis_sp_Tri_90659_c0_g1_i1	76	87	yes	yes	2;3	0.00061592	108.56	238470000			6
LDKPLVIAEFNQVR	LHNASEYKLDKPLVIA	IAEFNQVRGAGMTSQD	K	L	D	V	R	G	14	1	1640.92	Haliotis_sp_idb_10705_c0_g1_i1;Haliotis_sp_Tri_36495_c0_g1_i1	Haliotis_sp_idb_10705_c0_g1_i1	641	654	yes	no	3	0.0029382	72.209	27201000			2
LDNTFNSIQLFLTK	KARLEEKRLDNTFNSI	SIQLFLTKNLNSLLSS	R	L	D	T	K	N	14	0	1652.88	Haliotis_sp_Tri_12080_c0_g1_i1	Haliotis_sp_Tri_12080_c0_g1_i1	212	225	yes	yes	2	0.00028518	98.943	16077000			6
LDTLCDLYETLTITQAVIFINTR	NVEREEWKLDTLCDLY	AVIFINTRRKVDWLTE	K	L	D	T	R	R	23	0	2712.4	comp64368_c0_seq1_4 len=1757 path=[1:0-287 289:288-1653 1655:1654-1756]	comp64368_c0_seq1_4 len=1757 path=[1:0-287 289:288-1653 1655:1654-1756]	257	279	yes	yes	3	4.4327e-07	61.963	22244000			1
LEDGTEFDSSLSR	LKMHYTGKLEDGTEFD	EFDSSLSRNEPFTFTL	K	L	E	S	R	N	13	0	1454.65	Haliotis_sp_CLC_5354_c0_g1_i1;comp91372_c0_seq1_1 len=2171 path=[2149:0-1207 3357:1208-1276 3426:1277-1856 4006:1857-1938 4088:1939-1945 4095:1946-2170]	Haliotis_sp_CLC_5354_c0_g1_i1	64	76	yes	no	2	8.4204e-06	112.08	62917000			2
LEEITMDGAKAK	LNEEKLEKLEEITMDG	TMDGAKAKAILD____	K	L	E	A	K	A	12	1	1304.66	comp224569_c0_seq1_4 len=239 path=[1:0-238]	comp224569_c0_seq1_4 len=239 path=[1:0-238]	64	75	yes	yes	2	0.004016	100.88	95805000	68		2
LEELLGPDK	LSKHKTPRLEELLGPD	EELLGPDKTLPLFGLP	R	L	E	D	K	T	9	0	1012.54	Haliotis_sp_idb_44191_c0_g1_i1;comp96813_c0_seq1_5 len=1118 path=[1108:0-120 1229:121-127 1236:128-160 1269:161-303 2442:304-331 1440:332-567 3927:568-586 3943:587-696 1805:697-718 1827:719-822 1931:823-826 1935:827-903 4073:904-925 2034:926-940 4085:941-957 2066:958-981 4116:982-1025 2134:1026-1041 2150:1042-1071 2670:1072-1117]	Haliotis_sp_idb_44191_c0_g1_i1	286	294	yes	no	2	0.017071	99.815	114220000			4
LEHGVPSSQTATSDIGVR	SVRGGNLRLEHGVPSS	ATSDIGVRKDAPNSRN	R	L	E	V	R	K	18	0	1852.93	Haliotis_sp_idb_3591_c0_g1_i1	Haliotis_sp_idb_3591_c0_g1_i1	1154	1171	yes	yes	2;3	1.2841e-25	143.88	1911300000			30
LEHILATSR	NLDAFEKKLEHILATS	EHILATSRRLRGRSHG	K	L	E	S	R	R	9	0	1038.58	Haliotis_sp_Tri_12080_c0_g1_i1	Haliotis_sp_Tri_12080_c0_g1_i1	836	844	yes	yes	3	0.0010776	126.31	9196300			2
LEILQIHTK	GIPDATGRLEILQIHT	EILQIHTKNMKLADDV	R	L	E	T	K	N	9	0	1093.65	comp54249_c0_seq1_2 len=2907 path=[2885:0-27 2913:28-2564 5450:2565-2569 5455:2570-2906]	comp54249_c0_seq1_2 len=2907 path=[2885:0-27 2913:28-2564 5450:2565-2569 5455:2570-2906]	401	409	yes	yes	3	0.01207	74.941	3620900			1
LEKPAKYDDIK	SVVDLTCRLEKPAKYD	PAKYDDIKKVVKQASE	R	L	E	I	K	K	11	2	1318.71	comp109254_c0_seq1_3 len=1231 path=[1209:0-1230]	comp109254_c0_seq1_3 len=1231 path=[1209:0-1230]	262	272	yes	yes	3	0.0097518	93.345	42157000			1
LELCNQYR	ADDEEDARLELCNQYR	LELCNQYRQNVTTRPN	R	L	E	Y	R	Q	8	0	1094.52	Haliotis_sp_CLC_1642_c0_g1_i1;comp85674_c0_seq1_1 len=1364 path=[2827:0-66 1553:67-628 2115:629-650 2137:651-998 2485:999-1296 2783:1297-1363];comp85674_c0_seq2_1 len=1436 path=[1414:0-138 1553:139-700 2115:701-722 2137:723-1070 2485:1071-1368 2783:1369-1435]	Haliotis_sp_CLC_1642_c0_g1_i1	63	70	yes	no	2	0.014799	154.35	1618500000			13
LELNPQHAGEYR	LSSYGAIRLELNPQHA	PQHAGEYRYCVRVQSE	R	L	E	Y	R	Y	12	0	1425.7	Haliotis_sp_idb_12724_c0_g1_i1;comp82638_c0_seq1_6 len=2489 path=[2469:0-1041 3511:1042-1521 3991:1522-2488]	Haliotis_sp_idb_12724_c0_g1_i1	74	85	yes	no	3	0.0032716	78.324	69552000			3
LELQAADMHLMR	LTAHNNARLELQAADM	AADMHLMRWDKQLASE	R	L	E	M	R	W	12	0	1426.71	comp64512_c0_seq1_1 len=973 path=[1:0-376 378:377-715 717:716-972];Haliotis_sp_Tri_28744_c0_g1_i1	comp64512_c0_seq1_1 len=973 path=[1:0-376 378:377-715 717:716-972]	289	300	yes	no	3	0.00024978	96.229	134940000	105;106		6
LEMIPIVR	NPDNYVIKLEMIPIVR	LEMIPIVRVTLKMKTA	K	L	E	V	R	V	8	0	969.568	Haliotis_sp_Tri_56398_c0_g1_i1;comp103479_c0_seq1_1 len=4049 path=[4032:0-334 4367:335-357 4390:358-739 4772:740-755 4788:756-859 4892:860-869 4902:870-907 8346:908-924 4957:925-1088 5121:1089-1096 5129:1097-1135 5168:1136-1136 5169:1137-1895 5928:1896-2089 6122:2090-2127 6160:2128-2428 11177:2429-2554 11247:2555-2570 6603:2571-2625 11296:2626-2630 11301:2631-2645 6681:2646-2694 11327:2695-2700 1…	Haliotis_sp_Tri_56398_c0_g1_i1	90	97	yes	no	2	0.035962	77.923	2384400			2
LERPYNLLVSK	PGHGMEVKLERPYNLL	PYNLLVSKLTVHPGDT	K	L	E	S	K	L	11	1	1330.76	Haliotis_sp_Tri_63049_c0_g1_i1	Haliotis_sp_Tri_63049_c0_g1_i1	98	108	yes	yes	2;3	9.3181e-07	133.05	5279900000			40
LERPYNLLVSKLTVHPGDTIK	PGHGMEVKLERPYNLL	VHPGDTIKVTIEGTKD	K	L	E	I	K	V	21	2	2392.35	Haliotis_sp_Tri_63049_c0_g1_i1	Haliotis_sp_Tri_63049_c0_g1_i1	98	118	yes	yes	4;5	1.099e-09	101.6	43716000			6
LFDLLDVLEFNQVVIFVK	KDNEKNRKLFDLLDVL	NQVVIFVKSVQRCIAL	K	L	F	V	K	S	18	0	2150.2	comp29695_c0_seq1_5 len=945 path=[923:0-944]	comp29695_c0_seq1_5 len=945 path=[923:0-944]	111	128	yes	yes	2;3	9.1184e-05	82.59	6275500			2
LFDVIEITK	GDGLHVYRLFDVIEIT	FDVIEITKTLPRVPSC	R	L	F	T	K	T	9	0	1076.61	Haliotis_sp_idb_4071_c0_g1_i1	Haliotis_sp_idb_4071_c0_g1_i1	640	648	yes	yes	1;2	0.003449	134.23	8859800000			26
LFDVIEITKTLPR	GDGLHVYRLFDVIEIT	EITKTLPRVPSCYAGS	R	L	F	P	R	V	13	1	1543.9	Haliotis_sp_idb_4071_c0_g1_i1	Haliotis_sp_idb_4071_c0_g1_i1	640	652	yes	yes	3	0.0016654	89.231	92988000			19
LFEGNALLR	LDEKDPRRLFEGNALL	FEGNALLRRLVRIGVL	R	L	F	L	R	R	9	0	1031.58	Haliotis_sp_Tri_44993_c0_g1_i1;Haliotis_sp_idb_58530_c0_g1_i1;comp52403_c0_seq1_5 len=652 path=[1:0-281 283:282-651];comp88103_c0_seq1_2 len=657 path=[635:0-8 644:9-224 860:225-234 870:235-243 879:244-332 968:333-339 975:340-407 4743:408-425 4761:426-426 4762:427-428 1064:429-429 4822:430-431 1067:432-554 1190:555-594 1230:595-630 1266:631-656];comp88103_c0_seq5_2 len=850 path=[635:0-8 644:9-224 …	Haliotis_sp_Tri_44993_c0_g1_i1	70	78	yes	no	2	0.014034	113.26	14488000			1
LFIGGLSFETTEESLR	REKEQFRKLFIGGLSF	ETTEESLRNYYEQWGK	K	L	F	L	R	N	16	0	1797.91	comp63526_c0_seq4_3 len=1096 path=[1:0-862 984:863-1072 3475:1073-1095];comp63526_c0_seq1_3 len=1216 path=[1:0-862 864:863-982 984:983-1192 3475:1193-1215];comp63526_c0_seq2_3 len=1573 path=[1:0-862 984:863-1072 1194:1073-1413 1535:1414-1572];comp63526_c0_seq3_3 len=1693 path=[1:0-862 864:863-982 984:983-1192 1194:1193-1533 1535:1534-1692]	comp63526_c0_seq4_3 len=1096 path=[1:0-862 984:863-1072 3475:1073-1095]	59	74	yes	no	2	0.0031444	67.646	9076600			2
LGAFVSECDYPMLFDSFLGR	NCSLPNSRLGAFVSEC	LFDSFLGRCVEYIMAK	R	L	G	G	R	C	20	0	2323.07	Haliotis_sp_idb_1745_c0_g1_i1;Haliotis_sp_CLC_2232_c0_g1_i1	Haliotis_sp_idb_1745_c0_g1_i1	1031	1050	yes	no	2;3	2.1379e-13	102.89	185370000	369		10
LGALMYDIAEVPLAAAALAGR	RCVQSNDRLGALMYDI	AAAALAGR________	R	L	G	G	R	-	21	0	2085.13	Haliotis_sp_CLC_39_c0_g1_i1	Haliotis_sp_CLC_39_c0_g1_i1	169	189	yes	yes	2;3	1.5871e-09	94.958	22005000	328		4
LGAPAPVEITAAAYNDMNIGMPSR	FSRQSGGRLGAPAPVE	MNIGMPSRKVSRFEPE	R	L	G	S	R	K	24	0	2458.2	Haliotis_sp_CLC_1125_c0_g1_i1	Haliotis_sp_CLC_1125_c0_g1_i1	274	297	yes	yes	3	4.6601e-14	94.671	130760000	287;288		8
LGAPAPVEITAAAYNDMNIGMPSRK	FSRQSGGRLGAPAPVE	NIGMPSRKVSRFEPEK	R	L	G	R	K	V	25	1	2586.29	Haliotis_sp_CLC_1125_c0_g1_i1	Haliotis_sp_CLC_1125_c0_g1_i1	274	298	yes	yes	3	6.0793e-12	80.786	5425700	287;288		2
LGCSYGIDMESMLR	PFYLGAKKLGCSYGID	IDMESMLRFLLPRGCS	K	L	G	L	R	F	14	0	1630.72	Haliotis_sp_CLC_12027_c0_g1_i1;Haliotis_sp_idb_54497_c0_g1_i1;Haliotis_sp_idb_41452_c0_g1_i1	Haliotis_sp_CLC_12027_c0_g1_i1	107	120	yes	no	2;3	1.4518e-06	109.95	7703600000	302;303		42
LGDDIEHLPK	DAERFIMKLGDDIEHL	DDIEHLPKSFWEKLAN	K	L	G	P	K	S	10	0	1135.59	Haliotis_sp_idb_30241_c0_g1_i1;comp106275_c0_seq2_4 len=629 path=[8109:0-3 8113:4-49 5497:50-107 5555:108-140 15358:141-145 5593:146-156 5604:157-169 5617:170-235 7834:236-252 5700:253-254 5702:255-307 9732:308-326 15422:327-351 15452:352-352 15448:353-375 5823:376-413 5861:414-414 5862:415-472 5920:473-477 15528:478-498 15549:499-503 15555:504-507 7973:508-511 5959:512-517 15563:518-528 15574:52…	Haliotis_sp_idb_30241_c0_g1_i1	126	135	yes	no	2;3	0.00074197	131.82	808880000			22
LGDVYVNDAFGTAHR	AFRASLSKLGDVYVND	DAFGTAHRAHSSMVGV	K	L	G	H	R	A	15	0	1633.78	comp118163_c0_seq1_4 len=717 path=[1:0-716];Haliotis_sp_idb_26847_c0_g1_i1;comp93676_c0_seq1_3 len=1937 path=[1:0-268 5120:269-810 812:811-842 844:843-1081 1083:1082-1095 1097:1096-1431 1433:1432-1452 1454:1453-1519 1521:1520-1602 1604:1603-1733 1735:1734-1828 1830:1829-1847 1849:1848-1936]	comp118163_c0_seq1_4 len=717 path=[1:0-716]	176	190	yes	no	3	0.00049922	76.358	45550000			2
LGEAFNYWLGASDLNIEGR	FIRGYATRLGEAFNYW	SDLNIEGRWLWEGQRR	R	L	G	G	R	W	19	0	2124.03	sp|P82596|PLC_HALLA Perlucin OS=Haliotis laevigata PE=1 SV=3	sp|P82596|PLC_HALLA Perlucin OS=Haliotis laevigata PE=1 SV=3	56	74	no	no	2;3	1.982e-48	162.82	1871700000			38
LGEAFNYWLGASDLNMEGR	FIRGYATRLGEAFNYW	SDLNMEGRWLWEGQRR	R	L	G	G	R	W	19	0	2141.98	tr|F8J3D2|F8J3D2_HALLA Perlucin C protein OS=Haliotis laevigata GN=perlucin C PE=2 SV=1;tr|F8J3D1|F8J3D1_HALLA Perlucin B protein OS=Haliotis laevigata GN=perlucin B PE=2 SV=1;tr|F8J3D0|F8J3D0_HALLA Perlucin A2 protein OS=Haliotis laevigata GN=perlucin A2 PE=2 SV=1	tr|F8J3D2|F8J3D2_HALLA Perlucin C protein OS=Haliotis laevigata GN=perlucin C PE=2 SV=1	74	92	no	no	2;3	1.3233e-29	127.59	1673600000	643		33
LGGLETEGDYKYEAEDEK	NAYMSIMKLGGLETEG	KYEAEDEKCAFNRSEV	K	L	G	E	K	C	18	1	2044.91	Haliotis_sp_idb_44191_c0_g1_i1	Haliotis_sp_idb_44191_c0_g1_i1	576	593	yes	yes	3	9.4361e-06	99.044	11526000			1
LGGLLQGMPDK	WDDRKVAKLGGLLQGM	LLQGMPDKVIMRLPGS	K	L	G	D	K	V	11	0	1127.6	Haliotis_sp_idb_5896_c0_g1_i1	Haliotis_sp_idb_5896_c0_g1_i1	798	808	yes	yes	2	0.0027612	96.229	72739000	498		6
LGGTDLNIEGR	HGRASRYRLGGTDLNI	TDLNIEGRWLWEGQRR	R	L	G	G	R	W	11	0	1143.59	comp25997_c0_seq1_1 len=264 path=[242:0-96 339:97-263]	comp25997_c0_seq1_1 len=264 path=[242:0-96 339:97-263]	23	33	yes	yes	2	3.1316e-07	131.12	1190500000			17
LGHEVAVASSGLPAPAVR	CNGPPRIRLGHEVAVA	GLPAPAVRVAPSTPVV	R	L	G	V	R	V	18	0	1729.95	Haliotis_sp_Tri_14507_c0_g1_i1	Haliotis_sp_Tri_14507_c0_g1_i1	85	102	yes	yes	3	1.5802e-15	109.48	7633300			3
LGICTLYPGTSTAASGDIVDFVR	TCRATTYRLGICTLYP	GDIVDFVRHACNNGTF	R	L	G	V	R	H	23	0	2412.2	Haliotis_sp_CLC_8815_c0_g1_i1;Haliotis_sp_idb_19915_c0_g1_i1;comp103351_c1_seq6_2 len=2894 path=[10370:0-316 2498:317-382 17439:383-385 17442:386-391 2573:392-462 2644:463-466 2648:467-1046 3228:1047-1058 17673:1059-1073 3255:1074-1088 3270:1089-1701 3883:1702-1729 3911:1730-1803 3985:1804-1817 3999:1818-2176 4358:2177-2190 18090:2191-2525 4707:2526-2528 4710:2529-2636 4818:2637-2644 4826:2645-26…	Haliotis_sp_CLC_8815_c0_g1_i1	231	253	yes	no	2;3	1.3116e-31	116.94	90588000			5
LGIHEDSTNR	EAFSKNLKLGIHEDST	IHEDSTNRRRLSELLR	K	L	G	N	R	R	10	0	1140.55	comp65289_c0_seq1_1 len=1940 path=[10131:0-119 1962:120-152 1995:153-1939];Haliotis_sp_Tri_81073_c0_g1_i1;Haliotis_sp_idb_11675_c0_g1_i1;Haliotis_sp_idb_11674_c0_g1_i1;comp100309_c0_seq1_2 len=2529 path=[2556:0-195 2752:196-252 7627:253-274 2831:275-287 2844:288-368 2925:369-372 2929:373-489 3046:490-504 3061:505-586 3143:587-629 3186:630-685 3242:686-687 3244:688-969 7886:970-978 3535:979-993 35…	comp65289_c0_seq1_1 len=1940 path=[10131:0-119 1962:120-152 1995:153-1939]	467	476	no	no	3	0.016146	72.2	673990			1
LGIIMTYGGSDLTSPDPQTVIAQVSK	AGRGSVPKLGIIMTYG	TVIAQVSKASAAALND	K	L	G	S	K	A	26	0	2690.38	Haliotis_sp_CLC_4146_c0_g1_i1;comp87152_c0_seq1_4 len=1152 path=[1:0-8 10:9-10 12:11-34 36:35-35 37:36-59 61:60-303 305:304-306 308:307-330 332:331-879 881:880-903 905:904-1151];Haliotis_sp_idb_7271_c0_g1_i1	Haliotis_sp_CLC_4146_c0_g1_i1	133	158	yes	no	3	6.9251e-61	138.49	53186000	124		2
LGLALNFSVFYYEILNSPEK	MQPTHPIRLGLALNFS	EILNSPEKACSLAKTA	R	L	G	E	K	A	20	0	2316.2	comp64599_c0_seq2_6 len=1464 path=[3017:0-1301 2878:1302-1463];comp160034_c0_seq1_5 len=290 path=[268:0-289]	comp64599_c0_seq2_6 len=1464 path=[3017:0-1301 2878:1302-1463]	206	225	no	no	2;3	2.7914e-08	99.092	9088300			2
LGMQSPSNMNSQFNGQPR	RSQFVTRRLGMQSPSN	SQFNGQPRFLSSAVGG	R	L	G	P	R	F	18	0	1991.89	Haliotis_sp_idb_3591_c0_g1_i1	Haliotis_sp_idb_3591_c0_g1_i1	799	816	yes	yes	2;3	2.1346e-46	124.78	108560000	447;448		14
LGNEPPGPR	PKRYRYPRLGNEPPGP	GNEPPGPRGPDKHAWT	R	L	G	P	R	G	9	0	935.482	Haliotis_sp_Tri_45070_c0_g1_i1;Haliotis_sp_Tri_127820_c0_g1_i1	Haliotis_sp_Tri_45070_c0_g1_i1	24	32	no	no	2	0.0086379	120.15	90714000			13
LGQQQQQQNPQHGGYQK	GYQQTQQKLGQQQQQQ	PQHGGYQKSQQPQHKV	K	L	G	Q	K	S	17	0	1965.94	Haliotis_sp_idb_8012_c0_g1_i1	Haliotis_sp_idb_8012_c0_g1_i1	824	840	yes	yes	3	6.4479e-09	114.64	36379000			3
LGRPVLQCAPR	FLFTGRVRLGRPVLQC	PVLQCAPRYEQWKSVF	R	L	G	P	R	Y	11	1	1265.7	Haliotis_sp_idb_12724_c0_g1_i1;comp82638_c0_seq1_6 len=2489 path=[2469:0-1041 3511:1042-1521 3991:1522-2488];Haliotis_sp_Tri_98279_c0_g1_i1;Haliotis_sp_Tri_98277_c0_g1_i1;comp92329_c0_seq1_3 len=1563 path=[1541:0-299 1841:300-301 1843:302-856 2398:857-903 2445:904-1058 2600:1059-1064 2606:1065-1353 2895:1354-1562]	Haliotis_sp_idb_12724_c0_g1_i1	275	285	yes	no	3	1.0905e-06	125.75	61266000			10
LGTGQGQRPISEMFIR	TVSIPVSRLGTGQGQR	PISEMFIRMINFPPRP	R	L	G	I	R	M	16	1	1788.93	Haliotis_sp_idb_5580_c0_g1_i1	Haliotis_sp_idb_5580_c0_g1_i1	575	590	yes	yes	3	0.00034675	75.445	144990000	493		7
LGVCPVESPITGLCTAR	PECVPQVKLGVCPVES	ITGLCTARCDHDADCP	K	L	G	A	R	C	17	0	1828.92	Haliotis_sp_Tri_121805_c0_g1_i1;Haliotis_sp_idb_7323_c0_g1_i1	Haliotis_sp_Tri_121805_c0_g1_i1	71	87	yes	no	2	1.0859e-05	104.21	45071000			5
LGVFENFLVNR	YFQALPAKLGVFENFL	FENFLVNRAFFAGNKV	K	L	G	N	R	A	11	0	1306.7	Haliotis_sp_idb_35506_c0_g1_i1;comp97330_c0_seq1_5 len=1499 path=[5244:0-5 736:6-29 760:30-93 824:94-113 844:114-179 910:180-219 950:220-446 1177:447-470 1201:471-564 1295:565-588 1319:589-602 1333:603-626 1357:627-688 1419:689-725 1456:726-928 1659:929-945 1676:946-1117 1848:1118-1141 1872:1142-1351 2082:1352-1425 2156:1426-1449 2180:1450-1498];comp97330_c0_seq2_5 len=2228 path=[1:0-265 267:266-…	Haliotis_sp_idb_35506_c0_g1_i1	134	144	yes	no	2	5.4843e-05	131.82	17613000			5
LHFFMPGFAPLTSR	VNMVPFPRLHFFMPGF	GFAPLTSRGSQQYRAL	R	L	H	S	R	G	14	0	1619.83	comp109271_c0_seq1_3 len=1300 path=[1:0-1299];Haliotis_sp_idb_47786_c0_g1_i1;comp185247_c0_seq1_6 len=429 path=[407:0-428];comp46938_c0_seq1_5 len=235 path=[477:0-37 251:38-65 279:66-234];Haliotis_sp_idb_19738_c0_g1_i1;tr|G9K382|G9K382_HALDV Putative tubulin beta chain OS=Haliotis diversicolor GN=TUBB PE=2 SV=1;Haliotis_sp_CLC_3530_c0_g1_i1;Haliotis_sp_idb_19735_c0_g1_i1;sp|P41386|TBB_HALDI Tubul…	sp|P41386|TBB_HALDI Tubulin beta chain (Fragment) OS=Haliotis discus PE=2 SV=1	316	329	no	no	3	1.4067e-08	110.38	14082000	41		7
LHLANAGNIK	TADAHDIKLHLANAGN	LANAGNIKWRRGLASA	K	L	H	I	K	W	10	0	1049.6	Haliotis_sp_idb_5896_c0_g1_i1	Haliotis_sp_idb_5896_c0_g1_i1	616	625	yes	yes	2	0.00011948	150.27	12544000			3
LHMEDFSK	VVAFVQDKLHMEDFSK	LHMEDFSKYADVYNPF	K	L	H	S	K	Y	8	0	1005.46	comp105740_c0_seq2_6 len=2567 path=[2926:0-41 10721:42-56 6336:57-163 6443:164-172 10788:173-189 10805:190-195 10811:196-215 3142:216-329 10883:330-334 10888:335-337 10891:338-417 3344:418-423 3350:424-447 10961:448-452 10966:453-540 6664:541-543 3470:544-638 11063:639-640 3567:641-641 3568:642-711 3638:712-715 3642:716-739 11118:740-747 6091:748-784 3711:785-846 11181:847-865 11200:866-871 11206…	comp105740_c0_seq2_6 len=2567 path=[2926:0-41 10721:42-56 6336:57-163 6443:164-172 10788:173-189 10805:190-195 10811:196-215 3142:216-329 10883:330-334 10888:335-337 10891:338-417 3344:418-423 3350:424-447 10961:448-452 10966:453-540 6664:541-543 3470:544-638 11063:639-640 3567:641-641 3568:642-711 3638:712-715 3642:716-739 11118:740-747 6091:748-784 3711:785-846 11181:847-865 11200:866-871 11206…	77	84	yes	no	3	0.013248	95.909	9940500			2
LHPFHVIR	DGFHIRVRLHPFHVIR	LHPFHVIRINKMLSCA	R	L	H	I	R	I	8	0	1017.59	comp109621_c0_seq1_5 len=716 path=[1:0-715];tr|B8XW76|B8XW76_HALDV QM-like protein OS=Haliotis diversicolor supertexta PE=2 SV=1;tr|B6RB95|B6RB95_HALDI Ribosomal protein l10 OS=Haliotis discus discus PE=2 SV=1;comp29823_c0_seq1_1 len=690 path=[1:0-539 541:540-689];comp46312_c0_seq1_3 len=705 path=[683:0-447 1131:448-704];Haliotis_sp_CLC_853_c0_g1_i1	comp109621_c0_seq1_5 len=716 path=[1:0-715]	97	104	yes	no	3	0.026652	67.981	16059000			2
LHSIDGGVFQA	EVRDIYGKLHSIDGGV	IDGGVFQA________	K	L	H	Q	A	-	11	0	1142.57	Haliotis_sp_idb_28907_c0_g1_i1	Haliotis_sp_idb_28907_c0_g1_i1	234	244	yes	yes	2	5.982e-05	130.66	987730000			21
LICCDILDVLDK	QMVETELKLICCDILD	DILDVLDKHLIPAANT	K	L	I	D	K	H	12	0	1475.74	comp111239_c0_seq1_1 len=1999 path=[1977:0-1998]	comp111239_c0_seq1_1 len=1999 path=[1977:0-1998]	122	133	yes	yes	2	0.026249	66.989	3209000			1
LIDLHSPSEIVK	FQMRIHKRLIDLHSPS	HSPSEIVKQITSISIE	R	L	I	V	K	Q	12	0	1349.76	comp24358_c1_seq1_6 len=270 path=[461:0-243 705:244-269]	comp24358_c1_seq1_6 len=270 path=[461:0-243 705:244-269]	48	59	yes	yes	2;3	1.1163e-05	108.56	24316000			3
LIGLDNQEITR	MQRILTGRLIGLDNQE	LDNQEITRLNSVGTLG	R	L	I	T	R	L	11	0	1270.69	Haliotis_sp_Tri_1743_c0_g1_i1;comp89145_c0_seq2_3 len=654 path=[1328:0-27 1356:28-167 1496:168-194 1523:195-206 1535:207-257 1586:258-313 1642:314-316 1645:317-321 1650:322-401 1730:402-455 1784:456-496 1825:497-511 1840:512-583 1912:584-595 1924:596-618 1947:619-653]	Haliotis_sp_Tri_1743_c0_g1_i1	127	137	yes	no	2	1.2307e-08	162.38	4577400000			36
LIPGHGMEVK	ANEMSCEKLIPGHGME	PGHGMEVKLERPYNLL	K	L	I	V	K	L	10	0	1079.58	Haliotis_sp_Tri_63049_c0_g1_i1	Haliotis_sp_Tri_63049_c0_g1_i1	88	97	yes	yes	3	0.026883	60.398	53115000			1
LIPQSDLDNIFNAIR	RSIRRDCRLIPQSDLD	DNIFNAIRRAKADTRL	R	L	I	I	R	R	15	0	1727.92	Haliotis_sp_CLC_123_c0_g1_i1;Haliotis_sp_idb_32947_c0_g1_i1	Haliotis_sp_CLC_123_c0_g1_i1	58	72	yes	no	2;3	4.8294e-12	122.64	34208000			14
LIQDYNTNTMYVIDVLK	ATGMSSTKLIQDYNTN	MYVIDVLKRTCKKTKT	K	L	I	L	K	R	17	0	2042.04	Haliotis_sp_Tri_16732_c0_g1_i1;comp103384_c0_seq2_4 len=1187 path=[1163:0-170 5826:171-172 5828:173-203 1367:204-205 1369:206-224 5878:225-251 5905:252-305 1469:306-345 5962:346-377 2887:378-401 6002:402-403 6004:404-411 6012:412-414 1576:415-415 1577:416-440 1602:441-475 6038:476-481 6044:482-488 1650:489-521 1683:522-525 6072:526-539 6086:540-575 6105:576-589 6119:590-596 1758:597-605 6131:606-…	Haliotis_sp_Tri_16732_c0_g1_i1	87	103	no	no	2	5.2313e-13	125.45	41095000	12		1
LIQDYNTNTMYVIDVLKR	ATGMSSTKLIQDYNTN	YVIDVLKRTCKKTKTN	K	L	I	K	R	T	18	1	2198.14	Haliotis_sp_Tri_16732_c0_g1_i1;comp103384_c0_seq2_4 len=1187 path=[1163:0-170 5826:171-172 5828:173-203 1367:204-205 1369:206-224 5878:225-251 5905:252-305 1469:306-345 5962:346-377 2887:378-401 6002:402-403 6004:404-411 6012:412-414 1576:415-415 1577:416-440 1602:441-475 6038:476-481 6044:482-488 1650:489-521 1683:522-525 6072:526-539 6086:540-575 6105:576-589 6119:590-596 1758:597-605 6131:606-…	Haliotis_sp_Tri_16732_c0_g1_i1	87	104	no	no	3	4.1115e-29	129.11	20942000	12		2
LISQIVSSITASLR	PTYTNLNRLISQIVSS	SSITASLRFDGALNVD	R	L	I	L	R	F	14	0	1486.87	comp88085_c0_seq2_2 len=1291 path=[2880:0-86 1366:87-326 1606:327-351 1631:352-761 2041:762-786 2066:787-1103 2383:1104-1119 2399:1120-1290];comp88085_c0_seq1_1 len=1296 path=[1274:0-91 1366:92-331 1606:332-356 1631:357-766 2041:767-791 2066:792-1108 2383:1109-1124 2399:1125-1295];comp78924_c0_seq1_4 len=724 path=[1870:0-723]	comp88085_c0_seq2_2 len=1291 path=[2880:0-86 1366:87-326 1606:327-351 1631:352-761 2041:762-786 2066:787-1103 2383:1104-1119 2399:1120-1290]	259	272	yes	no	2;3	1.9225e-22	151.3	53196000			7
LITAQYVNQPDMNAQPIDK	NPQSTNQKLITAQYVN	MNAQPIDKTPANVYQI	K	L	I	D	K	T	19	0	2158.07	Haliotis_sp_idb_26568_c0_g1_i1;Haliotis_sp_idb_26567_c0_g1_i1;Haliotis_sp_CLC_2527_c0_g1_i1	Haliotis_sp_idb_26568_c0_g1_i1	321	339	yes	no	2	4.4275e-05	85.937	29923000	406		3
LIVEAPNVDVVHIFTPGR	ANYTSISRLIVEAPNV	VHIFTPGRYTDCANAT	R	L	I	G	R	Y	18	0	1975.09	Haliotis_sp_idb_13824_c0_g1_i1	Haliotis_sp_idb_13824_c0_g1_i1	782	799	yes	yes	3	6.2764e-05	84.653	2475900			1
LKIPGTIPLK	LSPISSARLKIPGTIP	IPGTIPLKQIVDPAQY	R	L	K	L	K	Q	10	1	1078.71	Haliotis_sp_idb_8012_c0_g1_i1	Haliotis_sp_idb_8012_c0_g1_i1	290	299	yes	yes	3	0.019162	79.201	4444200			2
LKPSEHTYLVNTAR	TVDFGAMRLKPSEHTY	TYLVNTARQLGLRIVD	R	L	K	A	R	Q	14	1	1627.87	Haliotis_sp_idb_20988_c0_g1_i1;Haliotis_sp_idb_20996_c0_g1_i1	Haliotis_sp_idb_20988_c0_g1_i1	34	47	yes	no	3	1.1134e-05	106.58	87286000			5
LKVPPAINQFTQALDR	QRAILYKRLKVPPAIN	QFTQALDRQTATQLLK	R	L	K	D	R	Q	16	1	1810.01	comp109751_c0_seq1_6 len=867 path=[845:0-866]	comp109751_c0_seq1_6 len=867 path=[845:0-866]	79	94	yes	yes	3	1.5249e-16	123.02	2442100			1
LLAGMEALALGK	MTVGHLGRLLAGMEAL	MEALALGKTVAVLKST	R	L	L	G	K	T	12	0	1185.68	Haliotis_sp_idb_19531_c0_g1_i1	Haliotis_sp_idb_19531_c0_g1_i1	606	617	yes	yes	2	0.0041074	83.137	27144000	381		4
LLAHVQQIHTVLDR	QATLLADRLLAHVQQI	QIHTVLDRIRLAINDE	R	L	L	D	R	I	14	0	1641.93	Haliotis_sp_idb_4122_c0_g1_i1;comp101977_c0_seq1_2 len=4897 path=[1:0-314 316:315-330 332:331-1905 1907:1906-1923 1925:1924-2061 2063:2062-2078 2080:2079-2167 2169:2168-2197 2199:2198-2324 2326:2325-3263 3265:3264-3767 3769:3768-3798 3800:3799-4336 4338:4337-4642 4644:4643-4645 4647:4646-4696 4698:4697-4739 4741:4740-4793 4795:4794-4830 4832:4831-4849 4851:4850-4854 4856:4855-4873 12724:4874-4896]	Haliotis_sp_idb_4122_c0_g1_i1	492	505	yes	no	3	0.00014824	95.264	5147000			1
LLDSDSIIHK	SIRKLSDRLLDSDSII	DSDSIIHKLSSGSLNM	R	L	L	H	K	L	10	0	1139.62	Haliotis_sp_idb_7892_c0_g1_i1;comp104004_c0_seq4_5 len=1737 path=[4425:0-35 18479:36-51 4424:52-458 4883:459-461 4886:462-1736];comp104004_c0_seq2_5 len=2658 path=[1926:0-369 17363:370-373 2300:374-383 17370:384-391 17378:392-422 17431:423-439 3891:440-950 4402:951-958 4410:959-972 4424:973-1379 4883:1380-1382 4886:1383-2657]	Haliotis_sp_idb_7892_c0_g1_i1	172	181	yes	no	2;3	0.00022692	125.97	188460000			17
LLDSSTVTHLFK	TQKKVPDKLLDSSTVT	STVTHLFKITESIGCV	K	L	L	F	K	I	12	0	1359.74	comp205463_c0_seq1_5 len=574 path=[552:0-573]	comp205463_c0_seq1_5 len=574 path=[552:0-573]	80	91	yes	yes	3	0.012983	64.121	29027000			2
LLEPVLLLGK	EPRTLQYKLLEPVLLL	EPVLLLGKERFAGVDI	K	L	L	G	K	E	10	0	1093.71	comp109153_c0_seq1_5 len=543 path=[1:0-542]	comp109153_c0_seq1_5 len=543 path=[1:0-542]	64	73	yes	yes	2	0.007882	96.342	9351800			3
LLFGDEIESFCR	PFTPFAVKLLFGDEIE	DEIESFCRFHDVYFLD	K	L	L	C	R	F	12	0	1484.7	Haliotis_sp_Tri_23898_c0_g1_i1;comp103559_c0_seq2_2 len=646 path=[1:0-329 331:330-330 332:331-369 371:370-413 3748:414-417 7106:418-473 7147:474-479 7153:480-494 496:495-495 497:496-531 533:532-563 7191:564-573 7201:574-576 578:577-577 579:578-607 7835:608-612 7844:613-621 623:622-645];comp103559_c0_seq1_2 len=928 path=[1:0-329 331:330-330 332:331-369 371:370-413 3748:414-417 7106:418-473 7147:47…	Haliotis_sp_Tri_23898_c0_g1_i1	146	157	yes	no	2	0.040425	69.03	9853100			1
LLFTNLPLR	FDTLKAERLLFTNLPL	LFTNLPLRKLNISKGD	R	L	L	L	R	K	9	0	1085.66	Haliotis_sp_idb_2772_c0_g1_i1	Haliotis_sp_idb_2772_c0_g1_i1	1480	1488	no	no	2	0.015297	109.71	13872000			2
LLGMVNMLSMR	GHQSLYNRLLGMVNML	MVNMLSMRRGGLSNGH	R	L	L	M	R	R	11	0	1263.65	Haliotis_sp_Tri_18123_c0_g1_i1;Haliotis_sp_idb_12176_c0_g1_i1	Haliotis_sp_Tri_18123_c0_g1_i1	483	493	no	no	2	0.0020183	95.618	62459000	589;590;591		3
LLIHQSLAGGIIGVK	SDFDCELRLLIHQSLA	AGGIIGVKGAKIKELR	R	L	L	V	K	G	15	0	1517.93	comp109277_c0_seq1_4 len=2757 path=[1:0-2756]	comp109277_c0_seq1_4 len=2757 path=[1:0-2756]	180	194	yes	yes	3	0.00089642	68.283	1755400			1
LLIVSNPVDILTYVAWK	VKYSPHCKLLIVSNPV	ILTYVAWKISGFPKNR	K	L	L	W	K	I	17	0	1943.11	comp62064_c0_seq1_4 len=1568 path=[1:0-1348 1350:1349-1567]	comp62064_c0_seq1_4 len=1568 path=[1:0-1348 1350:1349-1567]	160	176	yes	yes	2;3	1.3384e-06	94.007	14045000			3
LLLAAGLQPCPEMFGHTK	KLTPELARLLLAAGLQ	PEMFGHTKATSTHTSD	R	L	L	T	K	A	18	0	1982.01	Haliotis_sp_Tri_117880_c0_g1_i1;Haliotis_sp_idb_23862_c0_g1_i1	Haliotis_sp_Tri_117880_c0_g1_i1	196	213	yes	no	3	7.8946e-05	69.485	1738900	530		1
LLLLKPPAPSGSLLPQR	LPQSVAFKLLLLKPPA	SGSLLPQRKAPTSTQA	K	L	L	Q	R	K	17	1	1799.1	Haliotis_sp_CLC_8292_c0_g1_i1	Haliotis_sp_CLC_8292_c0_g1_i1	81	97	yes	yes	3	5.9533e-17	120.63	11841000			7
LLLPGELAK	REIQTAVRLLLPGELA	LLPGELAKHAVSEGTK	R	L	L	A	K	H	9	0	952.596	comp114698_c0_seq1_3 len=444 path=[1:0-443]	comp114698_c0_seq1_3 len=444 path=[1:0-443]	96	104	yes	yes	2	0.019468	105.1	64281000			1
LLQDFFNGK	TRIPKIQKLLQDFFNG	LQDFFNGKELNKSINP	K	L	L	G	K	E	9	0	1080.56	comp79549_c0_seq1_2 len=2081 path=[4331:0-15 2061:16-1969 4016:1970-2008 4058:2009-2080];tr|Q17UC1|Q17UC1_HALTU 71kDa heat shock protein OS=Haliotis tuberculata GN=hsp71 PE=2 SV=1;tr|C1KC83|C1KC83_HALDV Heat shock cognate protein 70 OS=Haliotis diversicolor PE=2 SV=1;Haliotis_sp_idb_28957_c0_g1_i1;tr|Q2MJK5|Q2MJK5_HALDH Heat shock protein 70 OS=Haliotis discus hannai PE=2 SV=1;comp87346_c0_seq3_4…	comp79549_c0_seq1_2 len=2081 path=[4331:0-15 2061:16-1969 4016:1970-2008 4058:2009-2080]	369	377	yes	no	2	0.030652	96.668	3403400			1
LLQDFFNGKELNK	TRIPKIQKLLQDFFNG	FNGKELNKSINPDEAV	K	L	L	N	K	S	13	1	1564.82	comp79549_c0_seq1_2 len=2081 path=[4331:0-15 2061:16-1969 4016:1970-2008 4058:2009-2080]	comp79549_c0_seq1_2 len=2081 path=[4331:0-15 2061:16-1969 4016:1970-2008 4058:2009-2080]	369	381	yes	yes	3	0.0070126	78.324	11730000			1
LLQDSVDFSLADAINTEFK	RSSVPGVRLLQDSVDF	DAINTEFKNTRTNEKV	R	L	L	F	K	N	19	0	2125.06	comp52564_c0_seq2_5 len=1810 path=[1:0-283 285:284-1750 1752:1751-1809]	comp52564_c0_seq2_5 len=1810 path=[1:0-283 285:284-1750 1752:1751-1809]	109	127	yes	yes	2	0.00042738	80.236	20417000			2
LLQTRCVQSNDR	GRRFQAGRLLQTRCVQ	RCVQSNDRLGALMYDI	R	L	L	D	R	L	12	1	1488.75	Haliotis_sp_CLC_39_c0_g1_i1	Haliotis_sp_CLC_39_c0_g1_i1	157	168	yes	yes	3	4.9958e-07	119.39	51783000			3
LLSAFVR	GMDQVPKRLLSAFVRA	RLLSAFVRASPRHSVR	R	L	L	V	R	A	7	0	804.486	Haliotis_sp_Tri_25106_c0_g1_i1	Haliotis_sp_Tri_25106_c0_g1_i1	267	273	yes	yes	2	0.021004	125.08	0			1
LLVQNLKPDEICK	TYGDVIIKLLVQNLKP	LKPDEICKAIGLCAQG	K	L	L	C	K	A	13	1	1568.86	Haliotis_sp_Tri_62946_c0_g1_i1;Haliotis_sp_idb_29553_c0_g1_i1;comp99065_c0_seq1_4 len=2210 path=[1:0-324 326:325-450 452:451-460 462:461-530 532:531-594 596:595-630 632:631-644 646:645-679 4616:680-720 722:721-755 4398:756-841 843:842-891 893:892-1008 1010:1009-1027 1029:1028-2068 6394:2069-2078 6405:2079-2209];Haliotis_sp_idb_29552_c0_g1_i1	Haliotis_sp_Tri_62946_c0_g1_i1	294	306	yes	no	2;3	1.5615e-07	132.79	229300000			19
LLVSNLDFGVSDADIQELFAEFGTLK	________________	FAEFGTLKKAAVHYDR	K	L	L	L	K	K	26	0	2840.45	comp126840_c0_seq1_1 len=1067 path=[1045:0-1066]	comp126840_c0_seq1_1 len=1067 path=[1045:0-1066]	6	31	yes	yes	3	2.1029e-10	83.312	25467000			3
LMCSPTDTVMFEPPGNR	HSLHHNNRLMCSPTDT	MFEPPGNRLSLLRMQA	R	L	M	N	R	L	17	0	1950.86	Haliotis_sp_Tri_11891_c0_g1_i1	Haliotis_sp_Tri_11891_c0_g1_i1	157	173	yes	yes	3	0.00038991	62.861	7059500	531;532		1
LMIEMDGTENK	VEQEKIDKLMIEMDGT	EMDGTENKSKFGANAI	K	L	M	N	K	S	11	0	1279.58	comp80185_c0_seq1_5 len=1716 path=[1:0-517 519:518-558 3443:559-568 570:569-864 866:865-889 891:890-1715]	comp80185_c0_seq1_5 len=1716 path=[1:0-517 519:518-558 3443:559-568 570:569-864 866:865-889 891:890-1715]	126	136	yes	yes	2	0.0010029	101.39	81860000	114;115		8
LMLDCLPGVFGR	________________	CLPGVFGRYVRIRSMK	-	L	M	G	R	Y	12	0	1376.69	Haliotis_sp_idb_13824_c0_g1_i1	Haliotis_sp_idb_13824_c0_g1_i1	1	12	no	no	2	0.0046511	74.962	762280	350		1
LMNLLVSIPDIR	VNDEKEMKLMNLLVSI	LVSIPDIRKGLMYMCN	K	L	M	I	R	K	12	0	1382.8	Haliotis_sp_idb_36785_c0_g1_i1;comp93624_c0_seq2_4 len=1542 path=[76:0-21 1724:22-161 1864:162-198 5133:199-215 1918:216-224 1927:225-264 5160:265-269 5165:270-279 1982:280-299 2002:300-614 2317:615-1113 2816:1114-1382 3085:1383-1467 5318:1468-1485 3188:1486-1541]	Haliotis_sp_idb_36785_c0_g1_i1	114	125	yes	no	2	0.0062109	78.324	8286100	146		2
LMVGGVQAAGAEVK	YLFFQSFRLMVGGVQA	QAAGAEVKGPDQSLLN	R	L	M	V	K	G	14	0	1328.71	Haliotis_sp_Tri_86153_c0_g1_i1	Haliotis_sp_Tri_86153_c0_g1_i1	105	118	yes	yes	2	8.9453e-05	100.11	11789000	627		2
LNALSYSYK	FYGYNRNRLNALSYSY	NALSYSYKSTAFDGRQ	R	L	N	Y	K	S	9	0	1057.54	Haliotis_sp_idb_19681_c0_g1_i1	Haliotis_sp_idb_19681_c0_g1_i1	146	154	yes	yes	2	0.028399	97.965	68002000			1
LNFSHGTHEYHAETIK	KSGMNVARLNFSHGTH	EYHAETIKNVREATES	R	L	N	I	K	N	16	0	1882.9	comp101858_c3_seq18_4 len=2097 path=[10064:0-47 10112:48-189 10254:190-207 10272:208-1130 729:1131-1154 753:1155-1893 1492:1894-2096]	comp101858_c3_seq18_4 len=2097 path=[10064:0-47 10112:48-189 10254:190-207 10272:208-1130 729:1131-1154 753:1155-1893 1492:1894-2096]	66	81	yes	yes	4	0.00016411	86.497	157820000			2
LNHQLTSMR	ASPRHSVRLNHQLTSM	NHQLTSMRGRPGNYRL	R	L	N	M	R	G	9	0	1098.56	Haliotis_sp_Tri_25106_c0_g1_i1	Haliotis_sp_Tri_25106_c0_g1_i1	282	290	yes	yes	3	0.017212	64.82	1873900			1
LNIGLALYGR	KMGAPREKLNIGLALY	IGLALYGRTFTLSTAD	K	L	N	G	R	T	10	0	1088.63	Haliotis_sp_CLC_2296_c0_g1_i1	Haliotis_sp_CLC_2296_c0_g1_i1	278	287	yes	yes	2	0.0013082	123.86	43477000			10
LNSFLELTIGSITK	KITTFMVKLNSFLELT	LTIGSITKQLTDLTSQ	K	L	N	T	K	Q	14	0	1534.86	Haliotis_sp_Tri_108584_c0_g1_i1	Haliotis_sp_Tri_108584_c0_g1_i1	109	122	yes	yes	2;3	4.102e-32	169.66	5305100000			61
LNSVGTLGVR	LDNQEITRLNSVGTLG	SVGTLGVRRANIHRRM	R	L	N	V	R	R	10	0	1014.58	Haliotis_sp_Tri_1743_c0_g1_i1;comp89145_c0_seq2_3 len=654 path=[1328:0-27 1356:28-167 1496:168-194 1523:195-206 1535:207-257 1586:258-313 1642:314-316 1645:317-321 1650:322-401 1730:402-455 1784:456-496 1825:497-511 1840:512-583 1912:584-595 1924:596-618 1947:619-653]	Haliotis_sp_Tri_1743_c0_g1_i1	138	147	yes	no	2	7.3318e-13	179.8	2253100000			29
LNYNYLLMIR	________________	YNYLLMIRSSPIILUM	-	L	N	I	R	S	10	0	1311.7	comp87611_c0_seq1_5 len=1800 path=[1912:0-122 2169:123-1230 3277:1231-1689 3736:1690-1799];comp87611_c0_seq2_4 len=1934 path=[1912:0-122 2035:123-256 2169:257-1364 3277:1365-1823 3736:1824-1933]	comp87611_c0_seq1_5 len=1800 path=[1912:0-122 2169:123-1230 3277:1231-1689 3736:1690-1799]	1	10	yes	no	2	0.0067145	86.67	214410000	126	44	2
LPAAGVGDMVMATVK	GIKGRLNRLPAAGVGD	DMVMATVKKGKPELRK	R	L	P	V	K	K	15	0	1458.76	comp110357_c0_seq1_3 len=483 path=[1:0-482]	comp110357_c0_seq1_3 len=483 path=[1:0-482]	55	69	yes	yes	2	0.00039012	79.337	3962200	43;44		1
LPEALIIGVK	VQENATKKLPEALIIG	EALIIGVKKGGTRALL	K	L	P	V	K	K	10	0	1051.66	Haliotis_sp_Tri_123348_c0_g1_i1;comp98866_c0_seq1_1 len=3558 path=[1:0-163 165:164-165 167:166-323 325:324-2413 2415:2414-2430 2432:2431-2654 2658:2655-2725 2729:2726-2749 2753:2750-2843 2847:2844-2867 2871:2868-3005 3009:3006-3029 3033:3030-3057 3061:3058-3081 3085:3082-3089 3093:3090-3113 3117:3114-3133 3137:3134-3157 3161:3158-3177 3181:3178-3201 3205:3202-3392 3396:3393-3393 3397:3394-3417 34…	Haliotis_sp_Tri_123348_c0_g1_i1	187	196	yes	no	2	0.0094154	103.26	21806000			5
LPFLPDHLTDNPLPAVSQPK	PDFPPQSRLPFLPDHL	LPAVSQPKQPAAPALP	R	L	P	P	K	Q	20	0	2198.17	Haliotis_sp_idb_6290_c0_g1_i1	Haliotis_sp_idb_6290_c0_g1_i1	994	1013	yes	yes	3	4.9522e-05	80.316	4843600			1
LPHFSEPVGAPSFTQASR	PSDVQLNKLPHFSEPV	PSFTQASRVDTVAPPS	K	L	P	S	R	V	18	0	1926.96	Haliotis_sp_Tri_18127_c0_g1_i1	Haliotis_sp_Tri_18127_c0_g1_i1	339	356	yes	yes	3	7.8143e-05	77.506	7208500			2
LPIATPYGYR	EKPGTCPRLPIATPYG	IATPYGYRQGYCKQQH	R	L	P	Y	R	Q	10	0	1149.62	comp24992_c0_seq1_5 len=261 path=[239:0-260];Haliotis_sp_Tri_38314_c0_g1_i1	comp24992_c0_seq1_5 len=261 path=[239:0-260]	34	43	yes	no	2	0.0010015	120.99	87795000			2
LPISCFDCNSGTK	NQTVTIPKLPISCFDC	FDCNSGTKSWPNPQCT	K	L	P	T	K	S	13	0	1497.66	Haliotis_sp_Tri_63526_c0_g1_i1;comp106899_c0_seq4_6 len=3327 path=[3967:0-130 4098:131-133 4101:134-192 14206:193-201 14215:202-202 8712:203-227 4195:228-298 4266:299-304 4272:305-443 4411:444-450 4418:451-596 14358:597-603 11582:604-614 4582:615-629 4597:630-696 12542:697-731 4692:732-756 4717:757-798 4759:799-842 4804:843-974 4936:975-980 4942:981-1019 4981:1020-1172 12078:1173-1193 5168:1194-1…
98-3821 7772:3822-3860 10777:3861-3884 7835:3885-3886 7837:3887-3901 7852:3902-3935 7886:3936-3955 7906:3956-3958 12344:3959-4012]	Haliotis_sp_Tri_63526_c0_g1_i1	667	679	yes	no	2	0.038771	65.219
LPNYSVNVIHR	VRTFFSRRLPNYSVNV	YSVNVIHRTSDLFGKT	R	L	P	H	R	T	11	0	1310.71	Haliotis_sp_idb_25746_c0_g1_i1;Haliotis_sp_idb_25748_c0_g1_i1;Haliotis_sp_CLC_532_c0_g1_i1	Haliotis_sp_idb_25746_c0_g1_i1	429	439	yes	no	2;3	7.9157e-10	148.56	593180000			45
LPSKGVAGLAR	PPAAGAPRLPSKGVAG	KGVAGLARTSHKSLLN	R	L	P	A	R	T	11	1	1067.65	Haliotis_sp_Tri_119193_c0_g1_i1	Haliotis_sp_Tri_119193_c0_g1_i1	83	93	yes	yes	2;3	0.00018087	131.83	5233700000			44
LPTSMCGYLQHQCVGQK	WVSCDYRRLPTSMCGY	QHQCVGQKCSPCVDTL	R	L	P	Q	K	C	17	0	2005.92	Haliotis_sp_idb_1745_c0_g1_i1;Haliotis_sp_CLC_2232_c0_g1_i1	Haliotis_sp_idb_1745_c0_g1_i1	439	455	yes	no	2;3	8.9686e-29	162.37	109990000	370		6
LQAGRTVQDTVUR	RNDQGGDRLQAGRTVQ	TVQDTVURDGWNRYGR	R	L	Q	U	R	D	13	1	1493.69	comp89002_c1_seq2_5 len=4806 path=[1:0-2194 2196:2195-2214 2216:2215-3823 3825:3824-4135 4137:4136-4805]	comp89002_c1_seq2_5 len=4806 path=[1:0-2194 2196:2195-2214 2216:2215-3823 3825:3824-4135 4137:4136-4805]	1118	1130	yes	yes	3	0.017807	68.536	28070000		33	0
LQAQANAQTR	LQSQVQKRLQAQANAQ	AQANAQTRAQVQIQTL	R	L	Q	T	R	A	10	0	1099.57	Haliotis_sp_CLC_1125_c0_g1_i1	Haliotis_sp_CLC_1125_c0_g1_i1	798	807	yes	yes	2	4.055e-08	158.79	28264000			2
LQFQQLLDELK	KPAVDYSKLQFQQLLD	QQLLDELKKFSDMTSF	K	L	Q	L	K	K	11	0	1373.76	Haliotis_sp_Tri_61496_c0_g1_i1	Haliotis_sp_Tri_61496_c0_g1_i1	190	200	yes	yes	2	8.9459e-05	116.55	6721600			5
LQFQQLLDELKK	KPAVDYSKLQFQQLLD	QLLDELKKFSDMTSFG	K	L	Q	K	K	F	12	1	1501.85	Haliotis_sp_Tri_61496_c0_g1_i1	Haliotis_sp_Tri_61496_c0_g1_i1	190	201	yes	yes	2;3	4.937e-09	136.7	151800000			20
LQGWSEAALR	AGSWWPNKLQGWSEAA	GWSEAALRAVDLAVKR	K	L	Q	L	R	A	10	0	1129.59	Haliotis_sp_Tri_25106_c0_g1_i1	Haliotis_sp_Tri_25106_c0_g1_i1	519	528	yes	yes	2	8.9214e-05	142	210510000			17
LQLLAQGNVDSQTR	AQIQNMDRLQLLAQGN	GNVDSQTRTSAVVNNY	R	L	Q	T	R	T	14	0	1541.82	Haliotis_sp_Tri_45070_c0_g1_i1	Haliotis_sp_Tri_45070_c0_g1_i1	792	805	yes	yes	2;3	7.5021e-42	184.21	1136600000			23
LQLNQLTSEER	MHLPDGTRLQLNQLTS	NQLTSEERGTYTCRWR	R	L	Q	E	R	G	11	0	1329.69	Haliotis_sp_Tri_113162_c0_g1_i1;Haliotis_sp_idb_44566_c0_g1_i1;comp104605_c0_seq2_6 len=2335 path=[2313:0-312 2626:313-332 2646:333-432 2746:433-450 9175:451-481 2795:482-488 2802:489-638 9252:639-644 2958:645-660 2974:661-703 9278:704-706 4648:707-762 4704:763-779 3093:780-804 9350:805-805 3119:806-811 3125:812-818 9364:819-828 3142:829-875 3189:876-955 9397:956-977 9419:978-986 9428:987-990 330…	Haliotis_sp_Tri_113162_c0_g1_i1	395	405	yes	no	2	2.1175e-07	178.67	21381000			3
LQMEAPHIIVGTPGR	NVRAEVQKLQMEAPHI	IIVGTPGRVFDMLNRR	K	L	Q	G	R	V	15	0	1617.87	comp64368_c0_seq1_4 len=1757 path=[1:0-287 289:288-1653 1655:1654-1756]	comp64368_c0_seq1_4 len=1757 path=[1:0-287 289:288-1653 1655:1654-1756]	144	158	yes	yes	3	0.0001724	91.355	3707000	104		1
LQQASTLLDITLSVTEK	QAKIYSMRLQQASTLL	ITLSVTEKQCVPVGEN	R	L	Q	E	K	Q	17	0	1859.03	Haliotis_sp_Tri_16732_c0_g1_i1	Haliotis_sp_Tri_16732_c0_g1_i1	148	164	yes	yes	2;3	4.1203e-05	97.095	3417400			2
LQQQQQQQQFGFR	QQQQQQQRLQQQQQQQ	QQQQFGFRSQEGRGQG	R	L	Q	F	R	S	13	0	1662.82	Haliotis_sp_CLC_253_c0_g1_i1	Haliotis_sp_CLC_253_c0_g1_i1	157	169	yes	yes	2;3	4.3728e-09	142.08	40402000			3
LQQYQTESLTPPDSDRR	SANPRASKLQQYQTES	TPPDSDRRSMQSSNRR	K	L	Q	R	R	S	17	1	2032.98	Haliotis_sp_Tri_12080_c0_g1_i1	Haliotis_sp_Tri_12080_c0_g1_i1	1429	1445	yes	yes	3	1.7985e-13	112.34	132950000			13
LQSIGTENTEENRR	STGSIAKRLQSIGTEN	ENTEENRRFYRQLLLT	R	L	Q	R	R	F	14	1	1645.8	comp23247_c0_seq1_2 len=1455 path=[1433:0-1210 2644:1211-1454]	comp23247_c0_seq1_2 len=1455 path=[1433:0-1210 2644:1211-1454]	104	117	yes	yes	3	1.2479e-13	142.83	117160000			5
LQSWSEAALR	SGSWWPNKLQSWSEAA	SWSEAALRAVDLAVRR	K	L	Q	L	R	A	10	0	1159.6	Haliotis_sp_idb_20988_c0_g1_i1;comp406429_c0_seq1_3 len=209 path=[187:0-208]	Haliotis_sp_idb_20988_c0_g1_i1	452	461	yes	no	2	0.00074476	130.98	151660000			14
LQTILGGVKPASLDK	NLTQYSCKLQTILGGV	VKPASLDKDAQSAVMF	K	L	Q	D	K	D	15	1	1538.9	Haliotis_sp_idb_44191_c0_g1_i1;comp96813_c0_seq1_5 len=1118 path=[1108:0-120 1229:121-127 1236:128-160 1269:161-303 2442:304-331 1440:332-567 3927:568-586 3943:587-696 1805:697-718 1827:719-822 1931:823-826 1935:827-903 4073:904-925 2034:926-940 4085:941-957 2066:958-981 4116:982-1025 2134:1026-1041 2150:1042-1071 2670:1072-1117];Haliotis_sp_CLC_6293_c0_g1_i1	Haliotis_sp_idb_44191_c0_g1_i1	112	126	yes	no	3	0.00011765	102.64	55624000			4
LRUKSSIRQNWMK	DMYLQAKKLRUKSSIR	SIRQNWMKYLVHTYFR	K	L	R	M	K	Y	13	2	1696.81	comp88629_c0_seq9_2 len=1867 path=[3971:0-1266 9953:1267-1268 7965:1269-1866];comp88629_c0_seq8_2 len=3981 path=[3971:0-1266 5238:1267-1560 5544:1561-3808 7792:3809-3809 7793:3810-3840 7824:3841-3909 10067:3910-3917 10075:3918-3919 10078:3920-3980];comp88629_c0_seq5_2 len=3994 path=[3971:0-1266 5238:1267-1560 5544:1561-3808 9210:3809-3822 7793:3823-3853 7824:3854-3922 10067:3923-3930 10075:3931-3…	comp88629_c0_seq9_2 len=1867 path=[3971:0-1266 9953:1267-1268 7965:1269-1866]	93	105	yes	no	2	0.0085341	78.903	54749000	129		1
LSAFLSSQHAPGAPVSSDSQR	QSADFNDKLSAFLSSQ	PVSSDSQRQEILSVEQ	K	L	S	Q	R	Q	21	0	2141.05	Haliotis_sp_idb_6290_c0_g1_i1	Haliotis_sp_idb_6290_c0_g1_i1	1196	1216	yes	yes	3	1.493e-05	79.467	28565000			3
LSASSLTMESFAFLWAGGR	HFKISRDRLSASSLTM	AFLWAGGRASYGVSKG	R	L	S	G	R	A	19	0	2029.99	comp116903_c0_seq1_4 len=3245 path=[1:0-3244]	comp116903_c0_seq1_4 len=3245 path=[1:0-3244]	310	328	yes	yes	2	1.379e-10	116.06	13580000	48		2
LSDEEVDEMIR	IMTNLGEKLSDEEVDE	EEVDEMIREADIDGDG	K	L	S	I	R	E	11	0	1334.6	comp68174_c0_seq1_5 len=483 path=[1:0-315 317:316-328 330:329-482]	comp68174_c0_seq1_5 len=483 path=[1:0-315 317:316-328 330:329-482]	123	133	yes	yes	2	9.1391e-06	134.3	51560000	109		7
LSFDEDEARPICR	LALPDITKLSFDEDEA	DEARPICRKLRELPDW	K	L	S	C	R	K	13	1	1606.74	Haliotis_sp_idb_5896_c0_g1_i1	Haliotis_sp_idb_5896_c0_g1_i1	441	453	yes	yes	3	0.0067022	78.964	13093000			3
LSGHSTGNVIVR	NGCEIVIKLSGHSTGN	STGNVIVRKRN_____	K	L	S	V	R	K	12	0	1238.67	Haliotis_sp_idb_55709_c0_g1_i1;Haliotis_sp_Tri_52153_c0_g1_i1	Haliotis_sp_idb_55709_c0_g1_i1	651	662	yes	no	2;3	3.2647e-28	167.2	148940000			22
LSGYMSDFIEK	NEVRRLMRLSGYMSDF	YMSDFIEKIINMMPLI	R	L	S	E	K	I	11	0	1288.6	Haliotis_sp_idb_17014_c0_g1_i1;Haliotis_sp_idb_17016_c0_g1_i1;Haliotis_sp_Tri_15512_c0_g1_i1	Haliotis_sp_idb_17014_c0_g1_i1	270	280	yes	no	2	0.0017246	103.43	293560000	357		8
LSHPIEPR	VENSVNAKLSHPIEPR	LSHPIEPRLSPVPNTD	K	L	S	P	R	L	8	0	947.519	Haliotis_sp_idb_27355_c0_g1_i1;comp30184_c0_seq1_4 len=604 path=[582:0-603]	Haliotis_sp_idb_27355_c0_g1_i1	519	526	yes	no	3	0.033051	73.573	48199000			2
LSLLYPATTGR	IGPDKKLKLSLLYPAT	LYPATTGRNFAEILRV	K	L	S	G	R	N	11	0	1190.67	tr|B6RB12|B6RB12_HALDI Peroxiredoxin 6 OS=Haliotis discus discus PE=2 SV=1	tr|B6RB12|B6RB12_HALDI Peroxiredoxin 6 OS=Haliotis discus discus PE=2 SV=1	140	150	yes	yes	2	2.1522e-13	162.26	95612000			3
LSNIYGTQK	YNSQPNPKLSNIYGTQ	SNIYGTQKKQNSPPND	K	L	S	Q	K	K	9	0	1022.54	Haliotis_sp_idb_8012_c0_g1_i1	Haliotis_sp_idb_8012_c0_g1_i1	681	689	yes	yes	2	0.011893	103.01	20339000			1
LSNSLPQLK	KPMLAGVKLSNSLPQL	SNSLPQLKDDLSSKLK	K	L	S	L	K	D	9	0	998.576	Haliotis_sp_idb_44191_c0_g1_i1;comp96813_c0_seq1_5 len=1118 path=[1108:0-120 1229:121-127 1236:128-160 1269:161-303 2442:304-331 1440:332-567 3927:568-586 3943:587-696 1805:697-718 1827:719-822 1931:823-826 1935:827-903 4073:904-925 2034:926-940 4085:941-957 2066:958-981 4116:982-1025 2134:1026-1041 2150:1042-1071 2670:1072-1117]	Haliotis_sp_idb_44191_c0_g1_i1	259	267	yes	no	2	0.014058	111.46	9246500			2
LSPVPNTDPYTGTGNMLKPITNAEFGAIMQR	LSHPIEPRLSPVPNTD	EFGAIMQRMLVQRLRK	R	L	S	Q	R	M	31	1	3332.65	Haliotis_sp_idb_27355_c0_g1_i1	Haliotis_sp_idb_27355_c0_g1_i1	527	557	yes	yes	3;4	6.5675e-17	78.913	18471000	412;413		4
LSQVGQKPLTDASALVSGAGDAK	NLAEDMVKLSQVGQKP	VSGAGDAKTLQTPGSF	K	L	S	A	K	T	23	1	2212.17	Haliotis_sp_CLC_2877_c0_g1_i1;Haliotis_sp_idb_3129_c0_g1_i1;comp102281_c0_seq4_1 len=4840 path=[11773:0-133 5565:134-134 5566:135-785 6217:786-1212 6644:1213-2728 8160:2729-2746 8178:2747-3403 8835:3404-3917 15131:3918-3922 15136:3923-3927 15141:3928-3940 9372:3941-4640 10072:4641-4838 14334:4839-4839];comp102281_c0_seq5_3 len=4854 path=[13235:0-148 5566:149-799 6217:800-1226 6644:1227-2742 8160:…	Haliotis_sp_CLC_2877_c0_g1_i1	227	249	yes	no	3	1.6281e-23	113.31	24651000			3
LSSLLVQTDPNSLSVLASR	FWNYTDVKLSSLLVQT	SLSVLASRVNSQGIAT	K	L	S	S	R	V	19	0	1999.1	Haliotis_sp_CLC_18921_c0_g1_i1;comp52213_c0_seq1_3 len=2417 path=[2395:0-1708 4104:1709-1900 4296:1901-2416]	Haliotis_sp_CLC_18921_c0_g1_i1	253	271	yes	no	2	2.5457e-05	90.718	1973800			2
LSSLVDASASAR	SINNLAGRLSSLVDAS	VDASASARASANANAG	R	L	S	A	R	A	12	0	1175.61	Haliotis_sp_Tri_107535_c0_g1_i1;Haliotis_sp_CLC_21_c0_g1_i1	Haliotis_sp_Tri_107535_c0_g1_i1	40	51	yes	no	2;3	7.8688e-44	172.13	587130000			46
LSSMPNPTPAQLQSVMSQFQQLER	QFAALDSKLSSMPNPT	SQFQQLERQMEMANNP	K	L	S	E	R	Q	24	0	2716.33	Haliotis_sp_idb_32603_c0_g1_i1;Haliotis_sp_idb_32602_c0_g1_i1;Haliotis_sp_idb_32598_c0_g1_i1;Haliotis_sp_Tri_121152_c0_g1_i1;comp184680_c0_seq1_2 len=342 path=[1:0-341]	Haliotis_sp_idb_32603_c0_g1_i1	538	561	yes	no	3	6.2541e-75	156.23	73810000	424;425		11
LSSQWQSLGQR	SNALLHERLSSQWQSL	QWQSLGQRMQEIANKV	R	L	S	Q	R	M	11	0	1288.65	Haliotis_sp_Tri_68060_c0_g1_i1	Haliotis_sp_Tri_68060_c0_g1_i1	125	135	yes	yes	2	4.4953e-05	134.13	4882100			2
LTAEASMYEK	IQTEVVKRLTAEASMY	AEASMYEKEVETLEAR	R	L	T	E	K	E	10	0	1141.53	comp96038_c1_seq3_1 len=652 path=[2212:0-24 2237:25-106 2319:107-155 2368:156-188 9644:189-297 2510:298-322 2535:323-344 2557:345-368 2581:369-395 17637:396-404 17646:405-422 2635:423-519 2732:520-651]	comp96038_c1_seq3_1 len=652 path=[2212:0-24 2237:25-106 2319:107-155 2368:156-188 9644:189-297 2510:298-322 2535:323-344 2557:345-368 2581:369-395 17637:396-404 17646:405-422 2635:423-519 2732:520-651]	43	52	yes	yes	2	0.020065	108.7	25023000			3
LTCNRPEEVNCPAER	GLYWDQDKLTCNRPEE	EVNCPAERCNDPMTTT	K	L	T	E	R	C	15	1	1843.83	Haliotis_sp_idb_25730_c0_g1_i1;Haliotis_sp_idb_25731_c0_g1_i1	Haliotis_sp_idb_25730_c0_g1_i1	467	481	yes	no	3	2.0463e-10	130.29	378730000			17
LTDREDLQVLR	IEKTYGQKLTDREDLQ	REDLQVLRMQVEQAKL	K	L	T	L	R	M	11	1	1356.74	Haliotis_sp_idb_2214_c0_g1_i1;comp106543_c0_seq12_5 len=1411 path=[3449:0-30 12683:31-58 3508:59-337 3787:338-349 17373:350-528 3978:529-529 3979:530-553 4003:554-889 4339:890-913 4363:914-1410];comp106543_c0_seq11_6 len=1451 path=[3409:0-23 14576:24-25 3435:26-39 3449:40-70 3480:71-98 3508:99-377 3787:378-389 17373:390-568 3978:569-569 3979:570-593 4003:594-929 4339:930-953 4363:954-1450];comp10…	Haliotis_sp_idb_2214_c0_g1_i1	282	292	yes	no	3	4.4697e-08	155.97	185650000			14
LTDVTSFIVYHLLEGSPIK	GEHIEGDRLTDVTSFI	LLEGSPIKEKCRLLPS	R	L	T	I	K	E	19	0	2131.16	Haliotis_sp_idb_26030_c0_g1_i1	Haliotis_sp_idb_26030_c0_g1_i1	232	250	yes	yes	2;3	5.507e-157	292.31	1946000000			29
LTDVTSFIVYHLLEGSPIKEK	GEHIEGDRLTDVTSFI	EGSPIKEKCRLLPSRS	R	L	T	E	K	C	21	1	2388.29	Haliotis_sp_idb_26030_c0_g1_i1	Haliotis_sp_idb_26030_c0_g1_i1	232	252	yes	yes	3;4	1.6702e-06	92.098	22142000			3
LTGMAFR	VIPELNGKLTGMAFRV	KLTGMAFRVPTPNVSV	K	L	T	F	R	V	7	0	794.411	comp109254_c0_seq1_3 len=1231 path=[1209:0-1230];tr|B6RB30|B6RB30_HALDI Glyceraldehyde-3-phosphate dehydrogenase OS=Haliotis discus discus PE=2 SV=1;Haliotis_sp_idb_33826_c0_g1_i1;comp93193_c0_seq1_1 len=1303 path=[1480:0-38 1519:39-871 3263:872-887 2368:888-1005 2486:1006-1063 4483:1064-1069 2550:1070-1078 2559:1079-1175 2656:1176-1187 2668:1188-1240 3030:1241-1259 2753:1260-1302];comp46304_c0_s…	comp109254_c0_seq1_3 len=1231 path=[1209:0-1230]	241	247	yes	no	2	0.040651	86.866	14606000			1
LTNINGVKSVSCK	TFPRLRSRLTNINGVK	GVKSVSCKCFKIRDAU	R	L	T	C	K	C	13	1	1418.76	comp68339_c0_seq1_1 len=356 path=[334:0-28 363:29-103 438:104-268 603:269-355]	comp68339_c0_seq1_1 len=356 path=[334:0-28 363:29-103 438:104-268 603:269-355]	74	86	yes	yes	3	0.0002866	95.264	13042000			2
LTPEEEEILNK	LGRKKGAKLTPEEEEI	EEEEILNKKRSKKIQK	K	L	T	N	K	K	11	0	1313.67	comp24075_c0_seq1_1 len=701 path=[1:0-605 607:606-676 678:677-700];comp24075_c0_seq2_1 len=772 path=[1:0-605 607:606-676 1414:677-747 678:748-771]	comp24075_c0_seq1_1 len=701 path=[1:0-605 607:606-676 678:677-700]	139	149	yes	no	2	0.024701	74.962	5779800			1
LTQDEVSNFIK	IDSDGDKKLTQDEVSN	DEVSNFIKEQMKDSGA	K	L	T	I	K	E	11	0	1292.66	Haliotis_sp_CLC_4517_c0_g1_i1;comp94020_c0_seq1_3 len=1732 path=[1710:0-267 1978:268-280 1991:281-304 3478:305-310 2021:311-390 2101:391-394 2105:395-1286 2997:1287-1394 3105:1395-1462 5000:1463-1468 5006:1469-1542 3253:1543-1583 3294:1584-1706 5099:1707-1731]	Haliotis_sp_CLC_4517_c0_g1_i1	152	162	yes	no	2	2.598e-05	138.99	70872000			6
LTQEIPGGVTPK	EPITFTMKLTQEIPGG	IPGGVTPKCSFWDIRQ	K	L	T	P	K	C	12	0	1238.69	Haliotis_sp_Tri_129647_c0_g1_i1;comp92139_c0_seq1_6 len=4232 path=[4311:0-46 4358:47-49 4361:50-618 4930:619-1740 6052:1741-2273 6585:2274-3976 8288:3977-3984 8296:3985-4201 36:4202-4219 54:4220-4220 26:4221-4231];comp92139_c0_seq2_6 len=4253 path=[4311:0-46 4358:47-49 4361:50-618 8678:619-639 4930:640-1761 6052:1762-2294 6585:2295-3997 8288:3998-4005 8296:4006-4222 36:4223-4240 54:4241-4241 26:4…	Haliotis_sp_Tri_129647_c0_g1_i1	482	493	yes	no	2	9.7798e-07	132.5	144010000			20
LTQSNAILR	YYVDGDIKLTQSNAIL	TQSNAILRHIARTHNC	K	L	T	L	R	H	9	0	1014.58	Haliotis_sp_idb_35506_c0_g1_i1;comp97330_c0_seq1_5 len=1499 path=[5244:0-5 736:6-29 760:30-93 824:94-113 844:114-179 910:180-219 950:220-446 1177:447-470 1201:471-564 1295:565-588 1319:589-602 1333:603-626 1357:627-688 1419:689-725 1456:726-928 1659:929-945 1676:946-1117 1848:1118-1141 1872:1142-1351 2082:1352-1425 2156:1426-1449 2180:1450-1498];comp97330_c0_seq2_5 len=2228 path=[1:0-265 267:266-…	Haliotis_sp_idb_35506_c0_g1_i1	69	77	yes	no	2	0.0086379	120.15	3735600			1
LTRPEQSSSVASPAR	PTARSSIKLTRPEQSS	SSVASPARVSVSRPSS	K	L	T	A	R	V	15	1	1584.82	Haliotis_sp_CLC_73_c0_g1_i1	Haliotis_sp_CLC_73_c0_g1_i1	540	554	yes	yes	2;3	7.166e-12	123.72	11692000000			27
LTSPCEGVDEETIDCHTFACTPLAR	CDMTSHGKLTSPCEGV	FACTPLARTCSEWGVH	K	L	T	A	R	T	25	0	2878.26	Haliotis_sp_Tri_60358_c0_g1_i1;comp100296_c0_seq2_4 len=1285 path=[1:0-265 5597:266-286 5625:287-300 302:301-312 314:313-373 375:374-376 378:377-486 5775:487-494 496:495-793 795:794-794 796:795-810 812:811-841 5887:842-860 862:861-878 880:879-930 932:931-948 950:949-1067 1069:1068-1086 1088:1087-1137 5998:1138-1196 1198:1197-1214 1216:1215-1264 3830:1265-1284];comp100296_c0_seq3_4 len=1363 path=[…	Haliotis_sp_Tri_60358_c0_g1_i1	105	129	yes	no	3	8.2752e-10	77.576	4225500			1
LTTSHYTDYISNSGR	VNVLDTSKLTTSHYTD	DYISNSGRNPTLIGQS	K	L	T	G	R	N	15	0	1713.8	Haliotis_sp_Tri_45070_c0_g1_i1	Haliotis_sp_Tri_45070_c0_g1_i1	894	908	yes	yes	2;3	9.6324e-22	143.93	151450000			10
LTVEDPVTVEYITR	RVECQSHRLTVEDPVT	VTVEYITRYIASLKQR	R	L	T	T	R	Y	14	0	1633.86	comp18904_c0_seq1_2 len=692 path=[670:0-500 1171:501-691]	comp18904_c0_seq1_2 len=692 path=[670:0-500 1171:501-691]	50	63	yes	yes	2	0.0047229	81.632	6232200			2
LTVHPGDTIK	PYNLLVSKLTVHPGDT	VHPGDTIKVTIEGTKD	K	L	T	I	K	V	10	0	1079.6	Haliotis_sp_Tri_63049_c0_g1_i1	Haliotis_sp_Tri_63049_c0_g1_i1	109	118	yes	yes	2;3	1.0735e-05	143.5	6597000000			63
LTVHPGDTIKVTIEGTK	PYNLLVSKLTVHPGDT	KVTIEGTKDFRGFLVK	K	L	T	T	K	D	17	1	1808	Haliotis_sp_Tri_63049_c0_g1_i1	Haliotis_sp_Tri_63049_c0_g1_i1	109	125	yes	yes	3;4	1.308e-11	118.31	43798000			4
LTVMFEDLQQIK	DISKDKNKLTVMFEDL	FEDLQQIKADNSTIAG	K	L	T	I	K	A	12	0	1463.77	comp104129_c0_seq10_1 len=1144 path=[2754:0-23 9568:24-430 3225:431-466 13313:467-484 3279:485-486 3281:487-540 3335:541-578 3373:579-640 13439:641-680 3475:681-712 3507:713-878 13652:879-892 13666:893-895 3690:896-913 3708:914-1079 13743:1080-1087 13751:1088-1089 13753:1090-1118 13782:1119-1130 13794:1131-1132 13796:1133-1143];comp104129_c0_seq6_3 len=1287 path=[2626:0-127 2754:128-151 2778:152-…	comp104129_c0_seq10_1 len=1144 path=[2754:0-23 9568:24-430 3225:431-466 13313:467-484 3279:485-486 3281:487-540 3335:541-578 3373:579-640 13439:641-680 3475:681-712 3507:713-878 13652:879-892 13666:893-895 3690:896-913 3708:914-1079 13743:1080-1087 13751:1088-1089 13753:1090-1118 13782:1119-1130 13794:1131-1132 13796:1133-1143]	284	295	yes	no	2	0.0040878	83.182	3224000	24		1
LTVNNFMSSLK	PEQKINNKLTVNNFMS	NNFMSSLKENIHGLNS	K	L	T	L	K	E	11	0	1252.65	Haliotis_sp_Tri_12080_c0_g1_i1	Haliotis_sp_Tri_12080_c0_g1_i1	807	817	yes	yes	2	0.0007301	113.38	152420000	549		12
LVADCNIQGCPAVPTCVDPSPIPSLQCPIGK	NCTVGKCRLVADCNIQ	SLQCPIGKPALNSYGN	R	L	V	G	K	P	31	0	3362.61	Haliotis_sp_Tri_116352_c0_g1_i1	Haliotis_sp_Tri_116352_c0_g1_i1	48	78	yes	yes	3	1.2659e-13	76.002	6768800			1
LVAIVDVIDQNR	SFGPHAGKLVAIVDVI	VDVIDQNRALVDGPCT	K	L	V	N	R	A	12	0	1353.76	comp106657_c0_seq1_1 len=729 path=[1793:0-138 1932:139-504 11374:505-512 11382:513-524 2318:525-528 2322:529-549 11412:550-563 2357:564-606 11440:607-618 11452:619-621 11455:622-728];comp106657_c0_seq12_1 len=1038 path=[1793:0-138 1932:139-504 11374:505-512 11382:513-524 2318:525-528 2322:529-549 11412:550-563 2357:564-606 11440:607-618 11452:619-621 2415:622-652 2446:653-656 2450:657-669 11515:6…	comp106657_c0_seq1_1 len=729 path=[1793:0-138 1932:139-504 11374:505-512 11382:513-524 2318:525-528 2322:529-549 11412:550-563 2357:564-606 11440:607-618 11452:619-621 11455:622-728]	32	43	yes	no	2	8.1443e-07	133.05	3156300			1
LVDPDDIEEAKK	FDAAIEKRLVDPDDIE	DDIEEAKKSANVPYPQ	R	L	V	K	K	S	12	1	1370.69	Haliotis_sp_Tri_129603_c0_g1_i1;comp105495_c0_seq9_4 len=2286 path=[9783:0-21 1946:22-1210 3135:1211-1564 19827:1565-1565 3490:1566-1729 3654:1730-2285];comp105495_c0_seq23_4 len=2970 path=[19402:0-22 1262:23-58 19462:59-65 1305:66-160 1400:161-295 1535:296-322 19538:323-324 1565:325-335 1576:336-374 1615:375-416 1657:417-426 1667:427-437 1678:438-503 19643:504-507 1748:508-513 1754:514-548 19668…	Haliotis_sp_Tri_129603_c0_g1_i1	634	645	yes	no	3	0.0033296	85.522	6297000			1
LVEALCAEHQINLIK	CDEPMYVKLVEALCAE	EHQINLIKVDDNKKLG	K	L	V	I	K	V	15	0	1749.94	comp108915_c0_seq1_6 len=483 path=[1:0-482]	comp108915_c0_seq1_6 len=483 path=[1:0-482]	86	100	yes	yes	3	2.1315e-07	98.943	10706000			1
LVEALFDGDR	FTTQGRDRLVEALFDG	EALFDGDRGYADCAVF	R	L	V	D	R	G	10	0	1133.57	comp98044_c0_seq5_2 len=630 path=[1516:0-58 1575:59-108 1625:109-129 1646:130-263 1780:264-270 1787:271-569 6139:570-574 6144:575-586 5788:587-629];Haliotis_sp_Tri_52786_c0_g1_i1;comp98044_c0_seq2_2 len=1470 path=[1516:0-58 1575:59-108 1625:109-129 1646:130-263 1780:264-270 1787:271-569 6139:570-574 6144:575-586 2103:587-594 2111:595-1113 2630:1114-1130 2647:1131-1259 2776:1260-1391 2908:1392-141…	comp98044_c0_seq5_2 len=630 path=[1516:0-58 1575:59-108 1625:109-129 1646:130-263 1780:264-270 1787:271-569 6139:570-574 6144:575-586 5788:587-629]	69	78	yes	no	2	0.0042784	113.93	404430000			3
LVGTTKVIYDYK	TGDRSNNKLVGTTKVI	TKVIYDYKKRIAYSID	K	L	V	Y	K	K	12	1	1398.78	Haliotis_sp_Tri_31892_c0_g1_i1;comp22593_c0_seq1_3 len=735 path=[1:0-734]	Haliotis_sp_Tri_31892_c0_g1_i1	67	78	no	no	2;3	0.00082935	103.83	77925000			3
LVIITAGAR	YCVTANSKLVIITAGA	VIITAGARQQEGESRL	K	L	V	A	R	Q	9	0	912.576	comp62064_c0_seq1_4 len=1568 path=[1:0-1348 1350:1349-1567]	comp62064_c0_seq1_4 len=1568 path=[1:0-1348 1350:1349-1567]	118	126	yes	yes	2	0.00013606	157.68	147180000			3
LVILANNCPALR	MIRQGKAKLVILANNC	ANNCPALRKSEIEYYA	K	L	V	L	R	K	12	0	1352.76	comp48749_c0_seq1_3 len=449 path=[1:0-43 45:44-448]	comp48749_c0_seq1_3 len=449 path=[1:0-43 45:44-448]	63	74	yes	yes	2	1.5794e-14	158.79	26760000			2
LVIPQDLTCR	QVGLHQVKLVIPQDLT	IPQDLTCRHCVLQWRW	K	L	V	C	R	H	10	0	1213.65	Haliotis_sp_idb_66139_c0_g1_i1	Haliotis_sp_idb_66139_c0_g1_i1	65	74	yes	yes	2	0.0026181	112.36	223180000			5
LVIPSDMGYGDR	MCEGEKRKLVIPSDMG	SDMGYGDRGAPPKIPG	K	L	V	D	R	G	12	0	1321.63	Haliotis_sp_CLC_5354_c0_g1_i1;comp91372_c0_seq1_1 len=2171 path=[2149:0-1207 3357:1208-1276 3426:1277-1856 4006:1857-1938 4088:1939-1945 4095:1946-2170]	Haliotis_sp_CLC_5354_c0_g1_i1	108	119	yes	no	2	0.004586	75.088	84884000	130		6
LVLEVAQHLGESTVR	EVQGRDSRLVLEVAQH	HLGESTVRTIAMDGTE	R	L	V	V	R	T	15	0	1649.91	comp21825_c0_seq1_2 len=679 path=[657:0-678]	comp21825_c0_seq1_2 len=679 path=[657:0-678]	94	108	yes	yes	2;3	7.1275e-08	120.7	5895300			2
LVMSMGYFGITPGIK	VGSVNNVKLVMSMGYF	FGITPGIKDPSVFNPP	K	L	V	I	K	D	15	0	1612.84	Haliotis_sp_Tri_16732_c0_g1_i1;comp103384_c0_seq2_4 len=1187 path=[1163:0-170 5826:171-172 5828:173-203 1367:204-205 1369:206-224 5878:225-251 5905:252-305 1469:306-345 5962:346-377 2887:378-401 6002:402-403 6004:404-411 6012:412-414 1576:415-415 1577:416-440 1602:441-475 6038:476-481 6044:482-488 1650:489-521 1683:522-525 6072:526-539 6086:540-575 6105:576-589 6119:590-596 1758:597-605 6131:606-…	Haliotis_sp_Tri_16732_c0_g1_i1	182	196	no	no	2;3	2.3522e-08	116.58	267620000	13;14		4
LVMSMGYFGITPGIKDPSVFNPPAFCK	VGSVNNVKLVMSMGYF	FNPPAFCKQNITGDAA	K	L	V	C	K	Q	27	1	2972.46	Haliotis_sp_Tri_16732_c0_g1_i1;comp103384_c0_seq2_4 len=1187 path=[1163:0-170 5826:171-172 5828:173-203 1367:204-205 1369:206-224 5878:225-251 5905:252-305 1469:306-345 5962:346-377 2887:378-401 6002:402-403 6004:404-411 6012:412-414 1576:415-415 1577:416-440 1602:441-475 6038:476-481 6044:482-488 1650:489-521 1683:522-525 6072:526-539 6086:540-575 6105:576-589 6119:590-596 1758:597-605 6131:606-…	Haliotis_sp_Tri_16732_c0_g1_i1	182	208	no	no	3	2.6948e-10	76.21	3316900	13;14		1
LVQAFQFTDK	RSVDEIIRLVQAFQFT	QAFQFTDKHGEVCPAG	R	L	V	D	K	H	10	0	1195.62	comp51700_c0_seq3_3 len=645 path=[1:0-572 574:573-644];tr|B1N694|B1N694_HALDI Thioredoxin peroxidase 2 OS=Haliotis discus discus PE=2 SV=1;Haliotis_sp_idb_57414_c0_g1_i1;comp81198_c0_seq1_2 len=1114 path=[3705:0-153 196:154-1113];comp81198_c0_seq4_1 len=1155 path=[1:0-173 175:174-192 194:193-193 195:194-194 196:195-1154];comp81198_c0_seq3_2 len=1228 path=[3189:0-265 194:266-266 195:267-267 196:26…	comp51700_c0_seq3_3 len=645 path=[1:0-572 574:573-644]	175	184	yes	no	2	0.0058006	110.39	309270000			10
LVQNCLWTLR	HLTDPSQRLVQNCLWT	QNCLWTLRNLSDAATK	R	L	V	L	R	N	10	0	1301.69	comp133740_c0_seq1_1 len=1438 path=[1416:0-1437];tr|A7L6B1|A7L6B1_HALAI Beta-catenin (Fragment) OS=Haliotis asinina PE=2 SV=1;Haliotis_sp_CLC_1079_c0_g1_i1;comp87734_c0_seq2_1 len=3625 path=[1:0-462 464:463-2415 2417:2416-2809 2811:2810-3206 3211:3207-3624]	comp133740_c0_seq1_1 len=1438 path=[1416:0-1437]	229	238	yes	no	2	0.0017798	116.13	28820000			1
LVQTDCTTCPPEPVCIQPR	CAPGQECRLVQTDCTT	EPVCIQPRLRVSSCRY	R	L	V	P	R	L	19	0	2270.05	Haliotis_sp_idb_45304_c0_g1_i1;Haliotis_sp_idb_45305_c0_g1_i1	Haliotis_sp_idb_45304_c0_g1_i1	45	63	yes	no	2;3	1.329e-05	82.877	24797000			2
LVQYQGTNVGFSNPER	DTPQDFIKLVQYQGTN	VGFSNPERSAAWCGKE	K	L	V	E	R	S	16	0	1807.89	Haliotis_sp_Tri_129603_c0_g1_i1;comp105495_c0_seq9_4 len=2286 path=[9783:0-21 1946:22-1210 3135:1211-1564 19827:1565-1565 3490:1566-1729 3654:1730-2285];comp105495_c0_seq23_4 len=2970 path=[19402:0-22 1262:23-58 19462:59-65 1305:66-160 1400:161-295 1535:296-322 19538:323-324 1565:325-335 1576:336-374 1615:375-416 1657:417-426 1667:427-437 1678:438-503 19643:504-507 1748:508-513 1754:514-548 19668…	Haliotis_sp_Tri_129603_c0_g1_i1	268	283	yes	no	2	0.0011758	82.349	12328000			3
LVSHLNLAEDMVK	ERLDILTKLVSHLNLA	NLAEDMVKLSQVGQKP	K	L	V	V	K	L	13	0	1467.78	Haliotis_sp_CLC_2877_c0_g1_i1;Haliotis_sp_idb_3129_c0_g1_i1;comp102281_c0_seq4_1 len=4840 path=[11773:0-133 5565:134-134 5566:135-785 6217:786-1212 6644:1213-2728 8160:2729-2746 8178:2747-3403 8835:3404-3917 15131:3918-3922 15136:3923-3927 15141:3928-3940 9372:3941-4640 10072:4641-4838 14334:4839-4839];comp102281_c0_seq5_3 len=4854 path=[13235:0-148 5566:149-799 6217:800-1226 6644:1227-2742 8160:…	Haliotis_sp_CLC_2877_c0_g1_i1	214	226	yes	no	3	0.00012855	96.756	89020000	9		8
LVSLYHQVVALGGSR	LLAATINKLVSLYHQV	VVALGGSRANQLLQSP	K	L	V	S	R	A	15	0	1597.89	Haliotis_sp_idb_18725_c0_g1_i1	Haliotis_sp_idb_18725_c0_g1_i1	451	465	yes	yes	2;3	2.6722e-14	142.91	414930000			22
LVVGLASYGR	RAGVPKHKLVVGLASY	VGLASYGRSFQLTSSS	K	L	V	G	R	S	10	0	1033.59	comp79626_c0_seq1_4 len=1656 path=[1634:0-1091 2726:1092-1132 2767:1133-1655];Haliotis_sp_idb_43266_c0_g1_i1;Haliotis_sp_CLC_4454_c0_g1_i1;Haliotis_sp_CLC_4455_c0_g1_i1	comp79626_c0_seq1_4 len=1656 path=[1634:0-1091 2726:1092-1132 2767:1133-1655]	287	296	yes	no	2	0.00069598	129.85	391880000			13
LVVVTTCGLNQYFDPVNK	FIQCRNERLVVVTTCG	QYFDPVNKNCRTALTQ	R	L	V	N	K	N	18	0	2066.05	Haliotis_sp_idb_1745_c0_g1_i1;Haliotis_sp_CLC_2232_c0_g1_i1	Haliotis_sp_idb_1745_c0_g1_i1	1611	1628	yes	no	2;3	1.3152e-06	100.23	234630000			10
LYAASVACAR	FNSSDVCRLYAASVAC	AASVACARKEFRKNHY	R	L	Y	A	R	K	10	0	1080.54	comp107245_c0_seq3_6 len=8466 path=[28189:0-56 22645:57-80 14069:81-268 14257:269-292 14281:293-342 14331:343-350 14339:351-1424 15413:1425-1642 15631:1643-1655 15644:1656-3756 17745:3757-4541 22719:4542-4545 18534:4546-4701 18690:4702-4705 18694:4706-5336 19325:5337-5913 29084:5914-5931 19920:5932-5950 19939:5951-6335 20324:6336-6336 20325:6337-6528 20517:6529-7283 21272:7284-7303 21292:7304-790…	comp107245_c0_seq3_6 len=8466 path=[28189:0-56 22645:57-80 14069:81-268 14257:269-292 14281:293-342 14331:343-350 14339:351-1424 15413:1425-1642 15631:1643-1655 15644:1656-3756 17745:3757-4541 22719:4542-4545 18534:4546-4701 18690:4702-4705 18694:4706-5336 19325:5337-5913 29084:5914-5931 19920:5932-5950 19939:5951-6335 20324:6336-6336 20325:6337-6528 20517:6529-7283 21272:7284-7303 21292:7304-790…	656	665	yes	no	2	0.012471	98.048	120430000			1
LYADNLSGGQNVPK	ITLLSHRKLYADNLSG	SGGQNVPKAIQKVHEL	K	L	Y	P	K	A	14	0	1474.74	Haliotis_sp_CLC_4146_c0_g1_i1;comp87152_c0_seq1_4 len=1152 path=[1:0-8 10:9-10 12:11-34 36:35-35 37:36-59 61:60-303 305:304-306 308:307-330 332:331-879 881:880-903 905:904-1151];Haliotis_sp_idb_7271_c0_g1_i1	Haliotis_sp_CLC_4146_c0_g1_i1	101	114	yes	no	2	5.6841e-13	140.82	156200000			5
LYGGTGTQYNTQGYYAAQQR	QTYMMHQRLYGGTGTQ	GYYAAQQRPAYQYNYQ	R	L	Y	Q	R	P	20	0	2239.03	Haliotis_sp_idb_46434_c0_g1_i1;comp49273_c0_seq1_2 len=963 path=[941:0-578 1520:579-686 1628:687-914 1856:915-962];Haliotis_sp_Tri_105572_c0_g1_i1	comp49273_c0_seq1_2 len=963 path=[941:0-578 1520:579-686 1628:687-914 1856:915-962]	56	75	no	no	3	1.9921e-41	154.49	148750000			9
LYQSMHRYK	KHYGNLGRLYQSMHRY	YQSMHRYKEAEEMHLK	R	L	Y	Y	K	E	9	1	1224.61	Haliotis_sp_idb_5592_c0_g1_i1;comp106461_c1_seq1_1 len=3478 path=[17864:0-2079 19944:2080-2103 19968:2104-2847 20712:2848-2871 20736:2872-3279 21144:3280-3302 21167:3303-3303 21168:3304-3326 21191:3327-3477]	Haliotis_sp_idb_5592_c0_g1_i1	445	453	yes	no	2	0.040753	71.501	34821000		39	2
LYTLVLTDPDAPSR	WDGLDPGKLYTLVLTD	TDPDAPSRKDPKFREW	K	L	Y	S	R	K	14	0	1559.82	comp123733_c0_seq1_5 len=1186 path=[1164:0-1185]	comp123733_c0_seq1_5 len=1186 path=[1164:0-1185]	77	90	yes	yes	2	6.4178e-05	95.264	5121700			2
LYTLVTYVPVTTFK	EDEDSPNKLYTLVTYV	YVPVTTFKNLQTVNVD	K	L	Y	F	K	N	14	0	1643.92	comp109086_c0_seq1_1 len=482 path=[460:0-481]	comp109086_c0_seq1_1 len=482 path=[460:0-481]	103	116	yes	yes	2	0.0024645	76.759	1377500			1
MADLLEERPSATDEK	AVFMTHYKMADLLEER	RPSATDEKRTSTKIAS	K	M	A	E	K	R	15	1	1703.8	Haliotis_sp_Tri_129647_c0_g1_i1;comp92139_c0_seq1_6 len=4232 path=[4311:0-46 4358:47-49 4361:50-618 4930:619-1740 6052:1741-2273 6585:2274-3976 8288:3977-3984 8296:3985-4201 36:4202-4219 54:4220-4220 26:4221-4231];comp92139_c0_seq2_6 len=4253 path=[4311:0-46 4358:47-49 4361:50-618 8678:619-639 4930:640-1761 6052:1762-2294 6585:2295-3997 8288:3998-4005 8296:4006-4222 36:4223-4240 54:4241-4241 26:4…	Haliotis_sp_Tri_129647_c0_g1_i1	433	447	yes	no	3	0.00059895	81.632	68432000	136		3
MADLLEERPSATDEKR	AVFMTHYKMADLLEER	PSATDEKRTSTKIASS	K	M	A	K	R	T	16	2	1859.9	Haliotis_sp_Tri_129647_c0_g1_i1;comp92139_c0_seq1_6 len=4232 path=[4311:0-46 4358:47-49 4361:50-618 4930:619-1740 6052:1741-2273 6585:2274-3976 8288:3977-3984 8296:3985-4201 36:4202-4219 54:4220-4220 26:4221-4231];comp92139_c0_seq2_6 len=4253 path=[4311:0-46 4358:47-49 4361:50-618 8678:619-639 4930:640-1761 6052:1762-2294 6585:2295-3997 8288:3998-4005 8296:4006-4222 36:4223-4240 54:4241-4241 26:4…	Haliotis_sp_Tri_129647_c0_g1_i1	433	448	yes	no	3;4	0.00054483	76.82	23810000	136		6
MAEMFAL	ANMILMTKMAEMFAL_	KMAEMFAL________	K	M	A	A	L	-	7	0	811.361	Haliotis_sp_CLC_12027_c0_g1_i1;Haliotis_sp_idb_54497_c0_g1_i1;Haliotis_sp_idb_41452_c0_g1_i1	Haliotis_sp_CLC_12027_c0_g1_i1	174	180	yes	no	2	0.035738	69.093	409570000			2
MAEYHQFDMQK	NLFEQFSKMAEYHQFD	YHQFDMQKMRAAMQQS	K	M	A	Q	K	M	11	0	1426.6	Haliotis_sp_idb_27355_c0_g1_i1	Haliotis_sp_idb_27355_c0_g1_i1	210	220	yes	yes	2;3	9.3694e-06	132.86	307200000	414;415		16
MAFQQTVLLAVEPPHSK	MKGYAAQKMAFQQTVL	AVEPPHSKADDYRLPV	K	M	A	S	K	A	17	0	1895	Haliotis_sp_Tri_129603_c0_g1_i1;comp105495_c0_seq9_4 len=2286 path=[9783:0-21 1946:22-1210 3135:1211-1564 19827:1565-1565 3490:1566-1729 3654:1730-2285];comp105495_c0_seq23_4 len=2970 path=[19402:0-22 1262:23-58 19462:59-65 1305:66-160 1400:161-295 1535:296-322 19538:323-324 1565:325-335 1576:336-374 1615:375-416 1657:417-426 1667:427-437 1678:438-503 19643:504-507 1748:508-513 1754:514-548 19668…	Haliotis_sp_Tri_129603_c0_g1_i1	416	432	yes	no	3	0.00016675	78.228	16480000	568		3
MAGDTTTNPFATFR	ELRITKIKMAGDTTTN	TNPFATFRSMYVAGGN	K	M	A	F	R	S	14	0	1528.7	Haliotis_sp_CLC_18921_c0_g1_i1;comp52213_c0_seq1_3 len=2417 path=[2395:0-1708 4104:1709-1900 4296:1901-2416]	Haliotis_sp_CLC_18921_c0_g1_i1	530	543	yes	no	2	7.411e-05	101.3	2328100	90		1
MAGVAGPLEDVLK	EDVMKIAKMAGVAGPL	GPLEDVLKKTLSTEKP	K	M	A	L	K	K	13	0	1298.69	Haliotis_sp_Tri_12080_c0_g1_i1	Haliotis_sp_Tri_12080_c0_g1_i1	41	53	yes	yes	2	0.00014462	102.87	74447000	550		12
MAGVAGPLEDVLKK	EDVMKIAKMAGVAGPL	PLEDVLKKTLSTEKPV	K	M	A	K	K	T	14	1	1426.79	Haliotis_sp_Tri_12080_c0_g1_i1	Haliotis_sp_Tri_12080_c0_g1_i1	41	54	yes	yes	2;3	8.2267e-06	109.44	167750000	550		20
MAIFEYSDR	________________	AIFEYSDRIGGRMFTA	-	M	A	D	R	I	9	0	1130.51	Haliotis_sp_idb_20988_c0_g1_i1;Haliotis_sp_idb_20996_c0_g1_i1	Haliotis_sp_idb_20988_c0_g1_i1	1	9	yes	no	2	0.0035869	117.89	56609000	389		6
MAQLGQNLANMFR	EMAAFKRRMAQLGQNL	QNLANMFRGGFWUTSR	R	M	A	F	R	G	13	0	1492.73	comp95780_c0_seq2_4 len=1153 path=[1151:0-87 1239:88-94 1246:95-227 1379:228-261 1413:262-298 4581:299-405 4649:406-435 3988:436-472 1620:473-475 1623:476-577 1725:578-611 1759:612-649 1797:650-695 1843:696-715 4790:716-768 2726:769-830 3266:831-845 1993:846-859 2007:860-917 2065:918-941 2089:942-967 2846:968-996 2168:997-1033 2205:1034-1057 2229:1058-1152]	comp95780_c0_seq2_4 len=1153 path=[1151:0-87 1239:88-94 1246:95-227 1379:228-261 1413:262-298 4581:299-405 4649:406-435 3988:436-472 1620:473-475 1623:476-577 1725:578-611 1759:612-649 1797:650-695 1843:696-715 4790:716-768 2726:769-830 3266:831-845 1993:846-859 2007:860-917 2065:918-941 2089:942-967 2846:968-996 2168:997-1033 2205:1034-1057 2229:1058-1152]	147	159	yes	yes	2;3	2.0004e-09	132.32	788850000	148;149		21
MATDGFQSGTLLER	KMLSLRSRMATDGFQS	QSGTLLERTTLQALPT	R	M	A	E	R	T	14	0	1524.72	Haliotis_sp_Tri_18123_c0_g1_i1;Haliotis_sp_idb_12176_c0_g1_i1	Haliotis_sp_Tri_18123_c0_g1_i1	396	409	yes	no	2	0.00065724	90.707	5121300	592		1
MAVSEAVLSSDYTK	AGMQLMRRMAVSEAVL	VLSSDYTKRMTALDAI	R	M	A	T	K	R	14	0	1499.72	sp|P86737|UP3_HALAI Uncharacterized protein 3 (Fragment) OS=Haliotis asinina PE=1 SV=1	sp|P86737|UP3_HALAI Uncharacterized protein 3 (Fragment) OS=Haliotis asinina PE=1 SV=1	63	76	yes	yes	2;3	7.6066e-27	190.27	17280000000	638		74
MAVSEAVLSSDYTKR	AGMQLMRRMAVSEAVL	LSSDYTKRMTALDAIQ	R	M	A	K	R	M	15	1	1655.82	sp|P86737|UP3_HALAI Uncharacterized protein 3 (Fragment) OS=Haliotis asinina PE=1 SV=1	sp|P86737|UP3_HALAI Uncharacterized protein 3 (Fragment) OS=Haliotis asinina PE=1 SV=1	63	77	yes	yes	2;3	1.5912e-23	153.09	2765300000	638		30
MAVSQAVLSSDYTK	AGMQFMRRMAVSQAVL	VLSSDYTKRMTALDAI	R	M	A	T	K	R	14	0	1498.73	Haliotis_sp_CLC_39_c0_g1_i1	Haliotis_sp_CLC_39_c0_g1_i1	80	93	yes	yes	2;3	1.2051e-23	208.15	137230000000	329		202
MAVSQAVLSSDYTKR	AGMQFMRRMAVSQAVL	LSSDYTKRMTALDAIQ	R	M	A	K	R	M	15	1	1654.83	Haliotis_sp_CLC_39_c0_g1_i1	Haliotis_sp_CLC_39_c0_g1_i1	80	94	yes	yes	2;3;4	5.2328e-173	278.16	30682000000	329		99
MAVTFIGNSTAIQELFK	DIPPRGLKMAVTFIGN	TAIQELFKR_______	K	M	A	F	K	R	17	0	1868.97	comp109271_c0_seq1_3 len=1300 path=[1:0-1299]	comp109271_c0_seq1_3 len=1300 path=[1:0-1299]	416	432	yes	yes	2	7.8829e-05	88.385	5733600	42		1
MAYYQVTESQNTYALQVMPCPPGTIYSPK	KVAVPFDRMAYYQVTE	PGTIYSPKKCHCVTSA	R	M	A	P	K	K	29	0	3336.55	Haliotis_sp_CLC_303_c0_g1_i1	Haliotis_sp_CLC_303_c0_g1_i1	497	525	yes	yes	3	1.3016e-38	110.01	1424600	324;325		2
MCVEVTL	QTFDKVRKMCVEVTL_	KMCVEVTL________	K	M	C	T	L	-	7	0	850.393	Haliotis_sp_Tri_109450_c0_g1_i1;comp101252_c0_seq3_2 len=1445 path=[12575:0-38 12614:39-47 12623:48-159 12735:160-162 12738:163-166 12742:167-571 13147:572-810 13386:811-817 13393:818-863 13439:864-947 13523:948-949 13525:950-1444];comp101252_c0_seq1_2 len=1553 path=[18161:0-28 18190:29-80 10039:81-104 10063:105-130 10089:131-245 10204:246-361 10320:362-385 17735:386-679 13147:680-918 13386:919-9…	Haliotis_sp_Tri_109450_c0_g1_i1	226	232	yes	yes	1	0.030305	80.377	16798000			1
MDYLCPLR	ERIVRACRMDYLCPLR	MDYLCPLRPAH_____	R	M	D	L	R	P	8	0	1066.49	Haliotis_sp_Tri_73035_c0_g1_i1	Haliotis_sp_Tri_73035_c0_g1_i1	669	676	yes	yes	2	0.029866	96.492	58808000	618		7
MDYLCPLRPAH	ERIVRACRMDYLCPLR	LCPLRPAH________	R	M	D	A	H	-	11	1	1371.64	Haliotis_sp_Tri_73035_c0_g1_i1	Haliotis_sp_Tri_73035_c0_g1_i1	669	679	yes	yes	2;3	5.2711e-06	148.56	19319000000	618		36
MDYYHGSGDK	PAITQQRRMDYYHGSG	YYHGSGDKSLRWPGNN	R	M	D	D	K	S	10	0	1171.46	Haliotis_sp_Tri_108584_c0_g1_i1	Haliotis_sp_Tri_108584_c0_g1_i1	254	263	yes	yes	2	0.00051189	123.51	16035000	523		7
MDYYHGSGDKSLR	PAITQQRRMDYYHGSG	GSGDKSLRWPGNNEFH	R	M	D	L	R	W	13	1	1527.68	Haliotis_sp_Tri_108584_c0_g1_i1	Haliotis_sp_Tri_108584_c0_g1_i1	254	266	yes	yes	3;4	0.0024887	81.904	93253000	523		9
MEEIVEGCTGALHILAR	QQFVEGVRMEEIVEGC	GALHILARDVHNRIVI	R	M	E	A	R	D	17	0	1897.94	comp133740_c0_seq1_1 len=1438 path=[1416:0-1437]	comp133740_c0_seq1_1 len=1438 path=[1416:0-1437]	418	434	yes	yes	2;3	1.5417e-29	136.81	204470000	50		20
MFSLEDVMK	QGEGAPAKMFSLEDVM	FSLEDVMKIAKMAGVA	K	M	F	M	K	I	9	0	1098.51	Haliotis_sp_Tri_12080_c0_g1_i1	Haliotis_sp_Tri_12080_c0_g1_i1	29	37	yes	yes	2	0.0043667	101.9	303170000	551;552		14
MFTAEIPTVTGTTVDFGAMR	YSDRIGGRMFTAEIPT	TVDFGAMRLKPSEHTY	R	M	F	M	R	L	20	0	2144.03	Haliotis_sp_idb_20988_c0_g1_i1;Haliotis_sp_idb_20996_c0_g1_i1	Haliotis_sp_idb_20988_c0_g1_i1	14	33	yes	no	3	1.333e-26	118.23	4038300	390;391		1
MFTAQIPTVPGTTVDFGAMR	YSDRIGGRMFTAQIPT	TVDFGAMRLNPKEHTF	R	M	F	M	R	L	20	0	2139.05	Haliotis_sp_Tri_25106_c0_g1_i1	Haliotis_sp_Tri_25106_c0_g1_i1	79	98	yes	yes	2;3	7.7049e-08	86.179	48667000	597;598		6
MFTIAEYVLPK	LDRYKETKMFTIAEYV	IAEYVLPKFEVEIILP	K	M	F	P	K	F	11	0	1310.69	comp101644_c1_seq1_1 len=1326 path=[6320:0-664 6985:665-668 6989:669-1293 7614:1294-1325];Haliotis_sp_CLC_1485_c0_g1_i1;Haliotis_sp_idb_12235_c0_g1_i1	Haliotis_sp_CLC_1485_c0_g1_i1	213	223	no	no	2	0.026168	68.536	3731100			2
MGMGSQPVSQYMGR	AAMEMNRRMGMGSQPV	PVSQYMGRRTGPSMGT	R	M	G	G	R	R	14	0	1527.66	Haliotis_sp_idb_22087_c0_g1_i1	Haliotis_sp_idb_22087_c0_g1_i1	696	709	yes	yes	2	0.0055586	65.043	1811700	392;393;394		2
MGPAMGPALGAGIER	MGANSLERMGPAMGPA	ALGAGIERMGLAMGGA	R	M	G	E	R	M	15	0	1426.71	comp38715_c0_seq1_5 len=1573 path=[1551:0-1572]	comp38715_c0_seq1_5 len=1573 path=[1551:0-1572]	303	317	yes	yes	2	0.0022159	60.549	1835700	79;80		1
MGPTQLR	MALHERRRMGPTQLRS	RMGPTQLRSQVGMGNG	R	M	G	L	R	S	7	0	801.417	Haliotis_sp_idb_3591_c0_g1_i1	Haliotis_sp_idb_3591_c0_g1_i1	436	442	yes	yes	2	0.030874	103.02	0			1
MGVFVVTVR	VNQFQNIKMGVFVVTV	GVFVVTVRCSTDPTQY	K	M	G	V	R	C	9	0	1006.56	Haliotis_sp_idb_46028_c0_g1_i1;comp103774_c1_seq1_1 len=723 path=[11615:0-62 3910:63-103 3951:104-189 4037:190-247 16937:248-722]	Haliotis_sp_idb_46028_c0_g1_i1	98	106	yes	no	2	0.0083646	92.051	419310000	483		5
MHAPAPAMAD	AMGQMNGRMHAPAPAM	APAPAMAD________	R	M	H	A	D	-	10	0	1010.43	comp205609_c0_seq1_4 len=643 path=[1:0-642]	comp205609_c0_seq1_4 len=643 path=[1:0-642]	205	214	yes	yes	2	0.0095479	79.474	3370900	60;61		3
MHAPAPAMADPAR	AMGQMNGRMHAPAPAM	PAMADPARMGNMHGMN	R	M	H	A	R	M	13	0	1334.62	Haliotis_sp_idb_32603_c0_g1_i1;Haliotis_sp_idb_32602_c0_g1_i1;Haliotis_sp_Tri_121152_c0_g1_i1;Haliotis_sp_CLC_1702_c0_g1_i1	Haliotis_sp_idb_32603_c0_g1_i1	394	406	yes	no	2;3	0.0010744	74.611	186860000	426;427		12
MIEPPMR	VEVTSHGRMIEPPMRS	RMIEPPMRSSMWRFGF	R	M	I	M	R	S	7	0	872.425	Haliotis_sp_CLC_1125_c0_g1_i1	Haliotis_sp_CLC_1125_c0_g1_i1	31	37	yes	yes	2	0.043052	62.717	6287000			1
MIPQGMHSMQGMQSGGLQMQQPGSGQPAWMTDAR	QNLGMQMRMIPQGMHS	PAWMTDARARAVQMNF	R	M	I	A	R	A	34	0	3658.6	Haliotis_sp_Tri_17455_c0_g1_i1	Haliotis_sp_Tri_17455_c0_g1_i1	62	95	yes	yes	4	7.1032e-19	68.948	5917300	582;583;584;585;586;587		1
MISDFVDHVTDHFK	EQAKDATKMISDFVDH	DHVTDHFKSLYKDNVV	K	M	I	F	K	S	14	0	1689.78	Haliotis_sp_idb_7892_c0_g1_i1;comp104004_c0_seq4_5 len=1737 path=[4425:0-35 18479:36-51 4424:52-458 4883:459-461 4886:462-1736];comp104004_c0_seq2_5 len=2658 path=[1926:0-369 17363:370-373 2300:374-383 17370:384-391 17378:392-422 17431:423-439 3891:440-950 4402:951-958 4410:959-972 4424:973-1379 4883:1380-1382 4886:1383-2657]	Haliotis_sp_idb_7892_c0_g1_i1	253	266	yes	no	3;4	0.00049489	78.814	111230000	22		6
MIVNNEVEFR	KKGSKETRMIVNNEVE	VNNEVEFRKNDLPVTY	R	M	I	F	R	K	10	0	1249.61	Haliotis_sp_CLC_15249_c0_g1_i1;comp82445_c0_seq1_6 len=1140 path=[1118:0-286 1405:287-323 1442:324-368 1487:369-383 1502:384-1139]	Haliotis_sp_CLC_15249_c0_g1_i1	149	158	yes	no	2	0.015553	82.417	26264000			4
MKIDQIPSYIYYLSLK	RRANIHRRMKIDQIPS	YIYYLSLKNKPAQFAK	R	M	K	L	K	N	16	1	1974.05	Haliotis_sp_Tri_1743_c0_g1_i1;comp89145_c0_seq2_3 len=654 path=[1328:0-27 1356:28-167 1496:168-194 1523:195-206 1535:207-257 1586:258-313 1642:314-316 1645:317-321 1650:322-401 1730:402-455 1784:456-496 1825:497-511 1840:512-583 1912:584-595 1924:596-618 1947:619-653]	Haliotis_sp_Tri_1743_c0_g1_i1	155	170	yes	no	3	2.5358e-06	95.662	23932000	579		6
MMTMQASAMNGGPANFNMMTQGPR	PMMVNQQRMMTMQASA	NMMTQGPRSSTFNTQS	R	M	M	P	R	S	24	0	2573.08	Haliotis_sp_CLC_1125_c0_g1_i1	Haliotis_sp_CLC_1125_c0_g1_i1	830	853	yes	yes	3	1.9665e-06	64.589	26367000	289;290;291;292;293;294		2
MNTLALIMGN	NQIAQSNRMNTLALIM	TLALIMGN________	R	M	N	G	N	-	10	0	1076.54	Haliotis_sp_CLC_253_c0_g1_i1	Haliotis_sp_CLC_253_c0_g1_i1	209	218	yes	yes	2	0.0023222	87.258	10341000	316;317		2
MNVLADALK	SLAATMVRMNVLADAL	NVLADALKSINNAEKR	R	M	N	L	K	S	9	0	973.527	comp64153_c0_seq1_6 len=452 path=[430:0-21 452:22-250 681:251-451]	comp64153_c0_seq1_6 len=452 path=[430:0-21 452:22-250 681:251-451]	16	24	yes	yes	2	0.013404	94.409	3585100			1
MPCAPGSLFDPNITR	VQCPMAIRMPCAPGSL	LFDPNITRCNSKEAVT	R	M	P	T	R	C	15	0	1674.79	Haliotis_sp_CLC_4146_c0_g1_i1;comp87152_c0_seq1_4 len=1152 path=[1:0-8 10:9-10 12:11-34 36:35-35 37:36-59 61:60-303 305:304-306 308:307-330 332:331-879 881:880-903 905:904-1151]	Haliotis_sp_CLC_4146_c0_g1_i1	267	281	yes	no	2;3	0.00032651	81.632	59777000	125		4
MQAQYSQYCTPENK	QSVDGLDRMQAQYSQY	QYCTPENKKIFGCAPL	R	M	Q	N	K	K	14	0	1746.73	Haliotis_sp_Tri_83476_c0_g1_i1	Haliotis_sp_Tri_83476_c0_g1_i1	325	338	yes	yes	2;3	4.176e-13	136.33	66335000	624		14
MQAQYSQYCTPENKK	QSVDGLDRMQAQYSQY	YCTPENKKIFGCAPLS	R	M	Q	K	K	I	15	1	1874.83	Haliotis_sp_Tri_83476_c0_g1_i1	Haliotis_sp_Tri_83476_c0_g1_i1	325	339	yes	yes	3	8.2898e-18	132.23	97984000	624		8
MQTVYDPESETYVTKPVMANSQSR	NGDFQGQRMQTVYDPE	VMANSQSRRHQHADTR	R	M	Q	S	R	R	24	1	2760.27	Haliotis_sp_Tri_12080_c0_g1_i1	Haliotis_sp_Tri_12080_c0_g1_i1	1464	1487	yes	yes	3	2.7189e-09	80.786	43744000	553;554		3
MQYQYPQR	PLNTRTGRMQYQYPQR	MQYQYPQRTVQPLRSF	R	M	Q	Q	R	T	8	0	1112.51	Haliotis_sp_Tri_45070_c0_g1_i1	Haliotis_sp_Tri_45070_c0_g1_i1	1037	1044	yes	yes	2	0.0082824	147.52	146450000	604		19
MSATFIGNSTAIQELFK	DIPPRGLKMSATFIGN	TAIQELFKRISEQFTA	K	M	S	F	K	R	17	0	1856.93	sp|P41386|TBB_HALDI Tubulin beta chain (Fragment) OS=Haliotis discus PE=2 SV=1;Haliotis_sp_idb_19739_c0_g1_i1;Haliotis_sp_idb_19741_c0_g1_i1;comp105397_c0_seq5_4 len=2029 path=[6606:0-396 23423:397-408 23435:409-428 1219:429-695 23626:696-720 23651:721-746 23677:747-758 5923:759-789 23748:790-794 23753:795-803 23762:804-827 23786:828-879 23861:880-891 1682:892-993 1784:994-1044 23918:1045-1073 23…	sp|P41386|TBB_HALDI Tubulin beta chain (Fragment) OS=Haliotis discus PE=2 SV=1	289	305	yes	no	2	1.7545e-09	103.13	1524500	637		1
MSCAQGSLFNSATCK	TVGSTWVRMSCAQGSL	LFNSATCKCDIPIHRR	R	M	S	C	K	C	15	0	1660.7	Haliotis_sp_idb_5218_c0_g1_i1;Haliotis_sp_idb_5212_c0_g1_i1	Haliotis_sp_idb_5218_c0_g1_i1	244	258	yes	no	2;3	7.0562e-37	225.31	3230300000	486		19
MSFTTGSFDR	YLTLDELRMSFTTGSF	FTTGSFDRNTWYGINP	R	M	S	D	R	N	10	0	1147.5	Haliotis_sp_CLC_303_c0_g1_i1	Haliotis_sp_CLC_303_c0_g1_i1	347	356	yes	yes	2	1.7121e-05	156.48	430880000	326		36
MSIYQISDLNIPK	SRCGGPWRMSIYQISD	ISDLNIPKIEV_____	R	M	S	P	K	I	13	0	1520.79	Haliotis_sp_idb_44515_c0_g1_i1;Haliotis_sp_idb_44513_c0_g1_i1	Haliotis_sp_idb_44515_c0_g1_i1	169	181	yes	no	2	0.0029077	82.069	5937900	480		1
MSLEEEDLTHDISDLSEEHLK	DCSKAVAKMSLEEEDL	DLSEEHLKALDSVFEG	K	M	S	L	K	A	21	0	2469.12	Haliotis_sp_Tri_102529_c0_g1_i1;Haliotis_sp_idb_15781_c0_g1_i1;comp91382_c0_seq3_6 len=2048 path=[2094:0-775 2870:776-1120 3215:1121-1135 3230:1136-1214 3309:1215-1457 3552:1458-1473 3568:1474-1511 3606:1512-1903 5632:1904-2047];comp91382_c0_seq1_6 len=2116 path=[2094:0-775 2870:776-1120 3215:1121-1135 3230:1136-1214 3309:1215-1457 3552:1458-1473 3568:1474-1511 3606:1512-1903 3998:1904-2115]	Haliotis_sp_Tri_102529_c0_g1_i1	59	79	yes	no	4	5.6884e-05	66.777	653130	132		1
MSLLVMVHNFR	VGNTDKLRMSLLVMVH	LVMVHNFRSKSSNYFR	R	M	S	F	R	S	11	0	1345.7	Haliotis_sp_Tri_129603_c0_g1_i1;comp105495_c0_seq9_4 len=2286 path=[9783:0-21 1946:22-1210 3135:1211-1564 19827:1565-1565 3490:1566-1729 3654:1730-2285];comp105495_c0_seq23_4 len=2970 path=[19402:0-22 1262:23-58 19462:59-65 1305:66-160 1400:161-295 1535:296-322 19538:323-324 1565:325-335 1576:336-374 1615:375-416 1657:417-426 1667:427-437 1678:438-503 19643:504-507 1748:508-513 1754:514-548 19668…	Haliotis_sp_Tri_129603_c0_g1_i1	67	77	yes	no	2;3	0.010347	66.056	30832000	569;570		2
MSLNEHQVNQPSR	LNSQVIDKMSLNEHQV	HQVNQPSRNSQSFHQP	K	M	S	S	R	N	13	0	1538.73	Haliotis_sp_idb_26568_c0_g1_i1;Haliotis_sp_idb_26567_c0_g1_i1;Haliotis_sp_CLC_2527_c0_g1_i1	Haliotis_sp_idb_26568_c0_g1_i1	388	400	yes	no	2;3	3.1904e-10	143.94	140310000	407		13
MSPGMSHQHGGMGQDFANVR	ANEMTHSKMSPGMSHQ	GQDFANVRLQNARRDF	K	M	S	V	R	L	20	0	2142.91	Haliotis_sp_idb_3591_c0_g1_i1	Haliotis_sp_idb_3591_c0_g1_i1	643	662	yes	yes	3;4	1.9508e-09	102.07	889070000	449;450;451		15
MSQTSRDASFLSDHPR	DPGMMSNRMSQTSRDA	SFLSDHPRSSMSQSSD	R	M	S	P	R	S	16	1	1833.84	Haliotis_sp_idb_3591_c0_g1_i1	Haliotis_sp_idb_3591_c0_g1_i1	680	695	yes	yes	3	0.00066017	73.296	1436500	452		1
MSSFSHQTTSPSFTR	NSPGSSDRMSSFSHQT	TTSPSFTRSRMAQRSQ	R	M	S	T	R	S	15	0	1699.76	Haliotis_sp_idb_3591_c0_g1_i1	Haliotis_sp_idb_3591_c0_g1_i1	771	785	yes	yes	2;3	1.2317e-36	204.52	11037000000	453		69
MSSTFIGNSTAIQELFK	DIPPRGLKMSSTFIGN	TAIQELFKRISEQFTA	K	M	S	F	K	R	17	0	1872.93	Haliotis_sp_idb_19738_c0_g1_i1	Haliotis_sp_idb_19738_c0_g1_i1	363	379	yes	yes	2	0.0014197	74.141	6940100			1
MSVQPTVSLGGFEITPPVVLR	KVTLATLKMSVQPTVS	ITPPVVLRLKCGSGPV	K	M	S	L	R	L	21	0	2226.21	comp103332_c0_seq2_2 len=2753 path=[1:0-616 618:617-764 766:765-845 848:846-894 21004:895-896 21006:897-960 963:961-976 979:977-994 21068:995-1003 1006:1004-1005 1008:1006-1080 1083:1081-1230 1244:1231-1375 21283:1376-1456 1470:1457-1482 1496:1483-1792 21531:1793-2127 2141:2128-2143 2157:2144-2752];comp103332_c0_seq3_2 len=2764 path=[1:0-616 618:617-764 766:765-845 848:846-894 21004:895-896 21006…	comp103332_c0_seq2_2 len=2753 path=[1:0-616 618:617-764 766:765-845 848:846-894 21004:895-896 21006:897-960 963:961-976 979:977-994 21068:995-1003 1006:1004-1005 1008:1006-1080 1083:1081-1230 1244:1231-1375 21283:1376-1456 1470:1457-1482 1496:1483-1792 21531:1793-2127 2141:2128-2143 2157:2144-2752]	108	128	yes	no	2	2.5859e-06	87.352	7804200	11		1
MSWNSPGSSDR	SFGHNSRRMSWNSPGS	NSPGSSDRMSSFSHQT	R	M	S	D	R	M	11	0	1222.5	Haliotis_sp_idb_3591_c0_g1_i1	Haliotis_sp_idb_3591_c0_g1_i1	760	770	yes	yes	2	1.14e-05	117.09	14439000	454		6
MTALDAIQNIPCVVGNPVLK	LSSDYTKRMTALDAIQ	VVGNPVLKYLLMDYMD	R	M	T	L	K	Y	20	0	2152.14	Haliotis_sp_CLC_39_c0_g1_i1	Haliotis_sp_CLC_39_c0_g1_i1	95	114	yes	yes	2;3;4	9.9363e-55	199.08	51625000000	330		134
MTGSEFDFEEMKR	DIKDIYKRMTGSEFDF	FDFEEMKRKKNDIYGE	R	M	T	K	R	K	13	1	1605.68	comp164829_c0_seq1_4 len=939 path=[1:0-938]	comp164829_c0_seq1_4 len=939 path=[1:0-938]	244	256	yes	yes	3	0.0037506	66.004	2403300	56;57		1
MTQIMFETFNTPAMYVAIQAVLSLYASGR	NPKANREKMTQIMFET	LSLYASGRTTGIVLDS	K	M	T	G	R	T	29	0	3252.6	comp92653_c0_seq1_5 len=1230 path=[1208:0-683 3423:684-955 2164:956-1011 2220:1012-1045 2254:1046-1229];comp103470_c0_seq1_2 len=269 path=[20785:0-268];comp82363_c0_seq2_3 len=284 path=[1196:0-55 1252:56-64 2035:65-84 735:85-106 757:107-178 2076:179-180 831:181-254 905:255-283]	comp92653_c0_seq1_5 len=1230 path=[1208:0-683 3423:684-955 2164:956-1011 2220:1012-1045 2254:1046-1229]	138	166	yes	no	3	3.6241e-29	110.17	32586000	143;144;145		4
MTTALVEVTK	ANEEEQVKMTTALVEV	TALVEVTKTEEMSVED	K	M	T	T	K	T	10	0	1091.59	Haliotis_sp_Tri_129647_c0_g1_i1;comp92139_c0_seq1_6 len=4232 path=[4311:0-46 4358:47-49 4361:50-618 4930:619-1740 6052:1741-2273 6585:2274-3976 8288:3977-3984 8296:3985-4201 36:4202-4219 54:4220-4220 26:4221-4231];comp92139_c0_seq2_6 len=4253 path=[4311:0-46 4358:47-49 4361:50-618 8678:619-639 4930:640-1761 6052:1762-2294 6585:2295-3997 8288:3998-4005 8296:4006-4222 36:4223-4240 54:4241-4241 26:4…	Haliotis_sp_Tri_129647_c0_g1_i1	270	279	yes	no	2	0.00076937	120.77	61674000	137		5
MTYLTEIPAVADR	PLASNVLRMTYLTEIP	EIPAVADRTGFRGIFE	R	M	T	D	R	T	13	0	1478.74	Haliotis_sp_idb_2814_c0_g1_i1	Haliotis_sp_idb_2814_c0_g1_i1	422	434	yes	yes	2	1.889e-05	117.93	46955000	418		4
MVGQVLGAVGALPEIFTELEISYFLLR	PTLCRADRMVGQVLGA	EISYFLLRRLLGVRTE	R	M	V	L	R	R	27	0	2964.6	comp563563_c0_seq1_6 len=229 path=[207:0-228]	comp563563_c0_seq1_6 len=229 path=[207:0-228]	37	63	yes	yes	3	3.2825e-13	93.21	5087300	96		1
MVIAKNADLNPIDMMFADR	TQVSPIQRMVIAKNAD	IDMMFADRFRGAQSAG	R	M	V	D	R	F	19	1	2164.05	Haliotis_sp_Tri_119193_c0_g1_i1	Haliotis_sp_Tri_119193_c0_g1_i1	134	152	yes	yes	3	6.079e-14	117.65	282690000	535;536;537		9
MVLLSDCLHGSDGDSASVDIR	IAREGSDRMVLLSDCL	DSASVDIRLHTRNSEV	R	M	V	I	R	L	21	0	2246.03	Haliotis_sp_idb_13357_c0_g1_i1;Haliotis_sp_idb_13358_c0_g1_i1	Haliotis_sp_idb_13357_c0_g1_i1	664	684	yes	no	3	2.021e-05	74.776	14807000	349		1
MVMDPTDALR	FEVGVGGRMVMDPTDA	MDPTDALRYKAQGGLL	R	M	V	L	R	Y	10	0	1147.54	Haliotis_sp_idb_8012_c0_g1_i1	Haliotis_sp_idb_8012_c0_g1_i1	1530	1539	yes	yes	2	0.0010671	110.53	662380000	504;505		23
MVNHFIAEFK	GGEDFDNRMVNHFIAE	NHFIAEFKRKHKKDIS	R	M	V	F	K	R	10	0	1234.62	comp79549_c0_seq1_2 len=2081 path=[4331:0-15 2061:16-1969 4016:1970-2008 4058:2009-2080]	comp79549_c0_seq1_2 len=2081 path=[4331:0-15 2061:16-1969 4016:1970-2008 4058:2009-2080]	257	266	yes	yes	2;3	0.00027423	129.89	9248800	111		2
MVSDFPSTSPSLR	YMIYVGGKMVSDFPST	PSTSPSLRVTHISVSS	K	M	V	L	R	V	13	0	1422.68	Haliotis_sp_idb_13824_c0_g1_i1	Haliotis_sp_idb_13824_c0_g1_i1	967	979	yes	yes	2	1.7665e-06	113.99	3366400	351		2
MVYQMEAQMMGQR	EAAMRAQRMVYQMEAQ	EAQMMGQRNQQQGFVP	R	M	V	Q	R	N	13	0	1601.68	Haliotis_sp_idb_32603_c0_g1_i1;Haliotis_sp_idb_32602_c0_g1_i1;Haliotis_sp_Tri_121152_c0_g1_i1;Haliotis_sp_CLC_1702_c0_g1_i1;comp205609_c0_seq1_4 len=643 path=[1:0-642]	Haliotis_sp_idb_32603_c0_g1_i1	299	311	no	no	2;3	0.00011978	95.417	141950000	62;63;64;65		10
MVYSGLCNQAYGPQTFDK	YVVCDGGRMVYSGLCN	YGPQTFDKVRKMCVEV	R	M	V	D	K	V	18	0	2077.92	Haliotis_sp_Tri_109450_c0_g1_i1;comp101252_c0_seq3_2 len=1445 path=[12575:0-38 12614:39-47 12623:48-159 12735:160-162 12738:163-166 12742:167-571 13147:572-810 13386:811-817 13393:818-863 13439:864-947 13523:948-949 13525:950-1444];comp101252_c0_seq1_2 len=1553 path=[18161:0-28 18190:29-80 10039:81-104 10063:105-130 10089:131-245 10204:246-361 10320:362-385 17735:386-679 13147:680-918 13386:919-9…	Haliotis_sp_Tri_109450_c0_g1_i1	205	222	yes	no	2;3	9.5864e-25	139.88	148420000	528		6
MYVPGMQIR	RYWIMMNRMYVPGMQI	YVPGMQIRNDPRFPGG	R	M	Y	I	R	N	9	0	1093.54	Haliotis_sp_idb_54301_c0_g1_i1	Haliotis_sp_idb_54301_c0_g1_i1	66	74	yes	yes	2	0.02143	73.26	2386300000			5
NAADQQCYIQR	SKNFVAIKNAADQQCY	DQQCYIQRFNATMAGM	K	N	A	Q	R	F	11	0	1365.61	Haliotis_sp_Tri_53798_c0_g1_i1;Haliotis_sp_idb_13782_c0_g1_i1;comp87007_c0_seq1_6 len=892 path=[870:0-172 1762:173-187 1058:188-259 2040:260-266 1137:267-334 1838:335-340 1211:341-464 1335:465-527 1398:528-891]	Haliotis_sp_Tri_53798_c0_g1_i1	77	87	yes	no	2	7.9157e-10	155	19359000			2
NADLNPIDMMFADR	IQRMVIAKNADLNPID	IDMMFADRFRGAQSAG	K	N	A	D	R	F	14	0	1621.72	Haliotis_sp_Tri_119193_c0_g1_i1	Haliotis_sp_Tri_119193_c0_g1_i1	139	152	yes	yes	2;3	8.0213e-16	149.35	50597000000	536;537		121
NADLNPIDMMFADRFR	IQRMVIAKNADLNPID	MMFADRFRGAQSAGMG	K	N	A	F	R	G	16	1	1924.89	Haliotis_sp_Tri_119193_c0_g1_i1	Haliotis_sp_Tri_119193_c0_g1_i1	139	154	yes	yes	3	0.0013001	62.861	216140000	536;537		3
NAFASVILFGTNNSSSISGVWVFR	QRLDKLRKNAFASVIL	ISGVWVFRGQELAFPL	K	N	A	F	R	G	24	0	2572.31	comp24999_c0_seq1_4 len=1380 path=[1358:0-698 2057:699-1379]	comp24999_c0_seq1_4 len=1380 path=[1358:0-698 2057:699-1379]	354	377	yes	yes	3	2.8737e-07	79.69	9927100			2
NAFYGLAR	VLLKEAIRNAFYGLAR	NAFYGLARDFASGGSK	R	N	A	A	R	D	8	0	910.466	Haliotis_sp_Tri_2952_c0_g1_i1;comp48289_c0_seq1_1 len=667 path=[921:0-507 1864:508-666];comp48289_c0_seq2_1 len=943 path=[921:0-507 1429:508-942];Haliotis_sp_idb_54202_c0_g1_i1	Haliotis_sp_Tri_2952_c0_g1_i1	28	35	yes	no	2	0.033301	125.01	70591000			2
NAGSPVPTR	ECNTKDVRNAGSPVPT	AGSPVPTRKSPMQGTL	R	N	A	T	R	K	9	0	897.467	Haliotis_sp_CLC_1642_c0_g1_i1;comp85674_c0_seq1_1 len=1364 path=[2827:0-66 1553:67-628 2115:629-650 2137:651-998 2485:999-1296 2783:1297-1363];comp85674_c0_seq2_1 len=1436 path=[1414:0-138 1553:139-700 2115:701-722 2137:723-1070 2485:1071-1368 2783:1369-1435]	Haliotis_sp_CLC_1642_c0_g1_i1	154	162	yes	no	2	0.017081	107.21	43850000			2
NALPGSHGENSAAPFK	DPATATAKNALPGSHG	ENSAAPFKAEASTSAD	K	N	A	F	K	A	16	0	1595.77	Haliotis_sp_Tri_57542_c0_g1_i1	Haliotis_sp_Tri_57542_c0_g1_i1	62	77	yes	yes	3	0.00022149	82.651	91151000			4
NAPAIIFIDELDAIAPK	KAFEEAEKNAPAIIFI	ELDAIAPKREKTHGEV	K	N	A	P	K	R	17	0	1809.99	comp54249_c0_seq1_2 len=2907 path=[2885:0-27 2913:28-2564 5450:2565-2569 5455:2570-2906]	comp54249_c0_seq1_2 len=2907 path=[2885:0-27 2913:28-2564 5450:2565-2569 5455:2570-2906]	319	335	yes	yes	2;3	0.00014463	78.95	3614800			3
NCADIAITR	CYAPNEIRNCADIAIT	CADIAITRPAGRREPR	R	N	C	T	R	P	9	0	1032.5	Haliotis_sp_idb_66139_c0_g1_i1	Haliotis_sp_idb_66139_c0_g1_i1	110	118	yes	yes	2	0.0096097	114.4	98678000			4
NCIVLIDSTPYR	VRTKTLVKNCIVLIDS	LIDSTPYRQWYESHYA	K	N	C	Y	R	Q	12	0	1449.73	comp24075_c0_seq1_1 len=701 path=[1:0-605 607:606-676 678:677-700];comp24075_c0_seq2_1 len=772 path=[1:0-605 607:606-676 1414:677-747 678:748-771]	comp24075_c0_seq1_1 len=701 path=[1:0-605 607:606-676 678:677-700]	109	120	yes	no	2	6.8362e-05	107.09	6506300			1
NDMINNIQR	GQCNVQNRNDMINNIQ	DMINNIQRLRQMQQAT	R	N	D	Q	R	L	9	0	1116.53	Haliotis_sp_Tri_83476_c0_g1_i1	Haliotis_sp_Tri_83476_c0_g1_i1	472	480	yes	yes	2	0.00015782	140.83	123440000	625		8
NDPTNPNTFTEHSSR	FQDHPLSRNDPTNPNT	TFTEHSSRQLNPSVTD	R	N	D	S	R	Q	15	0	1715.75	Haliotis_sp_idb_3591_c0_g1_i1	Haliotis_sp_idb_3591_c0_g1_i1	459	473	yes	yes	2;3	1.781e-12	134.25	2903900000			30
NDTPGVGDVTFQR	ENCTAIVKNDTPGVGD	VGDVTFQREVIVQYNP	K	N	D	Q	R	E	13	0	1404.66	Haliotis_sp_idb_18575_c0_g1_i1	Haliotis_sp_idb_18575_c0_g1_i1	160	172	yes	yes	2	0.00065701	97.69	11900000			2
NEGPFPGDGMGVAADVGFGSK	HAADMGYRNEGPFPGD	ADVGFGSKGPDMSFGK	R	N	E	S	K	G	21	0	2007.9	Haliotis_sp_idb_3591_c0_g1_i1	Haliotis_sp_idb_3591_c0_g1_i1	1308	1328	yes	yes	2	2.6844e-05	61.963	12168000	455		1
NELESYAYSLK	LKERIDTRNELESYAY	ESYAYSLKNQIGDKEK	R	N	E	L	K	N	11	0	1315.63	comp136401_c0_seq1_5 len=2422 path=[2400:0-2421];Haliotis_sp_Tri_2770_c0_g1_i1;comp99703_c0_seq1_2 len=2817 path=[2795:0-1060 3856:1061-1739 4535:1740-1764 4560:1765-1802 4598:1803-1812 4608:1813-1836 4632:1837-2307 5103:2308-2429 5225:2430-2816]	comp136401_c0_seq1_5 len=2422 path=[2400:0-2421]	605	615	yes	no	2	0.040504	76.326	10379000			1
NEPFTFTLGAGQVIK	EFDSSLSRNEPFTFTL	LGAGQVIKGWDQGLFG	R	N	E	I	K	G	15	0	1620.85	Haliotis_sp_CLC_5354_c0_g1_i1;comp91372_c0_seq1_1 len=2171 path=[2149:0-1207 3357:1208-1276 3426:1277-1856 4006:1857-1938 4088:1939-1945 4095:1946-2170]	Haliotis_sp_CLC_5354_c0_g1_i1	77	91	yes	no	2	0.0037023	71.98	12314000			3
NEPNGIYATGTITR	DPWQGPKRNEPNGIYA	YATGTITRRYRTGQKI	R	N	E	T	R	R	14	0	1505.75	Haliotis_sp_CLC_1125_c0_g1_i1	Haliotis_sp_CLC_1125_c0_g1_i1	85	98	yes	yes	2	0.005387	71.08	0			1
NEQMGLTSMHTLMMR	FDAGDTRRNEQMGLTS	SMHTLMMREHNRIART	R	N	E	M	R	E	15	0	1778.79	Haliotis_sp_idb_25746_c0_g1_i1;Haliotis_sp_idb_25748_c0_g1_i1;Haliotis_sp_CLC_532_c0_g1_i1	Haliotis_sp_idb_25746_c0_g1_i1	316	330	yes	no	3	0.00025682	75.764	73095000	399;400;401;402		5
NEWNVVSLIYEGTK	HVQIPYKRNEWNVVSL	SLIYEGTKVKASVNKS	R	N	E	T	K	V	14	0	1650.83	Haliotis_sp_idb_13357_c0_g1_i1;Haliotis_sp_idb_13358_c0_g1_i1	Haliotis_sp_idb_13357_c0_g1_i1	713	726	yes	no	2	0.00013787	103.14	2876000			1
NFILDQTNVSAAAQR	EIAARKKRNFILDQTN	NVSAAAQRRKMCLFAG	R	N	F	Q	R	R	15	0	1646.84	comp116903_c0_seq1_4 len=3245 path=[1:0-3244]	comp116903_c0_seq1_4 len=3245 path=[1:0-3244]	580	594	yes	yes	2	7.1275e-08	120.7	2146800			1
NFVIQAGQAFQAAR	HAAFVGGRNFVIQAGQ	GQAFQAARVGRVLARS	R	N	F	A	R	V	14	0	1519.79	Haliotis_sp_idb_25746_c0_g1_i1;Haliotis_sp_idb_25748_c0_g1_i1	Haliotis_sp_idb_25746_c0_g1_i1	44	57	yes	no	2;3	7.9517e-32	165.35	1178200000			62
NGLVDMVK	DVEYVICKNGLVDMVK	NGLVDMVKRCTGQGEV	K	N	G	V	K	R	8	0	874.458	Haliotis_sp_idb_1745_c0_g1_i1;Haliotis_sp_CLC_2232_c0_g1_i1	Haliotis_sp_idb_1745_c0_g1_i1	194	201	yes	no	2	0.046349	62.582	1656000			1
NGPVIVTSPGYPGGTSGR	CDLTITSKNGPVIVTS	YPGGTSGRAGEFMTCE	K	N	G	G	R	A	18	0	1714.86	Haliotis_sp_idb_2814_c0_g1_i1	Haliotis_sp_idb_2814_c0_g1_i1	328	345	yes	yes	2	2.3229e-09	98.227	18160000			2
NGVISVFPGDNTMYYTCR	FPSCFGQRNGVISVFP	NTMYYTCRDNRTIVTT	R	N	G	C	R	D	18	0	2092.93	Haliotis_sp_idb_1745_c0_g1_i1;Haliotis_sp_CLC_2232_c0_g1_i1	Haliotis_sp_idb_1745_c0_g1_i1	616	633	yes	no	2	2.4167e-05	92.679	24499000	371		2
NIDGQNDFFSTR	AMRLGSLRNIDGQNDF	QNDFFSTRVLQCHRVP	R	N	I	T	R	V	12	0	1412.63	Haliotis_sp_CLC_123_c0_g1_i1;Haliotis_sp_idb_32947_c0_g1_i1	Haliotis_sp_CLC_123_c0_g1_i1	281	292	yes	no	2	2.3278e-14	155.99	4964200			1
NIHSVDHAR	RKDAPNSRNIHSVDHA	IHSVDHARDAMAHDVF	R	N	I	A	R	D	9	0	1047.52	Haliotis_sp_idb_3591_c0_g1_i1	Haliotis_sp_idb_3591_c0_g1_i1	1179	1187	yes	yes	3	0.0077261	93.096	13955000			4
NIICGPAKPQQSVK	QPCNERFRNIICGPAK	AKPQQSVKGMYGWCSR	R	N	I	V	K	G	14	1	1538.82	Haliotis_sp_CLC_18633_c0_g1_i1	Haliotis_sp_CLC_18633_c0_g1_i1	362	375	yes	yes	2;3	3.706e-05	84.753	31023000			4
NIIHGSDSVESAEK	DFCIQVGRNIIHGSDS	DSVESAEKEIHLWFKP	R	N	I	E	K	E	14	0	1484.71	comp24068_c0_seq1_6 len=656 path=[1:0-655]	comp24068_c0_seq1_6 len=656 path=[1:0-655]	142	155	yes	yes	2;3	0.00039325	89.624	63571000			2
NILFVITKPDVYK	RVTIRKSKNILFVITK	ITKPDVYKSPASDTYI	K	N	I	Y	K	S	13	1	1548.89	comp109573_c0_seq1_2 len=817 path=[795:0-816]	comp109573_c0_seq1_2 len=817 path=[795:0-816]	117	129	yes	yes	3	0.01281	65.495	16915000			2
NISHPGIVCSGPR	FNQSTASRNISHPGIV	GIVCSGPRTRHRRN__	R	N	I	P	R	T	13	0	1392.69	Haliotis_sp_idb_10968_c0_g1_i1;comp112534_c0_seq1_2 len=422 path=[400:0-421]	Haliotis_sp_idb_10968_c0_g1_i1	109	121	yes	no	2;3	4.7324e-07	115.24	560090000			12
NLALMGWSSTSCVK	TTUPSWPKNLALMGWS	WSSTSCVKTPTWSKRF	K	N	L	V	K	T	14	0	1552.74	comp97797_c0_seq2_2 len=3032 path=[5627:0-2278 7906:2279-2291 7919:2292-2488 8116:2489-2542 8170:2543-2669 8297:2670-2673 8301:2674-2698 8326:2699-2883 16978:2884-2899 16994:2900-2900 8528:2901-2919 8547:2920-2943 8571:2944-3006 2786:3007-3008 17042:3009-3031]	comp97797_c0_seq2_2 len=3032 path=[5627:0-2278 7906:2279-2291 7919:2292-2488 8116:2489-2542 8170:2543-2669 8297:2670-2673 8301:2674-2698 8326:2699-2883 16978:2884-2899 16994:2900-2900 8528:2901-2919 8547:2920-2943 8571:2944-3006 2786:3007-3008 17042:3009-3031]	660	673	yes	yes	2	0.0026981	76.326	945120000	153		1
NLDIERPTYTNLNR	AIYDICRRNLDIERPT	PTYTNLNRLISQIVSS	R	N	L	N	R	L	14	1	1717.87	comp88085_c0_seq2_2 len=1291 path=[2880:0-86 1366:87-326 1606:327-351 1631:352-761 2041:762-786 2066:787-1103 2383:1104-1119 2399:1120-1290];comp88085_c0_seq1_1 len=1296 path=[1274:0-91 1366:92-331 1606:332-356 1631:357-766 2041:767-791 2066:792-1108 2383:1109-1124 2399:1125-1295]	comp88085_c0_seq2_2 len=1291 path=[2880:0-86 1366:87-326 1606:327-351 1631:352-761 2041:762-786 2066:787-1103 2383:1104-1119 2399:1120-1290]	245	258	no	no	3	5.1895e-06	109.83	72979000			2
NLFEQFSK	AAKSHLMRNLFEQFSK	NLFEQFSKMAEYHQFD	R	N	L	S	K	M	8	0	1011.5	Haliotis_sp_idb_27355_c0_g1_i1	Haliotis_sp_idb_27355_c0_g1_i1	202	209	yes	yes	2	0.03815	121.09	637940000			2
NLGQMLANLR	AGIQNMFRNLGQMLAN	GQMLANLRRSQNANPR	R	N	L	L	R	R	10	0	1128.61	Haliotis_sp_idb_5896_c0_g1_i1	Haliotis_sp_idb_5896_c0_g1_i1	106	115	yes	yes	2	0.0079063	91.265	39955000	499		4
NLLLQGQNR	________________	LLLQGQNRVQSQDPGI	R	N	L	N	R	V	9	0	1054.59	Haliotis_sp_idb_54301_c0_g1_i1	Haliotis_sp_idb_54301_c0_g1_i1	7	15	yes	yes	2	0.0021874	147.19	2630200000			24
NLNSLLSSSR	SIQLFLTKNLNSLLSS	NSLLSSSRASRGEVNQ	K	N	L	S	R	A	10	0	1089.58	Haliotis_sp_Tri_12080_c0_g1_i1	Haliotis_sp_Tri_12080_c0_g1_i1	226	235	yes	yes	2	0.00017461	128.51	138520000			14
NLQNLLILTAIK	NSVFSEHRNLQNLLIL	LLILTAIKADRTRVME	R	N	L	I	K	A	12	0	1352.84	comp409151_c0_seq1_5 len=227 path=[205:0-226];Haliotis_sp_idb_6726_c0_g1_i1;comp104774_c0_seq13_1 len=6620 path=[1:0-439 441:440-452 454:453-762 779:763-1132 1149:1133-1919 1936:1920-5070 31066:5071-5076 16884:5077-6619];comp104774_c0_seq11_1 len=6635 path=[1:0-439 441:440-452 454:453-762 764:763-777 779:778-1147 1149:1148-1934 1936:1935-5085 31066:5086-5091 16884:5092-6634];comp104774_c0_seq5_1 …	comp409151_c0_seq1_5 len=227 path=[205:0-226]	53	64	yes	no	2	0.00097547	104.24	1841200			1
NMITGTSQADCAVLIVAAGVGEFEAGISK	PGHRDFIKNMITGTSQ	EFEAGISKNGQTREHA	K	N	M	S	K	N	29	0	2908.43	comp48128_c0_seq1_4 len=1730 path=[1:0-117 119:118-1729]	comp48128_c0_seq1_4 len=1730 path=[1:0-117 119:118-1729]	119	147	yes	yes	3;4	1.1714e-29	108.72	25332000	86		3
NMSVIAHVDHGK	MDKKANIRNMSVIAHV	IAHVDHGKSTLTDSLV	R	N	M	G	K	S	12	0	1306.65	comp62063_c0_seq1_1 len=3033 path=[1:0-911 913:912-1644 1646:1645-2400 2402:2401-3032];comp94035_c1_seq8_1 len=219 path=[5553:0-180 20322:181-188 5742:189-218];comp94035_c1_seq6_1 len=220 path=[5553:0-180 20322:181-188 5351:189-219];comp32119_c0_seq1_1 len=379 path=[1:0-221 223:222-378];comp65502_c1_seq1_4 len=2157 path=[3143:0-1739 4883:1740-1742 4886:1743-2156];Haliotis_sp_idb_10555_c0_g1_i1	comp62063_c0_seq1_1 len=3033 path=[1:0-911 913:912-1644 1646:1645-2400 2402:2401-3032]	43	54	yes	no	2;3	0.00041691	102.73	86686000	99		3
NNGDELGDPNCTWR	KDSDGDGRNNGDELGD	GDPNCTWRFNQSTASR	R	N	N	W	R	F	14	0	1646.67	Haliotis_sp_idb_10968_c0_g1_i1;comp112534_c0_seq1_2 len=422 path=[400:0-421];Haliotis_sp_idb_10969_c0_g1_i1	Haliotis_sp_idb_10968_c0_g1_i1	87	100	yes	no	2	2.4136e-31	169.04	161600000			5
NNIDSTGPGFANVYDPTIDPSIR	LDPLTRRKNNIDSTGP	PTIDPSIRNVFGAAAF	K	N	N	I	R	N	23	0	2462.17	Haliotis_sp_idb_25746_c0_g1_i1;Haliotis_sp_idb_25748_c0_g1_i1	Haliotis_sp_idb_25746_c0_g1_i1	384	406	yes	no	2;3	5.4732e-42	133.65	90136000			8
NNNFEIISVHNVWR	RPKRFQRRNNNFEIIS	ISVHNVWRDPDTVYWC	R	N	N	W	R	D	14	0	1740.87	Haliotis_sp_CLC_1642_c0_g1_i1;comp85674_c0_seq1_1 len=1364 path=[2827:0-66 1553:67-628 2115:629-650 2137:651-998 2485:999-1296 2783:1297-1363];comp85674_c0_seq2_1 len=1436 path=[1414:0-138 1553:139-700 2115:701-722 2137:723-1070 2485:1071-1368 2783:1369-1435]	Haliotis_sp_CLC_1642_c0_g1_i1	88	101	yes	no	2;3	5.6841e-13	140.82	138790000			7
NNPTAECILNDCGGVCSNEFYIGTTR	NRDFCRCKNNPTAECI	EFYIGTTRVLCE____	K	N	N	T	R	V	26	0	2961.27	Haliotis_sp_idb_4071_c0_g1_i1	Haliotis_sp_idb_4071_c0_g1_i1	684	709	yes	yes	3	1.2917e-38	118.15	34621000			5
NPAPPAGAVR	PSSNQGGRNPAPPAGA	APPAGAVRDYPNTYPN	R	N	P	V	R	D	10	0	948.514	Haliotis_sp_idb_4071_c0_g1_i1;Haliotis_sp_idb_4065_c0_g1_i1	Haliotis_sp_idb_4071_c0_g1_i1	503	512	yes	no	2	0.00075581	127.68	194760000			14
NPCAEYSCPAHPDAVCR	QITVACPRNPCAEYSC	AHPDAVCRYSKCGSCR	R	N	P	C	R	Y	17	0	2002.81	Haliotis_sp_Tri_14507_c0_g1_i1	Haliotis_sp_Tri_14507_c0_g1_i1	487	503	yes	yes	3	4.1523e-05	88.385	60654000			7
NPDDITQEEYGEFYK	KTKPIWTRNPDDITQE	EEYGEFYKSLTNDWED	R	N	P	Y	K	S	15	0	1846.79	comp65289_c0_seq1_1 len=1940 path=[10131:0-119 1962:120-152 1995:153-1939]	comp65289_c0_seq1_1 len=1940 path=[10131:0-119 1962:120-152 1995:153-1939]	320	334	yes	yes	2	4.435e-10	128.06	4876800			1
NPDPQIESMR	KSALILTKNPDPQIES	DPQIESMRQAVQNGER	K	N	P	M	R	Q	10	0	1185.54	Haliotis_sp_Tri_45070_c0_g1_i1	Haliotis_sp_Tri_45070_c0_g1_i1	302	311	yes	yes	2	0.0024523	108.31	282840000	605		12
NPEDVMMLMQII	TQGMTQGRNPEDVMML	VMMLMQII________	R	N	P	I	I	-	12	0	1432.68	Haliotis_sp_Tri_12080_c0_g1_i1	Haliotis_sp_Tri_12080_c0_g1_i1	1591	1602	yes	yes	2	0.02293	60.157	28887000			1
NPGATAQAAR	VITDGMSKNPGATAQA	GATAQAARVSKLLGVN	K	N	P	A	R	V	10	0	955.484	Haliotis_sp_idb_25730_c0_g1_i1	Haliotis_sp_idb_25730_c0_g1_i1	31	40	yes	yes	2	0.03808	83.862	1664600			1
NPGICCYR	CPSNTYCKNPGICCYR	NPGICCYRGPIADPRI	K	N	P	Y	R	G	8	0	1038.44	Haliotis_sp_CLC_608_c0_g1_i1	Haliotis_sp_CLC_608_c0_g1_i1	165	172	yes	yes	2	0.028435	130	76567000			2
NPMEVAGAFSDLVDGAGCNIVCDK	AFDFYAGRNPMEVAGA	GCNIVCDKIRGPRKIG	R	N	P	D	K	I	24	0	2538.12	Haliotis_sp_idb_20008_c0_g1_i1;Haliotis_sp_CLC_363_c0_g1_i1;comp401928_c0_seq1_5 len=237 path=[1:0-236]	Haliotis_sp_idb_20008_c0_g1_i1	225	248	yes	no	3	1.5791e-53	137.38	53280000	386		12
NPNQFGGPQQGNFGGPPGGQR	MNGFNTFRNPNQFGGP	GGPPGGQRNFGGQPGG	R	N	P	Q	R	N	21	0	2109.97	Haliotis_sp_CLC_123_c0_g1_i1;Haliotis_sp_idb_32947_c0_g1_i1	Haliotis_sp_CLC_123_c0_g1_i1	381	401	yes	no	3	1.0353e-67	165.44	1828700			1
NPSYQSMGSYASSLLDPAVFR	LFPQQQQRNPSYQSMG	LLDPAVFRVAHAPVGQ	R	N	P	F	R	V	21	0	2289.07	Haliotis_sp_Tri_1743_c0_g1_i1	Haliotis_sp_Tri_1743_c0_g1_i1	60	80	yes	yes	2;3	5.8802e-47	168.81	97173000	580		5
NPTLIGQSLVLAQNR	DYISNSGRNPTLIGQS	SLVLAQNRFNPGTQGH	R	N	P	N	R	F	15	0	1622.91	Haliotis_sp_Tri_45070_c0_g1_i1	Haliotis_sp_Tri_45070_c0_g1_i1	909	923	yes	yes	2;3	6.1799e-43	190.27	2300600000			61
NPTMIIPHPGECTQFYDCQK	TLELFCAKNPTMIIPH	TQFYDCQKVMASGNLN	K	N	P	Q	K	V	20	0	2435.07	Haliotis_sp_idb_1745_c0_g1_i1;Haliotis_sp_CLC_2232_c0_g1_i1	Haliotis_sp_idb_1745_c0_g1_i1	380	399	yes	no	3	4.941e-46	138.03	24383000	372		4
NPYQSCYALPQVDLSK	FRKARRYRNPYQSCYA	LPQVDLSKWCEATSKK	R	N	P	S	K	W	16	0	1881.89	Haliotis_sp_idb_25746_c0_g1_i1;Haliotis_sp_CLC_532_c0_g1_i1;comp44198_c0_seq1_4 len=232 path=[210:0-231]	Haliotis_sp_idb_25746_c0_g1_i1	644	659	yes	no	2	1.056e-05	95.662	13680000			6
NQENYYNLLAK	HDCSYYNKNQENYYNL	NYYNLLAKSAMNNGQP	K	N	Q	A	K	S	11	0	1368.67	Haliotis_sp_Tri_128009_c0_g1_i1;comp71699_c0_seq1_1 len=621 path=[599:0-272 872:273-274 874:275-620]	Haliotis_sp_Tri_128009_c0_g1_i1	84	94	yes	no	2	7.8912e-05	126.19	230790000			4
NQLTSNPENTVFDAK	RLIGDAAKNQLTSNPE	ENTVFDAKRLIGRTWN	K	N	Q	A	K	R	15	0	1676.8	comp136401_c0_seq1_5 len=2422 path=[2400:0-2421]	comp136401_c0_seq1_5 len=2422 path=[2400:0-2421]	124	138	yes	yes	2	0.00072168	94.487	6933300			1
NQNPQGDPMHTAFHQHLFR	GQPSYQTRNQNPQGDP	AFHQHLFRSTLGDSKS	R	N	Q	F	R	S	19	0	2274.05	Haliotis_sp_idb_26568_c0_g1_i1;Haliotis_sp_idb_26567_c0_g1_i1;Haliotis_sp_CLC_2527_c0_g1_i1	Haliotis_sp_idb_26568_c0_g1_i1	239	257	yes	no	4;5	5.4071e-05	74.732	51420000	408		2
NQQLIYVFK	________________	QQLIYVFKALCDNLFI	-	N	Q	F	K	A	9	0	1151.63	comp322038_c0_seq1_4 len=239 path=[217:0-238]	comp322038_c0_seq1_4 len=239 path=[217:0-238]	1	9	yes	yes	2	0.038069	60.118	203120		41	0
NQQQGFVPDR	EAQMMGQRNQQQGFVP	QQGFVPDRQVPLPNNP	R	N	Q	D	R	Q	10	0	1187.57	Haliotis_sp_idb_32603_c0_g1_i1;Haliotis_sp_idb_32602_c0_g1_i1;Haliotis_sp_Tri_121152_c0_g1_i1;Haliotis_sp_CLC_1702_c0_g1_i1;comp205609_c0_seq1_4 len=643 path=[1:0-642]	Haliotis_sp_idb_32603_c0_g1_i1	312	321	no	no	2	0.00016364	145.99	993740000			12
NQVALNPQNTVFDAK	RLIGDAAKNQVALNPQ	QNTVFDAKRLIGRQFE	K	N	Q	A	K	R	15	0	1657.84	Haliotis_sp_idb_22145_c0_g1_i1;comp101254_c0_seq1_3 len=2326 path=[1:0-118 6771:119-257 6801:258-276 278:277-301 6835:302-1057 1059:1058-1060 1062:1061-2097 7204:2098-2118 2120:2119-2174 7242:2175-2177 7245:2178-2192 7260:2193-2296 7349:2297-2303 7337:2304-2315 4903:2316-2325];comp101254_c0_seq2_3 len=2417 path=[1:0-118 6771:119-257 6801:258-276 278:277-301 6835:302-1057 1059:1058-1060 1062:1061-…	Haliotis_sp_idb_22145_c0_g1_i1	60	74	yes	no	2	5.4146e-08	121.99	20963000			2
NQVAMNPTNTVFDAK	RLIGDAAKNQVAMNPT	TNTVFDAKRLIGRRFD	K	N	Q	A	K	R	15	0	1648.79	comp79549_c0_seq1_2 len=2081 path=[4331:0-15 2061:16-1969 4016:1970-2008 4058:2009-2080]	comp79549_c0_seq1_2 len=2081 path=[4331:0-15 2061:16-1969 4016:1970-2008 4058:2009-2080]	77	91	yes	yes	2	3.228e-08	119.45	8768600	112		1
NSDGQTLLFCGR	FDGRDPLKNSDGQTLL	QTLLFCGRGPSRVDCP	K	N	S	G	R	G	12	0	1366.63	Haliotis_sp_idb_35012_c0_g1_i1	Haliotis_sp_idb_35012_c0_g1_i1	74	85	yes	yes	2	3.8089e-09	133.05	17432000			4
NSDQTAVVINFDAFK	VLRGPPARNSDQTAVV	VINFDAFKFVDSHELE	R	N	S	F	K	F	15	0	1667.82	Haliotis_sp_idb_18575_c0_g1_i1;Haliotis_sp_CLC_3307_c0_g1_i1	Haliotis_sp_idb_18575_c0_g1_i1	310	324	yes	no	2;3	8.8098e-08	119.45	169620000			14
NSDSPAPTPLSSVR	APAVRTLRNSDSPAPT	PTPLSSVRYVSGLIDK	R	N	S	V	R	Y	14	0	1426.71	Haliotis_sp_idb_23365_c0_g1_i1;Haliotis_sp_CLC_237_c0_g1_i1	Haliotis_sp_idb_23365_c0_g1_i1	72	85	yes	no	2	2.96e-22	151.56	150530000			9
NSGVAVMTDALVYK	SDATQIFKNSGVAVMT	MTDALVYKYVKPYLPV	K	N	S	Y	K	Y	14	0	1466.74	Haliotis_sp_Tri_105613_c0_g1_i1;Haliotis_sp_idb_2395_c0_g1_i1;comp45059_c0_seq1_1 len=474 path=[1:0-129 131:130-473]	Haliotis_sp_Tri_105613_c0_g1_i1	650	663	yes	no	2	0.0088477	64.244	3784600	519		1
NSLESYAFNMK	QRDKVSSKNSLESYAF	ESYAFNMKATVEDEKL	K	N	S	M	K	A	11	0	1302.59	comp79549_c0_seq1_2 len=2081 path=[4331:0-15 2061:16-1969 4016:1970-2008 4058:2009-2080]	comp79549_c0_seq1_2 len=2081 path=[4331:0-15 2061:16-1969 4016:1970-2008 4058:2009-2080]	560	570	yes	yes	2	0.0014739	105.46	4998200	113		2
NSSYFVEWIPNNVK	QMLNVQNKNSSYFVEW	EWIPNNVKTAVCDIPP	K	N	S	V	K	T	14	0	1695.83	comp109271_c0_seq1_3 len=1300 path=[1:0-1299];Haliotis_sp_idb_54688_c0_g1_i1;comp88056_c0_seq1_1 len=950 path=[1:0-262 264:263-425 427:426-530 532:531-640 642:641-647 649:648-668 670:669-701 703:702-949];Haliotis_sp_idb_19738_c0_g1_i1;tr|G9K382|G9K382_HALDV Putative tubulin beta chain OS=Haliotis diversicolor GN=TUBB PE=2 SV=1;Haliotis_sp_CLC_3530_c0_g1_i1;Haliotis_sp_idb_19735_c0_g1_i1;sp|P41386…	sp|P41386|TBB_HALDI Tubulin beta chain (Fragment) OS=Haliotis discus PE=2 SV=1	390	403	no	no	2	9.7454e-06	107.99	3388500			1
NSVSVNRPSPDGSSANTVK	SGGSGAAKNSVSVNRP	GSSANTVKIKTGISSL	K	N	S	V	K	I	19	1	1914.94	Haliotis_sp_CLC_73_c0_g1_i1	Haliotis_sp_CLC_73_c0_g1_i1	367	385	yes	yes	2;3	2.1894e-22	117.37	1113800000			19
NSVYEVVIGGMK	QNNAEDFKNSVYEVVI	EVVIGGMKNTRSGIRK	K	N	S	M	K	N	12	0	1294.66	Haliotis_sp_idb_50884_c0_g1_i1	Haliotis_sp_idb_50884_c0_g1_i1	83	94	yes	yes	2;3	0.00080497	85.554	1196000000	485		12
NSYAPLMQSNGSPFYCSWYR	WYYQMICKNSYAPLMQ	PFYCSWYRQCPQNGGT	K	N	S	Y	R	Q	20	0	2427.04	Haliotis_sp_Tri_64952_c0_g1_i1	Haliotis_sp_Tri_64952_c0_g1_i1	150	169	yes	yes	2;3	1.1967e-09	94.707	65312000	614		9
NTAVADLVASPNR	GAASFSSRNTAVADLV	DLVASPNRPAEGQVQS	R	N	T	N	R	P	13	0	1326.69	Haliotis_sp_idb_3591_c0_g1_i1	Haliotis_sp_idb_3591_c0_g1_i1	533	545	yes	yes	2	0.020046	71.98	18604000			1
NTAVADLVASPNRPAEGQVQSSQNLAAGGTLK	GAASFSSRNTAVADLV	LAAGGTLKSSLVSSQA	R	N	T	L	K	S	32	1	3163.62	Haliotis_sp_idb_3591_c0_g1_i1	Haliotis_sp_idb_3591_c0_g1_i1	533	564	yes	yes	3;4	5.2664e-133	225.57	1054700000			26
NTDTHSSVPNIFGHVQANEGTSQFMK	SFTSVLERNTDTHSSV	EGTSQFMKVSLQSLTG	R	N	T	M	K	V	26	0	2845.31	Haliotis_sp_CLC_1125_c0_g1_i1	Haliotis_sp_CLC_1125_c0_g1_i1	379	404	yes	yes	4	9.9156e-40	125.35	16455000	295		5
NTGIICTIGPASR	DSAPITARNTGIICTI	CTIGPASRSVEMLKEM	R	N	T	S	R	S	13	0	1358.7	comp101858_c3_seq18_4 len=2097 path=[10064:0-47 10112:48-189 10254:190-207 10272:208-1130 729:1131-1154 753:1155-1893 1492:1894-2096]	comp101858_c3_seq18_4 len=2097 path=[10064:0-47 10112:48-189 10254:190-207 10272:208-1130 729:1131-1154 753:1155-1893 1492:1894-2096]	36	48	yes	yes	2	2.6528e-13	136.24	51481000			3
NTLHDVGQTDLNR	QTDAFALRNTLHDVGQ	VGQTDLNRISEQGKLS	R	N	T	N	R	I	13	0	1481.72	Haliotis_sp_idb_3591_c0_g1_i1	Haliotis_sp_idb_3591_c0_g1_i1	1010	1022	yes	yes	2;3	7.0743e-20	193.34	700640000			34
NTNAYVQQTGAYNNR	TNNNGYGRNTNAYVQQ	QTGAYNNRNAGSQNRG	R	N	T	N	R	N	15	0	1712.79	comp49273_c0_seq1_2 len=963 path=[941:0-578 1520:579-686 1628:687-914 1856:915-962]	comp49273_c0_seq1_2 len=963 path=[941:0-578 1520:579-686 1628:687-914 1856:915-962]	105	119	yes	yes	2;3	1.8298e-56	249.39	152250000			9
NTNNVLSGQVNR	AYMHVDNKNTNNVLSG	VLSGQVNRPAAGLTQG	K	N	T	N	R	P	12	0	1314.66	Haliotis_sp_idb_8012_c0_g1_i1	Haliotis_sp_idb_8012_c0_g1_i1	1009	1020	yes	yes	2	0.00011354	121.21	21462000			6
NTWYGINPR	FTTGSFDRNTWYGINP	TWYGINPRFCNQFLEF	R	N	T	P	R	F	9	0	1119.55	Haliotis_sp_CLC_303_c0_g1_i1	Haliotis_sp_CLC_303_c0_g1_i1	357	365	yes	yes	2	0.039814	93.178	57617000			2
NVDSCSSICLYIR	GYYKFSLRNVDSCSSI	SSICLYIRTCRATTYR	R	N	V	I	R	T	13	0	1585.72	Haliotis_sp_CLC_8815_c0_g1_i1;Haliotis_sp_idb_19915_c0_g1_i1;comp103351_c1_seq6_2 len=2894 path=[10370:0-316 2498:317-382 17439:383-385 17442:386-391 2573:392-462 2644:463-466 2648:467-1046 3228:1047-1058 17673:1059-1073 3255:1074-1088 3270:1089-1701 3883:1702-1729 3911:1730-1803 3985:1804-1817 3999:1818-2176 4358:2177-2190 18090:2191-2525 4707:2526-2528 4710:2529-2636 4818:2637-2644 4826:2645-26…	Haliotis_sp_CLC_8815_c0_g1_i1	210	222	yes	no	2	0.0005288	100.22	17473000			3
NVECYIEEASNLTDFR	SSIPRDQRNVECYIEE	ASNLTDFRLVINKHEN	R	N	V	F	R	L	16	0	1958.87	Haliotis_sp_idb_5218_c0_g1_i1;Haliotis_sp_idb_5212_c0_g1_i1	Haliotis_sp_idb_5218_c0_g1_i1	173	188	yes	no	2;3	2.9074e-22	128.45	2677000			2
NVFGAAAFR	PTIDPSIRNVFGAAAF	VFGAAAFRFGHTLVRT	R	N	V	F	R	F	9	0	951.493	Haliotis_sp_idb_25746_c0_g1_i1;Haliotis_sp_idb_25748_c0_g1_i1;Haliotis_sp_CLC_532_c0_g1_i1	Haliotis_sp_idb_25746_c0_g1_i1	407	415	yes	no	2	0.0097032	118.06	3007200000			19
NVGPTSTPATAK	PPVKPLPRNVGPTSTP	TSTPATAKALTPAASV	R	N	V	A	K	A	12	0	1142.59	Haliotis_sp_Tri_108584_c0_g1_i1	Haliotis_sp_Tri_108584_c0_g1_i1	56	67	yes	yes	2	0.0046241	90.614	854910000			9
NVIIIVPNNR	GGSRNNDRNVIIIVPN	IIIVPNNRNRGSTPNV	R	N	V	N	R	N	10	0	1150.68	Haliotis_sp_Tri_33510_c0_g1_i1;Haliotis_sp_CLC_62_c0_g1_i1;Haliotis_sp_Tri_64677_c0_g1_i1;Haliotis_sp_Tri_33508_c0_g1_i1	Haliotis_sp_Tri_33510_c0_g1_i1	45	54	yes	no	2;3	7.9818e-05	136.57	7588100000			16
NVLIFDLGGGTFDVSILTIEDGIFEVK	DKKVGAERNVLIFDLG	EDGIFEVKSTAGDTHL	R	N	V	V	K	S	27	0	2910.53	comp79549_c0_seq1_2 len=2081 path=[4331:0-15 2061:16-1969 4016:1970-2008 4058:2009-2080];tr|Q17UC1|Q17UC1_HALTU 71kDa heat shock protein OS=Haliotis tuberculata GN=hsp71 PE=2 SV=1;tr|C1KC83|C1KC83_HALDV Heat shock cognate protein 70 OS=Haliotis diversicolor PE=2 SV=1;Haliotis_sp_idb_28957_c0_g1_i1;tr|Q2MJK5|Q2MJK5_HALDH Heat shock protein 70 OS=Haliotis discus hannai PE=2 SV=1;comp87346_c0_seq3_4…	comp79549_c0_seq1_2 len=2081 path=[4331:0-15 2061:16-1969 4016:1970-2008 4058:2009-2080]	214	240	yes	no	3	2.2457e-10	70.449	35426000			4
NVPNFPSFK	GNKIEAYKNVPNFPSF	VPNFPSFKGVCAHLDI	K	N	V	F	K	G	9	0	1048.53	comp70759_c0_seq1_2 len=449 path=[1:0-87 89:88-101 103:102-218 220:219-370 372:371-448]	comp70759_c0_seq1_2 len=449 path=[1:0-87 89:88-101 103:102-218 220:219-370 372:371-448]	100	108	yes	yes	2	0.0037715	93.649	1058200000			15
NVQFVFDAVTDVIIK	FTCATDTKNVQFVFDA	AVTDVIIKNNLKECGL	K	N	V	I	K	N	15	0	1706.92	comp251145_c0_seq1_2 len=371 path=[1:0-370]	comp251145_c0_seq1_2 len=371 path=[1:0-370]	35	49	yes	yes	2	0.00034856	98.676	7957900			1
NVQIIENEAR	NTFVLKKKNVQIIENE	QIIENEARFFAEGSLE	K	N	V	A	R	F	10	0	1184.61	Haliotis_sp_idb_13068_c0_g1_i1;Haliotis_sp_CLC_146_c0_g1_i1;Haliotis_sp_Tri_105374_c0_g1_i1	Haliotis_sp_idb_13068_c0_g1_i1	697	706	yes	no	2	0.0098447	102.52	26650000			5
NWWSNNFQGFYPETSGDTSSTSSFGSR	NEFHPWWKNWWSNNFQ	STSSFGSRRSKFGSPN	K	N	W	S	R	R	27	0	3045.28	Haliotis_sp_Tri_108584_c0_g1_i1	Haliotis_sp_Tri_108584_c0_g1_i1	279	305	yes	yes	3	6.6276e-49	126.47	37282000			5
NYANVSLR	PEIQKCYRNYANVSLR	NYANVSLRDVVGQTLS	R	N	Y	L	R	D	8	0	935.482	Haliotis_sp_idb_23365_c0_g1_i1;Haliotis_sp_CLC_237_c0_g1_i1	Haliotis_sp_idb_23365_c0_g1_i1	44	51	yes	no	2	0.039963	106.91	1315200			1
NYDDNGLNCGGFENQHHFQDGK	RFGFNTPRNYDDNGLN	QHHFQDGKCGVCGDPW	R	N	Y	G	K	C	22	0	2565.04	Haliotis_sp_CLC_1125_c0_g1_i1	Haliotis_sp_CLC_1125_c0_g1_i1	50	71	yes	yes	4	1.7056e-06	71.148	11050000			1
NYPMWGQQLLPR	FNTQSTNRNYPMWGQQ	WGQQLLPRELEGIPGP	R	N	Y	P	R	E	12	0	1501.75	Haliotis_sp_CLC_1125_c0_g1_i1	Haliotis_sp_CLC_1125_c0_g1_i1	865	876	yes	yes	2;3	0.00093775	87.184	45623000	296		9
NYWDCSTGSATAK	GSLSVDCRNYWDCSTG	STGSATAKCCPLYQSY	R	N	Y	A	K	C	13	0	1459.6	Haliotis_sp_CLC_2347_c0_g1_i1;Haliotis_sp_idb_28940_c0_g1_i1	Haliotis_sp_CLC_2347_c0_g1_i1	337	349	yes	no	2	0.0043257	86.944	19964000			3
PAAGFNQVYVQPNTGIYDLQGIK	GVSQVLHKPAAGFNQV	IYDLQGIKATNVGYTQ	K	P	A	I	K	A	23	0	2492.27	Haliotis_sp_Tri_45070_c0_g1_i1	Haliotis_sp_Tri_45070_c0_g1_i1	259	281	yes	yes	3	1.1068e-37	139.11	42628000			9
PAATITISR	RPGGSNPRPAATITIS	AATITISRPSPTGAIP	R	P	A	S	R	P	9	0	928.534	Haliotis_sp_CLC_73_c0_g1_i1	Haliotis_sp_CLC_73_c0_g1_i1	500	508	yes	yes	2	4.9695e-05	188.66	5993700000			41
PAATITISRPSPTGAIPSK	RPGGSNPRPAATITIS	PTGAIPSKSRALPVTV	R	P	A	S	K	S	19	1	1864.04	Haliotis_sp_CLC_73_c0_g1_i1	Haliotis_sp_CLC_73_c0_g1_i1	500	518	yes	yes	2;3	1.2421e-48	214.66	11130000000			44
PAATITISRPSPTGAIPSKSR	RPGGSNPRPAATITIS	GAIPSKSRALPVTVPA	R	P	A	S	R	A	21	2	2107.18	Haliotis_sp_CLC_73_c0_g1_i1	Haliotis_sp_CLC_73_c0_g1_i1	500	520	yes	yes	4	6.6282e-24	132.79	116440000			7
PAEPDVGVR	SSDLFFQKPAEPDVGV	AEPDVGVREVQVTAHQ	K	P	A	V	R	E	9	0	938.482	Haliotis_sp_CLC_1125_c0_g1_i1	Haliotis_sp_CLC_1125_c0_g1_i1	345	353	yes	yes	2	0.0012487	144.09	6095200			5
PAPQPAPR	QALKPAPRPAPQPAPR	PAPQPAPRPAPRPSRP	R	P	A	P	R	P	8	0	832.456	Haliotis_sp_Tri_108584_c0_g1_i1	Haliotis_sp_Tri_108584_c0_g1_i1	202	209	yes	yes	2	0.023692	134.06	5299700000			8
PAPQPAPRPAPR	QALKPAPRPAPQPAPR	PAPRPAPRPSRPTAVR	R	P	A	P	R	P	12	1	1253.7	Haliotis_sp_Tri_108584_c0_g1_i1	Haliotis_sp_Tri_108584_c0_g1_i1	202	213	yes	yes	2;3	1.585e-08	140.49	530400000			18
PAPRPAPQPAPR	PIHVQALKPAPRPAPQ	PAPQPAPRPAPRPSRP	K	P	A	P	R	P	12	1	1253.7	Haliotis_sp_Tri_108584_c0_g1_i1	Haliotis_sp_Tri_108584_c0_g1_i1	198	209	yes	yes	3	5.1909e-05	122.69	28854000			2
PAPRPSRPTAVR	PAPQPAPRPAPRPSRP	PSRPTAVRQPIQRYMP	R	P	A	V	R	Q	12	2	1303.75	Haliotis_sp_Tri_108584_c0_g1_i1	Haliotis_sp_Tri_108584_c0_g1_i1	210	221	yes	yes	3;4	0.0016257	98.105	3328200000			20
PAPTSTIQRPLLYSTLGSFSAAAK	ALGSVLPKPAPTSTIQ	GSFSAAAKTHKSLLVG	K	P	A	A	K	T	24	1	2476.33	Haliotis_sp_Tri_45070_c0_g1_i1;Haliotis_sp_idb_19360_c0_g1_i1	Haliotis_sp_Tri_45070_c0_g1_i1	1336	1359	yes	no	3	5.1408e-07	70.449	20345000			2
PASSASITISR	QRSISVSRPASSASIT	SASITISRQSQSASNP	R	P	A	S	R	Q	11	0	1088.58	Haliotis_sp_CLC_73_c0_g1_i1	Haliotis_sp_CLC_73_c0_g1_i1	620	630	yes	yes	2;3	9.6122e-18	179.19	27540000000			88
PASSSSVTISR	RPSISISRPASSSSVT	SSSVTISRPFKSASVS	R	P	A	S	R	P	11	0	1090.56	Haliotis_sp_idb_17035_c0_g1_i1	Haliotis_sp_idb_17035_c0_g1_i1	48	58	yes	yes	2	5.033e-15	168.3	711180000			19
PASSSSVTISRPFK	RPSISISRPASSSSVT	VTISRPFKSASVSSPK	R	P	A	F	K	S	14	1	1462.78	Haliotis_sp_idb_17035_c0_g1_i1	Haliotis_sp_idb_17035_c0_g1_i1	48	61	yes	yes	2;3	7.942e-182	261.02	9041700000			68
PASSSSVTISRPFKSASVSSPK	RPSISISRPASSSSVT	SASVSSPKRASASVSR	R	P	A	P	K	R	22	2	2206.16	Haliotis_sp_idb_17035_c0_g1_i1	Haliotis_sp_idb_17035_c0_g1_i1	48	69	yes	yes	4	6.453e-09	95.195	74637000			5
PASTTTLDGEEFCCPR	DCRKSCHRPASTTTLD	GEEFCCPRTFPRLRSR	R	P	A	P	R	T	16	0	1839.78	comp68339_c0_seq1_1 len=356 path=[334:0-28 363:29-103 438:104-268 603:269-355]	comp68339_c0_seq1_1 len=356 path=[334:0-28 363:29-103 438:104-268 603:269-355]	50	65	yes	yes	2;3	2.2017e-11	123.76	53972000			4
PATATVTVK	SSSVASSKPATATVTV	ATATVTVKRAPASPAT	K	P	A	V	K	R	9	0	886.512	Haliotis_sp_CLC_73_c0_g1_i1	Haliotis_sp_CLC_73_c0_g1_i1	440	448	yes	yes	2	0.001702	159.79	931220000			9
PATATVTVKR	SSSVASSKPATATVTV	TATVTVKRAPASPATA	K	P	A	K	R	A	10	1	1042.61	Haliotis_sp_CLC_73_c0_g1_i1	Haliotis_sp_CLC_73_c0_g1_i1	440	449	yes	yes	3	1.4453e-05	185.61	25878000			11
PAVSVSR	SAVSSPSRPAVSVSRP	RPAVSVSRPVPSASVL	R	P	A	S	R	P	7	0	714.402	Haliotis_sp_idb_17035_c0_g1_i1	Haliotis_sp_idb_17035_c0_g1_i1	148	154	yes	yes	2	0.022696	145.04	24508000			2
PAVSVSRPVPSASVLVSR	SAVSSPSRPAVSVSRP	SASVLVSRPVPSASVS	R	P	A	S	R	P	18	1	1807.03	Haliotis_sp_idb_17035_c0_g1_i1	Haliotis_sp_idb_17035_c0_g1_i1	148	165	yes	yes	2;3	2.0851e-36	152.32	5081200000			46
PAVSVSRPVPSASVLVSRPVPSASVSVSR	SAVSSPSRPAVSVSRP	SASVSVSRPVSSAAVS	R	P	A	S	R	P	29	2	2873.61	Haliotis_sp_idb_17035_c0_g1_i1	Haliotis_sp_idb_17035_c0_g1_i1	148	176	yes	yes	4	4.0524e-55	141.48	252350000			9
PAVVPTAR	PSYPMQFKPAVVPTAR	PAVVPTARKPAITQQR	K	P	A	A	R	K	8	0	809.476	Haliotis_sp_Tri_108584_c0_g1_i1	Haliotis_sp_Tri_108584_c0_g1_i1	237	244	yes	yes	2	0.042569	103.74	69795000			1
PAVVPTARKPAITQQR	PSYPMQFKPAVVPTAR	KPAITQQRRMDYYHGS	K	P	A	Q	R	R	16	2	1732.01	Haliotis_sp_Tri_108584_c0_g1_i1	Haliotis_sp_Tri_108584_c0_g1_i1	237	252	yes	yes	4	0.0005131	72.898	30218000			4
PEKPGSCPPR	PGCRRCYRPEKPGSCP	KPGSCPPRKYDAGVCV	R	P	E	P	R	K	10	1	1123.54	sp|P84811|PWAP_HALLA Perlwapin OS=Haliotis laevigata PE=1 SV=1;comp236269_c0_seq1_4 len=272 path=[250:0-271]	sp|P84811|PWAP_HALLA Perlwapin OS=Haliotis laevigata PE=1 SV=1	88	97	no	no	2	0.0062474	83.862	201490			0
PFGVALLFGGVDEK	ADPGAMSRPFGVALLF	LFGGVDEKGPQLFHMD	R	P	F	E	K	G	14	0	1447.77	comp229571_c0_seq1_1 len=895 path=[1:0-894]	comp229571_c0_seq1_1 len=895 path=[1:0-894]	158	171	yes	yes	2	0.0027251	86.944	1900700			1
PFPGYQNVQPFQR	TTRAPTYRPFPGYQNV	QNVQPFQRQSFGQGFP	R	P	F	Q	R	Q	13	0	1576.78	Haliotis_sp_idb_17014_c0_g1_i1;Haliotis_sp_idb_17016_c0_g1_i1;Haliotis_sp_Tri_15512_c0_g1_i1	Haliotis_sp_idb_17014_c0_g1_i1	517	529	yes	no	2	0.0050985	77.062	3903500			2
PFSCSRLKFSPR	SSYSESLRPFSCSRLK	SRLKFSPRQYQEMCPQ	R	P	F	P	R	Q	12	2	1480.76	comp103191_c0_seq1_1 len=3833 path=[1:0-204 206:205-241 243:242-898 900:899-905 907:906-1672 8423:1673-1674 1676:1675-2126 2128:2127-2400 2402:2401-2660 2662:2661-3078 3080:3079-3097 3099:3098-3147 3149:3148-3148 3150:3149-3172 3174:3173-3295 3297:3296-3379 3381:3380-3391 3393:3392-3527 10620:3528-3541 3551:3542-3544 3554:3545-3627 3637:3628-3638 3648:3639-3713 8718:3714-3720 3730:3721-3832]	comp103191_c0_seq1_1 len=3833 path=[1:0-204 206:205-241 243:242-898 900:899-905 907:906-1672 8423:1673-1674 1676:1675-2126 2128:2127-2400 2402:2401-2660 2662:2661-3078 3080:3079-3097 3099:3098-3147 3149:3148-3148 3150:3149-3172 3174:3173-3295 3297:3296-3379 3381:3380-3391 3393:3392-3527 10620:3528-3541 3551:3542-3544 3554:3545-3627 3637:3628-3638 3648:3639-3713 8718:3714-3720 3730:3721-3832]	637	648	yes	yes	2	0.0045089	88.596	66139000		3;4	2
PGFNTPYGTQGIR	NQQNTAQKPGFNTPYG	PYGTQGIRAPTSGPPA	K	P	G	I	R	A	13	0	1406.69	Haliotis_sp_idb_17014_c0_g1_i1;Haliotis_sp_idb_17016_c0_g1_i1;Haliotis_sp_Tri_15512_c0_g1_i1	Haliotis_sp_idb_17014_c0_g1_i1	470	482	yes	no	2	5.3106e-12	131.69	18453000			2
PGHPPTPLDALTQAAEGPSIFNLNSVSLNGAR	TAPQTHPRPGHPPTPL	SVSLNGARIRSGIPNA	R	P	G	A	R	I	32	0	3240.65	Haliotis_sp_Tri_45070_c0_g1_i1	Haliotis_sp_Tri_45070_c0_g1_i1	349	380	yes	yes	3	4.6415e-25	88.986	3651800			1
PGLCPAIR	NICVPKPKPGLCPAIR	PGLCPAIRPGPCKGNV	K	P	G	I	R	P	8	0	882.475	sp|P84811|PWAP_HALLA Perlwapin OS=Haliotis laevigata PE=1 SV=1	sp|P84811|PWAP_HALLA Perlwapin OS=Haliotis laevigata PE=1 SV=1	48	55	yes	yes	2	0.0095561	153.15	6962900000			16
PGLCPAIRPGPCK	NICVPKPKPGLCPAIR	AIRPGPCKGNVCSNDQ	K	P	G	C	K	G	13	1	1421.73	sp|P84811|PWAP_HALLA Perlwapin OS=Haliotis laevigata PE=1 SV=1	sp|P84811|PWAP_HALLA Perlwapin OS=Haliotis laevigata PE=1 SV=1	48	60	yes	yes	2;3	2.8185e-14	145.91	20868000000			63
PGLCPAIRPGPCKGNVCSNDQDCPGNQK	NICVPKPKPGLCPAIR	QDCPGNQKCCGKPGCR	K	P	G	Q	K	C	28	2	3095.38	sp|P84811|PWAP_HALLA Perlwapin OS=Haliotis laevigata PE=1 SV=1	sp|P84811|PWAP_HALLA Perlwapin OS=Haliotis laevigata PE=1 SV=1	48	75	yes	yes	4	1.2427e-12	62.582	8769600			1
PGNTQTSVQSQNQINSAR	QSTSGGPRPGNTQTSV	QNQINSARTYAGQQAQ	R	P	G	A	R	T	18	0	1928.93	Haliotis_sp_idb_8012_c0_g1_i1	Haliotis_sp_idb_8012_c0_g1_i1	1127	1144	yes	yes	2;3	8.7404e-37	160.55	28381000			14
PGPCKGNVCSNDQDCPGNQK	PGLCPAIRPGPCKGNV	QDCPGNQKCCGKPGCR	R	P	G	Q	K	C	20	1	2230.92	sp|P84811|PWAP_HALLA Perlwapin OS=Haliotis laevigata PE=1 SV=1	sp|P84811|PWAP_HALLA Perlwapin OS=Haliotis laevigata PE=1 SV=1	56	75	yes	yes	3	6.8658e-09	103.88	4083900			1
PHGPAAGVPASSGIPPVKPLPR	PSTVKYHRPHGPAAGV	PPVKPLPRNVGPTSTP	R	P	H	P	R	N	22	1	2101.18	Haliotis_sp_Tri_108584_c0_g1_i1	Haliotis_sp_Tri_108584_c0_g1_i1	34	55	yes	yes	3	4.1405e-06	73.928	14840000			2
PIHVQALK	SAPRPKPKPIHVQALK	PIHVQALKPAPRPAPQ	K	P	I	L	K	P	8	0	904.549	Haliotis_sp_Tri_108584_c0_g1_i1	Haliotis_sp_Tri_108584_c0_g1_i1	190	197	yes	yes	3	0.037945	69.998	10183000			1
PIHVQALKPAPR	SAPRPKPKPIHVQALK	QALKPAPRPAPQPAPR	K	P	I	P	R	P	12	1	1325.79	Haliotis_sp_Tri_108584_c0_g1_i1	Haliotis_sp_Tri_108584_c0_g1_i1	190	201	yes	yes	2;3;4	2.005e-14	191.55	22278000000			87
PISEMFIR	LGTGQGQRPISEMFIR	PISEMFIRMINFPPRP	R	P	I	I	R	M	8	0	991.516	Haliotis_sp_idb_5580_c0_g1_i1	Haliotis_sp_idb_5580_c0_g1_i1	583	590	yes	yes	2	0.033934	93.162	11479000	493		1
PITNAEFGAIMQR	TGTGNMLKPITNAEFG	EFGAIMQRMLVQRLRK	K	P	I	Q	R	M	13	0	1446.73	Haliotis_sp_idb_27355_c0_g1_i1	Haliotis_sp_idb_27355_c0_g1_i1	545	557	yes	yes	2	0.0010333	90.759	15383000	413		4
PKPGLCPAIR	CLNICVPKPKPGLCPA	PGLCPAIRPGPCKGNV	K	P	K	I	R	P	10	1	1107.62	sp|P84811|PWAP_HALLA Perlwapin OS=Haliotis laevigata PE=1 SV=1	sp|P84811|PWAP_HALLA Perlwapin OS=Haliotis laevigata PE=1 SV=1	46	55	yes	yes	3	0.022111	85.29	3600600000			4
PKPGLCPAIRPGPCK	CLNICVPKPKPGLCPA	AIRPGPCKGNVCSNDQ	K	P	K	C	K	G	15	2	1646.87	sp|P84811|PWAP_HALLA Perlwapin OS=Haliotis laevigata PE=1 SV=1	sp|P84811|PWAP_HALLA Perlwapin OS=Haliotis laevigata PE=1 SV=1	46	60	yes	yes	3;4	0.00046473	84.365	4138200000			18
PKPIHVQALK	PPSAPRPKPKPIHVQA	PIHVQALKPAPRPAPQ	K	P	K	L	K	P	10	1	1129.7	Haliotis_sp_Tri_108584_c0_g1_i1	Haliotis_sp_Tri_108584_c0_g1_i1	188	197	yes	yes	3	0.0012136	121.73	129890000			9
PKPIHVQALKPAPR	PPSAPRPKPKPIHVQA	QALKPAPRPAPQPAPR	K	P	K	P	R	P	14	2	1550.94	Haliotis_sp_Tri_108584_c0_g1_i1	Haliotis_sp_Tri_108584_c0_g1_i1	188	201	yes	yes	2;3;4;5	5.8307e-23	166.7	42240000000			110
PKPKPIHVQALK	PPPPSAPRPKPKPIHV	PIHVQALKPAPRPAPQ	R	P	K	L	K	P	12	2	1354.84	Haliotis_sp_Tri_108584_c0_g1_i1	Haliotis_sp_Tri_108584_c0_g1_i1	186	197	yes	yes	4	1.3259e-08	125.72	10900000			4
PKPQPQPQPK	QQPPQQVRPKPQPQPQ	PQPQPQPKPQPVQRPQ	R	P	K	P	K	P	10	1	1143.64	Haliotis_sp_idb_4071_c0_g1_i1;Haliotis_sp_idb_4065_c0_g1_i1	Haliotis_sp_idb_4071_c0_g1_i1	549	558	yes	no	3	0.011781	92.445	64414000			9
PLHDLPQAFAGNSIDGQTFHQK	VLMWSQSRPLHDLPQA	DGQTFHQKYLSPLTSK	R	P	L	Q	K	Y	22	0	2420.19	comp105740_c0_seq2_6 len=2567 path=[2926:0-41 10721:42-56 6336:57-163 6443:164-172 10788:173-189 10805:190-195 10811:196-215 3142:216-329 10883:330-334 10888:335-337 10891:338-417 3344:418-423 3350:424-447 10961:448-452 10966:453-540 6664:541-543 3470:544-638 11063:639-640 3567:641-641 3568:642-711 3638:712-715 3642:716-739 11118:740-747 6091:748-784 3711:785-846 11181:847-865 11200:866-871 11206…	comp105740_c0_seq2_6 len=2567 path=[2926:0-41 10721:42-56 6336:57-163 6443:164-172 10788:173-189 10805:190-195 10811:196-215 3142:216-329 10883:330-334 10888:335-337 10891:338-417 3344:418-423 3350:424-447 10961:448-452 10966:453-540 6664:541-543 3470:544-638 11063:639-640 3567:641-641 3568:642-711 3638:712-715 3642:716-739 11118:740-747 6091:748-784 3711:785-846 11181:847-865 11200:866-871 11206…	35	56	yes	no	4	4.4501e-09	85.518	2384600			1
PLHTMILAK	DCFHSUHKPLHTMILA	LHTMILAKYGQTFUIC	K	P	L	A	K	Y	9	0	1022.59	comp104968_c0_seq5_2 len=6112 path=[14450:0-1895 16362:1896-3095 17562:3096-3101 17568:3102-3247 17714:3248-3426 17893:3427-3438 9401:3439-3972 9935:3973-4234 4618:4235-4387 19592:4388-4390 4774:4391-4534 4918:4535-4539 21878:4540-4615 21920:4616-4618 21923:4619-5312 5696:5313-5334 5718:5335-5521 5906:5522-6087 20864:6088-6111];comp104968_c0_seq4_3 len=6128 path=[14450:0-1895 16346:1896-1911 1636…	comp104968_c0_seq5_2 len=6112 path=[14450:0-1895 16362:1896-3095 17562:3096-3101 17568:3102-3247 17714:3248-3426 17893:3427-3438 9401:3439-3972 9935:3973-4234 4618:4235-4387 19592:4388-4390 4774:4391-4534 4918:4535-4539 21878:4540-4615 21920:4616-4618 21923:4619-5312 5696:5313-5334 5718:5335-5521 5906:5522-6087 20864:6088-6111]	1932	1940	yes	no	2	0.011483	79.474	0		25	1
PLHTTLPTSLHK	TKPTFSHKPLHTTLPT	TLPTSLHKGPRASHNF	K	P	L	H	K	G	12	0	1343.76	Haliotis_sp_Tri_45070_c0_g1_i1	Haliotis_sp_Tri_45070_c0_g1_i1	1109	1120	yes	yes	3;4	0.0023589	81.625	261620000			16
PLLSSPTPR	CKGPKRLRPLLSSPTP	LLSSPTPRKVKDRRHS	R	P	L	P	R	K	9	0	966.55	Haliotis_sp_idb_38956_c0_g1_i1;comp100222_c0_seq1_2 len=2889 path=[7960:0-72 589:73-326 843:327-342 859:343-504 1021:505-520 1037:521-1397 1914:1398-1435 1952:1436-2121 2638:2122-2148 2665:2149-2186 2703:2187-2200 2717:2201-2888];comp100222_c0_seq4_2 len=2894 path=[7960:0-72 589:73-326 843:327-342 859:343-504 1021:505-520 1037:521-1397 1914:1398-1435 1952:1436-2121 7368:2122-2153 2665:2154-2191 8…	Haliotis_sp_idb_38956_c0_g1_i1	221	229	yes	no	2	0.011312	76.825	6473000		0;24	0
PLPLPGSPQSQMNPSTQLMILSDK	LMDYMDMKPLPLPGSP	QLMILSDKGRRFQAGR	K	P	L	D	K	G	24	0	2578.31	Haliotis_sp_CLC_39_c0_g1_i1	Haliotis_sp_CLC_39_c0_g1_i1	125	148	yes	yes	3;4	2.9769e-26	116.45	1028800000	331;332		10
PLPLPGSPQSQMNPSTQLMILSDKGR	LMDYMDMKPLPLPGSP	MILSDKGRRFQAGRLL	K	P	L	G	R	R	26	1	2791.44	Haliotis_sp_CLC_39_c0_g1_i1	Haliotis_sp_CLC_39_c0_g1_i1	125	150	yes	yes	3;4	1.9076e-12	86.08	5999700	331;332		2
PLTGAPGFPTAVADAQAK	QYKYPDRKPLTGAPGF	AVADAQAKTAPGAPVY	K	P	L	A	K	T	18	0	1710.89	Haliotis_sp_Tri_73035_c0_g1_i1	Haliotis_sp_Tri_73035_c0_g1_i1	402	419	yes	yes	2	0.00096454	73.953	5086800			1
PLVIIAEDVDGEALSTLVLNR	EIANAHRKPLVIIAED	LSTLVLNRLKVGLQVV	K	P	L	N	R	L	21	0	2236.23	comp47548_c0_seq1_2 len=1276 path=[1:0-1275]	comp47548_c0_seq1_2 len=1276 path=[1:0-1275]	285	305	yes	yes	2;3	8.0316e-42	154.49	190980000			13
PMSITLTMSLILGR	WSPUKYDRPMSITLTM	TMSLILGRPQUTFAQC	R	P	M	G	R	P	14	0	1531.85	comp97602_c2_seq1_5 len=1037 path=[9389:0-1036]	comp97602_c2_seq1_5 len=1037 path=[9389:0-1036]	213	226	yes	yes	2	0.00045711	81.92	2890800	151;152		1
PPFLPGPPAAGAPR	FAQNTPIRPPFLPGPP	PPAAGAPRLPSKGVAG	R	P	P	P	R	L	14	0	1343.73	Haliotis_sp_Tri_119193_c0_g1_i1;sp|P86738|UP4_HALAI Uncharacterized protein 4 OS=Haliotis asinina PE=1 SV=1	Haliotis_sp_Tri_119193_c0_g1_i1	69	82	yes	no	2;3	0.00089064	81.92	71264000			2
PPPGPAFVAWQK	PPAAPMPRPPPGPAFV	PAFVAWQKTQPCVMNP	R	P	P	Q	K	T	12	0	1293.69	Haliotis_sp_idb_4071_c0_g1_i1;Haliotis_sp_idb_4065_c0_g1_i1	Haliotis_sp_idb_4071_c0_g1_i1	603	614	yes	no	2	2.0807e-06	128.81	43844000			7
PQPQAQPQAQPPRR	AQTQAQPRPQPQAQPQ	PQAQPPRRSTPVSNFC	R	P	Q	R	R	S	14	1	1597.84	Haliotis_sp_idb_32310_c0_g1_i1	Haliotis_sp_idb_32310_c0_g1_i1	866	879	yes	yes	3	0.010799	63.091	9088100			1
PQPQPQPKPQPVQRPQVPR	PPQQVRPKPQPQPQPK	VQRPQVPRPYQPPQQP	K	P	Q	P	R	P	19	2	2201.22	Haliotis_sp_idb_4071_c0_g1_i1;Haliotis_sp_idb_4065_c0_g1_i1	Haliotis_sp_idb_4071_c0_g1_i1	551	569	yes	no	4	0.00011154	69.485	72870000			2
PQPRPQQPPQQVR	PQPQPQQRPQPRPQQP	QQPPQQVRPKPQPQPQ	R	P	Q	V	R	P	13	1	1554.84	Haliotis_sp_idb_4071_c0_g1_i1;Haliotis_sp_idb_4065_c0_g1_i1	Haliotis_sp_idb_4071_c0_g1_i1	536	548	yes	no	3	0.0092888	75.819	22777000			2
PQPSLGGTGASSLQAR	VASSIVRRPQPSLGGT	GASSLQARTPFMRYQS	R	P	Q	A	R	T	16	0	1525.78	Haliotis_sp_Tri_121458_c0_g1_i1	Haliotis_sp_Tri_121458_c0_g1_i1	124	139	yes	yes	2	0.0013656	79.346	9136900			2
PQPVQRPQVPR	PQPQPQPKPQPVQRPQ	VQRPQVPRPYQPPQQP	K	P	Q	P	R	P	11	1	1300.74	Haliotis_sp_idb_4071_c0_g1_i1;Haliotis_sp_idb_4065_c0_g1_i1	Haliotis_sp_idb_4071_c0_g1_i1	559	569	yes	no	2;3	0.00056462	119.68	5043600000			26
PQQPPQQVR	PQQRPQPRPQQPPQQV	QQPPQQVRPKPQPQPQ	R	P	Q	V	R	P	9	0	1076.57	Haliotis_sp_idb_4071_c0_g1_i1;Haliotis_sp_idb_4065_c0_g1_i1	Haliotis_sp_idb_4071_c0_g1_i1	540	548	yes	no	2	0.0022667	149.65	91511000			13
PQQPPQQVRPK	PQQRPQPRPQQPPQQV	PPQQVRPKPQPQPQPK	R	P	Q	P	K	P	11	1	1301.72	Haliotis_sp_idb_4071_c0_g1_i1;Haliotis_sp_idb_4065_c0_g1_i1	Haliotis_sp_idb_4071_c0_g1_i1	540	550	yes	no	3	2.5463e-05	135.55	66043000			10
PQQPPQQVRPKPQPQPQPK	PQQRPQPRPQQPPQQV	PQPQPQPKPQPVQRPQ	R	P	Q	P	K	P	19	2	2202.2	Haliotis_sp_idb_4071_c0_g1_i1;Haliotis_sp_idb_4065_c0_g1_i1	Haliotis_sp_idb_4071_c0_g1_i1	540	558	yes	no	3;4	2.7416e-33	154.69	864600000			19
PSAYPQLQAMDPTAR	LIPWGMIRPSAYPQLQ	QAMDPTARANWIYQMQ	R	P	S	A	R	A	15	0	1644.79	Haliotis_sp_idb_5580_c0_g1_i1	Haliotis_sp_idb_5580_c0_g1_i1	383	397	yes	yes	2	0.00053352	72.898	7604600	494		4
PSDSMGPRPTHVKPNPNPR	YRAVWNVRPSDSMGPR	VKPNPNPRYPLRQTTT	R	P	S	P	R	Y	19	2	2083.04	Haliotis_sp_Tri_45070_c0_g1_i1	Haliotis_sp_Tri_45070_c0_g1_i1	637	655	yes	yes	5	5.8414e-05	69.935	33921000	606		3
PSFLSYR	QAATQRRRPSFLSYRL	RPSFLSYRLAATRRSS	R	P	S	Y	R	L	7	0	868.444	Haliotis_sp_Tri_121458_c0_g1_i1	Haliotis_sp_Tri_121458_c0_g1_i1	96	102	yes	yes	2	0.02734	143.23	12282000			1
PSGIEHNFQTVGR	SPYIDIGRPSGIEHNF	HNFQTVGRTRASIRRR	R	P	S	G	R	T	13	0	1440.71	Haliotis_sp_Tri_12080_c0_g1_i1;Haliotis_sp_idb_12590_c0_g1_i1	Haliotis_sp_Tri_12080_c0_g1_i1	1309	1321	yes	no	2;3	4.4881e-16	164.64	566810000			28
PSHFICEK	WNDYQCQKPSHFICEK	PSHFICEKERIPYTNS	K	P	S	E	K	E	8	0	1016.48	tr|F8J3D2|F8J3D2_HALLA Perlucin C protein OS=Haliotis laevigata GN=perlucin C PE=2 SV=1;tr|F8J3D1|F8J3D1_HALLA Perlucin B protein OS=Haliotis laevigata GN=perlucin B PE=2 SV=1;tr|F8J3D0|F8J3D0_HALLA Perlucin A2 protein OS=Haliotis laevigata GN=perlucin A2 PE=2 SV=1;sp|P82596|PLC_HALLA Perlucin OS=Haliotis laevigata PE=1 SV=3	sp|P82596|PLC_HALLA Perlucin OS=Haliotis laevigata PE=1 SV=3	122	129	no	no	3	0.011222	105.1	397540000			8
PSHFICEKER	WNDYQCQKPSHFICEK	HFICEKERIPYTNSLH	K	P	S	E	R	I	10	1	1301.62	tr|F8J3D2|F8J3D2_HALLA Perlucin C protein OS=Haliotis laevigata GN=perlucin C PE=2 SV=1;tr|F8J3D1|F8J3D1_HALLA Perlucin B protein OS=Haliotis laevigata GN=perlucin B PE=2 SV=1;sp|P82596|PLC_HALLA Perlucin OS=Haliotis laevigata PE=1 SV=3	sp|P82596|PLC_HALLA Perlucin OS=Haliotis laevigata PE=1 SV=3	122	131	no	no	3	0.0093795	96.229	2774700			1
PSIPAYCQENR	RLCTTNYKPSIPAYCQ	PAYCQENRNVTFASPE	K	P	S	N	R	N	11	0	1333.61	Haliotis_sp_idb_1745_c0_g1_i1;Haliotis_sp_CLC_2232_c0_g1_i1	Haliotis_sp_idb_1745_c0_g1_i1	223	233	yes	no	2	0.01195	90.614	2416500			1
PSISISRPASSSSVTISR	ASNPSPSRPSISISRP	SSSVTISRPFKSASVS	R	P	S	S	R	P	18	1	1830.98	Haliotis_sp_idb_17035_c0_g1_i1	Haliotis_sp_idb_17035_c0_g1_i1	41	58	yes	yes	3	5.9665e-05	90.348	25186000			2
PSISISRPASSSSVTISRPFK	ASNPSPSRPSISISRP	VTISRPFKSASVSSPK	R	P	S	F	K	S	21	2	2203.2	Haliotis_sp_idb_17035_c0_g1_i1	Haliotis_sp_idb_17035_c0_g1_i1	41	61	yes	yes	4	1.1495e-09	103.41	105090000			8
PSISVSR	GSNPSPSRPSISVSRP	RPSISVSRPSSSASIT	R	P	S	S	R	P	7	0	744.413	Haliotis_sp_idb_17035_c0_g1_i1;Haliotis_sp_CLC_73_c0_g1_i1	Haliotis_sp_CLC_73_c0_g1_i1	583	589	no	no	2	0.031124	97.798	0			1
PSISVSRPSSSASITISR	GSNPSPSRPSISVSRP	SASITISRQSQSASNP	R	P	S	S	R	Q	18	1	1830.98	Haliotis_sp_idb_17035_c0_g1_i1;Haliotis_sp_CLC_73_c0_g1_i1	Haliotis_sp_CLC_73_c0_g1_i1	583	600	no	no	3	2.4179e-36	140.22	817180000			16
PSLTISR	SAESASPRPSLTISRS	RPSLTISRSVVNRPGG	R	P	S	S	R	S	7	0	772.444	Haliotis_sp_CLC_73_c0_g1_i1	Haliotis_sp_CLC_73_c0_g1_i1	481	487	yes	yes	2	0.033078	140.98	184520000			1
PSPNTQSLSTGGSILLR	GASVFLTRPSPNTQSL	TGGSILLRQRQRQAAA	R	P	S	L	R	Q	17	0	1726.92	Haliotis_sp_idb_17035_c0_g1_i1;Haliotis_sp_Tri_121458_c0_g1_i1	Haliotis_sp_idb_17035_c0_g1_i1	196	212	no	no	2;3	1.8209e-54	189.81	8952300000			63
PSPNTQSLSTGGSILLRQRQR	GASVFLTRPSPNTQSL	ILLRQRQRQAAAAASP	R	P	S	Q	R	Q	21	2	2295.24	Haliotis_sp_idb_17035_c0_g1_i1;Haliotis_sp_Tri_121458_c0_g1_i1	Haliotis_sp_idb_17035_c0_g1_i1	196	216	no	no	4	2.6327e-09	99.092	33689000			3
PSPTGAIPSK	AATITISRPSPTGAIP	PTGAIPSKSRALPVTV	R	P	S	S	K	S	10	0	953.518	Haliotis_sp_CLC_73_c0_g1_i1	Haliotis_sp_CLC_73_c0_g1_i1	509	518	yes	yes	2	0.00042994	140.78	893070000			21
PSQSFNNNQQSQQIQTK	SNSATNGRPSQSFNNN	QSQQIQTKCSQVMLDR	R	P	S	T	K	C	17	0	1975.93	comp49273_c0_seq1_2 len=963 path=[941:0-578 1520:579-686 1628:687-914 1856:915-962];Haliotis_sp_Tri_105572_c0_g1_i1	comp49273_c0_seq1_2 len=963 path=[941:0-578 1520:579-686 1628:687-914 1856:915-962]	186	202	yes	no	3	4.5322e-12	116.96	36700000			3
PSQTGFSGTISR	RHSQSVSKPSQTGFSG	GFSGTISRSAQSTSIF	K	P	S	S	R	S	12	0	1236.61	Haliotis_sp_idb_17035_c0_g1_i1	Haliotis_sp_idb_17035_c0_g1_i1	94	105	yes	yes	2	3.46e-20	204.48	4463000000			33
PSRPTAVRQPIQR	PAPRPAPRPSRPTAVR	AVRQPIQRYMPSYPMQ	R	P	S	Q	R	Y	13	2	1504.86	Haliotis_sp_Tri_108584_c0_g1_i1	Haliotis_sp_Tri_108584_c0_g1_i1	214	226	yes	yes	4	0.00012171	100.38	50827000			9
PSSFMQILDFLGR	FFSPNPNKPSSFMQIL	QILDFLGRMRATKELD	K	P	S	G	R	M	13	0	1509.77	Haliotis_sp_idb_34528_c0_g1_i1	Haliotis_sp_idb_34528_c0_g1_i1	303	315	yes	yes	2;3	8.205e-33	186.51	221210000	435		26
PSSSASITISR	PARVSVSRPSSSASIT	SASITISRQSQSGSNP	R	P	S	S	R	Q	11	0	1104.58	Haliotis_sp_idb_17035_c0_g1_i1;Haliotis_sp_CLC_73_c0_g1_i1	Haliotis_sp_CLC_73_c0_g1_i1	560	570	no	no	2;3	8.0684e-35	238.92	20839000000			90
PSVQLYIVGK	SIISNCNRPSVQLYIV	VQLYIVGKTLYARANN	R	P	S	G	K	T	10	0	1102.64	Haliotis_sp_CLC_303_c0_g1_i1	Haliotis_sp_CLC_303_c0_g1_i1	630	639	yes	yes	2	0.027099	80.24	4241400			1
PTFLDAQVDPEIK	GFSNFFNKPTFLDAQV	AQVDPEIKANVNINSV	K	P	T	I	K	A	13	0	1471.76	Haliotis_sp_idb_43368_c0_g1_i1	Haliotis_sp_idb_43368_c0_g1_i1	70	82	yes	yes	2	0.00024362	98.943	1400600			1
PTFSHKPLHTTLPTSLHK	FRRLNFTKPTFSHKPL	TLPTSLHKGPRASHNF	K	P	T	H	K	G	18	1	2041.11	Haliotis_sp_Tri_45070_c0_g1_i1	Haliotis_sp_Tri_45070_c0_g1_i1	1103	1120	yes	yes	5	0.00019645	60.489	33176000			1
PTGSPTTFR	PGAQSAPRPTGSPTTF	TGSPTTFRQGHNHNSI	R	P	T	F	R	Q	9	0	962.482	Haliotis_sp_CLC_73_c0_g1_i1	Haliotis_sp_CLC_73_c0_g1_i1	252	260	yes	yes	2	0.0023424	143.03	18473000			1
PTHVKPNPNPR	PSDSMGPRPTHVKPNP	VKPNPNPRYPLRQTTT	R	P	T	P	R	Y	11	1	1255.68	Haliotis_sp_Tri_45070_c0_g1_i1	Haliotis_sp_Tri_45070_c0_g1_i1	645	655	yes	yes	3	0.005319	95.483	5506100			1
PTIMCPIGK	ECVDPSPRPTIMCPIG	TIMCPIGKPVIDTNLQ	R	P	T	G	K	P	9	0	1015.52	Haliotis_sp_CLC_1320_c0_g1_i1;Haliotis_sp_Tri_133893_c0_g1_i1;Haliotis_sp_Tri_133894_c0_g1_i1	Haliotis_sp_CLC_1320_c0_g1_i1	64	72	yes	no	2	1.2025e-07	159.28	1597800000	305		30
PVEKEPCEFLSIR	IMAKCSPRPVEKEPCE	PCEFLSIRRQYCTTDG	R	P	V	I	R	R	13	1	1602.81	Haliotis_sp_idb_1745_c0_g1_i1;Haliotis_sp_CLC_2232_c0_g1_i1	Haliotis_sp_idb_1745_c0_g1_i1	1063	1075	yes	no	2;3	4.4083e-14	163.99	220750000			13
PVHHGVNQLK	PKGATYGKPVHHGVNQ	HHGVNQLKFARSLQSV	K	P	V	L	K	F	10	0	1127.62	comp50924_c0_seq1_4 len=686 path=[664:0-685]	comp50924_c0_seq1_4 len=686 path=[664:0-685]	90	99	yes	yes	3	0.0014585	106.42	2404600			3
PVIDTNLQEISCAPDGSCPVTTACVR	TIMCPIGKPVIDTNLQ	PVTTACVRGPPARPGV	K	P	V	V	R	G	26	0	2859.32	Haliotis_sp_CLC_1320_c0_g1_i1;Haliotis_sp_Tri_133893_c0_g1_i1;Haliotis_sp_Tri_133894_c0_g1_i1	Haliotis_sp_CLC_1320_c0_g1_i1	73	98	yes	no	2;3;4	1.9315e-88	158.94	340950000			17
PVPGGIVGPTFACLIGR	FPGAISERPVPGGIVG	TFACLIGRQFGFIKKG	R	P	V	G	R	Q	17	0	1709.93	Haliotis_sp_idb_25746_c0_g1_i1;Haliotis_sp_CLC_532_c0_g1_i1	Haliotis_sp_idb_25746_c0_g1_i1	567	583	yes	no	3	3.5637e-06	88.561	7614600			1
PVPSASVLVSR	RPAVSVSRPVPSASVL	SASVLVSRPVPSASVS	R	P	V	S	R	P	11	0	1110.64	Haliotis_sp_idb_17035_c0_g1_i1;Haliotis_sp_Tri_121458_c0_g1_i1	Haliotis_sp_idb_17035_c0_g1_i1	155	165	no	no	2;3	0.00047426	110.08	25911000000			39
PVPSASVLVSRPVPSASVSVSR	RPAVSVSRPVPSASVL	SASVSVSRPVSSAAVS	R	P	V	S	R	P	22	1	2177.22	Haliotis_sp_idb_17035_c0_g1_i1;Haliotis_sp_Tri_121458_c0_g1_i1	Haliotis_sp_idb_17035_c0_g1_i1	155	176	no	no	3;4	5.5911e-48	139.69	2753500000			23
PVPSASVSVSR	SASVLVSRPVPSASVS	SASVSVSRPVSSAAVS	R	P	V	S	R	P	11	0	1084.59	Haliotis_sp_idb_17035_c0_g1_i1;Haliotis_sp_Tri_121458_c0_g1_i1	Haliotis_sp_idb_17035_c0_g1_i1	166	176	no	no	2;3	0.00064807	105.46	32220000000			36
PVPSASVSVSRPVSSAAVSSSPGASVFLTR	SASVLVSRPVPSASVS	GASVFLTRPSPNTQSL	R	P	V	T	R	P	30	1	2885.52	Haliotis_sp_idb_17035_c0_g1_i1;Haliotis_sp_Tri_121458_c0_g1_i1	Haliotis_sp_idb_17035_c0_g1_i1	166	195	no	no	3;4	7.7792e-22	90.98	210450000			7
PVPSITISR	RASASVSRPVPSITIS	VPSITISRHSQSVSKP	R	P	V	S	R	H	9	0	968.565	Haliotis_sp_idb_17035_c0_g1_i1	Haliotis_sp_idb_17035_c0_g1_i1	78	86	yes	yes	2	9.1527e-05	160.59	28161000000			42
PVSSAAVSSSPGASVFLTR	SASVSVSRPVSSAAVS	GASVFLTRPSPNTQSL	R	P	V	T	R	P	19	0	1818.95	Haliotis_sp_idb_17035_c0_g1_i1;Haliotis_sp_Tri_121458_c0_g1_i1	Haliotis_sp_idb_17035_c0_g1_i1	177	195	no	no	2;3	2.8282e-76	221.91	8878000000			76
PVSSAAVSSSPGASVFLTRPSPNTQSLSTGGSILLR	SASVSVSRPVSSAAVS	TGGSILLRQRQRQAAA	R	P	V	L	R	Q	36	1	3527.86	Haliotis_sp_idb_17035_c0_g1_i1;Haliotis_sp_Tri_121458_c0_g1_i1	Haliotis_sp_idb_17035_c0_g1_i1	177	212	no	no	3;4;5	6.8929e-209	211.63	1347900000			31
PVTNWMNMMSQR	QGTLAAPKPVTNWMNM	WMNMMSQRRFDMGTWD	K	P	V	Q	R	R	12	0	1493.66	Haliotis_sp_CLC_1642_c0_g1_i1;comp85674_c0_seq1_1 len=1364 path=[2827:0-66 1553:67-628 2115:629-650 2137:651-998 2485:999-1296 2783:1297-1363];comp85674_c0_seq2_1 len=1436 path=[1414:0-138 1553:139-700 2115:701-722 2137:723-1070 2485:1071-1368 2783:1369-1435]	Haliotis_sp_CLC_1642_c0_g1_i1	175	186	yes	no	2	0.00012537	110.92	99752000	120;121;122		4
PWISSVTIDLQK	NKIQHTWRPWISSVTI	SVTIDLQKHTSTHVNT	R	P	W	Q	K	H	12	0	1385.76	Haliotis_sp_Tri_28544_c0_g1_i1;Haliotis_sp_CLC_729_c0_g1_i1;comp59223_c0_seq1_2 len=530 path=[1:0-47 49:48-413 415:414-471 1077:472-529]	Haliotis_sp_Tri_28544_c0_g1_i1	351	362	no	no	2	0.00082475	105.65	6644500			2
PYHGGHHPPPHAGQAPPHGPR	PYPGYHGRPYHGGHHP	QAPPHGPRGVPHPPNH	R	P	Y	P	R	G	21	0	2200.06	Haliotis_sp_Tri_73035_c0_g1_i1	Haliotis_sp_Tri_73035_c0_g1_i1	500	520	yes	yes	3;4;5;6	4.7252e-32	140.22	4422100000			82
PYNLLVSK	GMEVKLERPYNLLVSK	PYNLLVSKLTVHPGDT	R	P	Y	S	K	L	8	0	932.533	Haliotis_sp_Tri_63049_c0_g1_i1	Haliotis_sp_Tri_63049_c0_g1_i1	101	108	yes	yes	2	0.024451	141.52	263310000			2
PYTDVDCAER	SISGKECRPYTDVDCA	TDVDCAERVEKVQGCD	R	P	Y	E	R	V	10	0	1224.51	Haliotis_sp_idb_1745_c0_g1_i1;Haliotis_sp_CLC_2232_c0_g1_i1	Haliotis_sp_idb_1745_c0_g1_i1	573	582	yes	no	2	0.00071523	135.86	23955000			5
PYTGFVGR	ENMTITIRPYTGFVGR	PYTGFVGRVYIRDQAN	R	P	Y	G	R	V	8	0	895.455	Haliotis_sp_idb_18575_c0_g1_i1;Haliotis_sp_idb_18579_c0_g1_i1	Haliotis_sp_idb_18575_c0_g1_i1	112	119	yes	no	2	0.036106	122.74	36488000			1
PYYGAPLSDWK	QMKPFNPKPYYGAPLS	GAPLSDWKTRVGGNVF	K	P	Y	W	K	T	11	0	1295.62	Haliotis_sp_idb_16318_c0_g1_i1	Haliotis_sp_idb_16318_c0_g1_i1	160	170	yes	yes	2	7.8912e-05	126.19	82898000			6
QAAAAASPAAGSQDQAATQR	ILLRQRQRQAAAAASP	QDQAATQRR_______	R	Q	A	Q	R	R	20	0	1869.89	Haliotis_sp_idb_17035_c0_g1_i1;Haliotis_sp_Tri_121458_c0_g1_i1	Haliotis_sp_idb_17035_c0_g1_i1	217	236	no	no	2;3	6.0805e-92	194.27	24533000000			147
QAAAAASPAAGSQDQAATQRR	ILLRQRQRQAAAAASP	DQAATQRR________	R	Q	A	R	R	-	21	1	2025.99	Haliotis_sp_idb_17035_c0_g1_i1;Haliotis_sp_Tri_121458_c0_g1_i1	Haliotis_sp_idb_17035_c0_g1_i1	217	237	no	no	3	3.016e-05	62.739	4478300			1
QAEAINEAATGFR	AAAENAERQAEAINEA	NEAATGFRNKLERAGM	R	Q	A	F	R	N	13	0	1376.67	Haliotis_sp_idb_47306_c0_g1_i1	Haliotis_sp_idb_47306_c0_g1_i1	135	147	yes	yes	2;3	1.5944e-27	183.06	2627100000			64
QAEDVCIGYGGHLVSIHSK	VNVKMTFKQAEDVCIG	HLVSIHSKTQNDQVNQ	K	Q	A	S	K	T	19	0	2069	Haliotis_sp_idb_10705_c0_g1_i1;Haliotis_sp_Tri_36495_c0_g1_i1	Haliotis_sp_idb_10705_c0_g1_i1	197	215	yes	no	3;4	1.762e-09	107.72	568360000			26
QALALANYLMR	QLATPRVRQALALANY	ALANYLMRRPVGERSI	R	Q	A	M	R	R	11	0	1262.68	Haliotis_sp_CLC_123_c0_g1_i1;Haliotis_sp_idb_32947_c0_g1_i1	Haliotis_sp_CLC_123_c0_g1_i1	34	44	yes	no	2	7.1809e-07	147.78	252120000	304		15
QAPMLPSPPQVPASPK	QQQQQPNRQAPMLPSP	PQVPASPKAAVVAAAG	R	Q	A	P	K	A	16	0	1643.87	Haliotis_sp_idb_20008_c0_g1_i1	Haliotis_sp_idb_20008_c0_g1_i1	108	123	yes	yes	2	0.0012564	62.861	19290000	387		2
QAPNPSPSR	TFGISNGRQAPNPSPS	APNPSPSRERKTQQGS	R	Q	A	S	R	E	9	0	952.473	Haliotis_sp_Tri_63049_c0_g1_i1	Haliotis_sp_Tri_63049_c0_g1_i1	242	250	yes	yes	2	0.033388	70.399	58656000			1
QAQIEVVPSASALIIK	VKLTIQNRQAQIEVVP	SASALIIKALKEPPRD	R	Q	A	I	K	A	16	0	1665.97	comp24361_c0_seq2_2 len=604 path=[1:0-361 363:362-603]	comp24361_c0_seq2_2 len=604 path=[1:0-361 363:362-603]	91	106	yes	yes	2	0.0036586	66.436	2589500			1
QASSTSQIVMSK	QQAGYYNKQASSTSQI	TSQIVMSKLSQNSGYQ	K	Q	A	S	K	L	12	0	1265.63	Haliotis_sp_idb_8012_c0_g1_i1	Haliotis_sp_idb_8012_c0_g1_i1	716	727	yes	yes	2	0.0010502	91.28	40941000	506		6
QAVGGSNDVTQQAVATSK	TTNYASTKQAVGGSND	QQAVATSKDATEQAST	K	Q	A	S	K	D	18	0	1759.87	Haliotis_sp_idb_51205_c0_g1_i1	Haliotis_sp_idb_51205_c0_g1_i1	115	132	yes	yes	2	1.861e-08	113.54	15452000			3
[truncated: 755 more rows]
