# Supplementary material for: In-depth proteomic analyses of Haliotis laevigata (greenlip abalone) nacre and prismatic organic shell matrix
Source: Proteome Sci. 2018 Jun 15;16:11. doi: 10.1186/s12953-018-0139-3 (PMC6003135; doi:10.1186/s12953-018-0139-3)
Supplement: Supplementary file 22 — Peptides, nacre acid-soluble, protocol C. See legend to Additional file 17. (XLSX 339 kb) [file 12953_2018_139_MOESM22_ESM.xlsx]

## Sheet: Haliotis_nacre_soluble_C_peptid
Sequence	N-term cleavage window	C-term cleavage window	Amino acid before	First amino acid	Second amino acid	Second last amino acid	Last amino acid	Amino acid after	Length	Missed cleavages	Mass	Proteins	Leading razor protein	Start position	End position	Unique (Groups)	Unique (Proteins)	Charges	PEP	Score	Intensity	Oxidation (M) site IDs	Phospho (STY) site IDs	MS/MS Count
AAALAGLEVFR	MQRNYTIKAAALAGLE	LAGLEVFRVINEPTAA	K	A	A	F	R	V	11	0	1116.63	Haliotis_sp_idb_2214_c0_g1_i1;comp106543_c0_seq12_5 len=1411 path=[3449:0-30 12683:31-58 3508:59-337 3787:338-349 17373:350-528 3978:529-529 3979:530-553 4003:554-889 4339:890-913 4363:914-1410];comp106543_c0_seq11_6 len=1451 path=[3409:0-23 14576:24-25 3435:26-39 3449:40-70 3480:71-98 3508:99-377 3787:378-389 17373:390-568 3978:569-569 3979:570-593 4003:594-929 4339:930-953 4363:954-1450];comp10…	Haliotis_sp_idb_2214_c0_g1_i1	191	201	yes	no	2	0.0033121	99.283	1130100			1
AAAPQGTLQEK	HSASPLPKAAAPQGTL	PQGTLQEKTNPEIHAA	K	A	A	E	K	T	11	0	1112.58	Haliotis_sp_Tri_18127_c0_g1_i1	Haliotis_sp_Tri_18127_c0_g1_i1	312	322	yes	yes	2	3.2902e-07	124.67	9253900			4
AAAVSSSPMPGGSSSASQLSVGNTALNSR	KNLKAAKRAAAVSSSP	GNTALNSRKALSSMNN	R	A	A	S	R	K	29	0	2690.29	Haliotis_sp_idb_32603_c0_g1_i1;Haliotis_sp_idb_32602_c0_g1_i1;Haliotis_sp_idb_32598_c0_g1_i1;comp118790_c0_seq1_1 len=1114 path=[1:0-1113]	Haliotis_sp_idb_32603_c0_g1_i1	704	732	yes	no	3	2.9863e-112	196.14	671930000	342		14
AALVGHIKPTYK	KESTIGSRAALVGHIK	GHIKPTYKAVTQISAQ	R	A	A	Y	K	A	12	1	1296.76	Haliotis_sp_idb_3074_c0_g1_i1	Haliotis_sp_idb_3074_c0_g1_i1	278	289	yes	yes	2;3;4	0.00063339	99.5	73507000			7
AAMQQSASPSVSGQR	QFDMQKMRAAMQQSAS	SPSVSGQRGAPIYDTG	R	A	A	Q	R	G	15	0	1503.71	Haliotis_sp_idb_27355_c0_g1_i1	Haliotis_sp_idb_27355_c0_g1_i1	223	237	yes	yes	2;3	3.6965e-10	134.88	290380000	329		9
AAQPEHGVPPVNTATASAGSPVSEGER	AWFKQQQKAAQPEHGV	SPVSEGERILDMVSKM	K	A	A	E	R	I	27	0	2615.26	Haliotis_sp_idb_6290_c0_g1_i1	Haliotis_sp_idb_6290_c0_g1_i1	1067	1093	yes	yes	3	2.8118e-22	93.876	8176200			1
AAVPSGASTGIYEALELR	YTAKGLFRAAVPSGAS	IYEALELRDNDKTRFM	R	A	A	L	R	D	18	0	1803.94	comp80185_c0_seq1_5 len=1716 path=[1:0-517 519:518-558 3443:559-568 570:569-864 866:865-889 891:890-1715]	comp80185_c0_seq1_5 len=1716 path=[1:0-517 519:518-558 3443:559-568 570:569-864 866:865-889 891:890-1715]	66	83	yes	yes	2;3	3.7846e-07	89.468	9226500			3
AAVVAAAGPNPPVPGPAAGALVPK	PQVPASPKAAVVAAAG	AAGALVPKIPAVVTQF	K	A	A	P	K	I	24	0	2091.18	Haliotis_sp_idb_20008_c0_g1_i1	Haliotis_sp_idb_20008_c0_g1_i1	124	147	yes	yes	2;3	3.2387e-19	122.49	531910000			9
AAWHLYKPGFR	LWDTYPFRAAWHLYKP	HLYKPGFRMEETRDYM	R	A	A	F	R	M	11	1	1344.71	Haliotis_sp_Tri_25106_c0_g1_i1;comp246916_c0_seq1_3 len=215 path=[193:0-214]	Haliotis_sp_Tri_25106_c0_g1_i1	480	490	yes	no	3;4	0.0043287	96.665	109080000			10
AAYFQALPAK	SSDYENKKAAYFQALP	YFQALPAKLGVFENFL	K	A	A	A	K	L	10	0	1078.58	Haliotis_sp_idb_35506_c0_g1_i1;comp97330_c0_seq1_5 len=1499 path=[5244:0-5 736:6-29 760:30-93 824:94-113 844:114-179 910:180-219 950:220-446 1177:447-470 1201:471-564 1295:565-588 1319:589-602 1333:603-626 1357:627-688 1419:689-725 1456:726-928 1659:929-945 1676:946-1117 1848:1118-1141 1872:1142-1351 2082:1352-1425 2156:1426-1449 2180:1450-1498];comp97330_c0_seq2_5 len=2228 path=[1:0-265 267:266-…	Haliotis_sp_idb_35506_c0_g1_i1	124	133	yes	no	2	0.0056721	117.89	21215000			3
ACDETQLSCR	CNDLKSCRACDETQLS	DETQLSCRGKADGYKD	R	A	C	C	R	G	10	0	1238.5	Haliotis_sp_idb_1745_c0_g1_i1;Haliotis_sp_CLC_2232_c0_g1_i1	Haliotis_sp_idb_1745_c0_g1_i1	1275	1284	yes	no	2	0.002241	134.57	2373200			1
ACLHPELYR	FASGCGRRACLHPELY	CLHPELYRDIGGW___	R	A	C	Y	R	D	9	0	1157.57	Haliotis_sp_idb_45304_c0_g1_i1;Haliotis_sp_idb_45305_c0_g1_i1	Haliotis_sp_idb_45304_c0_g1_i1	401	409	yes	no	3	0.0029857	116.05	120550000			5
ACRMDYLCPLRPAH	KKLERIVRACRMDYLC	LCPLRPAH________	R	A	C	A	H	-	14	2	1758.81	Haliotis_sp_Tri_73035_c0_g1_i1	Haliotis_sp_Tri_73035_c0_g1_i1	666	679	yes	yes	3	0.0016397	81.565	80906000	512		4
ACSFDGSADLSVPFFK	TVPGRSYKACSFDGSA	DLSVPFFKNNDLGDNW	K	A	C	F	K	N	16	0	1746.79	comp52297_c0_seq1_2 len=813 path=[791:0-812];Haliotis_sp_idb_10314_c0_g1_i1	comp52297_c0_seq1_2 len=813 path=[791:0-812]	76	91	yes	no	2	4.0925e-10	135.47	100580000			8
ACVQDGYAPTPGSVLSR	TECIIDPRACVQDGYA	TPGSVLSREYIDCQAG	R	A	C	S	R	E	17	0	1776.85	Haliotis_sp_idb_982_c0_g1_i1	Haliotis_sp_idb_982_c0_g1_i1	183	199	yes	yes	2	2.6024e-13	139.88	46327000			8
ADAVAAAAENAER	TSSLGSARADAVAAAA	AAAENAERQAEAINEA	R	A	D	E	R	Q	13	0	1257.59	Haliotis_sp_idb_47306_c0_g1_i1	Haliotis_sp_idb_47306_c0_g1_i1	122	134	yes	yes	2;3	9.9992e-11	145.29	3365200000			42
ADCTQTLQAMHLWNR	SCYAGSPRADCTQTLQ	QAMHLWNRDFCRCKNN	R	A	D	N	R	D	15	0	1843.85	Haliotis_sp_idb_4071_c0_g1_i1	Haliotis_sp_idb_4071_c0_g1_i1	663	677	yes	yes	2;3	1.4764e-18	158.89	2140500000	389		32
ADDELIASQCKYRSR	AQQLSLPKADDELIAS	SQCKYRSRVRSEHPQU	K	A	D	S	R	V	15	2	1810.86	comp92090_c0_seq1_2 len=2730 path=[1:0-1589 1591:1590-1598 1600:1599-2729]	comp92090_c0_seq1_2 len=2730 path=[1:0-1589 1591:1590-1598 1600:1599-2729]	809	823	yes	yes	3	0.0015866	65.895	62988000		7;8	2
ADFLNLLTTNFNIPIEEAK	SMRQDLTKADFLNLLT	NIPIEEAKKLLPVATS	K	A	D	A	K	K	19	0	2162.13	Haliotis_sp_Tri_12080_c0_g1_i1	Haliotis_sp_Tri_12080_c0_g1_i1	347	365	yes	yes	3	6.439e-14	94.313	6663600			1
ADFLNLLTTNFNIPIEEAKK	SMRQDLTKADFLNLLT	IPIEEAKKLLPVATSE	K	A	D	K	K	L	20	1	2290.22	Haliotis_sp_Tri_12080_c0_g1_i1	Haliotis_sp_Tri_12080_c0_g1_i1	347	366	yes	yes	3	1.6167e-22	102.07	30862000			4
ADGVPASPLTMTVPR	ADTEEAGRADGVPASP	PLTMTVPRGHQSLYNR	R	A	D	P	R	G	15	0	1510.78	Haliotis_sp_idb_12176_c0_g1_i1	Haliotis_sp_idb_12176_c0_g1_i1	174	188	no	no	2;3	7.7807e-07	103.88	310520000	256		8
ADQLTEEQIAEFK	________________	EEQIAEFKEAFSLUUU	M	A	D	F	K	E	13	0	1520.74	Haliotis_sp_CLC_2356_c0_g1_i1;tr|B3SND3|B3SND3_HALDV Calmodulin OS=Haliotis diversicolor GN=CaM PE=2 SV=1;Haliotis_sp_Tri_60708_c0_g1_i1;Haliotis_sp_Tri_60705_c0_g1_i1;Haliotis_sp_CLC_2357_c0_g1_i1	Haliotis_sp_CLC_2356_c0_g1_i1	2	14	yes	no	2	2.1194e-05	131.35	17103000			4
AEANAQAVSMANVDAK	KALEALAKAEANAQAV	SMANVDAKAAAQVQAK	K	A	E	A	K	A	16	0	1588.75	Haliotis_sp_CLC_303_c0_g1_i1;Haliotis_sp_Tri_125184_c0_g1_i1	Haliotis_sp_CLC_303_c0_g1_i1	226	241	yes	no	2	1.7936e-18	137.61	20034000	225		5
AEGYIWTVALCR	NAFGKDFRAEGYIWTV	IWTVALCRKDSDGDGR	R	A	E	C	R	K	12	0	1437.71	Haliotis_sp_idb_10968_c0_g1_i1;comp112534_c0_seq1_2 len=422 path=[400:0-421];Haliotis_sp_idb_10969_c0_g1_i1	Haliotis_sp_idb_10968_c0_g1_i1	67	78	yes	no	2;3	1.2464e-15	148.28	1235200000			24
AEGYIWTVALCRK	NAFGKDFRAEGYIWTV	WTVALCRKDSDGDGRN	R	A	E	R	K	D	13	1	1565.8	Haliotis_sp_idb_10968_c0_g1_i1;comp112534_c0_seq1_2 len=422 path=[400:0-421];Haliotis_sp_idb_10969_c0_g1_i1	Haliotis_sp_idb_10968_c0_g1_i1	67	79	yes	no	2;3	0.00083477	107.09	178030000			14
AEQAAQLEILGHQLR	SEDAMKRRAEQAAQLE	EILGHQLRSLIRQASF	R	A	E	L	R	S	15	0	1675.9	Haliotis_sp_idb_3074_c0_g1_i1	Haliotis_sp_idb_3074_c0_g1_i1	1185	1199	yes	yes	2;3	5.7783e-15	141.34	392100000			26
AEYPGNNAIQNQAGSFLSQGTNPAQYK	TPSVATQKAEYPGNNA	GTNPAQYKYPDRKPLT	K	A	E	Y	K	Y	27	0	2867.35	Haliotis_sp_Tri_73035_c0_g1_i1	Haliotis_sp_Tri_73035_c0_g1_i1	370	396	yes	yes	3	2.2811e-34	103.85	109170000			9
AFASAQASAEASVSAVR	ASVRAARRAFASAQAS	EASVSAVRSSEGRARS	R	A	F	V	R	S	17	0	1621.81	Haliotis_sp_Tri_107535_c0_g1_i1;Haliotis_sp_CLC_21_c0_g1_i1	Haliotis_sp_Tri_107535_c0_g1_i1	167	183	yes	no	2;3	2.0913e-51	176.04	107250000			25
AFCSAHPDSAVANPQHCGQYYK	SVTTAALRAFCSAHPD	QHCGQYYKCTPTGGPP	R	A	F	Y	K	C	22	0	2507.07	Haliotis_sp_idb_1745_c0_g1_i1;Haliotis_sp_CLC_2232_c0_g1_i1	Haliotis_sp_idb_1745_c0_g1_i1	523	544	yes	no	3;4	5.5962e-16	117.29	39419000			6
AFVEPYSGQSDYSASSLHVEGR	GDKLRVTKAFVEPYSG	SSLHVEGRQLTLELEN	K	A	F	G	R	Q	22	0	2385.09	comp105495_c0_seq12_4 len=1794 path=[9783:0-21 1946:22-1210 3135:1211-1564 19827:1565-1565 3490:1566-1729 16846:1730-1793];comp105495_c0_seq6_4 len=1835 path=[9783:0-21 1946:22-1210 3135:1211-1564 19827:1565-1565 13388:1566-1834];comp105495_c0_seq19_4 len=2176 path=[9783:0-21 1946:22-1210 9401:1211-1592 3135:1593-1946 19827:1947-1947 3490:1948-2111 16846:2112-2175];comp105495_c0_seq4_4 len=2217 p…	comp105495_c0_seq12_4 len=1794 path=[9783:0-21 1946:22-1210 3135:1211-1564 19827:1565-1565 3490:1566-1729 16846:1730-1793]	202	223	yes	no	3	1.5687e-14	88.09	1954600			1
AGEFMTCECVLR	YPGGTSGRAGEFMTCE	MTCECVLRTEPNSSIT	R	A	G	L	R	T	12	0	1471.63	Haliotis_sp_idb_2814_c0_g1_i1	Haliotis_sp_idb_2814_c0_g1_i1	346	357	yes	yes	2	0.00035858	122.7	22386000	336		7
AGFAGDDAPR	DNGSGMCKAGFAGDDA	FAGDDAPRAVFPSIVG	K	A	G	P	R	A	10	0	975.441	tr|B3TK83|B3TK83_HALDV Beta-actin 2 OS=Haliotis diversicolor PE=2 SV=1;tr|Q256S1|Q256S1_HALTU Actin OS=Haliotis tuberculata GN=actin PE=2 SV=1;tr|B3SNT2|B3SNT2_HALDV Actin OS=Haliotis diversicolor PE=2 SV=1;Haliotis_sp_Tri_131427_c0_g1_i1;comp103470_c1_seq20_6 len=1319 path=[18001:0-239 25907:240-242 1593:243-278 25943:279-283 25948:284-287 25952:288-331 21354:332-362 1713:363-373 26024:374-391 1…	tr|B3TK83|B3TK83_HALDV Beta-actin 2 OS=Haliotis diversicolor PE=2 SV=1	19	28	yes	no	2	0.0040962	103.01	3959100			1
AGGSTFPIITSK	SLEANDTKAGGSTFPI	TFPIITSKCPTADAAS	K	A	G	S	K	C	12	0	1177.63	Haliotis_sp_idb_2652_c0_g1_i1;comp100969_c0_seq1_2 len=2709 path=[2688:0-285 2974:286-307 2996:308-336 3025:337-452 7588:453-454 5704:455-472 7605:473-480 5730:481-487 3176:488-749 3438:750-891 5511:892-893 3582:894-1020 3709:1021-1039 3728:1040-1100 3789:1101-1109 3798:1110-1143 3832:1144-1210 3899:1211-1313 4002:1314-1325 4014:1326-1448 4137:1449-1454 4143:1455-1831 4520:1832-1836 7907:1837-185…	Haliotis_sp_idb_2652_c0_g1_i1	320	331	yes	no	2	0.0082148	86.288	13399000			1
AGYYCCNTGCLNICVPK	CHSDRECKAGYYCCNT	CLNICVPKPKPGLCPA	K	A	G	P	K	P	17	0	2048.86	sp|P84811|PWAP_HALLA Perlwapin OS=Haliotis laevigata PE=1 SV=1	sp|P84811|PWAP_HALLA Perlwapin OS=Haliotis laevigata PE=1 SV=1	29	45	yes	yes	2;3	2.4358e-55	198.95	6387700000			24
AGYYCCNTGCLNICVPKPK	CHSDRECKAGYYCCNT	NICVPKPKPGLCPAIR	K	A	G	P	K	P	19	1	2274.01	sp|P84811|PWAP_HALLA Perlwapin OS=Haliotis laevigata PE=1 SV=1	sp|P84811|PWAP_HALLA Perlwapin OS=Haliotis laevigata PE=1 SV=1	29	47	yes	yes	3	3.1172e-32	147.64	6843300000			16
AHTNAGMFIMSVGHVEYAMFCPR	CFCYCPHKAHTNAGMF	EYAMFCPRGLVWTQAK	K	A	H	P	R	G	23	0	2625.17	Haliotis_sp_idb_42414_c0_g1_i1;comp188351_c0_seq1_6 len=718 path=[1:0-717]	Haliotis_sp_idb_42414_c0_g1_i1	127	149	yes	no	4	3.4295e-30	108.08	45220000	391;392;393		3
AIDSTANMILMTK	CPLYVNKRAIDSTANM	ANMILMTKMAEMFAL_	R	A	I	T	K	M	13	0	1407.71	Haliotis_sp_CLC_12027_c0_g1_i1;Haliotis_sp_idb_54497_c0_g1_i1	Haliotis_sp_CLC_12027_c0_g1_i1	161	173	yes	no	2;3	4.3677e-09	153.52	47383000000	202;203		56
AIDSTANMILMTKMAEMFAL	CPLYVNKRAIDSTANM	KMAEMFAL________	R	A	I	A	L	-	20	1	2201.06	Haliotis_sp_CLC_12027_c0_g1_i1;Haliotis_sp_idb_54497_c0_g1_i1	Haliotis_sp_CLC_12027_c0_g1_i1	161	180	yes	no	3	3.772e-08	77.506	9310300	202;203;204;205		1
AIGSASEGAQSSLQEVYHK	TFVQCDARAIGSASEG	SLQEVYHKSMTLKEAI	R	A	I	H	K	S	19	0	1960.95	comp229571_c0_seq1_1 len=895 path=[1:0-894]	comp229571_c0_seq1_1 len=895 path=[1:0-894]	191	209	yes	yes	3	2.7083e-07	69.188	9241000			1
AIHINPEGFQGTIYIAGK	ILCFGDRKAIHINPEG	GTIYIAGKRGMANCTF	K	A	I	G	K	R	18	0	1928.02	Haliotis_sp_idb_2652_c0_g1_i1;comp100969_c0_seq1_2 len=2709 path=[2688:0-285 2974:286-307 2996:308-336 3025:337-452 7588:453-454 5704:455-472 7605:473-480 5730:481-487 3176:488-749 3438:750-891 5511:892-893 3582:894-1020 3709:1021-1039 3728:1040-1100 3789:1101-1109 3798:1110-1143 3832:1144-1210 3899:1211-1313 4002:1314-1325 4014:1326-1448 4137:1449-1454 4143:1455-1831 4520:1832-1836 7907:1837-185…	Haliotis_sp_idb_2652_c0_g1_i1	141	158	yes	no	3	3.3231e-06	80.738	3166500			1
AILGSVSQYVLNHSSIPVTIIPK	RGLGAFQRAILGSVSQ	IPVTIIPKKA______	R	A	I	P	K	K	23	0	2435.38	Haliotis_sp_Tri_129753_c0_g1_i1;comp102930_c0_seq1_5 len=2482 path=[1:0-245 247:246-278 280:279-294 296:295-442 444:443-462 8038:463-516 521:517-619 8120:620-636 5253:637-652 8145:653-741 5172:742-760 764:761-1008 8270:1009-1029 1033:1030-1105 1109:1106-1125 8321:1126-1152 1156:1153-1341 1345:1342-1358 1362:1359-1441 5058:1442-1490 1494:1491-1514 8477:1515-1535 1539:1536-1645 5572:1646-1649 1653:…	Haliotis_sp_Tri_129753_c0_g1_i1	124	146	yes	no	3	5.1244e-21	94.384	3860600			1
AILSVPAEFDAMQR	NLSAPVTKAILSVPAE	AEFDAMQRNYTIKAAA	K	A	I	Q	R	N	14	0	1546.78	Haliotis_sp_idb_2214_c0_g1_i1;comp106543_c0_seq12_5 len=1411 path=[3449:0-30 12683:31-58 3508:59-337 3787:338-349 17373:350-528 3978:529-529 3979:530-553 4003:554-889 4339:890-913 4363:914-1410];comp106543_c0_seq11_6 len=1451 path=[3409:0-23 14576:24-25 3435:26-39 3449:40-70 3480:71-98 3508:99-377 3787:378-389 17373:390-568 3978:569-569 3979:570-593 4003:594-929 4339:930-953 4363:954-1450];comp10…	Haliotis_sp_idb_2214_c0_g1_i1	172	185	yes	no	2	0.0046585	71.879	21382000	25		2
AINYEIMQTTR	VYGDRLQKAINYEIMQ	YEIMQTTRMSLPG___	K	A	I	T	R	M	11	0	1338.66	Haliotis_sp_Tri_1743_c0_g1_i1;comp89145_c0_seq2_3 len=654 path=[1328:0-27 1356:28-167 1496:168-194 1523:195-206 1535:207-257 1586:258-313 1642:314-316 1645:317-321 1650:322-401 1730:402-455 1784:456-496 1825:497-511 1840:512-583 1912:584-595 1924:596-618 1947:619-653]	Haliotis_sp_Tri_1743_c0_g1_i1	234	244	yes	no	2;3	0.0003295	134.13	896620000	484		25
ALDRDQTTQTELK	KEVVTKLRALDRDQTT	QTTQTELKQFVKDNIC	R	A	L	L	K	Q	13	1	1517.77	Haliotis_sp_idb_29552_c0_g1_i1;Haliotis_sp_idb_29553_c0_g1_i1;comp99065_c0_seq1_4 len=2210 path=[1:0-324 326:325-450 452:451-460 462:461-530 532:531-594 596:595-630 632:631-644 646:645-679 4616:680-720 722:721-755 4398:756-841 843:842-891 893:892-1008 1010:1009-1027 1029:1028-2068 6394:2069-2078 6405:2079-2209];Haliotis_sp_Tri_62946_c0_g1_i1	Haliotis_sp_idb_29552_c0_g1_i1	142	154	yes	no	3	3.3216e-16	146.79	107570000			18
ALDSVFEGTYMAK	DLSEEHLKALDSVFEG	FEGTYMAKYPVVGYMD	K	A	L	A	K	Y	13	0	1430.68	Haliotis_sp_Tri_102529_c0_g1_i1;Haliotis_sp_idb_15781_c0_g1_i1;comp91382_c0_seq3_6 len=2048 path=[2094:0-775 2870:776-1120 3215:1121-1135 3230:1136-1214 3309:1215-1457 3552:1458-1473 3568:1474-1511 3606:1512-1903 5632:1904-2047];comp91382_c0_seq1_6 len=2116 path=[2094:0-775 2870:776-1120 3215:1121-1135 3230:1136-1214 3309:1215-1457 3552:1458-1473 3568:1474-1511 3606:1512-1903 3998:1904-2115]	Haliotis_sp_Tri_102529_c0_g1_i1	80	92	yes	no	2	0.0016462	85.554	34132000	73		3
ALHSFVYDGTNQR	VNSRTTARALHSFVYD	VYDGTNQRYLISSNRN	R	A	L	Q	R	Y	13	0	1506.72	Haliotis_sp_CLC_2860_c0_g1_i1;Haliotis_sp_idb_19681_c0_g1_i1	Haliotis_sp_CLC_2860_c0_g1_i1	47	59	yes	no	3	0.00054827	92.247	35290000			2
ALIRPCPDGTIFR	YYRMVHKRALIRPCPD	CPDGTIFREELCRCDY	R	A	L	F	R	E	13	1	1514.8	Haliotis_sp_idb_13357_c0_g1_i1;Haliotis_sp_idb_13358_c0_g1_i1	Haliotis_sp_idb_13357_c0_g1_i1	559	571	yes	no	3	6.2426e-07	120.87	0			1
ALPVTVPAQSEPTAR	GAIPSKSRALPVTVPA	AQSEPTARSSIKLTRP	R	A	L	A	R	S	15	0	1535.83	Haliotis_sp_CLC_73_c0_g1_i1	Haliotis_sp_CLC_73_c0_g1_i1	521	535	yes	yes	2;3	8.0374e-08	125.97	9553000000			37
ALSMDDIETADAHDIK	LVLPHFAKALSMDDIE	TADAHDIKLHLANAGN	K	A	L	I	K	L	16	0	1743.8	Haliotis_sp_idb_5896_c0_g1_i1	Haliotis_sp_idb_5896_c0_g1_i1	600	615	yes	yes	3	4.5833e-05	84.41	11350000	416		1
ALSPSSSSSVASSK	NLPQAILKALSPSSSS	SSSVASSKPATATVTV	K	A	L	S	K	P	14	0	1293.64	Haliotis_sp_CLC_73_c0_g1_i1	Haliotis_sp_CLC_73_c0_g1_i1	426	439	yes	yes	2	2.017e-06	110.25	11699000			2
ALSPSSSSSVASSKPATATVTVK	NLPQAILKALSPSSSS	ATATVTVKRAPASPAT	K	A	L	V	K	R	23	1	2162.14	Haliotis_sp_CLC_73_c0_g1_i1	Haliotis_sp_CLC_73_c0_g1_i1	426	448	yes	yes	3	4.0968e-16	119.27	2095100000			3
ALTPAASVTASVTSSAK	TSTPATAKALTPAASV	ASVTSSAKAKASAAKE	K	A	L	A	K	A	17	0	1560.84	Haliotis_sp_Tri_108584_c0_g1_i1	Haliotis_sp_Tri_108584_c0_g1_i1	68	84	yes	yes	2;3	3.2364e-19	121.82	22003000000			87
ALTPAASVTASVTSSAKAK	TSTPATAKALTPAASV	VTSSAKAKASAAKEDR	K	A	L	A	K	A	19	1	1759.97	Haliotis_sp_Tri_108584_c0_g1_i1	Haliotis_sp_Tri_108584_c0_g1_i1	68	86	yes	yes	3	1.8486e-10	84.249	109140000			3
ALTSEYLDCDK	GPNIYPGKALTSEYLD	SEYLDCDKERTRNMKV	K	A	L	D	K	E	11	0	1313.58	Haliotis_sp_idb_1745_c0_g1_i1;Haliotis_sp_CLC_2232_c0_g1_i1;comp170175_c0_seq1_6 len=323 path=[1:0-322]	Haliotis_sp_idb_1745_c0_g1_i1	332	342	yes	no	2	0.011897	93.839	14636000			1
ALTSEYLDCDKER	GPNIYPGKALTSEYLD	YLDCDKERTRNMKVCL	K	A	L	E	R	T	13	1	1598.72	Haliotis_sp_idb_1745_c0_g1_i1;Haliotis_sp_CLC_2232_c0_g1_i1;comp170175_c0_seq1_6 len=323 path=[1:0-322]	Haliotis_sp_idb_1745_c0_g1_i1	332	344	yes	no	2;3	3.6664e-24	162.31	287230000			12
ALYFIVYDGINER	VNSTSTLRALYFIVYD	VYDGINERYLITGDRN	R	A	L	E	R	Y	13	0	1571.8	Haliotis_sp_idb_22004_c0_g1_i1;Haliotis_sp_idb_22001_c0_g1_i1	Haliotis_sp_idb_22004_c0_g1_i1	74	86	no	no	2;3	1.132e-07	116.24	497270000			15
ALYFIVYDGVNDR	VNSTTTMRALYFIVYD	VYDGVNDRYLVSGDRS	R	A	L	D	R	Y	13	0	1543.77	Haliotis_sp_Tri_31898_c0_g1_i1;Haliotis_sp_idb_24481_c0_g1_i1	Haliotis_sp_Tri_31898_c0_g1_i1	43	55	no	no	2;3	1.8772e-05	102.87	21263000			2
ALYVIIYDGVNQR	VNSTTTLRALYVIIYD	IYDGVNQRYLITGDRS	R	A	L	Q	R	Y	13	0	1522.81	Haliotis_sp_Tri_31892_c0_g1_i1;comp22593_c0_seq1_3 len=735 path=[1:0-734];Haliotis_sp_CLC_1876_c0_g1_i1	Haliotis_sp_Tri_31892_c0_g1_i1	43	55	no	no	2;3	7.0364e-11	128.85	1907400000			49
AMAQAEHNPQNTLYDAK	EGVVVGFKAMAQAEHN	QNTLYDAKRFIGKVYR	K	A	M	A	K	R	17	0	1900.87	Haliotis_sp_idb_2214_c0_g1_i1;comp106543_c0_seq12_5 len=1411 path=[3449:0-30 12683:31-58 3508:59-337 3787:338-349 17373:350-528 3978:529-529 3979:530-553 4003:554-889 4339:890-913 4363:914-1410];comp106543_c0_seq11_6 len=1451 path=[3409:0-23 14576:24-25 3435:26-39 3449:40-70 3480:71-98 3508:99-377 3787:378-389 17373:390-568 3978:569-569 3979:570-593 4003:594-929 4339:930-953 4363:954-1450];comp10…	Haliotis_sp_idb_2214_c0_g1_i1	84	100	yes	no	3	2.0402e-05	72.207	7975000	26		1
AMDALSVR	FNTLVVLKAMDALSVR	AMDALSVRIDYEFGGR	K	A	M	V	R	I	8	0	861.438	Haliotis_sp_Tri_111928_c0_g1_i1;comp64272_c0_seq1_3 len=1172 path=[1150:0-1147 2298:1148-1171]	Haliotis_sp_Tri_111928_c0_g1_i1	214	221	yes	no	2	0.034379	84.498	2455100			1
AMSTQNSGMSESQLLTVAFETAFK	FLMQAIDRAMSTQNSG	VAFETAFKRMQALRFP	R	A	M	F	K	R	24	0	2577.21	Haliotis_sp_Tri_18127_c0_g1_i1	Haliotis_sp_Tri_18127_c0_g1_i1	224	247	yes	yes	3	4.6337e-83	167.61	7414600	492;493		2
ANCALQIGR	AFLGNIQRANCALQIG	NCALQIGRGTNFANFR	R	A	N	G	R	G	9	0	1001.51	Haliotis_sp_idb_25730_c0_g1_i1;Haliotis_sp_idb_25731_c0_g1_i1	Haliotis_sp_idb_25730_c0_g1_i1	744	752	yes	no	2	0.022054	102.95	13239000			1
ANINVVLEPEAK	EPAPTVVRANINVVLE	VVLEPEAKSALILSGA	R	A	N	A	K	S	12	0	1295.71	Haliotis_sp_idb_17014_c0_g1_i1	Haliotis_sp_idb_17014_c0_g1_i1	30	41	yes	yes	2	0.0019502	105.65	332540000			5
ANMYYLPPGAAPFR	APLPYTPRANMYYLPP	PPGAAPFRPVPSPGRH	R	A	N	F	R	P	14	0	1566.77	Haliotis_sp_idb_34528_c0_g1_i1	Haliotis_sp_idb_34528_c0_g1_i1	161	174	yes	yes	2	5.4258e-05	89.43	28489000	354		9
ANMYYLPPGAAPFRPVPSPGR	APLPYTPRANMYYLPP	RPVPSPGRHPQTLPPG	R	A	N	G	R	H	21	1	2257.15	Haliotis_sp_idb_34528_c0_g1_i1	Haliotis_sp_idb_34528_c0_g1_i1	161	181	yes	yes	3;4	1.0594e-07	66.606	132070000	354		4
ANQCEAAHCIPCIVR	PISHCDYRANQCEAAH	HCIPCIVRYPSCKGLP	R	A	N	V	R	Y	15	0	1797.81	Haliotis_sp_Tri_109450_c0_g1_i1;comp101252_c0_seq3_2 len=1445 path=[12575:0-38 12614:39-47 12623:48-159 12735:160-162 12738:163-166 12742:167-571 13147:572-810 13386:811-817 13393:818-863 13439:864-947 13523:948-949 13525:950-1444];comp101252_c0_seq1_2 len=1553 path=[18161:0-28 18190:29-80 10039:81-104 10063:105-130 10089:131-245 10204:246-361 10320:362-385 17735:386-679 13147:680-918 13386:919-9…	Haliotis_sp_Tri_109450_c0_g1_i1	160	174	yes	no	3	6.4981e-07	105.03	52744000			2
ANQLLQSPLADVLSR	VVALGGSRANQLLQSP	PLADVLSRNVPVYFTT	R	A	N	S	R	N	15	0	1623.89	Haliotis_sp_idb_18725_c0_g1_i1	Haliotis_sp_idb_18725_c0_g1_i1	466	480	yes	yes	2;3	2.7936e-33	163.99	921440000			22
ANVLMTIVTHPDQPLPLK	GSLFKRPKANVLMTIV	PDQPLPLKKLAKFPVN	K	A	N	L	K	K	18	0	1986.1	Haliotis_sp_idb_7892_c0_g1_i1;comp104004_c0_seq4_5 len=1737 path=[4425:0-35 18479:36-51 4424:52-458 4883:459-461 4886:462-1736];comp104004_c0_seq2_5 len=2658 path=[1926:0-369 17363:370-373 2300:374-383 17370:384-391 17378:392-422 17431:423-439 3891:440-950 4402:951-958 4410:959-972 4424:973-1379 4883:1380-1382 4886:1383-2657]	Haliotis_sp_idb_7892_c0_g1_i1	88	105	yes	no	3	2.4606e-05	65.231	2878200	17		1
ANVLMTIVTHPDQPLPLKK	GSLFKRPKANVLMTIV	DQPLPLKKLAKFPVND	K	A	N	K	K	L	19	1	2114.19	Haliotis_sp_idb_7892_c0_g1_i1;comp104004_c0_seq4_5 len=1737 path=[4425:0-35 18479:36-51 4424:52-458 4883:459-461 4886:462-1736];comp104004_c0_seq2_5 len=2658 path=[1926:0-369 17363:370-373 2300:374-383 17370:384-391 17378:392-422 17431:423-439 3891:440-950 4402:951-958 4410:959-972 4424:973-1379 4883:1380-1382 4886:1383-2657]	Haliotis_sp_idb_7892_c0_g1_i1	88	106	yes	no	3;4	4.1146e-14	92.474	90944000	17		11
ANWIYQMQMK	QAMDPTARANWIYQMQ	WIYQMQMKARQYYRQR	R	A	N	M	K	A	10	0	1311.61	Haliotis_sp_idb_5580_c0_g1_i1	Haliotis_sp_idb_5580_c0_g1_i1	398	407	yes	yes	2	0.0074426	81.525	37356000	409;410		2
APASPATASSSKASVVISR	TATVTVKRAPASPATA	KASVVISRSSKTSAES	R	A	P	S	R	S	19	1	1785.96	Haliotis_sp_CLC_73_c0_g1_i1	Haliotis_sp_CLC_73_c0_g1_i1	450	468	yes	yes	3	1.7115e-20	112.16	45051000			5
APATQACFDK	LCDLDEFKAPATQACF	ATQACFDKNLLVIEDI	K	A	P	D	K	N	10	0	1107.5	Haliotis_sp_idb_39663_c0_g1_i1	Haliotis_sp_idb_39663_c0_g1_i1	16	25	yes	yes	2	0.00014933	143.96	20617000			5
APCDPIVTCVGDTTLTGK	VQRVQCFRAPCDPIVT	GDTTLTGKSGECPRVT	R	A	P	G	K	S	18	0	1903.9	Haliotis_sp_idb_45304_c0_g1_i1	Haliotis_sp_idb_45304_c0_g1_i1	239	256	yes	yes	2;3	6.9836e-19	147.17	58030000			12
APCDYIIGHCIGR	CGLRPEPKAPCDYIIG	IIGHCIGREKCIPCEA	K	A	P	G	R	E	13	0	1530.71	Haliotis_sp_idb_1745_c0_g1_i1;Haliotis_sp_CLC_2232_c0_g1_i1	Haliotis_sp_idb_1745_c0_g1_i1	296	308	yes	no	2;3	0.00017321	125.54	30234000			4
APGPEPHFFDR	LRIHPDVRAPGPEPHF	PEPHFFDRHYNKGLQW	R	A	P	D	R	H	11	0	1268.59	Haliotis_sp_Tri_123348_c0_g1_i1;comp98866_c0_seq1_1 len=3558 path=[1:0-163 165:164-165 167:166-323 325:324-2413 2415:2414-2430 2432:2431-2654 2658:2655-2725 2729:2726-2749 2753:2750-2843 2847:2844-2867 2871:2868-3005 3009:3006-3029 3033:3030-3057 3061:3058-3081 3085:3082-3089 3093:3090-3113 3117:3114-3133 3137:3134-3157 3161:3158-3177 3181:3178-3201 3205:3202-3392 3396:3393-3393 3397:3394-3417 34…	Haliotis_sp_Tri_123348_c0_g1_i1	215	225	yes	no	3	0.0039834	86.463	21500000			1
APLPFPDPSTQNAALWGK	HPGPFPARAPLPFPDP	QNAALWGKDPFQITPP	R	A	P	G	K	D	18	0	1908.97	Haliotis_sp_idb_20008_c0_g1_i1;Haliotis_sp_CLC_363_c0_g1_i1	Haliotis_sp_idb_20008_c0_g1_i1	447	464	yes	no	2;3	2.8489e-13	95.57	19964000			4
APLPSHLSQNEVSSDK	IIPVQLARAPLPSHLS	QNEVSSDKSVVGEKAS	R	A	P	D	K	S	16	0	1707.84	Haliotis_sp_idb_36583_c0_g1_i1	Haliotis_sp_idb_36583_c0_g1_i1	251	266	yes	yes	2;3	9.8734e-19	157.91	1228800000			21
APNSVSHGYPHR	YSLPQSGKAPNSVSHG	VSHGYPHRGYPYPGPY	K	A	P	H	R	G	12	0	1320.63	Haliotis_sp_Tri_73035_c0_g1_i1	Haliotis_sp_Tri_73035_c0_g1_i1	453	464	yes	yes	2;4	0.000919	105.65	33227000			5
APTSGPPAGVDPSK	PYGTQGIRAPTSGPPA	PAGVDPSKIRYFGQQT	R	A	P	S	K	I	14	0	1279.64	Haliotis_sp_idb_17014_c0_g1_i1;Haliotis_sp_idb_17016_c0_g1_i1;Haliotis_sp_Tri_15512_c0_g1_i1	Haliotis_sp_idb_17014_c0_g1_i1	483	496	yes	no	2	1.4321e-22	179.65	252750000			16
AQAQTMLQSQVQK	GMTQAQARAQAQTMLQ	MLQSQVQKRLQAQANA	R	A	Q	Q	K	R	13	0	1459.75	Haliotis_sp_CLC_1125_c0_g1_i1	Haliotis_sp_CLC_1125_c0_g1_i1	784	796	yes	yes	2;3	1.415e-85	251.76	587510000	186		31
AQAQTMLQSQVQKR	GMTQAQARAQAQTMLQ	LQSQVQKRLQAQANAQ	R	A	Q	K	R	L	14	1	1615.85	Haliotis_sp_CLC_1125_c0_g1_i1	Haliotis_sp_CLC_1125_c0_g1_i1	784	797	yes	yes	3	9.7379e-07	130.2	21156000	186		3
AQNNFGSQGQTGQESFSR	LPTNSMDRAQNNFGSQ	TGQESFSRGSGVVTPS	R	A	Q	S	R	G	18	0	1941.86	Haliotis_sp_Tri_14507_c0_g1_i1	Haliotis_sp_Tri_14507_c0_g1_i1	328	345	yes	yes	2;3	5.9952e-32	149.99	35402000			5
AQTIDAGAALSDSGK	VVGDVVNKAQTIDAGA	AALSDSGKGGTTIVDG	K	A	Q	G	K	G	15	0	1403.69	Haliotis_sp_idb_3591_c0_g1_i1	Haliotis_sp_idb_3591_c0_g1_i1	1068	1082	yes	yes	2	1.3647e-16	154.69	434770000			30
AQTYLMNLYMLENQATDAQLEAMGHLMR	NKPAQFAKAQTYLMNL	EAMGHLMRQRNQDPDI	K	A	Q	M	R	Q	28	0	3255.52	Haliotis_sp_Tri_1743_c0_g1_i1	Haliotis_sp_Tri_1743_c0_g1_i1	179	206	yes	yes	3;4	4.1811e-87	148.15	58252000	485;486;487;488		8
AQVPSQATSSLDANK	HPRPDVTKAQVPSQAT	TSSLDANKMTFSFGPM	K	A	Q	N	K	M	15	0	1515.75	Haliotis_sp_idb_6290_c0_g1_i1	Haliotis_sp_idb_6290_c0_g1_i1	866	880	yes	yes	2;3	1.0014e-09	135.02	136450000			16
AQVQIQTLGQSHPQPMMVNQQR	AQANAQTRAQVQIQTL	PMMVNQQRMMTMQASA	R	A	Q	Q	R	M	22	0	2518.25	Haliotis_sp_CLC_1125_c0_g1_i1	Haliotis_sp_CLC_1125_c0_g1_i1	808	829	yes	yes	3;4	1.6292e-29	103.9	315720000	187;188		10
ASASAAASARASAYAR	ASASASARASASAAAS	ARASAYARVQVAAAAA	R	A	S	A	R	V	16	1	1480.74	Haliotis_sp_Tri_107535_c0_g1_i1;Haliotis_sp_CLC_21_c0_g1_i1	Haliotis_sp_Tri_107535_c0_g1_i1	260	275	yes	no	3	0.00012031	103.79	2094600			1
ASASVSRPVPSITISR	ASVSSPKRASASVSRP	VPSITISRHSQSVSKP	R	A	S	S	R	H	16	1	1626.91	Haliotis_sp_idb_17035_c0_g1_i1	Haliotis_sp_idb_17035_c0_g1_i1	71	86	yes	yes	2;3	2.7863e-42	162.29	28623000000			48
ASEAQSIVEAAAVR	LALAGSERASEAQSIV	IVEAAAVRDVSSVHWK	R	A	S	V	R	D	14	0	1400.73	Haliotis_sp_CLC_1485_c0_g1_i1;comp101644_c0_seq2_4 len=5041 path=[1:0-618 620:619-713 715:714-1166 1168:1167-1220 1222:1221-2965 2967:2966-5040];comp101644_c0_seq1_4 len=3009 path=[1:0-618 620:619-713 715:714-1166 1168:1167-1220 1222:1221-2965 14042:2966-3008]	Haliotis_sp_CLC_1485_c0_g1_i1	1208	1221	yes	no	2	0.00020905	102.52	10203000			4
ASHNFINR	TSLHKGPRASHNFINR	ASHNFINRSRMTRGRG	R	A	S	N	R	S	8	0	957.478	Haliotis_sp_Tri_45070_c0_g1_i1;Haliotis_sp_idb_19360_c0_g1_i1	Haliotis_sp_Tri_45070_c0_g1_i1	1124	1131	yes	no	3	0.015456	102.51	7511400			2
ASIHSTASQISSSK	SSSSTNQRASIHSTAS	ASQISSSKQTAHASKT	R	A	S	S	K	Q	14	0	1402.71	Haliotis_sp_idb_44689_c0_g1_i1;Haliotis_sp_idb_44690_c0_g1_i1;Haliotis_sp_Tri_6755_c0_g1_i1	Haliotis_sp_idb_44689_c0_g1_i1	288	301	yes	no	2;3	1.9763e-68	236.4	383260000			22
ASLDTLTGHPMGAR	DTLQTRRRASLDTLTG	TGHPMGARHAADMGYR	R	A	S	A	R	H	14	0	1425.7	Haliotis_sp_idb_3591_c0_g1_i1	Haliotis_sp_idb_3591_c0_g1_i1	1286	1299	yes	yes	2;3	1.7761e-07	134.04	462540000	357		20
ASLPANASPKEQMADK	WNLEKQVRASLPANAS	PKEQMADKIQMAITSY	R	A	S	D	K	I	16	1	1656.81	Haliotis_sp_idb_3591_c0_g1_i1	Haliotis_sp_idb_3591_c0_g1_i1	82	97	yes	yes	3	0.00017883	75.911	16089000	358		1
ASSAADINTLK	APRIPFIKASSAADIN	AADINTLKAKSADSLS	K	A	S	L	K	A	11	0	1089.57	Haliotis_sp_Tri_12080_c0_g1_i1	Haliotis_sp_Tri_12080_c0_g1_i1	603	613	yes	yes	2	9.3137e-06	156.58	214300000			7
ASTSYNMYGQMVPTDSYK	NWVLSGRRASTSYNMY	MVPTDSYKRNTYDGHL	R	A	S	Y	K	R	18	0	2041.88	comp128817_c0_seq1_3 len=906 path=[1:0-905];Haliotis_sp_idb_42198_c0_g1_i1	comp128817_c0_seq1_3 len=906 path=[1:0-905]	193	210	yes	no	2	4.76e-06	76.118	8714400	31;32		1
ASWHFFKPGFNMEQTR	LWDTYPYKASWHFFKP	GFNMEQTRDYMLKPFP	K	A	S	T	R	D	16	1	1981.93	Haliotis_sp_idb_20988_c0_g1_i1	Haliotis_sp_idb_20988_c0_g1_i1	413	428	yes	yes	4	8.9028e-05	77.24	25159000	300		1
ATAVMPDGQFK	GYPAPNFKATAVMPDG	VMPDGQFKDISLSEYK	K	A	T	F	K	D	11	0	1163.56	comp51700_c0_seq3_3 len=645 path=[1:0-572 574:573-644]	comp51700_c0_seq3_3 len=645 path=[1:0-572 574:573-644]	33	43	yes	yes	2	0.0010005	121.36	34940000	47		14
ATIHFFNPDGR	TLTWQGGRATIHFFNP	HFFNPDGRYAELCIGN	R	A	T	G	R	Y	11	0	1273.62	Haliotis_sp_Tri_29101_c0_g1_i1;Haliotis_sp_CLC_652_c0_g1_i1	Haliotis_sp_Tri_29101_c0_g1_i1	228	238	yes	no	2;3	7.365e-05	110.08	423050000			16
ATRPEFTIR	QSVAVTLKATRPEFTI	TRPEFTIRGFLVTLLT	K	A	T	I	R	G	9	1	1089.59	Haliotis_sp_Tri_61496_c0_g1_i1	Haliotis_sp_Tri_61496_c0_g1_i1	91	99	yes	yes	3	0.0022044	125.75	342460000			24
AVAGTSGGQANAGR	QQVGLLGRAVAGTSGG	GGQANAGRGNQNLERS	R	A	V	G	R	G	14	0	1215.6	Haliotis_sp_Tri_1743_c0_g1_i1	Haliotis_sp_Tri_1743_c0_g1_i1	96	109	yes	yes	2	7.8757e-12	158.42	7983400			4
AVFPSIVGRPR	FAGDDAPRAVFPSIVG	PSIVGRPRHQGVMVGM	R	A	V	P	R	H	11	1	1197.7	tr|B3TK83|B3TK83_HALDV Beta-actin 2 OS=Haliotis diversicolor PE=2 SV=1;tr|Q256S1|Q256S1_HALTU Actin OS=Haliotis tuberculata GN=actin PE=2 SV=1;tr|B3SNT2|B3SNT2_HALDV Actin OS=Haliotis diversicolor PE=2 SV=1;Haliotis_sp_Tri_131427_c0_g1_i1;comp103470_c1_seq20_6 len=1319 path=[18001:0-239 25907:240-242 1593:243-278 25943:279-283 25948:284-287 25952:288-331 21354:332-362 1713:363-373 26024:374-391 1…	tr|B3TK83|B3TK83_HALDV Beta-actin 2 OS=Haliotis diversicolor PE=2 SV=1	29	39	yes	no	3	0.00096461	117.7	49035000			6
AVPEALSMNLPK	ATKELDCKAVPEALSM	ALSMNLPKYYPLSCDD	K	A	V	P	K	Y	12	0	1268.68	Haliotis_sp_idb_34528_c0_g1_i1	Haliotis_sp_idb_34528_c0_g1_i1	326	337	yes	yes	2	0.0092903	74.611	12963000000	355		8
AVRPTGGKPGEVIVK	RQKSISGRAVRPTGGK	KPGEVIVKTCQEEGIS	R	A	V	V	K	T	15	2	1506.89	Haliotis_sp_Tri_129753_c0_g1_i1;comp102930_c0_seq1_5 len=2482 path=[1:0-245 247:246-278 280:279-294 296:295-442 444:443-462 8038:463-516 521:517-619 8120:620-636 5253:637-652 8145:653-741 5172:742-760 764:761-1008 8270:1009-1029 1033:1030-1105 1109:1106-1125 8321:1126-1152 1156:1153-1341 1345:1342-1358 1362:1359-1441 5058:1442-1490 1494:1491-1514 8477:1515-1535 1539:1536-1645 5572:1646-1649 1653:…	Haliotis_sp_Tri_129753_c0_g1_i1	87	101	yes	no	3;4	1.9655e-08	106.42	26875000			2
AVYDAFVVEAQQSGRPR	QHYTEMLKAVYDAFVV	AQQSGRPRLMLTAAVA	K	A	V	P	R	L	17	1	1891.95	Haliotis_sp_CLC_2296_c0_g1_i1	Haliotis_sp_CLC_2296_c0_g1_i1	179	195	yes	yes	3	2.797e-13	100.43	16935000			3
AYKPANAPDNFR	GKDIMDVKAYKPANAP	ANAPDNFRATSNLHVF	K	A	Y	F	R	A	12	1	1362.67	Haliotis_sp_Tri_53798_c0_g1_i1;Haliotis_sp_idb_13782_c0_g1_i1;comp87007_c0_seq1_6 len=892 path=[870:0-172 1762:173-187 1058:188-259 2040:260-266 1137:267-334 1838:335-340 1211:341-464 1335:465-527 1398:528-891]	Haliotis_sp_Tri_53798_c0_g1_i1	49	60	yes	no	3	0.0030534	89.301	4170200			1
AYSQAVRYYTKAK	LKKCIELKAYSQAVRY	VRYYTKAKRVLHQYQH	K	A	Y	A	K	R	13	2	1547.81	Haliotis_sp_CLC_11182_c0_g1_i1;comp95660_c0_seq1_3 len=2674 path=[1:0-159 161:160-163 165:164-900 902:901-913 915:914-1289 1291:1290-1431 1433:1432-1794 1796:1795-1819 1821:1820-2673]	Haliotis_sp_CLC_11182_c0_g1_i1	175	187	yes	no	2	0.0014976	105.03	14793000		22	1
AYYFSTGYGGFTDHTEDAVNQLAK	REFCGLPRAYYFSTGY	DAVNQLAKAYPGLSPD	R	A	Y	A	K	A	24	0	2654.19	Haliotis_sp_idb_25746_c0_g1_i1;Haliotis_sp_idb_25748_c0_g1_i1;Haliotis_sp_CLC_532_c0_g1_i1	Haliotis_sp_idb_25746_c0_g1_i1	523	546	yes	no	3	5.0566e-16	88.09	33000000			9
CESSEIFDPIQK	GRIKATLKCESSEIFD	EIFDPIQKSCTSKILE	K	C	E	Q	K	S	12	0	1451.66	Haliotis_sp_idb_982_c0_g1_i1	Haliotis_sp_idb_982_c0_g1_i1	215	226	yes	yes	2	4.3295e-18	180.2	27556000			5
CETQEYVDQMK	GACCPSDRCETQEYVD	QEYVDQMKKYWNNCAP	R	C	E	M	K	K	11	0	1429.59	Haliotis_sp_Tri_3731_c0_g1_i1;comp92088_c0_seq1_4 len=674 path=[1:0-31 33:32-76 2470:77-121 123:122-145 2497:146-154 2506:155-188 190:189-256 258:257-272 2583:273-294 296:295-328 2621:329-339 341:340-350 352:351-447 2654:448-448 450:449-468 470:469-525 2678:526-531 2684:532-673]	Haliotis_sp_Tri_3731_c0_g1_i1	114	124	yes	no	2	1.3209e-16	181.31	6177500	500		4
CETQEYVDQMKK	GACCPSDRCETQEYVD	EYVDQMKKYWNNCAPP	R	C	E	K	K	Y	12	1	1557.68	Haliotis_sp_Tri_3731_c0_g1_i1;comp92088_c0_seq1_4 len=674 path=[1:0-31 33:32-76 2470:77-121 123:122-145 2497:146-154 2506:155-188 190:189-256 258:257-272 2583:273-294 296:295-328 2621:329-339 341:340-350 352:351-447 2654:448-448 450:449-468 470:469-525 2678:526-531 2684:532-673]	Haliotis_sp_Tri_3731_c0_g1_i1	114	125	yes	no	3	0.00019652	92.295	758830	500		1
CEYWAILTK	RRYEPRLRCEYWAILT	EYWAILTKYCRIVGTN	R	C	E	T	K	Y	9	0	1182.57	Haliotis_sp_idb_1745_c0_g1_i1;Haliotis_sp_CLC_2232_c0_g1_i1	Haliotis_sp_idb_1745_c0_g1_i1	1413	1421	yes	no	2	0.012291	123.75	10913000			1
CFGWSSGGTGDLWK	GCGETWSRCFGWSSGG	GGTGDLWKSCNERCKD	R	C	F	W	K	S	14	0	1556.67	Haliotis_sp_idb_62592_c0_g1_i1	Haliotis_sp_idb_62592_c0_g1_i1	85	98	yes	yes	2	0.001862	89.231	3808000			1
CGGGDLCSLPR	TLEDCRRRCGGGDLCS	GDLCSLPRDPGPCKAA	R	C	G	P	R	D	11	0	1190.52	comp84928_c0_seq1_4 len=593 path=[571:0-73 645:74-129 1852:130-130 1387:131-175 1872:176-361 933:362-413 985:414-445 1017:446-450 1022:451-592];sp|P86733|KCP_HALAI BPTI/Kunitz domain-containing protein (Fragment) OS=Haliotis asinina PE=1 SV=1	comp84928_c0_seq1_4 len=593 path=[571:0-73 645:74-129 1852:130-130 1387:131-175 1872:176-361 933:362-413 985:414-445 1017:446-450 1022:451-592]	104	114	yes	no	2	1.809e-07	131.83	260310000			4
CGGGVLCSLPR	TLEDCRRRCGGGVLCS	GVLCSLPRDPGPCDAD	R	C	G	P	R	D	11	0	1174.56	Haliotis_sp_CLC_148_c0_g1_i1;Haliotis_sp_Tri_94747_c0_g1_i1	Haliotis_sp_CLC_148_c0_g1_i1	76	86	yes	no	2	0.0010915	107.06	431370000			9
CGVCGDPWQGPK	QHHFQDGKCGVCGDPW	GDPWQGPKRNEPNGIY	K	C	G	P	K	R	12	0	1359.57	Haliotis_sp_CLC_1125_c0_g1_i1	Haliotis_sp_CLC_1125_c0_g1_i1	72	83	yes	yes	2	0.00092073	123.67	28782000			3
CINALAADPSCHQYTAQAVSSIQVLEQQHK	SSVSNYSKCINALAAD	QVLEQQHKVACGEDGG	K	C	I	H	K	V	30	0	3366.61	Haliotis_sp_Tri_83476_c0_g1_i1	Haliotis_sp_Tri_83476_c0_g1_i1	223	252	yes	yes	4	5.9309e-52	118.57	44553000			4
CMCDNPPTKPSEPDAIK	GLVWTQAKCMCDNPPT	PSEPDAIKDLPIFSSG	K	C	M	I	K	D	17	1	1958.85	Haliotis_sp_idb_42414_c0_g1_i1;comp188351_c0_seq1_6 len=718 path=[1:0-717]	Haliotis_sp_idb_42414_c0_g1_i1	158	174	yes	no	3	5.5349e-19	144.97	108210000	394		7
CNCQEIHDGCDKRPLSR	LEVFKADRCNCQEIHD	CDKRPLSRDGTVFEQR	R	C	N	S	R	D	17	2	2143.93	Haliotis_sp_idb_5218_c0_g1_i1	Haliotis_sp_idb_5218_c0_g1_i1	113	129	yes	yes	3;4	2.5549e-06	96.208	18367000			2
CNVQQVQCFR	IRCARGLKCNVQQVQC	VQQVQCFRAPCDPIVT	K	C	N	F	R	A	10	0	1337.6	Haliotis_sp_idb_45304_c0_g1_i1;Haliotis_sp_idb_45305_c0_g1_i1	Haliotis_sp_idb_45304_c0_g1_i1	323	332	yes	no	2	6.5582e-12	196.88	59862000			6
CNVWYPYR	FCNSVQERCNVWYPYR	CNVWYPYRTPNSVCNN	R	C	N	Y	R	T	8	0	1156.51	Haliotis_sp_idb_25746_c0_g1_i1;Haliotis_sp_idb_25748_c0_g1_i1	Haliotis_sp_idb_25746_c0_g1_i1	82	89	yes	no	2	0.040112	127.12	53464000			1
CPLELGQPCGSLTQR	APCGCCPKCPLELGQP	PCGSLTQRCQFDLWCF	K	C	P	Q	R	C	15	0	1714.81	comp70759_c0_seq1_2 len=449 path=[1:0-87 89:88-101 103:102-218 220:219-370 372:371-448]	comp70759_c0_seq1_2 len=449 path=[1:0-87 89:88-101 103:102-218 220:219-370 372:371-448]	66	80	yes	yes	2;3	5.5108e-52	209.39	8482800000			40
CQFDLWCFK	PCGSLTQRCQFDLWCF	QFDLWCFKSSGNKIEA	R	C	Q	F	K	S	9	0	1302.55	comp70759_c0_seq1_2 len=449 path=[1:0-87 89:88-101 103:102-218 220:219-370 372:371-448]	comp70759_c0_seq1_2 len=449 path=[1:0-87 89:88-101 103:102-218 220:219-370 372:371-448]	81	89	yes	yes	2	0.0048437	140.11	1487300000			9
CQFDLWCFKSSGNK	PCGSLTQRCQFDLWCF	CFKSSGNKIEAYKNVP	R	C	Q	N	K	I	14	1	1775.78	comp70759_c0_seq1_2 len=449 path=[1:0-87 89:88-101 103:102-218 220:219-370 372:371-448]	comp70759_c0_seq1_2 len=449 path=[1:0-87 89:88-101 103:102-218 220:219-370 372:371-448]	81	94	yes	yes	3	0.0042564	73.834	7507600			1
CQFDLWCLR	PCGSFTQRCQFDLWCL	QFDLWCLRRKGNKIEA	R	C	Q	L	R	R	9	0	1296.57	sp|P82595|PLS_HALLA Perlustrin OS=Haliotis laevigata PE=1 SV=2	sp|P82595|PLS_HALLA Perlustrin OS=Haliotis laevigata PE=1 SV=2	49	57	yes	yes	2	6.3461e-05	180.44	60130000			3
CSPRPVEKEPCEFLSIR	CVEYIMAKCSPRPVEK	PCEFLSIRRQYCTTDG	K	C	S	I	R	R	17	2	2103.02	Haliotis_sp_idb_1745_c0_g1_i1;Haliotis_sp_CLC_2232_c0_g1_i1	Haliotis_sp_idb_1745_c0_g1_i1	1059	1075	yes	no	3	8.6006e-06	85.563	2682100			1
CSQVMLDR	QSQQIQTKCSQVMLDR	CSQVMLDRSNGRPAVN	K	C	S	D	R	S	8	0	1007.45	comp49273_c0_seq1_2 len=963 path=[941:0-578 1520:579-686 1628:687-914 1856:915-962];Haliotis_sp_Tri_105572_c0_g1_i1;Haliotis_sp_idb_46434_c0_g1_i1	comp49273_c0_seq1_2 len=963 path=[941:0-578 1520:579-686 1628:687-914 1856:915-962]	203	210	yes	no	2	0.027929	102.07	0			1
CSSDLKDSEKR	________________	DLKDSEKRLSDGASDD	-	C	S	K	R	L	11	2	1323.61	Haliotis_sp_Tri_133338_c0_g1_i1	Haliotis_sp_Tri_133338_c0_g1_i1	1	11	yes	yes	2;3	0.00049638	112.13	592100000			9
CTCDHGTSPNVVVPR	GTVYHQSKCTCDHGTS	SPNVVVPRVSGHASGA	K	C	T	P	R	V	15	0	1697.76	Haliotis_sp_idb_26568_c0_g1_i1;Haliotis_sp_idb_26567_c0_g1_i1;Haliotis_sp_CLC_2527_c0_g1_i1	Haliotis_sp_idb_26568_c0_g1_i1	61	75	yes	no	3	7.212e-11	139.3	52299000			9
CTGQGEVFDPIAR	GLVDMVKRCTGQGEVF	EVFDPIARLCTTNYKP	R	C	T	A	R	L	13	0	1448.67	Haliotis_sp_idb_1745_c0_g1_i1;Haliotis_sp_CLC_2232_c0_g1_i1	Haliotis_sp_idb_1745_c0_g1_i1	203	215	yes	no	2	4.02e-18	178.84	186020000			13
CVLQIAQR	FNWRPKVKCVLQIAQR	CVLQIAQRVTSGYVYD	K	C	V	Q	R	V	8	0	986.533	Haliotis_sp_Tri_53798_c0_g1_i1;Haliotis_sp_idb_13782_c0_g1_i1;comp87007_c0_seq1_6 len=892 path=[870:0-172 1762:173-187 1058:188-259 2040:260-266 1137:267-334 1838:335-340 1211:341-464 1335:465-527 1398:528-891]	Haliotis_sp_Tri_53798_c0_g1_i1	183	190	yes	no	2	0.017952	148.33	28844000			3
CVQAGAIGMCCPLYVNK	PATFRGRRCVQAGAIG	CCPLYVNKRAIDSTAN	R	C	V	N	K	R	17	0	1939.88	Haliotis_sp_CLC_12027_c0_g1_i1;Haliotis_sp_idb_54497_c0_g1_i1;Haliotis_sp_idb_41452_c0_g1_i1	Haliotis_sp_CLC_12027_c0_g1_i1	143	159	yes	no	2;3	4.9611e-25	160.78	8386400000	206		33
CVQAGAIGMCCPLYVNKR	PATFRGRRCVQAGAIG	CPLYVNKRAIDSTANM	R	C	V	K	R	A	18	1	2095.98	Haliotis_sp_CLC_12027_c0_g1_i1;Haliotis_sp_idb_54497_c0_g1_i1	Haliotis_sp_CLC_12027_c0_g1_i1	143	160	yes	no	3;4	4.8355e-32	131.72	472080000	206		10
CYIVGSPLNAR	SSLVHCEKCYIVGSPL	VGSPLNAREFVLHYGG	K	C	Y	A	R	E	11	0	1248.63	Haliotis_sp_idb_5218_c0_g1_i1	Haliotis_sp_idb_5218_c0_g1_i1	77	87	yes	yes	2	2.5209e-08	140.49	945320000			3
CYNHDQQIQIR	GAYFGNPKCYNHDQQI	HDQQIQIRDWLKKLER	K	C	Y	I	R	D	11	0	1473.68	Haliotis_sp_Tri_73035_c0_g1_i1	Haliotis_sp_Tri_73035_c0_g1_i1	644	654	yes	yes	2;3	2.2799e-61	247.3	6281600000			57
CYRPEKPGSCPPR	CGKPGCRRCYRPEKPG	KPGSCPPRKYDAGVCV	R	C	Y	P	R	K	13	2	1602.74	comp236269_c0_seq1_4 len=272 path=[250:0-271];sp|P84811|PWAP_HALLA Perlwapin OS=Haliotis laevigata PE=1 SV=1	sp|P84811|PWAP_HALLA Perlwapin OS=Haliotis laevigata PE=1 SV=1	85	97	no	no	3;4	2.2703e-05	136.24	5992200000			21
DACQYLTNTQTYTGAPCTKPSCAGK	CGSSPMVKDACQYLTN	TKPSCAGKIDGLHYFP	K	D	A	G	K	I	25	1	2792.22	Haliotis_sp_idb_1745_c0_g1_i1;Haliotis_sp_CLC_2232_c0_g1_i1	Haliotis_sp_idb_1745_c0_g1_i1	1563	1587	yes	no	3	1.3257e-20	99.838	11877000			1
DAFTTESQQAGR	VTLCKELKDAFTTESQ	TESQQAGRESLLLTAA	K	D	A	G	R	E	12	0	1309.59	comp79626_c0_seq1_4 len=1656 path=[1634:0-1091 2726:1092-1132 2767:1133-1655]	comp79626_c0_seq1_4 len=1656 path=[1634:0-1091 2726:1092-1132 2767:1133-1655]	191	202	yes	yes	2	3.2946e-13	151.79	3236100			4
DALVWNHATGR	REAYSYLRDALVWNHA	VWNHATGRFGAQIGLD	R	D	A	G	R	F	11	0	1238.62	Haliotis_sp_Tri_25106_c0_g1_i1	Haliotis_sp_Tri_25106_c0_g1_i1	221	231	yes	yes	2	0.0015854	128.85	12059000			1
DAMLEDQSSYFQCQDQR	RGKADGYKDAMLEDQS	YFQCQDQRTTIVSCPG	K	D	A	Q	R	T	17	0	2119.86	Haliotis_sp_idb_1745_c0_g1_i1;Haliotis_sp_CLC_2232_c0_g1_i1	Haliotis_sp_idb_1745_c0_g1_i1	1292	1308	yes	no	3	1.6768e-12	109.1	23091000	277		5
DANNVLLDPSLK	CGTGSCCRDANNVLLD	VLLDPSLKNDDFAPST	R	D	A	L	K	N	12	0	1297.69	Haliotis_sp_Tri_3731_c0_g1_i1;comp92088_c0_seq1_4 len=674 path=[1:0-31 33:32-76 2470:77-121 123:122-145 2497:146-154 2506:155-188 190:189-256 258:257-272 2583:273-294 296:295-328 2621:329-339 341:340-350 352:351-447 2654:448-448 450:449-468 470:469-525 2678:526-531 2684:532-673]	Haliotis_sp_Tri_3731_c0_g1_i1	53	64	yes	no	2	0.0022064	102.87	72803000			6
DANNVLLDPSLKNDDFAPSTNR	CGTGSCCRDANNVLLD	DFAPSTNRGTCKPGSA	R	D	A	N	R	G	22	1	2415.17	Haliotis_sp_Tri_3731_c0_g1_i1;comp92088_c0_seq1_4 len=674 path=[1:0-31 33:32-76 2470:77-121 123:122-145 2497:146-154 2506:155-188 190:189-256 258:257-272 2583:273-294 296:295-328 2621:329-339 341:340-350 352:351-447 2654:448-448 450:449-468 470:469-525 2678:526-531 2684:532-673]	Haliotis_sp_Tri_3731_c0_g1_i1	53	74	yes	no	3	6.4459e-14	87.319	1980600			1
DAQPLASNVLR	ELCGKTRRDAQPLASN	PLASNVLRMTYLTEIP	R	D	A	L	R	M	11	0	1182.64	Haliotis_sp_idb_2814_c0_g1_i1	Haliotis_sp_idb_2814_c0_g1_i1	411	421	yes	yes	2	3.7551e-07	123.62	30948000			2
DASFLSDHPR	NRMSQTSRDASFLSDH	SFLSDHPRSSMSQSSD	R	D	A	P	R	S	10	0	1143.53	Haliotis_sp_idb_3591_c0_g1_i1	Haliotis_sp_idb_3591_c0_g1_i1	686	695	yes	yes	2;3	1.8888e-21	186.78	8976400000			67
DASGLNLITQK	FLPPQNNKDASGLNLI	GLNLITQKTKLPRRAG	K	D	A	Q	K	T	11	0	1158.62	Haliotis_sp_idb_14486_c0_g1_i1;comp103784_c0_seq4_5 len=1930 path=[22454:0-622 6128:623-751 6257:752-1488 6994:1489-1929];comp103784_c0_seq2_6 len=3095 path=[17195:0-71 17267:72-96 17292:97-853 18049:854-854 18050:855-875 25252:876-1229 18425:1230-1741 6082:1742-1771 6112:1772-1787 6128:1788-1916 6257:1917-2653 6994:2654-3094]	Haliotis_sp_idb_14486_c0_g1_i1	161	171	yes	no	2	0.00068971	139.32	43101000			1
DASVLDIPSYCR	NDFYPGIRDASVLDIP	LDIPSYCRF_______	R	D	A	C	R	F	12	0	1394.65	Haliotis_sp_CLC_1876_c0_g1_i1	Haliotis_sp_CLC_1876_c0_g1_i1	188	199	yes	yes	2	0.0017898	90.614	493980			1
DATNVGDEGGFAPNILENK	VIKEKYGKDATNVGDE	APNILENKEALELLKT	K	D	A	N	K	E	19	0	1959.92	comp80185_c0_seq1_5 len=1716 path=[1:0-517 519:518-558 3443:559-568 570:569-864 866:865-889 891:890-1715]	comp80185_c0_seq1_5 len=1716 path=[1:0-517 519:518-558 3443:559-568 570:569-864 866:865-889 891:890-1715]	236	254	yes	yes	2	1.7267e-06	74.732	1150600			1
DCGAPCHINNPTCK	RYACLGSRDCGAPCHI	HINNPTCKNFADGLNV	R	D	C	C	K	N	14	0	1642.66	comp94219_c0_seq16_4 len=775 path=[6877:0-451 12503:452-471 12523:472-474 12563:475-476 2962:477-529 3015:530-530 424:531-628 522:629-632 526:633-682 12796:683-683 577:684-774];comp94219_c0_seq15_4 len=827 path=[6877:0-451 12503:452-471 12523:472-474 12563:475-476 2962:477-529 3015:530-530 424:531-628 522:629-632 526:633-682 8350:683-826]	comp94219_c0_seq16_4 len=775 path=[6877:0-451 12503:452-471 12523:472-474 12563:475-476 2962:477-529 3015:530-530 424:531-628 522:629-632 526:633-682 12796:683-683 577:684-774]	142	155	yes	no	3	0.00075715	81.632	33750000			2
DCPSNHIYNK	SGNQWFSKDCPSNHIY	PSNHIYNKHACGCIPE	K	D	C	N	K	H	10	0	1246.54	Haliotis_sp_Tri_35519_c0_g1_i1;Haliotis_sp_idb_43536_c0_g1_i1	Haliotis_sp_Tri_35519_c0_g1_i1	75	84	yes	no	3	0.0062128	79.148	620640			1
DEASIQTFCR	FNPSTTPKDEASIQTF	ASIQTFCRDNMDSIVK	K	D	E	C	R	D	10	0	1225.54	Haliotis_sp_idb_36785_c0_g1_i1;comp93624_c0_seq2_4 len=1542 path=[76:0-21 1724:22-161 1864:162-198 5133:199-215 1918:216-224 1927:225-264 5160:265-269 5165:270-279 1982:280-299 2002:300-614 2317:615-1113 2816:1114-1382 3085:1383-1467 5318:1468-1485 3188:1486-1541]	Haliotis_sp_idb_36785_c0_g1_i1	79	88	yes	no	2	0.027952	90.827	12060000			1
DESGSNTFVLK	LTFSHGIKDESGSNTF	GSNTFVLKKKNVQIIE	K	D	E	L	K	K	11	0	1195.57	Haliotis_sp_CLC_146_c0_g1_i1;Haliotis_sp_Tri_105374_c0_g1_i1;Haliotis_sp_idb_13068_c0_g1_i1	Haliotis_sp_CLC_146_c0_g1_i1	714	724	yes	no	2	0.003985	107.03	24152000			2
DFMIQGGDFTR	SKFHRVIKDFMIQGGD	IQGGDFTRGDGTGGKS	K	D	F	T	R	G	11	0	1285.58	Haliotis_sp_Tri_97777_c0_g1_i1;comp88441_c0_seq3_1 len=1542 path=[1563:0-601 2165:602-827 4392:828-847 3856:848-849 2456:850-877 2484:878-1541];comp88441_c0_seq2_1 len=1583 path=[1563:0-601 2165:602-827 4392:828-847 4412:848-890 2456:891-918 2484:919-1582];comp59451_c0_seq1_4 len=672 path=[650:0-671]	Haliotis_sp_Tri_97777_c0_g1_i1	88	98	yes	no	2	0.0040382	94.767	25440000	69		4
DFSDPGMMSNR	VRLQNARRDFSDPGMM	DPGMMSNRMSQTSRDA	R	D	F	N	R	M	11	0	1255.5	Haliotis_sp_idb_3591_c0_g1_i1	Haliotis_sp_idb_3591_c0_g1_i1	669	679	yes	yes	2	0.000513	110.08	277380000	359;360		12
DFTIGPDEADFSFR	LTQLDYRRDFTIGPDE	DEADFSFRAILRDMDV	R	D	F	F	R	A	14	0	1615.72	Haliotis_sp_idb_64214_c0_g1_i1	Haliotis_sp_idb_64214_c0_g1_i1	42	55	no	no	2	0.0039417	81.632	6248700			1
DFTIGPNETDFTIGPDETAR	LTQLDYRRDFTIGPNE	IGPDETARVSPILLSQ	R	D	F	A	R	V	20	0	2195	comp91920_c0_seq3_1 len=597 path=[1:0-45 47:46-58 60:59-105 3114:106-130 3139:131-184 170:185-200 6194:201-255 241:256-280 266:281-547 533:548-571 4603:572-596]	comp91920_c0_seq3_1 len=597 path=[1:0-45 47:46-58 60:59-105 3114:106-130 3139:131-184 170:185-200 6194:201-255 241:256-280 266:281-547 533:548-571 4603:572-596]	128	147	yes	yes	2	1.5763e-27	150.69	23743000			2
DGNDITEEMVSR	DKSVLLLKDGNDITEE	ITEEMVSRELMTYDYG	K	D	G	S	R	E	12	0	1364.59	Haliotis_sp_CLC_1485_c0_g1_i1;Haliotis_sp_idb_12235_c0_g1_i1;comp101644_c0_seq2_4 len=5041 path=[1:0-618 620:619-713 715:714-1166 1168:1167-1220 1222:1221-2965 2967:2966-5040]	Haliotis_sp_CLC_1485_c0_g1_i1	632	643	yes	no	2	0.0030031	74.987	0	211		1
DGTVFEQR	CDKRPLSRDGTVFEQR	DGTVFEQRTMAGNWET	R	D	G	Q	R	T	8	0	950.446	Haliotis_sp_idb_5218_c0_g1_i1;Haliotis_sp_idb_5212_c0_g1_i1	Haliotis_sp_idb_5218_c0_g1_i1	130	137	yes	no	2	0.031321	107.29	11284000			2
DGVGGLDLPGLLQR	IEYSGNSRDGVGGLDL	DLPGLLQRMRSLPGQS	R	D	G	Q	R	M	14	0	1408.77	comp64512_c0_seq1_1 len=973 path=[1:0-376 378:377-715 717:716-972];Haliotis_sp_Tri_28744_c0_g1_i1	comp64512_c0_seq1_1 len=973 path=[1:0-376 378:377-715 717:716-972]	170	183	yes	no	2	0.00039197	115.12	26892000			13
DHTLVTCGSSPMVK	DVESRACKDHTLVTCG	CGSSPMVKDACQYLTN	K	D	H	V	K	D	14	0	1530.72	Haliotis_sp_idb_1745_c0_g1_i1;Haliotis_sp_CLC_2232_c0_g1_i1	Haliotis_sp_idb_1745_c0_g1_i1	1549	1562	yes	no	2;3	2.7279e-11	148.48	10349000	278		5
DIAPNPEAGVGSNVIANSVSGVR	NIGVTATRDIAPNPEA	ANSVSGVRTNTLISYT	R	D	I	V	R	T	23	0	2222.13	Haliotis_sp_idb_27866_c0_g1_i1	Haliotis_sp_idb_27866_c0_g1_i1	21	43	yes	yes	2;3	4.6356e-29	107.56	15027000			4
DIECTAATMDIHIPR	SSGTVERKDIECTAAT	TMDIHIPRTLLPTHKV	K	D	I	P	R	T	15	0	1741.81	comp101638_c0_seq5_5 len=1626 path=[2732:0-74 10580:75-88 10594:89-96 2829:97-107 2840:108-110 2843:111-137 7690:138-156 2889:157-160 2893:161-208 8024:209-223 10658:224-253 10688:254-275 3004:276-354 9007:355-414 3142:415-524 3252:525-1187 3915:1188-1601 10991:1602-1602 10992:1603-1625];comp101638_c0_seq1_5 len=2332 path=[2732:0-74 10580:75-88 10594:89-96 2829:97-107 2840:108-110 2843:111-137 76…	comp101638_c0_seq5_5 len=1626 path=[2732:0-74 10580:75-88 10594:89-96 2829:97-107 2840:108-110 2843:111-137 7690:138-156 2889:157-160 2893:161-208 8024:209-223 10658:224-253 10688:254-275 3004:276-354 9007:355-414 3142:415-524 3252:525-1187 3915:1188-1601 10991:1602-1602 10992:1603-1625]	27	41	yes	no	3	0.00010453	83.692	6952000	4		2
DILEPMFER	ATLEPGAKDILEPMFE	ILEPMFERREDISKYT	K	D	I	E	R	R	9	0	1148.55	Haliotis_sp_idb_32603_c0_g1_i1;Haliotis_sp_idb_32602_c0_g1_i1;comp118790_c0_seq1_1 len=1114 path=[1:0-1113]	Haliotis_sp_idb_32603_c0_g1_i1	803	811	yes	no	2	0.029409	68.657	30762000			2
DINAGINETPK	PRMSDQSRDINAGINE	AGINETPKSTMPTGRS	R	D	I	P	K	S	11	0	1170.59	Haliotis_sp_idb_6290_c0_g1_i1	Haliotis_sp_idb_6290_c0_g1_i1	826	836	yes	yes	2	0.0028567	119.39	53085000			5
DITGFNADNTIVVGSLYKPENTK	PDKTSIVKDITGFNAD	LYKPENTKTGGDSVVT	K	D	I	T	K	T	23	1	2495.25	Haliotis_sp_idb_36583_c0_g1_i1	Haliotis_sp_idb_36583_c0_g1_i1	157	179	yes	yes	3	2.0079e-43	128.88	98008000			14
DITVFDIPPYC	NDFYPGIRDITVFDIP	VFDIPPYC________	R	D	I	Y	C	-	11	0	1338.62	Haliotis_sp_Tri_31892_c0_g1_i1;comp22593_c0_seq1_3 len=735 path=[1:0-734];Haliotis_sp_Tri_31898_c0_g1_i1;Haliotis_sp_idb_24481_c0_g1_i1	Haliotis_sp_Tri_31898_c0_g1_i1	188	198	no	no	2	0.026992	82.645	63002000			1
DITVFDIPPYCNE	NDFYPGIRDITVFDIP	DIPPYCNE________	R	D	I	N	E	-	13	0	1581.7	Haliotis_sp_idb_22001_c0_g1_i1	Haliotis_sp_idb_22001_c0_g1_i1	218	230	yes	yes	2	0.0030901	79.492	898100			1
DITVFDIPTYCNE	NDFYPGIRDITVFDIP	DIPTYCNE________	R	D	I	N	E	-	13	0	1585.7	Haliotis_sp_idb_22004_c0_g1_i1	Haliotis_sp_idb_22004_c0_g1_i1	218	230	yes	yes	2	0.0019091	100.04	60736000			3
DKTPSVLISSQSSSSR	PYRMYNSRDKTPSVLI	SSQSSSSRFSHKQPPP	R	D	K	S	R	F	16	1	1677.85	Haliotis_sp_CLC_1125_c0_g1_i1	Haliotis_sp_CLC_1125_c0_g1_i1	442	457	yes	yes	2;3	8.2591e-11	106.93	452210000			10
DLGNYLWNDYQCQK	EHCLELRRDLGNYLWN	WNDYQCQKPSHFICEK	R	D	L	Q	K	P	14	0	1815.79	tr|F8J3D2|F8J3D2_HALLA Perlucin C protein OS=Haliotis laevigata GN=perlucin C PE=2 SV=1;tr|F8J3D1|F8J3D1_HALLA Perlucin B protein OS=Haliotis laevigata GN=perlucin B PE=2 SV=1;tr|F8J3D0|F8J3D0_HALLA Perlucin A2 protein OS=Haliotis laevigata GN=perlucin A2 PE=2 SV=1;sp|P82596|PLC_HALLA Perlucin OS=Haliotis laevigata PE=1 SV=3	tr|F8J3D2|F8J3D2_HALLA Perlucin C protein OS=Haliotis laevigata GN=perlucin C PE=2 SV=1	126	139	no	no	2	2.2659e-06	132.24	42506000			5
DLGNYLWNDYQCQKPSHFICEK	EHCLELRRDLGNYLWN	PSHFICEKERIPYTNS	R	D	L	E	K	E	22	1	2814.25	tr|F8J3D2|F8J3D2_HALLA Perlucin C protein OS=Haliotis laevigata GN=perlucin C PE=2 SV=1;tr|F8J3D1|F8J3D1_HALLA Perlucin B protein OS=Haliotis laevigata GN=perlucin B PE=2 SV=1;tr|F8J3D0|F8J3D0_HALLA Perlucin A2 protein OS=Haliotis laevigata GN=perlucin A2 PE=2 SV=1;sp|P82596|PLC_HALLA Perlucin OS=Haliotis laevigata PE=1 SV=3	tr|F8J3D2|F8J3D2_HALLA Perlucin C protein OS=Haliotis laevigata GN=perlucin C PE=2 SV=1	126	147	no	no	3;4	1.3523e-14	110.75	209190000			8
DLSANEMTHSK	HAGFTSNRDLSANEMT	ANEMTHSKMSPGMSHQ	R	D	L	S	K	M	11	0	1231.55	Haliotis_sp_idb_3591_c0_g1_i1	Haliotis_sp_idb_3591_c0_g1_i1	632	642	yes	yes	2;3	0.0015222	105.46	18501000	361		11
DLYANTVLSGGTTMYPGIADR	KCDVDIRKDLYANTVL	MYPGIADRMQKEITAL	K	D	L	D	R	M	21	0	2214.06	tr|B3TK83|B3TK83_HALDV Beta-actin 2 OS=Haliotis diversicolor PE=2 SV=1;tr|Q256S1|Q256S1_HALTU Actin OS=Haliotis tuberculata GN=actin PE=2 SV=1;tr|B3SNT2|B3SNT2_HALDV Actin OS=Haliotis diversicolor PE=2 SV=1;Haliotis_sp_Tri_131427_c0_g1_i1;comp103470_c1_seq20_6 len=1319 path=[18001:0-239 25907:240-242 1593:243-278 25943:279-283 25948:284-287 25952:288-331 21354:332-362 1713:363-373 26024:374-391 1…	tr|B3TK83|B3TK83_HALDV Beta-actin 2 OS=Haliotis diversicolor PE=2 SV=1	292	312	yes	no	3	7.5911e-08	64.522	5711800	12		1
DMDVQIAVDPR	FSFRAILRDMDVQIAV	VQIAVDPRIPTSVSPI	R	D	M	P	R	I	11	0	1257.6	Haliotis_sp_idb_64214_c0_g1_i1	Haliotis_sp_idb_64214_c0_g1_i1	60	70	no	no	2	0.0010136	120.57	147030000	421		6
DNIQGITKPAIR	KRHRKVLRDNIQGITK	GITKPAIRRLARRGGV	R	D	N	I	R	R	12	1	1324.75	comp135434_c0_seq1_4 len=334 path=[312:0-333]	comp135434_c0_seq1_4 len=334 path=[312:0-333]	27	38	yes	yes	2;3	0.0031098	109	75690000			7
DNLHELHLAADQR	VRSNRKSRDNLHELHL	LHLAADQRLGRASHLQ	R	D	N	Q	R	L	13	0	1530.75	Haliotis_sp_idb_3591_c0_g1_i1	Haliotis_sp_idb_3591_c0_g1_i1	1208	1220	yes	yes	2;3;4	1.3293e-06	143.97	1069100000			23
DNVVVEVLSAAPEK	DHFKSLYKDNVVVEVL	VLSAAPEKGHVRKVRS	K	D	N	E	K	G	14	0	1468.78	Haliotis_sp_idb_7892_c0_g1_i1;comp104004_c0_seq4_5 len=1737 path=[4425:0-35 18479:36-51 4424:52-458 4883:459-461 4886:462-1736];comp104004_c0_seq2_5 len=2658 path=[1926:0-369 17363:370-373 2300:374-383 17370:384-391 17378:392-422 17431:423-439 3891:440-950 4402:951-958 4410:959-972 4424:973-1379 4883:1380-1382 4886:1383-2657]	Haliotis_sp_idb_7892_c0_g1_i1	271	284	yes	no	2;3	3.9064e-10	117.83	23721000			3
DPDTVYWCDFSLDEEDGIK	ISVHNVWRDPDTVYWC	LDEEDGIKHWKHYDYN	R	D	P	I	K	H	19	0	2302.96	Haliotis_sp_CLC_1642_c0_g1_i1;comp85674_c0_seq1_1 len=1364 path=[2827:0-66 1553:67-628 2115:629-650 2137:651-998 2485:999-1296 2783:1297-1363];comp85674_c0_seq2_1 len=1436 path=[1414:0-138 1553:139-700 2115:701-722 2137:723-1070 2485:1071-1368 2783:1369-1435]	Haliotis_sp_CLC_1642_c0_g1_i1	102	120	yes	no	2;3	5.6892e-41	164.53	75934000			17
DPGNCYGYFLK	HDVCLLPKDPGNCYGY	NCYGYFLKYYFNSRTC	K	D	P	L	K	Y	11	0	1332.58	Haliotis_sp_CLC_148_c0_g1_i1	Haliotis_sp_CLC_148_c0_g1_i1	31	41	yes	yes	2	1.3275e-17	196.88	552080000			13
DPGPCDADVPR	GVLCSLPRDPGPCDAD	PCDADVPRWWYNKRTN	R	D	P	P	R	W	11	0	1197.51	Haliotis_sp_CLC_148_c0_g1_i1;Haliotis_sp_Tri_94747_c0_g1_i1	Haliotis_sp_CLC_148_c0_g1_i1	87	97	yes	no	2	0.00014736	142.08	1414200000			17
DPSVEEAVATDDSPNANAK	PTMEKRPRDPSVEEAV	DSPNANAKSNMTSFDT	R	D	P	A	K	S	19	0	1928.86	Haliotis_sp_Tri_12080_c0_g1_i1;Haliotis_sp_idb_12590_c0_g1_i1	Haliotis_sp_Tri_12080_c0_g1_i1	1249	1267	yes	no	2;3	1.8419e-99	228.9	149690000			15
DPSVFNPPAFCK	FGITPGIKDPSVFNPP	FNPPAFCKQNITGDAA	K	D	P	C	K	Q	12	0	1377.64	Haliotis_sp_Tri_16732_c0_g1_i1;comp103384_c0_seq2_4 len=1187 path=[1163:0-170 5826:171-172 5828:173-203 1367:204-205 1369:206-224 5878:225-251 5905:252-305 1469:306-345 5962:346-377 2887:378-401 6002:402-403 6004:404-411 6012:412-414 1576:415-415 1577:416-440 1602:441-475 6038:476-481 6044:482-488 1650:489-521 1683:522-525 6072:526-539 6086:540-575 6105:576-589 6119:590-596 1758:597-605 6131:606-…	Haliotis_sp_Tri_16732_c0_g1_i1	197	208	no	no	2	0.0021232	103.21	9216500			1
DQANNDECAFEEK	FVGRVYIRDQANNDEC	DECAFEEKTDEATPYY	R	D	Q	E	K	T	13	0	1568.6	Haliotis_sp_idb_18575_c0_g1_i1;Haliotis_sp_idb_18579_c0_g1_i1	Haliotis_sp_idb_18575_c0_g1_i1	124	136	yes	no	2	1.4461e-17	174.39	25873000			5
DQASWEMAK	TQTVAFLKDQASWEMA	QASWEMAKNTLHHKTS	K	D	Q	A	K	N	9	0	1064.46	Haliotis_sp_idb_7598_c0_g1_i1;Haliotis_sp_Tri_114598_c0_g1_i1	Haliotis_sp_idb_7598_c0_g1_i1	718	726	yes	no	2	0.0072824	106.18	31049000	422		2
DQEIGALTATYTNALR	LCEEMKKRDQEIGALT	ATYTNALRQKSISGRA	R	D	Q	L	R	Q	16	0	1735.87	Haliotis_sp_Tri_129753_c0_g1_i1;comp102930_c0_seq1_5 len=2482 path=[1:0-245 247:246-278 280:279-294 296:295-442 444:443-462 8038:463-516 521:517-619 8120:620-636 5253:637-652 8145:653-741 5172:742-760 764:761-1008 8270:1009-1029 1033:1030-1105 1109:1106-1125 8321:1126-1152 1156:1153-1341 1345:1342-1358 1362:1359-1441 5058:1442-1490 1494:1491-1514 8477:1515-1535 1539:1536-1645 5572:1646-1649 1653:…	Haliotis_sp_Tri_129753_c0_g1_i1	64	79	yes	no	2	8.7705e-05	117.18	6196200			2
DQGFFPHPR	DIRPCEGRDQGFFPHP	QGFFPHPRKCNKFIMC	R	D	Q	P	R	K	9	0	1099.52	Haliotis_sp_idb_44571_c0_g1_i1;comp252421_c0_seq1_4 len=237 path=[215:0-236]	Haliotis_sp_idb_44571_c0_g1_i1	787	795	yes	no	2	0.011808	124.74	18291000			3
DQMTEEELEFHYFK	NVIETKPKDQMTEEEL	ELEFHYFKMHDYDNNN	K	D	Q	F	K	M	14	0	1844.79	comp91512_c0_seq6_5 len=701 path=[2400:0-117 2518:118-222 2623:223-226 2627:227-364 10828:365-385 11160:386-388 11163:389-389 11164:390-391 7579:392-397 433:398-675 711:676-700];comp91512_c0_seq11_6 len=702 path=[35:0-28 63:29-153 188:154-176 211:177-209 244:210-228 263:229-389 424:390-398 433:399-676 711:677-701];Haliotis_sp_Tri_1974_c0_g1_i1;Haliotis_sp_CLC_7266_c0_g1_i1;comp91512_c0_seq3_6 len…	comp91512_c0_seq6_5 len=701 path=[2400:0-117 2518:118-222 2623:223-226 2627:227-364 10828:365-385 11160:386-388 11163:389-389 11164:390-391 7579:392-397 433:398-675 711:676-700]	66	79	yes	no	3	4.6941e-06	117.93	18348000	76		8
DSLHANLQQMDSLHANLQQR	LHANLQQRDSLHANLQ	LHANLQQRDSLHANLQ	R	D	S	Q	R	D	20	0	2318.12	tr|F8J3D2|F8J3D2_HALLA Perlucin C protein OS=Haliotis laevigata GN=perlucin C PE=2 SV=1;tr|F8J3D1|F8J3D1_HALLA Perlucin B protein OS=Haliotis laevigata GN=perlucin B PE=2 SV=1	tr|F8J3D2|F8J3D2_HALLA Perlucin C protein OS=Haliotis laevigata GN=perlucin C PE=2 SV=1	164	183	yes	no	3;4	3.4985e-46	174.82	5184800000	531		50
DSLHANLQQR	LHANLQQMDSLHANLQ	LHANLQQRDSLHANLQ	M	D	S	Q	R	D	10	0	1180.59	tr|F8J3D2|F8J3D2_HALLA Perlucin C protein OS=Haliotis laevigata GN=perlucin C PE=2 SV=1;tr|F8J3D1|F8J3D1_HALLA Perlucin B protein OS=Haliotis laevigata GN=perlucin B PE=2 SV=1;sp|P82596|PLC_HALLA Perlucin OS=Haliotis laevigata PE=1 SV=3	tr|F8J3D2|F8J3D2_HALLA Perlucin C protein OS=Haliotis laevigata GN=perlucin C PE=2 SV=1	174	183	no	no	2;3	7.9314e-12	191.24	3251800000			68
DSLINDQAR	TGTDWQGRDSLINDQA	SLINDQARLDKDYKIL	R	D	S	A	R	L	9	0	1030.5	Haliotis_sp_idb_6290_c0_g1_i1	Haliotis_sp_idb_6290_c0_g1_i1	715	723	yes	yes	2	0.021481	95.502	2848600			1
DSSTLDAITMSVSNK	KDIATSRRDSSTLDAI	ITMSVSNKESTIGSRA	R	D	S	N	K	E	15	0	1567.74	Haliotis_sp_idb_3074_c0_g1_i1	Haliotis_sp_idb_3074_c0_g1_i1	256	270	yes	yes	2	3.8143e-08	112.24	3944800	339		2
DTPAQTVICLPGSR	IYDRCTKKDTPAQTVI	VICLPGSRALIPHPEN	K	D	T	S	R	A	14	0	1513.76	Haliotis_sp_Tri_109450_c0_g1_i1;comp101252_c0_seq3_2 len=1445 path=[12575:0-38 12614:39-47 12623:48-159 12735:160-162 12738:163-166 12742:167-571 13147:572-810 13386:811-817 13393:818-863 13439:864-947 13523:948-949 13525:950-1444];Haliotis_sp_Tri_109451_c0_g1_i1	Haliotis_sp_Tri_109450_c0_g1_i1	81	94	yes	no	2	1.1299e-06	113.1	74961000			3
DTVTIVWEAPTAR	TQSVSRGRDTVTIVWE	VWEAPTARELDLETIQ	R	D	T	A	R	E	13	0	1457.75	Haliotis_sp_Tri_61496_c0_g1_i1	Haliotis_sp_Tri_61496_c0_g1_i1	140	152	yes	yes	2	0.00071768	115.57	16403000			1
DVADALVQIGK	TNGMINWKDVADALVQ	DALVQIGKVLNWLMKF	K	D	V	G	K	V	11	0	1127.62	Haliotis_sp_Tri_2746_c0_g1_i1;tr|A0A0B4VCR4|A0A0B4VCR4_HALAI Glycine-rich boundary protein OS=Haliotis asinina GN=GRBP PE=2 SV=1;Haliotis_sp_Tri_17455_c0_g1_i1	Haliotis_sp_Tri_2746_c0_g1_i1	182	192	yes	no	2	0.00070386	138.99	8051000000			15
DVIDSLMK	LPAVHSPKDVIDSLMK	DVIDSLMKEFKGRVHS	K	D	V	M	K	E	8	0	919.468	Haliotis_sp_Tri_41929_c0_g1_i1;comp105740_c0_seq2_6 len=2567 path=[2926:0-41 10721:42-56 6336:57-163 6443:164-172 10788:173-189 10805:190-195 10811:196-215 3142:216-329 10883:330-334 10888:335-337 10891:338-417 3344:418-423 3350:424-447 10961:448-452 10966:453-540 6664:541-543 3470:544-638 11063:639-640 3567:641-641 3568:642-711 3638:712-715 3642:716-739 11118:740-747 6091:748-784 3711:785-846 11…	Haliotis_sp_Tri_41929_c0_g1_i1	128	135	yes	no	1	0.024636	92.47	2512900			0
DVIIAESGSIAVEKPFAVEK	NPGDKPAKDVIIAESG	EKPFAVEKKAAD____	K	D	V	E	K	K	20	1	2101.13	Haliotis_sp_Tri_97777_c0_g1_i1;comp88441_c0_seq3_1 len=1542 path=[1563:0-601 2165:602-827 4392:828-847 3856:848-849 2456:850-877 2484:878-1541];comp88441_c0_seq2_1 len=1583 path=[1563:0-601 2165:602-827 4392:828-847 4412:848-890 2456:891-918 2484:919-1582];comp88441_c0_seq4_2 len=1294 path=[3125:0-353 2165:354-579 4392:580-599 3856:600-601 2456:602-629 2484:630-1293];comp88441_c0_seq1_2 len=1335 …	Haliotis_sp_Tri_97777_c0_g1_i1	185	204	yes	no	3	9.1351e-28	116.39	7161000			2
DVSGANVDNVIHPGIVLK	TDKNNNLKDVSGANVD	IHPGIVLKDVKQGKYE	K	D	V	L	K	D	18	0	1845.99	Haliotis_sp_idb_44689_c0_g1_i1;Haliotis_sp_idb_44690_c0_g1_i1;Haliotis_sp_Tri_29190_c0_g1_i1	Haliotis_sp_idb_44689_c0_g1_i1	572	589	yes	no	2;3	5.2409e-30	170.16	592030000			22
DYPNTYPNQPQPQPQPQPQPQQRPQPR	APPAGAVRDYPNTYPN	PQQRPQPRPQQPPQQV	R	D	Y	P	R	P	27	1	3223.55	Haliotis_sp_idb_4071_c0_g1_i1;Haliotis_sp_idb_4065_c0_g1_i1	Haliotis_sp_idb_4071_c0_g1_i1	513	539	yes	no	3	2.329e-25	96.708	31425000			6
EAAASKSYHFLDK	________________	KSYHFLDKCTSEUGUV	-	E	A	D	K	C	13	1	1465.72	comp38052_c0_seq1_5 len=251 path=[1:0-46 528:47-71 73:72-250]	comp38052_c0_seq1_5 len=251 path=[1:0-46 528:47-71 73:72-250]	1	13	yes	yes	2	0.0056164	62.088	0			1
EAALSGSSR	FNSHDMGREAALSGSS	AALSGSSRFLQSRDRH	R	E	A	S	R	F	9	0	876.43	Haliotis_sp_idb_3591_c0_g1_i1	Haliotis_sp_idb_3591_c0_g1_i1	728	736	yes	yes	2	0.0098088	128.86	19852000			1
EAFDQSHQLFDAQIQNMDR	TVVSSSYKEAFDQSHQ	AQIQNMDRLQLLAQGN	K	E	A	D	R	L	19	0	2292.02	Haliotis_sp_Tri_45070_c0_g1_i1	Haliotis_sp_Tri_45070_c0_g1_i1	773	791	yes	yes	3	3.6151e-72	196.71	1128900000	501		18
EAIEWSWR	TRVGQITREAIEWSWR	EAIEWSWRRFLHLIFP	R	E	A	W	R	R	8	0	1075.51	Haliotis_sp_Tri_63049_c0_g1_i1	Haliotis_sp_Tri_63049_c0_g1_i1	287	294	yes	yes	2	0.02145	148.99	206780000			4
EALEDRIDTITDDR	DTPWDNMREALEDRID	IDTITDDRTPDDQDDL	R	E	A	D	R	T	14	1	1660.79	Haliotis_sp_idb_22086_c0_g1_i1;Haliotis_sp_idb_42421_c0_g1_i1	Haliotis_sp_idb_22086_c0_g1_i1	530	543	yes	no	3	0.00035219	109.1	70625000			4
EAQQEMLLKPGSAPVAGFR	YSDFTLKKEAQQEMLL	SAPVAGFRTVTDHNKR	K	E	A	F	R	T	19	1	2028.05	Haliotis_sp_idb_39194_c0_g1_i1	Haliotis_sp_idb_39194_c0_g1_i1	58	76	yes	yes	3	3.484e-07	69.256	52811000	388		1
EAVTCYSGLSCPAPK	NITRCNSKEAVTCYSG	GLSCPAPKGLFPHPRD	K	E	A	P	K	G	15	0	1638.74	Haliotis_sp_CLC_4146_c0_g1_i1;comp87152_c0_seq1_4 len=1152 path=[1:0-8 10:9-10 12:11-34 36:35-35 37:36-59 61:60-303 305:304-306 308:307-330 332:331-879 881:880-903 905:904-1151]	Haliotis_sp_CLC_4146_c0_g1_i1	286	300	yes	no	2	8.1056e-10	136.33	135120000			4
ECLFPQVFDPR	GNLNKFVRECLFPQVF	FPQVFDPRDNTCKDRQ	R	E	C	P	R	D	11	0	1406.67	Haliotis_sp_idb_1745_c0_g1_i1;Haliotis_sp_CLC_2232_c0_g1_i1	Haliotis_sp_idb_1745_c0_g1_i1	412	422	yes	no	2	0.02595	83.045	29448000			2
ECRPYTDVDCAER	QEFSISGKECRPYTDV	TDVDCAERVEKVQGCD	K	E	C	E	R	V	13	1	1669.68	Haliotis_sp_idb_1745_c0_g1_i1;Haliotis_sp_CLC_2232_c0_g1_i1	Haliotis_sp_idb_1745_c0_g1_i1	570	582	yes	no	2;3	7.4227e-11	131.35	587540000			10
ECVYPQLFDAVTR	PVGMVIERECVYPQLF	QLFDAVTRRCVTTTQC	R	E	C	T	R	R	13	0	1596.76	Haliotis_sp_idb_1745_c0_g1_i1;Haliotis_sp_CLC_2232_c0_g1_i1	Haliotis_sp_idb_1745_c0_g1_i1	880	892	yes	no	2	0.00046824	92.039	69770000			4
EDLVDQATDALEDR	LEDIAEAREDLVDQAT	ATDALEDRLDGIDDQA	R	E	D	D	R	L	14	0	1588.72	Haliotis_sp_idb_22086_c0_g1_i1;Haliotis_sp_Tri_23060_c0_g1_i1;Haliotis_sp_Tri_23058_c0_g1_i1;Haliotis_sp_idb_22087_c0_g1_i1	Haliotis_sp_idb_22086_c0_g1_i1	261	274	no	no	2	2.6134e-29	183	108020000			18
EDRYLHSLTK	KAKASAAKEDRYLHSL	RYLHSLTKITTFMVKL	K	E	D	T	K	I	10	1	1260.65	Haliotis_sp_Tri_108584_c0_g1_i1	Haliotis_sp_Tri_108584_c0_g1_i1	92	101	yes	yes	3	0.00010235	155	50725000			2
EDSPYYVVCDGGR	GLNQWVGREDSPYYVV	YVVCDGGRMVYSGLCN	R	E	D	G	R	M	13	0	1515.63	Haliotis_sp_Tri_109450_c0_g1_i1;comp101252_c0_seq3_2 len=1445 path=[12575:0-38 12614:39-47 12623:48-159 12735:160-162 12738:163-166 12742:167-571 13147:572-810 13386:811-817 13393:818-863 13439:864-947 13523:948-949 13525:950-1444];comp101252_c0_seq1_2 len=1553 path=[18161:0-28 18190:29-80 10039:81-104 10063:105-130 10089:131-245 10204:246-361 10320:362-385 17735:386-679 13147:680-918 13386:919-9…	Haliotis_sp_Tri_109450_c0_g1_i1	192	204	yes	no	2	0.0019409	94.023	149080000			3
EDVDEIVLVGGSTR	LQAVHLTREDVDEIVL	VLVGGSTRIPKVRELI	R	E	D	T	R	I	14	0	1487.75	Haliotis_sp_idb_2214_c0_g1_i1;comp106543_c0_seq12_5 len=1411 path=[3449:0-30 12683:31-58 3508:59-337 3787:338-349 17373:350-528 3978:529-529 3979:530-553 4003:554-889 4339:890-913 4363:914-1410];comp106543_c0_seq11_6 len=1451 path=[3409:0-23 14576:24-25 3435:26-39 3449:40-70 3480:71-98 3508:99-377 3787:378-389 17373:390-568 3978:569-569 3979:570-593 4003:594-929 4339:930-953 4363:954-1450];comp10…	Haliotis_sp_idb_2214_c0_g1_i1	358	371	yes	no	2	0.0021226	86.944	10746000			1
EDVLPVSEAYYHVGVR	LQGSGKSREDVLPVSE	AYYHVGVRNATNGSKK	R	E	D	V	R	N	16	0	1831.91	Haliotis_sp_idb_12174_c0_g1_i1;Haliotis_sp_CLC_8754_c0_g1_i1	Haliotis_sp_idb_12174_c0_g1_i1	433	448	no	no	3	4.0947e-09	119.87	17499000			3
EEILCFGDR	GANCNNKREEILCFGD	EILCFGDRKAIHINPE	R	E	E	D	R	K	9	0	1137.51	Haliotis_sp_idb_2652_c0_g1_i1;comp100969_c0_seq1_2 len=2709 path=[2688:0-285 2974:286-307 2996:308-336 3025:337-452 7588:453-454 5704:455-472 7605:473-480 5730:481-487 3176:488-749 3438:750-891 5511:892-893 3582:894-1020 3709:1021-1039 3728:1040-1100 3789:1101-1109 3798:1110-1143 3832:1144-1210 3899:1211-1313 4002:1314-1325 4014:1326-1448 4137:1449-1454 4143:1455-1831 4520:1832-1836 7907:1837-185…	Haliotis_sp_idb_2652_c0_g1_i1	131	139	yes	no	2	0.023475	100.02	9841900			2
EFVLHYGGVER	VGSPLNAREFVLHYGG	LHYGGVERVLMCDGLE	R	E	F	E	R	V	11	0	1304.65	Haliotis_sp_idb_5218_c0_g1_i1	Haliotis_sp_idb_5218_c0_g1_i1	88	98	yes	yes	2;3	0.0002137	148.18	5420900000			21
EGSDQSVLTIQR	TSEFFLEKEGSDQSVL	QSVLTIQRYYSSKTMS	K	E	G	Q	R	Y	12	0	1331.67	Haliotis_sp_Tri_8786_c0_g1_i1	Haliotis_sp_Tri_8786_c0_g1_i1	102	113	yes	yes	2	0.0010076	122.46	55068000			4
EGTTTVQVAGR	SGVASAEKEGTTTVQV	TTVQVAGRTSTGTEQT	K	E	G	G	R	T	11	0	1117.57	Haliotis_sp_Tri_117880_c0_g1_i1;Haliotis_sp_idb_23862_c0_g1_i1	Haliotis_sp_Tri_117880_c0_g1_i1	333	343	yes	no	2	6.7443e-08	131.46	137280000			6
EHALLAYTLGVK	ISKEGQTREHALLAYT	LAYTLGVKQLIIGINK	R	E	H	V	K	Q	12	0	1313.73	tr|R9QMW9|R9QMW9_HALDH Elongation factor 1-alpha (Fragment) OS=Haliotis discus hannai GN=EF1A PE=2 SV=1;tr|D8L742|D8L742_HALCO Elongation factor-1 alpha (Fragment) OS=Haliotis corrugata GN=Ef1a PE=4 SV=1;tr|B3SND5|B3SND5_HALDV Elongation factor 1 alpha OS=Haliotis diversicolor GN=EF1a PE=2 SV=1;tr|Q45Y88|Q45Y88_HALRU Elongation factor 1-alpha (Fragment) OS=Haliotis rufescens PE=2 SV=1;Haliotis_sp…	tr|R9QMW9|R9QMW9_HALDH Elongation factor 1-alpha (Fragment) OS=Haliotis discus hannai GN=EF1A PE=2 SV=1	122	133	yes	no	3	0.0010721	91.961	6106400			1
EHTFLVR	GAMRLNPKEHTFLVRT	KEHTFLVRTASQLGLN	K	E	H	V	R	T	7	0	900.482	Haliotis_sp_Tri_25106_c0_g1_i1	Haliotis_sp_Tri_25106_c0_g1_i1	103	109	yes	yes	2	6.7441e-05	139.27	0			1
EILIQKYFR	RRSFPSEKEILIQKYF	ILIQKYFRKLNIFEFS	K	E	I	F	R	K	9	1	1208.69	comp106454_c0_seq9_3 len=664 path=[14878:0-47 21314:48-50 21317:51-531 15410:532-663];comp106454_c0_seq14_1 len=677 path=[21243:0-12 14878:13-60 18714:61-63 21317:64-544 15410:545-676]	comp106454_c0_seq9_3 len=664 path=[14878:0-47 21314:48-50 21317:51-531 15410:532-663]	160	168	yes	no	2	0.043287	84.568	442680000		23	2
EITGTEPLTAEQTQK	TQQGSVPREITGTEPL	LTAEQTQKEITRVGQI	R	E	I	Q	K	E	15	0	1644.82	Haliotis_sp_Tri_63049_c0_g1_i1	Haliotis_sp_Tri_63049_c0_g1_i1	262	276	yes	yes	2;3	5.2012e-45	198.85	2936700000			37
ELDLETIQFK	VWEAPTARELDLETIQ	DLETIQFKAIAVHNFS	R	E	L	F	K	A	10	0	1234.64	Haliotis_sp_Tri_61496_c0_g1_i1	Haliotis_sp_Tri_61496_c0_g1_i1	153	162	yes	yes	2	0.00012156	157.96	122870000			18
ELEEVVQPIMSK	EELQAKKKELEEVVQP	VVQPIMSKLYEGAGGA	K	E	L	S	K	L	12	0	1400.72	Haliotis_sp_Tri_2770_c0_g1_i1;comp99703_c0_seq1_2 len=2817 path=[2795:0-1060 3856:1061-1739 4535:1740-1764 4560:1765-1802 4598:1803-1812 4608:1813-1836 4632:1837-2307 5103:2308-2429 5225:2430-2816]	Haliotis_sp_Tri_2770_c0_g1_i1	633	644	yes	no	2	0.0012886	98.105	13747000	93		1
ELEGIPGPMCATGR	WGQQLLPRELEGIPGP	GPMCATGRSICRGKGV	R	E	L	G	R	S	14	0	1486.69	Haliotis_sp_CLC_1125_c0_g1_i1	Haliotis_sp_CLC_1125_c0_g1_i1	877	890	yes	yes	2	0.0033789	73.927	177190000	189		3
ELGEEFIQCR	GLHYFPGRELGEEFIQ	GEEFIQCRNERLVVVT	R	E	L	C	R	N	10	0	1279.59	Haliotis_sp_idb_1745_c0_g1_i1;Haliotis_sp_CLC_2232_c0_g1_i1	Haliotis_sp_idb_1745_c0_g1_i1	1598	1607	yes	no	2	8.9426e-12	195.79	315920000			11
ELIVCEEPVIGR	KPGQLSYRELIVCEEP	CEEPVIGRFVRVEYLG	R	E	L	G	R	F	12	0	1412.73	Haliotis_sp_idb_982_c0_g1_i1	Haliotis_sp_idb_982_c0_g1_i1	848	859	yes	yes	2	0.0021076	103.43	6257300			1
ELQDIVSLKK	QQSKSVTRELQDIVSL	QDIVSLKKASEPKASG	R	E	L	K	K	A	10	1	1171.68	Haliotis_sp_idb_3074_c0_g1_i1	Haliotis_sp_idb_3074_c0_g1_i1	1099	1108	yes	yes	2;3	0.00072168	145.46	305980000			19
ELQNQGSTIYGSMSGAQR	SASVASWRELQNQGST	GSMSGAQRVTTAVRKR	R	E	L	Q	R	V	18	0	1925.89	Haliotis_sp_idb_20988_c0_g1_i1	Haliotis_sp_idb_20988_c0_g1_i1	354	371	yes	yes	2;3	1.2266e-16	104.73	105880000	301		10
ELQSQGNTIYGSLPGAQR	ESSVALWRELQSQGNT	GSLPGAQRVSTEVRNR	R	E	L	Q	R	V	18	0	1917.95	Haliotis_sp_Tri_25106_c0_g1_i1	Haliotis_sp_Tri_25106_c0_g1_i1	421	438	yes	yes	2;3	1.4894e-19	114.52	14092000			9
ELTALAPSTMK	GIGERMTKELTALAPS	ALAPSTMKIKVVAPPE	K	E	L	M	K	I	11	0	1160.61	comp54951_c0_seq1_3 len=757 path=[1:0-121 1001:122-535 533:536-561 559:562-589 587:590-756];comp174518_c0_seq1_1 len=270 path=[248:0-269]	comp54951_c0_seq1_3 len=757 path=[1:0-121 1001:122-535 533:536-561 559:562-589 587:590-756]	146	156	yes	no	2	0.0011015	115.29	116330000	49		5
ELVSQHNVNR	YTKCELARELVSQHNV	VSQHNVNRNEAHDWVC	R	E	L	N	R	N	10	0	1194.61	comp54491_c0_seq2_3 len=606 path=[1:0-432 434:433-605];comp54491_c0_seq1_3 len=691 path=[1:0-432 2188:433-690]	comp54491_c0_seq2_3 len=606 path=[1:0-432 434:433-605]	48	57	yes	no	2	0.0026415	111.61	0			1
EMIEVMVPYTLSVK	NVPVGTSREMIEVMVP	VPYTLSVKFQALKAGE	R	E	M	V	K	F	14	0	1637.84	comp102137_c1_seq2_2 len=1929 path=[6723:0-162 6886:163-313 7037:314-692 22440:693-698 7422:699-711 22452:712-1401 8125:1402-1531 23109:1532-1532 17850:1533-1928];comp102137_c1_seq18_3 len=1957 path=[22797:0-6 6566:7-38 6598:39-49 22851:50-60 22862:61-61 22863:62-71 12277:72-1072 13278:1073-1078 13284:1079-1429 8125:1430-1559 23109:1560-1560 17850:1561-1956];comp102137_c1_seq31_2 len=2556 path=[6…	comp102137_c1_seq2_2 len=1929 path=[6723:0-162 6886:163-313 7037:314-692 22440:693-698 7422:699-711 22452:712-1401 8125:1402-1531 23109:1532-1532 17850:1533-1928]	487	500	yes	no	2	0.0003911	71.176	311800000	5	1;16	2
ENLHMADMMDAPDFQR	PDNRLSWRENLHMADM	MDAPDFQRDAFIRNVL	R	E	N	Q	R	D	16	0	1919.8	Haliotis_sp_idb_26568_c0_g1_i1;Haliotis_sp_idb_26567_c0_g1_i1	Haliotis_sp_idb_26568_c0_g1_i1	994	1009	yes	no	3	3.9023e-06	109.79	115130000	314;315;316		9
EPCEFLSIR	CSPRPVEKEPCEFLSI	PCEFLSIRRQYCTTDG	K	E	P	I	R	R	9	0	1149.55	Haliotis_sp_idb_1745_c0_g1_i1;Haliotis_sp_CLC_2232_c0_g1_i1	Haliotis_sp_idb_1745_c0_g1_i1	1067	1075	yes	no	2	0.0036256	123.35	103380000			2
EPCICGFSSSIPR	PLGLIFIREPCICGFS	GFSSSIPRDQRNVECY	R	E	P	P	R	D	13	0	1508.68	Haliotis_sp_idb_5218_c0_g1_i1;Haliotis_sp_idb_5212_c0_g1_i1	Haliotis_sp_idb_5218_c0_g1_i1	157	169	yes	no	2	8.85e-07	119.39	802480000			6
EPGANQTPAQTRPQGYDTNR	SPGNYVNKEPGANQTP	PQGYDTNRQQITTAEP	K	E	P	N	R	Q	20	1	2200.03	Haliotis_sp_idb_8012_c0_g1_i1	Haliotis_sp_idb_8012_c0_g1_i1	401	420	yes	yes	3	1.5381e-09	96.379	9061100			1
EPLSAELASFK	TKHFYSCKEPLSAELA	SAELASFKCPW_____	K	E	P	F	K	C	11	0	1190.62	Haliotis_sp_CLC_15249_c0_g1_i1	Haliotis_sp_CLC_15249_c0_g1_i1	325	335	yes	yes	2	0.0017332	128.01	48028000			5
EPMTALPLDPMSASGAYPAMGAADPYVNNMAGPGPYDLVR	PSLTPALREPMTALPL	PGPYDLVRSRGPYDPG	R	E	P	V	R	S	40	0	4106.89	Haliotis_sp_idb_3591_c0_g1_i1	Haliotis_sp_idb_3591_c0_g1_i1	184	223	yes	yes	4	4.4573e-29	65.508	5403500	362;363;364;365		1
EPVNPCAAVHCK	VVFASIPKEPVNPCAA	PCAAVHCKVGTVCKVN	K	E	P	C	K	V	12	0	1380.63	Haliotis_sp_Tri_38314_c0_g1_i1;comp24992_c1_seq1_1 len=263 path=[477:0-262]	Haliotis_sp_Tri_38314_c0_g1_i1	24	35	yes	no	2	0.00086614	124.42	4592400			1
EPVVIADLDDAISTQTLNTR	VGLVLYGREPVVIADL	STQTLNTRITLLSHRK	R	E	P	T	R	I	20	0	2170.11	Haliotis_sp_CLC_4146_c0_g1_i1;comp87152_c0_seq1_4 len=1152 path=[1:0-8 10:9-10 12:11-34 36:35-35 37:36-59 61:60-303 305:304-306 308:307-330 332:331-879 881:880-903 905:904-1151];Haliotis_sp_idb_7271_c0_g1_i1	Haliotis_sp_CLC_4146_c0_g1_i1	73	92	yes	no	2;3	1.3273e-17	95.227	16928000			3
EQELQQMQQLQQLQQQR	SQMQIKQREQELQQMQ	LQQLQQQRLALHQQQR	R	E	Q	Q	R	L	17	0	2183.08	Haliotis_sp_CLC_1949_c0_g1_i1;Haliotis_sp_idb_12174_c0_g1_i1	Haliotis_sp_idb_12174_c0_g1_i1	248	264	no	no	3	5.2791e-22	145.69	46432000	218		6
EQNTCPFNTDCYQGAVCCIR	SGYEISCREQNTCPFN	QGAVCCIRVSGSNPPA	R	E	Q	I	R	V	20	0	2492	Haliotis_sp_Tri_116352_c0_g1_i1	Haliotis_sp_Tri_116352_c0_g1_i1	314	333	no	no	3	1.1587e-59	153.36	246880000			11
ERHPGSFDVVHVK	RIGVITNRERHPGSFD	SFDVVHVKDANGNSFA	R	E	R	V	K	D	13	1	1505.77	comp24760_c0_seq1_4 len=902 path=[1:0-696 698:697-901]	comp24760_c0_seq1_4 len=902 path=[1:0-696 698:697-901]	204	216	yes	yes	4	0.00091155	85.536	4545900			1
ERIPYTNSLHANLQQR	PSHFICEKERIPYTNS	LHANLQQRDSLHANLQ	K	E	R	Q	R	D	16	1	1939	tr|F8J3D2|F8J3D2_HALLA Perlucin C protein OS=Haliotis laevigata GN=perlucin C PE=2 SV=1;sp|P82596|PLC_HALLA Perlucin OS=Haliotis laevigata PE=1 SV=3	tr|F8J3D2|F8J3D2_HALLA Perlucin C protein OS=Haliotis laevigata GN=perlucin C PE=2 SV=1	148	163	no	no	3;4	3.1537e-31	159.22	141570000			9
ESSLFQDTYK	KQVDLFYKESSLFQDT	SLFQDTYKKCQVDSIT	K	E	S	Y	K	K	10	0	1216.56	Haliotis_sp_idb_44571_c0_g1_i1;Haliotis_sp_idb_44572_c0_g1_i1	Haliotis_sp_idb_44571_c0_g1_i1	425	434	yes	no	2	0.0017654	142.83	49523000			4
ESTLHLVLR	LSDYNIQKESTLHLVL	STLHLVLRLRGGMQIF	K	E	S	L	R	L	9	0	1066.61	comp85993_c0_seq3_1 len=269 path=[1:0-25 2598:26-29 1290:30-56 1317:57-133 3005:134-185 3038:186-199 2517:200-215 1475:216-235 3070:236-245 3080:246-268];comp64346_c0_seq4_6 len=435 path=[457:0-206 227:207-227 970:228-434];comp64346_c0_seq2_6 len=435 path=[974:0-206 973:207-227 970:228-434];comp64346_c0_seq1_6 len=435 path=[457:0-206 922:207-227 971:228-434];comp85993_c0_seq1_3 len=458 path=[2343…	comp85993_c0_seq3_1 len=269 path=[1:0-25 2598:26-29 1290:30-56 1317:57-133 3005:134-185 3038:186-199 2517:200-215 1475:216-235 3070:236-245 3080:246-268]	17	25	yes	no	3	0.016953	74.301	14660000			2
ESTQVANDVLSSPNIETGAQGLSSVSQQVAHVSQQVSHDGTSVK	GVRNPGMRESTQVAND	SHDGTSVKDRTLDSST	R	E	S	V	K	D	44	0	4505.19	Haliotis_sp_idb_3591_c0_g1_i1	Haliotis_sp_idb_3591_c0_g1_i1	932	975	yes	yes	4	1.4957e-59	98.625	6885000			1
ETSPGSATGVCTPHGLEK	CGFHECCKETSPGSAT	CTPHGLEKSSCNLTPN	K	E	T	E	K	S	18	0	1826.85	Haliotis_sp_idb_73893_c0_g1_i1;comp83133_c0_seq1_3 len=545 path=[1373:0-75 1609:76-124 1141:125-134 77:135-271 1659:272-283 226:284-285 1673:286-298 1687:299-312 950:313-343 286:344-390 1223:391-416 1731:417-429 1745:430-544]	Haliotis_sp_idb_73893_c0_g1_i1	80	97	yes	no	3	1.1462e-06	89.468	18254000			1
EVDEQMLNVQNK	FRGRMSMKEVDEQMLN	QMLNVQNKNSSYFVEW	K	E	V	N	K	N	12	0	1445.68	Haliotis_sp_Tri_127558_c0_g1_i1;comp66360_c0_seq1_6 len=938 path=[1:0-574 576:575-598 1667:599-937];sp|P41386|TBB_HALDI Tubulin beta chain (Fragment) OS=Haliotis discus PE=2 SV=1;Haliotis_sp_idb_23118_c0_g1_i1;tr|G9K382|G9K382_HALDV Putative tubulin beta chain OS=Haliotis diversicolor GN=TUBB PE=2 SV=1;Haliotis_sp_idb_19739_c0_g1_i1;Haliotis_sp_idb_19741_c0_g1_i1;Haliotis_sp_idb_19738_c0_g1_i1;Ha…	Haliotis_sp_Tri_127558_c0_g1_i1	180	191	yes	no	2	0.012283	77.062	2731000	20		0
EVIVQYNPNLETR	VGDVTFQREVIVQYNP	YNPNLETRIDQIITMS	R	E	V	T	R	I	13	0	1573.81	Haliotis_sp_idb_18575_c0_g1_i1	Haliotis_sp_idb_18575_c0_g1_i1	173	185	yes	yes	2;3	3.8344e-26	198.74	500910000			10
EVQVTAHQEDPNLSR	AEPDVGVREVQVTAHQ	QEDPNLSRGVSFTSVL	R	E	V	S	R	G	15	0	1721.83	Haliotis_sp_CLC_1125_c0_g1_i1	Haliotis_sp_CLC_1125_c0_g1_i1	354	368	yes	yes	2;3	9.9654e-45	197.88	2124300000			25
EVSAEKIEEISK	QVVGTILKEVSAEKIE	EKIEEISKSDLDLYIE	K	E	V	S	K	S	12	1	1360.71	comp98044_c0_seq5_2 len=630 path=[1516:0-58 1575:59-108 1625:109-129 1646:130-263 1780:264-270 1787:271-569 6139:570-574 6144:575-586 5788:587-629];Haliotis_sp_Tri_52786_c0_g1_i1;comp98044_c0_seq2_2 len=1470 path=[1516:0-58 1575:59-108 1625:109-129 1646:130-263 1780:264-270 1787:271-569 6139:570-574 6144:575-586 2103:587-594 2111:595-1113 2630:1114-1130 2647:1131-1259 2776:1260-1391 2908:1392-141…	comp98044_c0_seq5_2 len=630 path=[1516:0-58 1575:59-108 1625:109-129 1646:130-263 1780:264-270 1787:271-569 6139:570-574 6144:575-586 5788:587-629]	98	109	yes	no	2	7.6035e-21	184.98	14607000			2
EVSCEVPPCR	EGHYCESREVSCEVPP	SCEVPPCRREAVCVRD	R	E	V	C	R	R	10	0	1231.53	Haliotis_sp_idb_45304_c0_g1_i1;Haliotis_sp_idb_45305_c0_g1_i1	Haliotis_sp_idb_45304_c0_g1_i1	139	148	yes	no	2	0.015884	98.048	3520500			1
EVVMALEEDPEFR	LPYDRYLREVVMALEE	LEEDPEFRKKLEESNV	R	E	V	F	R	K	13	0	1562.73	comp92223_c1_seq1_1 len=1422 path=[5715:0-199 5915:200-218 5934:219-467 17974:468-468 6184:469-484 6200:485-1421];comp92223_c1_seq2_1 len=1458 path=[5715:0-199 5915:200-218 5934:219-467 17951:468-470 15696:471-503 17974:504-504 6184:505-520 6200:521-1457];Haliotis_sp_Tri_135246_c0_g1_i1;Haliotis_sp_idb_2286_c0_g1_i1;comp92223_c1_seq3_1 len=528 path=[5715:0-199 5915:200-218 5934:219-467 17951:468-…	comp92223_c1_seq1_1 len=1422 path=[5715:0-199 5915:200-218 5934:219-467 17974:468-468 6184:469-484 6200:485-1421]	90	102	yes	no	2	3.4711e-05	130.1	24380000	84		4
EYIDCQAGR	TPGSVLSREYIDCQAG	YIDCQAGRIKATLKCE	R	E	Y	G	R	I	9	0	1110.48	Haliotis_sp_idb_982_c0_g1_i1	Haliotis_sp_idb_982_c0_g1_i1	200	208	yes	yes	2	0.019925	106.6	5723600			1
FADLTQEEFK	TAVYGATKFADLTQEE	DLTQEEFKQNYLSKKT	K	F	A	F	K	Q	10	0	1226.58	Haliotis_sp_idb_44191_c0_g1_i1;comp105290_c0_seq2_6 len=2532 path=[1:0-47 8877:48-178 196:179-199 9012:200-202 9051:203-260 9056:261-265 9061:266-286 299:287-319 5190:320-332 345:333-358 5444:359-371 384:372-412 425:413-456 469:457-457 470:458-481 494:482-636 649:637-693 9257:694-711 724:712-731 744:732-765 9295:766-805 9327:806-905 918:906-1014 9478:1015-1043 1056:1044-1063 1076:1064-1064 1077:1…	Haliotis_sp_idb_44191_c0_g1_i1	460	469	yes	no	2	0.00087386	148.32	103880000			13
FAIFCDNMK	TEDEEAKRFAIFCDNM	AIFCDNMKIARKLNET	R	F	A	M	K	I	9	0	1144.5	Haliotis_sp_idb_44191_c0_g1_i1;comp105290_c0_seq2_6 len=2532 path=[1:0-47 8877:48-178 196:179-199 9012:200-202 9051:203-260 9056:261-265 9061:266-286 299:287-319 5190:320-332 345:333-358 5444:359-371 384:372-412 425:413-456 469:457-457 470:458-481 494:482-636 649:637-693 9257:694-711 724:712-731 744:732-765 9295:766-805 9327:806-905 918:906-1014 9478:1015-1043 1056:1044-1063 1076:1064-1064 1077:1…	Haliotis_sp_idb_44191_c0_g1_i1	432	440	yes	no	2	0.0152	93.649	44350000	396		2
FANAELGSTVYIR	KSGLRIPRFANAELGS	LGSTVYIRIRYRGEGS	R	F	A	I	R	I	13	0	1439.74	Haliotis_sp_idb_25730_c0_g1_i1;Haliotis_sp_idb_25731_c0_g1_i1	Haliotis_sp_idb_25730_c0_g1_i1	641	653	yes	no	2	2.1551e-24	161.48	118530000			10
FCNQFLEFHMSEK	TWYGINPRFCNQFLEF	LEFHMSEKGEFYVANR	R	F	C	E	K	G	13	0	1715.74	Haliotis_sp_CLC_303_c0_g1_i1	Haliotis_sp_CLC_303_c0_g1_i1	366	378	yes	yes	3	0.00028657	98.942	155640000	226		12
FDATSQNCLR	LNCPASLKFDATSQNC	ATSQNCLRVSPSCMHM	K	F	D	L	R	V	10	0	1210.54	Haliotis_sp_idb_2772_c0_g1_i1;Haliotis_sp_Tri_120375_c0_g1_i1	Haliotis_sp_idb_2772_c0_g1_i1	74	83	yes	no	2	3.9968e-16	200.6	72395000			10
FDDAVVQSDMK	AKRLIGRRFDDAVVQS	AVVQSDMKHWPFMVVN	R	F	D	M	K	H	11	0	1253.56	comp79549_c0_seq1_2 len=2081 path=[4331:0-15 2061:16-1969 4016:1970-2008 4058:2009-2080]	comp79549_c0_seq1_2 len=2081 path=[4331:0-15 2061:16-1969 4016:1970-2008 4058:2009-2080]	98	108	yes	yes	2	0.0062494	89.301	1858700	55		1
FDDDRFDDDR	DDWDDDDRFDDDRFDD	DDRFDDDRWDDDRFDD	R	F	D	D	R	W	10	1	1314.51	Haliotis_sp_Tri_57798_c0_g1_i1;Haliotis_sp_idb_58203_c0_g1_i1;sp|P86736|DGRP_HALAI Aspartate and glycine-rich protein (Fragment) OS=Haliotis asinina PE=1 SV=1	Haliotis_sp_Tri_57798_c0_g1_i1	344	353	yes	no	3	0.0026678	115.57	40861000			2
FDMGTWDR	MNMMSQRRFDMGTWDR	FDMGTWDREGFNMF__	R	F	D	D	R	E	8	0	1026.42	Haliotis_sp_CLC_1642_c0_g1_i1;comp85674_c0_seq1_1 len=1364 path=[2827:0-66 1553:67-628 2115:629-650 2137:651-998 2485:999-1296 2783:1297-1363];comp85674_c0_seq2_1 len=1436 path=[1414:0-138 1553:139-700 2115:701-722 2137:723-1070 2485:1071-1368 2783:1369-1435]	Haliotis_sp_CLC_1642_c0_g1_i1	188	195	yes	no	2	0.019448	112.41	911160000			8
FDPTSQTCVR	INCPSSLRFDPTSQTC	PTSQTCVRFSPSCLNM	R	F	D	V	R	F	10	0	1209.54	Haliotis_sp_CLC_3878_c0_g1_i1;Haliotis_sp_idb_55101_c0_g1_i1	Haliotis_sp_CLC_3878_c0_g1_i1	74	83	yes	no	2	0.0052301	121.5	47701000			4
FDQASSNCLR	LNCPPNLRFDQASSNC	QASSNCLRYSPACVNM	R	F	D	L	R	Y	10	0	1196.52	Haliotis_sp_idb_982_c0_g1_i1	Haliotis_sp_idb_982_c0_g1_i1	76	85	yes	yes	2	6.7778e-11	177.78	105640000			16
FDSSHDRSEPFEFQLGVGQVIK	TLASDGSKFDSSHDRS	LGVGQVIKGWDEGLLD	K	F	D	I	K	G	22	1	2521.22	Haliotis_sp_CLC_4517_c0_g1_i1	Haliotis_sp_CLC_4517_c0_g1_i1	61	82	yes	yes	3	2.3368e-13	83.423	7222200			1
FDWHGFDSPFPWK	VKMPEMPKFDWHGFDS	FDSPFPWKIUUINFPF	K	F	D	W	K	I	13	0	1664.74	comp88250_c0_seq2_2 len=449 path=[427:0-23 451:24-62 490:63-69 497:70-80 508:81-101 1523:102-128 556:129-266 694:267-290 718:291-294 722:295-425 1622:426-448];comp88250_c0_seq1_2 len=422 path=[427:0-23 451:24-62 490:63-69 497:70-80 508:81-101 556:102-239 694:240-263 718:264-267 722:268-398 1622:399-421]	comp88250_c0_seq2_2 len=449 path=[427:0-23 451:24-62 490:63-69 497:70-80 508:81-101 1523:102-128 556:129-266 694:267-290 718:291-294 722:295-425 1622:426-448]	108	120	yes	no	3	0.00011483	107.17	6812900			4
FEALLQYQAHPR	YDEDDKVRFEALLQYQ	LQYQAHPRAASVAARY	R	F	E	P	R	A	12	0	1471.76	comp107325_c0_seq1_5 len=14542 path=[51563:0-51 8900:52-861 9710:862-1105 52965:1106-1149 9998:1150-1428 10277:1429-1465 10314:1466-1470 10319:1471-1504 53062:1505-1568 10417:1569-1593 10442:1594-1660 10509:1661-1684 10533:1685-1866 53124:1867-1986 10835:1987-2057 10906:2058-2251 11100:2252-2364 53208:2365-3409 12261:3410-3730 53234:3731-3772 12624:3773-3937 12789:3938-3939 12791:3940-4268 54050:…	comp107325_c0_seq1_5 len=14542 path=[51563:0-51 8900:52-861 9710:862-1105 52965:1106-1149 9998:1150-1428 10277:1429-1465 10314:1466-1470 10319:1471-1504 53062:1505-1568 10417:1569-1593 10442:1594-1660 10509:1661-1684 10533:1685-1866 53124:1867-1986 10835:1987-2057 10906:2058-2251 11100:2252-2364 53208:2365-3409 12261:3410-3730 53234:3731-3772 12624:3773-3937 12789:3938-3939 12791:3940-4268 54050:…	597	608	yes	no	3	0.0012465	77.062	6704800			2
FEEVAALVDDK	VGIGSSIRFEEVAALV	VAALVDDKSKVFLLNT	R	F	E	D	K	S	11	0	1234.61	Haliotis_sp_CLC_146_c0_g1_i1;Haliotis_sp_idb_13068_c0_g1_i1;Haliotis_sp_idb_13069_c0_g1_i1	Haliotis_sp_CLC_146_c0_g1_i1	199	209	yes	no	2	0.0028567	119.39	45527000			4
FETLEDCR	GCLGNANRFETLEDCR	FETLEDCRRRCGGGDL	R	F	E	C	R	R	8	0	1068.45	comp84928_c0_seq1_4 len=593 path=[571:0-73 645:74-129 1852:130-130 1387:131-175 1872:176-361 933:362-413 985:414-445 1017:446-450 1022:451-592]	comp84928_c0_seq1_4 len=593 path=[571:0-73 645:74-129 1852:130-130 1387:131-175 1872:176-361 933:362-413 985:414-445 1017:446-450 1022:451-592]	94	101	yes	yes	2	7.9741e-05	167.24	968490000			9
FETLEDCRR	GCLGNANRFETLEDCR	ETLEDCRRRCGGGDLC	R	F	E	R	R	R	9	1	1224.56	comp84928_c0_seq1_4 len=593 path=[571:0-73 645:74-129 1852:130-130 1387:131-175 1872:176-361 933:362-413 985:414-445 1017:446-450 1022:451-592]	comp84928_c0_seq1_4 len=593 path=[571:0-73 645:74-129 1852:130-130 1387:131-175 1872:176-361 933:362-413 985:414-445 1017:446-450 1022:451-592]	94	102	yes	yes	2;3	6.9387e-07	166.09	52672000			5
FFNFGSTTSGAYCNCNFDR	CCPNCRSRFFNFGSTT	YCNCNFDRVIGSARRG	R	F	F	D	R	V	19	0	2263.91	Haliotis_sp_idb_40604_c0_g1_i1;comp106524_c3_seq3_4 len=701 path=[6384:0-646 7031:647-669 19316:670-676 19194:677-682 13035:683-700];comp106524_c3_seq7_4 len=769 path=[6384:0-646 7031:647-669 19316:670-676 19194:677-682 19200:683-683 19201:684-690 19208:691-700 19218:701-713 1408:714-725 19245:726-731 19251:732-744 1439:745-768]	Haliotis_sp_idb_40604_c0_g1_i1	65	83	yes	no	3	8.9253e-10	93.371	37764000			2
FGFNTPR	PMRSSMWRFGFNTPRN	RFGFNTPRNYDDNGLN	R	F	G	P	R	N	7	0	837.413	Haliotis_sp_CLC_1125_c0_g1_i1	Haliotis_sp_CLC_1125_c0_g1_i1	43	49	yes	yes	2	0.03767	143.02	75200000			3
FGLALNFR	SNRSLGKKFGLALNFR	FGLALNFRINYVPNKP	K	F	G	F	R	I	8	0	936.518	Haliotis_sp_CLC_303_c0_g1_i1	Haliotis_sp_CLC_303_c0_g1_i1	605	612	yes	yes	2	0.011752	162.51	246290000			12
FGNPSDHNNEPAPVNMPSR	ALPEIVFRFGNPSDHN	APVNMPSRNLEEETRQ	R	F	G	S	R	N	19	0	2078.92	Haliotis_sp_idb_6290_c0_g1_i1	Haliotis_sp_idb_6290_c0_g1_i1	1027	1045	yes	yes	3	1.2199e-08	79.489	29141000	419		4
FGNQIIPFDITFGK	QGYHVVGKFGNQIIPF	PFDITFGKDIMDVKAY	K	F	G	G	K	D	14	0	1595.83	Haliotis_sp_Tri_53798_c0_g1_i1;Haliotis_sp_idb_13782_c0_g1_i1;comp87007_c0_seq1_6 len=892 path=[870:0-172 1762:173-187 1058:188-259 2040:260-266 1137:267-334 1838:335-340 1211:341-464 1335:465-527 1398:528-891]	Haliotis_sp_Tri_53798_c0_g1_i1	29	42	yes	no	2	0.0012265	98.592	4883000			1
FGQGEQGSSGINAADIYILSHPK	VNNNRPGRFGQGEQGS	IYILSHPKKKSKTIVS	R	F	G	P	K	K	23	0	2388.17	Haliotis_sp_CLC_597_c0_g1_i1;comp109446_c0_seq1_5 len=447 path=[425:0-446]	Haliotis_sp_CLC_597_c0_g1_i1	85	107	yes	no	3	4.103e-13	80.102	1797900			1
FGSPNQFGSQFGGQSSFGDTSQFGAR	SFGSRRSKFGSPNQFG	DTSQFGARSQFGSVPQ	K	F	G	A	R	S	26	0	2697.18	Haliotis_sp_Tri_108584_c0_g1_i1	Haliotis_sp_Tri_108584_c0_g1_i1	309	334	yes	yes	2;3	6.4386e-98	167.99	929540000			25
FGSQPIVPR	QTMGSSQRFGSQPIVP	GSQPIVPRSHFLQRYP	R	F	G	P	R	S	9	0	999.55	Haliotis_sp_Tri_45070_c0_g1_i1	Haliotis_sp_Tri_45070_c0_g1_i1	1065	1073	yes	yes	2	0.00020168	148.14	7795100000			35
FGSYPYR	TGKSFPSRFGSYPYRM	RFGSYPYRMYNSRDKT	R	F	G	Y	R	M	7	0	888.413	Haliotis_sp_CLC_1125_c0_g1_i1	Haliotis_sp_CLC_1125_c0_g1_i1	430	436	yes	yes	2	0.040085	128.38	22493000			1
FHALFGPASEAER	SSFRDDCKFHALFGPA	GPASEAERTAGDRVVF	K	F	H	E	R	T	13	0	1430.69	Haliotis_sp_Tri_88331_c0_g1_i1;comp101550_c1_seq1_3 len=2684 path=[2888:0-1014 3903:1015-1703 15176:1704-1706 4595:1707-1802 4691:1803-1898 15270:1899-1899 4788:1900-1901 4790:1902-2034 4923:2035-2062 10588:2063-2111 5000:2112-2247 5136:2248-2262 5151:2263-2395 5284:2396-2405 5294:2406-2560 5449:2561-2590 5479:2591-2683]	Haliotis_sp_Tri_88331_c0_g1_i1	216	228	yes	no	3	0.0018519	80.17	19083000			1
FHHTIGGSR	RGLGKGHKFHHTIGGS	HHTIGGSRRAAWRRRN	K	F	H	S	R	R	9	0	1010.5	comp50924_c0_seq1_4 len=686 path=[664:0-685]	comp50924_c0_seq1_4 len=686 path=[664:0-685]	186	194	yes	yes	3	0.0045992	102.07	11758000			2
FIAQSHGHASTTHDSNPLR	NMMTALSKFIAQSHGH	THDSNPLRKVEQTANV	K	F	I	L	R	K	19	0	2074.99	Haliotis_sp_idb_26568_c0_g1_i1;Haliotis_sp_idb_26567_c0_g1_i1;Haliotis_sp_CLC_2527_c0_g1_i1	Haliotis_sp_idb_26568_c0_g1_i1	197	215	yes	no	3;4;5	1.4711e-38	162.76	512280000			25
FISFIVHVTEDPDDIPK	GADLPSARFISFIVHV	EDPDDIPKYRDFTHMV	R	F	I	P	K	Y	17	0	1971	Haliotis_sp_idb_25746_c0_g1_i1;Haliotis_sp_idb_25748_c0_g1_i1	Haliotis_sp_idb_25746_c0_g1_i1	140	156	yes	no	2;3	2.3526e-06	117	28045000			7
FLAPAYGDGISLPR	SAPTQMRRFLAPAYGD	GDGISLPRTKSVTGAD	R	F	L	P	R	T	14	0	1475.78	Haliotis_sp_idb_25746_c0_g1_i1;Haliotis_sp_idb_25748_c0_g1_i1	Haliotis_sp_idb_25746_c0_g1_i1	113	126	yes	no	2;3	5.1574e-06	96.464	44392000			5
FLEALQWQSSK	LRPSNYGRFLEALQWQ	ALQWQSSKTVRTMDTR	R	F	L	S	K	T	11	0	1335.68	Haliotis_sp_Tri_29101_c0_g1_i1	Haliotis_sp_Tri_29101_c0_g1_i1	171	181	yes	yes	2	0.0026779	122.7	20814000			2
FLELLLHNFK	LNETNTERFLELLLHN	ELLLHNFKCETTNPAG	R	F	L	F	K	C	10	0	1272.72	Haliotis_sp_idb_26030_c0_g1_i1;comp104856_c0_seq3_5 len=2741 path=[1:0-84 13888:85-89 91:90-97 99:98-160 162:161-169 171:170-268 270:269-319 13967:320-337 4954:338-364 9307:365-381 4998:382-452 5069:453-462 5079:463-519 5136:520-525 5142:526-600 14188:601-718 7400:719-738 5355:739-764 5381:765-802 5419:803-855 5472:856-877 5494:878-903 5520:904-907 5524:908-1002 14760:1003-1009 14767:1010-1082 14…	Haliotis_sp_idb_26030_c0_g1_i1	60	69	yes	no	2;3	0.00046995	150.81	146130000			3
FLHLIFPNVK	AIEWSWRRFLHLIFPN	HLIFPNVKWATPRS__	R	F	L	V	K	W	10	0	1226.72	Haliotis_sp_Tri_63049_c0_g1_i1	Haliotis_sp_Tri_63049_c0_g1_i1	296	305	yes	yes	2;3	0.0040846	118.5	351110000			19
FLSSAVGGTTK	SQFNGQPRFLSSAVGG	SAVGGTTKTFSKRPTV	R	F	L	T	K	T	11	0	1066.57	Haliotis_sp_idb_3591_c0_g1_i1	Haliotis_sp_idb_3591_c0_g1_i1	817	827	yes	yes	2	1.0105e-07	129.82	752050000			12
FLSTLPELVPTAMAGR	AINNWSNRFLSTLPEL	VPTAMAGRLTAPMGLG	R	F	L	G	R	L	16	0	1701.91	Haliotis_sp_idb_3074_c0_g1_i1	Haliotis_sp_idb_3074_c0_g1_i1	708	723	yes	yes	2;3	7.1173e-09	92.939	66023000	340		2
FLTQLVSYYSIAPQNTR	VEFRFLEKFLTQLVSY	SIAPQNTRVGLVLYGR	K	F	L	T	R	V	17	0	2000.04	Haliotis_sp_CLC_4146_c0_g1_i1;comp87152_c0_seq1_4 len=1152 path=[1:0-8 10:9-10 12:11-34 36:35-35 37:36-59 61:60-303 305:304-306 308:307-330 332:331-879 881:880-903 905:904-1151];Haliotis_sp_idb_7271_c0_g1_i1	Haliotis_sp_CLC_4146_c0_g1_i1	48	64	yes	no	2;3	2.0984e-08	110.12	108770000			4
FLVNDQECLTLNGR	SVKNSKSRFLVNDQEC	ECLTLNGRGSIAKTTC	R	F	L	G	R	G	14	0	1677.81	Haliotis_sp_idb_42414_c0_g1_i1;comp34113_c0_seq1_5 len=860 path=[838:0-859]	Haliotis_sp_idb_42414_c0_g1_i1	334	347	yes	no	2	1.8495e-13	133.16	25377000			2
FNMASGSSSIR	RGSVSTDKFNMASGSS	ASGSSSIRNSGATSGS	K	F	N	I	R	N	11	0	1155.53	Haliotis_sp_idb_36583_c0_g1_i1	Haliotis_sp_idb_36583_c0_g1_i1	404	414	yes	yes	2	0.0010089	120.86	29884000	387		10
FNNAIQESLTIR	EGSLETWRFNNAIQES	IQESLTIRFRFFPWIH	R	F	N	I	R	F	12	0	1404.74	Haliotis_sp_CLC_146_c0_g1_i1;Haliotis_sp_Tri_105374_c0_g1_i1;Haliotis_sp_idb_13068_c0_g1_i1	Haliotis_sp_CLC_146_c0_g1_i1	748	759	yes	no	2	3.4223e-12	169.89	24721000			5
FNPGTQGHLNVR	SLVLAQNRFNPGTQGH	TQGHLNVRGRVELSDQ	R	F	N	V	R	G	12	0	1338.68	Haliotis_sp_Tri_45070_c0_g1_i1	Haliotis_sp_Tri_45070_c0_g1_i1	924	935	yes	yes	2;3	7.3645e-15	147.91	7459700000			54
FNTCSLRIFQK	TFRPWLRKFNTCSLRI	CSLRIFQKKYWRLSUP	K	F	N	Q	K	K	11	1	1412.72	comp98569_c0_seq3_1 len=1101 path=[2626:0-220 2847:221-884 3511:885-1001 7459:1002-1005 6475:1006-1071 6541:1072-1100];comp98569_c0_seq2_1 len=2023 path=[2626:0-220 2847:221-884 3511:885-1001 7459:1002-1005 3632:1006-1030 3657:1031-1265 3892:1266-1272 3899:1273-1808 4435:1809-1821 7608:1822-1843 7630:1844-1860 7647:1861-1897 7664:1898-1904 4531:1905-1928 4555:1929-2022]	comp98569_c0_seq3_1 len=1101 path=[2626:0-220 2847:221-884 3511:885-1001 7459:1002-1005 6475:1006-1071 6541:1072-1100]	34	44	yes	no	2	0.03315	85.533	36613000		11	1
FPGGGIVTAGDGR	MQIRNDPRFPGGGIVT	IVTAGDGRDGTVVNRY	R	F	P	G	R	D	13	0	1202.6	Haliotis_sp_idb_54301_c0_g1_i1	Haliotis_sp_idb_54301_c0_g1_i1	79	91	yes	yes	2	0.00059781	112.44	206010000			3
FPSCFGQR	ADLSCTCRFPSCFGQR	FPSCFGQRNGVISVFP	R	F	P	Q	R	N	8	0	997.444	Haliotis_sp_idb_1745_c0_g1_i1;Haliotis_sp_CLC_2232_c0_g1_i1	Haliotis_sp_idb_1745_c0_g1_i1	608	615	yes	no	2	0.00022557	143.11	220460000			7
FPTAVFADPDNCAR	LIENACRRFPTAVFAD	ADPDNCARYIDCSKPY	R	F	P	A	R	Y	14	0	1579.71	Haliotis_sp_idb_1745_c0_g1_i1	Haliotis_sp_idb_1745_c0_g1_i1	1788	1801	yes	yes	2	2.4843e-05	112.42	34469000			6
FPTCANSIICSDCER	EYEQFLSKFPTCANSI	IICSDCERYYPSCAGR	K	F	P	E	R	Y	15	0	1828.75	Haliotis_sp_idb_1745_c0_g1_i1;Haliotis_sp_CLC_2232_c0_g1_i1	Haliotis_sp_idb_1745_c0_g1_i1	769	783	yes	no	2	8.1841e-18	160.81	19798000			4
FQAEMAAFK	EMRLNMQRFQAEMAAF	QAEMAAFKRRMAQLGQ	R	F	Q	F	K	R	9	0	1041.5	comp95780_c0_seq2_4 len=1153 path=[1151:0-87 1239:88-94 1246:95-227 1379:228-261 1413:262-298 4581:299-405 4649:406-435 3988:436-472 1620:473-475 1623:476-577 1725:578-611 1759:612-649 1797:650-695 1843:696-715 4790:716-768 2726:769-830 3266:831-845 1993:846-859 2007:860-917 2065:918-941 2089:942-967 2846:968-996 2168:997-1033 2205:1034-1057 2229:1058-1152]	comp95780_c0_seq2_4 len=1153 path=[1151:0-87 1239:88-94 1246:95-227 1379:228-261 1413:262-298 4581:299-405 4649:406-435 3988:436-472 1620:473-475 1623:476-577 1725:578-611 1759:612-649 1797:650-695 1843:696-715 4790:716-768 2726:769-830 3266:831-845 1993:846-859 2007:860-917 2065:918-941 2089:942-967 2846:968-996 2168:997-1033 2205:1034-1057 2229:1058-1152]	136	144	yes	yes	2	0.0064147	111.06	1459200000	88		18
FQAEMAAFKR	EMRLNMQRFQAEMAAF	AEMAAFKRRMAQLGQN	R	F	Q	K	R	R	10	1	1197.6	comp95780_c0_seq2_4 len=1153 path=[1151:0-87 1239:88-94 1246:95-227 1379:228-261 1413:262-298 4581:299-405 4649:406-435 3988:436-472 1620:473-475 1623:476-577 1725:578-611 1759:612-649 1797:650-695 1843:696-715 4790:716-768 2726:769-830 3266:831-845 1993:846-859 2007:860-917 2065:918-941 2089:942-967 2846:968-996 2168:997-1033 2205:1034-1057 2229:1058-1152]	comp95780_c0_seq2_4 len=1153 path=[1151:0-87 1239:88-94 1246:95-227 1379:228-261 1413:262-298 4581:299-405 4649:406-435 3988:436-472 1620:473-475 1623:476-577 1725:578-611 1759:612-649 1797:650-695 1843:696-715 4790:716-768 2726:769-830 3266:831-845 1993:846-859 2007:860-917 2065:918-941 2089:942-967 2846:968-996 2168:997-1033 2205:1034-1057 2229:1058-1152]	136	145	yes	yes	3	0.012693	68.657	7635800	88		2
FQAEMAAFNR	VMRLNMQRFQAEMAAF	AEMAAFNRQMSQLGHN	R	F	Q	N	R	Q	10	0	1183.54	Haliotis_sp_Tri_81308_c0_g1_i1	Haliotis_sp_Tri_81308_c0_g1_i1	155	164	yes	yes	2	2.7303e-07	169.41	762850000	514		17
FQNNQQQTNKPPVQPSVPQPPR	TEPTYQSRFQNNQQQT	PSVPQPPRKITFTLRR	R	F	Q	P	R	K	22	1	2528.29	Haliotis_sp_idb_8012_c0_g1_i1	Haliotis_sp_idb_8012_c0_g1_i1	601	622	yes	yes	3	4.4042e-12	77.08	12406000			3
FQQFIPGTGWK	PYKGDNRKFQQFIPGT	FIPGTGWKTMSCAVGT	K	F	Q	W	K	T	11	0	1307.67	Haliotis_sp_CLC_4_c0_g1_i1;Haliotis_sp_Tri_11338_c0_g1_i1	Haliotis_sp_CLC_4_c0_g1_i1	36	46	yes	no	2	6.7921e-05	136.5	18306000000			35
FQTVSAQEIGTYCAFNPTK	VTTTSAPRFQTVSAQE	YCAFNPTKVAAHPDSC	R	F	Q	T	K	V	19	0	2161.01	Haliotis_sp_idb_1745_c0_g1_i1;Haliotis_sp_CLC_2232_c0_g1_i1	Haliotis_sp_idb_1745_c0_g1_i1	1179	1197	yes	no	3	4.3072e-48	155.94	2880000			2
FSATSQFGSVPQYGGSQFGSFGSYPGGTAAAWMSASR	VPQFGGSKFSATSQFG	AAWMSASRKSREPGET	K	F	S	S	R	K	37	0	3735.67	Haliotis_sp_Tri_108584_c0_g1_i1	Haliotis_sp_Tri_108584_c0_g1_i1	348	384	yes	yes	3;4	9.2257e-33	79.069	133580000	437		4
FSDPTNCAR	CLANPSARFSDPTNCA	SDPTNCARYYDCTMKV	R	F	S	A	R	Y	9	0	1066.45	Haliotis_sp_idb_982_c0_g1_i1	Haliotis_sp_idb_982_c0_g1_i1	248	256	yes	yes	2	0.000264	172.21	22727000			4
FSGFQHPQQHQPSNR	GFPQPSNRFSGFQHPQ	QQHQPSNRQGFQPPHH	R	F	S	N	R	Q	15	0	1793.83	Haliotis_sp_idb_20008_c0_g1_i1;Haliotis_sp_idb_20009_c0_g1_i1	Haliotis_sp_idb_20008_c0_g1_i1	52	66	yes	no	3;4	5.393e-45	194.23	1470700000			25
FSPSCLNMELIAR	PTSQTCVRFSPSCLNM	LNMELIARRYCRIYNH	R	F	S	A	R	R	13	0	1536.74	Haliotis_sp_CLC_3878_c0_g1_i1	Haliotis_sp_CLC_3878_c0_g1_i1	84	96	yes	yes	2	0.0006841	100.22	21938000	229		5
FSYGGCEGNANNFK	KRTNRCQRFSYGGCEG	EGNANNFKTLYECRFQ	R	F	S	F	K	T	14	0	1563.64	Haliotis_sp_CLC_148_c0_g1_i1;Haliotis_sp_Tri_94747_c0_g1_i1	Haliotis_sp_CLC_148_c0_g1_i1	110	123	yes	no	2;3	5.1311e-48	218.06	1235400000			15
FTGSAQSVLER	QSGGLSSRFTGSAQSV	SAQSVLERGTNSLSQG	R	F	T	E	R	G	11	0	1193.6	Haliotis_sp_idb_3591_c0_g1_i1	Haliotis_sp_idb_3591_c0_g1_i1	507	517	yes	yes	2	5.4535e-49	237.53	970860000			20
FTHEVSTQLLHEK	DDHGVVEKFTHEVSTQ	STQLLHEKANVNFLTA	K	F	T	E	K	A	13	0	1567.8	Haliotis_sp_Tri_88331_c0_g1_i1;comp101550_c1_seq1_3 len=2684 path=[2888:0-1014 3903:1015-1703 15176:1704-1706 4595:1707-1802 4691:1803-1898 15270:1899-1899 4788:1900-1901 4790:1902-2034 4923:2035-2062 10588:2063-2111 5000:2112-2247 5136:2248-2262 5151:2263-2395 5284:2396-2405 5294:2406-2560 5449:2561-2590 5479:2591-2683]	Haliotis_sp_Tri_88331_c0_g1_i1	304	316	yes	no	3	0.00075142	88.075	7329900			1
FTHFGTEIGK	RMCCLKRKFTHFGTEI	HFGTEIGKQCFCGDKV	K	F	T	G	K	Q	10	0	1135.57	Haliotis_sp_idb_44515_c0_g1_i1;Haliotis_sp_idb_44513_c0_g1_i1	Haliotis_sp_idb_44515_c0_g1_i1	122	131	yes	no	3	0.0040699	94.363	8972800			1
FTNGMINWK	ILYVDNPKFTNGMINW	TNGMINWKDVADALVQ	K	F	T	W	K	D	9	0	1109.53	Haliotis_sp_Tri_2746_c0_g1_i1;tr|A0A0B4VCR4|A0A0B4VCR4_HALAI Glycine-rich boundary protein OS=Haliotis asinina GN=GRBP PE=2 SV=1;Haliotis_sp_Tri_17455_c0_g1_i1	Haliotis_sp_Tri_2746_c0_g1_i1	173	181	yes	no	2	0.0019917	138.54	873680000	491		22
FTQEPAHQSVSK	DLKPIASRFTQEPAHQ	PAHQSVSKTLHPAPGF	R	F	T	S	K	T	12	0	1357.66	Haliotis_sp_Tri_45070_c0_g1_i1	Haliotis_sp_Tri_45070_c0_g1_i1	68	79	yes	yes	2;3	4.8073e-21	183.89	175220000			11
FTTTNIPITMGR	HRVENYRKFTTTNIPI	NIPITMGRTAEAIAIV	K	F	T	G	R	T	12	0	1350.7	Haliotis_sp_Tri_12080_c0_g1_i1	Haliotis_sp_Tri_12080_c0_g1_i1	546	557	yes	yes	2	0.0016983	94.122	12225000	457		4
FVDSHELEFECK	VINFDAFKFVDSHELE	HELEFECKVRTCKEGD	K	F	V	C	K	V	12	0	1538.67	Haliotis_sp_idb_18575_c0_g1_i1;Haliotis_sp_CLC_3307_c0_g1_i1	Haliotis_sp_idb_18575_c0_g1_i1	325	336	yes	no	2;3	1.6558e-08	148.96	144500000			8
FVGTTKVIYDYR	TGDRNNRKFVGTTKVI	TKVIYDYRKRIGYNID	K	F	V	Y	R	K	12	1	1460.77	Haliotis_sp_idb_22004_c0_g1_i1;Haliotis_sp_idb_22001_c0_g1_i1	Haliotis_sp_idb_22004_c0_g1_i1	98	109	no	no	2;3	1.7661e-05	147.26	27996000			2
FVYGGCLGNANR	SRTRLCEKFVYGGCLG	GCLGNANRFETLEDCR	K	F	V	N	R	F	12	0	1326.61	comp84928_c0_seq1_4 len=593 path=[571:0-73 645:74-129 1852:130-130 1387:131-175 1872:176-361 933:362-413 985:414-445 1017:446-450 1022:451-592]	comp84928_c0_seq1_4 len=593 path=[571:0-73 645:74-129 1852:130-130 1387:131-175 1872:176-361 933:362-413 985:414-445 1017:446-450 1022:451-592]	82	93	yes	yes	2	0.00017887	106.62	1122800000			5
FVYGGCPGNANNFDTLEDCR	SRTCLCEKFVYGGCPG	FDTLEDCRRRCGGGVL	K	F	V	C	R	R	20	0	2304.95	Haliotis_sp_CLC_148_c0_g1_i1	Haliotis_sp_CLC_148_c0_g1_i1	54	73	yes	yes	2;3	5.0105e-23	101.92	111480000			4
FVYGGCPGNANNFDTLEDCRR	SRTCLCEKFVYGGCPG	DTLEDCRRRCGGGVLC	K	F	V	R	R	R	21	1	2461.05	Haliotis_sp_CLC_148_c0_g1_i1	Haliotis_sp_CLC_148_c0_g1_i1	54	74	yes	yes	3	7.0559e-10	85.937	108560000			2
FWYELNRPVTGFSR	GFIKKGDRFWYELNRP	RPVTGFSRAQLAEIRK	R	F	W	S	R	A	14	1	1770.88	Haliotis_sp_idb_25746_c0_g1_i1;Haliotis_sp_CLC_532_c0_g1_i1	Haliotis_sp_idb_25746_c0_g1_i1	594	607	yes	no	3	0.0026161	78.814	50048000			1
FYDLNKDFYLLVASGR	KVLSGDDRFYDLNKDF	YLLVASGRATPEGNKI	R	F	Y	G	R	A	16	1	1919.98	Haliotis_sp_Tri_28544_c0_g1_i1;Haliotis_sp_CLC_729_c0_g1_i1;comp59223_c0_seq1_2 len=530 path=[1:0-47 49:48-413 415:414-471 1077:472-529]	Haliotis_sp_Tri_28544_c0_g1_i1	322	337	no	no	2;3	6.246e-09	117.18	73850000			12
FYPGVMCGLRPEPK	DPVARMCKFYPGVMCG	CGLRPEPKAPCDYIIG	K	F	Y	P	K	A	14	1	1649.81	Haliotis_sp_idb_1745_c0_g1_i1;Haliotis_sp_CLC_2232_c0_g1_i1	Haliotis_sp_idb_1745_c0_g1_i1	282	295	yes	no	3	0.0028849	64.104	61285000	279		2
GAAANSGSNTLSTFDR	SLYIESTRGAAANSGS	NTLSTFDRLNNANANV	R	G	A	D	R	L	16	0	1567.72	Haliotis_sp_idb_27864_c0_g1_i1	Haliotis_sp_idb_27864_c0_g1_i1	406	421	yes	yes	2	2.9774e-10	137.21	10337000			3
GAEFGDSGNGEASVVSLR	LVLIVGARGAEFGDSG	EASVVSLRTIYNILFG	R	G	A	L	R	T	18	0	1750.81	Haliotis_sp_Tri_24151_c0_g1_i1	Haliotis_sp_Tri_24151_c0_g1_i1	19	36	yes	yes	2;3	6.4274e-25	152.01	71784000			5
GAGSISTSSSNINGVQK	GVRYCCPRGAGSISTS	SNINGVQKDSCKCGVR	R	G	A	Q	K	D	17	0	1605.8	comp88250_c0_seq2_2 len=449 path=[427:0-23 451:24-62 490:63-69 497:70-80 508:81-101 1523:102-128 556:129-266 694:267-290 718:291-294 722:295-425 1622:426-448];comp88250_c0_seq1_2 len=422 path=[427:0-23 451:24-62 490:63-69 497:70-80 508:81-101 556:102-239 694:240-263 718:264-267 722:268-398 1622:399-421]	comp88250_c0_seq2_2 len=449 path=[427:0-23 451:24-62 490:63-69 497:70-80 508:81-101 1523:102-128 556:129-266 694:267-290 718:291-294 722:295-425 1622:426-448]	75	91	yes	no	2;3	7.9553e-55	196.8	203020000			9
GALKPLGCDLTR	AYGNGVSRGALKPLGC	PLGCDLTRETTRCLEK	R	G	A	T	R	E	12	1	1299.7	Haliotis_sp_CLC_12_c0_g1_i1	Haliotis_sp_CLC_12_c0_g1_i1	175	186	yes	yes	3	0.00059137	92.856	4428400			2
GAPIYDTGLGSR	SPSVSGQRGAPIYDTG	YDTGLGSRQTSTSGQS	R	G	A	S	R	Q	12	0	1205.6	Haliotis_sp_idb_27355_c0_g1_i1	Haliotis_sp_idb_27355_c0_g1_i1	238	249	yes	yes	2	5.3384e-13	151.79	3845100000			11
GAPVNEQDGELNCGGFIR	SLWRYGYKGAPVNEQD	LNCGGFIRQWSDTDKE	K	G	A	I	R	Q	18	0	1931.88	Haliotis_sp_idb_67370_c0_g1_i1	Haliotis_sp_idb_67370_c0_g1_i1	38	55	yes	yes	2;3	2.4962e-19	149.97	137620000			10
GAQSAGMGMR	MMFADRFRGAQSAGMG	QSAGMGMRSLYVPAML	R	G	A	M	R	S	10	0	964.422	Haliotis_sp_Tri_119193_c0_g1_i1	Haliotis_sp_Tri_119193_c0_g1_i1	155	164	yes	yes	2	0.0023126	101.66	65197000	444;445		8
GCEVYIFEDGK	KGIAKFCKGCEVYIFE	VYIFEDGKVIRAASGR	K	G	C	G	K	V	11	0	1315.58	comp94109_c0_seq16_5 len=1066 path=[10494:0-336 1023:337-366 1053:367-448 1135:449-474 2707:475-497 2730:498-595 19145:596-599 1286:600-631 1318:632-662 1349:663-1065];comp94109_c0_seq6_5 len=1564 path=[10494:0-336 1023:337-366 1053:367-448 1135:449-474 2707:475-497 2730:498-595 2828:596-697 2930:698-718 19198:719-726 9404:727-1091 3631:1092-1099 1286:1100-1131 7188:1132-1250 5740:1251-1322 5812:…	comp94109_c0_seq16_5 len=1066 path=[10494:0-336 1023:337-366 1053:367-448 1135:449-474 2707:475-497 2730:498-595 19145:596-599 1286:600-631 1318:632-662 1349:663-1065]	228	238	yes	no	2	0.0029872	116.55	48710000			6
GCGPQEQFYNCADIR	GGDTCPFRGCGPQEQF	FYNCADIRIQNTLSTT	R	G	C	I	R	I	15	0	1813.75	Haliotis_sp_idb_39663_c0_g1_i1	Haliotis_sp_idb_39663_c0_g1_i1	83	97	yes	yes	2;3	4.7647e-17	158.93	60655000			8
GCPAVPTCVDPSPK	LVVSCRIRGCPAVPTC	TCVDPSPKPSLDCPIG	R	G	C	P	K	P	14	0	1483.68	Haliotis_sp_Tri_116352_c0_g1_i1	Haliotis_sp_Tri_116352_c0_g1_i1	164	177	yes	yes	2	0.001542	92.039	114180000			3
GCPLGFHQNR	________________	PLGFHQNRRSCYWFST	-	G	C	N	R	R	10	0	1184.55	sp|P82596|PLC_HALLA Perlucin OS=Haliotis laevigata PE=1 SV=3	sp|P82596|PLC_HALLA Perlucin OS=Haliotis laevigata PE=1 SV=3	1	10	yes	yes	2;3	2.3694e-05	151.44	315330000			19
GCSGTFVVEECNTK	VTHWWVEKGCSGTFVV	VVEECNTKDVRNAGSP	K	G	C	T	K	D	14	0	1586.67	Haliotis_sp_CLC_1642_c0_g1_i1;comp85674_c0_seq1_1 len=1364 path=[2827:0-66 1553:67-628 2115:629-650 2137:651-998 2485:999-1296 2783:1297-1363];comp85674_c0_seq2_1 len=1436 path=[1414:0-138 1553:139-700 2115:701-722 2137:723-1070 2485:1071-1368 2783:1369-1435];tr|Q9BP38|Q9BP38_HALRU Aragonite protein AP24 OS=Haliotis rufescens PE=2 SV=1	Haliotis_sp_CLC_1642_c0_g1_i1	137	150	yes	no	2;3	2.0898e-68	236.28	956680000			19
GDAALALQQNVFGLGALFPDENTAPR	QNSRSQSRGDAALALQ	PDENTAPRVSSASQPG	R	G	D	P	R	V	26	0	2684.36	Haliotis_sp_Tri_14507_c0_g1_i1	Haliotis_sp_Tri_14507_c0_g1_i1	284	309	yes	yes	3	4.0213e-18	85.849	16834000			2
GDDDDDNGGYAFLR	________________	NGGYAFLRRALARASA	-	G	D	L	R	R	14	0	1528.61	comp241021_c0_seq1_1 len=240 path=[218:0-239]	comp241021_c0_seq1_1 len=240 path=[218:0-239]	1	14	yes	yes	2	4.3671e-22	177.81	52347000			4
GEFYVANR	LEFHMSEKGEFYVANR	GEFYVANRMCPYGLFW	K	G	E	N	R	M	8	0	954.456	Haliotis_sp_CLC_303_c0_g1_i1	Haliotis_sp_CLC_303_c0_g1_i1	379	386	yes	yes	2	0.020283	117.16	9396000			1
GEIIHPSTSGSITR	SRLKHNEKGEIIHPST	STSGSITRQESPGNYV	K	G	E	T	R	Q	14	0	1453.75	Haliotis_sp_idb_8012_c0_g1_i1	Haliotis_sp_idb_8012_c0_g1_i1	377	390	yes	yes	3	0.00022693	100.11	157000000			5
GFGYSGSIFHR	LQLATGSRGFGYSGSI	YSGSIFHRVIKDFMIQ	R	G	F	H	R	V	11	0	1226.58	Haliotis_sp_idb_26484_c0_g1_i1;comp85406_c1_seq2_1 len=792 path=[1:0-591 593:592-791]	Haliotis_sp_idb_26484_c0_g1_i1	68	78	yes	no	2	0.0031076	113.93	14384000			1
GFPLMSLDQLAEYNEMPYLQR	AGGMGMARGFPLMSLD	NEMPYLQRPLAARIAE	R	G	F	Q	R	P	21	0	2514.19	Haliotis_sp_Tri_127820_c0_g1_i1	Haliotis_sp_Tri_127820_c0_g1_i1	93	113	yes	yes	2;3	4.0678e-34	124.98	184450000	474;475		13
GFPLMSLDQLAEYNEMPYLQRPLAAR	AGGMGMARGFPLMSLD	LQRPLAARIAEVQWRS	R	G	F	A	R	I	26	1	3022.5	Haliotis_sp_Tri_127820_c0_g1_i1	Haliotis_sp_Tri_127820_c0_g1_i1	93	118	yes	yes	3;4	1.2295e-44	111.97	625670000	474;475		23
GGESIVPPGFEAVSR	GLFDLAARGGESIVPP	PGFEAVSRSGGLGGPP	R	G	G	S	R	S	15	0	1500.76	Haliotis_sp_Tri_33510_c0_g1_i1;Haliotis_sp_CLC_62_c0_g1_i1;Haliotis_sp_Tri_64677_c0_g1_i1;Haliotis_sp_Tri_33508_c0_g1_i1	Haliotis_sp_Tri_33510_c0_g1_i1	75	89	yes	no	2;3	3.5131e-06	94.532	17265000			3
GGGFGFGSASAR	GAGGAGGRGGGFGFGS	GFGSASARASADAAAR	R	G	G	A	R	A	12	0	1069.49	Haliotis_sp_Tri_57798_c0_g1_i1;Haliotis_sp_CLC_5_c0_g1_i1;Haliotis_sp_Tri_57797_c0_g1_i1	Haliotis_sp_Tri_57798_c0_g1_i1	129	140	yes	no	2	0.0018298	107.34	991050000			8
GGGGGPPPPAAGGMGMAR	MGGGMGARGGGGGPPP	AGGMGMARGFPLMSLD	R	G	G	A	R	G	18	0	1493.69	Haliotis_sp_Tri_127820_c0_g1_i1	Haliotis_sp_Tri_127820_c0_g1_i1	75	92	yes	yes	2;3	9.2983e-21	121.18	510450000	476;477		33
GGGSQNAQVGHVIEVNQGVQGTQR	GSNSQTRRGGGSQNAQ	QGVQGTQRGGGQGYQG	R	G	G	Q	R	G	24	0	2419.2	Haliotis_sp_idb_26568_c0_g1_i1;Haliotis_sp_idb_26567_c0_g1_i1;Haliotis_sp_CLC_2527_c0_g1_i1	Haliotis_sp_idb_26568_c0_g1_i1	98	121	yes	no	3	8.4922e-30	100.62	19854000			3
GGMPAMPVTYSSK	NHKRIIIRGGMPAMPV	MPVTYSSKSTDMKQLQ	R	G	G	S	K	S	13	0	1324.62	Haliotis_sp_idb_12174_c0_g1_i1;Haliotis_sp_CLC_8754_c0_g1_i1	Haliotis_sp_idb_12174_c0_g1_i1	374	386	no	no	2	0.00014271	111.79	29659000	248;249		6
GGYDLEAATLKPAAK	________________	ATLKPAAKSTSLLKWL	M	G	G	A	K	S	15	1	1503.79	Haliotis_sp_idb_22086_c0_g1_i1;Haliotis_sp_idb_22087_c0_g1_i1	Haliotis_sp_idb_22086_c0_g1_i1	2	16	no	no	2;3	1.769e-05	98.943	213220000			12
GHMVPWTNDIK	LLLNQVDRGHMVPWTN	VPWTNDIKGSEYQTQS	R	G	H	I	K	G	11	0	1296.63	Haliotis_sp_idb_23329_c0_g1_i1	Haliotis_sp_idb_23329_c0_g1_i1	90	100	yes	yes	2;3	0.0018556	102.4	44694000	306		4
GHTSLVPLGR	GCYNQYFRGHTSLVPL	TSLVPLGRVPHPTDPC	R	G	H	G	R	V	10	0	1035.58	Haliotis_sp_Tri_114016_c0_g1_i1;comp25402_c0_seq1_1 len=889 path=[1:0-435 437:436-888]	Haliotis_sp_Tri_114016_c0_g1_i1	138	147	yes	no	2	3.4494e-05	160.36	66992000			4
GIFEAHGPNATPAALLMTCR	VADRTGFRGIFEAHGP	AALLMTCRDISSVPAI	R	G	I	C	R	D	20	0	2126.04	Haliotis_sp_idb_2814_c0_g1_i1	Haliotis_sp_idb_2814_c0_g1_i1	439	458	yes	yes	3	1.5264e-07	67.579	22252000	337		1
GILAADESTGSIAK	HRIVAPGKGILAADES	ESTGSIAKRLQSIGTE	K	G	I	A	K	R	14	0	1331.69	comp23247_c0_seq1_2 len=1455 path=[1433:0-1210 2644:1211-1454]	comp23247_c0_seq1_2 len=1455 path=[1433:0-1210 2644:1211-1454]	89	102	yes	yes	2	0.0016879	90.759	29720000			1
GLFPGGYVISADGSDAEVR	KGDFIPKKGLFPGGYV	DGSDAEVRDIYGKLHS	K	G	L	V	R	D	19	0	1908.92	Haliotis_sp_idb_28907_c0_g1_i1;Haliotis_sp_idb_36084_c0_g1_i1	Haliotis_sp_idb_28907_c0_g1_i1	210	228	yes	no	2;3	2.4213e-16	110.74	105830000			15
GLPDGLNQWVGR	IVRYPSCKGLPDGLNQ	GLNQWVGREDSPYYVV	K	G	L	G	R	E	12	0	1310.67	Haliotis_sp_Tri_109450_c0_g1_i1;comp101252_c0_seq3_2 len=1445 path=[12575:0-38 12614:39-47 12623:48-159 12735:160-162 12738:163-166 12742:167-571 13147:572-810 13386:811-817 13393:818-863 13439:864-947 13523:948-949 13525:950-1444];comp101252_c0_seq1_2 len=1553 path=[18161:0-28 18190:29-80 10039:81-104 10063:105-130 10089:131-245 10204:246-361 10320:362-385 17735:386-679 13147:680-918 13386:919-9…	Haliotis_sp_Tri_109450_c0_g1_i1	180	191	yes	no	2	2.2937e-11	164.31	134250000			7
GLTIIFNFEEAETAKPTER	FNNVDYARGLTIIFNF	ETAKPTERQVLLSNCD	R	G	L	E	R	Q	19	1	2165.1	Haliotis_sp_Tri_35519_c0_g1_i1;Haliotis_sp_idb_43536_c0_g1_i1	Haliotis_sp_Tri_35519_c0_g1_i1	246	264	yes	no	3	1.312e-13	103.88	29380000			6
GNAVHEFLR	TKIIRESRGNAVHEFL	NAVHEFLRGQLVDSAG	R	G	N	L	R	G	9	0	1041.54	Haliotis_sp_idb_25746_c0_g1_i1;Haliotis_sp_idb_25748_c0_g1_i1;Haliotis_sp_CLC_532_c0_g1_i1	Haliotis_sp_idb_25746_c0_g1_i1	455	463	yes	no	2;3	0.0085016	108.43	591030000			6
GNEPFPDVYGGMLMQR	NNVPSHDRGNEPFPDV	YGGMLMQRKHNAGVPF	R	G	N	Q	R	K	16	0	1809.82	Haliotis_sp_Tri_12080_c0_g1_i1;Haliotis_sp_idb_12590_c0_g1_i1	Haliotis_sp_Tri_12080_c0_g1_i1	1342	1357	yes	no	2;3	1.6728e-07	100.23	169580000	458;459		20
GNLVLPLNWQLLNSPASQIQVQSAAAFR	NKPAPSAKGNLVLPLN	VQSAAAFRSNPPRPPV	K	G	N	F	R	S	28	0	3034.64	Haliotis_sp_idb_34528_c0_g1_i1	Haliotis_sp_idb_34528_c0_g1_i1	250	277	yes	yes	3	3.8669e-29	97.771	193650000			7
GNPTVEVDLYTAK	AREIFDSRGNPTVEVD	EVDLYTAKGLFRAAVP	R	G	N	A	K	G	13	0	1405.71	comp80185_c0_seq1_5 len=1716 path=[1:0-517 519:518-558 3443:559-568 570:569-864 866:865-889 891:890-1715]	comp80185_c0_seq1_5 len=1716 path=[1:0-517 519:518-558 3443:559-568 570:569-864 866:865-889 891:890-1715]	49	61	yes	yes	2	0.018002	73.927	2569100			1
GNVCNNDQDCPGNQK	AIRPGQCKGNVCNNDQ	QDCPGNQKCCGKPGCR	K	G	N	Q	K	C	15	0	1718.67	comp236269_c0_seq1_4 len=272 path=[250:0-271]	comp236269_c0_seq1_4 len=272 path=[250:0-271]	9	23	yes	yes	3	0.0001235	92.65	50742000			1
GNVCNNDQDCPGNQKCCGKPGCR	AIRPGQCKGNVCNNDQ	CCGKPGCRRCYRPEKP	K	G	N	C	R	R	23	2	2694.06	comp236269_c0_seq1_4 len=272 path=[250:0-271]	comp236269_c0_seq1_4 len=272 path=[250:0-271]	9	31	yes	yes	4	8.821e-15	86.539	27192000			2
GPASTYFGVR	DASISVARGPASTYFG	ASTYFGVRSGAGKSAS	R	G	P	V	R	S	10	0	1053.52	Haliotis_sp_idb_25730_c0_g1_i1;Haliotis_sp_idb_25731_c0_g1_i1	Haliotis_sp_idb_25730_c0_g1_i1	685	694	yes	no	2	0.00013435	140.83	211350000			22
GPIQTDEVMFYMCNNER	EGRPDNFKGPIQTDEV	FYMCNNERTTIDTCTV	K	G	P	E	R	T	17	0	2102.89	Haliotis_sp_idb_1745_c0_g1_i1;Haliotis_sp_CLC_2232_c0_g1_i1	Haliotis_sp_idb_1745_c0_g1_i1	948	964	yes	no	2;3	2.694e-10	116.96	131460000	280;281		7
GPPARPGVCCFR	PVTTACVRGPPARPGV	RPGVCCFRPSGGPPAP	R	G	P	F	R	P	12	1	1372.65	Haliotis_sp_CLC_1320_c0_g1_i1;Haliotis_sp_Tri_133893_c0_g1_i1;Haliotis_sp_Tri_133894_c0_g1_i1	Haliotis_sp_CLC_1320_c0_g1_i1	99	110	yes	no	3	0.0022644	93.096	484190000			3
GPPGFDGFPGPEGPVGPAGK	SICLSGPKGPPGFDGF	GPVGPAGKDGAPGEKG	K	G	P	G	K	D	20	0	1835.88	Haliotis_sp_Tri_74171_c0_g1_i1;Haliotis_sp_CLC_866_c0_g1_i1	Haliotis_sp_Tri_74171_c0_g1_i1	173	192	yes	no	2;3	1.1539e-48	179.46	116690000			27
GPQSLWSGFR	YSEEVAKKGPQSLWSG	QSLWSGFRSTADLSAC	K	G	P	F	R	S	10	0	1133.56	Haliotis_sp_CLC_8815_c0_g1_i1;Haliotis_sp_idb_19915_c0_g1_i1;Haliotis_sp_Tri_29264_c0_g1_i1;Haliotis_sp_Tri_29268_c0_g1_i1;comp97720_c0_seq1_2 len=1099 path=[1918:0-706 2625:707-748 2667:749-835 2754:836-849 2768:850-993 3002:994-1008 2927:1009-1083 12452:1084-1098];comp97720_c0_seq5_2 len=1698 path=[1918:0-706 2625:707-748 7826:749-1128 8206:1129-1133 8211:1134-1576 4773:1577-1605 4756:1606-1622…	Haliotis_sp_CLC_8815_c0_g1_i1	40	49	yes	no	2	0.0061571	113.93	8177700			1
GPSPSAALR	PPPGAVLRGPSPSAAL	PSPSAALRGPFQPARA	R	G	P	L	R	G	9	0	854.461	Haliotis_sp_CLC_39_c0_g1_i1	Haliotis_sp_CLC_39_c0_g1_i1	44	52	yes	yes	2	0.002761	133.86	11616000			2
GPSPSAALRGPFQPAR	PPPGAVLRGPSPSAAL	RGPFQPARASLNNRRP	R	G	P	A	R	A	16	1	1607.85	Haliotis_sp_CLC_39_c0_g1_i1	Haliotis_sp_CLC_39_c0_g1_i1	44	59	yes	yes	2;3	3.0768e-08	98.676	103890000			2
GPSSTGQNNPPLPPPPPFGR	AGLGLSGRGPSSTGQN	PPPPPFGRDPPSVGPR	R	G	P	G	R	D	20	0	2013.01	Haliotis_sp_Tri_33510_c0_g1_i1;Haliotis_sp_CLC_62_c0_g1_i1;Haliotis_sp_Tri_64677_c0_g1_i1;Haliotis_sp_Tri_33508_c0_g1_i1	Haliotis_sp_Tri_33510_c0_g1_i1	181	200	yes	no	2;3	2.2958e-59	160.55	372080000			18
GPSSTGQNNPPLPPPPPFGRDPPSVGPR	AGLGLSGRGPSSTGQN	DPPSVGPRVDFPPGGS	R	G	P	P	R	V	28	1	2818.42	Haliotis_sp_Tri_33510_c0_g1_i1;Haliotis_sp_CLC_62_c0_g1_i1;Haliotis_sp_Tri_64677_c0_g1_i1;Haliotis_sp_Tri_33508_c0_g1_i1	Haliotis_sp_Tri_33510_c0_g1_i1	181	208	yes	no	3	2.3335e-27	91.416	4549800			1
GPTDCLPASDPGCR	DSADDKSKGPTDCLPA	PASDPGCRDSTNKAEL	K	G	P	C	R	D	14	0	1501.63	comp88250_c0_seq2_2 len=449 path=[427:0-23 451:24-62 490:63-69 497:70-80 508:81-101 1523:102-128 556:129-266 694:267-290 718:291-294 722:295-425 1622:426-448];comp88250_c0_seq1_2 len=422 path=[427:0-23 451:24-62 490:63-69 497:70-80 508:81-101 556:102-239 694:240-263 718:264-267 722:268-398 1622:399-421]	comp88250_c0_seq2_2 len=449 path=[427:0-23 451:24-62 490:63-69 497:70-80 508:81-101 1523:102-128 556:129-266 694:267-290 718:291-294 722:295-425 1622:426-448]	44	57	yes	yes	2	1.2193e-08	143.98	118310000			6
GRVELSDQMEFSGTGESLHGHLTLK	TQGHLNVRGRVELSDQ	LHGHLTLKQVGGSTGV	R	G	R	L	K	Q	25	1	2727.33	Haliotis_sp_Tri_45070_c0_g1_i1	Haliotis_sp_Tri_45070_c0_g1_i1	936	960	yes	yes	4;5	2.3374e-25	109.68	189420000	502		17
GSFGQQTGFSNTDQSGGLSSR	SVTDTQPRGSFGQQTG	QSGGLSSRFTGSAQSV	R	G	S	S	R	F	21	0	2116.94	Haliotis_sp_idb_3591_c0_g1_i1	Haliotis_sp_idb_3591_c0_g1_i1	486	506	yes	yes	2;3	3.6118e-76	195.46	2679200000			30
GSTPNVGNGGGLFDLAAR	IVPNNRNRGSTPNVGN	GLFDLAARGGESIVPP	R	G	S	A	R	G	18	0	1701.84	Haliotis_sp_Tri_33510_c0_g1_i1;Haliotis_sp_CLC_62_c0_g1_i1;Haliotis_sp_Tri_64677_c0_g1_i1;Haliotis_sp_Tri_33508_c0_g1_i1	Haliotis_sp_Tri_33510_c0_g1_i1	57	74	yes	no	2;3	1.6146e-24	149.52	1017200000			17
GSVDSPTGQPDGSPPPDK	IVPFAIGRGSVDSPTG	DGSPPPDKVYPSPGVV	R	G	S	D	K	V	18	0	1736.79	Haliotis_sp_idb_23329_c0_g1_i1	Haliotis_sp_idb_23329_c0_g1_i1	26	43	yes	yes	2	9.2973e-36	173.87	39564000			4
GSVSTDKFNMASGSSSIR	PGLSGSVRGSVSTDKF	ASGSSSIRNSGATSGS	R	G	S	I	R	N	18	1	1829.86	Haliotis_sp_idb_36583_c0_g1_i1	Haliotis_sp_idb_36583_c0_g1_i1	397	414	yes	yes	3	2.0741e-25	126.8	255280000	387		10
GTAFSEHMQMCDYK	GIYRPCPRGTAFSEHM	HMQMCDYKWRVPGCY_	R	G	T	Y	K	W	14	0	1703.67	Haliotis_sp_CLC_2296_c0_g1_i1	Haliotis_sp_CLC_2296_c0_g1_i1	655	668	yes	yes	3	0.00054879	79.614	135880000	223;224		9
GTAGFVSASGQSTPATSAGQQHR	SYIQQQARGTAGFVSA	TSAGQQHRHKILTQAT	R	G	T	H	R	H	23	0	2202.04	Haliotis_sp_idb_27355_c0_g1_i1	Haliotis_sp_idb_27355_c0_g1_i1	162	184	yes	yes	3	5.1856e-60	158.33	1802900000			14
GTGAQSDALDTIIK	ICAALTLKGTGAQSDA	DALDTIIKNRFPNASV	K	G	T	I	K	N	14	0	1388.71	Haliotis_sp_idb_20008_c0_g1_i1;Haliotis_sp_CLC_363_c0_g1_i1	Haliotis_sp_idb_20008_c0_g1_i1	171	184	yes	no	2;3	2.734e-22	178.84	4243400000			33
GTGLLGAEPISFEVGVGGR	LVLPYRNKGTGLLGAE	FEVGVGGRMVMDPTDA	K	G	T	G	R	M	19	0	1814.95	Haliotis_sp_idb_8012_c0_g1_i1	Haliotis_sp_idb_8012_c0_g1_i1	1511	1529	yes	yes	2	9.8137e-08	108.96	15158000		13	7
GTGTADTLQTR	GSSVAGHRGTGTADTL	TADTLQTRRRASLDTL	R	G	T	T	R	R	11	0	1119.55	Haliotis_sp_idb_3591_c0_g1_i1	Haliotis_sp_idb_3591_c0_g1_i1	1273	1283	yes	yes	2	2.6307e-05	124.42	1706700			3
GTNFANFR	NCALQIGRGTNFANFR	GTNFANFRGYIDNVTI	R	G	T	F	R	G	8	0	925.441	Haliotis_sp_idb_25730_c0_g1_i1;Haliotis_sp_idb_25731_c0_g1_i1	Haliotis_sp_idb_25730_c0_g1_i1	753	760	yes	no	2	0.042264	101.28	4279400			1
GTNSLSQGAASFSSR	SAQSVLERGTNSLSQG	GAASFSSRNTAVADLV	R	G	T	S	R	N	15	0	1468.69	Haliotis_sp_idb_3591_c0_g1_i1	Haliotis_sp_idb_3591_c0_g1_i1	518	532	yes	yes	2;3	3.0613e-66	208.47	2204900000			34
GTQSPAVHGVSQVLHK	VVSNNFARGTQSPAVH	GVSQVLHKPAAGFNQV	R	G	T	H	K	P	16	0	1643.87	Haliotis_sp_Tri_45070_c0_g1_i1	Haliotis_sp_Tri_45070_c0_g1_i1	243	258	yes	yes	4	4.6506e-05	95.57	97546000			4
GVAYNIDAAAR	KVIYDYKKGVAYNIDA	YNIDAAARTCSKYSLQ	K	G	V	A	R	T	11	0	1119.57	Haliotis_sp_Tri_31898_c0_g1_i1;Haliotis_sp_idb_24481_c0_g1_i1	Haliotis_sp_Tri_31898_c0_g1_i1	80	90	yes	no	2	6.023e-05	117.52	365330000			4
GVFQPSRTPSGPVIYQAPR	VATSFQQRGVFQPSRT	PVIYQAPRNILQKQSA	R	G	V	P	R	N	19	1	2056.09	Haliotis_sp_Tri_45070_c0_g1_i1	Haliotis_sp_Tri_45070_c0_g1_i1	195	213	yes	yes	3	4.6794e-17	106.93	2951600			2
GVGTTSVTEATNK	KGQKVDTKGVGTTSVT	SVTEATNKQLDTVIPE	K	G	V	N	K	Q	13	0	1263.63	Haliotis_sp_Tri_29101_c0_g1_i1	Haliotis_sp_Tri_29101_c0_g1_i1	123	135	yes	yes	2	2.2744e-19	153.49	45614000			9
GVLALPNMIDPR	LYISVNDRGVLALPNM	LPNMIDPRTIHSVSGT	R	G	V	P	R	T	12	0	1294.71	Haliotis_sp_idb_2772_c0_g1_i1;Haliotis_sp_Tri_120379_c0_g1_i1	Haliotis_sp_idb_2772_c0_g1_i1	1831	1842	no	no	2	0.039566	60.255	2633200			1
GVNTFSPEGR	LTRSEYDRGVNTFSPE	NTFSPEGRLFQVEYAI	R	G	V	G	R	L	10	0	1062.51	comp229571_c0_seq1_1 len=895 path=[1:0-894];Haliotis_sp_Tri_30403_c0_g1_i1;comp91191_c0_seq1_2 len=1513 path=[1:0-223 225:224-809 811:810-829 831:830-900 902:901-925 927:926-995 997:996-1028 1030:1029-1032 1034:1033-1097 1099:1098-1098 1100:1099-1122 1124:1123-1124 1126:1125-1189 1191:1190-1209 1211:1210-1229 1231:1230-1271 1273:1272-1273 1275:1274-1512]	comp229571_c0_seq1_1 len=895 path=[1:0-894]	33	42	yes	no	2	0.031384	89.171	3222500			1
GVSDKAYQCVCN	TGGTCVKRGVSDKAYQ	KAYQCVCN________	R	G	V	C	N	-	12	1	1399.59	Haliotis_sp_idb_62592_c0_g1_i1	Haliotis_sp_idb_62592_c0_g1_i1	118	129	yes	yes	2	0.001272	127.17	8993000			1
GVSFTSVLER	QEDPNLSRGVSFTSVL	SFTSVLERNTDTHSSV	R	G	V	E	R	N	10	0	1093.58	Haliotis_sp_CLC_1125_c0_g1_i1	Haliotis_sp_CLC_1125_c0_g1_i1	369	378	yes	yes	2	7.8466e-05	139.43	204720000			2
GVWANMQNFDR	GRSICRGKGVWANMQN	ANMQNFDRYCATQCMM	K	G	V	D	R	Y	11	0	1336.6	Haliotis_sp_CLC_1125_c0_g1_i1	Haliotis_sp_CLC_1125_c0_g1_i1	897	907	yes	yes	2	0.00062696	128.01	243670000	190		16
GWDEGLLDMCVGEK	LGVGQVIKGWDEGLLD	LDMCVGEKRTLTIPSH	K	G	W	E	K	R	14	0	1607.7	Haliotis_sp_CLC_4517_c0_g1_i1;comp94020_c0_seq1_3 len=1732 path=[1710:0-267 1978:268-280 1991:281-304 3478:305-310 2021:311-390 2101:391-394 2105:395-1286 2997:1287-1394 3105:1395-1462 5000:1463-1468 5006:1469-1542 3253:1543-1583 3294:1584-1706 5099:1707-1731]	Haliotis_sp_CLC_4517_c0_g1_i1	83	96	yes	no	2	0.00061268	90.707	38087000	241		3
GWTGIICQDR	SGQCICTRGWTGIICQ	TGIICQDRCPINKFGE	R	G	W	D	R	C	10	0	1204.57	Haliotis_sp_idb_14366_c0_g1_i1;Haliotis_sp_idb_14368_c0_g1_i1;comp106461_c0_seq3_2 len=3255 path=[22586:0-70 158:71-836 27518:837-838 27520:839-851 939:852-855 943:856-956 1044:957-963 1051:964-1375 1463:1376-1395 1483:1396-1448 1536:1449-1467 27822:1468-1674 27928:1675-1679 1767:1680-1680 1768:1681-1692 27945:1693-1703 1791:1704-1727 27975:1728-1758 22240:1759-1767 28011:1768-1769 1857:1770-1770…	Haliotis_sp_idb_14366_c0_g1_i1	466	475	yes	no	2	0.0080204	105.4	2161700			1
GYADCAVFGDR	EALFDGDRGYADCAVF	DCAVFGDRQVVGTILK	R	G	Y	D	R	Q	11	0	1229.51	comp98044_c0_seq5_2 len=630 path=[1516:0-58 1575:59-108 1625:109-129 1646:130-263 1780:264-270 1787:271-569 6139:570-574 6144:575-586 5788:587-629];Haliotis_sp_Tri_52786_c0_g1_i1;comp98044_c0_seq2_2 len=1470 path=[1516:0-58 1575:59-108 1625:109-129 1646:130-263 1780:264-270 1787:271-569 6139:570-574 6144:575-586 2103:587-594 2111:595-1113 2630:1114-1130 2647:1131-1259 2776:1260-1391 2908:1392-141…	comp98044_c0_seq5_2 len=630 path=[1516:0-58 1575:59-108 1625:109-129 1646:130-263 1780:264-270 1787:271-569 6139:570-574 6144:575-586 5788:587-629]	79	89	yes	no	2	0.0051297	102.4	157800000			3
GYIDNVTIYLCRP	GTNFANFRGYIDNVTI	VTIYLCRP________	R	G	Y	R	P	-	13	1	1582.78	Haliotis_sp_idb_25730_c0_g1_i1;Haliotis_sp_idb_25731_c0_g1_i1	Haliotis_sp_idb_25730_c0_g1_i1	761	773	yes	no	2	0.00011398	104.24	9450800			0
GYSFTTTAER	LMKILTERGYSFTTTA	SFTTTAEREIVRDIKE	R	G	Y	E	R	E	10	0	1131.52	tr|B3TK83|B3TK83_HALDV Beta-actin 2 OS=Haliotis diversicolor PE=2 SV=1;tr|Q256S1|Q256S1_HALTU Actin OS=Haliotis tuberculata GN=actin PE=2 SV=1;tr|B3SNT2|B3SNT2_HALDV Actin OS=Haliotis diversicolor PE=2 SV=1;Haliotis_sp_Tri_131427_c0_g1_i1;comp103470_c1_seq20_6 len=1319 path=[18001:0-239 25907:240-242 1593:243-278 25943:279-283 25948:284-287 25952:288-331 21354:332-362 1713:363-373 26024:374-391 1…	tr|B3TK83|B3TK83_HALDV Beta-actin 2 OS=Haliotis diversicolor PE=2 SV=1	197	206	no	no	2	5.3472e-05	135.55	267510000			17
GYVDGNTGSIPWK	VYDGEQFKGYVDGNTG	NTGSIPWKGVIQKRSH	K	G	Y	W	K	G	13	0	1392.67	Haliotis_sp_Tri_35519_c0_g1_i1;Haliotis_sp_idb_43536_c0_g1_i1	Haliotis_sp_Tri_35519_c0_g1_i1	327	339	yes	no	2	3.4937e-06	142.97	64389000			5
HACGCIPENAETR	PSNHIYNKHACGCIPE	IPENAETRAAREPAFP	K	H	A	T	R	A	13	0	1513.64	Haliotis_sp_Tri_35519_c0_g1_i1	Haliotis_sp_Tri_35519_c0_g1_i1	85	97	yes	yes	3	0.00080812	86.911	22938000			2
HDSSGASVFSNDISNAPVPHPQSAANTK	FMPIIAGRHDSSGASV	PQSAANTKVVNTVSIE	R	H	D	T	K	V	28	0	2834.32	Haliotis_sp_idb_44689_c0_g1_i1;Haliotis_sp_idb_44690_c0_g1_i1;Haliotis_sp_Tri_6755_c0_g1_i1	Haliotis_sp_idb_44689_c0_g1_i1	191	218	yes	no	4	2.6442e-21	83.312	7099900			1
HDVPDYLTLDELR	GAPMQPKRHDVPDYLT	YLTLDELRMSFTTGSF	R	H	D	L	R	M	13	0	1584.78	Haliotis_sp_CLC_303_c0_g1_i1	Haliotis_sp_CLC_303_c0_g1_i1	334	346	yes	yes	2	0.00075008	115.12	9276600			1
HENVLTCPDNLIYNPQDCACVSR	DFRLVINKHENVLTCP	QDCACVSRPNHCDKRR	K	H	E	S	R	P	23	0	2774.22	Haliotis_sp_idb_5218_c0_g1_i1;Haliotis_sp_idb_5212_c0_g1_i1	Haliotis_sp_idb_5218_c0_g1_i1	194	216	yes	no	3	9.1767e-15	85.376	26683000			2
HGETKPLIGGDDHDFQK	GDDHDFQKHGETKPLI	GDDHDFQKHGETKPLI	K	H	G	Q	K	H	17	1	1892.9	Haliotis_sp_idb_44191_c0_g1_i1	Haliotis_sp_idb_44191_c0_g1_i1	359	375	yes	no	3;4	2.6316e-44	182.49	970440000			21
HGRPGIGATHSSR	SITYKPVKHGRPGIGA	IGATHSSRFIPLKUU_	K	H	G	S	R	F	13	1	1331.68	comp155767_c0_seq1_6 len=447 path=[425:0-446];comp109403_c0_seq1_5 len=485 path=[463:0-484];comp78781_c0_seq2_2 len=495 path=[473:0-8 482:9-114 588:115-494];Haliotis_sp_Tri_41483_c0_g1_i1;comp78781_c0_seq1_1 len=1193 path=[1758:0-812 588:813-1192]	comp155767_c0_seq1_6 len=447 path=[425:0-446]	130	142	yes	no	3	0.00069397	103.97	7394100			1
HIELVGHQVR	IKDGSVAKHIELVGHQ	ELVGHQVRTKLDEIKR	K	H	I	V	R	T	10	0	1186.66	comp92223_c1_seq1_1 len=1422 path=[5715:0-199 5915:200-218 5934:219-467 17974:468-468 6184:469-484 6200:485-1421];comp92223_c1_seq2_1 len=1458 path=[5715:0-199 5915:200-218 5934:219-467 17951:468-470 15696:471-503 17974:504-504 6184:505-520 6200:521-1457];Haliotis_sp_Tri_135246_c0_g1_i1;Haliotis_sp_idb_2286_c0_g1_i1;comp92223_c1_seq3_1 len=528 path=[5715:0-199 5915:200-218 5934:219-467 17951:468-…	comp92223_c1_seq1_1 len=1422 path=[5715:0-199 5915:200-218 5934:219-467 17974:468-468 6184:469-484 6200:485-1421]	121	130	yes	no	3	4.0986e-07	166.19	97907000			17
HILNTMYK	IDCSKPYRHILNTMYK	HILNTMYKQECKYPEL	R	H	I	Y	K	Q	8	0	1018.53	Haliotis_sp_idb_1745_c0_g1_i1	Haliotis_sp_idb_1745_c0_g1_i1	1811	1818	yes	yes	2	0.016633	120.87	106360000	282		7
HITPTLTNELFK	DSAGKFDRHITPTLTN	TLTNELFKSGTNSLDL	R	H	I	F	K	S	12	0	1412.77	Haliotis_sp_idb_25746_c0_g1_i1;Haliotis_sp_idb_25748_c0_g1_i1;Haliotis_sp_CLC_532_c0_g1_i1	Haliotis_sp_idb_25746_c0_g1_i1	476	487	yes	no	2;3	5.4771e-70	240.65	981150000			43
HLLSPFPALQTPPLQGSGK	SHGPGESKHLLSPFPA	PPLQGSGKSREDVLPV	K	H	L	G	K	S	19	0	1987.09	Haliotis_sp_idb_12174_c0_g1_i1;Haliotis_sp_CLC_8754_c0_g1_i1	Haliotis_sp_idb_12174_c0_g1_i1	412	430	no	no	2;3	3.9316e-21	116.13	6082600			3
HLPHQMALHER	LRDRLQGRHLPHQMAL	HQMALHERRRMGPTQL	R	H	L	E	R	R	11	0	1367.69	Haliotis_sp_idb_3591_c0_g1_i1	Haliotis_sp_idb_3591_c0_g1_i1	423	433	yes	yes	3;4	0.00091427	91.961	175460000	366		16
HLQEQMKPFNPK	YPQMHGYKHLQEQMKP	QMKPFNPKPYYGAPLS	K	H	L	P	K	P	12	1	1495.76	Haliotis_sp_idb_16318_c0_g1_i1	Haliotis_sp_idb_16318_c0_g1_i1	148	159	yes	yes	3	0.00030318	100.04	101670000	263		8
HLQEQMKPFNPKPYYGAPLSDWK	YPQMHGYKHLQEQMKP	GAPLSDWKTRVGGNVF	K	H	L	W	K	T	23	2	2773.37	Haliotis_sp_idb_16318_c0_g1_i1	Haliotis_sp_idb_16318_c0_g1_i1	148	170	yes	yes	4	7.6158e-07	63.225	63200000	263		1
HMSPADQLTIGQSSVR	GDVAQANRHMSPADQL	TIGQSSVRPVQNHAGF	R	H	M	V	R	P	16	0	1725.85	Haliotis_sp_Tri_12080_c0_g1_i1	Haliotis_sp_Tri_12080_c0_g1_i1	1381	1396	yes	yes	3	0.0005711	63.681	52296000	460		1
HMSPADQLTIGQSSVRPVQNHAGFK	GDVAQANRHMSPADQL	VQNHAGFKTSDVQPDS	R	H	M	F	K	T	25	1	2704.35	Haliotis_sp_Tri_12080_c0_g1_i1	Haliotis_sp_Tri_12080_c0_g1_i1	1381	1405	yes	yes	4	3.9359e-21	90.475	265000000	460		9
HMYIFPHDVTK	VLAIDSFRHMYIFPHD	IFPHDVTKDLDKPGLL	R	H	M	T	K	D	11	0	1386.68	Haliotis_sp_Tri_88331_c0_g1_i1;comp101550_c1_seq1_3 len=2684 path=[2888:0-1014 3903:1015-1703 15176:1704-1706 4595:1707-1802 4691:1803-1898 15270:1899-1899 4788:1900-1901 4790:1902-2034 4923:2035-2062 10588:2063-2111 5000:2112-2247 5136:2248-2262 5151:2263-2395 5284:2396-2405 5294:2406-2560 5449:2561-2590 5479:2591-2683]	Haliotis_sp_Tri_88331_c0_g1_i1	353	363	yes	no	3	0.0066835	74.962	41599000	3		6
HNAGVPFGSEGHRPGDVAQANR	GGMLMQRKHNAGVPFG	GDVAQANRHMSPADQL	K	H	N	N	R	H	22	1	2272.08	Haliotis_sp_Tri_12080_c0_g1_i1;Haliotis_sp_idb_12590_c0_g1_i1	Haliotis_sp_Tri_12080_c0_g1_i1	1359	1380	yes	no	4	6.7098e-40	159.06	231750000			10
HNEKGEIIHPSTSGSITR	SSSPSRLKHNEKGEII	STSGSITRQESPGNYV	K	H	N	T	R	Q	18	1	1961.99	Haliotis_sp_idb_8012_c0_g1_i1	Haliotis_sp_idb_8012_c0_g1_i1	373	390	yes	yes	4	2.8973e-07	116.6	23204000			3
HNVDLDLPDSAPSGFR	YDDYMQSRHNVDLDLP	DSAPSGFRFPGLHYPP	R	H	N	F	R	F	16	0	1738.83	Haliotis_sp_CLC_554_c0_g1_i1	Haliotis_sp_CLC_554_c0_g1_i1	196	211	yes	yes	3	0.00013736	75.911	20494000			1
HPCSDYMNTDISDDVLCIK	RETRNGCKHPCSDYMN	SDDVLCIKQLLREHHG	K	H	P	I	K	Q	19	0	2281.97	comp54491_c0_seq2_3 len=606 path=[1:0-432 434:433-605];comp54491_c0_seq1_3 len=691 path=[1:0-432 2188:433-690]	comp54491_c0_seq2_3 len=606 path=[1:0-432 434:433-605]	114	132	yes	no	3	1.1501e-09	104.88	30665000	48		2
HPHVDPDVVQR	LGKTKGRRHPHVDPDV	VDPDVVQRLRDFYRPF	R	H	P	Q	R	L	11	0	1297.65	Haliotis_sp_Tri_123348_c0_g1_i1;comp98866_c0_seq1_1 len=3558 path=[1:0-163 165:164-165 167:166-323 325:324-2413 2415:2414-2430 2432:2431-2654 2658:2655-2725 2729:2726-2749 2753:2750-2843 2847:2844-2867 2871:2868-3005 3009:3006-3029 3033:3030-3057 3061:3058-3081 3085:3082-3089 3093:3090-3113 3117:3114-3133 3137:3134-3157 3161:3158-3177 3181:3178-3201 3205:3202-3392 3396:3393-3393 3397:3394-3417 34…	Haliotis_sp_Tri_123348_c0_g1_i1	407	417	yes	no	3	0.00022933	129.28	25346000			5
HPQMVANLPDSNSQQQDR	RLRSMTTRHPQMVANL	SNSQQQDRSPLHKQHL	R	H	P	D	R	S	18	0	2063.94	Haliotis_sp_CLC_1949_c0_g1_i1;Haliotis_sp_idb_12174_c0_g1_i1	Haliotis_sp_idb_12174_c0_g1_i1	203	220	no	no	3	8.0165e-07	103.01	14977000	219		3
HPQTLPPGAASFLPPGAAPLVPPPGQR	RPVPSPGRHPQTLPPG	LVPPPGQRYPYLATSN	R	H	P	Q	R	Y	27	0	2669.44	Haliotis_sp_idb_34528_c0_g1_i1	Haliotis_sp_idb_34528_c0_g1_i1	182	208	yes	yes	3;4	8.201e-26	97.542	656670000			14
HPSCSGLIDGYHPVISSR	TCIPCHQRHPSCSGLI	YHPVISSRNHYMYCDS	R	H	P	S	R	N	18	0	1980.95	Haliotis_sp_Tri_7902_c0_g1_i1	Haliotis_sp_Tri_7902_c0_g1_i1	211	228	yes	yes	3	1.1758e-06	88.565	3299400			1
HPSQEPSSPYIDIGR	YPGAQYSRHPSQEPSS	SPYIDIGRPSGIEHNF	R	H	P	G	R	P	15	0	1681.81	Haliotis_sp_Tri_12080_c0_g1_i1;Haliotis_sp_idb_12590_c0_g1_i1	Haliotis_sp_Tri_12080_c0_g1_i1	1294	1308	yes	no	2;3	7.6095e-07	95.57	263730000			12
HPSQEPSSPYIDIGRPSGIEHNFQTVGR	YPGAQYSRHPSQEPSS	HNFQTVGRTRASIRRR	R	H	P	G	R	T	28	1	3104.51	Haliotis_sp_Tri_12080_c0_g1_i1;Haliotis_sp_idb_12590_c0_g1_i1	Haliotis_sp_Tri_12080_c0_g1_i1	1294	1321	yes	no	4;5	1.1919e-58	160.67	192740000			13
HPSSDNPLTEACLF	HCEHKCHKHPSSDNPL	PLTEACLF________	K	H	P	L	F	-	14	0	1586.7	Haliotis_sp_Tri_62627_c0_g1_i1	Haliotis_sp_Tri_62627_c0_g1_i1	151	164	yes	yes	2	6.2244e-06	94.122	1543800			0
HQGVMVGMGQKDSYVGDEAQSKR	PSIVGRPRHQGVMVGM	GDEAQSKRGILTLKYP	R	H	Q	K	R	G	23	2	2506.17	tr|B3TK83|B3TK83_HALDV Beta-actin 2 OS=Haliotis diversicolor PE=2 SV=1;tr|Q256S1|Q256S1_HALTU Actin OS=Haliotis tuberculata GN=actin PE=2 SV=1;tr|B3SNT2|B3SNT2_HALDV Actin OS=Haliotis diversicolor PE=2 SV=1;Haliotis_sp_Tri_131427_c0_g1_i1;comp103470_c1_seq20_6 len=1319 path=[18001:0-239 25907:240-242 1593:243-278 25943:279-283 25948:284-287 25952:288-331 21354:332-362 1713:363-373 26024:374-391 1…	tr|B3TK83|B3TK83_HALDV Beta-actin 2 OS=Haliotis diversicolor PE=2 SV=1	40	62	yes	no	4	3.2899e-15	92.01	1862400	13;14		1
HQNVIAVVSK	NSTTPDGRHQNVIAVV	NVIAVVSKDCIPIIST	R	H	Q	S	K	D	10	0	1093.62	Haliotis_sp_idb_52687_c0_g1_i1	Haliotis_sp_idb_52687_c0_g1_i1	173	182	yes	yes	2	4.9862e-05	159.94	7011600			3
HSLPGSHGTNVKPYIGPTR	HAPHSQFRHSLPGSHG	KPYIGPTRQSMPPSIP	R	H	S	T	R	Q	19	1	2017.05	Haliotis_sp_Tri_45070_c0_g1_i1	Haliotis_sp_Tri_45070_c0_g1_i1	122	140	yes	yes	3;4	4.9263e-20	138.97	418390000			13
HSQSVSKPSQTGFSGTISR	VPSITISRHSQSVSKP	GFSGTISRSAQSTSIF	R	H	S	S	R	S	19	1	1989.99	Haliotis_sp_idb_17035_c0_g1_i1	Haliotis_sp_idb_17035_c0_g1_i1	87	105	yes	yes	2;3;4	9.4238e-54	166.6	26606000000			53
HSYLDKPIIAR	NTDSFSVKHSYLDKPI	LDKPIIARFVKFHTVH	K	H	S	A	R	F	11	1	1311.73	Haliotis_sp_idb_10148_c0_g1_i1;Haliotis_sp_idb_10147_c0_g1_i1;comp92459_c0_seq7_1 len=3536 path=[24690:0-221 24912:222-228 10457:229-730 14471:731-737 10966:738-1008 11237:1009-1009 11238:1010-2109 12338:2110-2977 3338:2978-3503 522:3504-3535];comp92459_c0_seq4_1 len=3629 path=[23354:0-114 10250:115-321 10457:322-823 14471:824-830 10966:831-1101 11237:1102-1102 11238:1103-2202 12338:2203-3070 333…	Haliotis_sp_idb_10148_c0_g1_i1	145	155	yes	no	3	0.001326	117.14	20096000			1
HTLLSMVDQLNINDNNQR	TIDFQTLKHTLLSMVD	NINDNNQRFGVVLYST	K	H	T	Q	R	F	18	0	2124.04	Haliotis_sp_Tri_63812_c0_g1_i1	Haliotis_sp_Tri_63812_c0_g1_i1	318	335	yes	yes	3	2.4258e-10	124.29	49648000	509		9
HTQMLHHVMNSLQK	NHQQAVVRHTQMLHHV	HVMNSLQKELNRFQGS	R	H	T	Q	K	E	14	0	1702.84	Haliotis_sp_idb_5580_c0_g1_i1	Haliotis_sp_idb_5580_c0_g1_i1	705	718	yes	yes	3;4	4.396e-05	114.31	33734000	411;412		14
HTSTHVNTLPAQPPRPQSNLK	SVTIDLQKHTSTHVNT	PRPQSNLKTKQQHSHH	K	H	T	L	K	T	21	1	2322.22	comp59223_c0_seq1_2 len=530 path=[1:0-47 49:48-413 415:414-471 1077:472-529]	comp59223_c0_seq1_2 len=530 path=[1:0-47 49:48-413 415:414-471 1077:472-529]	122	142	yes	yes	3;4	3.2733e-12	121.44	380680000			10
HVFGESDELIGQK	VLGHSERRHVFGESDE	SDELIGQKVSHALAEG	R	H	V	Q	K	V	13	0	1457.72	comp23692_c0_seq1_3 len=1292 path=[1:0-1291]	comp23692_c0_seq1_3 len=1292 path=[1:0-1291]	102	114	yes	yes	3	0.00033565	101.71	13742000			1
HVNSFTGK	SLTGNPTKHVNSFTGK	HVNSFTGKSFPSRFGS	K	H	V	G	K	S	8	0	888.445	Haliotis_sp_CLC_1125_c0_g1_i1	Haliotis_sp_CLC_1125_c0_g1_i1	417	424	yes	yes	2	0.0084576	177.91	6512100			2
HVVVSLSASTSSR	EEPNTQIKHVVVSLSA	LSASTSSRLSSSPSRL	K	H	V	S	R	L	13	0	1328.7	Haliotis_sp_idb_8012_c0_g1_i1	Haliotis_sp_idb_8012_c0_g1_i1	351	363	yes	yes	2;3	1.623e-11	131.69	87437000			9
HYNGEAYEDDEHHPR	DPNQERRRHYNGEAYE	EDDEHHPRGGVQCQTS	R	H	Y	P	R	G	15	0	1867.75	comp145295_c0_seq1_5 len=1086 path=[1064:0-1085]	comp145295_c0_seq1_5 len=1086 path=[1064:0-1085]	208	222	yes	yes	4	0.0002724	74.789	1258200			1
IAEVQWR	LQRPLAARIAEVQWRS	RIAEVQWRSQMPSMLA	R	I	A	W	R	S	7	0	900.482	Haliotis_sp_Tri_127820_c0_g1_i1	Haliotis_sp_Tri_127820_c0_g1_i1	119	125	yes	yes	2	0.031522	154.11	23746000			1
IAGGGDLIPIR	QVSNLQCKIAGGGDLI	GGDLIPIRTPEYRAWV	K	I	A	I	R	T	11	0	1080.63	Haliotis_sp_idb_50884_c0_g1_i1	Haliotis_sp_idb_50884_c0_g1_i1	27	37	yes	yes	2	0.0010915	107.06	338920000			6
IAIFEYSDR	RLRNRGLKIAIFEYSD	AIFEYSDRIGGRMFTA	K	I	A	D	R	I	9	0	1112.55	Haliotis_sp_Tri_25106_c0_g1_i1	Haliotis_sp_Tri_25106_c0_g1_i1	66	74	yes	yes	2	0.0024671	134.77	13541000			3
IAPHLSEALQR	LPQNQDPKIAPHLSEA	HLSEALQRMPEPQRTQ	K	I	A	Q	R	M	11	0	1233.68	Haliotis_sp_idb_20008_c0_g1_i1;comp45250_c0_seq1_3 len=312 path=[1:0-311];Haliotis_sp_Tri_79915_c0_g1_i1	Haliotis_sp_idb_20008_c0_g1_i1	590	600	yes	no	2;3	1.191e-09	141.1	4306900000			14
IAVAAQNCYK	ARQKLDPKIAVAAQNC	VAAQNCYKVTNGAFTG	K	I	A	Y	K	V	10	0	1136.56	comp23692_c0_seq1_3 len=1292 path=[1:0-1291]	comp23692_c0_seq1_3 len=1292 path=[1:0-1291]	61	70	yes	yes	2	0.00024706	154.49	6335700			1
IAYSIDAGAR	VIYDYKKRIAYSIDAG	YSIDAGARTCTKFPVE	R	I	A	A	R	T	10	0	1035.53	Haliotis_sp_Tri_31892_c0_g1_i1;comp22593_c0_seq1_3 len=735 path=[1:0-734]	Haliotis_sp_Tri_31892_c0_g1_i1	81	90	yes	no	2	2.0232e-08	166.07	13744000000			11
ICPWNNPR	HKGYFEFRICPWNNPR	ICPWNNPRLAVNQSCL	R	I	C	P	R	L	8	0	1055.5	Haliotis_sp_CLC_1125_c0_g1_i1	Haliotis_sp_CLC_1125_c0_g1_i1	124	131	yes	yes	2	0.020716	116.54	23216000			3
IDELMKPMLAGVK	PVSNQLPKIDELMKPM	KPMLAGVKLSNSLPQL	K	I	D	V	K	L	13	1	1443.78	Haliotis_sp_idb_44191_c0_g1_i1	Haliotis_sp_idb_44191_c0_g1_i1	246	258	yes	yes	3	0.0014454	80.69	89994000	397;398		5
IDGLHYFPGR	TKPSCAGKIDGLHYFP	GLHYFPGRELGEEFIQ	K	I	D	G	R	E	10	0	1173.59	Haliotis_sp_idb_1745_c0_g1_i1;Haliotis_sp_CLC_2232_c0_g1_i1	Haliotis_sp_idb_1745_c0_g1_i1	1588	1597	yes	no	2	0.0023915	132.01	80765000			8
IDTITDDR	MREALEDRIDTITDDR	IDTITDDRTPDDQDDL	R	I	D	D	R	T	8	0	947.456	Haliotis_sp_idb_22086_c0_g1_i1;Haliotis_sp_idb_42421_c0_g1_i1	Haliotis_sp_idb_22086_c0_g1_i1	536	543	yes	no	2	0.017838	122.52	5411600			1
IEAMDIEGDPEHCADYIK	GKYTFVLKIEAMDIEG	EHCADYIKIDHKKYCG	K	I	E	I	K	I	18	0	2104.91	Haliotis_sp_Tri_808_c0_g1_i1;comp157484_c0_seq1_1 len=611 path=[1:0-610]	Haliotis_sp_Tri_808_c0_g1_i1	72	89	yes	no	3	9.3138e-07	97.291	6891600	36		1
IEAYKNVPNFPSFK	CFKSSGNKIEAYKNVP	VPNFPSFKGVCAHLDI	K	I	E	F	K	G	14	1	1652.86	comp70759_c0_seq1_2 len=449 path=[1:0-87 89:88-101 103:102-218 220:219-370 372:371-448]	comp70759_c0_seq1_2 len=449 path=[1:0-87 89:88-101 103:102-218 220:219-370 372:371-448]	95	108	yes	yes	2;3	4.1212e-07	110.97	144670000			7
IEDEDVNIQDEVPGK	LGYPRVVKIEDEDVNI	IQDEVPGKASPILLSM	K	I	E	G	K	A	15	0	1698.79	Haliotis_sp_idb_51603_c0_g1_i1	Haliotis_sp_idb_51603_c0_g1_i1	45	59	yes	yes	2	1.3647e-16	154.69	22153000			2
IFAPVPYMNSGPSLVAYQR	GDQYYHLRIFAPVPYM	PSLVAYQRGKTGKSEL	R	I	F	Q	R	G	19	0	2109.07	comp81444_c0_seq1_6 len=312 path=[1:0-45 47:46-50 52:51-98 100:99-139 1200:140-144 1205:145-173 602:174-213 215:214-245 247:246-256 258:257-311]	comp81444_c0_seq1_6 len=312 path=[1:0-45 47:46-50 52:51-98 100:99-139 1200:140-144 1205:145-173 602:174-213 215:214-245 247:246-256 258:257-311]	15	33	yes	yes	3	4.106e-11	86.488	5119600	60		3
IFGCAPLSLCNR	YCTPENKKIFGCAPLS	APLSLCNRNLIGNLTV	K	I	F	N	R	N	12	0	1406.68	Haliotis_sp_Tri_83476_c0_g1_i1	Haliotis_sp_Tri_83476_c0_g1_i1	340	351	yes	yes	2	4.2439e-05	116.84	294760000			15
IFSGNAASSVPGQEVPTPR	IQADPGVRIFSGNAAS	GQEVPTPRTVPGQWTG	R	I	F	P	R	T	19	0	1912.96	Haliotis_sp_idb_5580_c0_g1_i1	Haliotis_sp_idb_5580_c0_g1_i1	239	257	yes	yes	2	1.2888e-07	77.08	13117000			1
IGAVIPIQAQK	QSSEFRRRIGAVIPIQ	VIPIQAQKVFLAYPYP	R	I	G	Q	K	V	11	0	1136.69	Haliotis_sp_Tri_25106_c0_g1_i1	Haliotis_sp_Tri_25106_c0_g1_i1	351	361	yes	yes	2	6.8385e-05	128.27	520490000			24
IGHYFEQNTVGSTWVR	CDKRRLDRIGHYFEQN	TVGSTWVRMSCAQGSL	R	I	G	V	R	M	16	0	1892.92	Haliotis_sp_idb_5218_c0_g1_i1;Haliotis_sp_idb_5212_c0_g1_i1	Haliotis_sp_idb_5218_c0_g1_i1	228	243	yes	no	2;3	1.1494e-44	194.58	3496700000			22
IGYNIDAEAR	VIYDYRKRIGYNIDAE	YNIDAEARTCTTFPVR	R	I	G	A	R	T	10	0	1120.55	Haliotis_sp_idb_22004_c0_g1_i1;Haliotis_sp_idb_22001_c0_g1_i1	Haliotis_sp_idb_22004_c0_g1_i1	112	121	no	no	2	0.00016053	128.52	572070000			17
IICDNTDTFFVQANAFR	IRKASLSKIICDNTDT	FVQANAFRKARRYRNP	K	I	I	F	R	K	17	0	2030.95	Haliotis_sp_idb_25746_c0_g1_i1;Haliotis_sp_CLC_532_c0_g1_i1;comp44198_c0_seq1_4 len=232 path=[210:0-231]	Haliotis_sp_idb_25746_c0_g1_i1	621	637	yes	no	2	3.6544e-10	128.06	24508000			6
IIEMLTLYIURK	FFYYVFQRIIEMLTLY	LTLYIURKTSDKLVFL	R	I	I	R	K	T	12	1	1542.77	comp195892_c0_seq1_1 len=252 path=[1:0-251]	comp195892_c0_seq1_1 len=252 path=[1:0-251]	12	23	yes	yes	2	0.0087168	72.2	97214000		18	2
IINEPTAAALAYGIDKK	IAGLEVKRIINEPTAA	LAYGIDKKQGDNIVAV	R	I	I	K	K	Q	17	1	1786.98	tr|E0YDV8|E0YDV8_9GAMM Heat shock protein 70 (Fragment) OS=Shewanella haliotis GN=Hsp70 PE=3 SV=1	tr|E0YDV8|E0YDV8_9GAMM Heat shock protein 70 (Fragment) OS=Shewanella haliotis GN=Hsp70 PE=3 SV=1	10	26	yes	yes	3	8.6594e-06	97.235	2111100			1
IINMMPLITPEEFK	YMSDFIEKIINMMPLI	LITPEEFKVAQAGVEK	K	I	I	F	K	V	14	0	1674.87	Haliotis_sp_idb_17014_c0_g1_i1;Haliotis_sp_idb_17016_c0_g1_i1;Haliotis_sp_Tri_15512_c0_g1_i1	Haliotis_sp_idb_17014_c0_g1_i1	281	294	yes	no	2;3	2.1398e-07	112.42	437000000	266;267		18
IISKIENHEGVR	GEKGKNIKIISKIENH	IENHEGVRRFDEILEA	K	I	I	V	R	R	12	1	1393.77	comp101858_c3_seq18_4 len=2097 path=[10064:0-47 10112:48-189 10254:190-207 10272:208-1130 729:1131-1154 753:1155-1893 1492:1894-2096]	comp101858_c3_seq18_4 len=2097 path=[10064:0-47 10112:48-189 10254:190-207 10272:208-1130 729:1131-1154 753:1155-1893 1492:1894-2096]	259	270	yes	yes	3	0.001769	96.745	2561800			1
IKTGISSLDSTSTGK	GSSANTVKIKTGISSL	LDSTSTGKGGQAGTSS	K	I	K	G	K	G	15	1	1493.79	Haliotis_sp_CLC_73_c0_g1_i1	Haliotis_sp_CLC_73_c0_g1_i1	386	400	yes	yes	2;3	8.2584e-10	138.91	26160000			6
ILAPGNPMTDAFKPNQGFPQPSNR	SQGPNNFRILAPGNPM	GFPQPSNRFSGFQHPQ	R	I	L	N	R	F	24	1	2596.29	Haliotis_sp_idb_20008_c0_g1_i1;Haliotis_sp_idb_20009_c0_g1_i1	Haliotis_sp_idb_20008_c0_g1_i1	28	51	yes	no	3	7.8785e-16	84.689	551110000	295		9
ILTQATNAAKSHLMR	AGQQHRHKILTQATNA	AAKSHLMRNLFEQFSK	K	I	L	M	R	N	15	1	1653.9	Haliotis_sp_idb_27355_c0_g1_i1	Haliotis_sp_idb_27355_c0_g1_i1	187	201	yes	yes	3;4	5.7579e-07	125.97	41638000	330		4
IMHIQHQGDVHTIDNMLSR	PGFVVYNRIMHIQHQG	TIDNMLSRGAEFVKRQ	R	I	M	S	R	G	19	0	2244.09	Haliotis_sp_Tri_29101_c0_g1_i1;Haliotis_sp_CLC_652_c0_g1_i1	Haliotis_sp_Tri_29101_c0_g1_i1	280	298	yes	no	4	1.1275e-08	77.899	17368000	498;499		1
IMLSAPRPTTR	AYTSPAGRIMLSAPRP	SAPRPTTRTIRVSRTP	R	I	M	T	R	T	11	1	1241.69	comp64512_c0_seq1_1 len=973 path=[1:0-376 378:377-715 717:716-972];Haliotis_sp_Tri_28744_c0_g1_i1	comp64512_c0_seq1_1 len=973 path=[1:0-376 378:377-715 717:716-972]	130	140	yes	no	3	0.010148	73.499	21833000	51		0
IMQPGSLDKFPK	YELLDQTRIMQPGSLD	GSLDKFPKLLDFLTRF	R	I	M	P	K	L	12	1	1359.72	Haliotis_sp_idb_35506_c0_g1_i1;comp97330_c0_seq1_5 len=1499 path=[5244:0-5 736:6-29 760:30-93 824:94-113 844:114-179 910:180-219 950:220-446 1177:447-470 1201:471-564 1295:565-588 1319:589-602 1333:603-626 1357:627-688 1419:689-725 1456:726-928 1659:929-945 1676:946-1117 1848:1118-1141 1872:1142-1351 2082:1352-1425 2156:1426-1449 2180:1450-1498];comp97330_c0_seq2_5 len=2228 path=[1:0-265 267:266-…	Haliotis_sp_idb_35506_c0_g1_i1	168	179	yes	no	3	0.0097542	62.088	0	92		1
INTQPVNQQQQINSQSIDLSPINSK	SQSFHQPRINTQPVNQ	DLSPINSKLGHKSATN	R	I	N	S	K	L	25	0	2793.43	Haliotis_sp_idb_26568_c0_g1_i1;Haliotis_sp_idb_26567_c0_g1_i1;Haliotis_sp_CLC_2527_c0_g1_i1;comp3500_c0_seq1_5 len=399 path=[307:0-92 120:93-245 400:246-398]	Haliotis_sp_idb_26568_c0_g1_i1	410	434	yes	no	3	1.1981e-44	117.61	42045000			6
IPAVVTQFMGMSIHDICAALTLK	AAGALVPKIPAVVTQF	ICAALTLKGTGAQSDA	K	I	P	L	K	G	23	0	2515.3	Haliotis_sp_idb_20008_c0_g1_i1;Haliotis_sp_CLC_363_c0_g1_i1	Haliotis_sp_idb_20008_c0_g1_i1	148	170	yes	no	3	2.2931e-43	123.12	41053000	296;297		12
IPCFDATTGTWAQPPPGMAPPSLTPALR	KVADAGCRIPCFDATT	PSLTPALREPMTALPL	R	I	P	L	R	E	28	0	2949.45	Haliotis_sp_idb_3591_c0_g1_i1	Haliotis_sp_idb_3591_c0_g1_i1	156	183	yes	yes	3	7.2909e-14	63.372	4935700	367		1
IPGAPTIPVMTTSAEAEGPCR	DPITADCKIPGAPTIP	AEAEGPCRTNPTAMFP	K	I	P	C	R	T	21	0	2154.04	Haliotis_sp_idb_1745_c0_g1_i1;Haliotis_sp_CLC_2232_c0_g1_i1	Haliotis_sp_idb_1745_c0_g1_i1	1329	1349	yes	no	3	1.8783e-14	110.44	68867000	283		5
IPGGATLIFEVDLIK	GDRGAPPKIPGGATLI	IFEVDLIKIERKEEL_	K	I	P	I	K	I	15	0	1584.91	Haliotis_sp_CLC_5354_c0_g1_i1;comp91372_c0_seq1_1 len=2171 path=[2149:0-1207 3357:1208-1276 3426:1277-1856 4006:1857-1938 4088:1939-1945 4095:1946-2170]	Haliotis_sp_CLC_5354_c0_g1_i1	125	139	yes	no	2	0.00065058	91.812	4611700			2
IPLVLDITSNHK	RRYRTGQKIPLVLDIT	LDITSNHKGYFEFRIC	K	I	P	H	K	G	12	0	1348.77	Haliotis_sp_CLC_1125_c0_g1_i1	Haliotis_sp_CLC_1125_c0_g1_i1	106	117	yes	yes	2;3	1.2458e-21	181.68	371050000			23
IPNGYLVPDPCNPR	AIPKYLDRIPNGYLVP	VPDPCNPRLSWRTVGH	R	I	P	P	R	L	14	0	1610.79	Haliotis_sp_idb_10968_c0_g1_i1;comp112534_c0_seq1_2 len=422 path=[400:0-421];Haliotis_sp_idb_10969_c0_g1_i1	Haliotis_sp_idb_10968_c0_g1_i1	27	40	yes	no	2	1.6691e-06	119.87	339920000			9
IPYTNSLHANLQQR	HFICEKERIPYTNSLH	LHANLQQRDSLHANLQ	R	I	P	Q	R	D	14	0	1653.86	tr|F8J3D2|F8J3D2_HALLA Perlucin C protein OS=Haliotis laevigata GN=perlucin C PE=2 SV=1;sp|P82596|PLC_HALLA Perlucin OS=Haliotis laevigata PE=1 SV=3	tr|F8J3D2|F8J3D2_HALLA Perlucin C protein OS=Haliotis laevigata GN=perlucin C PE=2 SV=1	150	163	no	no	2;3	6.6216e-40	206.2	13092000000			36
IQDPIFEDSFPVTCDEVKK	DVALYFNKIQDPIFED	VTCDEVKKYIPCPFKG	K	I	Q	K	K	Y	19	1	2266.08	Haliotis_sp_Tri_2952_c0_g1_i1;comp48289_c0_seq1_1 len=667 path=[921:0-507 1864:508-666];comp48289_c0_seq2_1 len=943 path=[921:0-507 1429:508-942];Haliotis_sp_idb_54202_c0_g1_i1	Haliotis_sp_Tri_2952_c0_g1_i1	102	120	yes	no	3	5.4266e-08	79.467	5793600			2
IQMAITSYLNGGGEIPSTGGGNIACVIR	PKEQMADKIQMAITSY	GNIACVIRDAKKKAGK	K	I	Q	I	R	D	28	0	2848.42	Haliotis_sp_idb_3591_c0_g1_i1	Haliotis_sp_idb_3591_c0_g1_i1	98	125	yes	yes	3	1.7153e-27	88.573	33691000	368		6
IRHCPAGTTLNQSK	HWIHGKWRIRHCPAGT	GTTLNQSKCVCDHA__	R	I	R	S	K	C	14	1	1581.8	Haliotis_sp_Tri_100716_c0_g1_i1	Haliotis_sp_Tri_100716_c0_g1_i1	91	104	yes	yes	3	0.00079937	89.911	1889900			1
ISEQFTAMFR	AIQELFKRISEQFTAM	EQFTAMFRRKAFLHWY	R	I	S	F	R	R	10	0	1228.59	Haliotis_sp_Tri_127558_c0_g1_i1;comp66360_c0_seq1_6 len=938 path=[1:0-574 576:575-598 1667:599-937];sp|P41386|TBB_HALDI Tubulin beta chain (Fragment) OS=Haliotis discus PE=2 SV=1;Haliotis_sp_idb_23118_c0_g1_i1;tr|G9K382|G9K382_HALDV Putative tubulin beta chain OS=Haliotis diversicolor GN=TUBB PE=2 SV=1;Haliotis_sp_idb_19739_c0_g1_i1;Haliotis_sp_idb_19741_c0_g1_i1;Haliotis_sp_idb_19738_c0_g1_i1;Ha…	Haliotis_sp_Tri_127558_c0_g1_i1	236	245	yes	no	2	0.0027984	106.62	9193100	21		1
ISGLIYEETR	ARRGGVKRISGLIYEE	GLIYEETRGVLKVFLE	R	I	S	T	R	G	10	0	1179.61	comp135434_c0_seq1_4 len=334 path=[312:0-333]	comp135434_c0_seq1_4 len=334 path=[312:0-333]	49	58	yes	yes	2	0.0019193	141.88	127140000			2
ISGNQWFSK	EPFKFRFRISGNQWFS	SGNQWFSKDCPSNHIY	R	I	S	S	K	D	9	0	1065.52	Haliotis_sp_Tri_35519_c0_g1_i1;Haliotis_sp_idb_43536_c0_g1_i1	Haliotis_sp_Tri_35519_c0_g1_i1	66	74	yes	no	2	0.0050854	139.54	113630000			1
ISVLPGTEPVAPGSR	NAEPSKTRISVLPGTE	EPVAPGSRNIGAGLER	R	I	S	S	R	N	15	0	1478.81	Haliotis_sp_idb_8012_c0_g1_i1	Haliotis_sp_idb_8012_c0_g1_i1	195	209	yes	yes	2	1.3186e-07	104.95	6487200			1
ITQSLGTNEK	DKYGGRLRITQSLGTN	QSLGTNEKVMEKGSVR	R	I	T	E	K	V	10	0	1089.57	Haliotis_sp_idb_3591_c0_g1_i1	Haliotis_sp_idb_3591_c0_g1_i1	1131	1140	yes	yes	2	0.00058467	150.1	3746600			1
ITSPLMEPSSIEK	VCLAVEKRITSPLMEP	MEPSSIEKIVEIDAHI	R	I	T	E	K	I	13	0	1430.73	comp229571_c0_seq1_1 len=895 path=[1:0-894]	comp229571_c0_seq1_1 len=895 path=[1:0-894]	76	88	yes	yes	2	0.013283	67.997	3692500	44		1
IVDSFNGHISSPNAR	KLVNYDQRIVDSFNGH	HISSPNARPSRNEQSP	R	I	V	A	R	P	15	0	1612.8	Haliotis_sp_idb_5580_c0_g1_i1	Haliotis_sp_idb_5580_c0_g1_i1	629	643	yes	yes	2	8.6966e-10	98.676	6049100			0
IVGTNCEECAK	AILTKYCRIVGTNCEE	TNCEECAKSNPSCVAQ	R	I	V	A	K	S	11	0	1279.55	Haliotis_sp_idb_1745_c0_g1_i1;Haliotis_sp_CLC_2232_c0_g1_i1	Haliotis_sp_idb_1745_c0_g1_i1	1425	1435	yes	no	2	0.0029076	118.28	1892400			1
IVSLTVLNKE	ISVSSGTKIVSLTVLN	SLTVLNKE________	K	I	V	K	E	-	10	1	1114.66	Haliotis_sp_idb_982_c0_g1_i1	Haliotis_sp_idb_982_c0_g1_i1	3084	3093	yes	yes	2	0.00039064	156.48	86110000			4
IWHHTFYNELR	TNWDDMEKIWHHTFYN	HTFYNELRVAPEEHPV	K	I	W	L	R	V	11	0	1514.74	tr|B3TK83|B3TK83_HALDV Beta-actin 2 OS=Haliotis diversicolor PE=2 SV=1;tr|Q256S1|Q256S1_HALTU Actin OS=Haliotis tuberculata GN=actin PE=2 SV=1;tr|B3SNT2|B3SNT2_HALDV Actin OS=Haliotis diversicolor PE=2 SV=1;Haliotis_sp_Tri_131427_c0_g1_i1;comp103470_c1_seq20_6 len=1319 path=[18001:0-239 25907:240-242 1593:243-278 25943:279-283 25948:284-287 25952:288-331 21354:332-362 1713:363-373 26024:374-391 1…	tr|B3TK83|B3TK83_HALDV Beta-actin 2 OS=Haliotis diversicolor PE=2 SV=1	85	95	yes	no	3	3.7103e-05	126.19	90636000			8
IWPCFAGPECVDPSPPPSR	CRLVADCKIWPCFAGP	DPSPPPSRQCPVGKPV	K	I	W	S	R	Q	19	0	2167.98	Haliotis_sp_Tri_116352_c0_g1_i1	Haliotis_sp_Tri_116352_c0_g1_i1	484	502	no	no	2	2.7132e-08	82.765	17721000			2
KADINTPVRDPQIDK	FRPPVIIRKADINTPV	VRDPQIDKYGGRLRIT	R	K	A	D	K	Y	15	2	1708.91	Haliotis_sp_idb_3591_c0_g1_i1	Haliotis_sp_idb_3591_c0_g1_i1	1110	1124	yes	yes	3	5.3859e-06	108.63	63991000			3
KDTPAQTVICLPGSR	SIYDRCTKKDTPAQTV	VICLPGSRALIPHPEN	K	K	D	S	R	A	15	1	1641.85	Haliotis_sp_Tri_109450_c0_g1_i1;comp101252_c0_seq3_2 len=1445 path=[12575:0-38 12614:39-47 12623:48-159 12735:160-162 12738:163-166 12742:167-571 13147:572-810 13386:811-817 13393:818-863 13439:864-947 13523:948-949 13525:950-1444];Haliotis_sp_Tri_109451_c0_g1_i1	Haliotis_sp_Tri_109450_c0_g1_i1	80	94	yes	no	2;3	1.0463e-09	138.66	109180000			4
KDVDINSVR	DUSGQALRKDVDINSV	DVDINSVRAGTUTGLK	R	K	D	V	R	A	9	1	1044.56	comp107237_c0_seq2_3 len=6079 path=[6198:0-213 6412:214-254 6453:255-557 6756:558-815 20772:816-820 7019:821-869 14937:870-889 7088:890-938 7137:939-943 7142:944-966 19014:967-972 7171:973-977 7176:978-1001 13008:1002-1010 7209:1011-1063 7262:1064-1071 7270:1072-1202 19182:1203-1206 19186:1207-1255 7454:1256-1278 7477:1279-1292 7491:1293-1331 7530:1332-1346 7545:1347-1376 7575:1377-1445 7644:1446…	comp107237_c0_seq2_3 len=6079 path=[6198:0-213 6412:214-254 6453:255-557 6756:558-815 20772:816-820 7019:821-869 14937:870-889 7088:890-938 7137:939-943 7142:944-966 19014:967-972 7171:973-977 7176:978-1001 13008:1002-1010 7209:1011-1063 7262:1064-1071 7270:1072-1202 19182:1203-1206 19186:1207-1255 7454:1256-1278 7477:1279-1292 7491:1293-1331 7530:1332-1346 7545:1347-1376 7575:1377-1445 7644:1446…	350	358	yes	no	2	0.018568	77.662	0		3	1
KFQQFIPGTGWK	RPYKGDNRKFQQFIPG	FIPGTGWKTMSCAVGT	R	K	F	W	K	T	12	1	1435.76	Haliotis_sp_CLC_4_c0_g1_i1;Haliotis_sp_Tri_11338_c0_g1_i1	Haliotis_sp_CLC_4_c0_g1_i1	35	46	yes	no	2;3	2.5544e-57	235.21	12476000000			27
KGLFPGGYVISADGSDAEVR	RKGDFIPKKGLFPGGY	DGSDAEVRDIYGKLHS	K	K	G	V	R	D	20	1	2037.02	Haliotis_sp_idb_28907_c0_g1_i1;Haliotis_sp_idb_36084_c0_g1_i1	Haliotis_sp_idb_28907_c0_g1_i1	209	228	yes	yes	3	4.059e-08	77.871	27393000			1
KGPQSLWSGFR	SYSEEVAKKGPQSLWS	QSLWSGFRSTADLSAC	K	K	G	F	R	S	11	1	1261.66	Haliotis_sp_CLC_8815_c0_g1_i1;Haliotis_sp_idb_19915_c0_g1_i1;Haliotis_sp_Tri_29264_c0_g1_i1;Haliotis_sp_Tri_29268_c0_g1_i1;comp97720_c0_seq1_2 len=1099 path=[1918:0-706 2625:707-748 2667:749-835 2754:836-849 2768:850-993 3002:994-1008 2927:1009-1083 12452:1084-1098];comp97720_c0_seq5_2 len=1698 path=[1918:0-706 2625:707-748 7826:749-1128 8206:1129-1133 8211:1134-1576 4773:1577-1605 4756:1606-1622…	Haliotis_sp_CLC_8815_c0_g1_i1	39	49	yes	no	2;3	0.014045	100.93	58071000			2
KGVAYNIDAAAR	TKVIYDYKKGVAYNID	YNIDAAARTCSKYSLQ	K	K	G	A	R	T	12	1	1247.66	Haliotis_sp_Tri_31898_c0_g1_i1;Haliotis_sp_idb_24481_c0_g1_i1	Haliotis_sp_Tri_31898_c0_g1_i1	79	90	yes	no	2	0.0028787	116.19	25606000			2
KHNAGVPFGSEGHRPGDVAQANR	YGGMLMQRKHNAGVPF	GDVAQANRHMSPADQL	R	K	H	N	R	H	23	2	2400.18	Haliotis_sp_Tri_12080_c0_g1_i1;Haliotis_sp_idb_12590_c0_g1_i1	Haliotis_sp_Tri_12080_c0_g1_i1	1358	1380	yes	no	4	9.6872e-15	84.689	49383000			1
KIFGCAPLSLCNR	QYCTPENKKIFGCAPL	APLSLCNRNLIGNLTV	K	K	I	N	R	N	13	1	1534.77	Haliotis_sp_Tri_83476_c0_g1_i1	Haliotis_sp_Tri_83476_c0_g1_i1	339	351	yes	yes	2	0.01017	85.536	8588000			1
KKPSDIPEFIFEPIK	NQGNRPSRKKPSDIPE	EFIFEPIKSKKSTPER	R	K	K	I	K	S	15	2	1786.99	Haliotis_sp_idb_6290_c0_g1_i1	Haliotis_sp_idb_6290_c0_g1_i1	747	761	yes	yes	3	7.8767e-08	105.14	25596000			5
KLDSYHDSKDFETFK	FDDNGNLRKLDSYHDS	SKDFETFKSLKQQNTE	R	K	L	F	K	S	15	2	1858.87	comp79626_c0_seq1_4 len=1656 path=[1634:0-1091 2726:1092-1132 2767:1133-1655]	comp79626_c0_seq1_4 len=1656 path=[1634:0-1091 2726:1092-1132 2767:1133-1655]	94	108	yes	yes	4	0.00028322	76.82	19776000			1
KLEHILATSR	KNLDAFEKKLEHILAT	EHILATSRRLRGRSHG	K	K	L	S	R	R	10	1	1166.68	Haliotis_sp_Tri_12080_c0_g1_i1	Haliotis_sp_Tri_12080_c0_g1_i1	835	844	yes	yes	2;3	0.0031689	122.77	217990000			6
KLGCSYGIDMESMLR	SPFYLGAKKLGCSYGI	IDMESMLRFLLPRGCS	K	K	L	L	R	F	15	1	1758.81	Haliotis_sp_CLC_12027_c0_g1_i1;Haliotis_sp_idb_54497_c0_g1_i1;Haliotis_sp_idb_41452_c0_g1_i1	Haliotis_sp_CLC_12027_c0_g1_i1	106	120	yes	no	2;3	3.2371e-06	93.237	2176100000	207;208		15
KLYADNLSGGQNVPK	RITLLSHRKLYADNLS	SGGQNVPKAIQKVHEL	R	K	L	P	K	A	15	1	1602.84	Haliotis_sp_CLC_4146_c0_g1_i1;comp87152_c0_seq1_4 len=1152 path=[1:0-8 10:9-10 12:11-34 36:35-35 37:36-59 61:60-303 305:304-306 308:307-330 332:331-879 881:880-903 905:904-1151];Haliotis_sp_idb_7271_c0_g1_i1	Haliotis_sp_CLC_4146_c0_g1_i1	100	114	yes	no	2	2.814e-50	205.52	41628000			2
KNDLPVTYK	VNNEVEFRKNDLPVTY	NDLPVTYKTESGLVDI	R	K	N	Y	K	T	9	1	1076.59	Haliotis_sp_CLC_15249_c0_g1_i1;comp82445_c0_seq1_6 len=1140 path=[1118:0-286 1405:287-323 1442:324-368 1487:369-383 1502:384-1139]	Haliotis_sp_CLC_15249_c0_g1_i1	159	167	yes	no	2	0.021949	128.81	4830200			1
KNNIDSTGPGFANVYDPTIDPSIR	ILDPLTRRKNNIDSTG	PTIDPSIRNVFGAAAF	R	K	N	I	R	N	24	1	2590.27	Haliotis_sp_idb_25746_c0_g1_i1;Haliotis_sp_idb_25748_c0_g1_i1	Haliotis_sp_idb_25746_c0_g1_i1	383	406	yes	no	3	1.5943e-09	74.819	1265700			1
KPLTGAPGFPTAVADAQAK	AQYKYPDRKPLTGAPG	AVADAQAKTAPGAPVY	R	K	P	A	K	T	19	1	1838.99	Haliotis_sp_Tri_73035_c0_g1_i1	Haliotis_sp_Tri_73035_c0_g1_i1	401	419	yes	yes	2	5.5987e-47	168.64	83920000			8
KPVEEPNTQIK	PNYASGYKKPVEEPNT	EEPNTQIKHVVVSLSA	K	K	P	I	K	H	11	1	1281.69	Haliotis_sp_idb_8012_c0_g1_i1	Haliotis_sp_idb_8012_c0_g1_i1	340	350	yes	yes	3	0.0004494	138.76	14035000			4
KQQINDQINEQLSVLNR	ATNTAEMRKQQINDQI	EQLSVLNRLHQRQKII	R	K	Q	N	R	L	17	1	2039.08	Haliotis_sp_idb_5580_c0_g1_i1;comp8431_c0_seq1_4 len=630 path=[1:0-629]	Haliotis_sp_idb_5580_c0_g1_i1	977	993	yes	no	3	7.4977e-24	157.58	63526000			5
KQTSFPVSQSFPVQYPHYPLR	VRSQPWLRKQTSFPVS	QYPHYPLRFPKEFPKS	R	K	Q	L	R	F	21	1	2505.28	Haliotis_sp_idb_16318_c0_g1_i1	Haliotis_sp_idb_16318_c0_g1_i1	94	114	yes	yes	3;4	1.1648e-23	128.74	457550000			20
KSCHRPASTTTLDGEEFCCPR	AVETIDCRKSCHRPAS	GEEFCCPRTFPRLRSR	R	K	S	P	R	T	21	2	2508.09	comp68339_c0_seq1_1 len=356 path=[334:0-28 363:29-103 438:104-268 603:269-355]	comp68339_c0_seq1_1 len=356 path=[334:0-28 363:29-103 438:104-268 603:269-355]	45	65	yes	yes	4	1.9325e-10	88.176	5431900			1
KSPMQGTLAAPK	AGSPVPTRKSPMQGTL	QGTLAAPKPVTNWMNM	R	K	S	P	K	P	12	1	1227.66	Haliotis_sp_CLC_1642_c0_g1_i1;comp85674_c0_seq1_1 len=1364 path=[2827:0-66 1553:67-628 2115:629-650 2137:651-998 2485:999-1296 2783:1297-1363];comp85674_c0_seq2_1 len=1436 path=[1414:0-138 1553:139-700 2115:701-722 2137:723-1070 2485:1071-1368 2783:1369-1435];tr|Q9BP38|Q9BP38_HALRU Aragonite protein AP24 OS=Haliotis rufescens PE=2 SV=1	Haliotis_sp_CLC_1642_c0_g1_i1	163	174	yes	no	2;3	0.00061052	82.705	9039000	62		2
KSPMQGTLAAPKPVTNWMNMMSQR	AGSPVPTRKSPMQGTL	WMNMMSQRRFDMGTWD	R	K	S	Q	R	R	24	2	2703.31	Haliotis_sp_CLC_1642_c0_g1_i1;comp85674_c0_seq1_1 len=1364 path=[2827:0-66 1553:67-628 2115:629-650 2137:651-998 2485:999-1296 2783:1297-1363];comp85674_c0_seq2_1 len=1436 path=[1414:0-138 1553:139-700 2115:701-722 2137:723-1070 2485:1071-1368 2783:1369-1435]	Haliotis_sp_CLC_1642_c0_g1_i1	163	186	yes	no	4	8.8268e-08	69.704	70941000	62;63;64;65		2
KTFDWVAPLNANPGTIIQFR	DGRIAKKRKTFDWVAP	PGTIIQFRSVIVEDKT	R	K	T	F	R	S	20	1	2287.21	Haliotis_sp_Tri_63049_c0_g1_i1	Haliotis_sp_Tri_63049_c0_g1_i1	173	192	yes	yes	3	1.7248e-27	114.9	4650900			2
KTFVSSTVSYLR	MAGSPMMRKTFVSSTV	SSTVSYLRSNGFDGLD	R	K	T	L	R	S	12	1	1386.75	comp79626_c0_seq1_4 len=1656 path=[1634:0-1091 2726:1092-1132 2767:1133-1655];Haliotis_sp_idb_43266_c0_g1_i1	comp79626_c0_seq1_4 len=1656 path=[1634:0-1091 2726:1092-1132 2767:1133-1655]	144	155	yes	no	2	0.006608	100.22	2527800			1
KTQNLVQNSCPTIESFEVLR	NGLTGSNRKTQNLVQN	IESFEVLRGPPARNSD	R	K	T	L	R	G	20	1	2362.2	Haliotis_sp_idb_18575_c0_g1_i1	Haliotis_sp_idb_18575_c0_g1_i1	285	304	yes	yes	3	1.0126e-11	95.5	5549800			2
KTQQGSVPR	NPSPSRERKTQQGSVP	TQQGSVPREITGTEPL	R	K	T	P	R	E	9	1	999.546	Haliotis_sp_Tri_63049_c0_g1_i1	Haliotis_sp_Tri_63049_c0_g1_i1	253	261	yes	yes	2	0.0042016	155.42	3916800			2
KTVTAMDVVYALK	TYTEHAKRKTVTAMDV	MDVVYALKRQGRTLYG	R	K	T	L	K	R	13	1	1437.79	comp135434_c0_seq1_4 len=334 path=[312:0-333];comp150370_c0_seq1_4 len=306 path=[284:0-305];comp173339_c0_seq1_2 len=332 path=[310:0-331];comp222514_c0_seq1_3 len=364 path=[342:0-363]	comp135434_c0_seq1_4 len=334 path=[312:0-333]	82	94	yes	no	3	0.0014249	79.875	1584500	35		1
KVEQTANVRPVPQTSGQPSYQTR	THDSNPLRKVEQTANV	GQPSYQTRNQNPQGDP	R	K	V	T	R	N	23	2	2570.32	Haliotis_sp_idb_26568_c0_g1_i1;Haliotis_sp_idb_26567_c0_g1_i1;Haliotis_sp_CLC_2527_c0_g1_i1	Haliotis_sp_idb_26568_c0_g1_i1	216	238	yes	no	4	9.5354e-15	85.013	58655000			7
KYDAGVCVAYCDGDFDCPGNK	KPGSCPPRKYDAGVCV	DFDCPGNKKCCGSCPR	R	K	Y	N	K	K	21	1	2409.97	comp236269_c0_seq1_4 len=272 path=[250:0-271]	comp236269_c0_seq1_4 len=272 path=[250:0-271]	46	66	yes	yes	3	6.0986e-23	110.38	4637900000			16
KYDAGVCVAYCDGDFDCPGNKK	KPGSCPPRKYDAGVCV	FDCPGNKKCCGSCPRL	R	K	Y	K	K	C	22	2	2538.06	comp236269_c0_seq1_4 len=272 path=[250:0-271]	comp236269_c0_seq1_4 len=272 path=[250:0-271]	46	67	yes	yes	3;4	2.8087e-113	193.71	9793800000			24
LADTGTGDTLEVAK	WQSVAIVRLADTGTGD	GDTLEVAKFSTTPDAA	R	L	A	A	K	F	14	0	1389.7	Haliotis_sp_idb_2023_c0_g1_i1;Haliotis_sp_CLC_2607_c0_g1_i1;Haliotis_sp_idb_2021_c0_g1_i1	Haliotis_sp_idb_2023_c0_g1_i1	152	165	yes	no	2	1.8408e-06	134.06	13685000			2
LAEAAQGGNASSSLQR	CTSAFQQRLAEAAQGG	NASSSLQRSCEAIKLH	R	L	A	Q	R	S	16	0	1558.77	Haliotis_sp_Tri_83476_c0_g1_i1	Haliotis_sp_Tri_83476_c0_g1_i1	34	49	yes	yes	2	5.8433e-17	154.81	24336000			4
LAHVSRR	RISHRRTRLAHVSRRR	RLAHVSRRRRMNSAVG	R	L	A	R	R	R	7	1	837.493	comp91762_c0_seq17_5 len=1312 path=[2871:0-45 2917:46-406 15142:407-451 3612:452-459 3620:460-485 21281:486-497 3658:498-731 3892:732-757 9662:758-896 9801:897-1311];comp91762_c0_seq4_6 len=1601 path=[2871:0-45 2917:46-406 3278:407-472 3344:473-740 3612:741-748 3620:749-774 21281:775-786 3658:787-1020 3892:1021-1046 9662:1047-1185 9801:1186-1600]	comp91762_c0_seq17_5 len=1312 path=[2871:0-45 2917:46-406 15142:407-451 3612:452-459 3620:460-485 21281:486-497 3658:498-731 3892:732-757 9662:758-896 9801:897-1311]	262	268	yes	no	2	0.03939	60.788	0		6	1
LAMMQQAAAR	MQQSNAAKLAMMQQAA	MMQQAAARYEAMMQQA	K	L	A	A	R	Y	10	0	1089.54	Haliotis_sp_idb_32603_c0_g1_i1;Haliotis_sp_idb_32602_c0_g1_i1;Haliotis_sp_CLC_1702_c0_g1_i1;comp186443_c0_seq1_3 len=345 path=[1:0-344]	Haliotis_sp_idb_32603_c0_g1_i1	86	95	yes	no	2	4.6938e-05	152.34	168940000	343;344		14
LAVAGDPGNQTADEASTTVSSTGGR	RNASKSERLAVAGDPG	TVSSTGGRTTIVTDTT	R	L	A	G	R	T	25	0	2361.1	Haliotis_sp_idb_7598_c0_g1_i1;Haliotis_sp_Tri_114598_c0_g1_i1;Haliotis_sp_CLC_9451_c0_g1_i1	Haliotis_sp_idb_7598_c0_g1_i1	621	645	yes	no	3	1.5287e-11	72.935	4458400			1
LCDLDEFKAPATQACFDK	________________	ATQACFDKNLLVIEDI	R	L	C	D	K	N	18	1	2127.96	Haliotis_sp_idb_39663_c0_g1_i1	Haliotis_sp_idb_39663_c0_g1_i1	8	25	yes	yes	3	5.5694e-10	92.39	100720000			9
LCDMTHGDCWLGYR	VENDLAHRLCDMTHGD	GDCWLGYRRLDASSNV	R	L	C	Y	R	R	14	0	1782.73	Haliotis_sp_idb_10705_c0_g1_i1;Haliotis_sp_Tri_36495_c0_g1_i1	Haliotis_sp_idb_10705_c0_g1_i1	80	93	yes	no	3	0.00030189	86.944	48021000	252		3
LCQSMDEYK	VKTMNIEKLCQSMDEY	CQSMDEYKVCSVGIPD	K	L	C	Y	K	V	9	0	1172.48	Haliotis_sp_Tri_83476_c0_g1_i1	Haliotis_sp_Tri_83476_c0_g1_i1	293	301	yes	yes	2	0.0063446	111.46	95928000	517		14
LCTMYCSLGYDVDVK	DYNGPCRRLCTMYCSL	LGYDVDVKGCPSCSCQ	R	L	C	V	K	G	15	0	1822.79	comp128817_c0_seq1_3 len=906 path=[1:0-905];Haliotis_sp_idb_42198_c0_g1_i1	comp128817_c0_seq1_3 len=906 path=[1:0-905]	233	247	yes	no	2	0.00013469	112.17	8126200	33		2
LCTTNYKPSIPAYCQENR	EVFDPIARLCTTNYKP	PAYCQENRNVTFASPE	R	L	C	N	R	N	18	1	2214.02	Haliotis_sp_idb_1745_c0_g1_i1;Haliotis_sp_CLC_2232_c0_g1_i1	Haliotis_sp_idb_1745_c0_g1_i1	216	233	yes	no	3	4.5241e-06	82.865	25165000			1
LDAAQGVYGDR	PDIARMFKLDAAQGVY	AQGVYGDRLQKAINYE	K	L	D	D	R	L	11	0	1163.56	Haliotis_sp_Tri_1743_c0_g1_i1;comp89145_c0_seq2_3 len=654 path=[1328:0-27 1356:28-167 1496:168-194 1523:195-206 1535:207-257 1586:258-313 1642:314-316 1645:317-321 1650:322-401 1730:402-455 1784:456-496 1825:497-511 1840:512-583 1912:584-595 1924:596-618 1947:619-653];comp89145_c0_seq1_3 len=993 path=[980:0-211 1192:212-291 1272:292-319 3404:320-320 1301:321-347 1328:348-375 1982:376-515 1496:516…	Haliotis_sp_Tri_1743_c0_g1_i1	220	230	yes	no	2	2.5302e-10	168.3	2183400000			25
LDEYNASSAESGTSGHSK	ELVLAVLKLDEYNASS	SGTSGHSKKTNETETV	K	L	D	S	K	K	18	0	1838.79	Haliotis_sp_idb_7598_c0_g1_i1;Haliotis_sp_Tri_114598_c0_g1_i1	Haliotis_sp_idb_7598_c0_g1_i1	1106	1123	yes	no	3	5.3138e-14	137.45	47625000			2
LDGIDDQADDVRDDLEDR	ATDALEDRLDGIDDQA	VRDDLEDRLEASLEGA	R	L	D	D	R	L	18	1	2073.91	Haliotis_sp_idb_22086_c0_g1_i1;Haliotis_sp_Tri_23060_c0_g1_i1;Haliotis_sp_Tri_23058_c0_g1_i1;Haliotis_sp_idb_22087_c0_g1_i1	Haliotis_sp_idb_22086_c0_g1_i1	275	292	no	no	3	5.0126e-20	116.06	124290000			7
LEDGTEFDSSLSR	LKMHYTGKLEDGTEFD	EFDSSLSRNEPFTFTL	K	L	E	S	R	N	13	0	1454.65	Haliotis_sp_CLC_5354_c0_g1_i1;comp91372_c0_seq1_1 len=2171 path=[2149:0-1207 3357:1208-1276 3426:1277-1856 4006:1857-1938 4088:1939-1945 4095:1946-2170]	Haliotis_sp_CLC_5354_c0_g1_i1	64	76	yes	no	2	2.258e-29	170.18	78018000			7
LEELLGPDK	LSKHKTPRLEELLGPD	EELLGPDKTLPLFGLP	R	L	E	D	K	T	9	0	1012.54	Haliotis_sp_idb_44191_c0_g1_i1;comp96813_c0_seq1_5 len=1118 path=[1108:0-120 1229:121-127 1236:128-160 1269:161-303 2442:304-331 1440:332-567 3927:568-586 3943:587-696 1805:697-718 1827:719-822 1931:823-826 1935:827-903 4073:904-925 2034:926-940 4085:941-957 2066:958-981 4116:982-1025 2134:1026-1041 2150:1042-1071 2670:1072-1117]	Haliotis_sp_idb_44191_c0_g1_i1	286	294	yes	no	2	0.015352	116.52	61237000			4
LEHGVPSSQTATSDIGVR	SVRGGNLRLEHGVPSS	ATSDIGVRKDAPNSRN	R	L	E	V	R	K	18	0	1852.93	Haliotis_sp_idb_3591_c0_g1_i1	Haliotis_sp_idb_3591_c0_g1_i1	1154	1171	yes	yes	2;3	8.6086e-26	149.31	2959300000			24
LELCNQYR	ADDEEDARLELCNQYR	LELCNQYRQNVTTRPN	R	L	E	Y	R	Q	8	0	1094.52	Haliotis_sp_CLC_1642_c0_g1_i1;comp85674_c0_seq1_1 len=1364 path=[2827:0-66 1553:67-628 2115:629-650 2137:651-998 2485:999-1296 2783:1297-1363];comp85674_c0_seq2_1 len=1436 path=[1414:0-138 1553:139-700 2115:701-722 2137:723-1070 2485:1071-1368 2783:1369-1435]	Haliotis_sp_CLC_1642_c0_g1_i1	63	70	yes	no	2	0.0064074	139.28	298090000			2
LELQAADMHLMR	LTAHNNARLELQAADM	AADMHLMRWDKQLASE	R	L	E	M	R	W	12	0	1426.71	comp64512_c0_seq1_1 len=973 path=[1:0-376 378:377-715 717:716-972];Haliotis_sp_Tri_28744_c0_g1_i1	comp64512_c0_seq1_1 len=973 path=[1:0-376 378:377-715 717:716-972]	289	300	yes	no	3	9.6686e-05	98.105	56929000	52;53		4
LERPYNLLVSK	PGHGMEVKLERPYNLL	PYNLLVSKLTVHPGDT	K	L	E	S	K	L	11	1	1330.76	Haliotis_sp_Tri_63049_c0_g1_i1	Haliotis_sp_Tri_63049_c0_g1_i1	98	108	yes	yes	2;3	6.3794e-05	140.24	2690200000			17
LFDVIEITK	GDGLHVYRLFDVIEIT	FDVIEITKTLPRVPSC	R	L	F	T	K	T	9	0	1076.61	Haliotis_sp_idb_4071_c0_g1_i1	Haliotis_sp_idb_4071_c0_g1_i1	640	648	yes	yes	2	0.0082769	132.01	3462200000			6
LFDVIEITKTLPR	GDGLHVYRLFDVIEIT	EITKTLPRVPSCYAGS	R	L	F	P	R	V	13	1	1543.9	Haliotis_sp_idb_4071_c0_g1_i1	Haliotis_sp_idb_4071_c0_g1_i1	640	652	yes	yes	2;3	0.0012989	89.231	40616000			7
LGALMYDIAEVPLAAAALAGR	RCVQSNDRLGALMYDI	AAAALAGR________	R	L	G	G	R	-	21	0	2085.13	Haliotis_sp_CLC_39_c0_g1_i1	Haliotis_sp_CLC_39_c0_g1_i1	169	189	yes	yes	2;3	9.6528e-24	105.02	19290000	230		5
LGAPAPVEITAAAYNDMNIGMPSR	FSRQSGGRLGAPAPVE	MNIGMPSRKVSRFEPE	R	L	G	S	R	K	24	0	2458.2	Haliotis_sp_CLC_1125_c0_g1_i1	Haliotis_sp_CLC_1125_c0_g1_i1	274	297	yes	yes	3	1.0215e-21	92.8	51288000	191;192		5
LGAPAPVEITAAAYNDMNIGMPSRK	FSRQSGGRLGAPAPVE	NIGMPSRKVSRFEPEK	R	L	G	R	K	V	25	1	2586.29	Haliotis_sp_CLC_1125_c0_g1_i1	Haliotis_sp_CLC_1125_c0_g1_i1	274	298	yes	yes	3	6.6016e-19	90.475	1299500	191;192		1
LGCSYGIDMESMLR	PFYLGAKKLGCSYGID	IDMESMLRFLLPRGCS	K	L	G	L	R	F	14	0	1630.72	Haliotis_sp_CLC_12027_c0_g1_i1;Haliotis_sp_idb_54497_c0_g1_i1;Haliotis_sp_idb_41452_c0_g1_i1	Haliotis_sp_CLC_12027_c0_g1_i1	107	120	yes	no	2;3	8.0071e-05	113.53	11235000000	207;208		33
LGDDIEHLPK	DAERFIMKLGDDIEHL	DDIEHLPKSFWEKLAN	K	L	G	P	K	S	10	0	1135.59	Haliotis_sp_idb_30241_c0_g1_i1;comp106275_c0_seq2_4 len=629 path=[8109:0-3 8113:4-49 5497:50-107 5555:108-140 15358:141-145 5593:146-156 5604:157-169 5617:170-235 7834:236-252 5700:253-254 5702:255-307 9732:308-326 15422:327-351 15452:352-352 15448:353-375 5823:376-413 5861:414-414 5862:415-472 5920:473-477 15528:478-498 15549:499-503 15555:504-507 7973:508-511 5959:512-517 15563:518-528 15574:52…	Haliotis_sp_idb_30241_c0_g1_i1	126	135	yes	no	2	0.0046918	123.96	21963000			3
LGEAFNYWLGASDLNIEGR	FIRGYATRLGEAFNYW	SDLNIEGRWLWEGQRR	R	L	G	G	R	W	19	0	2124.03	sp|P82596|PLC_HALLA Perlucin OS=Haliotis laevigata PE=1 SV=3;tr|F8J3C9|F8J3C9_HALLA Perlucin A protein OS=Haliotis laevigata GN=perlucin A PE=2 SV=1	sp|P82596|PLC_HALLA Perlucin OS=Haliotis laevigata PE=1 SV=3	56	74	no	no	2;3	8.5349e-41	145.88	340960000			19
LGEAFNYWLGASDLNMEGR	FIRGYATRLGEAFNYW	SDLNMEGRWLWEGQRR	R	L	G	G	R	W	19	0	2141.98	tr|F8J3D2|F8J3D2_HALLA Perlucin C protein OS=Haliotis laevigata GN=perlucin C PE=2 SV=1;tr|F8J3D1|F8J3D1_HALLA Perlucin B protein OS=Haliotis laevigata GN=perlucin B PE=2 SV=1;tr|F8J3D0|F8J3D0_HALLA Perlucin A2 protein OS=Haliotis laevigata GN=perlucin A2 PE=2 SV=1	tr|F8J3D2|F8J3D2_HALLA Perlucin C protein OS=Haliotis laevigata GN=perlucin C PE=2 SV=1	74	92	no	no	2;3	2.6492e-17	114.55	363090000	532		12
LGGTDLNIEGR	HGRASRYRLGGTDLNI	TDLNIEGRWLWEGQRR	R	L	G	G	R	W	11	0	1143.59	comp25997_c0_seq1_1 len=264 path=[242:0-96 339:97-263]	comp25997_c0_seq1_1 len=264 path=[242:0-96 339:97-263]	23	33	yes	yes	2	0.0044294	103.91	23779000			1
LGICTLYPGTSTAASGDIVDFVR	TCRATTYRLGICTLYP	GDIVDFVRHACNNGTF	R	L	G	V	R	H	23	0	2412.2	Haliotis_sp_CLC_8815_c0_g1_i1;Haliotis_sp_idb_19915_c0_g1_i1;comp103351_c1_seq6_2 len=2894 path=[10370:0-316 2498:317-382 17439:383-385 17442:386-391 2573:392-462 2644:463-466 2648:467-1046 3228:1047-1058 17673:1059-1073 3255:1074-1088 3270:1089-1701 3883:1702-1729 3911:1730-1803 3985:1804-1817 3999:1818-2176 4358:2177-2190 18090:2191-2525 4707:2526-2528 4710:2529-2636 4818:2637-2644 4826:2645-26…	Haliotis_sp_CLC_8815_c0_g1_i1	231	253	yes	no	3	2.412e-29	101.6	15500000			2
LGIIMTYGGSDLTSPDPQTVIAQVSK	AGRGSVPKLGIIMTYG	TVIAQVSKASAAALND	K	L	G	S	K	A	26	0	2690.38	Haliotis_sp_CLC_4146_c0_g1_i1;comp87152_c0_seq1_4 len=1152 path=[1:0-8 10:9-10 12:11-34 36:35-35 37:36-59 61:60-303 305:304-306 308:307-330 332:331-879 881:880-903 905:904-1151];Haliotis_sp_idb_7271_c0_g1_i1	Haliotis_sp_CLC_4146_c0_g1_i1	133	158	yes	no	3	1.5516e-46	120.63	57918000	67		4
LGMQSPSNMNSQFNGQPR	RSQFVTRRLGMQSPSN	SQFNGQPRFLSSAVGG	R	L	G	P	R	F	18	0	1991.89	Haliotis_sp_idb_3591_c0_g1_i1	Haliotis_sp_idb_3591_c0_g1_i1	799	816	yes	yes	3	8.5355e-14	105.53	49331000	369;370		8
LGNEPPGPR	PKRYRYPRLGNEPPGP	GNEPPGPRGPDKHAWT	R	L	G	P	R	G	9	0	935.482	Haliotis_sp_Tri_45070_c0_g1_i1;Haliotis_sp_Tri_127820_c0_g1_i1	Haliotis_sp_Tri_45070_c0_g1_i1	24	32	no	no	2	0.0036364	125.82	61529000			7
LGQQQQQQNPQHGGYQK	GYQQTQQKLGQQQQQQ	PQHGGYQKSQQPQHKV	K	L	G	Q	K	S	17	0	1965.94	Haliotis_sp_idb_8012_c0_g1_i1	Haliotis_sp_idb_8012_c0_g1_i1	824	840	yes	yes	3	2.973e-06	104.95	48304000			1
LGRPVLQCAPR	FLFTGRVRLGRPVLQC	PVLQCAPRYEQWKSVF	R	L	G	P	R	Y	11	1	1265.7	Haliotis_sp_idb_12724_c0_g1_i1;comp82638_c0_seq1_6 len=2489 path=[2469:0-1041 3511:1042-1521 3991:1522-2488];Haliotis_sp_Tri_98279_c0_g1_i1;Haliotis_sp_Tri_98277_c0_g1_i1;comp92329_c0_seq1_3 len=1563 path=[1541:0-299 1841:300-301 1843:302-856 2398:857-903 2445:904-1058 2600:1059-1064 2606:1065-1353 2895:1354-1562]	Haliotis_sp_idb_12724_c0_g1_i1	275	285	yes	no	3	0.0022542	102.52	12334000			4
LGTGQGQRPISEMFIR	TVSIPVSRLGTGQGQR	PISEMFIRMINFPPRP	R	L	G	I	R	M	16	1	1788.93	Haliotis_sp_idb_5580_c0_g1_i1	Haliotis_sp_idb_5580_c0_g1_i1	575	590	yes	yes	3	0.00017883	75.911	309230000	413		10
LGVCPVESPITGLCTAR	PECVPQVKLGVCPVES	ITGLCTARCDHDADCP	K	L	G	A	R	C	17	0	1828.92	Haliotis_sp_Tri_121805_c0_g1_i1;Haliotis_sp_idb_7323_c0_g1_i1	Haliotis_sp_Tri_121805_c0_g1_i1	71	87	yes	no	2;3	2.2675e-06	94.45	37048000			2
LGVFENFLVNR	YFQALPAKLGVFENFL	FENFLVNRAFFAGNKV	K	L	G	N	R	A	11	0	1306.7	Haliotis_sp_idb_35506_c0_g1_i1;comp97330_c0_seq1_5 len=1499 path=[5244:0-5 736:6-29 760:30-93 824:94-113 844:114-179 910:180-219 950:220-446 1177:447-470 1201:471-564 1295:565-588 1319:589-602 1333:603-626 1357:627-688 1419:689-725 1456:726-928 1659:929-945 1676:946-1117 1848:1118-1141 1872:1142-1351 2082:1352-1425 2156:1426-1449 2180:1450-1498];comp97330_c0_seq2_5 len=2228 path=[1:0-265 267:266-…	Haliotis_sp_idb_35506_c0_g1_i1	134	144	yes	no	2	0.0024836	123.79	11830000			4
LHFFMPGFAPLTSR	VNMVPFPRLHFFMPGF	GFAPLTSRGSQSYRAV	R	L	H	S	R	G	14	0	1619.83	Haliotis_sp_Tri_127558_c0_g1_i1;comp66360_c0_seq1_6 len=938 path=[1:0-574 576:575-598 1667:599-937];sp|P41386|TBB_HALDI Tubulin beta chain (Fragment) OS=Haliotis discus PE=2 SV=1;Haliotis_sp_idb_23118_c0_g1_i1;tr|G9K382|G9K382_HALDV Putative tubulin beta chain OS=Haliotis diversicolor GN=TUBB PE=2 SV=1;Haliotis_sp_idb_19739_c0_g1_i1;Haliotis_sp_idb_19741_c0_g1_i1;Haliotis_sp_idb_19738_c0_g1_i1;Ha…	Haliotis_sp_Tri_127558_c0_g1_i1	118	131	yes	no	3	0.0035105	65.043	1516000	22		1
LHMEDFSK	VVAFVQDKLHMEDFSK	LHMEDFSKYADVYNPF	K	L	H	S	K	Y	8	0	1005.46	Haliotis_sp_Tri_41929_c0_g1_i1;comp105740_c0_seq2_6 len=2567 path=[2926:0-41 10721:42-56 6336:57-163 6443:164-172 10788:173-189 10805:190-195 10811:196-215 3142:216-329 10883:330-334 10888:335-337 10891:338-417 3344:418-423 3350:424-447 10961:448-452 10966:453-540 6664:541-543 3470:544-638 11063:639-640 3567:641-641 3568:642-711 3638:712-715 3642:716-739 11118:740-747 6091:748-784 3711:785-846 11…	Haliotis_sp_Tri_41929_c0_g1_i1	84	91	yes	no	3	0.01372	94.114	5373800	24		4
LHSIDGGVFQA	EVRDIYGKLHSIDGGV	IDGGVFQA________	K	L	H	Q	A	-	11	0	1142.57	Haliotis_sp_idb_28907_c0_g1_i1	Haliotis_sp_idb_28907_c0_g1_i1	234	244	yes	yes	2	0.00080714	136.57	361460000			13
LIGLDNQEITR	MQRILTGRLIGLDNQE	LDNQEITRLNSVGTLG	R	L	I	T	R	L	11	0	1270.69	Haliotis_sp_Tri_1743_c0_g1_i1;comp89145_c0_seq2_3 len=654 path=[1328:0-27 1356:28-167 1496:168-194 1523:195-206 1535:207-257 1586:258-313 1642:314-316 1645:317-321 1650:322-401 1730:402-455 1784:456-496 1825:497-511 1840:512-583 1912:584-595 1924:596-618 1947:619-653]	Haliotis_sp_Tri_1743_c0_g1_i1	127	137	yes	no	2	1.8018e-08	149.96	4156400000			30
LILVNGLHANSIPINGK	TVKVNKGKLILVNGLH	NSIPINGKVKLTKCPL	K	L	I	G	K	V	17	0	1772.03	comp52297_c0_seq1_2 len=813 path=[791:0-812];Haliotis_sp_idb_10314_c0_g1_i1	comp52297_c0_seq1_2 len=813 path=[791:0-812]	178	194	yes	no	2;3	5.9157e-09	129.38	33953000			4
LIPGHGMEVK	ANEMSCEKLIPGHGME	PGHGMEVKLERPYNLL	K	L	I	V	K	L	10	0	1079.58	Haliotis_sp_Tri_63049_c0_g1_i1	Haliotis_sp_Tri_63049_c0_g1_i1	88	97	yes	yes	3	0.0077953	80.688	38156000	508		1
LIPQSDLDNIFNAIR	RSIRRDCRLIPQSDLD	DNIFNAIRRAKADTRL	R	L	I	I	R	R	15	0	1727.92	Haliotis_sp_CLC_123_c0_g1_i1;Haliotis_sp_idb_32947_c0_g1_i1	Haliotis_sp_CLC_123_c0_g1_i1	58	72	yes	no	2;3	1.2677e-07	105.19	16877000			4
LIQDYNTNTMYVIDVLK	ATGMSSTKLIQDYNTN	MYVIDVLKRTCKKTKT	K	L	I	L	K	R	17	0	2042.04	Haliotis_sp_Tri_16732_c0_g1_i1;comp103384_c0_seq2_4 len=1187 path=[1163:0-170 5826:171-172 5828:173-203 1367:204-205 1369:206-224 5878:225-251 5905:252-305 1469:306-345 5962:346-377 2887:378-401 6002:402-403 6004:404-411 6012:412-414 1576:415-415 1577:416-440 1602:441-475 6038:476-481 6044:482-488 1650:489-521 1683:522-525 6072:526-539 6086:540-575 6105:576-589 6119:590-596 1758:597-605 6131:606-…	Haliotis_sp_Tri_16732_c0_g1_i1	87	103	no	no	2	4.0557e-06	93.226	10880000	8		2
LIQDYNTNTMYVIDVLKR	ATGMSSTKLIQDYNTN	YVIDVLKRTCKKTKTN	K	L	I	K	R	T	18	1	2198.14	Haliotis_sp_Tri_16732_c0_g1_i1;comp103384_c0_seq2_4 len=1187 path=[1163:0-170 5826:171-172 5828:173-203 1367:204-205 1369:206-224 5878:225-251 5905:252-305 1469:306-345 5962:346-377 2887:378-401 6002:402-403 6004:404-411 6012:412-414 1576:415-415 1577:416-440 1602:441-475 6038:476-481 6044:482-488 1650:489-521 1683:522-525 6072:526-539 6086:540-575 6105:576-589 6119:590-596 1758:597-605 6131:606-…	Haliotis_sp_Tri_16732_c0_g1_i1	87	104	no	no	3	7.448e-06	73.279	4309200	8		1
LITAQYVNQPDMNAQPIDK	NPQSTNQKLITAQYVN	MNAQPIDKTPANVYQI	K	L	I	D	K	T	19	0	2158.07	Haliotis_sp_idb_26568_c0_g1_i1;Haliotis_sp_idb_26567_c0_g1_i1;Haliotis_sp_CLC_2527_c0_g1_i1	Haliotis_sp_idb_26568_c0_g1_i1	321	339	yes	no	2;3	8.8322e-12	98.391	220530000	317		11
LKPFIKPVLGTVAK	RIRIPFRRLKPFIKPV	PVLGTVAKTYFGPYHK	R	L	K	A	K	T	14	2	1509.96	Haliotis_sp_Tri_70670_c0_g1_i1;comp103341_c2_seq1_1 len=2910 path=[9071:0-58 9130:59-181 9253:182-218 9290:219-302 13969:303-314 9386:315-402 9474:403-418 9490:419-461 2744:462-641 2924:642-745 18774:746-760 3043:761-761 3044:762-767 3050:768-791 3074:792-861 18826:862-943 3226:944-968 3251:969-969 3252:970-974 3257:975-981 18887:982-1023 3306:1024-1052 3335:1053-1061 3344:1062-1129 10110:1130-11…	Haliotis_sp_Tri_70670_c0_g1_i1	69	82	yes	no	3	0.0040263	77.776	8969500			1
LKPSEHTYLVNTAR	TVDFGAMRLKPSEHTY	TYLVNTARQLGLRIVD	R	L	K	A	R	Q	14	1	1627.87	Haliotis_sp_idb_20988_c0_g1_i1;Haliotis_sp_idb_20996_c0_g1_i1	Haliotis_sp_idb_20988_c0_g1_i1	34	47	yes	no	3	0.0005777	96.464	59786000			1
LLAGMEALALGK	MTVGHLGRLLAGMEAL	MEALALGKTVAVLKST	R	L	L	G	K	T	12	0	1185.68	Haliotis_sp_idb_19531_c0_g1_i1	Haliotis_sp_idb_19531_c0_g1_i1	606	617	yes	yes	2	0.00010978	132.17	46802000	294		8
LLDSDSIIHK	SIRKLSDRLLDSDSII	DSDSIIHKLSSGSLNM	R	L	L	H	K	L	10	0	1139.62	Haliotis_sp_idb_7892_c0_g1_i1;comp104004_c0_seq4_5 len=1737 path=[4425:0-35 18479:36-51 4424:52-458 4883:459-461 4886:462-1736];comp104004_c0_seq2_5 len=2658 path=[1926:0-369 17363:370-373 2300:374-383 17370:384-391 17378:392-422 17431:423-439 3891:440-950 4402:951-958 4410:959-972 4424:973-1379 4883:1380-1382 4886:1383-2657]	Haliotis_sp_idb_7892_c0_g1_i1	172	181	yes	no	2;3	0.00088759	115.78	132380000			4
LLGMVNMLSMR	GHQSLYNRLLGMVNML	MVNMLSMRRGGISNGH	R	L	L	M	R	R	11	0	1263.65	Haliotis_sp_idb_12176_c0_g1_i1	Haliotis_sp_idb_12176_c0_g1_i1	197	207	no	no	2	0.0010495	97.734	261710000	257;258;259		8
LLIFSASYRR	FVFISKNRLLIFSASY	IFSASYRRFRUSELGH	R	L	L	R	R	F	10	1	1224.7	comp36265_c0_seq1_3 len=306 path=[284:0-305]	comp36265_c0_seq1_3 len=306 path=[284:0-305]	63	72	yes	yes	2	0.017848	62.463	7434500		5	0
LLLAAGLQPCPEMFGHTK	KLTPELARLLLAAGLQ	PEMFGHTKATSTHTSD	R	L	L	T	K	A	18	0	1982.01	Haliotis_sp_Tri_117880_c0_g1_i1;Haliotis_sp_idb_23862_c0_g1_i1	Haliotis_sp_Tri_117880_c0_g1_i1	196	213	yes	no	3	6.2655e-06	73.834	37425000	443		1
LLQTRCVQSNDR	GRRFQAGRLLQTRCVQ	RCVQSNDRLGALMYDI	R	L	L	D	R	L	12	1	1488.75	Haliotis_sp_CLC_39_c0_g1_i1	Haliotis_sp_CLC_39_c0_g1_i1	157	168	yes	yes	3	0.00057663	116.24	75367000			1
LLTPSTVVETR	VKLQVNNKLLTPSTVV	PSTVVETRTGRYKNVS	K	L	L	T	R	T	11	0	1214.69	Haliotis_sp_Tri_67951_c0_g1_i1	Haliotis_sp_Tri_67951_c0_g1_i1	113	123	yes	yes	2	0.0001216	113.22	26259000			1
LLVQNLKPDEICK	TYGDVIIKLLVQNLKP	LKPDEICKAIGLCAQG	K	L	L	C	K	A	13	1	1568.86	Haliotis_sp_idb_29552_c0_g1_i1;Haliotis_sp_idb_29553_c0_g1_i1;comp99065_c0_seq1_4 len=2210 path=[1:0-324 326:325-450 452:451-460 462:461-530 532:531-594 596:595-630 632:631-644 646:645-679 4616:680-720 722:721-755 4398:756-841 843:842-891 893:892-1008 1010:1009-1027 1029:1028-2068 6394:2069-2078 6405:2079-2209];Haliotis_sp_Tri_62946_c0_g1_i1	Haliotis_sp_idb_29552_c0_g1_i1	294	306	yes	no	3	0.00053235	109	85371000			7
LMIEMDGTENK	VEQEKIDKLMIEMDGT	EMDGTENKSKFGANAI	K	L	M	N	K	S	11	0	1279.58	comp80185_c0_seq1_5 len=1716 path=[1:0-517 519:518-558 3443:559-568 570:569-864 866:865-889 891:890-1715]	comp80185_c0_seq1_5 len=1716 path=[1:0-517 519:518-558 3443:559-568 570:569-864 866:865-889 891:890-1715]	126	136	yes	yes	2	0.00040362	120.77	26021000	57;58		8
LMNLLVSIPDIR	VNDEKEMKLMNLLVSI	LVSIPDIRKGLMYMCN	K	L	M	I	R	K	12	0	1382.8	Haliotis_sp_idb_36785_c0_g1_i1;comp93624_c0_seq2_4 len=1542 path=[76:0-21 1724:22-161 1864:162-198 5133:199-215 1918:216-224 1927:225-264 5160:265-269 5165:270-279 1982:280-299 2002:300-614 2317:615-1113 2816:1114-1382 3085:1383-1467 5318:1468-1485 3188:1486-1541]	Haliotis_sp_idb_36785_c0_g1_i1	114	125	yes	no	2	0.0028902	86.772	4514800	86		3
LMVGGVQAVGAEVK	YLFFQSFRLMVGGVQA	QAVGAEVKGPDQSLLN	R	L	M	V	K	G	14	0	1356.74	comp81210_c0_seq1_1 len=907 path=[885:0-224 1110:225-266 1152:267-293 1179:294-700 1586:701-906]	comp81210_c0_seq1_1 len=907 path=[885:0-224 1110:225-266 1152:267-293 1179:294-700 1586:701-906]	124	137	yes	yes	2	0.0009238	83.692	6403400	59		1
LNHQLTSMR	ASPRHSVRLNHQLTSM	NHQLTSMRGRPGNYRL	R	L	N	M	R	G	9	0	1098.56	Haliotis_sp_Tri_25106_c0_g1_i1	Haliotis_sp_Tri_25106_c0_g1_i1	282	290	yes	yes	3	0.023229	68.657	9449500			3
LNSFLELTIGSITK	KITTFMVKLNSFLELT	LTIGSITKQLTDLTSQ	K	L	N	T	K	Q	14	0	1534.86	Haliotis_sp_Tri_108584_c0_g1_i1	Haliotis_sp_Tri_108584_c0_g1_i1	109	122	yes	yes	2;3	1.7732e-46	183.23	2851400000			42
LNYNYLLMIR	________________	YNYLLMIRSSPIILUM	-	L	N	I	R	S	10	0	1311.7	comp87611_c0_seq1_5 len=1800 path=[1912:0-122 2169:123-1230 3277:1231-1689 3736:1690-1799];comp87611_c0_seq2_4 len=1934 path=[1912:0-122 2035:123-256 2169:257-1364 3277:1365-1823 3736:1824-1933]	comp87611_c0_seq1_5 len=1800 path=[1912:0-122 2169:123-1230 3277:1231-1689 3736:1690-1799]	1	10	yes	no	2	0.035225	85.67	10939000		25	1
LPEALIIGVK	VQENATKKLPEALIIG	EALIIGVKKGGTRALL	K	L	P	V	K	K	10	0	1051.66	Haliotis_sp_Tri_123348_c0_g1_i1;comp98866_c0_seq1_1 len=3558 path=[1:0-163 165:164-165 167:166-323 325:324-2413 2415:2414-2430 2432:2431-2654 2658:2655-2725 2729:2726-2749 2753:2750-2843 2847:2844-2867 2871:2868-3005 3009:3006-3029 3033:3030-3057 3061:3058-3081 3085:3082-3089 3093:3090-3113 3117:3114-3133 3137:3134-3157 3161:3158-3177 3181:3178-3201 3205:3202-3392 3396:3393-3393 3397:3394-3417 34…	Haliotis_sp_Tri_123348_c0_g1_i1	187	196	yes	no	2	0.039293	85.355	4774800			1
LPFLPDHLTDNPLPAVSQPK	PDFPPQSRLPFLPDHL	LPAVSQPKQPAAPALP	R	L	P	P	K	Q	20	0	2198.17	Haliotis_sp_idb_6290_c0_g1_i1	Haliotis_sp_idb_6290_c0_g1_i1	994	1013	yes	yes	3	6.035e-09	81.157	3872500			1
LPIATPYGYR	EKPGTCPRLPIATPYG	IATPYGYRQGYCKQQH	R	L	P	Y	R	Q	10	0	1149.62	Haliotis_sp_Tri_38314_c0_g1_i1;comp24992_c0_seq1_5 len=261 path=[239:0-260]	Haliotis_sp_Tri_38314_c0_g1_i1	115	124	yes	no	2	9.2619e-05	158.76	51607000			1
LPNYSVNVIHR	VRTFFSRRLPNYSVNV	YSVNVIHRTSDLFGKT	R	L	P	H	R	T	11	0	1310.71	Haliotis_sp_idb_25746_c0_g1_i1;Haliotis_sp_idb_25748_c0_g1_i1;Haliotis_sp_CLC_532_c0_g1_i1	Haliotis_sp_idb_25746_c0_g1_i1	429	439	yes	no	2;3	4.9405e-08	133.81	511090000			21
LPSKGVAGLAR	PPAAGAPRLPSKGVAG	KGVAGLARTSHKSLLN	R	L	P	A	R	T	11	1	1067.65	Haliotis_sp_Tri_119193_c0_g1_i1	Haliotis_sp_Tri_119193_c0_g1_i1	83	93	yes	yes	2;3	0.0011751	136.96	1986300000			9
LPTSMCGYLQHQCVGQK	WVSCDYRRLPTSMCGY	QHQCVGQKCSPCVDTL	R	L	P	Q	K	C	17	0	2005.92	Haliotis_sp_idb_1745_c0_g1_i1;Haliotis_sp_CLC_2232_c0_g1_i1	Haliotis_sp_idb_1745_c0_g1_i1	439	455	yes	no	3	1.5253e-29	163.99	169750000	284		7
LQFQQLLDELKK	KPAVDYSKLQFQQLLD	QLLDELKKFSDMTSFG	K	L	Q	K	K	F	12	1	1501.85	Haliotis_sp_Tri_61496_c0_g1_i1	Haliotis_sp_Tri_61496_c0_g1_i1	190	201	yes	yes	2;3	1.1044e-13	138.45	72024000			7
LQGWSEAALR	AGSWWPNKLQGWSEAA	GWSEAALRAVDLAVKR	K	L	Q	L	R	A	10	0	1129.59	Haliotis_sp_Tri_25106_c0_g1_i1	Haliotis_sp_Tri_25106_c0_g1_i1	519	528	yes	yes	2	9.7549e-05	147.75	120220000			6
LQLLAQGNVDSQTR	AQIQNMDRLQLLAQGN	GNVDSQTRTSAVVNNY	R	L	Q	T	R	T	14	0	1541.82	Haliotis_sp_Tri_45070_c0_g1_i1	Haliotis_sp_Tri_45070_c0_g1_i1	792	805	yes	yes	2;3	3.4767e-32	185.95	1780100000			15
LQQASTLLDITLSVTEK	QAKIYSMRLQQASTLL	ITLSVTEKQCVPVGEN	R	L	Q	E	K	Q	17	0	1859.03	Haliotis_sp_Tri_16732_c0_g1_i1	Haliotis_sp_Tri_16732_c0_g1_i1	148	164	yes	yes	3	2.3458e-06	76.378	4333300			2
LQQQQQQQQFGFR	QQQQQQQRLQQQQQQQ	QQQQFGFRSQEGRGQG	R	L	Q	F	R	S	13	0	1662.82	Haliotis_sp_CLC_253_c0_g1_i1	Haliotis_sp_CLC_253_c0_g1_i1	157	169	yes	yes	2	2.3034e-06	145.91	6323900			1
LQQYQTESLTPPDSDR	SANPRASKLQQYQTES	LTPPDSDRRSMQSSNR	K	L	Q	D	R	R	16	0	1876.88	Haliotis_sp_Tri_12080_c0_g1_i1	Haliotis_sp_Tri_12080_c0_g1_i1	1429	1444	yes	yes	2	3.0257e-07	90.348	590980			1
LQQYQTESLTPPDSDRR	SANPRASKLQQYQTES	TPPDSDRRSMQSSNRR	K	L	Q	R	R	S	17	1	2032.98	Haliotis_sp_Tri_12080_c0_g1_i1	Haliotis_sp_Tri_12080_c0_g1_i1	1429	1445	yes	yes	3	6.2737e-27	139.49	68751000			5
LQSIGTENTEENRR	STGSIAKRLQSIGTEN	ENTEENRRFYRQLLLT	R	L	Q	R	R	F	14	1	1645.8	comp23247_c0_seq1_2 len=1455 path=[1433:0-1210 2644:1211-1454]	comp23247_c0_seq1_2 len=1455 path=[1433:0-1210 2644:1211-1454]	104	117	yes	yes	3	2.0713e-17	170.66	22958000			2
LQSWSEAALR	SGSWWPNKLQSWSEAA	SWSEAALRAVDLAVRR	K	L	Q	L	R	A	10	0	1159.6	Haliotis_sp_idb_20988_c0_g1_i1;comp406429_c0_seq1_3 len=209 path=[187:0-208]	Haliotis_sp_idb_20988_c0_g1_i1	452	461	yes	no	2	2.83e-06	125.75	29579000			3
LSAFLSSQHAPGAPVSSDSQR	QSADFNDKLSAFLSSQ	PVSSDSQRQEILSVEQ	K	L	S	Q	R	Q	21	0	2141.05	Haliotis_sp_idb_6290_c0_g1_i1	Haliotis_sp_idb_6290_c0_g1_i1	1196	1216	yes	yes	3	7.4457e-32	124.2	50656000			6
LSGHSTGNVIVR	NGCEIVIKLSGHSTGN	STGNVIVRKRN_____	K	L	S	V	R	K	12	0	1238.67	Haliotis_sp_idb_55709_c0_g1_i1;Haliotis_sp_Tri_52153_c0_g1_i1	Haliotis_sp_idb_55709_c0_g1_i1	651	662	yes	no	3	5.9998e-12	161.93	52299000			18
LSGYMSDFIEK	NEVRRLMRLSGYMSDF	YMSDFIEKIINMMPLI	R	L	S	E	K	I	11	0	1288.6	Haliotis_sp_idb_17014_c0_g1_i1;Haliotis_sp_idb_17016_c0_g1_i1;Haliotis_sp_Tri_15512_c0_g1_i1	Haliotis_sp_idb_17014_c0_g1_i1	270	280	yes	no	2	0.0001198	146.16	177840000	268		10
LSHPIEPR	VENSVNAKLSHPIEPR	LSHPIEPRLSPVPNTD	K	L	S	P	R	L	8	0	947.519	Haliotis_sp_idb_27355_c0_g1_i1;comp30184_c0_seq1_4 len=604 path=[582:0-603]	Haliotis_sp_idb_27355_c0_g1_i1	519	526	yes	no	2	0.025084	141.2	38732000			1
LSMMPNVNK	PVVPTPDRLSMMPNVN	SMMPNVNKDPAYNLTP	R	L	S	N	K	D	9	0	1032.51	Haliotis_sp_idb_44689_c0_g1_i1;Haliotis_sp_idb_44690_c0_g1_i1;Haliotis_sp_Tri_6755_c0_g1_i1	Haliotis_sp_idb_44689_c0_g1_i1	257	265	yes	no	2	0.0020029	120.15	11127000	400;401		7
LSPVPNTDPYTGTGNMLK	LSHPIEPRLSPVPNTD	TGTGNMLKPITNAEFG	R	L	S	L	K	P	18	0	1903.93	Haliotis_sp_idb_27355_c0_g1_i1;comp30184_c0_seq1_4 len=604 path=[582:0-603]	Haliotis_sp_idb_27355_c0_g1_i1	527	544	yes	no	2	9.5152e-06	78.078	24109000	331		1
LSPVPNTDPYTGTGNMLKPITNAEFGAIMQR	LSHPIEPRLSPVPNTD	EFGAIMQRMLVQRLRK	R	L	S	Q	R	M	31	1	3332.65	Haliotis_sp_idb_27355_c0_g1_i1	Haliotis_sp_idb_27355_c0_g1_i1	527	557	yes	yes	4	3.1516e-33	96.123	24525000	331;332		3
LSSLVDASASAR	SINNLAGRLSSLVDAS	VDASASARASANANAG	R	L	S	A	R	A	12	0	1175.61	Haliotis_sp_Tri_107535_c0_g1_i1;Haliotis_sp_CLC_21_c0_g1_i1	Haliotis_sp_Tri_107535_c0_g1_i1	40	51	yes	no	2	5.7843e-08	158.42	227770000			1
LSSMPNPTPAQLQSVMSQFQQLER	QFAALDSKLSSMPNPT	SQFQQLERQMEMANNP	K	L	S	E	R	Q	24	0	2716.33	Haliotis_sp_idb_32603_c0_g1_i1;Haliotis_sp_idb_32602_c0_g1_i1;Haliotis_sp_idb_32598_c0_g1_i1;Haliotis_sp_Tri_121152_c0_g1_i1;comp184680_c0_seq1_2 len=342 path=[1:0-341]	Haliotis_sp_idb_32603_c0_g1_i1	538	561	yes	no	3	6.5399e-44	123.32	130850000	345;346		13
LTCNRPEEVNCPAER	GLYWDQDKLTCNRPEE	EVNCPAERCNDPMTTT	K	L	T	E	R	C	15	1	1843.83	Haliotis_sp_idb_25730_c0_g1_i1;Haliotis_sp_idb_25731_c0_g1_i1	Haliotis_sp_idb_25730_c0_g1_i1	467	481	yes	no	3	5.7309e-08	120.63	77731000			9
LTDREDLQVLR	IEKTYGQKLTDREDLQ	REDLQVLRMQVEQAKL	K	L	T	L	R	M	11	1	1356.74	Haliotis_sp_idb_2214_c0_g1_i1;comp106543_c0_seq12_5 len=1411 path=[3449:0-30 12683:31-58 3508:59-337 3787:338-349 17373:350-528 3978:529-529 3979:530-553 4003:554-889 4339:890-913 4363:914-1410];comp106543_c0_seq11_6 len=1451 path=[3409:0-23 14576:24-25 3435:26-39 3449:40-70 3480:71-98 3508:99-377 3787:378-389 17373:390-568 3978:569-569 3979:570-593 4003:594-929 4339:930-953 4363:954-1450];comp10…	Haliotis_sp_idb_2214_c0_g1_i1	282	292	yes	no	3	0.0013582	115.57	10709000			2
LTDVTSFIVYHLLEGSPIK	GEHIEGDRLTDVTSFI	LLEGSPIKEKCRLLPS	R	L	T	I	K	E	19	0	2131.16	Haliotis_sp_idb_26030_c0_g1_i1	Haliotis_sp_idb_26030_c0_g1_i1	232	250	yes	yes	3	1.3822e-32	130.56	261490000			11
LTQDEVSNFIK	IDSDGDKKLTQDEVSN	DEVSNFIKEQMKDSGA	K	L	T	I	K	E	11	0	1292.66	Haliotis_sp_CLC_4517_c0_g1_i1;comp94020_c0_seq1_3 len=1732 path=[1710:0-267 1978:268-280 1991:281-304 3478:305-310 2021:311-390 2101:391-394 2105:395-1286 2997:1287-1394 3105:1395-1462 5000:1463-1468 5006:1469-1542 3253:1543-1583 3294:1584-1706 5099:1707-1731]	Haliotis_sp_CLC_4517_c0_g1_i1	152	162	yes	no	2	0.00034565	145.91	132720000			6
LTQEIPGGVTPK	EPITFTMKLTQEIPGG	IPGGVTPKCSFWDIRQ	K	L	T	P	K	C	12	0	1238.69	Haliotis_sp_Tri_129647_c0_g1_i1;comp92139_c0_seq1_6 len=4232 path=[4311:0-46 4358:47-49 4361:50-618 4930:619-1740 6052:1741-2273 6585:2274-3976 8288:3977-3984 8296:3985-4201 36:4202-4219 54:4220-4220 26:4221-4231];comp92139_c0_seq2_6 len=4253 path=[4311:0-46 4358:47-49 4361:50-618 8678:619-639 4930:640-1761 6052:1762-2294 6585:2295-3997 8288:3998-4005 8296:4006-4222 36:4223-4240 54:4241-4241 26:4…	Haliotis_sp_Tri_129647_c0_g1_i1	482	493	yes	no	2	0.00010702	138.89	212760000			12
LTQGTSLTENDIFPSK	FDTVGRHRLTQGTSLT	ENDIFPSKSDLHLNQD	R	L	T	S	K	S	16	0	1749.88	Haliotis_sp_idb_3591_c0_g1_i1	Haliotis_sp_idb_3591_c0_g1_i1	897	912	yes	yes	2	0.00028149	96.773	40684000			3
LTQLGYPR	NSGPRRGRLTQLGYPR	LTQLGYPRVVKIEDED	R	L	T	P	R	V	8	0	946.524	Haliotis_sp_idb_51603_c0_g1_i1	Haliotis_sp_idb_51603_c0_g1_i1	34	41	yes	yes	2	0.016194	147.52	421370000			7
LTRPEQSSSVASPAR	PTARSSIKLTRPEQSS	SSVASPARVSVSRPSS	K	L	T	A	R	V	15	1	1584.82	Haliotis_sp_CLC_73_c0_g1_i1	Haliotis_sp_CLC_73_c0_g1_i1	540	554	yes	yes	3	3.1405e-08	126.77	9753700000			21
LTTSHYTDYISNSGR	VNVLDTSKLTTSHYTD	DYISNSGRNPTLIGQS	K	L	T	G	R	N	15	0	1713.8	Haliotis_sp_Tri_45070_c0_g1_i1	Haliotis_sp_Tri_45070_c0_g1_i1	894	908	yes	yes	2;3	1.7555e-24	158.93	262750000			13
LTVHPGDTIK	PYNLLVSKLTVHPGDT	VHPGDTIKVTIEGTKD	K	L	T	I	K	V	10	0	1079.6	Haliotis_sp_Tri_63049_c0_g1_i1	Haliotis_sp_Tri_63049_c0_g1_i1	109	118	yes	yes	2	0.0022289	134.84	24606000			2
LTVNNFMSSLK	PEQKINNKLTVNNFMS	NNFMSSLKENIHGLNS	K	L	T	L	K	E	11	0	1252.65	Haliotis_sp_Tri_12080_c0_g1_i1	Haliotis_sp_Tri_12080_c0_g1_i1	807	817	yes	yes	2	0.00087711	124.12	165080000	461		13
LTYEGQEAVAR	NPDGAVTRLTYEGQEA	EGQEAVARYTCVSDQY	R	L	T	A	R	Y	11	0	1235.61	Haliotis_sp_Tri_120379_c0_g1_i1	Haliotis_sp_Tri_120379_c0_g1_i1	212	222	yes	yes	2	9.5224e-05	128.01	6513000			3
LVEALFDGDR	FTTQGRDRLVEALFDG	EALFDGDRGYADCAVF	R	L	V	D	R	G	10	0	1133.57	comp98044_c0_seq5_2 len=630 path=[1516:0-58 1575:59-108 1625:109-129 1646:130-263 1780:264-270 1787:271-569 6139:570-574 6144:575-586 5788:587-629];Haliotis_sp_Tri_52786_c0_g1_i1;comp98044_c0_seq2_2 len=1470 path=[1516:0-58 1575:59-108 1625:109-129 1646:130-263 1780:264-270 1787:271-569 6139:570-574 6144:575-586 2103:587-594 2111:595-1113 2630:1114-1130 2647:1131-1259 2776:1260-1391 2908:1392-141…	comp98044_c0_seq5_2 len=630 path=[1516:0-58 1575:59-108 1625:109-129 1646:130-263 1780:264-270 1787:271-569 6139:570-574 6144:575-586 5788:587-629]	69	78	yes	no	2	0.00039517	114.89	210020000			3
LVGIEYGDPLVHSLIPDENYR	YCYEKADRLVGIEYGD	LIPDENYRFPTPCGHR	R	L	V	Y	R	F	21	0	2398.22	Haliotis_sp_CLC_15249_c0_g1_i1;comp82445_c0_seq1_6 len=1140 path=[1118:0-286 1405:287-323 1442:324-368 1487:369-383 1502:384-1139]	Haliotis_sp_CLC_15249_c0_g1_i1	73	93	yes	no	3	8.3331e-10	82.609	3893000			2
LVGTTKVIYDYK	TGDRSNNKLVGTTKVI	TKVIYDYKKRIAYSID	K	L	V	Y	K	K	12	1	1398.78	Haliotis_sp_Tri_31892_c0_g1_i1;comp22593_c0_seq1_3 len=735 path=[1:0-734]	Haliotis_sp_Tri_31892_c0_g1_i1	67	78	no	no	2;3	1.7743e-06	125.53	71197000			3
LVIPSDMGYGDR	MCEGEKRKLVIPSDMG	SDMGYGDRGAPPKIPG	K	L	V	D	R	G	12	0	1321.63	Haliotis_sp_CLC_5354_c0_g1_i1;comp91372_c0_seq1_1 len=2171 path=[2149:0-1207 3357:1208-1276 3426:1277-1856 4006:1857-1938 4088:1939-1945 4095:1946-2170]	Haliotis_sp_CLC_5354_c0_g1_i1	108	119	yes	no	2	0.0013852	84.169	98265000	72		8
LVMSMGYFGITPGIK	VGSVNNVKLVMSMGYF	FGITPGIKDPSVFNPP	K	L	V	I	K	D	15	0	1612.84	Haliotis_sp_Tri_16732_c0_g1_i1;comp103384_c0_seq2_4 len=1187 path=[1163:0-170 5826:171-172 5828:173-203 1367:204-205 1369:206-224 5878:225-251 5905:252-305 1469:306-345 5962:346-377 2887:378-401 6002:402-403 6004:404-411 6012:412-414 1576:415-415 1577:416-440 1602:441-475 6038:476-481 6044:482-488 1650:489-521 1683:522-525 6072:526-539 6086:540-575 6105:576-589 6119:590-596 1758:597-605 6131:606-…	Haliotis_sp_Tri_16732_c0_g1_i1	182	196	no	no	2	3.5133e-05	115.91	40633000	9;10		3
LVQAFQFTDK	RSVDEIIRLVQAFQFT	QAFQFTDKHGEVCPAG	R	L	V	D	K	H	10	0	1195.62	comp51700_c0_seq3_3 len=645 path=[1:0-572 574:573-644];tr|B1N694|B1N694_HALDI Thioredoxin peroxidase 2 OS=Haliotis discus discus PE=2 SV=1;Haliotis_sp_idb_57414_c0_g1_i1;comp81198_c0_seq1_2 len=1114 path=[3705:0-153 196:154-1113];comp81198_c0_seq4_1 len=1155 path=[1:0-173 175:174-192 194:193-193 195:194-194 196:195-1154];comp81198_c0_seq3_2 len=1228 path=[3189:0-265 194:266-266 195:267-267 196:26…	comp51700_c0_seq3_3 len=645 path=[1:0-572 574:573-644]	175	184	yes	no	2	0.00013497	117.52	72631000			4
LVSHLNLAEDMVK	ERLDILTKLVSHLNLA	NLAEDMVKLSQVGQKP	K	L	V	V	K	L	13	0	1467.78	Haliotis_sp_CLC_2877_c0_g1_i1;Haliotis_sp_idb_3129_c0_g1_i1;comp102281_c0_seq4_1 len=4840 path=[11773:0-133 5565:134-134 5566:135-785 6217:786-1212 6644:1213-2728 8160:2729-2746 8178:2747-3403 8835:3404-3917 15131:3918-3922 15136:3923-3927 15141:3928-3940 9372:3941-4640 10072:4641-4838 14334:4839-4839];comp102281_c0_seq5_3 len=4854 path=[13235:0-148 5566:149-799 6217:800-1226 6644:1227-2742 8160:…	Haliotis_sp_CLC_2877_c0_g1_i1	214	226	yes	no	3	0.00020957	105.03	81145000	6		9
LVSLYHQVVALGGSR	LLAATINKLVSLYHQV	VVALGGSRANQLLQSP	K	L	V	S	R	A	15	0	1597.89	Haliotis_sp_idb_18725_c0_g1_i1	Haliotis_sp_idb_18725_c0_g1_i1	451	465	yes	yes	2;3	1.0605e-13	150.76	621910000			20
LVVGLASYGR	RAGVPKHKLVVGLASY	VGLASYGRSFQLTSSS	K	L	V	G	R	S	10	0	1033.59	comp79626_c0_seq1_4 len=1656 path=[1634:0-1091 2726:1092-1132 2767:1133-1655];Haliotis_sp_idb_43266_c0_g1_i1;Haliotis_sp_CLC_4454_c0_g1_i1;Haliotis_sp_CLC_4455_c0_g1_i1	comp79626_c0_seq1_4 len=1656 path=[1634:0-1091 2726:1092-1132 2767:1133-1655]	287	296	yes	no	2	0.0022557	134.23	36321000			2
LVVVTTCGLNQYFDPVNK	FIQCRNERLVVVTTCG	QYFDPVNKNCRTALTQ	R	L	V	N	K	N	18	0	2066.05	Haliotis_sp_idb_1745_c0_g1_i1;Haliotis_sp_CLC_2232_c0_g1_i1	Haliotis_sp_idb_1745_c0_g1_i1	1611	1628	yes	no	2;3	7.043e-06	75.682	53959000			2
LYAASVACAR	FNSSDVCRLYAASVAC	AASVACARKEFRKNHY	R	L	Y	A	R	K	10	0	1080.54	comp107245_c0_seq3_6 len=8466 path=[28189:0-56 22645:57-80 14069:81-268 14257:269-292 14281:293-342 14331:343-350 14339:351-1424 15413:1425-1642 15631:1643-1655 15644:1656-3756 17745:3757-4541 22719:4542-4545 18534:4546-4701 18690:4702-4705 18694:4706-5336 19325:5337-5913 29084:5914-5931 19920:5932-5950 19939:5951-6335 20324:6336-6336 20325:6337-6528 20517:6529-7283 21272:7284-7303 21292:7304-790…	comp107245_c0_seq3_6 len=8466 path=[28189:0-56 22645:57-80 14069:81-268 14257:269-292 14281:293-342 14331:343-350 14339:351-1424 15413:1425-1642 15631:1643-1655 15644:1656-3756 17745:3757-4541 22719:4542-4545 18534:4546-4701 18690:4702-4705 18694:4706-5336 19325:5337-5913 29084:5914-5931 19920:5932-5950 19939:5951-6335 20324:6336-6336 20325:6337-6528 20517:6529-7283 21272:7284-7303 21292:7304-790…	656	665	yes	no	2	0.0052019	121.73	59453000			1
LYADNLSGGQNVPK	ITLLSHRKLYADNLSG	SGGQNVPKAIQKVHEL	K	L	Y	P	K	A	14	0	1474.74	Haliotis_sp_CLC_4146_c0_g1_i1;comp87152_c0_seq1_4 len=1152 path=[1:0-8 10:9-10 12:11-34 36:35-35 37:36-59 61:60-303 305:304-306 308:307-330 332:331-879 881:880-903 905:904-1151];Haliotis_sp_idb_7271_c0_g1_i1	Haliotis_sp_CLC_4146_c0_g1_i1	101	114	yes	no	2	4.5934e-16	167.89	169190000			4
LYGGTGTQYNTQGYYAAQQR	QTYMMHQRLYGGTGTQ	GYYAAQQRPAYQYNYQ	R	L	Y	Q	R	P	20	0	2239.03	comp49273_c0_seq1_2 len=963 path=[941:0-578 1520:579-686 1628:687-914 1856:915-962];Haliotis_sp_Tri_105572_c0_g1_i1;Haliotis_sp_idb_46434_c0_g1_i1	comp49273_c0_seq1_2 len=963 path=[941:0-578 1520:579-686 1628:687-914 1856:915-962]	56	75	yes	no	2;3	2.3371e-67	185.63	697750000			19
MADLLEERPSATDEK	AVFMTHYKMADLLEER	RPSATDEKRTSTKIAS	K	M	A	E	K	R	15	1	1703.8	Haliotis_sp_Tri_129647_c0_g1_i1;comp92139_c0_seq1_6 len=4232 path=[4311:0-46 4358:47-49 4361:50-618 4930:619-1740 6052:1741-2273 6585:2274-3976 8288:3977-3984 8296:3985-4201 36:4202-4219 54:4220-4220 26:4221-4231];comp92139_c0_seq2_6 len=4253 path=[4311:0-46 4358:47-49 4361:50-618 8678:619-639 4930:640-1761 6052:1762-2294 6585:2295-3997 8288:3998-4005 8296:4006-4222 36:4223-4240 54:4241-4241 26:4…	Haliotis_sp_Tri_129647_c0_g1_i1	433	447	yes	no	3	4.536e-05	97.797	112840000	78		9
MADLLEERPSATDEKR	AVFMTHYKMADLLEER	PSATDEKRTSTKIASS	K	M	A	K	R	T	16	2	1859.9	Haliotis_sp_Tri_129647_c0_g1_i1;comp92139_c0_seq1_6 len=4232 path=[4311:0-46 4358:47-49 4361:50-618 4930:619-1740 6052:1741-2273 6585:2274-3976 8288:3977-3984 8296:3985-4201 36:4202-4219 54:4220-4220 26:4221-4231];comp92139_c0_seq2_6 len=4253 path=[4311:0-46 4358:47-49 4361:50-618 8678:619-639 4930:640-1761 6052:1762-2294 6585:2295-3997 8288:3998-4005 8296:4006-4222 36:4223-4240 54:4241-4241 26:4…	Haliotis_sp_Tri_129647_c0_g1_i1	433	448	yes	no	3;4	2.2287e-05	101.53	212620000	78		20
MAEMFAL	ANMILMTKMAEMFAL_	KMAEMFAL________	K	M	A	A	L	-	7	0	811.361	Haliotis_sp_CLC_12027_c0_g1_i1;Haliotis_sp_idb_54497_c0_g1_i1;Haliotis_sp_idb_41452_c0_g1_i1	Haliotis_sp_CLC_12027_c0_g1_i1	174	180	yes	no	2	0.026608	74.832	2854400000	204;205		14
MAEYHQFDMQK	NLFEQFSKMAEYHQFD	YHQFDMQKMRAAMQQS	K	M	A	Q	K	M	11	0	1426.6	Haliotis_sp_idb_27355_c0_g1_i1	Haliotis_sp_idb_27355_c0_g1_i1	210	220	yes	yes	2;3	1.993e-06	154.36	863230000	333;334		23
MAGVAGPLEDVLK	EDVMKIAKMAGVAGPL	GPLEDVLKKTLSTEKP	K	M	A	L	K	K	13	0	1298.69	Haliotis_sp_Tri_12080_c0_g1_i1	Haliotis_sp_Tri_12080_c0_g1_i1	41	53	yes	yes	2	0.00059152	102.87	78183000	462		9
MAGVAGPLEDVLKK	EDVMKIAKMAGVAGPL	PLEDVLKKTLSTEKPV	K	M	A	K	K	T	14	1	1426.79	Haliotis_sp_Tri_12080_c0_g1_i1	Haliotis_sp_Tri_12080_c0_g1_i1	41	54	yes	yes	2;3	5.3144e-05	110.51	172730000	462		18
MAIFEYSDR	________________	AIFEYSDRIGGRMFTA	-	M	A	D	R	I	9	0	1130.51	Haliotis_sp_idb_20988_c0_g1_i1;Haliotis_sp_idb_20996_c0_g1_i1	Haliotis_sp_idb_20988_c0_g1_i1	1	9	yes	no	2	0.0152	93.649	34422000	302		3
MAQLGQNLANMFR	EMAAFKRRMAQLGQNL	QNLANMFRGGFWUTSR	R	M	A	F	R	G	13	0	1492.73	comp95780_c0_seq2_4 len=1153 path=[1151:0-87 1239:88-94 1246:95-227 1379:228-261 1413:262-298 4581:299-405 4649:406-435 3988:436-472 1620:473-475 1623:476-577 1725:578-611 1759:612-649 1797:650-695 1843:696-715 4790:716-768 2726:769-830 3266:831-845 1993:846-859 2007:860-917 2065:918-941 2089:942-967 2846:968-996 2168:997-1033 2205:1034-1057 2229:1058-1152]	comp95780_c0_seq2_4 len=1153 path=[1151:0-87 1239:88-94 1246:95-227 1379:228-261 1413:262-298 4581:299-405 4649:406-435 3988:436-472 1620:473-475 1623:476-577 1725:578-611 1759:612-649 1797:650-695 1843:696-715 4790:716-768 2726:769-830 3266:831-845 1993:846-859 2007:860-917 2065:918-941 2089:942-967 2846:968-996 2168:997-1033 2205:1034-1057 2229:1058-1152]	147	159	yes	yes	2;3	8.4783e-13	161.99	997420000	89;90		30
MATDGFQSGTLLER	KMLSLRSRMATDGFQS	QSGTLLERTTLQALPT	R	M	A	E	R	T	14	0	1524.72	Haliotis_sp_idb_12176_c0_g1_i1	Haliotis_sp_idb_12176_c0_g1_i1	110	123	no	no	2	2.7006e-16	166.03	38121000	260		5
MAVSEAVLSSDYTK	AGMQLMRRMAVSEAVL	VLSSDYTKRMTALDAI	R	M	A	T	K	R	14	0	1499.72	sp|P86737|UP3_HALAI Uncharacterized protein 3 (Fragment) OS=Haliotis asinina PE=1 SV=1	sp|P86737|UP3_HALAI Uncharacterized protein 3 (Fragment) OS=Haliotis asinina PE=1 SV=1	63	76	yes	yes	2;3	1.9766e-16	167.32	11648000000	527		65
MAVSEAVLSSDYTKR	AGMQLMRRMAVSEAVL	LSSDYTKRMTALDAIQ	R	M	A	K	R	M	15	1	1655.82	sp|P86737|UP3_HALAI Uncharacterized protein 3 (Fragment) OS=Haliotis asinina PE=1 SV=1	sp|P86737|UP3_HALAI Uncharacterized protein 3 (Fragment) OS=Haliotis asinina PE=1 SV=1	63	77	yes	yes	2;3	6.1206e-28	176.56	2249100000	527		38
MAVSQAVLSSDYTK	AGMQFMRRMAVSQAVL	VLSSDYTKRMTALDAI	R	M	A	T	K	R	14	0	1498.73	Haliotis_sp_CLC_39_c0_g1_i1	Haliotis_sp_CLC_39_c0_g1_i1	80	93	yes	yes	2;3	1.2216e-68	234.85	122750000000	231		209
MAVSQAVLSSDYTKR	AGMQFMRRMAVSQAVL	LSSDYTKRMTALDAIQ	R	M	A	K	R	M	15	1	1654.83	Haliotis_sp_CLC_39_c0_g1_i1	Haliotis_sp_CLC_39_c0_g1_i1	80	94	yes	yes	2;3;4	9.0321e-94	242.41	40586000000	231		111
MDYLCPLR	ERIVRACRMDYLCPLR	MDYLCPLRPAH_____	R	M	D	L	R	P	8	0	1066.49	Haliotis_sp_Tri_73035_c0_g1_i1	Haliotis_sp_Tri_73035_c0_g1_i1	669	676	yes	yes	2	0.029326	88.954	22262000	512		2
MDYLCPLRPAH	ERIVRACRMDYLCPLR	LCPLRPAH________	R	M	D	A	H	-	11	1	1371.64	Haliotis_sp_Tri_73035_c0_g1_i1	Haliotis_sp_Tri_73035_c0_g1_i1	669	679	yes	yes	2;3	0.0059706	146.11	10869000000	512		16
MDYYHGSGDK	PAITQQRRMDYYHGSG	YYHGSGDKSLRWPGNN	R	M	D	D	K	S	10	0	1171.46	Haliotis_sp_Tri_108584_c0_g1_i1	Haliotis_sp_Tri_108584_c0_g1_i1	254	263	yes	yes	2	0.00082124	133.89	13255000	438		9
MDYYHGSGDKSLR	PAITQQRRMDYYHGSG	GSGDKSLRWPGNNEFH	R	M	D	L	R	W	13	1	1527.68	Haliotis_sp_Tri_108584_c0_g1_i1	Haliotis_sp_Tri_108584_c0_g1_i1	254	266	yes	yes	3	0.00088752	89.507	62125000	438		8
MEEIVEGCTGALHILAR	QQFVEGVRMEEIVEGC	GALHILARDVHNRIVI	R	M	E	A	R	D	17	0	1897.94	comp133740_c0_seq1_1 len=1438 path=[1416:0-1437]	comp133740_c0_seq1_1 len=1438 path=[1416:0-1437]	418	434	yes	yes	3	6.3691e-13	109.79	50303000	34		8
MFSLEDVMK	QGEGAPAKMFSLEDVM	FSLEDVMKIAKMAGVA	K	M	F	M	K	I	9	0	1098.51	Haliotis_sp_Tri_12080_c0_g1_i1	Haliotis_sp_Tri_12080_c0_g1_i1	29	37	yes	yes	2	0.0024016	100.02	458510000	463;464		25
MFTAQIPTVPGTTVDFGAMR	YSDRIGGRMFTAQIPT	TVDFGAMRLNPKEHTF	R	M	F	M	R	L	20	0	2139.05	Haliotis_sp_Tri_25106_c0_g1_i1	Haliotis_sp_Tri_25106_c0_g1_i1	79	98	yes	yes	2;3	2.8722e-28	114.99	55519000	495;496		9
MGMGSQPVSQYMGR	AAMEMNRRMGMGSQPV	PVSQYMGRRTGPSMGT	R	M	G	G	R	R	14	0	1527.66	Haliotis_sp_idb_22087_c0_g1_i1	Haliotis_sp_idb_22087_c0_g1_i1	696	709	yes	yes	2	0.00028759	84.365	2189200	303;304;305		1
MGPTQLR	MALHERRRMGPTQLRS	RMGPTQLRSQVGMGNG	R	M	G	L	R	S	7	0	801.417	Haliotis_sp_idb_3591_c0_g1_i1	Haliotis_sp_idb_3591_c0_g1_i1	436	442	yes	yes	2	0.019433	148.07	68962000			7
MGVFVVTVR	VNQFQNIKMGVFVVTV	GVFVVTVRCSTDPTQY	K	M	G	V	R	C	9	0	1006.56	Haliotis_sp_idb_46028_c0_g1_i1;comp103774_c1_seq1_1 len=723 path=[11615:0-62 3910:63-103 3951:104-189 4037:190-247 16937:248-722]	Haliotis_sp_idb_46028_c0_g1_i1	98	106	yes	no	2	0.017039	91.867	28593000	15		2
MHAPAPAMAD	AMGQMNGRMHAPAPAM	APAPAMAD________	R	M	H	A	D	-	10	0	1010.43	comp205609_c0_seq1_4 len=643 path=[1:0-642]	comp205609_c0_seq1_4 len=643 path=[1:0-642]	205	214	yes	yes	2	0.0038923	91.318	4810400	38;39		5
MHAPAPAMADPAR	AMGQMNGRMHAPAPAM	PAMADPARMGNMHGMN	R	M	H	A	R	M	13	0	1334.62	Haliotis_sp_idb_32603_c0_g1_i1;Haliotis_sp_idb_32602_c0_g1_i1;Haliotis_sp_Tri_121152_c0_g1_i1;Haliotis_sp_CLC_1702_c0_g1_i1	Haliotis_sp_idb_32603_c0_g1_i1	394	406	yes	no	2;3	0.00094382	80.69	308350000	347;348		17
MHYTGTLASDGSK	SKKYDRLKMHYTGTLA	TLASDGSKFDSSHDRS	K	M	H	S	K	F	13	0	1366.62	Haliotis_sp_CLC_4517_c0_g1_i1;comp94020_c0_seq1_3 len=1732 path=[1710:0-267 1978:268-280 1991:281-304 3478:305-310 2021:311-390 2101:391-394 2105:395-1286 2997:1287-1394 3105:1395-1462 5000:1463-1468 5006:1469-1542 3253:1543-1583 3294:1584-1706 5099:1707-1731]	Haliotis_sp_CLC_4517_c0_g1_i1	48	60	yes	no	2;3	4.843e-05	106.32	8785800	242		4
MIEPPMR	VEVTSHGRMIEPPMRS	RMIEPPMRSSMWRFGF	R	M	I	M	R	S	7	0	872.425	Haliotis_sp_CLC_1125_c0_g1_i1	Haliotis_sp_CLC_1125_c0_g1_i1	31	37	yes	yes	2	0.039321	70.912	23874000			3
MISDFVDHVTDHFK	EQAKDATKMISDFVDH	DHVTDHFKSLYKDNVV	K	M	I	F	K	S	14	0	1689.78	Haliotis_sp_idb_7892_c0_g1_i1;comp104004_c0_seq4_5 len=1737 path=[4425:0-35 18479:36-51 4424:52-458 4883:459-461 4886:462-1736];comp104004_c0_seq2_5 len=2658 path=[1926:0-369 17363:370-373 2300:374-383 17370:384-391 17378:392-422 17431:423-439 3891:440-950 4402:951-958 4410:959-972 4424:973-1379 4883:1380-1382 4886:1383-2657]	Haliotis_sp_idb_7892_c0_g1_i1	253	266	yes	no	3;4	1.4159e-05	105.03	68962000	18		8
MIVNNEVEFR	KKGSKETRMIVNNEVE	VNNEVEFRKNDLPVTY	R	M	I	F	R	K	10	0	1249.61	Haliotis_sp_CLC_15249_c0_g1_i1;comp82445_c0_seq1_6 len=1140 path=[1118:0-286 1405:287-323 1442:324-368 1487:369-383 1502:384-1139]	Haliotis_sp_CLC_15249_c0_g1_i1	149	158	yes	no	2	0.0012875	115.78	51306000	213		5
MKIDQIPSYIYYLSLK	RRANIHRRMKIDQIPS	YIYYLSLKNKPAQFAK	R	M	K	L	K	N	16	1	1974.05	Haliotis_sp_Tri_1743_c0_g1_i1;comp89145_c0_seq2_3 len=654 path=[1328:0-27 1356:28-167 1496:168-194 1523:195-206 1535:207-257 1586:258-313 1642:314-316 1645:317-321 1650:322-401 1730:402-455 1784:456-496 1825:497-511 1840:512-583 1912:584-595 1924:596-618 1947:619-653]	Haliotis_sp_Tri_1743_c0_g1_i1	155	170	yes	no	3	9.1757e-09	95.197	67860000	489		5
MMTMQASAMNGGPANFNMMTQGPR	PMMVNQQRMMTMQASA	NMMTQGPRSSTFNTQS	R	M	M	P	R	S	24	0	2573.08	Haliotis_sp_CLC_1125_c0_g1_i1	Haliotis_sp_CLC_1125_c0_g1_i1	830	853	yes	yes	3	5.3224e-10	75.539	1147200	193;194;195;196;197;198		1
MPCAPGSLFDPNITR	VQCPMAIRMPCAPGSL	LFDPNITRCNSKEAVT	R	M	P	T	R	C	15	0	1674.79	Haliotis_sp_CLC_4146_c0_g1_i1;comp87152_c0_seq1_4 len=1152 path=[1:0-8 10:9-10 12:11-34 36:35-35 37:36-59 61:60-303 305:304-306 308:307-330 332:331-879 881:880-903 905:904-1151]	Haliotis_sp_CLC_4146_c0_g1_i1	267	281	yes	no	2	2.9418e-05	88.561	23551000	68		4
MQAQYSQYCTPENK	QSVDGLDRMQAQYSQY	QYCTPENKKIFGCAPL	R	M	Q	N	K	K	14	0	1746.73	Haliotis_sp_Tri_83476_c0_g1_i1	Haliotis_sp_Tri_83476_c0_g1_i1	325	338	yes	yes	2;3	9.8895e-23	178.84	59435000	518		6
MQAQYSQYCTPENKK	QSVDGLDRMQAQYSQY	YCTPENKKIFGCAPLS	R	M	Q	K	K	I	15	1	1874.83	Haliotis_sp_Tri_83476_c0_g1_i1	Haliotis_sp_Tri_83476_c0_g1_i1	325	339	yes	yes	3	9.2426e-09	112.96	99608000	518		11
MQTVYDPESETYVTKPVMANSQSR	NGDFQGQRMQTVYDPE	VMANSQSRRHQHADTR	R	M	Q	S	R	R	24	1	2760.27	Haliotis_sp_Tri_12080_c0_g1_i1	Haliotis_sp_Tri_12080_c0_g1_i1	1464	1487	yes	yes	3	3.0864e-16	92.792	83148000	465;466		7
MQYQYPQR	PLNTRTGRMQYQYPQR	MQYQYPQRTVQPLRSF	R	M	Q	Q	R	T	8	0	1112.51	Haliotis_sp_Tri_45070_c0_g1_i1	Haliotis_sp_Tri_45070_c0_g1_i1	1037	1044	yes	yes	2	0.0041224	166.17	109920000	503		18
MSCAQGSLFNSATCK	TVGSTWVRMSCAQGSL	LFNSATCKCDIPIHRR	R	M	S	C	K	C	15	0	1660.7	Haliotis_sp_idb_5218_c0_g1_i1;Haliotis_sp_idb_5212_c0_g1_i1	Haliotis_sp_idb_5218_c0_g1_i1	244	258	yes	no	2;3	1.0541e-44	194.01	1395100000	404		15
MSFTTGSFDR	YLTLDELRMSFTTGSF	FTTGSFDRNTWYGINP	R	M	S	D	R	N	10	0	1147.5	Haliotis_sp_CLC_303_c0_g1_i1	Haliotis_sp_CLC_303_c0_g1_i1	347	356	yes	yes	2	0.0001492	143.4	235570000	227		22
MSLEEEDLTHDISDLSEEHLK	DCSKAVAKMSLEEEDL	DLSEEHLKALDSVFEG	K	M	S	L	K	A	21	0	2469.12	Haliotis_sp_Tri_102529_c0_g1_i1;Haliotis_sp_idb_15781_c0_g1_i1;comp91382_c0_seq3_6 len=2048 path=[2094:0-775 2870:776-1120 3215:1121-1135 3230:1136-1214 3309:1215-1457 3552:1458-1473 3568:1474-1511 3606:1512-1903 5632:1904-2047];comp91382_c0_seq1_6 len=2116 path=[2094:0-775 2870:776-1120 3215:1121-1135 3230:1136-1214 3309:1215-1457 3552:1458-1473 3568:1474-1511 3606:1512-1903 3998:1904-2115]	Haliotis_sp_Tri_102529_c0_g1_i1	59	79	yes	no	4	3.2653e-06	63.302	4052700	74		1
MSLNEHQVNQPSR	LNSQVIDKMSLNEHQV	HQVNQPSRNSQSFHQP	K	M	S	S	R	N	13	0	1538.73	Haliotis_sp_idb_26568_c0_g1_i1;Haliotis_sp_idb_26567_c0_g1_i1;Haliotis_sp_CLC_2527_c0_g1_i1	Haliotis_sp_idb_26568_c0_g1_i1	388	400	yes	no	2;3	5.6416e-08	131.35	349440000	318		19
MSPGMSHQHGGMGQDFANVR	ANEMTHSKMSPGMSHQ	GQDFANVRLQNARRDF	K	M	S	V	R	L	20	0	2142.91	Haliotis_sp_idb_3591_c0_g1_i1	Haliotis_sp_idb_3591_c0_g1_i1	643	662	yes	yes	3;4	6.6399e-11	114.55	711910000	371;372;373		17
MSQTSRDASFLSDHPR	DPGMMSNRMSQTSRDA	SFLSDHPRSSMSQSSD	R	M	S	P	R	S	16	1	1833.84	Haliotis_sp_idb_3591_c0_g1_i1	Haliotis_sp_idb_3591_c0_g1_i1	680	695	yes	yes	3;4	1.1495e-13	143.97	19977000	374		2
MSSFSHQTTSPSFTR	NSPGSSDRMSSFSHQT	TTSPSFTRSRMAQRSQ	R	M	S	T	R	S	15	0	1699.76	Haliotis_sp_idb_3591_c0_g1_i1	Haliotis_sp_idb_3591_c0_g1_i1	771	785	yes	yes	2;3	3.6565e-69	226.7	13464000000	375		63
MSWNSPGSSDR	SFGHNSRRMSWNSPGS	NSPGSSDRMSSFSHQT	R	M	S	D	R	M	11	0	1222.5	Haliotis_sp_idb_3591_c0_g1_i1	Haliotis_sp_idb_3591_c0_g1_i1	760	770	yes	yes	2	4.5673e-06	154.94	31729000	376		26
MTALDAIQNIPCVVGNPVLK	LSSDYTKRMTALDAIQ	VVGNPVLKYLLMDYMD	R	M	T	L	K	Y	20	0	2152.14	Haliotis_sp_CLC_39_c0_g1_i1	Haliotis_sp_CLC_39_c0_g1_i1	95	114	yes	yes	2;3;4	5.2701e-78	205.78	29450000000	232		121
MTTALVEVTK	ANEEEQVKMTTALVEV	TALVEVTKTEEMSVED	K	M	T	T	K	T	10	0	1091.59	Haliotis_sp_Tri_129647_c0_g1_i1;comp92139_c0_seq1_6 len=4232 path=[4311:0-46 4358:47-49 4361:50-618 4930:619-1740 6052:1741-2273 6585:2274-3976 8288:3977-3984 8296:3985-4201 36:4202-4219 54:4220-4220 26:4221-4231];comp92139_c0_seq2_6 len=4253 path=[4311:0-46 4358:47-49 4361:50-618 8678:619-639 4930:640-1761 6052:1762-2294 6585:2295-3997 8288:3998-4005 8296:4006-4222 36:4223-4240 54:4241-4241 26:4…	Haliotis_sp_Tri_129647_c0_g1_i1	270	279	yes	no	2	0.0019557	120.06	102580000	79		12
MTYLTEIPAVADR	PLASNVLRMTYLTEIP	EIPAVADRTGFRGIFE	R	M	T	D	R	T	13	0	1478.74	Haliotis_sp_idb_2814_c0_g1_i1	Haliotis_sp_idb_2814_c0_g1_i1	422	434	yes	yes	2	7.6992e-14	133.15	70635000	338		10
MVIAKNADLNPIDMMFADR	TQVSPIQRMVIAKNAD	IDMMFADRFRGAQSAG	R	M	V	D	R	F	19	1	2164.05	Haliotis_sp_Tri_119193_c0_g1_i1	Haliotis_sp_Tri_119193_c0_g1_i1	134	152	yes	yes	3	4.6938e-10	92.39	1049800000	446;447;448		9
MVMDPTDALR	FEVGVGGRMVMDPTDA	MDPTDALRYKAQGGLL	R	M	V	L	R	Y	10	0	1147.54	Haliotis_sp_idb_8012_c0_g1_i1	Haliotis_sp_idb_8012_c0_g1_i1	1530	1539	yes	yes	2	0.00085695	115.78	1013300000	424;425		26
MVSDFPSTSPSLR	YMIYVGGKMVSDFPST	PSTSPSLRVTHISVSS	K	M	V	L	R	V	13	0	1422.68	Haliotis_sp_idb_13824_c0_g1_i1	Haliotis_sp_idb_13824_c0_g1_i1	967	979	yes	yes	2	5.6738e-14	134.99	30209000	261		5
MVTDIFSHEDKDKDGYISHDEFSGPK	EDDEAHNKMVTDIFSH	HDEFSGPKHDEL____	K	M	V	P	K	H	26	2	2996.35	Haliotis_sp_CLC_4517_c0_g1_i1;comp94020_c0_seq1_3 len=1732 path=[1710:0-267 1978:268-280 1991:281-304 3478:305-310 2021:311-390 2101:391-394 2105:395-1286 2997:1287-1394 3105:1395-1462 5000:1463-1468 5006:1469-1542 3253:1543-1583 3294:1584-1706 5099:1707-1731]	Haliotis_sp_CLC_4517_c0_g1_i1	181	206	yes	no	5	3.6727e-08	60.472	14798000	243		1
MVYQMEAQMMGQR	EAAMRAQRMVYQMEAQ	EAQMMGQRNQQQGFVP	R	M	V	Q	R	N	13	0	1601.68	Haliotis_sp_idb_32603_c0_g1_i1;Haliotis_sp_idb_32602_c0_g1_i1;Haliotis_sp_Tri_121152_c0_g1_i1;Haliotis_sp_CLC_1702_c0_g1_i1;comp205609_c0_seq1_4 len=643 path=[1:0-642]	Haliotis_sp_idb_32603_c0_g1_i1	299	311	no	no	2;3	0.00011969	106.26	172670000	40;41;42;43		11
MVYSGLCNQAYGPQTFDK	YVVCDGGRMVYSGLCN	YGPQTFDKVRKMCVEV	R	M	V	D	K	V	18	0	2077.92	Haliotis_sp_Tri_109450_c0_g1_i1;comp101252_c0_seq3_2 len=1445 path=[12575:0-38 12614:39-47 12623:48-159 12735:160-162 12738:163-166 12742:167-571 13147:572-810 13386:811-817 13393:818-863 13439:864-947 13523:948-949 13525:950-1444];comp101252_c0_seq1_2 len=1553 path=[18161:0-28 18190:29-80 10039:81-104 10063:105-130 10089:131-245 10204:246-361 10320:362-385 17735:386-679 13147:680-918 13386:919-9…	Haliotis_sp_Tri_109450_c0_g1_i1	205	222	yes	no	2;3	3.1764e-13	125.73	73057000	1		5
MYVPGMQIR	RYWIMMNRMYVPGMQI	YVPGMQIRNDPRFPGG	R	M	Y	I	R	N	9	0	1093.54	Haliotis_sp_idb_54301_c0_g1_i1	Haliotis_sp_idb_54301_c0_g1_i1	66	74	yes	yes	2	0.02076	64.265	458820000			1
NAADQQCYIQR	SKNFVAIKNAADQQCY	DQQCYIQRFNATMAGM	K	N	A	Q	R	F	11	0	1365.61	Haliotis_sp_Tri_53798_c0_g1_i1;Haliotis_sp_idb_13782_c0_g1_i1;comp87007_c0_seq1_6 len=892 path=[870:0-172 1762:173-187 1058:188-259 2040:260-266 1137:267-334 1838:335-340 1211:341-464 1335:465-527 1398:528-891]	Haliotis_sp_Tri_53798_c0_g1_i1	77	87	yes	no	2	0.012141	103.08	0			1
NADLNPIDMMFADR	IQRMVIAKNADLNPID	IDMMFADRFRGAQSAG	K	N	A	D	R	F	14	0	1621.72	Haliotis_sp_Tri_119193_c0_g1_i1	Haliotis_sp_Tri_119193_c0_g1_i1	139	152	yes	yes	2;3	8.3793e-08	135.14	49748000000	447;448		123
NADLNPIDMMFADRFR	IQRMVIAKNADLNPID	MMFADRFRGAQSAGMG	K	N	A	F	R	G	16	1	1924.89	Haliotis_sp_Tri_119193_c0_g1_i1	Haliotis_sp_Tri_119193_c0_g1_i1	139	154	yes	yes	3	1.1115e-05	77.746	605330000	447;448		8
NAFYGLAR	VLLKEAIRNAFYGLAR	NAFYGLARDFASGGSK	R	N	A	A	R	D	8	0	910.466	Haliotis_sp_Tri_2952_c0_g1_i1;comp48289_c0_seq1_1 len=667 path=[921:0-507 1864:508-666];comp48289_c0_seq2_1 len=943 path=[921:0-507 1429:508-942];Haliotis_sp_idb_54202_c0_g1_i1	Haliotis_sp_Tri_2952_c0_g1_i1	28	35	no	no		1	NaN	0			0
NAGSPVPTR	ECNTKDVRNAGSPVPT	AGSPVPTRKSPMQGTL	R	N	A	T	R	K	9	0	897.467	Haliotis_sp_CLC_1642_c0_g1_i1;comp85674_c0_seq1_1 len=1364 path=[2827:0-66 1553:67-628 2115:629-650 2137:651-998 2485:999-1296 2783:1297-1363];comp85674_c0_seq2_1 len=1436 path=[1414:0-138 1553:139-700 2115:701-722 2137:723-1070 2485:1071-1368 2783:1369-1435]	Haliotis_sp_CLC_1642_c0_g1_i1	154	162	yes	no	2	0.0095409	107.21	2813700			1
NALPGSHGENSAAPFK	DPATATAKNALPGSHG	ENSAAPFKAEASTSAD	K	N	A	F	K	A	16	0	1595.77	Haliotis_sp_Tri_57542_c0_g1_i1	Haliotis_sp_Tri_57542_c0_g1_i1	62	77	yes	yes	2	0.00028872	92.38	5358000			1
NAVGEGAAVASGISQASGR	PKGPSETKNAVGEGAA	GISQASGRQTTTGQAS	K	N	A	G	R	Q	19	0	1700.84	Haliotis_sp_Tri_117880_c0_g1_i1;Haliotis_sp_idb_23862_c0_g1_i1	Haliotis_sp_Tri_117880_c0_g1_i1	299	317	yes	no	2;3	4.6721e-32	159.72	667520000			18
NCADIAITR	CYAPNEIRNCADIAIT	CADIAITRPAGRREPR	R	N	C	T	R	P	9	0	1032.5	Haliotis_sp_idb_66139_c0_g1_i1	Haliotis_sp_idb_66139_c0_g1_i1	110	118	yes	yes	2	0.0068224	135.43	63031000			1
NDMINNIQR	GQCNVQNRNDMINNIQ	DMINNIQRLRQMQQAT	R	N	D	Q	R	L	9	0	1116.53	Haliotis_sp_Tri_83476_c0_g1_i1	Haliotis_sp_Tri_83476_c0_g1_i1	472	480	yes	yes	2	0.0027875	128.86	137710000	519		10
NDPTNPNTFTEHSSR	FQDHPLSRNDPTNPNT	TFTEHSSRQLNPSVTD	R	N	D	S	R	Q	15	0	1715.75	Haliotis_sp_idb_3591_c0_g1_i1	Haliotis_sp_idb_3591_c0_g1_i1	459	473	yes	yes	2;3	2.1361e-11	134.14	1643900000			21
NEPFTFTLGAGQVIK	EFDSSLSRNEPFTFTL	LGAGQVIKGWDQGLFG	R	N	E	I	K	G	15	0	1620.85	Haliotis_sp_CLC_5354_c0_g1_i1;comp91372_c0_seq1_1 len=2171 path=[2149:0-1207 3357:1208-1276 3426:1277-1856 4006:1857-1938 4088:1939-1945 4095:1946-2170]	Haliotis_sp_CLC_5354_c0_g1_i1	77	91	yes	no	2	0.00061336	101.3	2254200			1
NEQMGLTSMHTLMMR	FDAGDTRRNEQMGLTS	SMHTLMMREHNRIART	R	N	E	M	R	E	15	0	1778.79	Haliotis_sp_idb_25746_c0_g1_i1;Haliotis_sp_idb_25748_c0_g1_i1;Haliotis_sp_CLC_532_c0_g1_i1	Haliotis_sp_idb_25746_c0_g1_i1	316	330	yes	no	3	6.0087e-05	90.725	78762000	310;311;312;313		9
NFVIQAGQAFQAAR	HAAFVGGRNFVIQAGQ	GQAFQAARVGRVLARS	R	N	F	A	R	V	14	0	1519.79	Haliotis_sp_idb_25746_c0_g1_i1;Haliotis_sp_idb_25748_c0_g1_i1	Haliotis_sp_idb_25746_c0_g1_i1	44	57	yes	no	2;3	2.436e-47	213.63	1152100000			59
NGPVIVTSPGYPGGTSGR	CDLTITSKNGPVIVTS	YPGGTSGRAGEFMTCE	K	N	G	G	R	A	18	0	1714.86	Haliotis_sp_idb_2814_c0_g1_i1	Haliotis_sp_idb_2814_c0_g1_i1	328	345	yes	yes	2	1.7751e-19	119.46	47117000			4
NGVISVFPGDNTMYYTCR	FPSCFGQRNGVISVFP	NTMYYTCRDNRTIVTT	R	N	G	C	R	D	18	0	2092.93	Haliotis_sp_idb_1745_c0_g1_i1;Haliotis_sp_CLC_2232_c0_g1_i1	Haliotis_sp_idb_1745_c0_g1_i1	616	633	yes	no	2	4.1704e-05	69.081	12111000	285		1
NIDGQNDFFSTR	AMRLGSLRNIDGQNDF	QNDFFSTRVLQCHRVP	R	N	I	T	R	V	12	0	1412.63	Haliotis_sp_CLC_123_c0_g1_i1;Haliotis_sp_idb_32947_c0_g1_i1	Haliotis_sp_CLC_123_c0_g1_i1	281	292	yes	no	2	0.0013554	114.72	29476000			3
NISHPGIVCSGPR	FNQSTASRNISHPGIV	GIVCSGPRTRHRRN__	R	N	I	P	R	T	13	0	1392.69	Haliotis_sp_idb_10968_c0_g1_i1;comp112534_c0_seq1_2 len=422 path=[400:0-421]	Haliotis_sp_idb_10968_c0_g1_i1	109	121	yes	no	3	0.00017066	103.11	443580000			6
NKTPDLFSFTIYGLR	SENPKLVKNKTPDLFS	SFTIYGLRNVADKHGP	K	N	K	L	R	N	15	1	1770.93	Haliotis_sp_idb_7892_c0_g1_i1;comp104004_c0_seq4_5 len=1737 path=[4425:0-35 18479:36-51 4424:52-458 4883:459-461 4886:462-1736];comp104004_c0_seq2_5 len=2658 path=[1926:0-369 17363:370-373 2300:374-383 17370:384-391 17378:392-422 17431:423-439 3891:440-950 4402:951-958 4410:959-972 4424:973-1379 4883:1380-1382 4886:1383-2657]	Haliotis_sp_idb_7892_c0_g1_i1	220	234	yes	no	3	0.00012438	77.746	520740			1
NLGQMLANLR	AGIQNMFRNLGQMLAN	GQMLANLRRSQNANPR	R	N	L	L	R	R	10	0	1128.61	Haliotis_sp_idb_5896_c0_g1_i1	Haliotis_sp_idb_5896_c0_g1_i1	106	115	yes	yes	2	0.0093318	91.867	10649000	417		2
NLLLQGQNR	________________	LLLQGQNRVQSQDPGI	R	N	L	N	R	V	9	0	1054.59	Haliotis_sp_idb_54301_c0_g1_i1	Haliotis_sp_idb_54301_c0_g1_i1	7	15	yes	yes	2	0.0044825	133.86	623640000			8
NLNSLLSSSR	SIQLFLTKNLNSLLSS	NSLLSSSRASRGEVNQ	K	N	L	S	R	A	10	0	1089.58	Haliotis_sp_Tri_12080_c0_g1_i1	Haliotis_sp_Tri_12080_c0_g1_i1	226	235	yes	yes	2	0.001783	142.72	155810000			1
NLQECDYPQLYNPATQR	VHRTTLEKNLQECDYP	LYNPATQRCEHYSTVS	K	N	L	Q	R	C	17	0	2108.96	comp94219_c0_seq16_4 len=775 path=[6877:0-451 12503:452-471 12523:472-474 12563:475-476 2962:477-529 3015:530-530 424:531-628 522:629-632 526:633-682 12796:683-683 577:684-774];comp94219_c0_seq15_4 len=827 path=[6877:0-451 12503:452-471 12523:472-474 12563:475-476 2962:477-529 3015:530-530 424:531-628 522:629-632 526:633-682 8350:683-826]	comp94219_c0_seq16_4 len=775 path=[6877:0-451 12503:452-471 12523:472-474 12563:475-476 2962:477-529 3015:530-530 424:531-628 522:629-632 526:633-682 12796:683-683 577:684-774]	95	111	yes	no	3	1.1793e-05	77.221	13066000			1
NNDLGDNWTIR	DLSVPFFKNNDLGDNW	LGDNWTIRFNFRSQTG	K	N	N	I	R	F	11	0	1316.61	comp52297_c0_seq1_2 len=813 path=[791:0-812];Haliotis_sp_idb_10314_c0_g1_i1	comp52297_c0_seq1_2 len=813 path=[791:0-812]	92	102	yes	no	2	4.5589e-08	157.68	335950000			8
NNGDELGDPNCTWR	KDSDGDGRNNGDELGD	GDPNCTWRFNQSTASR	R	N	N	W	R	F	14	0	1646.67	Haliotis_sp_idb_10968_c0_g1_i1;comp112534_c0_seq1_2 len=422 path=[400:0-421];Haliotis_sp_idb_10969_c0_g1_i1	Haliotis_sp_idb_10968_c0_g1_i1	87	100	yes	no	2	8.7547e-27	157.2	223110000			7
NNIDSTGPGFANVYDPTIDPSIR	LDPLTRRKNNIDSTGP	PTIDPSIRNVFGAAAF	K	N	N	I	R	N	23	0	2462.17	Haliotis_sp_idb_25746_c0_g1_i1;Haliotis_sp_idb_25748_c0_g1_i1	Haliotis_sp_idb_25746_c0_g1_i1	384	406	yes	no	2;3	1.5918e-29	104.81	53039000			5
NNNFEIISVHNVWR	RPKRFQRRNNNFEIIS	ISVHNVWRDPDTVYWC	R	N	N	W	R	D	14	0	1740.87	Haliotis_sp_CLC_1642_c0_g1_i1;comp85674_c0_seq1_1 len=1364 path=[2827:0-66 1553:67-628 2115:629-650 2137:651-998 2485:999-1296 2783:1297-1363];comp85674_c0_seq2_1 len=1436 path=[1414:0-138 1553:139-700 2115:701-722 2137:723-1070 2485:1071-1368 2783:1369-1435]	Haliotis_sp_CLC_1642_c0_g1_i1	88	101	yes	no	2;3	2.0515e-06	133.16	71326000			6
NNPTAECILNDCGGVCSNEFYIGTTR	NRDFCRCKNNPTAECI	EFYIGTTRVLCE____	K	N	N	T	R	V	26	0	2961.27	Haliotis_sp_idb_4071_c0_g1_i1	Haliotis_sp_idb_4071_c0_g1_i1	684	709	yes	yes	3	1.6921e-84	157.96	69539000			8
NPCAEYSCPAHPDAVCR	QITVACPRNPCAEYSC	AHPDAVCRYSKCGSCR	R	N	P	C	R	Y	17	0	2002.81	Haliotis_sp_Tri_14507_c0_g1_i1	Haliotis_sp_Tri_14507_c0_g1_i1	487	503	yes	yes	3	2.2717e-06	105.39	76160000			7
NPDPQIESMR	KSALILTKNPDPQIES	DPQIESMRQAVQNGER	K	N	P	M	R	Q	10	0	1185.54	Haliotis_sp_Tri_45070_c0_g1_i1	Haliotis_sp_Tri_45070_c0_g1_i1	302	311	yes	yes	2	0.0029494	104.82	371470000	504		24
NPEDVMMLMQII	TQGMTQGRNPEDVMML	VMMLMQII________	R	N	P	I	I	-	12	0	1432.68	Haliotis_sp_Tri_12080_c0_g1_i1	Haliotis_sp_Tri_12080_c0_g1_i1	1591	1602	yes	yes	2	0.00013456	94.584	4762300	467;468;469		2
NPGICCYR	CPSNTYCKNPGICCYR	NPGICCYRGPIADPRI	K	N	P	Y	R	G	8	0	1038.44	Haliotis_sp_CLC_608_c0_g1_i1	Haliotis_sp_CLC_608_c0_g1_i1	165	172	yes	yes	2	0.022575	113.89	4497900			2
NPMEVAGAFSDLVDGAGCNIVCDK	AFDFYAGRNPMEVAGA	GCNIVCDKIRGPRKIG	R	N	P	D	K	I	24	0	2538.12	Haliotis_sp_idb_20008_c0_g1_i1;Haliotis_sp_CLC_363_c0_g1_i1;comp401928_c0_seq1_5 len=237 path=[1:0-236]	Haliotis_sp_idb_20008_c0_g1_i1	225	248	yes	no	3	3.1745e-30	105.32	70513000	298		12
NPSYQSMGSYASSLLDPAVFR	LFPQQQQRNPSYQSMG	LLDPAVFRVAHAPVGQ	R	N	P	F	R	V	21	0	2289.07	Haliotis_sp_Tri_1743_c0_g1_i1	Haliotis_sp_Tri_1743_c0_g1_i1	60	80	yes	yes	2;3	1.329e-32	153.19	63130000	490		6
NPTLIGQSLVLAQNR	DYISNSGRNPTLIGQS	SLVLAQNRFNPGTQGH	R	N	P	N	R	F	15	0	1622.91	Haliotis_sp_Tri_45070_c0_g1_i1	Haliotis_sp_Tri_45070_c0_g1_i1	909	923	yes	yes	2;3	4.9992e-40	179.56	2778900000			58
NPTMIIPHPGECTQFYDCQK	TLELFCAKNPTMIIPH	TQFYDCQKVMASGNLN	K	N	P	Q	K	V	20	0	2435.07	Haliotis_sp_idb_1745_c0_g1_i1;Haliotis_sp_CLC_2232_c0_g1_i1	Haliotis_sp_idb_1745_c0_g1_i1	380	399	yes	no	3	2.0687e-23	105.96	56900000	286		7
NPYQSCYALPQVDLSK	FRKARRYRNPYQSCYA	LPQVDLSKWCEATSKK	R	N	P	S	K	W	16	0	1881.89	Haliotis_sp_idb_25746_c0_g1_i1;Haliotis_sp_CLC_532_c0_g1_i1;comp44198_c0_seq1_4 len=232 path=[210:0-231]	Haliotis_sp_idb_25746_c0_g1_i1	644	659	yes	no	2	1.2942e-06	124.25	15910000			2
NQENYYNLLAK	HDCSYYNKNQENYYNL	NYYNLLAKSAMNNGQP	K	N	Q	A	K	S	11	0	1368.67	Haliotis_sp_Tri_128009_c0_g1_i1;comp71699_c0_seq1_1 len=621 path=[599:0-272 872:273-274 874:275-620]	Haliotis_sp_Tri_128009_c0_g1_i1	84	94	yes	no	2	0.0005804	141.88	66131000			2
NQNPQGDPMHTAFHQHLFR	GQPSYQTRNQNPQGDP	AFHQHLFRSTLGDSKS	R	N	Q	F	R	S	19	0	2274.05	Haliotis_sp_idb_26568_c0_g1_i1;Haliotis_sp_idb_26567_c0_g1_i1;Haliotis_sp_CLC_2527_c0_g1_i1	Haliotis_sp_idb_26568_c0_g1_i1	239	257	yes	no	4;5	1.2654e-14	101.05	136630000	319		6
NQQQGFVPDR	EAQMMGQRNQQQGFVP	QQGFVPDRQVPLPNNP	R	N	Q	D	R	Q	10	0	1187.57	Haliotis_sp_idb_32603_c0_g1_i1;Haliotis_sp_idb_32602_c0_g1_i1;Haliotis_sp_Tri_121152_c0_g1_i1;Haliotis_sp_CLC_1702_c0_g1_i1;comp205609_c0_seq1_4 len=643 path=[1:0-642]	Haliotis_sp_idb_32603_c0_g1_i1	312	321	no	no	2	0.002274	133.81	1010900000			11
NQVAMNPTNTVFDAK	RLIGDAAKNQVAMNPT	TNTVFDAKRLIGRRFD	K	N	Q	A	K	R	15	0	1648.79	comp79549_c0_seq1_2 len=2081 path=[4331:0-15 2061:16-1969 4016:1970-2008 4058:2009-2080]	comp79549_c0_seq1_2 len=2081 path=[4331:0-15 2061:16-1969 4016:1970-2008 4058:2009-2080]	77	91	yes	yes	2	0.00022175	101.42	1532600	56		1
NRGSTPNVGNGGGLFDLAAR	IIIVPNNRNRGSTPNV	GLFDLAARGGESIVPP	R	N	R	A	R	G	20	1	1971.99	Haliotis_sp_Tri_33510_c0_g1_i1;Haliotis_sp_CLC_62_c0_g1_i1;Haliotis_sp_Tri_64677_c0_g1_i1;Haliotis_sp_Tri_33508_c0_g1_i1	Haliotis_sp_Tri_33510_c0_g1_i1	55	74	yes	no	3	1.2256e-22	101.48	14737000			2
NSDGQTLLFCGR	FDGRDPLKNSDGQTLL	QTLLFCGRGPSRVDCP	K	N	S	G	R	G	12	0	1366.63	Haliotis_sp_idb_35012_c0_g1_i1	Haliotis_sp_idb_35012_c0_g1_i1	74	85	yes	yes	2	2.8656e-10	157.03	22544000			4
NSDQTAVVINFDAFK	VLRGPPARNSDQTAVV	VINFDAFKFVDSHELE	R	N	S	F	K	F	15	0	1667.82	Haliotis_sp_idb_18575_c0_g1_i1;Haliotis_sp_CLC_3307_c0_g1_i1	Haliotis_sp_idb_18575_c0_g1_i1	310	324	yes	no	2	3.2193e-13	149.22	46926000			3
NSDSPAPTPLSSVR	APAVRTLRNSDSPAPT	PTPLSSVRYVSGLIDK	R	N	S	V	R	Y	14	0	1426.71	Haliotis_sp_idb_23365_c0_g1_i1;Haliotis_sp_CLC_237_c0_g1_i1	Haliotis_sp_idb_23365_c0_g1_i1	72	85	yes	no	2	2.2891e-19	139.77	38498000			7
NSMIISNVLGGTALK	LITYDQLRNSMIISNV	VLGGTALKTQDVANHG	R	N	S	L	K	T	15	0	1516.83	Haliotis_sp_idb_13824_c0_g1_i1	Haliotis_sp_idb_13824_c0_g1_i1	920	934	yes	yes	2	0.0020412	66.022	4093900	262		1
NSVSVNRPSPDGSSANTVK	SGGSGAAKNSVSVNRP	GSSANTVKIKTGISSL	K	N	S	V	K	I	19	1	1914.94	Haliotis_sp_CLC_73_c0_g1_i1	Haliotis_sp_CLC_73_c0_g1_i1	367	385	yes	yes	3	6.5691e-13	124.25	556070000			6
NSVYEVVIGGMK	QNNAEDFKNSVYEVVI	EVVIGGMKNTRSGIRK	K	N	S	M	K	N	12	0	1294.66	Haliotis_sp_idb_50884_c0_g1_i1	Haliotis_sp_idb_50884_c0_g1_i1	83	94	yes	yes	2;3	0.0014208	96.82	449790000	403		5
NSYAPLMQSNGSPFYCSWYR	WYYQMICKNSYAPLMQ	PFYCSWYRQCPQNGGT	K	N	S	Y	R	Q	20	0	2427.04	Haliotis_sp_Tri_64952_c0_g1_i1	Haliotis_sp_Tri_64952_c0_g1_i1	150	169	yes	yes	2;3	1.2199e-12	88.945	66976000	510		6
NTAVADLVASPNRPAEGQVQSSQNLAAGGTLK	GAASFSSRNTAVADLV	LAAGGTLKSSLVSSQA	R	N	T	L	K	S	32	1	3163.62	Haliotis_sp_idb_3591_c0_g1_i1	Haliotis_sp_idb_3591_c0_g1_i1	533	564	yes	yes	3;4	2.2061e-158	218.16	1019400000			26
NTDTHSSVPNIFGHVQANEGTSQFMK	SFTSVLERNTDTHSSV	EGTSQFMKVSLQSLTG	R	N	T	M	K	V	26	0	2845.31	Haliotis_sp_CLC_1125_c0_g1_i1	Haliotis_sp_CLC_1125_c0_g1_i1	379	404	yes	yes	4	1.0596e-25	99.6	201150000	199		5
NTLHDVGQTDLNR	QTDAFALRNTLHDVGQ	VGQTDLNRISEQGKLS	R	N	T	N	R	I	13	0	1481.72	Haliotis_sp_idb_3591_c0_g1_i1	Haliotis_sp_idb_3591_c0_g1_i1	1010	1022	yes	yes	2;3	9.0628e-23	186.94	509260000			24
NTNAYVQQTGAYNNR	TNNNGYGRNTNAYVQQ	QTGAYNNRNAGSQNRG	R	N	T	N	R	N	15	0	1712.79	comp49273_c0_seq1_2 len=963 path=[941:0-578 1520:579-686 1628:687-914 1856:915-962]	comp49273_c0_seq1_2 len=963 path=[941:0-578 1520:579-686 1628:687-914 1856:915-962]	105	119	yes	yes	2;3	2.8317e-124	244	871420000			26
NTNNVLSGQVNR	AYMHVDNKNTNNVLSG	VLSGQVNRPAAGLTQG	K	N	T	N	R	P	12	0	1314.66	Haliotis_sp_idb_8012_c0_g1_i1	Haliotis_sp_idb_8012_c0_g1_i1	1009	1020	yes	yes	2	0.00050887	129.34	14156000			1
NTYDGHLNPFGVVDYNGPCR	VPTDSYKRNTYDGHLN	VDYNGPCRRLCTMYCS	R	N	T	C	R	R	20	0	2294.02	comp128817_c0_seq1_3 len=906 path=[1:0-905];Haliotis_sp_idb_42198_c0_g1_i1	comp128817_c0_seq1_3 len=906 path=[1:0-905]	212	231	yes	no	3	7.0956e-10	97.271	6137300			1
NVDSCSSICLYIR	GYYKFSLRNVDSCSSI	SSICLYIRTCRATTYR	R	N	V	I	R	T	13	0	1585.72	Haliotis_sp_CLC_8815_c0_g1_i1;Haliotis_sp_idb_19915_c0_g1_i1;comp103351_c1_seq6_2 len=2894 path=[10370:0-316 2498:317-382 17439:383-385 17442:386-391 2573:392-462 2644:463-466 2648:467-1046 3228:1047-1058 17673:1059-1073 3255:1074-1088 3270:1089-1701 3883:1702-1729 3911:1730-1803 3985:1804-1817 3999:1818-2176 4358:2177-2190 18090:2191-2525 4707:2526-2528 4710:2529-2636 4818:2637-2644 4826:2645-26…	Haliotis_sp_CLC_8815_c0_g1_i1	210	222	yes	no	2	1.734e-15	142.83	13377000			3
NVFGAAAFR	PTIDPSIRNVFGAAAF	VFGAAAFRFGHTLVRT	R	N	V	F	R	F	9	0	951.493	Haliotis_sp_idb_25746_c0_g1_i1;Haliotis_sp_idb_25748_c0_g1_i1;Haliotis_sp_CLC_532_c0_g1_i1	Haliotis_sp_idb_25746_c0_g1_i1	407	415	yes	no	2	0.0055154	126.62	1357200000			18
NVGPTSTPATAK	PPVKPLPRNVGPTSTP	TSTPATAKALTPAASV	R	N	V	A	K	A	12	0	1142.59	Haliotis_sp_Tri_108584_c0_g1_i1	Haliotis_sp_Tri_108584_c0_g1_i1	56	67	yes	yes	2	0.0068684	89.189	293170000			5
NVIIIVPNNR	GGSRNNDRNVIIIVPN	IIIVPNNRNRGSTPNV	R	N	V	N	R	N	10	0	1150.68	Haliotis_sp_Tri_33510_c0_g1_i1;Haliotis_sp_CLC_62_c0_g1_i1;Haliotis_sp_Tri_64677_c0_g1_i1;Haliotis_sp_Tri_33508_c0_g1_i1	Haliotis_sp_Tri_33510_c0_g1_i1	45	54	yes	no	2;3	1.6588e-05	138.98	12345000000			10
NVLMNEPSLTPVDR	FQRDAFIRNVLMNEPS	PSLTPVDRMELNQLTI	R	N	V	D	R	M	14	0	1583.8	Haliotis_sp_idb_26568_c0_g1_i1;Haliotis_sp_idb_26567_c0_g1_i1	Haliotis_sp_idb_26568_c0_g1_i1	1015	1028	yes	no	2	0.00036879	104.55	22081000	320		3
NVPNFPSFK	GNKIEAYKNVPNFPSF	VPNFPSFKGVCAHLDI	K	N	V	F	K	G	9	0	1048.53	comp70759_c0_seq1_2 len=449 path=[1:0-87 89:88-101 103:102-218 220:219-370 372:371-448]	comp70759_c0_seq1_2 len=449 path=[1:0-87 89:88-101 103:102-218 220:219-370 372:371-448]	100	108	yes	yes	2	0.023475	93.649	163300000			1
NVQIIENEAR	NTFVLKKKNVQIIENE	QIIENEARFFAEGSLE	K	N	V	A	R	F	10	0	1184.61	Haliotis_sp_CLC_146_c0_g1_i1;Haliotis_sp_Tri_105374_c0_g1_i1;Haliotis_sp_idb_13068_c0_g1_i1	Haliotis_sp_CLC_146_c0_g1_i1	727	736	yes	no	2	0.0022993	133.23	55618000			2
NWWSNNFQGFYPETSGDTSSTSSFGSR	NEFHPWWKNWWSNNFQ	STSSFGSRRSKFGSPN	K	N	W	S	R	R	27	0	3045.28	Haliotis_sp_Tri_108584_c0_g1_i1	Haliotis_sp_Tri_108584_c0_g1_i1	279	305	yes	yes	3	6.498e-45	112.34	44431000			5
NYDDNGLNCGGFENQHHFQDGK	RFGFNTPRNYDDNGLN	QHHFQDGKCGVCGDPW	R	N	Y	G	K	C	22	0	2565.04	Haliotis_sp_CLC_1125_c0_g1_i1	Haliotis_sp_CLC_1125_c0_g1_i1	50	71	yes	yes	4	1.5277e-14	85.737	106130000			3
NYPMWGQQLLPR	FNTQSTNRNYPMWGQQ	WGQQLLPRELEGIPGP	R	N	Y	P	R	E	12	0	1501.75	Haliotis_sp_CLC_1125_c0_g1_i1	Haliotis_sp_CLC_1125_c0_g1_i1	865	876	yes	yes	2;3	0.002584	88.596	61340000	200		8
PAAGFNQVYVQPNTGIYDLQGIK	GVSQVLHKPAAGFNQV	IYDLQGIKATNVGYTQ	K	P	A	I	K	A	23	0	2492.27	Haliotis_sp_Tri_45070_c0_g1_i1	Haliotis_sp_Tri_45070_c0_g1_i1	259	281	yes	yes	3	7.1039e-51	135.38	78284000			12
PAATITISR	RPGGSNPRPAATITIS	AATITISRPSPTGAIP	R	P	A	S	R	P	9	0	928.534	Haliotis_sp_CLC_73_c0_g1_i1	Haliotis_sp_CLC_73_c0_g1_i1	500	508	yes	yes	2	1.3562e-07	193.38	5927300000			29
PAATITISRPSPTGAIPSK	RPGGSNPRPAATITIS	PTGAIPSKSRALPVTV	R	P	A	S	K	S	19	1	1864.04	Haliotis_sp_CLC_73_c0_g1_i1	Haliotis_sp_CLC_73_c0_g1_i1	500	518	yes	yes	2;3	5.464e-65	197.45	11168000000			41
PAATITISRPSPTGAIPSKSR	RPGGSNPRPAATITIS	GAIPSKSRALPVTVPA	R	P	A	S	R	A	21	2	2107.18	Haliotis_sp_CLC_73_c0_g1_i1	Haliotis_sp_CLC_73_c0_g1_i1	500	520	yes	yes	4	5.7136e-34	135.38	146700000			11
PAPQPAPRPAPR	QALKPAPRPAPQPAPR	PAPRPAPRPSRPTAVR	R	P	A	P	R	P	12	1	1253.7	Haliotis_sp_Tri_108584_c0_g1_i1	Haliotis_sp_Tri_108584_c0_g1_i1	202	213	yes	yes	2	3.1049e-05	143.96	6202300			1
PAPRPSRPTAVR	PAPQPAPRPAPRPSRP	PSRPTAVRQPIQRYMP	R	P	A	V	R	Q	12	2	1303.75	Haliotis_sp_Tri_108584_c0_g1_i1	Haliotis_sp_Tri_108584_c0_g1_i1	210	221	yes	yes	4	0.00088444	94.767	35730000			1
PAPTSTIQRPLLYSTLGSFSAAAK	ALGSVLPKPAPTSTIQ	GSFSAAAKTHKSLLVG	K	P	A	A	K	T	24	1	2476.33	Haliotis_sp_Tri_45070_c0_g1_i1;Haliotis_sp_idb_19360_c0_g1_i1	Haliotis_sp_Tri_45070_c0_g1_i1	1336	1359	yes	no	3	5.2064e-16	110.26	16890000			2
PASSASITISR	QRSISVSRPASSASIT	SASITISRQSQSASNP	R	P	A	S	R	Q	11	0	1088.58	Haliotis_sp_CLC_73_c0_g1_i1	Haliotis_sp_CLC_73_c0_g1_i1	620	630	yes	yes	2	2.4882e-22	204.17	25744000000			48
PASSSSVTISR	RPSISISRPASSSSVT	SSSVTISRPFKSASVS	R	P	A	S	R	P	11	0	1090.56	Haliotis_sp_idb_17035_c0_g1_i1	Haliotis_sp_idb_17035_c0_g1_i1	48	58	yes	yes	2	8.9732e-18	169.52	528710000			26
PASSSSVTISRPFK	RPSISISRPASSSSVT	VTISRPFKSASVSSPK	R	P	A	F	K	S	14	1	1462.78	Haliotis_sp_idb_17035_c0_g1_i1	Haliotis_sp_idb_17035_c0_g1_i1	48	61	yes	yes	2;3	8.6312e-107	249.32	18807000000			62
PASSSSVTISRPFKSASVSSPK	RPSISISRPASSSSVT	SASVSSPKRASASVSR	R	P	A	P	K	R	22	2	2206.16	Haliotis_sp_idb_17035_c0_g1_i1	Haliotis_sp_idb_17035_c0_g1_i1	48	69	yes	yes	4	2.4918e-16	120.23	137700000			6
PASTTTLDGEEFCCPR	DCRKSCHRPASTTTLD	GEEFCCPRTFPRLRSR	R	P	A	P	R	T	16	0	1839.78	comp68339_c0_seq1_1 len=356 path=[334:0-28 363:29-103 438:104-268 603:269-355]	comp68339_c0_seq1_1 len=356 path=[334:0-28 363:29-103 438:104-268 603:269-355]	50	65	yes	yes	2;3	4.4777e-91	214.18	26099000			3
PATATVTVK	SSSVASSKPATATVTV	ATATVTVKRAPASPAT	K	P	A	V	K	R	9	0	886.512	Haliotis_sp_CLC_73_c0_g1_i1	Haliotis_sp_CLC_73_c0_g1_i1	440	448	yes	yes	2	0.0029565	150.35	853660000			4
PATATVTVKR	SSSVASSKPATATVTV	TATVTVKRAPASPATA	K	P	A	K	R	A	10	1	1042.61	Haliotis_sp_CLC_73_c0_g1_i1	Haliotis_sp_CLC_73_c0_g1_i1	440	449	yes	yes	3	1.4166e-16	204.52	27073000			11
PAVNSAAGSGGYNPYLSHPSSPFR	RPRQPATKPAVNSAAG	SHPSSPFRGINPLLLD	K	P	A	F	R	G	24	0	2432.15	Haliotis_sp_idb_14094_c0_g1_i1;Haliotis_sp_idb_14082_c0_g1_i1;Haliotis_sp_idb_14091_c0_g1_i1;comp85564_c0_seq1_5 len=727 path=[705:0-332 1640:333-341 1047:342-407 1113:408-408 1114:409-430 2057:431-624 1560:625-633 1339:634-726]	Haliotis_sp_idb_14094_c0_g1_i1	61	84	yes	no	3	9.6207e-17	111.97	23567000			3
PAVSVSRPVPSASVLVSR	SAVSSPSRPAVSVSRP	SASVLVSRPVPSASVS	R	P	A	S	R	P	18	1	1807.03	Haliotis_sp_idb_17035_c0_g1_i1	Haliotis_sp_idb_17035_c0_g1_i1	148	165	yes	yes	3	4.6789e-14	109.87	42885000			5
PAVVPTARKPAITQQR	PSYPMQFKPAVVPTAR	KPAITQQRRMDYYHGS	K	P	A	Q	R	R	16	2	1732.01	Haliotis_sp_Tri_108584_c0_g1_i1	Haliotis_sp_Tri_108584_c0_g1_i1	237	252	yes	yes	4	0.00014934	74.966	30146000			3
PFPGYQNVQPFQR	TTRAPTYRPFPGYQNV	QNVQPFQRQSFGQGFP	R	P	F	Q	R	Q	13	0	1576.78	Haliotis_sp_idb_17014_c0_g1_i1;Haliotis_sp_idb_17016_c0_g1_i1;Haliotis_sp_Tri_15512_c0_g1_i1	Haliotis_sp_idb_17014_c0_g1_i1	517	529	yes	no	2	0.0048234	84.479	6350300			1
PGFNMEQTR	KASWHFFKPGFNMEQT	GFNMEQTRDYMLKPFP	K	P	G	T	R	D	9	0	1078.49	Haliotis_sp_idb_20988_c0_g1_i1	Haliotis_sp_idb_20988_c0_g1_i1	420	428	yes	yes	2	0.038879	77.662	1339000	300		1
PGFNTPYGTQGIR	NQQNTAQKPGFNTPYG	PYGTQGIRAPTSGPPA	K	P	G	I	R	A	13	0	1406.69	Haliotis_sp_idb_17014_c0_g1_i1;Haliotis_sp_idb_17016_c0_g1_i1;Haliotis_sp_Tri_15512_c0_g1_i1	Haliotis_sp_idb_17014_c0_g1_i1	470	482	yes	no	2	3.1913e-12	166.04	14969000			1
PGLCPAIR	NICVPKPKPGLCPAIR	PGLCPAIRPGPCKGNV	K	P	G	I	R	P	8	0	882.475	sp|P84811|PWAP_HALLA Perlwapin OS=Haliotis laevigata PE=1 SV=1	sp|P84811|PWAP_HALLA Perlwapin OS=Haliotis laevigata PE=1 SV=1	48	55	yes	yes	2	0.01344	146.94	4020800000			9
PGLCPAIRPGPCK	NICVPKPKPGLCPAIR	AIRPGPCKGNVCSNDQ	K	P	G	C	K	G	13	1	1421.73	sp|P84811|PWAP_HALLA Perlwapin OS=Haliotis laevigata PE=1 SV=1	sp|P84811|PWAP_HALLA Perlwapin OS=Haliotis laevigata PE=1 SV=1	48	60	yes	yes	2;3	2.2872e-10	132.32	236000000			13
PGNTQTSVQSQNQINSAR	QSTSGGPRPGNTQTSV	QNQINSARTYAGQQAQ	R	P	G	A	R	T	18	0	1928.93	Haliotis_sp_idb_8012_c0_g1_i1	Haliotis_sp_idb_8012_c0_g1_i1	1127	1144	yes	yes	3	2.9773e-32	141.6	54497000			8
PIHVQALKPAPR	SAPRPKPKPIHVQALK	QALKPAPRPAPQPAPR	K	P	I	P	R	P	12	1	1325.79	Haliotis_sp_Tri_108584_c0_g1_i1	Haliotis_sp_Tri_108584_c0_g1_i1	190	201	yes	yes	2;3;4	5.1887e-18	178.46	17176000000			77
PISEMFIR	LGTGQGQRPISEMFIR	PISEMFIRMINFPPRP	R	P	I	I	R	M	8	0	991.516	Haliotis_sp_idb_5580_c0_g1_i1	Haliotis_sp_idb_5580_c0_g1_i1	583	590	yes	yes	2	0.017566	119.41	96895000	413		4
PISGNNNLQGITGTMGR	RLNPNGARPISGNNNL	GITGTMGRHRVTVRNT	R	P	I	G	R	H	17	0	1728.86	Haliotis_sp_Tri_105597_c0_g1_i1;comp90074_c0_seq4_2 len=784 path=[3104:0-92 234:93-443 2205:444-545 2308:546-783];comp90074_c0_seq3_2 len=803 path=[3104:0-92 234:93-443 585:444-802];comp90074_c0_seq1_1 len=924 path=[1:0-67 69:68-76 78:77-175 2704:176-190 192:191-232 234:233-583 2205:584-685 2308:686-923];comp90074_c0_seq2_1 len=943 path=[1:0-67 69:68-76 78:77-175 2704:176-190 192:191-232 234:233-…	Haliotis_sp_Tri_105597_c0_g1_i1	148	164	yes	no	3	1.9397e-05	72.433	12658000	71		1
PITNAEFGAIMQR	TGTGNMLKPITNAEFG	EFGAIMQRMLVQRLRK	K	P	I	Q	R	M	13	0	1446.73	Haliotis_sp_idb_27355_c0_g1_i1	Haliotis_sp_idb_27355_c0_g1_i1	545	557	yes	yes	2;3	2.9919e-07	149.57	76379000	332		9
PKPGLCPAIR	CLNICVPKPKPGLCPA	PGLCPAIRPGPCKGNV	K	P	K	I	R	P	10	1	1107.62	sp|P84811|PWAP_HALLA Perlwapin OS=Haliotis laevigata PE=1 SV=1	sp|P84811|PWAP_HALLA Perlwapin OS=Haliotis laevigata PE=1 SV=1	46	55	yes	yes	3	0.016169	86.898	1266200000			2
PKPGLCPAIRPGPCK	CLNICVPKPKPGLCPA	AIRPGPCKGNVCSNDQ	K	P	K	C	K	G	15	2	1646.87	sp|P84811|PWAP_HALLA Perlwapin OS=Haliotis laevigata PE=1 SV=1	sp|P84811|PWAP_HALLA Perlwapin OS=Haliotis laevigata PE=1 SV=1	46	60	yes	yes	4	0.0003046	75.764	36561000			1
PKPIHVQALK	PPSAPRPKPKPIHVQA	PIHVQALKPAPRPAPQ	K	P	K	L	K	P	10	1	1129.7	Haliotis_sp_Tri_108584_c0_g1_i1	Haliotis_sp_Tri_108584_c0_g1_i1	188	197	yes	yes	3	0.0024427	119.68	49801000			5
PKPIHVQALKPAPR	PPSAPRPKPKPIHVQA	QALKPAPRPAPQPAPR	K	P	K	P	R	P	14	2	1550.94	Haliotis_sp_Tri_108584_c0_g1_i1	Haliotis_sp_Tri_108584_c0_g1_i1	188	201	yes	yes	2;3;4;5	4.5814e-23	163.51	24314000000			103
PKPKPIHVQALK	PPPPSAPRPKPKPIHV	PIHVQALKPAPRPAPQ	R	P	K	L	K	P	12	2	1354.84	Haliotis_sp_Tri_108584_c0_g1_i1	Haliotis_sp_Tri_108584_c0_g1_i1	186	197	yes	yes	4	0.0001663	124.67	10296000			4
PKPQPQPQPKPQPVQR	QQPPQQVRPKPQPQPQ	PKPQPVQRPQVPRPYQ	R	P	K	Q	R	P	16	2	1849.03	Haliotis_sp_idb_4071_c0_g1_i1;Haliotis_sp_idb_4065_c0_g1_i1	Haliotis_sp_idb_4071_c0_g1_i1	549	564	yes	no	4	0.0003037	70.889	12736000			1
PLEEYIVLSKK	________________	EYIVLSKKCRFVLFUL	-	P	L	K	K	C	11	1	1317.75	comp95529_c0_seq1_3 len=2570 path=[1:0-857 5345:858-877 875:878-2569]	comp95529_c0_seq1_3 len=2570 path=[1:0-857 5345:858-877 875:878-2569]	1	11	yes	yes	2	0.011181	70.028	0		10	1
PLHTMILAK	DCFHSUHKPLHTMILA	LHTMILAKYGQTFUIC	K	P	L	A	K	Y	9	0	1022.59	comp104968_c0_seq5_2 len=6112 path=[14450:0-1895 16362:1896-3095 17562:3096-3101 17568:3102-3247 17714:3248-3426 17893:3427-3438 9401:3439-3972 9935:3973-4234 4618:4235-4387 19592:4388-4390 4774:4391-4534 4918:4535-4539 21878:4540-4615 21920:4616-4618 21923:4619-5312 5696:5313-5334 5718:5335-5521 5906:5522-6087 20864:6088-6111];comp104968_c0_seq4_3 len=6128 path=[14450:0-1895 16346:1896-1911 1636…	comp104968_c0_seq5_2 len=6112 path=[14450:0-1895 16362:1896-3095 17562:3096-3101 17568:3102-3247 17714:3248-3426 17893:3427-3438 9401:3439-3972 9935:3973-4234 4618:4235-4387 19592:4388-4390 4774:4391-4534 4918:4535-4539 21878:4540-4615 21920:4616-4618 21923:4619-5312 5696:5313-5334 5718:5335-5521 5906:5522-6087 20864:6088-6111]	1932	1940	yes	no	2	0.027109	80.438	63526000		17	0
PLHTTLPTSLHK	TKPTFSHKPLHTTLPT	TLPTSLHKGPRASHNF	K	P	L	H	K	G	12	0	1343.76	Haliotis_sp_Tri_45070_c0_g1_i1	Haliotis_sp_Tri_45070_c0_g1_i1	1109	1120	yes	yes	3	0.0017392	84.479	78397000			3
PLPLPGSPQSQMNPSTQLMILSDK	LMDYMDMKPLPLPGSP	QLMILSDKGRRFQAGR	K	P	L	D	K	G	24	0	2578.31	Haliotis_sp_CLC_39_c0_g1_i1	Haliotis_sp_CLC_39_c0_g1_i1	125	148	yes	yes	3	8.2197e-38	112.85	405660000	233;234		5
PLPLPGSPQSQMNPSTQLMILSDKGR	LMDYMDMKPLPLPGSP	MILSDKGRRFQAGRLL	K	P	L	G	R	R	26	1	2791.44	Haliotis_sp_CLC_39_c0_g1_i1	Haliotis_sp_CLC_39_c0_g1_i1	125	150	yes	yes	3	6.4081e-10	69.639	1014100	233;234		1
PLVIIAEDVDGEALSTLVLNR	EIANAHRKPLVIIAED	LSTLVLNRLKVGLQVV	K	P	L	N	R	L	21	0	2236.23	comp47548_c0_seq1_2 len=1276 path=[1:0-1275]	comp47548_c0_seq1_2 len=1276 path=[1:0-1275]	285	305	yes	yes	3	7.8462e-08	66.893	1228600			1
PLWISAPR	RMINFPPRPLWISAPR	PLWISAPRDNNRQHKQ	R	P	L	P	R	D	8	0	938.534	Haliotis_sp_idb_5580_c0_g1_i1	Haliotis_sp_idb_5580_c0_g1_i1	598	605	yes	yes	2	0.00058994	132.57	0			1
PPFLPGPPAAGAPR	FAQNTPIRPPFLPGPP	PPAAGAPRLPSKGVAG	R	P	P	P	R	L	14	0	1343.73	Haliotis_sp_Tri_119193_c0_g1_i1;sp|P86738|UP4_HALAI Uncharacterized protein 4 OS=Haliotis asinina PE=1 SV=1	Haliotis_sp_Tri_119193_c0_g1_i1	69	82	yes	no	2	2.4188e-05	122.7	24428000			1
PPPGPAFVAWQK	PPAAPMPRPPPGPAFV	PAFVAWQKTQPCVMNP	R	P	P	Q	K	T	12	0	1293.69	Haliotis_sp_idb_4071_c0_g1_i1;Haliotis_sp_idb_4065_c0_g1_i1	Haliotis_sp_idb_4071_c0_g1_i1	603	614	yes	no	2	2.9739e-11	162.36	112360000			18
PPPNPAGMQFMR	RASLNNRRPPPNPAGM	PAGMQFMRRMAVSQAV	R	P	P	M	R	R	12	0	1341.63	Haliotis_sp_CLC_39_c0_g1_i1	Haliotis_sp_CLC_39_c0_g1_i1	67	78	yes	yes	2;3	0.005071	69.672	115780000	235;236		2
PQIQTSLQPIR	FPKSYVPKPQIQTSLQ	QTSLQPIRVHYPQMHG	K	P	Q	I	R	V	11	0	1279.72	Haliotis_sp_idb_16318_c0_g1_i1	Haliotis_sp_idb_16318_c0_g1_i1	127	137	yes	yes	2	2.9439e-21	176.42	164350000			11
PQPQPQPKPQPVQR	PPQQVRPKPQPQPQPK	PKPQPVQRPQVPRPYQ	K	P	Q	Q	R	P	14	1	1623.88	Haliotis_sp_idb_4071_c0_g1_i1;Haliotis_sp_idb_4065_c0_g1_i1	Haliotis_sp_idb_4071_c0_g1_i1	551	564	yes	no	3	0.00059353	95.273	11139000			1
PQPRPQQPPQQVR	PQPQPQQRPQPRPQQP	QQPPQQVRPKPQPQPQ	R	P	Q	V	R	P	13	1	1554.84	Haliotis_sp_idb_4071_c0_g1_i1;Haliotis_sp_idb_4065_c0_g1_i1	Haliotis_sp_idb_4071_c0_g1_i1	536	548	yes	no	3	0.0010832	94.767	25009000			2
PQPVQRPQVPR	PQPQPQPKPQPVQRPQ	VQRPQVPRPYQPPQQP	K	P	Q	P	R	P	11	1	1300.74	Haliotis_sp_idb_4071_c0_g1_i1;Haliotis_sp_idb_4065_c0_g1_i1	Haliotis_sp_idb_4071_c0_g1_i1	559	569	yes	no	3	0.0011072	123.86	4274400000			10
PQQPPQQVR	PQQRPQPRPQQPPQQV	QQPPQQVRPKPQPQPQ	R	P	Q	V	R	P	9	0	1076.57	Haliotis_sp_idb_4071_c0_g1_i1;Haliotis_sp_idb_4065_c0_g1_i1	Haliotis_sp_idb_4071_c0_g1_i1	540	548	yes	no	2;3	0.0021206	149.65	144850000			10
PQQPPQQVRPK	PQQRPQPRPQQPPQQV	PPQQVRPKPQPQPQPK	R	P	Q	P	K	P	11	1	1301.72	Haliotis_sp_idb_4071_c0_g1_i1;Haliotis_sp_idb_4065_c0_g1_i1	Haliotis_sp_idb_4071_c0_g1_i1	540	550	yes	no	3	2.2034e-05	150.61	121180000			16
PQQPPQQVRPKPQPQPQPK	PQQRPQPRPQQPPQQV	PQPQPQPKPQPVQRPQ	R	P	Q	P	K	P	19	2	2202.2	Haliotis_sp_idb_4071_c0_g1_i1;Haliotis_sp_idb_4065_c0_g1_i1	Haliotis_sp_idb_4071_c0_g1_i1	540	558	yes	no	3;4	6.8311e-65	190.44	2255100000			30
PSAYPQLQAMDPTAR	LIPWGMIRPSAYPQLQ	QAMDPTARANWIYQMQ	R	P	S	A	R	A	15	0	1644.79	Haliotis_sp_idb_5580_c0_g1_i1	Haliotis_sp_idb_5580_c0_g1_i1	383	397	yes	yes	2	0.00010639	110.35	29594000	414		9
PSDIAGAQLK	PESNMIDKPSDIAGAQ	DIAGAQLKTQKTVTSA	K	P	S	L	K	T	10	0	998.54	Haliotis_sp_Tri_117880_c0_g1_i1;Haliotis_sp_idb_23862_c0_g1_i1	Haliotis_sp_Tri_117880_c0_g1_i1	140	149	yes	no	2	0.0054716	119.53	2327900			1
PSDSMGPRPTHVKPNPNPR	YRAVWNVRPSDSMGPR	VKPNPNPRYPLRQTTT	R	P	S	P	R	Y	19	2	2083.04	Haliotis_sp_Tri_45070_c0_g1_i1	Haliotis_sp_Tri_45070_c0_g1_i1	637	655	yes	yes	4	3.5696e-07	64.454	38696000	505		1
PSGIEHNFQTVGR	SPYIDIGRPSGIEHNF	HNFQTVGRTRASIRRR	R	P	S	G	R	T	13	0	1440.71	Haliotis_sp_Tri_12080_c0_g1_i1;Haliotis_sp_idb_12590_c0_g1_i1	Haliotis_sp_Tri_12080_c0_g1_i1	1309	1321	yes	no	2;3	4.9412e-26	192.18	657620000			27
PSISISRPASSSSVTISRPFK	ASNPSPSRPSISISRP	VTISRPFKSASVSSPK	R	P	S	F	K	S	21	2	2203.2	Haliotis_sp_idb_17035_c0_g1_i1	Haliotis_sp_idb_17035_c0_g1_i1	41	61	yes	yes	3;4	7.4883e-41	131.45	179610000			10
PSISVSRPSSSASITISR	GSNPSPSRPSISVSRP	SASITISRQSQSASNP	R	P	S	S	R	Q	18	1	1830.98	Haliotis_sp_idb_17035_c0_g1_i1;Haliotis_sp_CLC_73_c0_g1_i1	Haliotis_sp_CLC_73_c0_g1_i1	583	600	no	no	3	2.7653e-36	176.11	708640000			2
PSPNTQSLSTGGSILLR	GASVFLTRPSPNTQSL	TGGSILLRQRQRQAAA	R	P	S	L	R	Q	17	0	1726.92	Haliotis_sp_idb_17035_c0_g1_i1;Haliotis_sp_Tri_121458_c0_g1_i1	Haliotis_sp_idb_17035_c0_g1_i1	196	212	no	no	2;3	2.0489e-54	191.93	1636800000			33
PSPTGAIPSK	AATITISRPSPTGAIP	PTGAIPSKSRALPVTV	R	P	S	S	K	S	10	0	953.518	Haliotis_sp_CLC_73_c0_g1_i1	Haliotis_sp_CLC_73_c0_g1_i1	509	518	yes	yes	2	0.0046918	123.96	394550000			10
PSQSFNNNQQSQQIQTK	SNSATNGRPSQSFNNN	QSQQIQTKCSQVMLDR	R	P	S	T	K	C	17	0	1975.93	comp49273_c0_seq1_2 len=963 path=[941:0-578 1520:579-686 1628:687-914 1856:915-962];Haliotis_sp_Tri_105572_c0_g1_i1;Haliotis_sp_idb_46434_c0_g1_i1	comp49273_c0_seq1_2 len=963 path=[941:0-578 1520:579-686 1628:687-914 1856:915-962]	186	202	yes	no	3	1.1167e-52	178.85	101410000			19
PSQTGFSGTISR	RHSQSVSKPSQTGFSG	GFSGTISRSAQSTSIF	K	P	S	S	R	S	12	0	1236.61	Haliotis_sp_idb_17035_c0_g1_i1	Haliotis_sp_idb_17035_c0_g1_i1	94	105	yes	yes	2	2.6412e-30	204.85	4622300000			29
PSRPTAVRQPIQR	PAPRPAPRPSRPTAVR	AVRQPIQRYMPSYPMQ	R	P	S	Q	R	Y	13	2	1504.86	Haliotis_sp_Tri_108584_c0_g1_i1	Haliotis_sp_Tri_108584_c0_g1_i1	214	226	yes	yes	4	0.00059069	91.62	15575000			4
PSSFMQILDFLGR	FFSPNPNKPSSFMQIL	QILDFLGRMRATKELD	K	P	S	G	R	M	13	0	1509.77	Haliotis_sp_idb_34528_c0_g1_i1	Haliotis_sp_idb_34528_c0_g1_i1	303	315	yes	yes	2;3	8.3343e-30	170	101790000	356		20
PSSSASITISR	PARVSVSRPSSSASIT	SASITISRQSQSGSNP	R	P	S	S	R	Q	11	0	1104.58	Haliotis_sp_idb_17035_c0_g1_i1;Haliotis_sp_CLC_73_c0_g1_i1	Haliotis_sp_CLC_73_c0_g1_i1	560	570	no	no	2	3.0555e-29	214.04	25081000000			41
PTGSPTTFR	PGAQSAPRPTGSPTTF	TGSPTTFRQGHNHNSI	R	P	T	F	R	Q	9	0	962.482	Haliotis_sp_CLC_73_c0_g1_i1	Haliotis_sp_CLC_73_c0_g1_i1	252	260	yes	yes	2	7.2293e-05	152.06	40021000			8
PTIMCPIGK	ECVDPSPRPTIMCPIG	TIMCPIGKPVIDTNLQ	R	P	T	G	K	P	9	0	1015.52	Haliotis_sp_CLC_1320_c0_g1_i1;Haliotis_sp_Tri_133893_c0_g1_i1;Haliotis_sp_Tri_133894_c0_g1_i1	Haliotis_sp_CLC_1320_c0_g1_i1	64	72	yes	no	2	8.3618e-05	166.16	1165100000	210		30
PVEKEPCEFLSIR	IMAKCSPRPVEKEPCE	PCEFLSIRRQYCTTDG	R	P	V	I	R	R	13	1	1602.81	Haliotis_sp_idb_1745_c0_g1_i1;Haliotis_sp_CLC_2232_c0_g1_i1	Haliotis_sp_idb_1745_c0_g1_i1	1063	1075	yes	no	2;3	8.7367e-09	156.24	134350000			10
PVHHGVNQLK	PKGATYGKPVHHGVNQ	HHGVNQLKFARSLQSV	K	P	V	L	K	F	10	0	1127.62	comp50924_c0_seq1_4 len=686 path=[664:0-685]	comp50924_c0_seq1_4 len=686 path=[664:0-685]	90	99	yes	yes	3	0.00042881	134.77	2673900			1
PVIDTNLQEISCAPDGSCPVTTACVR	TIMCPIGKPVIDTNLQ	PVTTACVRGPPARPGV	K	P	V	V	R	G	26	0	2859.32	Haliotis_sp_CLC_1320_c0_g1_i1;Haliotis_sp_Tri_133893_c0_g1_i1;Haliotis_sp_Tri_133894_c0_g1_i1	Haliotis_sp_CLC_1320_c0_g1_i1	73	98	yes	no	3	3.0803e-72	142.32	135810000			11
PVPSASVLVSR	RPAVSVSRPVPSASVL	SASVLVSRPVPSASVS	R	P	V	S	R	P	11	0	1110.64	Haliotis_sp_idb_17035_c0_g1_i1;Haliotis_sp_Tri_121458_c0_g1_i1	Haliotis_sp_idb_17035_c0_g1_i1	155	165	no	no	2;3	0.0015418	105.13	472670000			14
PVPSASVLVSRPVPSASVSVSR	RPAVSVSRPVPSASVL	SASVSVSRPVSSAAVS	R	P	V	S	R	P	22	1	2177.22	Haliotis_sp_idb_17035_c0_g1_i1;Haliotis_sp_Tri_121458_c0_g1_i1	Haliotis_sp_idb_17035_c0_g1_i1	155	176	no	no	3;4	1.3468e-29	108.13	1725800000			15
PVPSASVSVSR	SASVLVSRPVPSASVS	SASVSVSRPVSSAAVS	R	P	V	S	R	P	11	0	1084.59	Haliotis_sp_idb_17035_c0_g1_i1;Haliotis_sp_Tri_121458_c0_g1_i1	Haliotis_sp_idb_17035_c0_g1_i1	166	176	no	no	3	0.00020704	107.11	44116000			3
PVPSITISR	RASASVSRPVPSITIS	VPSITISRHSQSVSKP	R	P	V	S	R	H	9	0	968.565	Haliotis_sp_idb_17035_c0_g1_i1	Haliotis_sp_idb_17035_c0_g1_i1	78	86	yes	yes	2	0.00026485	166.09	13445000000			11
PVSSAAVSSSPGASVFLTR	SASVSVSRPVSSAAVS	GASVFLTRPSPNTQSL	R	P	V	T	R	P	19	0	1818.95	Haliotis_sp_idb_17035_c0_g1_i1;Haliotis_sp_Tri_121458_c0_g1_i1	Haliotis_sp_idb_17035_c0_g1_i1	177	195	no	no	2;3	4.6423e-32	133.93	66814000			12
PVSSAAVSSSPGASVFLTRPSPNTQSLSTGGSILLR	SASVSVSRPVSSAAVS	TGGSILLRQRQRQAAA	R	P	V	L	R	Q	36	1	3527.86	Haliotis_sp_idb_17035_c0_g1_i1;Haliotis_sp_Tri_121458_c0_g1_i1	Haliotis_sp_idb_17035_c0_g1_i1	177	212	no	no	4	1.1448e-112	146.67	2592600			1
PVTNWMNMMSQR	QGTLAAPKPVTNWMNM	WMNMMSQRRFDMGTWD	K	P	V	Q	R	R	12	0	1493.66	Haliotis_sp_CLC_1642_c0_g1_i1;comp85674_c0_seq1_1 len=1364 path=[2827:0-66 1553:67-628 2115:629-650 2137:651-998 2485:999-1296 2783:1297-1363];comp85674_c0_seq2_1 len=1436 path=[1414:0-138 1553:139-700 2115:701-722 2137:723-1070 2485:1071-1368 2783:1369-1435]	Haliotis_sp_CLC_1642_c0_g1_i1	175	186	yes	no	2	0.00014805	117.2	140540000	63;64;65		7
PWISSVTIDLQK	NKIQHTWRPWISSVTI	SVTIDLQKHTSTHVNT	R	P	W	Q	K	H	12	0	1385.76	Haliotis_sp_Tri_28544_c0_g1_i1;Haliotis_sp_CLC_729_c0_g1_i1;comp59223_c0_seq1_2 len=530 path=[1:0-47 49:48-413 415:414-471 1077:472-529]	Haliotis_sp_Tri_28544_c0_g1_i1	351	362	no	no	2	0.0043266	95.417	2021400			1
PYHGGHHPPPHAGQAPPHGPR	PYPGYHGRPYHGGHHP	QAPPHGPRGVPHPPNH	R	P	Y	P	R	G	21	0	2200.06	Haliotis_sp_Tri_73035_c0_g1_i1	Haliotis_sp_Tri_73035_c0_g1_i1	500	520	yes	yes	3;4;5;6	2.4084e-19	136.34	2345300000			46
PYTDVDCAER	SISGKECRPYTDVDCA	TDVDCAERVEKVQGCD	R	P	Y	E	R	V	10	0	1224.51	Haliotis_sp_idb_1745_c0_g1_i1;Haliotis_sp_CLC_2232_c0_g1_i1	Haliotis_sp_idb_1745_c0_g1_i1	573	582	yes	no	2	0.0041805	125.75	11995000			1
PYYGAPLSDWK	QMKPFNPKPYYGAPLS	GAPLSDWKTRVGGNVF	K	P	Y	W	K	T	11	0	1295.62	Haliotis_sp_idb_16318_c0_g1_i1	Haliotis_sp_idb_16318_c0_g1_i1	160	170	yes	yes	2	0.00016641	137.89	123000000			8
QAAAAASPAAGSQDQAATQR	ILLRQRQRQAAAAASP	QDQAATQRR_______	R	Q	A	Q	R	R	20	0	1869.89	Haliotis_sp_idb_17035_c0_g1_i1;Haliotis_sp_Tri_121458_c0_g1_i1	Haliotis_sp_idb_17035_c0_g1_i1	217	236	no	no	2;3	1.0114e-96	194.27	23276000000			137
QAAAAASPAAGSQDQAATQRR	ILLRQRQRQAAAAASP	DQAATQRR________	R	Q	A	R	R	-	21	1	2025.99	Haliotis_sp_idb_17035_c0_g1_i1;Haliotis_sp_Tri_121458_c0_g1_i1	Haliotis_sp_idb_17035_c0_g1_i1	217	237	no	no	3	1.4023e-09	83.423	8556000			1
QAEAINEAATGFR	AAAENAERQAEAINEA	NEAATGFRNKLERAGM	R	Q	A	F	R	N	13	0	1376.67	Haliotis_sp_idb_47306_c0_g1_i1	Haliotis_sp_idb_47306_c0_g1_i1	135	147	yes	yes	2;3	2.7162e-24	177.42	2685200000			58
QAEDVCIGYGGHLVSIHSK	VNVKMTFKQAEDVCIG	HLVSIHSKTQNDQVNQ	K	Q	A	S	K	T	19	0	2069	Haliotis_sp_idb_10705_c0_g1_i1;Haliotis_sp_Tri_36495_c0_g1_i1	Haliotis_sp_idb_10705_c0_g1_i1	197	215	yes	no	3;4	1.9089e-17	107.72	334650000			19
QALALANYLMR	QLATPRVRQALALANY	ALANYLMRRPVGERSI	R	Q	A	M	R	R	11	0	1262.68	Haliotis_sp_CLC_123_c0_g1_i1;Haliotis_sp_idb_32947_c0_g1_i1	Haliotis_sp_CLC_123_c0_g1_i1	34	44	yes	no	2;3	0.00016184	115.7	285100000	209		24
QAPMLPSPPQVPASPK	QQQQQPNRQAPMLPSP	PQVPASPKAAVVAAAG	R	Q	A	P	K	A	16	0	1643.87	Haliotis_sp_idb_20008_c0_g1_i1	Haliotis_sp_idb_20008_c0_g1_i1	108	123	yes	yes	2;3	2.7565e-07	93.424	133040000	299		13
QAPNPSPSR	TFGISNGRQAPNPSPS	APNPSPSRERKTQQGS	R	Q	A	S	R	E	9	0	952.473	Haliotis_sp_Tri_63049_c0_g1_i1	Haliotis_sp_Tri_63049_c0_g1_i1	242	250	yes	yes	2	0.015864	81.263	12851000			1
QASFMPQNQPGNDEKDVPDSSK	HQLRSLIRQASFMPQN	KDVPDSSKGQKGESSV	R	Q	A	S	K	G	22	1	2418.08	Haliotis_sp_idb_3074_c0_g1_i1	Haliotis_sp_idb_3074_c0_g1_i1	1204	1225	yes	yes	3	6.8759e-06	61.276	12843000	341		1
QASSTSQIVMSK	QQAGYYNKQASSTSQI	TSQIVMSKLSQNSGYQ	K	Q	A	S	K	L	12	0	1265.63	Haliotis_sp_idb_8012_c0_g1_i1	Haliotis_sp_idb_8012_c0_g1_i1	716	727	yes	yes	2	0.0054469	76.073	4464700	426		5
QCEHYSMVK	QLYNVISKQCEHYSMV	CEHYSMVKCGDREQPI	K	Q	C	V	K	C	9	0	1180.5	Haliotis_sp_Tri_109450_c0_g1_i1;comp101252_c0_seq3_2 len=1445 path=[12575:0-38 12614:39-47 12623:48-159 12735:160-162 12738:163-166 12742:167-571 13147:572-810 13386:811-817 13393:818-863 13439:864-947 13523:948-949 13525:950-1444];Haliotis_sp_Tri_109451_c0_g1_i1	Haliotis_sp_Tri_109450_c0_g1_i1	137	145	yes	no	2	0.0017465	115.78	5269000	2		3
QCHLSGDGISAISFR	PCVDEAVKQCHLSGDG	GISAISFRDLGLLSSR	K	Q	C	F	R	D	15	0	1646.78	Haliotis_sp_Tri_83476_c0_g1_i1	Haliotis_sp_Tri_83476_c0_g1_i1	384	398	yes	yes	2;3	7.8618e-24	162.94	703030000			31
QCPQNGGTSYWYSYR	PFYCSWYRQCPQNGGT	TSYWYSYRYTCQTVGE	R	Q	C	Y	R	Y	15	0	1865.78	Haliotis_sp_Tri_64952_c0_g1_i1	Haliotis_sp_Tri_64952_c0_g1_i1	170	184	yes	yes	2	9.0628e-05	87.519	19793000			6
QCTLGHDDYAAR	EYAVKWARQCTLGHDD	GHDDYAARSLASMPGV	R	Q	C	A	R	S	12	0	1405.6	Haliotis_sp_idb_47982_c0_g1_i1;comp86516_c0_seq2_3 len=1210 path=[1901:0-187 2094:188-331 96:332-424 189:425-439 204:440-591 3781:592-645 410:646-719 484:720-775 540:776-800 565:801-816 581:817-875 640:876-889 654:890-901 666:902-963 728:964-995 760:996-1023 788:1024-1156 921:1157-1209]	Haliotis_sp_idb_47982_c0_g1_i1	109	120	yes	no	2	0.00012061	127.36	10026000			3
QDADSSEGTTPPLGAITR	KGGASVTKQDADSSEG	PPLGAITRVDPLAGIF	K	Q	D	T	R	V	18	0	1814.86	Haliotis_sp_idb_3074_c0_g1_i1	Haliotis_sp_idb_3074_c0_g1_i1	1049	1066	yes	yes	2	5.9076e-19	147.84	24349000			7
QDIIERIDQIK	GLTRFKTKQDIIERID	IERIDQIKFKAGLTRT	K	Q	D	I	K	F	11	1	1369.76	comp97002_c0_seq2_2 len=1276 path=[5671:0-97 3276:98-659 3838:660-663 3842:664-785 4660:786-932 6483:933-1125 4340:1126-1149 4364:1150-1275];comp97002_c0_seq4_2 len=1312 path=[5671:0-97 3276:98-659 3838:660-663 3842:664-785 3964:786-968 6483:969-1161 4340:1162-1185 4364:1186-1311];comp97002_c0_seq1_1 len=2220 path=[2234:0-776 3011:777-1041 3276:1042-1603 3838:1604-1607 3842:1608-1729 4660:1730-18…	comp97002_c0_seq2_2 len=1276 path=[5671:0-97 3276:98-659 3838:660-663 3842:664-785 4660:786-932 6483:933-1125 4340:1126-1149 4364:1150-1275]	147	157	yes	no	2	0.007516	97.813	2188200			1
QDTCGGFYECTR	KTGVVYARQDTCGGFY	GGFYECTRDTSSPYIY	R	Q	D	T	R	D	12	0	1492.57	Haliotis_sp_CLC_303_c0_g1_i1	Haliotis_sp_CLC_303_c0_g1_i1	427	438	yes	yes	2	1.3433e-05	145.29	44707000			4
QDTLVMSIMNINSK	ERYNLTVKQDTLVMSI	SIMNINSKYSECQQLH	K	Q	D	S	K	Y	14	0	1592.79	Haliotis_sp_CLC_15249_c0_g1_i1	Haliotis_sp_CLC_15249_c0_g1_i1	231	244	yes	yes	2	0.0020106	71.279	12401000	214;215		1
QDVVQAPGSGPSTEVVHFDITGTNMPAQVYK	AIPVTGLKQDVVQAPG	NMPAQVYKQMPVENIA	K	Q	D	Y	K	Q	31	0	3271.58	Haliotis_sp_idb_26836_c0_g1_i1	Haliotis_sp_idb_26836_c0_g1_i1	205	235	no	no	3	5.2223e-33	94.152	2279700	327		1
QEGNNITVVQINTLIRSMR	HQLEQALRQEGNNITV	NTLIRSMRRRCTAHAE	R	Q	E	M	R	R	19	1	2185.16	Haliotis_sp_Tri_13121_c0_g1_i1	Haliotis_sp_Tri_13121_c0_g1_i1	63	81	yes	yes	2	6.1776e-05	62.94	1008300000	480	15	1
QEILSVEQPIAGR	PVSSDSQRQEILSVEQ	VEQPIAGRQSHNGPLS	R	Q	E	G	R	Q	13	0	1438.78	Haliotis_sp_idb_6290_c0_g1_i1	Haliotis_sp_idb_6290_c0_g1_i1	1217	1229	yes	yes	2	3.5121e-10	158.25	39325000			9
QENTINKR	EDGRNFVRQENTINKR	QENTINKRLQVVQSEG	R	Q	E	K	R	L	8	1	1001.53	Haliotis_sp_idb_42414_c0_g1_i1;comp188351_c0_seq1_6 len=718 path=[1:0-717]	Haliotis_sp_idb_42414_c0_g1_i1	207	214	yes	no	2	0.0098144	99.442	6123000			4
QEYDESGPSIVHR	FQQMWISKQEYDESGP	SGPSIVHRKCF_____	K	Q	E	H	R	K	13	0	1515.7	tr|B3TK83|B3TK83_HALDV Beta-actin 2 OS=Haliotis diversicolor PE=2 SV=1;tr|Q256S1|Q256S1_HALTU Actin OS=Haliotis tuberculata GN=actin PE=2 SV=1;tr|B3SNT2|B3SNT2_HALDV Actin OS=Haliotis diversicolor PE=2 SV=1;Haliotis_sp_Tri_131427_c0_g1_i1;comp103470_c1_seq20_6 len=1319 path=[18001:0-239 25907:240-242 1593:243-278 25943:279-283 25948:284-287 25952:288-331 21354:332-362 1713:363-373 26024:374-391 1…	tr|B3TK83|B3TK83_HALDV Beta-actin 2 OS=Haliotis diversicolor PE=2 SV=1	360	372	yes	no	2;3	3.5208e-14	162.48	149490000			25
QFAPSHSSTR	PASQQYPRQFAPSHSS	APSHSSTRAQTVSIRQ	R	Q	F	T	R	A	10	0	1116.53	Haliotis_sp_CLC_73_c0_g1_i1	Haliotis_sp_CLC_73_c0_g1_i1	307	316	yes	yes	2	0.00055717	129.82	17367000			11
QFNAFQYVTFVNSTTTLR	GSICCPPKQFNAFQYV	VNSTTTLRALYVIIYD	K	Q	F	L	R	A	18	0	2136.06	Haliotis_sp_Tri_31892_c0_g1_i1;comp22593_c0_seq1_3 len=735 path=[1:0-734];Haliotis_sp_CLC_1876_c0_g1_i1	Haliotis_sp_Tri_31892_c0_g1_i1	25	42	no	no	2;3	2.1209e-71	183.31	10406000			5
QGFQPPHHQHQHYQQQQR	QQHQPSNRQGFQPPHH	QHYQQQQRQQQQQQQQ	R	Q	G	Q	R	Q	18	0	2308.07	Haliotis_sp_idb_20008_c0_g1_i1;Haliotis_sp_idb_20009_c0_g1_i1	Haliotis_sp_idb_20008_c0_g1_i1	67	84	yes	no	4	2.8132e-05	65.374	12371000			1
QGGMGPDPYPVDVGAR	GPSNSYPRQGGMGPDP	YPVDVGARSTFLRDRL	R	Q	G	A	R	S	16	0	1614.75	Haliotis_sp_idb_3591_c0_g1_i1	Haliotis_sp_idb_3591_c0_g1_i1	396	411	yes	yes	2;3	7.3335e-25	147.7	3084600000	377		67
QGGTMQQAALK	QTQTSQTKQGGTMQQA	TMQQAALKYKYNLQGQ	K	Q	G	L	K	Y	11	0	1131.57	Haliotis_sp_idb_8012_c0_g1_i1	Haliotis_sp_idb_8012_c0_g1_i1	1053	1063	yes	yes	2	5.0653e-15	182.28	21250000	427		12
QGHNHNSIVMTGQPVLR	TGSPTTFRQGHNHNSI	MTGQPVLRQPMNSAQT	R	Q	G	L	R	Q	17	0	1886.95	Haliotis_sp_CLC_73_c0_g1_i1	Haliotis_sp_CLC_73_c0_g1_i1	261	277	yes	yes	3;4	1.2052e-15	133.23	398780000	247		31
QGHSVVAFVQDK	YLSPLTSKQGHSVVAF	VVAFVQDKLHMEDFSK	K	Q	G	D	K	L	12	0	1313.67	Haliotis_sp_Tri_41929_c0_g1_i1;comp105740_c0_seq2_6 len=2567 path=[2926:0-41 10721:42-56 6336:57-163 6443:164-172 10788:173-189 10805:190-195 10811:196-215 3142:216-329 10883:330-334 10888:335-337 10891:338-417 3344:418-423 3350:424-447 10961:448-452 10966:453-540 6664:541-543 3470:544-638 11063:639-640 3567:641-641 3568:642-711 3638:712-715 3642:716-739 11118:740-747 6091:748-784 3711:785-846 11…	Haliotis_sp_Tri_41929_c0_g1_i1	72	83	yes	no	2;3	1.7599e-05	139.3	38507000			3
QGIPAALGGQGNPR	MTRGRGFKQGIPAALG	LGGQGNPRHSSKVTTR	K	Q	G	P	R	H	14	0	1334.71	Haliotis_sp_Tri_45070_c0_g1_i1;Haliotis_sp_idb_19360_c0_g1_i1	Haliotis_sp_Tri_45070_c0_g1_i1	1142	1155	yes	no	2	0.0039372	66.989	2052800			1
QGTSEFFLEK	KCQLETTKQGTSEFFL	TSEFFLEKEGSDQSVL	K	Q	G	E	K	E	10	0	1184.57	Haliotis_sp_Tri_8786_c0_g1_i1;Haliotis_sp_Tri_8788_c0_g1_i1	Haliotis_sp_Tri_8786_c0_g1_i1	92	101	yes	yes	2	0.0068085	77.062	5747800			2
QHAAFVGGR	GGADLTNRQHAAFVGG	HAAFVGGRNFVIQAGQ	R	Q	H	G	R	N	9	0	941.483	Haliotis_sp_idb_25746_c0_g1_i1;Haliotis_sp_idb_25748_c0_g1_i1	Haliotis_sp_idb_25746_c0_g1_i1	35	43	yes	no	2	0.001192	110.41	47365000			21
QIDLLMPHVQPK	APAPDTSKQIDLLMPH	LMPHVQPKVPDTYLCH	K	Q	I	P	K	V	12	0	1417.78	Haliotis_sp_idb_14486_c0_g1_i1;comp103784_c0_seq4_5 len=1930 path=[22454:0-622 6128:623-751 6257:752-1488 6994:1489-1929];comp103784_c0_seq2_6 len=3095 path=[17195:0-71 17267:72-96 17292:97-853 18049:854-854 18050:855-875 25252:876-1229 18425:1230-1741 6082:1742-1771 6112:1772-1787 6128:1788-1916 6257:1917-2653 6994:2654-3094]	Haliotis_sp_idb_14486_c0_g1_i1	27	38	yes	no	2	0.0097035	62.799	3649400	16		1
QINIRPEYLLQR	RPPLYRDRQINIRPEY	RPEYLLQRDRYRAVWN	R	Q	I	Q	R	D	12	1	1541.87	Haliotis_sp_Tri_45070_c0_g1_i1	Haliotis_sp_Tri_45070_c0_g1_i1	615	626	yes	yes	2;3	1.5356e-13	138.24	741320000			24
QIQGGILQK	VEIQNFAKQIQGGILQ	IQGGILQKSECGEFCA	K	Q	I	Q	K	S	9	0	983.576	comp427051_c0_seq1_4 len=209 path=[1:0-208];Haliotis_sp_CLC_620_c0_g1_i1;Haliotis_sp_idb_44242_c0_g1_i1	comp427051_c0_seq1_4 len=209 path=[1:0-208]	35	43	yes	no	2	0.00070203	144.12	55685000			10
QISQLDHPR	GDRAYLRRQISQLDHP	ISQLDHPRDGTNTADG	R	Q	I	P	R	D	9	0	1092.57	Haliotis_sp_Tri_63812_c0_g1_i1	Haliotis_sp_Tri_63812_c0_g1_i1	361	369	yes	yes	2	0.0026067	119.53	79902000			12
QITVNDLPVGR	IDAKGVLRQITVNDLP	VNDLPVGRSVDEALRL	R	Q	I	G	R	S	11	0	1210.67	comp52010_c0_seq1_4 len=919 path=[1:0-918]	comp52010_c0_seq1_4 len=919 path=[1:0-918]	168	178	yes	yes	2	0.00014372	122.69	185710000			25
QIVDPAQYLEK	IPGTIPLKQIVDPAQY	DPAQYLEKSKSNLGQT	K	Q	I	E	K	S	11	0	1302.68	Haliotis_sp_idb_8012_c0_g1_i1	Haliotis_sp_idb_8012_c0_g1_i1	300	310	yes	yes	2	0.0042475	84.605	11560000			4
QLASEAHSWIQR	MHLMRWDKQLASEAHS	EAHSWIQRCVMEHQGV	K	Q	L	Q	R	C	12	0	1424.72	comp64512_c0_seq1_1 len=973 path=[1:0-376 378:377-715 717:716-972];Haliotis_sp_Tri_28744_c0_g1_i1	comp64512_c0_seq1_1 len=973 path=[1:0-376 378:377-715 717:716-972]	304	315	yes	no	2	5.3643e-07	150.22	0			1
QLISDLFSYENTVGANQNSLK	GSLKDSIKQLISDLFS	GANQNSLKTVSEGQYN	K	Q	L	L	K	T	21	0	2340.16	Haliotis_sp_idb_7598_c0_g1_i1;Haliotis_sp_Tri_114598_c0_g1_i1	Haliotis_sp_idb_7598_c0_g1_i1	756	776	yes	no	2	3.7315e-09	76.492	6833700			1
QLNHMDPR	SLSQPYVRQLNHMDPR	QLNHMDPRSQQLTPGR	R	Q	L	P	R	S	8	0	1009.48	Haliotis_sp_Tri_45070_c0_g1_i1	Haliotis_sp_Tri_45070_c0_g1_i1	592	599	yes	yes	2	0.010401	95.815	24383000	506		4
QLNPSVTDTQPR	TFTEHSSRQLNPSVTD	SVTDTQPRGSFGQQTG	R	Q	L	P	R	G	12	0	1354.68	Haliotis_sp_idb_3591_c0_g1_i1	Haliotis_sp_idb_3591_c0_g1_i1	474	485	yes	yes	2;3	7.791e-29	170.04	3326000000			56
QLTDLTSQMAEVR	LTIGSITKQLTDLTSQ	TSQMAEVRGSLENLVN	K	Q	L	V	R	G	13	0	1490.74	Haliotis_sp_Tri_108584_c0_g1_i1	Haliotis_sp_Tri_108584_c0_g1_i1	123	135	yes	yes	2;3	2.545e-31	202.92	98550000000	439		202
QLTQLKTLTYR	TPTYSRHRQLTQLKTL	QLKTLTYRMHTULTQL	R	Q	L	Y	R	M	11	1	1363.78	comp77081_c0_seq1_4 len=272 path=[297:0-15 92:16-46 123:47-143 593:144-174 595:175-271];comp77081_c0_seq1_5 len=272 path=[297:0-15 92:16-46 123:47-143 593:144-174 595:175-271]	comp77081_c0_seq1_4 len=272 path=[297:0-15 92:16-46 123:47-143 593:144-174 595:175-271]	19	29	yes	no	2	0.016253	63.32	339090000		20;21;24	1
QLYCQVNDLTEQKPLTGSIK	VQMVYDNKQLYCQVND	KPLTGSIKTSNEPMVI	K	Q	L	I	K	T	20	1	2334.19	Haliotis_sp_CLC_146_c0_g1_i1;Haliotis_sp_Tri_105374_c0_g1_i1	Haliotis_sp_CLC_146_c0_g1_i1	833	852	yes	no	3	3.6234e-07	69.361	3105100			1
QMCEYEQFLSK	CGLRKEPKQMCEYEQF	EYEQFLSKFPTCANSI	K	Q	M	S	K	F	11	0	1461.63	Haliotis_sp_idb_1745_c0_g1_i1;Haliotis_sp_CLC_2232_c0_g1_i1	Haliotis_sp_idb_1745_c0_g1_i1	758	768	yes	no	2	1.3646e-17	191.33	112370000	287		11
QMPVENIATTK	NMPAQVYKQMPVENIA	VENIATTKVANSVTGT	K	Q	M	T	K	V	11	0	1230.63	Haliotis_sp_idb_26836_c0_g1_i1	Haliotis_sp_idb_26836_c0_g1_i1	236	246	no	no	2	0.00028523	108.35	225520000	328		19
QMSPQELEFHYFR	QNEMNTQRQMSPQELE	ELEFHYFRLHDTNNDT	R	Q	M	F	R	L	13	0	1710.78	comp83799_c2_seq1_1 len=820 path=[3192:0-768 3961:769-819];Haliotis_sp_idb_22374_c0_g1_i1	comp83799_c2_seq1_1 len=820 path=[3192:0-768 3961:769-819]	97	109	yes	no	2;3	1.2454e-15	153.81	294480000	61		30
QMSQLGHNLANMFR	AEMAAFNRQMSQLGHN	HNLANMFRGGFW____	R	Q	M	F	R	G	14	0	1645.78	Haliotis_sp_Tri_81308_c0_g1_i1	Haliotis_sp_Tri_81308_c0_g1_i1	165	178	yes	yes	2;3	2.2743e-07	132.79	510280000	515;516		18
QNNYQSGISTDR	YYPSCAGRQNNYQSGI	QSGISTDRTKFYECRD	R	Q	N	D	R	T	12	0	1381.62	Haliotis_sp_idb_1745_c0_g1_i1;Haliotis_sp_CLC_2232_c0_g1_i1	Haliotis_sp_idb_1745_c0_g1_i1	792	803	yes	no	2	1.9775e-10	148.78	142940000			14
QNTLMESLLFNSM	NIIQQQQRQNTLMESL	ESLLFNSM________	R	Q	N	S	M	-	13	0	1526.71	Haliotis_sp_Tri_33510_c0_g1_i1;Haliotis_sp_CLC_62_c0_g1_i1	Haliotis_sp_Tri_33510_c0_g1_i1	421	433	yes	no	2	2.8301e-05	124.21	7805900	245;246		1
QNVNPTINTFEYYR	YNITNYCRQNVNPTIN	INTFEYYREKVQSILF	R	Q	N	Y	R	E	14	0	1757.84	Haliotis_sp_idb_26030_c0_g1_i1;comp104856_c0_seq3_5 len=2741 path=[1:0-84 13888:85-89 91:90-97 99:98-160 162:161-169 171:170-268 270:269-319 13967:320-337 4954:338-364 9307:365-381 4998:382-452 5069:453-462 5079:463-519 5136:520-525 5142:526-600 14188:601-718 7400:719-738 5355:739-764 5381:765-802 5419:803-855 5472:856-877 5494:878-903 5520:904-907 5524:908-1002 14760:1003-1009 14767:1010-1082 14…	Haliotis_sp_idb_26030_c0_g1_i1	126	139	yes	no	2;3	4.8052e-23	153.39	825330000			26
QNVVTTVSEGDCVPVVVTR	TTTADGRRQNVVTTVS	CVPVVVTRTTTGGGEG	R	Q	N	T	R	T	19	0	2058.04	Haliotis_sp_Tri_31898_c0_g1_i1;Haliotis_sp_idb_24481_c0_g1_i1	Haliotis_sp_Tri_31898_c0_g1_i1	145	163	no	no	2;3	5.3572e-14	119.37	82202000			7
QPAAPALPEIVFR	LPAVSQPKQPAAPALP	ALPEIVFRFGNPSDHN	K	Q	P	F	R	F	13	0	1407.79	Haliotis_sp_idb_6290_c0_g1_i1	Haliotis_sp_idb_6290_c0_g1_i1	1014	1026	yes	yes	2	6.7968e-05	94.688	3244700			3
QPATKPAVNSAAGSGGYNPYLSHPSSPFR	SLPIYRPRQPATKPAV	SHPSSPFRGINPLLLD	R	Q	P	F	R	G	29	1	2957.44	Haliotis_sp_idb_14094_c0_g1_i1;Haliotis_sp_idb_14082_c0_g1_i1;Haliotis_sp_idb_14091_c0_g1_i1;comp85564_c0_seq1_5 len=727 path=[705:0-332 1640:333-341 1047:342-407 1113:408-408 1114:409-430 2057:431-624 1560:625-633 1339:634-726]	Haliotis_sp_idb_14094_c0_g1_i1	56	84	yes	no	3	3.8366e-28	92.545	8022900			1
QPLSEIHVK	RDNNRQHKQPLSEIHV	PLSEIHVKLVNYDQRI	K	Q	P	V	K	L	9	0	1049.59	Haliotis_sp_idb_5580_c0_g1_i1	Haliotis_sp_idb_5580_c0_g1_i1	613	621	yes	yes	2	0.00094737	139.43	341690000			14
QPPPISTVSR	SSSRFSHKQPPPISTV	PPISTVSRTNQNGAIQ	K	Q	P	S	R	T	10	0	1080.59	Haliotis_sp_CLC_1125_c0_g1_i1	Haliotis_sp_CLC_1125_c0_g1_i1	462	471	yes	yes	2	0.001116	99.568	2577900			8
QPSLTQSQPQNEVIFNA	IQSMHSNRQPSLTQSQ	QNEVIFNA________	R	Q	P	N	A	-	17	0	1899.93	Haliotis_sp_idb_62310_c0_g1_i1;Haliotis_sp_Tri_11891_c0_g1_i1;Haliotis_sp_Tri_11890_c0_g1_i1	Haliotis_sp_idb_62310_c0_g1_i1	178	194	yes	no	2	7.0653e-05	64.565	1949000			1
QPSYIQQQAR	TVVSVSRRQPSYIQQQ	SYIQQQARGTAGFVSA	R	Q	P	A	R	G	10	0	1217.62	Haliotis_sp_idb_27355_c0_g1_i1	Haliotis_sp_idb_27355_c0_g1_i1	152	161	yes	yes	2	0.00036884	140.16	80289000			11
QPVLLSANPR	DVQPDSRRQPVLLSAN	VLLSANPRASKLQQYQ	R	Q	P	P	R	A	10	0	1093.62	Haliotis_sp_Tri_12080_c0_g1_i1	Haliotis_sp_Tri_12080_c0_g1_i1	1416	1425	yes	yes	2	5.2571e-05	117.7	395780000			14
QQACGVRPECVDPSPR	CRLVFGCRQQACGVRP	ECVDPSPRPTIMCPIG	R	Q	Q	P	R	P	16	1	1854.85	Haliotis_sp_CLC_1320_c0_g1_i1;Haliotis_sp_Tri_133893_c0_g1_i1;Haliotis_sp_Tri_133894_c0_g1_i1	Haliotis_sp_CLC_1320_c0_g1_i1	48	63	yes	no	2;3	1.3551e-10	102.29	150370000			12
QQGNQPCIDR	SMMCAYCRQQGNQPCI	GNQPCIDRICSRTTVE	R	Q	Q	D	R	I	10	0	1214.55	Haliotis_sp_idb_64214_c0_g1_i1;comp81625_c0_seq1_2 len=835 path=[1:0-266 268:267-271 273:272-410 412:411-560 562:561-576 578:577-753 2142:754-780 2149:781-807 2150:808-834]	Haliotis_sp_idb_64214_c0_g1_i1	89	98	yes	no	2	0.00077192	125.75	8723300			5
QQGNRPCIDR	SQMCAYCRQQGNRPCI	GNRPCIDRICSRTTVE	R	Q	Q	D	R	I	10	1	1242.59	comp91920_c0_seq3_1 len=597 path=[1:0-45 47:46-58 60:59-105 3114:106-130 3139:131-184 170:185-200 6194:201-255 241:256-280 266:281-547 533:548-571 4603:572-596]	comp91920_c0_seq3_1 len=597 path=[1:0-45 47:46-58 60:59-105 3114:106-130 3139:131-184 170:185-200 6194:201-255 241:256-280 266:281-547 533:548-571 4603:572-596]	162	171	yes	yes	2	0.010654	99.568	18916000			4
QQHSHHTLPL	PQSNLKTKQQHSHHTL	HSHHTLPL________	K	Q	Q	P	L	-	10	0	1196.61	Haliotis_sp_Tri_28544_c0_g1_i1	Haliotis_sp_Tri_28544_c0_g1_i1	386	395	yes	yes	2	0.0033864	96.342	33803000			5
QQHVQQPMVPSNPLPQR	FHPVQQEKQQHVQQPM	PSNPLPQRRQHQAQQS	K	Q	Q	Q	R	R	17	0	1983.01	Haliotis_sp_CLC_8754_c0_g1_i1	Haliotis_sp_CLC_8754_c0_g1_i1	401	417	yes	yes	3	1.612e-15	113.4	70810000	250		9
QQIKSMLLLK	NIAECSVKQQIKSMLL	IKSMLLLKHVSIELRS	K	Q	Q	L	K	H	10	1	1200.73	comp105005_c1_seq4_2 len=1503 path=[4587:0-38 2742:39-48 13491:49-59 13502:60-62 2766:63-239 2943:240-251 2955:252-277 2981:278-327 13654:328-390 6896:391-421 3125:422-458 3162:459-462 3166:463-541 3245:542-750 3454:751-771 3475:772-1111 13891:1112-1122 3826:1123-1138 3842:1139-1234 3938:1235-1251 3955:1252-1274 3978:1275-1291 3995:1292-1298 4002:1299-1303 4007:1304-1304 4008:1305-1308 4012:1309-…	comp105005_c1_seq4_2 len=1503 path=[4587:0-38 2742:39-48 13491:49-59 13502:60-62 2766:63-239 2943:240-251 2955:252-277 2981:278-327 13654:328-390 6896:391-421 3125:422-458 3162:459-462 3166:463-541 3245:542-750 3454:751-771 3475:772-1111 13891:1112-1122 3826:1123-1138 3842:1139-1234 3938:1235-1251 3955:1252-1274 3978:1275-1291 3995:1292-1298 4002:1299-1303 4007:1304-1304 4008:1305-1308 4012:1309-…	325	334	yes	no	2	0.026253	83.948	8275400		2	2
QQINDQINEQLSVLNR	TNTAEMRKQQINDQIN	EQLSVLNRLHQRQKII	K	Q	Q	N	R	L	16	0	1910.98	Haliotis_sp_idb_5580_c0_g1_i1;comp8431_c0_seq1_4 len=630 path=[1:0-629]	Haliotis_sp_idb_5580_c0_g1_i1	978	993	yes	no	2;3	9.6207e-19	160.65	52036000			7
QQLDGLHAK	REKLARLKQQLDGLHA	QLDGLHAKYIDAPNVP	K	Q	Q	A	K	Y	9	0	1008.54	Haliotis_sp_idb_6290_c0_g1_i1	Haliotis_sp_idb_6290_c0_g1_i1	650	658	yes	yes	2	0.019291	70.552	0			1
QQLQTLQQLR	QKQRDILRQQLQTLQQ	LQTLQQLRDRNMGINK	R	Q	Q	L	R	D	10	0	1254.7	Haliotis_sp_idb_5580_c0_g1_i1;comp8431_c0_seq1_4 len=630 path=[1:0-629]	Haliotis_sp_idb_5580_c0_g1_i1	1023	1032	yes	no	2	4.4163e-12	185.6	233000000			23
QQMAPSNPMQQAGQQQR	QQGQHQVQQQMAPSNP	QQAGQQQRQQSAQPSI	Q	Q	Q	Q	R	Q	17	0	1926.88	Haliotis_sp_idb_12174_c0_g1_i1	Haliotis_sp_idb_12174_c0_g1_i1	743	759	yes	yes	3	1.3306e-06	89.624	4568700	254;255		1
QQPGAGLGGPASAPTQAQLLQQFAALDSK	PFMPDMSRQQPGAGLG	QFAALDSKLSSMPNPT	R	Q	Q	S	K	L	29	0	2849.47	Haliotis_sp_idb_32603_c0_g1_i1;Haliotis_sp_idb_32602_c0_g1_i1;Haliotis_sp_idb_32598_c0_g1_i1;Haliotis_sp_Tri_121152_c0_g1_i1;comp184680_c0_seq1_2 len=342 path=[1:0-341]	Haliotis_sp_idb_32603_c0_g1_i1	509	537	yes	no	3	1.0585e-76	140.19	237890000			14
QQQFQAGQDFGQQQQQQQQR	PNLLQQQRQQQFQAGQ	QQQQQQQRFQGRPDFQ	R	Q	Q	Q	R	F	20	0	2433.12	Haliotis_sp_Tri_33510_c0_g1_i1;Haliotis_sp_CLC_62_c0_g1_i1	Haliotis_sp_Tri_33510_c0_g1_i1	270	289	yes	no	3	2.8235e-32	152.94	9543000			1
QQQMLMQENYNQEHK	QQQQQYMRQQQMLMQE	ENYNQEHKANTNANGH	R	Q	Q	H	K	A	15	0	1947.86	Haliotis_sp_Tri_12080_c0_g1_i1	Haliotis_sp_Tri_12080_c0_g1_i1	1524	1538	yes	yes	2;3	4.3182e-24	164.88	30953000	470;471		15
QQQQVGYQQTQQK	SRPNPPQKQQQQVGYQ	GYQQTQQKLGQQQQQQ	K	Q	Q	Q	K	L	13	0	1590.78	Haliotis_sp_idb_8012_c0_g1_i1	Haliotis_sp_idb_8012_c0_g1_i1	811	823	yes	yes	2	3.2031e-39	215.72	52791000			11
QQVSTTNVAGTQQGSTTNVAGK	AASSNDAKQQVSTTNV	STTNVAGKQQASTTNN	K	Q	Q	G	K	Q	22	0	2176.07	Haliotis_sp_idb_27864_c0_g1_i1;Haliotis_sp_CLC_2598_c0_g1_i1;Haliotis_sp_Tri_29187_c0_g1_i1	Haliotis_sp_idb_27864_c0_g1_i1	149	170	yes	no	2;3	2.2315e-81	176.48	140590000			9
QREQELQQMQQLQQLQQQR	NLSQMQIKQREQELQQ	LQQLQQQRLALHQQQR	K	Q	R	Q	R	L	19	1	2467.24	Haliotis_sp_CLC_1949_c0_g1_i1;Haliotis_sp_idb_12174_c0_g1_i1	Haliotis_sp_idb_12174_c0_g1_i1	246	264	no	no	3	5.2831e-14	125.45	10018000	218		2
QRQAAAAASPAAGSQDQAATQR	GSILLRQRQRQAAAAA	QDQAATQRR_______	R	Q	R	Q	R	R	22	1	2154.05	Haliotis_sp_idb_17035_c0_g1_i1;Haliotis_sp_Tri_121458_c0_g1_i1	Haliotis_sp_idb_17035_c0_g1_i1	215	236	no	no	3	1.9208e-24	140.73	23673000			7
QSAAFTSR	APRNILQKQSAAFTSR	QSAAFTSRGRVQKNRP	K	Q	S	S	R	G	8	0	866.425	Haliotis_sp_Tri_45070_c0_g1_i1	Haliotis_sp_Tri_45070_c0_g1_i1	219	226	yes	yes	2	0.0065131	143.45	89016000			13
QSFGQGFPSSYSSMFGR	QNVQPFQRQSFGQGFP	SYSSMFGRSQNMNRPM	R	Q	S	G	R	S	17	0	1868.82	Haliotis_sp_idb_17014_c0_g1_i1;Haliotis_sp_idb_17016_c0_g1_i1	Haliotis_sp_idb_17014_c0_g1_i1	530	546	yes	no	2	3.9323e-08	106.28	30517000	269		6
QSPSTSPFMPDMSR	HSHFLNQRQSPSTSPF	PFMPDMSRQQPGAGLG	R	Q	S	S	R	Q	14	0	1566.68	Haliotis_sp_idb_32603_c0_g1_i1;Haliotis_sp_idb_32602_c0_g1_i1;comp184680_c0_seq1_2 len=342 path=[1:0-341]	Haliotis_sp_idb_32603_c0_g1_i1	495	508	yes	no	2	0.00018719	96.27	190420000	349;350		10
QSQLASDHAGFTSNR	TQQQAFSRQSQLASDH	HAGFTSNRDLSANEMT	R	Q	S	N	R	D	15	0	1617.75	Haliotis_sp_idb_3591_c0_g1_i1	Haliotis_sp_idb_3591_c0_g1_i1	617	631	yes	yes	2;3	3.7017e-45	199.15	1598500000			37
QSQSASNPSPSQR	SASITISRQSQSASNP	SNPSPSQRSISVSRPA	R	Q	S	Q	R	S	13	0	1372.63	Haliotis_sp_CLC_73_c0_g1_i1	Haliotis_sp_CLC_73_c0_g1_i1	601	613	yes	yes	2	4.9315e-25	159.66	43455000			20
QSQSASNPSPSR	SASITISRQSQSASNP	ASNPSPSRPSISISRP	R	Q	S	S	R	P	12	0	1244.57	Haliotis_sp_idb_17035_c0_g1_i1;Haliotis_sp_CLC_73_c0_g1_i1	Haliotis_sp_CLC_73_c0_g1_i1	631	642	no	no	2	0.0093636	69.03	2691000			1
QSQSASNPSPSRPSISISR	SASITISRQSQSASNP	RPSISISRPASSSS__	R	Q	S	S	R	P	19	1	1984.99	Haliotis_sp_idb_17035_c0_g1_i1;Haliotis_sp_CLC_73_c0_g1_i1	Haliotis_sp_CLC_73_c0_g1_i1	631	649	no	no	2;3	2.869e-54	165.3	15595000000			60
QSQSASNPSPSRPSISISRPASSSSVTISR	SASITISRQSQSASNP	SSSVTISRPFKSASVS	R	Q	S	S	R	P	30	2	3057.54	Haliotis_sp_idb_17035_c0_g1_i1	Haliotis_sp_idb_17035_c0_g1_i1	29	58	yes	yes	4	1.9024e-12	63.095	29416000			2
QSQSGSNPSPSRPSISVSR	SASITISRQSQSGSNP	RPSISVSRPSSSASIT	R	Q	S	S	R	P	19	1	1956.96	Haliotis_sp_CLC_73_c0_g1_i1	Haliotis_sp_CLC_73_c0_g1_i1	571	589	yes	yes	2;3	6.639e-41	145.88	4551900000			46
QSQSGSNPSPSRPSISVSRPSSSASITISR	SASITISRQSQSGSNP	SASITISRQSQSASNP	R	Q	S	S	R	Q	30	2	3043.53	Haliotis_sp_CLC_73_c0_g1_i1	Haliotis_sp_CLC_73_c0_g1_i1	571	600	yes	yes	4	4.094e-13	64.16	88420000			2
QSQSSIETQTR	PLNTYTKKQSQSSIET	SSIETQTRIQSHVNPQ	K	Q	S	T	R	I	11	0	1263.61	Haliotis_sp_idb_26568_c0_g1_i1;Haliotis_sp_idb_26567_c0_g1_i1;Haliotis_sp_CLC_2527_c0_g1_i1	Haliotis_sp_idb_26568_c0_g1_i1	297	307	yes	no	2	2.9421e-14	156.58	26993000			5
QTAFLGNIQR	GSVGSSAKQTAFLGNI	AFLGNIQRANCALQIG	K	Q	T	Q	R	A	10	0	1146.61	Haliotis_sp_idb_25730_c0_g1_i1;Haliotis_sp_idb_25731_c0_g1_i1	Haliotis_sp_idb_25730_c0_g1_i1	734	743	yes	no	2	8.4848e-09	182.39	140390000			16
QTSFPVSQSFPVQYPHYPLR	RSQPWLRKQTSFPVSQ	QYPHYPLRFPKEFPKS	K	Q	T	L	R	F	20	0	2377.19	Haliotis_sp_idb_16318_c0_g1_i1	Haliotis_sp_idb_16318_c0_g1_i1	95	114	yes	yes	2;3	1.9053e-40	131.25	173840000			26
QTSLTDSEQSVYVQPSK	SPFEINSKQTSLTDSE	SVYVQPSKTDKNNNLK	K	Q	T	S	K	T	17	0	1895.91	Haliotis_sp_idb_44689_c0_g1_i1;Haliotis_sp_idb_44690_c0_g1_i1;Haliotis_sp_Tri_29190_c0_g1_i1	Haliotis_sp_idb_44689_c0_g1_i1	547	563	yes	no	2;3	8.8226e-94	256.89	261630000			18
QTSTSGQSGASVYDAGQGGMQTSTSGQSGASVYDAGQGSR	YDTGLGSRQTSTSGQS	YDAGQGSRQTSTSGQS	R	Q	T	S	R	Q	40	0	3812.64	Haliotis_sp_idb_27355_c0_g1_i1	Haliotis_sp_idb_27355_c0_g1_i1	250	289	yes	yes	3	4.937e-29	66.376	4505600	335		1
QTTTGQASGVASAEK	GISQASGRQTTTGQAS	SGVASAEKEGTTTVQV	R	Q	T	E	K	E	15	0	1434.7	Haliotis_sp_Tri_117880_c0_g1_i1;Haliotis_sp_idb_23862_c0_g1_i1	Haliotis_sp_Tri_117880_c0_g1_i1	318	332	yes	no	2;3	1.0264e-50	206.27	268980000			15
QTTTGQASGVASAEKEGTTTVQVAGR	GISQASGRQTTTGQAS	TTVQVAGRTSTGTEQT	R	Q	T	G	R	T	26	1	2534.26	Haliotis_sp_Tri_117880_c0_g1_i1;Haliotis_sp_idb_23862_c0_g1_i1	Haliotis_sp_Tri_117880_c0_g1_i1	318	343	yes	no	3	1.0485e-58	167.67	69156000			4
QTTWNLLLFR	TQRPYTPKQTTWNLLL	TWNLLLFRNPLCFGRT	K	Q	T	F	R	N	10	0	1290.71	Haliotis_sp_CLC_2296_c0_g1_i1	Haliotis_sp_CLC_2296_c0_g1_i1	609	618	yes	yes	2	0.0034513	114.4	6604200			3
QTYMMHQR	MQDMAEDRQTYMMHQR	QTYMMHQRLYGGTGTQ	R	Q	T	Q	R	L	8	0	1093.48	comp49273_c0_seq1_2 len=963 path=[941:0-578 1520:579-686 1628:687-914 1856:915-962];Haliotis_sp_Tri_105572_c0_g1_i1;Haliotis_sp_idb_46434_c0_g1_i1	comp49273_c0_seq1_2 len=963 path=[941:0-578 1520:579-686 1628:687-914 1856:915-962]	48	55	yes	no	2	0.021933	63.565	1593700			1
QVAHIEGVR	KSGLSCARQVAHIEGV	VAHIEGVRCSLEELHG	R	Q	V	V	R	C	9	0	1007.55	comp107245_c0_seq3_6 len=8466 path=[28189:0-56 22645:57-80 14069:81-268 14257:269-292 14281:293-342 14331:343-350 14339:351-1424 15413:1425-1642 15631:1643-1655 15644:1656-3756 17745:3757-4541 22719:4542-4545 18534:4546-4701 18690:4702-4705 18694:4706-5336 19325:5337-5913 29084:5914-5931 19920:5932-5950 19939:5951-6335 20324:6336-6336 20325:6337-6528 20517:6529-7283 21272:7284-7303 21292:7304-790…	comp107245_c0_seq3_6 len=8466 path=[28189:0-56 22645:57-80 14069:81-268 14257:269-292 14281:293-342 14331:343-350 14339:351-1424 15413:1425-1642 15631:1643-1655 15644:1656-3756 17745:3757-4541 22719:4542-4545 18534:4546-4701 18690:4702-4705 18694:4706-5336 19325:5337-5913 29084:5914-5931 19920:5932-5950 19939:5951-6335 20324:6336-6336 20325:6337-6528 20517:6529-7283 21272:7284-7303 21292:7304-790…	843	851	yes	no	2	0.0066912	96.342	22707000			1
QVAVVSGNVSCDPLHK	QESDRKRRQVAVVSGN	VSCDPLHKIRIVKVTV	R	Q	V	H	K	I	16	0	1708.86	Haliotis_sp_idb_2814_c0_g1_i1	Haliotis_sp_idb_2814_c0_g1_i1	228	243	yes	yes	2	5.16e-05	99.344	6743200			2
QVFDMTIGAGSETLQAK	GCVPDDAKQVFDMTIG	GSETLQAKIYSMRLQQ	K	Q	V	A	K	I	17	0	1794.88	Haliotis_sp_Tri_16732_c0_g1_i1;Haliotis_sp_idb_4412_c0_g1_i1	Haliotis_sp_Tri_16732_c0_g1_i1	126	142	yes	no	2;3	2.4365e-09	128.99	66934000	483		8
QVFDMTIGAGSETLQTK	GCVPDDAKQVFDMTIG	GSETLQTKIYSMRLQQ	K	Q	V	T	K	I	17	0	1824.89	comp103384_c0_seq2_4 len=1187 path=[1163:0-170 5826:171-172 5828:173-203 1367:204-205 1369:206-224 5878:225-251 5905:252-305 1469:306-345 5962:346-377 2887:378-401 6002:402-403 6004:404-411 6012:412-414 1576:415-415 1577:416-440 1602:441-475 6038:476-481 6044:482-488 1650:489-521 1683:522-525 6072:526-539 6086:540-575 6105:576-589 6119:590-596 1758:597-605 6131:606-615 6141:616-623 2504:624-660 1…	comp103384_c0_seq2_4 len=1187 path=[1163:0-170 5826:171-172 5828:173-203 1367:204-205 1369:206-224 5878:225-251 5905:252-305 1469:306-345 5962:346-377 2887:378-401 6002:402-403 6004:404-411 6012:412-414 1576:415-415 1577:416-440 1602:441-475 6038:476-481 6044:482-488 1650:489-521 1683:522-525 6072:526-539 6086:540-575 6105:576-589 6119:590-596 1758:597-605 6131:606-615 6141:616-623 2504:624-660 1…	148	164	yes	yes	2	9.8516e-11	99.044	6148400	11		3
QVHPDTGISSK	IYIYKVLKQVHPDTGI	PDTGISSKAMSIMNSF	K	Q	V	S	K	A	11	0	1167.59	comp114698_c0_seq1_3 len=444 path=[1:0-443]	comp114698_c0_seq1_3 len=444 path=[1:0-443]	43	53	yes	yes	2	0.0001648	134.56	8422100			1
QVNAVRPVQAQK	RLSREFRRQVNAVRPV	VRPVQAQKIFLAYQYQ	R	Q	V	Q	K	I	12	1	1336.76	Haliotis_sp_idb_20988_c0_g1_i1	Haliotis_sp_idb_20988_c0_g1_i1	285	296	yes	yes	2	3.1548e-31	208.84	33276000			5
QWEGFQGGIGGVETDK	AKNCCLPKQWEGFQGG	IGGVETDKGGQAVQTI	K	Q	W	D	K	G	16	0	1706.79	Haliotis_sp_Tri_16732_c0_g1_i1;comp103384_c0_seq2_4 len=1187 path=[1163:0-170 5826:171-172 5828:173-203 1367:204-205 1369:206-224 5878:225-251 5905:252-305 1469:306-345 5962:346-377 2887:378-401 6002:402-403 6004:404-411 6012:412-414 1576:415-415 1577:416-440 1602:441-475 6038:476-481 6044:482-488 1650:489-521 1683:522-525 6072:526-539 6086:540-575 6105:576-589 6119:590-596 1758:597-605 6131:606-…	Haliotis_sp_Tri_16732_c0_g1_i1	35	50	no	no	2	5.7158e-05	87.429	2185900			1
QWEGFQGGIGGVETDKGGQAVQTIAK	AKNCCLPKQWEGFQGG	QAVQTIAKISFDAVGR	K	Q	W	A	K	I	26	1	2660.32	Haliotis_sp_Tri_16732_c0_g1_i1;comp103384_c0_seq2_4 len=1187 path=[1163:0-170 5826:171-172 5828:173-203 1367:204-205 1369:206-224 5878:225-251 5905:252-305 1469:306-345 5962:346-377 2887:378-401 6002:402-403 6004:404-411 6012:412-414 1576:415-415 1577:416-440 1602:441-475 6038:476-481 6044:482-488 1650:489-521 1683:522-525 6072:526-539 6086:540-575 6105:576-589 6119:590-596 1758:597-605 6131:606-…	Haliotis_sp_Tri_16732_c0_g1_i1	35	60	no	no	3	1.2338e-17	68.445	0			1
QWVSCDYR	RDNTCKDRQWVSCDYR	QWVSCDYRRLPTSMCG	R	Q	W	Y	R	R	8	0	1112.47	Haliotis_sp_idb_1745_c0_g1_i1;Haliotis_sp_CLC_2232_c0_g1_i1	Haliotis_sp_idb_1745_c0_g1_i1	430	437	yes	no	2	0.032952	74.486	12312000			1
QYCTTDGPCR	CEFLSIRRQYCTTDGP	CTTDGPCRACDVANPS	R	Q	Y	C	R	A	10	0	1256.49	Haliotis_sp_idb_1745_c0_g1_i1;Haliotis_sp_CLC_2232_c0_g1_i1	Haliotis_sp_idb_1745_c0_g1_i1	1077	1086	yes	no	2	0.0055442	89.827	7866600			2
RAAAVSSSPMPGGSSSASQLSVGNTALNSR	QKNLKAAKRAAAVSSS	GNTALNSRKALSSMNN	K	R	A	S	R	K	30	1	2846.39	Haliotis_sp_idb_32603_c0_g1_i1;Haliotis_sp_idb_32602_c0_g1_i1;Haliotis_sp_idb_32598_c0_g1_i1;comp118790_c0_seq1_1 len=1114 path=[1:0-1113]	Haliotis_sp_idb_32603_c0_g1_i1	703	732	yes	no	3;4	1.2063e-24	90.363	11527000	342		2
RACLHPELYR	CFASGCGRRACLHPEL	CLHPELYRDIGGW___	R	R	A	Y	R	D	10	1	1313.67	Haliotis_sp_idb_45304_c0_g1_i1;Haliotis_sp_idb_45305_c0_g1_i1	Haliotis_sp_idb_45304_c0_g1_i1	400	409	yes	no	3	0.014037	93.598	42588000			1
RAEQAAQLEILGHQLR	LSEDAMKRRAEQAAQL	EILGHQLRSLIRQASF	R	R	A	L	R	S	16	1	1832	Haliotis_sp_idb_3074_c0_g1_i1	Haliotis_sp_idb_3074_c0_g1_i1	1184	1199	yes	yes	3;4	7.4512e-22	164.53	576400000			33
RAFASAQASAEASVSAVR	EASVRAARRAFASAQA	EASVSAVRSSEGRARS	R	R	A	V	R	S	18	1	1777.91	Haliotis_sp_Tri_107535_c0_g1_i1;Haliotis_sp_CLC_21_c0_g1_i1	Haliotis_sp_Tri_107535_c0_g1_i1	166	183	yes	no	3	6.5778e-14	100.97	51638000			5
RAIDSTANMILMTK	CCPLYVNKRAIDSTAN	ANMILMTKMAEMFAL_	K	R	A	T	K	M	14	1	1563.81	Haliotis_sp_CLC_12027_c0_g1_i1;Haliotis_sp_idb_54497_c0_g1_i1	Haliotis_sp_CLC_12027_c0_g1_i1	160	173	yes	no	2;3	5.9715e-07	108.36	1446900000	202;203		27
RAPASPATASSSK	ATATVTVKRAPASPAT	PATASSSKASVVISRS	K	R	A	S	K	A	13	1	1229.64	Haliotis_sp_CLC_73_c0_g1_i1	Haliotis_sp_CLC_73_c0_g1_i1	449	461	yes	yes	3	0.0036268	83.204	23001000			3
RAPASPATASSSKASVVISR	ATATVTVKRAPASPAT	KASVVISRSSKTSAES	K	R	A	S	R	S	20	2	1942.06	Haliotis_sp_CLC_73_c0_g1_i1	Haliotis_sp_CLC_73_c0_g1_i1	449	468	yes	yes	3	3.79e-13	126.25	14212000			3
RASLDTLTGHPMGAR	ADTLQTRRRASLDTLT	TGHPMGARHAADMGYR	R	R	A	A	R	H	15	1	1581.8	Haliotis_sp_idb_3591_c0_g1_i1	Haliotis_sp_idb_3591_c0_g1_i1	1285	1299	yes	yes	3	9.8673e-05	87.083	28659000	357		1
RCVQAGAIGMCCPLYVNK	CPATFRGRRCVQAGAI	CCPLYVNKRAIDSTAN	R	R	C	N	K	R	18	1	2095.98	Haliotis_sp_CLC_12027_c0_g1_i1;Haliotis_sp_idb_54497_c0_g1_i1;Haliotis_sp_idb_41452_c0_g1_i1	Haliotis_sp_CLC_12027_c0_g1_i1	142	159	yes	no	2;3	2.0342e-25	137.21	4161900000	206		25
RCVQAGAIGMCCPLYVNKR	CPATFRGRRCVQAGAI	CPLYVNKRAIDSTANM	R	R	C	K	R	A	19	2	2252.08	Haliotis_sp_CLC_12027_c0_g1_i1;Haliotis_sp_idb_54497_c0_g1_i1	Haliotis_sp_CLC_12027_c0_g1_i1	142	160	yes	no	3;4	2.0928e-19	141.55	631430000	206		15
RDFSDPGMMSNR	NVRLQNARRDFSDPGM	DPGMMSNRMSQTSRDA	R	R	D	N	R	M	12	1	1411.6	Haliotis_sp_idb_3591_c0_g1_i1	Haliotis_sp_idb_3591_c0_g1_i1	668	679	yes	yes	3	0.005397	67.019	22812000	359;360		2
RDFTIGPDEADFSFR	RLTQLDYRRDFTIGPD	DEADFSFRAILRDMDV	R	R	D	F	R	A	15	1	1771.82	Haliotis_sp_idb_64214_c0_g1_i1	Haliotis_sp_idb_64214_c0_g1_i1	41	55	yes	yes	3	0.00041061	91.657	14774000			1
RDFTIGPNETDFTIGPDETAR	RLTQLDYRRDFTIGPN	IGPDETARVSPILLSQ	R	R	D	A	R	V	21	1	2351.1	comp91920_c0_seq3_1 len=597 path=[1:0-45 47:46-58 60:59-105 3114:106-130 3139:131-184 170:185-200 6194:201-255 241:256-280 266:281-547 533:548-571 4603:572-596]	comp91920_c0_seq3_1 len=597 path=[1:0-45 47:46-58 60:59-105 3114:106-130 3139:131-184 170:185-200 6194:201-255 241:256-280 266:281-547 533:548-571 4603:572-596]	127	147	yes	yes	3	2.4743e-23	107.56	20014000			2
RDSSTLDAITMSVSNK	TKDIATSRRDSSTLDA	ITMSVSNKESTIGSRA	R	R	D	N	K	E	16	1	1723.84	Haliotis_sp_idb_3074_c0_g1_i1	Haliotis_sp_idb_3074_c0_g1_i1	255	270	yes	yes	3	8.6452e-05	78.078	3043600	339		1
RFDMGTWDR	WMNMMSQRRFDMGTWD	FDMGTWDREGFNMF__	R	R	F	D	R	E	9	1	1182.52	Haliotis_sp_CLC_1642_c0_g1_i1;comp85674_c0_seq1_1 len=1364 path=[2827:0-66 1553:67-628 2115:629-650 2137:651-998 2485:999-1296 2783:1297-1363];comp85674_c0_seq2_1 len=1436 path=[1414:0-138 1553:139-700 2115:701-722 2137:723-1070 2485:1071-1368 2783:1369-1435]	Haliotis_sp_CLC_1642_c0_g1_i1	187	195	yes	no	2;3	0.024088	80.916	98874000			2
RFLAPAYGDGISLPR	GSAPTQMRRFLAPAYG	GDGISLPRTKSVTGAD	R	R	F	P	R	T	15	1	1631.88	Haliotis_sp_idb_25746_c0_g1_i1;Haliotis_sp_idb_25748_c0_g1_i1	Haliotis_sp_idb_25746_c0_g1_i1	112	126	yes	no	3	0.00059919	71.545	2382200			1
RFLHLIFPNVK	EAIEWSWRRFLHLIFP	HLIFPNVKWATPRS__	R	R	F	V	K	W	11	1	1382.82	Haliotis_sp_Tri_63049_c0_g1_i1	Haliotis_sp_Tri_63049_c0_g1_i1	295	305	yes	yes	3	0.017373	82.417	15137000			3
RFPTAVFADPDNCAR	LLIENACRRFPTAVFA	ADPDNCARYIDCSKPY	R	R	F	A	R	Y	15	1	1735.81	Haliotis_sp_idb_1745_c0_g1_i1	Haliotis_sp_idb_1745_c0_g1_i1	1787	1801	yes	yes	3	0.00084957	77.746	69976000			1
RFQAGRLLQTR	MILSDKGRRFQAGRLL	AGRLLQTRCVQSNDRL	R	R	F	T	R	C	11	2	1344.77	Haliotis_sp_CLC_39_c0_g1_i1	Haliotis_sp_CLC_39_c0_g1_i1	151	161	yes	yes	4	0.00067468	110.84	8864600			1
RGGGSQNAQVGHVIEVNQGVQGTQR	GGSNSQTRRGGGSQNA	QGVQGTQRGGGQGYQG	R	R	G	Q	R	G	25	1	2575.3	Haliotis_sp_idb_26568_c0_g1_i1;Haliotis_sp_idb_26567_c0_g1_i1;Haliotis_sp_CLC_2527_c0_g1_i1	Haliotis_sp_idb_26568_c0_g1_i1	97	121	yes	no	4	4.498e-26	117.21	57407000			4
RHDVPDYLTLDELR	TGAPMQPKRHDVPDYL	YLTLDELRMSFTTGSF	K	R	H	L	R	M	14	1	1740.88	Haliotis_sp_CLC_303_c0_g1_i1	Haliotis_sp_CLC_303_c0_g1_i1	333	346	yes	yes	3	0.00011263	96.673	178490000			6
RHFNAPSHIR	SSRRKNRKRHFNAPSH	FNAPSHIRRKLMTSPL	K	R	H	I	R	R	10	1	1233.65	comp148966_c0_seq1_4 len=408 path=[386:0-407];Haliotis_sp_Tri_53506_c0_g1_i1;comp45831_c0_seq1_1 len=497 path=[475:0-496];comp100582_c0_seq1_5 len=631 path=[18200:0-22 236:23-630]	comp148966_c0_seq1_4 len=408 path=[386:0-407]	23	32	yes	no	4	0.0027082	92.239	3195500			1
RIGAVIPIQAQK	YQSSEFRRRIGAVIPI	VIPIQAQKVFLAYPYP	R	R	I	Q	K	V	12	1	1292.79	Haliotis_sp_Tri_25106_c0_g1_i1	Haliotis_sp_Tri_25106_c0_g1_i1	350	361	yes	yes	2	0.0022144	122.69	51801000			6
RIGYNIDAEAR	KVIYDYRKRIGYNIDA	YNIDAEARTCTTFPVR	K	R	I	A	R	T	11	1	1276.65	Haliotis_sp_idb_22004_c0_g1_i1;Haliotis_sp_idb_22001_c0_g1_i1	Haliotis_sp_idb_22004_c0_g1_i1	111	121	no	no	2;3	0.0016432	138.24	256520000			6
RLDNTFNSIQLFLTK	DKARLEEKRLDNTFNS	SIQLFLTKNLNSLLSS	K	R	L	T	K	N	15	1	1808.98	Haliotis_sp_Tri_12080_c0_g1_i1	Haliotis_sp_Tri_12080_c0_g1_i1	211	225	yes	yes	2;3	4.8608e-08	119.45	35349000			8
RLDTMIQEPSQNHR	SGVPPPPRRLDTMIQE	QEPSQNHRNSNSDKMS	R	R	L	H	R	N	14	1	1723.84	Haliotis_sp_idb_6290_c0_g1_i1	Haliotis_sp_idb_6290_c0_g1_i1	949	962	yes	yes	3;4	1.408e-05	121.24	69849000	420		8
RLGMQSPSNMNSQFNGQPR	QRSQFVTRRLGMQSPS	SQFNGQPRFLSSAVGG	R	R	L	P	R	F	19	1	2148	Haliotis_sp_idb_3591_c0_g1_i1	Haliotis_sp_idb_3591_c0_g1_i1	798	816	yes	yes	3	4.6325e-15	118.5	24261000	369;370		8
RLPNYSVNVIHR	LVRTFFSRRLPNYSVN	YSVNVIHRTSDLFGKT	R	R	L	H	R	T	12	1	1466.81	Haliotis_sp_idb_25746_c0_g1_i1;Haliotis_sp_idb_25748_c0_g1_i1;Haliotis_sp_CLC_532_c0_g1_i1	Haliotis_sp_idb_25746_c0_g1_i1	428	439	yes	no	3;4	5.1485e-16	148.78	1813200000			29
RLPTSMCGYLQHQCVGQK	QWVSCDYRRLPTSMCG	QHQCVGQKCSPCVDTL	R	R	L	Q	K	C	18	1	2162.02	Haliotis_sp_idb_1745_c0_g1_i1;Haliotis_sp_CLC_2232_c0_g1_i1	Haliotis_sp_idb_1745_c0_g1_i1	438	455	yes	no	3;4	7.0568e-14	133.96	63986000	284		5
RLQAQANAQTR	MLQSQVQKRLQAQANA	AQANAQTRAQVQIQTL	K	R	L	T	R	A	11	1	1255.67	Haliotis_sp_CLC_1125_c0_g1_i1	Haliotis_sp_CLC_1125_c0_g1_i1	797	807	yes	yes	3	0.0019259	115	6585100			2
RMAQLGQNLANMFR	AEMAAFKRRMAQLGQN	QNLANMFRGGFWUTSR	R	R	M	F	R	G	14	1	1648.83	comp95780_c0_seq2_4 len=1153 path=[1151:0-87 1239:88-94 1246:95-227 1379:228-261 1413:262-298 4581:299-405 4649:406-435 3988:436-472 1620:473-475 1623:476-577 1725:578-611 1759:612-649 1797:650-695 1843:696-715 4790:716-768 2726:769-830 3266:831-845 1993:846-859 2007:860-917 2065:918-941 2089:942-967 2846:968-996 2168:997-1033 2205:1034-1057 2229:1058-1152]	comp95780_c0_seq2_4 len=1153 path=[1151:0-87 1239:88-94 1246:95-227 1379:228-261 1413:262-298 4581:299-405 4649:406-435 3988:436-472 1620:473-475 1623:476-577 1725:578-611 1759:612-649 1797:650-695 1843:696-715 4790:716-768 2726:769-830 3266:831-845 1993:846-859 2007:860-917 2065:918-941 2089:942-967 2846:968-996 2168:997-1033 2205:1034-1057 2229:1058-1152]	146	159	yes	yes	3	3.4818e-06	94.122	30533000	89;90		5
RMAVSEAVLSSDYTK	AAGMQLMRRMAVSEAV	VLSSDYTKRMTALDAI	R	R	M	T	K	R	15	1	1655.82	sp|P86737|UP3_HALAI Uncharacterized protein 3 (Fragment) OS=Haliotis asinina PE=1 SV=1	sp|P86737|UP3_HALAI Uncharacterized protein 3 (Fragment) OS=Haliotis asinina PE=1 SV=1	62	76	yes	yes	2;3	0.00022567	92.8	90668000	527		3
RMAVSEAVLSSDYTKR	AAGMQLMRRMAVSEAV	LSSDYTKRMTALDAIQ	R	R	M	K	R	M	16	2	1811.92	sp|P86737|UP3_HALAI Uncharacterized protein 3 (Fragment) OS=Haliotis asinina PE=1 SV=1	sp|P86737|UP3_HALAI Uncharacterized protein 3 (Fragment) OS=Haliotis asinina PE=1 SV=1	62	77	yes	yes	3	0.00011601	96.096	34319000	527		5
RMAVSQAVLSSDYTK	PAGMQFMRRMAVSQAV	VLSSDYTKRMTALDAI	R	R	M	T	K	R	15	1	1654.83	Haliotis_sp_CLC_39_c0_g1_i1	Haliotis_sp_CLC_39_c0_g1_i1	79	93	yes	yes	2;3	1.0618e-10	132.84	7692400000	231		39
RMAVSQAVLSSDYTKR	PAGMQFMRRMAVSQAV	LSSDYTKRMTALDAIQ	R	R	M	K	R	M	16	2	1810.94	Haliotis_sp_CLC_39_c0_g1_i1	Haliotis_sp_CLC_39_c0_g1_i1	79	94	yes	yes	3;4	1.1656e-07	107.73	2916000000	231		33
RMDYYHGSGDK	KPAITQQRRMDYYHGS	YYHGSGDKSLRWPGNN	R	R	M	D	K	S	11	1	1327.56	Haliotis_sp_Tri_108584_c0_g1_i1	Haliotis_sp_Tri_108584_c0_g1_i1	253	263	yes	yes	3	0.0067811	74.698	228190000	438		3
RMDYYHGSGDKSLR	KPAITQQRRMDYYHGS	GSGDKSLRWPGNNEFH	R	R	M	L	R	W	14	2	1683.78	Haliotis_sp_Tri_108584_c0_g1_i1	Haliotis_sp_Tri_108584_c0_g1_i1	253	266	yes	yes	4	0.00020735	92.38	16200000	438		3
RMTALDAIQNIPCVVGNPVLK	VLSSDYTKRMTALDAI	VVGNPVLKYLLMDYMD	K	R	M	L	K	Y	21	1	2308.24	Haliotis_sp_CLC_39_c0_g1_i1	Haliotis_sp_CLC_39_c0_g1_i1	94	114	yes	yes	2;3;4	1.0453e-09	81.807	585440000	232		9
RNNNFEIISVHNVWR	NRPKRFQRRNNNFEII	ISVHNVWRDPDTVYWC	R	R	N	W	R	D	15	1	1896.97	Haliotis_sp_CLC_1642_c0_g1_i1;comp85674_c0_seq1_1 len=1364 path=[2827:0-66 1553:67-628 2115:629-650 2137:651-998 2485:999-1296 2783:1297-1363];comp85674_c0_seq2_1 len=1436 path=[1414:0-138 1553:139-700 2115:701-722 2137:723-1070 2485:1071-1368 2783:1369-1435]	Haliotis_sp_CLC_1642_c0_g1_i1	87	101	yes	no	3	3.8483e-14	121.42	20600000			4
RPLLDDCCLEGAAAFAAR	PVQTRPNRRPLLDDCC	GAAAFAARALPGGNPC	R	R	P	A	R	A	18	1	2004.95	Haliotis_sp_idb_25746_c0_g1_i1;Haliotis_sp_idb_25748_c0_g1_i1	Haliotis_sp_idb_25746_c0_g1_i1	187	204	yes	no	3	6.4549e-40	141.13	149920000			10
RPPPNPAGMQFMR	ARASLNNRRPPPNPAG	PAGMQFMRRMAVSQAV	R	R	P	M	R	R	13	1	1497.73	Haliotis_sp_CLC_39_c0_g1_i1	Haliotis_sp_CLC_39_c0_g1_i1	66	78	yes	yes	3;4	1.4957e-05	88.83	75313000000	235;236		56
RPQPSLGGTGASSLQAR	NVASSIVRRPQPSLGG	GASSLQARTPFMRYQS	R	R	P	A	R	T	17	1	1681.89	Haliotis_sp_Tri_121458_c0_g1_i1	Haliotis_sp_Tri_121458_c0_g1_i1	123	139	yes	yes	2;3;4	2.3699e-43	162.59	47978000000		14	90
RPTDHCALCCLIPDPDKR	SLYPGFIRRPTDHCAL	LIPDPDKRQKCKDMYC	R	R	P	K	R	Q	18	2	2223.03	Haliotis_sp_Tri_24151_c0_g1_i1;comp73368_c0_seq1_5 len=577 path=[1:0-139 141:140-145 1070:146-188 151:189-217 180:218-259 222:260-308 271:309-348 1224:349-388 643:389-576]	Haliotis_sp_Tri_24151_c0_g1_i1	116	133	yes	no	3	1.9901e-05	76.301	23005000			1
RPVLMGVPHHEQDR	VFSFENQKRPVLMGVP	VPHHEQDRYLLEQIHL	K	R	P	D	R	Y	14	1	1669.85	comp16504_c0_seq1_3 len=408 path=[386:0-407];Haliotis_sp_Tri_119238_c0_g1_i1	comp16504_c0_seq1_3 len=408 path=[386:0-407]	52	65	yes	no	4	0.0019244	60.55	1415000	37		1
RQDQATNLSQMQMK	HQQHLSPRRQDQATNL	NLSQMQMKQREQELQQ	R	R	Q	M	K	Q	14	1	1677.79	Haliotis_sp_CLC_1949_c0_g1_i1	Haliotis_sp_CLC_1949_c0_g1_i1	206	219	yes	yes	3	4.8313e-05	87.083	17008000	220;221		7
RQETIQEFASCYN	SRGAEFVKRQETIQEF	QEFASCYN________	K	R	Q	Y	N	-	13	1	1644.72	Haliotis_sp_Tri_29101_c0_g1_i1;Haliotis_sp_CLC_652_c0_g1_i1	Haliotis_sp_Tri_29101_c0_g1_i1	305	317	yes	no	2	0.0074103	90.412	18315000			2
RQNVVTTVSEGDCVPVVVTR	NTTTADGRRQNVVTTV	CVPVVVTRTTTGGGEG	R	R	Q	T	R	T	20	1	2214.14	Haliotis_sp_Tri_31898_c0_g1_i1;Haliotis_sp_idb_24481_c0_g1_i1	Haliotis_sp_Tri_31898_c0_g1_i1	144	163	no	no	3	4.4087e-40	133.84	46117000			2
RQPSYIQQQAR	QTVVSVSRRQPSYIQQ	SYIQQQARGTAGFVSA	R	R	Q	A	R	G	11	1	1373.72	Haliotis_sp_idb_27355_c0_g1_i1	Haliotis_sp_idb_27355_c0_g1_i1	151	161	yes	yes	3	7.0037e-06	131.82	107490000			9
RQPVLLSANPR	SDVQPDSRRQPVLLSA	VLLSANPRASKLQQYQ	R	R	Q	P	R	A	11	1	1249.73	Haliotis_sp_Tri_12080_c0_g1_i1	Haliotis_sp_Tri_12080_c0_g1_i1	1415	1425	yes	yes	2;3	3.7253e-21	173.6	1361600000			22
RRPSFLSYR	QDQAATQRRRPSFLSY	RPSFLSYRLAATRRSS	R	R	R	Y	R	L	9	2	1180.65	Haliotis_sp_Tri_121458_c0_g1_i1	Haliotis_sp_Tri_121458_c0_g1_i1	94	102	yes	yes	3	0.0060532	128.81	18166000000			1
RSPFYLGAK	GRRGSSFRRSPFYLGA	SPFYLGAKKLGCSYGI	R	R	S	A	K	K	9	1	1037.57	Haliotis_sp_CLC_12027_c0_g1_i1;Haliotis_sp_idb_54497_c0_g1_i1	Haliotis_sp_CLC_12027_c0_g1_i1	97	105	yes	no	2	0.0049618	153.97	8075100000			9
RSSFVNSALTMR	TSHLSLPRRSSFVNSA	VNSALTMRHNTPVLRT	R	R	S	M	R	H	12	1	1367.7	Haliotis_sp_Tri_45070_c0_g1_i1	Haliotis_sp_Tri_45070_c0_g1_i1	992	1003	yes	yes	3	0.001206	82.069	444290000	507		13
RSSSPGTNVASSIVR	SYRLAATRRSSSPGTN	NVASSIVRRPQPSLGG	R	R	S	V	R	R	15	1	1516.8	Haliotis_sp_Tri_121458_c0_g1_i1	Haliotis_sp_Tri_121458_c0_g1_i1	108	122	yes	yes	2;3	6.796e-08	109.67	1908800000			24
RVVAVYDGEQFK	FVRGPFFKRVVAVYDG	VYDGEQFKGYVDGNTG	K	R	V	F	K	G	12	1	1409.73	Haliotis_sp_Tri_35519_c0_g1_i1;Haliotis_sp_idb_43536_c0_g1_i1	Haliotis_sp_Tri_35519_c0_g1_i1	315	326	yes	no	2	0.0024122	120.84	22189000			1
SAASYGQSVNNQPGMQNQNSK	QIKGQGQRSAASYGQS	GMQNQNSKTPGATQVS	R	S	A	S	K	T	21	0	2208.98	Haliotis_sp_idb_8012_c0_g1_i1	Haliotis_sp_idb_8012_c0_g1_i1	1081	1101	yes	yes	3	3.0702e-08	74.029	15580000	428		3
SADAGETFSLNSR	RERIEDMKSADAGETF	ETFSLNSRMEEMKERI	K	S	A	S	R	M	13	0	1353.62	Haliotis_sp_idb_55709_c0_g1_i1;Haliotis_sp_Tri_52153_c0_g1_i1	Haliotis_sp_idb_55709_c0_g1_i1	433	445	yes	no	2	0.00020571	107.65	5082900			1
SADSLSVNDLLLLLQMK	DINTLKAKSADSLSVN	LLLLLQMKINKVKPTK	K	S	A	M	K	I	17	0	1859.01	Haliotis_sp_Tri_12080_c0_g1_i1	Haliotis_sp_Tri_12080_c0_g1_i1	616	632	yes	yes	2;3	4.1186e-34	149.3	13722000	472		6
SALGAGNDATTLAEK	ANILSSIRSALGAGND	DATTLAEKVAUUUUUE	R	S	A	E	K	V	15	0	1417.7	Haliotis_sp_CLC_25186_c0_g1_i1;Haliotis_sp_Tri_138845_c0_g1_i1	Haliotis_sp_CLC_25186_c0_g1_i1	53	67	yes	no	2	7.3728e-17	157.68	40901000			11
SAQSTSIFPLQK	GFSGTISRSAQSTSIF	TSIFPLQKSSNSVSGP	R	S	A	Q	K	S	12	0	1305.69	Haliotis_sp_idb_17035_c0_g1_i1	Haliotis_sp_idb_17035_c0_g1_i1	106	117	yes	yes	2;3	1.5084e-07	153.95	20157000000			38
SAQSTSIFPLQKSSNSVSGPASSASVR	GFSGTISRSAQSTSIF	PASSASVRTGRSFVSS	R	S	A	V	R	T	27	1	2679.35	Haliotis_sp_idb_17035_c0_g1_i1	Haliotis_sp_idb_17035_c0_g1_i1	106	132	yes	yes	3	6.5722e-22	93.166	7705100			3
SASNLLVAIESTTVAMAAVIDHPTVIEAK	MAPEDKARSASNLLVA	HPTVIEAKDENIDLEL	R	S	A	A	K	D	29	0	2950.57	Haliotis_sp_Tri_129647_c0_g1_i1;comp92139_c0_seq1_6 len=4232 path=[4311:0-46 4358:47-49 4361:50-618 4930:619-1740 6052:1741-2273 6585:2274-3976 8288:3977-3984 8296:3985-4201 36:4202-4219 54:4220-4220 26:4221-4231];comp92139_c0_seq2_6 len=4253 path=[4311:0-46 4358:47-49 4361:50-618 8678:619-639 4930:640-1761 6052:1762-2294 6585:2295-3997 8288:3998-4005 8296:4006-4222 36:4223-4240 54:4241-4241 26:4…	Haliotis_sp_Tri_129647_c0_g1_i1	347	375	yes	no	4	2.0239e-27	85.881	3242100	80		1
SCAMKPGQLSYR	VIPTAVVKSCAMKPGQ	KPGQLSYRELIVCEEP	K	S	C	Y	R	E	12	1	1396.66	Haliotis_sp_idb_982_c0_g1_i1	Haliotis_sp_idb_982_c0_g1_i1	836	847	yes	yes	3	0.0083233	72.705	5146800	436		2
SCFGAHILLQNNAEDFK	KVLIFAARSCFGAHIL	QNNAEDFKNSVYEVVI	R	S	C	F	K	N	17	0	1962.93	Haliotis_sp_idb_50884_c0_g1_i1;Haliotis_sp_idb_18771_c0_g1_i1;Haliotis_sp_idb_18767_c0_g1_i1;sp|P86728|UP5_HALAI Uncharacterized protein 5 OS=Haliotis asinina PE=1 SV=1	Haliotis_sp_idb_50884_c0_g1_i1	66	82	yes	no	2;3	9.2874e-33	159.18	183160000			9
SCHRPASTTTLDGEEFCCPR	VETIDCRKSCHRPAST	GEEFCCPRTFPRLRSR	K	S	C	P	R	T	20	1	2380	comp68339_c0_seq1_1 len=356 path=[334:0-28 363:29-103 438:104-268 603:269-355]	comp68339_c0_seq1_1 len=356 path=[334:0-28 363:29-103 438:104-268 603:269-355]	46	65	yes	yes	3;4	7.0611e-28	151.41	28821000			4
SCTEGSATADVANCGTR	SMQANYDRSCTEGSAT	DVANCGTRYMVCNEKF	R	S	C	T	R	Y	17	0	1755.72	Haliotis_sp_Tri_83476_c0_g1_i1	Haliotis_sp_Tri_83476_c0_g1_i1	90	106	yes	yes	2;3	9.6638e-94	229.68	247110000			14
SCTNPAPSSGGSDCVGEPR	SQTVVRMRSCTNPAPS	SDCVGEPREIVTRACN	R	S	C	P	R	E	19	0	1933.79	Haliotis_sp_idb_25730_c0_g1_i1;Haliotis_sp_idb_25731_c0_g1_i1	Haliotis_sp_idb_25730_c0_g1_i1	374	392	yes	no	2	6.1845e-10	116.6	8162700			1
SCTSFNVMIK	CPTDILSKSCTSFNVM	TSFNVMIKCVNAFGFP	K	S	C	I	K	C	10	0	1185.55	Haliotis_sp_idb_38227_c0_g1_i1;comp63434_c0_seq1_2 len=1168 path=[1:0-940 942:941-941 943:942-965 967:966-1167]	Haliotis_sp_idb_38227_c0_g1_i1	116	125	yes	no	2	0.004826	99.815	22753000	50		1
SCYWFSTIK	LGFHQNRRSCYWFSTI	CYWFSTIKSSFAEAAG	R	S	C	I	K	S	9	0	1190.54	sp|P82596|PLC_HALLA Perlucin OS=Haliotis laevigata PE=1 SV=3	sp|P82596|PLC_HALLA Perlucin OS=Haliotis laevigata PE=1 SV=3	12	20	no	no	2	0.017733	111.06	140430000			1
SCYWFSTIR	LGFHQNRRSCYWFSTI	CYWFSTIRSSFAEAAG	R	S	C	I	R	S	9	0	1218.55	tr|F8J3D2|F8J3D2_HALLA Perlucin C protein OS=Haliotis laevigata GN=perlucin C PE=2 SV=1;tr|F8J3D1|F8J3D1_HALLA Perlucin B protein OS=Haliotis laevigata GN=perlucin B PE=2 SV=1;tr|F8J3D0|F8J3D0_HALLA Perlucin A2 protein OS=Haliotis laevigata GN=perlucin A2 PE=2 SV=1;tr|F8J3C9|F8J3C9_HALLA Perlucin A protein OS=Haliotis laevigata GN=perlucin A PE=2 SV=1	tr|F8J3D2|F8J3D2_HALLA Perlucin C protein OS=Haliotis laevigata GN=perlucin C PE=2 SV=1	30	38	no	no	2	0.0061198	128.86	1765000000			11
SDFDFSLDELR	RVQVVDGKSDFDFSLD	DFSLDELRVLADEGDT	K	S	D	L	R	V	11	0	1342.6	comp101644_c1_seq1_1 len=1326 path=[6320:0-664 6985:665-668 6989:669-1293 7614:1294-1325];Haliotis_sp_CLC_1485_c0_g1_i1;Haliotis_sp_idb_12235_c0_g1_i1	Haliotis_sp_CLC_1485_c0_g1_i1	291	301	no	no	2	0.012343	93.345	979930			1
SDLDLYIEK	EKIEEISKSDLDLYIE	DLDLYIEKCHEFHLTL	K	S	D	E	K	C	9	0	1094.55	comp98044_c0_seq5_2 len=630 path=[1516:0-58 1575:59-108 1625:109-129 1646:130-263 1780:264-270 1787:271-569 6139:570-574 6144:575-586 5788:587-629];Haliotis_sp_Tri_52786_c0_g1_i1;comp98044_c0_seq2_2 len=1470 path=[1516:0-58 1575:59-108 1625:109-129 1646:130-263 1780:264-270 1787:271-569 6139:570-574 6144:575-586 2103:587-594 2111:595-1113 2630:1114-1130 2647:1131-1259 2776:1260-1391 2908:1392-141…	comp98044_c0_seq5_2 len=630 path=[1516:0-58 1575:59-108 1625:109-129 1646:130-263 1780:264-270 1787:271-569 6139:570-574 6144:575-586 5788:587-629]	110	118	yes	no	2	0.021568	103.26	112540000			1
SDQAPSLSQAQMK	QQQRGSGRSDQAPSLS	SLSQAQMKDREQQLRY	R	S	D	M	K	D	13	0	1389.66	Haliotis_sp_CLC_1949_c0_g1_i1;Haliotis_sp_idb_12174_c0_g1_i1	Haliotis_sp_idb_12174_c0_g1_i1	277	289	no	no	2;3	0.00055249	100.73	209000000	222		16
SDQAPSLSQAQMKDR	QQQRGSGRSDQAPSLS	SQAQMKDREQQLRYQQ	R	S	D	D	R	E	15	1	1660.78	Haliotis_sp_CLC_1949_c0_g1_i1;Haliotis_sp_idb_12174_c0_g1_i1	Haliotis_sp_idb_12174_c0_g1_i1	277	291	no	no	3	0.00017713	85.493	7721200	222		2
SDSGVYIQNDGVK	FIDDVGDKSDSGVYIQ	YIQNDGVKVKNGVGYF	K	S	D	V	K	V	13	0	1380.65	Haliotis_sp_idb_25730_c0_g1_i1;Haliotis_sp_idb_25731_c0_g1_i1	Haliotis_sp_idb_25730_c0_g1_i1	610	622	yes	no	2	2.5543e-06	145.29	44292000			9
SDTSVLGSR	FVFGSTCRSDTSVLGS	DTSVLGSRGWKVRYTV	R	S	D	S	R	G	9	0	920.456	comp80870_c0_seq3_4 len=434 path=[2168:0-5 1060:6-59 1114:60-83 1138:84-88 1143:89-112 1167:113-171 1226:172-433];comp80870_c0_seq4_5 len=465 path=[1023:0-23 2299:24-30 1054:31-36 1060:37-90 1114:91-114 1138:115-119 1143:120-143 1167:144-202 1226:203-464]	comp80870_c0_seq3_4 len=434 path=[2168:0-5 1060:6-59 1114:60-83 1138:84-88 1143:89-112 1167:113-171 1226:172-433]	96	104	yes	no	2	0.0037979	127.94	6570100			1
SEAAVEEALDK	DKILGNNRSEAAVEEA	AVEEALDKICNMLPSS	R	S	E	D	K	I	11	0	1160.56	Haliotis_sp_idb_29552_c0_g1_i1;Haliotis_sp_idb_29553_c0_g1_i1;comp99065_c0_seq1_4 len=2210 path=[1:0-324 326:325-450 452:451-460 462:461-530 532:531-594 596:595-630 632:631-644 646:645-679 4616:680-720 722:721-755 4398:756-841 843:842-891 893:892-1008 1010:1009-1027 1029:1028-2068 6394:2069-2078 6405:2079-2209];Haliotis_sp_Tri_62946_c0_g1_i1	Haliotis_sp_idb_29552_c0_g1_i1	257	267	yes	no	2	0.0097113	96.604	30077000			1
SEMAAAASAVIK	DKLKTICKSEMAAAAS	AAASAVIKGMNRVDQA	K	S	E	I	K	G	12	0	1147.59	Haliotis_sp_idb_5896_c0_g1_i1	Haliotis_sp_idb_5896_c0_g1_i1	877	888	yes	yes	2	0.016526	70.089	16077000	418		5
SEPLSVSPYLMK	RSTLGDSKSEPLSVSP	SVSPYLMKQQGLNSQP	K	S	E	M	K	Q	12	0	1349.69	Haliotis_sp_idb_26568_c0_g1_i1;Haliotis_sp_idb_26567_c0_g1_i1;Haliotis_sp_CLC_2527_c0_g1_i1	Haliotis_sp_idb_26568_c0_g1_i1	265	276	yes	no	2	0.0010898	100.04	339120000	321		11
SFGSGGFGR	GGSRGSRRSFGSGGFG	FGSGGFGRFGDDNGWG	R	S	F	G	R	F	9	0	870.398	Haliotis_sp_Tri_57798_c0_g1_i1;Haliotis_sp_CLC_5_c0_g1_i1;Haliotis_sp_Tri_57797_c0_g1_i1	Haliotis_sp_Tri_57798_c0_g1_i1	241	249	yes	no	2	0.0085694	131.41	94217000			3
SFQLTSSSYGLGAPAAK	VGLASYGRSFQLTSSS	GLGAPAAKGISGPYTR	R	S	F	A	K	G	17	0	1683.85	comp79626_c0_seq1_4 len=1656 path=[1634:0-1091 2726:1092-1132 2767:1133-1655];Haliotis_sp_idb_43266_c0_g1_i1;Haliotis_sp_CLC_4454_c0_g1_i1;Haliotis_sp_CLC_4455_c0_g1_i1	comp79626_c0_seq1_4 len=1656 path=[1634:0-1091 2726:1092-1132 2767:1133-1655]	297	313	yes	no	2	4.6596e-06	113.47	34927000			3
SFSIQHNSLNVQSGNR	PENKSTVRSFSIQHNS	LNVQSGNRQPITSQSM	R	S	F	N	R	Q	16	0	1786.87	Haliotis_sp_idb_26568_c0_g1_i1;Haliotis_sp_idb_26567_c0_g1_i1	Haliotis_sp_idb_26568_c0_g1_i1	678	693	yes	no	2;3	4.0073e-58	207.79	534900000			17
SFVSSAVSSPSR	SASVRTGRSFVSSAVS	SAVSSPSRPAVSVSRP	R	S	F	S	R	P	12	0	1209.6	Haliotis_sp_idb_17035_c0_g1_i1	Haliotis_sp_idb_17035_c0_g1_i1	136	147	yes	yes	2;3	4.2799e-10	136.53	15789000000			44
SFVSSAVSSPSRPAVSVSR	SASVRTGRSFVSSAVS	RPAVSVSRPVPSASVL	R	S	F	S	R	P	19	1	1905.99	Haliotis_sp_idb_17035_c0_g1_i1	Haliotis_sp_idb_17035_c0_g1_i1	136	154	yes	yes	3	2.2872e-09	92.264	62844000			1
SGATSSTLVPGGGQSGVVR	NLAAWRARSGATSSTL	GGQSGVVRTSLGPLPS	R	S	G	V	R	T	19	0	1715.88	Haliotis_sp_Tri_14507_c0_g1_i1	Haliotis_sp_Tri_14507_c0_g1_i1	385	403	yes	yes	2	4.7326e-17	132.64	137410000			10
SGGLGGPPPPPPDTPPPNIPSPAPAPANNVISGSSGSSR	PGFEAVSRSGGLGGPP	SGSSGSSRSSGIIADL	R	S	G	S	R	S	39	0	3596.79	Haliotis_sp_Tri_33510_c0_g1_i1;Haliotis_sp_CLC_62_c0_g1_i1;Haliotis_sp_Tri_64677_c0_g1_i1;Haliotis_sp_Tri_33508_c0_g1_i1	Haliotis_sp_Tri_33510_c0_g1_i1	90	128	yes	no	3;4	1.0565e-25	71.904	46369000			3
SGIVYTYPR	TRVTSNIKSGIVYTYP	GIVYTYPRAGLHHTYV	K	S	G	P	R	A	9	0	1054.54	Haliotis_sp_CLC_18633_c0_g1_i1	Haliotis_sp_CLC_18633_c0_g1_i1	257	265	yes	yes	2	0.0036445	123.86	34120000			3
SGSSFGHNSR	RDRHQQMRSGSSFGHN	SSFGHNSRRMSWNSPG	R	S	G	S	R	R	10	0	1034.45	Haliotis_sp_idb_3591_c0_g1_i1	Haliotis_sp_idb_3591_c0_g1_i1	749	758	yes	yes	2;3	0.0062573	104.82	7585700			5
SGTNSLDLAAFNIQR	TLTNELFKSGTNSLDL	LAAFNIQRGRDHGTQS	K	S	G	Q	R	G	15	0	1605.81	Haliotis_sp_idb_25746_c0_g1_i1;Haliotis_sp_idb_25748_c0_g1_i1;Haliotis_sp_CLC_532_c0_g1_i1	Haliotis_sp_idb_25746_c0_g1_i1	488	502	yes	no	2	1.6457e-27	171.21	155680000			31
SGTVSELTQK	SRTRVDRRSGTVSELT	TVSELTQKSELVSQKM	R	S	G	Q	K	S	10	0	1048.54	Haliotis_sp_idb_51603_c0_g1_i1	Haliotis_sp_idb_51603_c0_g1_i1	94	103	no	no	2	0.0022764	133.75	6480700			1
SHIAITSFNNVDYAR	VELIFNGRSHIAITSF	FNNVDYARGLTIIFNF	R	S	H	A	R	G	15	0	1706.84	Haliotis_sp_Tri_35519_c0_g1_i1;Haliotis_sp_idb_43536_c0_g1_i1	Haliotis_sp_Tri_35519_c0_g1_i1	231	245	yes	no	2;3	4.8413e-07	115.68	516060000			11
SHLSSSQVYPGAQYSR	MTSFDTKRSHLSSSQV	YPGAQYSRHPSQEPSS	R	S	H	S	R	H	16	0	1765.84	Haliotis_sp_Tri_12080_c0_g1_i1;Haliotis_sp_idb_12590_c0_g1_i1	Haliotis_sp_Tri_12080_c0_g1_i1	1278	1293	yes	no	2;3	9.8404e-51	202.33	595960000			17
SHNTHHAPHSQFR	LNTHNTQRSHNTHHAP	HAPHSQFRHSLPGSHG	R	S	H	F	R	H	13	0	1554.72	Haliotis_sp_Tri_45070_c0_g1_i1	Haliotis_sp_Tri_45070_c0_g1_i1	109	121	yes	yes	3;4	3.571e-05	122.97	35145000			8
SHPLLIGNTGCGGSVGFK	WKGVIQKRSHPLLIGN	CGGSVGFKGKIRGMEI	R	S	H	F	K	G	18	0	1799.9	Haliotis_sp_Tri_35519_c0_g1_i1;Haliotis_sp_idb_43536_c0_g1_i1	Haliotis_sp_Tri_35519_c0_g1_i1	346	363	yes	no	3	9.5529e-11	98.227	140970000			4
SHSIEIALEGK	SNCDNSTKSHSIEIAL	IEIALEGKYVKFTIDV	K	S	H	G	K	Y	11	0	1182.62	Haliotis_sp_Tri_35519_c0_g1_i1;Haliotis_sp_idb_43536_c0_g1_i1	Haliotis_sp_Tri_35519_c0_g1_i1	277	287	yes	no	2;3	8.4315e-38	221.55	767310000			25
SIGTLHSULGSGMR	UVWLKTWKSIGTLHSU	SULGSGMRSHTLSNTS	K	S	I	M	R	S	14	0	1465.63	comp92459_c0_seq1_6 len=2504 path=[14608:0-2424 17033:2425-2503]	comp92459_c0_seq1_6 len=2504 path=[14608:0-2424 17033:2425-2503]	114	127	yes	yes	2	0.00076918	86.911	148320000	85		5
SISVSRPASSASITISR	SNPSPSQRSISVSRPA	SASITISRQSQSASNP	R	S	I	S	R	Q	17	1	1717.93	Haliotis_sp_CLC_73_c0_g1_i1	Haliotis_sp_CLC_73_c0_g1_i1	614	630	yes	yes	2;3	1.0906e-26	138.66	5971200000			16
SKAEEDEFSLAK	AQAQANAKSKAEEDEF	EDEFSLAKTAADSLVH	K	S	K	A	K	T	12	1	1352.65	Haliotis_sp_CLC_303_c0_g1_i1;Haliotis_sp_Tri_125184_c0_g1_i1	Haliotis_sp_CLC_303_c0_g1_i1	134	145	yes	no	2;3	1.7307e-16	173.25	124460000			12
SKFGSPNQFGSQFGGQSSFGDTSQFGAR	TSSFGSRRSKFGSPNQ	DTSQFGARSQFGSVPQ	R	S	K	A	R	S	28	1	2912.31	Haliotis_sp_Tri_108584_c0_g1_i1	Haliotis_sp_Tri_108584_c0_g1_i1	307	334	yes	yes	3	2.2784e-33	122.47	31617000			5
SLAEGFEDGGK	PKTVKNFKSLAEGFED	EGFEDGGKTLTYKGSK	K	S	L	G	K	T	11	0	1108.5	Haliotis_sp_Tri_97777_c0_g1_i1;comp88441_c0_seq3_1 len=1542 path=[1563:0-601 2165:602-827 4392:828-847 3856:848-849 2456:850-877 2484:878-1541];comp88441_c0_seq2_1 len=1583 path=[1563:0-601 2165:602-827 4392:828-847 4412:848-890 2456:891-918 2484:919-1582]	Haliotis_sp_Tri_97777_c0_g1_i1	63	73	yes	no	2	3.9932e-05	118.28	49150000			2
SLEELPFLPDHLVDHPRPDVTK	KSTMPTGRSLEELPFL	HPRPDVTKAQVPSQAT	R	S	L	T	K	A	22	1	2553.32	Haliotis_sp_idb_6290_c0_g1_i1	Haliotis_sp_idb_6290_c0_g1_i1	844	865	yes	yes	5	7.5834e-09	69.765	16457000			1
SLLNNPYLMMMGDK	GLARTSHKSLLNNPYL	YLMMMGDKYFEVAALD	K	S	L	D	K	Y	14	0	1625.76	Haliotis_sp_Tri_119193_c0_g1_i1;sp|P86738|UP4_HALAI Uncharacterized protein 4 OS=Haliotis asinina PE=1 SV=1	Haliotis_sp_Tri_119193_c0_g1_i1	98	111	yes	no	2;3	3.4065e-05	87.363	3501500000	449;450;451	26	19
SLLNNPYLMMMGDKYFEVAALDMLMDPSTQVSPIQR	GLARTSHKSLLNNPYL	TQVSPIQRMVIAKNAD	K	S	L	Q	R	M	36	1	4117.97	Haliotis_sp_Tri_119193_c0_g1_i1	Haliotis_sp_Tri_119193_c0_g1_i1	98	133	yes	yes	4;5	5.9679e-58	108.24	97108000	449;450;451;452;453		9
SLLVGNPINK	SAAAKTHKSLLVGNPI	LVGNPINKIKLTSANP	K	S	L	N	K	I	10	0	1053.62	Haliotis_sp_Tri_45070_c0_g1_i1;Haliotis_sp_idb_19360_c0_g1_i1	Haliotis_sp_Tri_45070_c0_g1_i1	1363	1372	yes	no	2	0.012599	90.906	859730			1
SLTAATDMGFGHTGLYSGPDMGMR	GPDMSFGKSLTAATDM	SGPDMGMRNSMSAGSV	K	S	L	M	R	N	24	0	2472.09	Haliotis_sp_idb_3591_c0_g1_i1	Haliotis_sp_idb_3591_c0_g1_i1	1337	1360	yes	yes	3	2.9373e-16	94.671	37928000	378;379;380		7
SLYVPAMLSMM	QSAGMGMRSLYVPAML	VPAMLSMM________	R	S	L	M	M	-	11	0	1241.59	Haliotis_sp_Tri_119193_c0_g1_i1	Haliotis_sp_Tri_119193_c0_g1_i1	165	175	yes	yes	2	0.0025915	67.334	6182100000	454;455;456		5
SMNMMTALSK	HISAESRKSMNMMTAL	NMMTALSKFIAQSHGH	K	S	M	S	K	F	10	0	1112.5	Haliotis_sp_idb_26568_c0_g1_i1;Haliotis_sp_idb_26567_c0_g1_i1;Haliotis_sp_CLC_2527_c0_g1_i1	Haliotis_sp_idb_26568_c0_g1_i1	187	196	yes	no	2	0.0060584	81.676	7076500	322;323;324		4
SMTSIFSSR	GPRVSSPRSMTSIFSS	MTSIFSSRPGIPTMEK	R	S	M	S	R	P	9	0	1014.48	Haliotis_sp_Tri_12080_c0_g1_i1;Haliotis_sp_idb_12590_c0_g1_i1	Haliotis_sp_Tri_12080_c0_g1_i1	1229	1237	yes	no	2	0.0053885	101.65	355700000	473		14
SMVQINQLK	GRATDRGKSMVQINQL	MVQINQLKLDIDSAKV	K	S	M	L	K	L	9	0	1059.57	Haliotis_sp_idb_44571_c0_g1_i1;Haliotis_sp_idb_44572_c0_g1_i1	Haliotis_sp_idb_44571_c0_g1_i1	478	486	yes	no	2	0.011639	98.233	59037000	399		4
SMVTYPGTPDPPIACYEK	MGIELHNKSMVTYPGT	PPIACYEKTINFHDFT	K	S	M	E	K	T	18	0	2024.92	comp94109_c0_seq16_5 len=1066 path=[10494:0-336 1023:337-366 1053:367-448 1135:449-474 2707:475-497 2730:498-595 19145:596-599 1286:600-631 1318:632-662 1349:663-1065];comp94109_c0_seq17_4 len=1320 path=[1161:0-22 14021:23-41 14040:42-246 1184:247-344 19145:345-348 19149:349-365 16651:366-419 16705:420-451 2930:452-472 19198:473-480 9404:481-845 3631:846-853 1286:854-885 1318:886-916 1349:917-131…	comp94109_c0_seq16_5 len=1066 path=[10494:0-336 1023:337-366 1053:367-448 1135:449-474 2707:475-497 2730:498-595 19145:596-599 1286:600-631 1318:632-662 1349:663-1065]	129	146	yes	no	2	2.3999e-06	85.563	26310000	87		2
SNILDDLFSR	KCRLLPSRSNILDDLF	ILDDLFSRLSAINNTL	R	S	N	S	R	L	10	0	1178.59	Haliotis_sp_idb_26030_c0_g1_i1;comp104856_c0_seq3_5 len=2741 path=[1:0-84 13888:85-89 91:90-97 99:98-160 162:161-169 171:170-268 270:269-319 13967:320-337 4954:338-364 9307:365-381 4998:382-452 5069:453-462 5079:463-519 5136:520-525 5142:526-600 14188:601-718 7400:719-738 5355:739-764 5381:765-802 5419:803-855 5472:856-877 5494:878-903 5520:904-907 5524:908-1002 14760:1003-1009 14767:1010-1082 14…	Haliotis_sp_idb_26030_c0_g1_i1	260	269	yes	no	2	0.00039517	114.89	17030000			3
SNITAVKTR	________________	NITAVKTRNTIFADMY	-	S	N	T	R	N	9	1	988.567	comp279832_c0_seq1_6 len=216 path=[194:0-215]	comp279832_c0_seq1_6 len=216 path=[194:0-215]	1	9	yes	yes	2	0.0067942	63.816	2806500		19	1
SNLNEQMEDIR	DDDDYYEKSNLNEQME	NEQMEDIRERIEGMNS	K	S	N	I	R	E	11	0	1347.61	Haliotis_sp_idb_55709_c0_g1_i1;Haliotis_sp_CLC_21655_c0_g1_i1;Haliotis_sp_idb_55710_c0_g1_i1	Haliotis_sp_idb_55709_c0_g1_i1	329	339	yes	no	2	3.7828e-06	156.01	16228000	408		5
SNLNEQMEDIRER	DDDDYYEKSNLNEQME	QMEDIRERIEGMNSSN	K	S	N	E	R	I	13	1	1632.75	Haliotis_sp_idb_55709_c0_g1_i1;Haliotis_sp_CLC_21655_c0_g1_i1;Haliotis_sp_idb_55710_c0_g1_i1	Haliotis_sp_idb_55709_c0_g1_i1	329	341	yes	no	3	0.017195	60.157	11176000	408		1
SNNKLVGTTK	RYLITGDRSNNKLVGT	NKLVGTTKVIYDYKKR	R	S	N	T	K	V	10	1	1060.59	Haliotis_sp_Tri_31892_c0_g1_i1;comp22593_c0_seq1_3 len=735 path=[1:0-734]	Haliotis_sp_Tri_31892_c0_g1_i1	63	72	no	no	2	0.0074554	126.71	753450			1
SNPPRPPVVLGR	VQSAAAFRSNPPRPPV	RPPVVLGRRNRLPFFS	R	S	N	G	R	R	12	1	1287.74	Haliotis_sp_idb_34528_c0_g1_i1	Haliotis_sp_idb_34528_c0_g1_i1	278	289	yes	yes	3	0.0018746	90.05	6297100000			4
SNPSCVAQTDGLTGPIPGSR	TNCEECAKSNPSCVAQ	TGPIPGSRTQYYNCSK	K	S	N	S	R	T	20	0	2012.96	Haliotis_sp_idb_1745_c0_g1_i1;Haliotis_sp_CLC_2232_c0_g1_i1	Haliotis_sp_idb_1745_c0_g1_i1	1436	1455	yes	no	2	4.0579e-13	91.565	21686000			2
SNSDYWSSDR	RRGVDSYKSNSDYWSS	SDYWSSDRWSTRRADN	K	S	N	D	R	W	10	0	1215.48	Haliotis_sp_Tri_64952_c0_g1_i1	Haliotis_sp_Tri_64952_c0_g1_i1	83	92	yes	yes	2	0.0016559	143.5	29223000			2
SNSEQQYYPYPEDCR	ADPWDPCKSNSEQQYY	YPYPEDCRLFFQCQHN	K	S	N	C	R	L	15	0	1934.77	Haliotis_sp_idb_44571_c0_g1_i1	Haliotis_sp_idb_44571_c0_g1_i1	618	632	yes	yes	2	1.0537e-16	156.17	3465500			1
SNSFSKPIIR	AEPYVRVRSNSFSKPI	SFSKPIIRFSGLKAAT	R	S	N	I	R	F	10	1	1147.63	Haliotis_sp_idb_8012_c0_g1_i1	Haliotis_sp_idb_8012_c0_g1_i1	434	443	yes	yes	2;3	1.6894e-11	195.83	179420000			11
SNSHFNSHDMGR	PNWRMSARSNSHFNSH	FNSHDMGREAALSGSS	R	S	N	G	R	E	12	0	1387.57	Haliotis_sp_idb_3591_c0_g1_i1	Haliotis_sp_idb_3591_c0_g1_i1	716	727	yes	yes	3	0.011892	63.181	3736700	381		1
SNVSPTATNMVK	VDKHNDYRSNVSPTAT	PTATNMVKLVWDDAIA	R	S	N	V	K	L	12	0	1247.62	Haliotis_sp_idb_47982_c0_g1_i1;comp86516_c0_seq2_3 len=1210 path=[1901:0-187 2094:188-331 96:332-424 189:425-439 204:440-591 3781:592-645 410:646-719 484:720-775 540:776-800 565:801-816 581:817-875 640:876-889 654:890-901 666:902-963 728:964-995 760:996-1023 788:1024-1156 921:1157-1209]	Haliotis_sp_idb_47982_c0_g1_i1	81	92	yes	no	2	0.00046564	116.24	9307100	66		5
SPASSKKSFSFLMK	QTFGDSSKSPASSKKS	KSFSFLMKFLTNIVPU	K	S	P	M	K	F	14	2	1543.81	comp6821_c0_seq1_6 len=401 path=[1:0-152 154:153-400]	comp6821_c0_seq1_6 len=401 path=[1:0-152 154:153-400]	113	126	yes	yes	2	0.0093432	72.705	65621000	54		3
SPFYLGAK	RRGSSFRRSPFYLGAK	SPFYLGAKKLGCSYGI	R	S	P	A	K	K	8	0	881.465	Haliotis_sp_CLC_12027_c0_g1_i1;Haliotis_sp_idb_54497_c0_g1_i1;Haliotis_sp_idb_41452_c0_g1_i1	Haliotis_sp_CLC_12027_c0_g1_i1	98	105	yes	no	1	0.028957	120.65	373500000			0
SPFYLGAKK	RRGSSFRRSPFYLGAK	PFYLGAKKLGCSYGID	R	S	P	K	K	L	9	1	1009.56	Haliotis_sp_CLC_12027_c0_g1_i1;Haliotis_sp_idb_54497_c0_g1_i1;Haliotis_sp_idb_41452_c0_g1_i1	Haliotis_sp_CLC_12027_c0_g1_i1	98	106	yes	no	3	0.039247	86.67	24808000			1
SPLHQQHLSPR	SNSQQQDRSPLHQQHL	HQQHLSPRRQDQATNL	R	S	P	P	R	R	11	0	1298.68	Haliotis_sp_CLC_1949_c0_g1_i1	Haliotis_sp_CLC_1949_c0_g1_i1	195	205	yes	yes	3;4	0.00030453	128.85	44046000			8
SPMQGTLAAPK	GSPVPTRKSPMQGTLA	QGTLAAPKPVTNWMNM	K	S	P	P	K	P	11	0	1099.57	Haliotis_sp_CLC_1642_c0_g1_i1;comp85674_c0_seq1_1 len=1364 path=[2827:0-66 1553:67-628 2115:629-650 2137:651-998 2485:999-1296 2783:1297-1363];comp85674_c0_seq2_1 len=1436 path=[1414:0-138 1553:139-700 2115:701-722 2137:723-1070 2485:1071-1368 2783:1369-1435];tr|Q9BP38|Q9BP38_HALRU Aragonite protein AP24 OS=Haliotis rufescens PE=2 SV=1	Haliotis_sp_CLC_1642_c0_g1_i1	164	174	yes	no	2	4.4368e-06	132.5	102860000	62		12
SPMQGTLAAPKPVTNWMNMMSQR	GSPVPTRKSPMQGTLA	WMNMMSQRRFDMGTWD	K	S	P	Q	R	R	23	1	2575.22	Haliotis_sp_CLC_1642_c0_g1_i1;comp85674_c0_seq1_1 len=1364 path=[2827:0-66 1553:67-628 2115:629-650 2137:651-998 2485:999-1296 2783:1297-1363];comp85674_c0_seq2_1 len=1436 path=[1414:0-138 1553:139-700 2115:701-722 2137:723-1070 2485:1071-1368 2783:1369-1435]	Haliotis_sp_CLC_1642_c0_g1_i1	164	186	yes	no	3	6.5353e-15	88.239	64802000	62;63;64;65		5
SPTMAGGLFAISR	ANDILPVRSPTMAGGL	GGLFAISREYFEHLGT	R	S	P	S	R	E	13	0	1306.67	Haliotis_sp_idb_5674_c0_g1_i1;comp104092_c0_seq1_6 len=3885 path=[1:0-41 43:42-242 244:243-569 11294:570-584 8268:585-585 10817:586-609 616:610-894 901:895-942 949:943-973 980:974-998 1005:999-1044 1051:1045-1069 1076:1070-1143 1150:1144-1167 1174:1168-1345 1352:1346-1667 1674:1668-1691 1698:1692-1712 1719:1713-1736 1743:1737-1760 1767:1761-1784 1791:1785-1847 8269:1848-1871 1878:1872-1997 2004:1…	Haliotis_sp_idb_5674_c0_g1_i1	365	377	yes	no	2	0.0041152	78.814	3094900	19		1
SPVPVYQPYYANYQQGMSPYQR	TTYSLQNRSPVPVYQP	QGMSPYQRLLRYWIMM	R	S	P	Q	R	L	22	0	2635.22	Haliotis_sp_idb_54301_c0_g1_i1	Haliotis_sp_idb_54301_c0_g1_i1	34	55	yes	yes	3	2.1846e-81	160.3	26278000	407		5
SPVTDQTPVAIK	APAVGQDRSPVTDQTP	DQTPVAIKEIVPVKTV	R	S	P	I	K	E	12	0	1254.68	Haliotis_sp_idb_27355_c0_g1_i1;comp30184_c0_seq1_4 len=604 path=[582:0-603]	Haliotis_sp_idb_27355_c0_g1_i1	492	503	yes	no	2	6.3967e-25	196.27	247560000			12
SQFGSVPQFGGSK	DTSQFGARSQFGSVPQ	VPQFGGSKFSATSQFG	R	S	Q	S	K	F	13	0	1324.64	Haliotis_sp_Tri_108584_c0_g1_i1	Haliotis_sp_Tri_108584_c0_g1_i1	335	347	yes	yes	2	1.6945e-05	139.64	23464000000			10
SQMPSMLAVDPLQTGWQLLGPPR	RIAEVQWRSQMPSMLA	WQLLGPPRTVTEKPKR	R	S	Q	P	R	T	23	0	2521.28	Haliotis_sp_Tri_127820_c0_g1_i1	Haliotis_sp_Tri_127820_c0_g1_i1	126	148	yes	yes	3	1.4575e-43	125.77	13115000	478;479		2
SQNMNRPMPTQMAQMAR	SYSSMFGRSQNMNRPM	TQMAQMARRQQQQQQQ	R	S	Q	A	R	R	17	1	1990.9	Haliotis_sp_idb_17014_c0_g1_i1;Haliotis_sp_idb_17016_c0_g1_i1;Haliotis_sp_Tri_15512_c0_g1_i1	Haliotis_sp_idb_17014_c0_g1_i1	547	563	yes	no	3	0.00070928	60.307	38435000	270;271;272;273		0
SQPADLSPMNSQLSGK	SVNQQQTKSQPADLSP	MNSQLSGKESMNVYQS	K	S	Q	G	K	E	16	0	1658.79	Haliotis_sp_idb_26568_c0_g1_i1;Haliotis_sp_idb_26567_c0_g1_i1;Haliotis_sp_CLC_2527_c0_g1_i1	Haliotis_sp_idb_26568_c0_g1_i1	568	583	yes	no	2	5.4553e-05	113.28	41435000	325		6
SQPVPQQNPQMGSK	QQQSYQSKSQPVPQQN	QNPQMGSKNGVGQPAY	K	S	Q	S	K	N	14	0	1524.74	Haliotis_sp_idb_8012_c0_g1_i1	Haliotis_sp_idb_8012_c0_g1_i1	981	994	yes	yes	2	0.00048573	94.673	7538300	429		2
SQQLTPGRPPLYR	QLNHMDPRSQQLTPGR	PGRPPLYRDRQINIRP	R	S	Q	Y	R	D	13	1	1511.82	Haliotis_sp_Tri_45070_c0_g1_i1	Haliotis_sp_Tri_45070_c0_g1_i1	600	612	yes	yes	2;3	2.2398e-06	118.87	2111600000			15
SQVGMGNGFQDHPLSR	RMGPTQLRSQVGMGNG	FQDHPLSRNDPTNPNT	R	S	Q	S	R	N	16	0	1728.8	Haliotis_sp_idb_3591_c0_g1_i1	Haliotis_sp_idb_3591_c0_g1_i1	443	458	yes	yes	2;3	3.893e-09	130.01	924280000	382		22
SQVNCLPCEK	EQNKHCPKSQVNCLPC	VNCLPCEKRIPSCVGL	K	S	Q	E	K	R	10	0	1233.55	Haliotis_sp_idb_1745_c0_g1_i1	Haliotis_sp_idb_1745_c0_g1_i1	1713	1722	yes	yes	2	0.0022909	133.42	36244000			2
SRDNLHELHLAADQR	SHVRSNRKSRDNLHEL	LHLAADQRLGRASHLQ	K	S	R	Q	R	L	15	1	1773.89	Haliotis_sp_idb_3591_c0_g1_i1	Haliotis_sp_idb_3591_c0_g1_i1	1206	1220	yes	yes	4	7.9477e-05	111.22	128390000			5
SREDVLPVSEAYYHVGVR	PPLQGSGKSREDVLPV	AYYHVGVRNATNGSKK	K	S	R	V	R	N	18	1	2075.04	Haliotis_sp_idb_12174_c0_g1_i1;Haliotis_sp_CLC_8754_c0_g1_i1	Haliotis_sp_idb_12174_c0_g1_i1	431	448	no	no	3;4	1.4468e-31	145.91	341010000			15
SREPGETEGK	AWMSASRKSREPGETE	EPGETEGKGRSSGSAA	K	S	R	G	K	G	10	1	1088.51	Haliotis_sp_Tri_108584_c0_g1_i1	Haliotis_sp_Tri_108584_c0_g1_i1	386	395	yes	yes	2;3	0.00087688	145.23	32688000			7
SRFPTPQQALAR	KPHVPKTKSRFPTPQQ	TPQQALARSLPRSDIR	K	S	R	A	R	S	12	1	1370.74	Haliotis_sp_idb_6290_c0_g1_i1	Haliotis_sp_idb_6290_c0_g1_i1	552	563	yes	yes	3	0.0018552	83.182	13089000			1
SSASSMNLGYIFMR	NMSRUPCRSSASSMNL	NLGYIFMRLAUPWSTS	R	S	S	M	R	L	14	0	1562.72	comp105612_c1_seq2_5 len=7719 path=[7914:0-134 8049:135-150 8065:151-329 8244:330-344 8259:345-381 8297:382-1248 9164:1249-1251 9167:1252-1633 9549:1634-1645 9561:1646-2237 10153:2238-2246 10162:2247-4038 11954:4039-4047 18717:4048-4069 12201:4070-4250 12382:4251-4278 12410:4279-4317 12449:4318-4324 12456:4325-4457 12589:4458-4461 12593:4462-5991 14123:5992-5998 14130:5999-7029 15161:7030-7491 15…	comp105612_c1_seq2_5 len=7719 path=[7914:0-134 8049:135-150 8065:151-329 8244:330-344 8259:345-381 8297:382-1248 9164:1249-1251 9167:1252-1633 9549:1634-1645 9561:1646-2237 10153:2238-2246 10162:2247-4038 11954:4039-4047 18717:4048-4069 12201:4070-4250 12382:4251-4278 12410:4279-4317 12449:4318-4324 12456:4325-4457 12589:4458-4461 12593:4462-5991 14123:5992-5998 14130:5999-7029 15161:7030-7491 15…	403	416	yes	no	2	0.0041424	72.705	20207000	23		2
SSATVKRYFSK	________________	TVKRYFSKSGCILSDT	-	S	S	S	K	S	11	2	1272.68	comp94623_c0_seq2_1 len=1984 path=[2115:0-48 2079:49-83 9938:84-84 6447:85-86 6449:87-1409 7776:1410-1777 8144:1778-1953 8320:1954-1983];comp94623_c0_seq3_1 len=1999 path=[2115:0-48 2079:49-83 9938:84-84 6447:85-86 6449:87-1409 7776:1410-1777 8408:1778-1792 8144:1793-1968 8320:1969-1998]	comp94623_c0_seq2_1 len=1984 path=[2115:0-48 2079:49-83 9938:84-84 6447:85-86 6449:87-1409 7776:1410-1777 8144:1778-1953 8320:1954-1983]	1	11	yes	no	2	0.0050017	74.841	4564600		9	1
SSDGYGWNYGNQNR	KWNRWDSRSSDGYGWN	WNYGNQNRWGSRRGVD	R	S	S	N	R	W	14	0	1616.66	Haliotis_sp_Tri_64952_c0_g1_i1	Haliotis_sp_Tri_64952_c0_g1_i1	58	71	yes	yes	2	1.3455e-32	186.58	240450000			16
SSFAEAAGYCR	CYWFSTIRSSFAEAAG	AEAAGYCRYLESHLAI	R	S	S	C	R	Y	11	0	1217.51	tr|F8J3D2|F8J3D2_HALLA Perlucin C protein OS=Haliotis laevigata GN=perlucin C PE=2 SV=1;tr|F8J3D1|F8J3D1_HALLA Perlucin B protein OS=Haliotis laevigata GN=perlucin B PE=2 SV=1;tr|F8J3D0|F8J3D0_HALLA Perlucin A2 protein OS=Haliotis laevigata GN=perlucin A2 PE=2 SV=1;sp|P82596|PLC_HALLA Perlucin OS=Haliotis laevigata PE=1 SV=3;tr|F8J3C9|F8J3C9_HALLA Perlucin A protein OS=Haliotis laevigata GN=perlu…	tr|F8J3D2|F8J3D2_HALLA Perlucin C protein OS=Haliotis laevigata GN=perlucin C PE=2 SV=1	39	49	no	no	2;3	2.4394e-14	185.96	2308300000			34
SSFVNSALTMR	SHLSLPRRSSFVNSAL	VNSALTMRHNTPVLRT	R	S	S	M	R	H	11	0	1211.6	Haliotis_sp_Tri_45070_c0_g1_i1	Haliotis_sp_Tri_45070_c0_g1_i1	993	1003	yes	yes	2;3	0.00020333	142.19	1859400000	507		27
SSGNKIEAYK	QFDLWCFKSSGNKIEA	GNKIEAYKNVPNFPSF	K	S	S	Y	K	N	10	1	1095.56	comp70759_c0_seq1_2 len=449 path=[1:0-87 89:88-101 103:102-218 220:219-370 372:371-448]	comp70759_c0_seq1_2 len=449 path=[1:0-87 89:88-101 103:102-218 220:219-370 372:371-448]	90	99	yes	yes	3	0.0087569	93.096	2077400			1
SSGNKIEAYKNVPNFPSFK	QFDLWCFKSSGNKIEA	VPNFPSFKGVCAHLDI	K	S	S	F	K	G	19	2	2126.08	comp70759_c0_seq1_2 len=449 path=[1:0-87 89:88-101 103:102-218 220:219-370 372:371-448]	comp70759_c0_seq1_2 len=449 path=[1:0-87 89:88-101 103:102-218 220:219-370 372:371-448]	90	108	yes	yes	3;4	1.1501e-08	81.003	74816000			3
SSGTTGVSGYYK	PASCKMTRSSGTTGVS	TGVSGYYKFSLRNVDS	R	S	S	Y	K	F	12	0	1205.56	Haliotis_sp_CLC_8815_c0_g1_i1;Haliotis_sp_idb_19915_c0_g1_i1;comp103351_c1_seq6_2 len=2894 path=[10370:0-316 2498:317-382 17439:383-385 17442:386-391 2573:392-462 2644:463-466 2648:467-1046 3228:1047-1058 17673:1059-1073 3255:1074-1088 3270:1089-1701 3883:1702-1729 3911:1730-1803 3985:1804-1817 3999:1818-2176 4358:2177-2190 18090:2191-2525 4707:2526-2528 4710:2529-2636 4818:2637-2644 4826:2645-26…	Haliotis_sp_CLC_8815_c0_g1_i1	194	205	yes	no	2	0.00074302	126.12	17758000			3
SSIHMHTGYNLQK	PLLGKANRSSIHMHTG	HTGYNLQKDIPVKEIL	R	S	S	Q	K	D	13	0	1514.73	Haliotis_sp_idb_5580_c0_g1_i1	Haliotis_sp_idb_5580_c0_g1_i1	798	810	yes	yes	3	8.3712e-06	132.5	18016000	415		6
SSIKLTRPEQSSSVASPAR	AQSEPTARSSIKLTRP	SSVASPARVSVSRPSS	R	S	S	A	R	V	19	2	2000.07	Haliotis_sp_CLC_73_c0_g1_i1	Haliotis_sp_CLC_73_c0_g1_i1	536	554	yes	yes	3	2.6718e-10	118.37	34616000			5
SSMSQSSDMMTRPNWR	SFLSDHPRSSMSQSSD	MMTRPNWRMSARSNSH	R	S	S	W	R	M	16	1	1899.8	Haliotis_sp_idb_3591_c0_g1_i1	Haliotis_sp_idb_3591_c0_g1_i1	696	711	yes	yes	3	4.0343e-08	97.797	129980000	383;384;385		19
SSNSVSGPASSASVR	TSIFPLQKSSNSVSGP	PASSASVRTGRSFVSS	K	S	S	V	R	T	15	0	1391.66	Haliotis_sp_idb_17035_c0_g1_i1	Haliotis_sp_idb_17035_c0_g1_i1	118	132	yes	yes	2	3.03e-05	115.8	628330000			11
SSSPGTNVASSIVR	YRLAATRRSSSPGTNV	NVASSIVRRPQPSLGG	R	S	S	V	R	R	14	0	1360.69	Haliotis_sp_Tri_121458_c0_g1_i1	Haliotis_sp_Tri_121458_c0_g1_i1	109	122	yes	yes	2;3	3.8815e-14	134.88	6239500000			56
SSSSWNLGGWNNVR	SVILGRRRSSSSWNLG	LGGWNNVRRSSWSTEP	R	S	S	V	R	R	14	0	1562.72	Haliotis_sp_Tri_64952_c0_g1_i1	Haliotis_sp_Tri_64952_c0_g1_i1	27	40	yes	yes	2	2.9806e-29	181.98	485150000			21
SSTDEIILVTK	QVTEFPIKSSTDEIIL	DEIILVTKEKPDGYTV	K	S	S	T	K	E	11	0	1204.66	Haliotis_sp_Tri_4113_c0_g1_i1;Haliotis_sp_Tri_4117_c0_g1_i1;Haliotis_sp_idb_23519_c0_g1_i1	Haliotis_sp_Tri_4113_c0_g1_i1	40	50	yes	no	2	0.0032849	111.94	30288000			2
SSTFNTQSTNR	NMMTQGPRSSTFNTQS	FNTQSTNRNYPMWGQQ	R	S	S	N	R	N	11	0	1241.56	Haliotis_sp_CLC_1125_c0_g1_i1	Haliotis_sp_CLC_1125_c0_g1_i1	854	864	yes	yes	2	1.0546e-05	155.97	7857600			4
SSTMPMSSAAQSPPR	QKITDNGRSSTMPMSS	SAAQSPPRVQSRVPTP	R	S	S	P	R	V	15	0	1533.69	Haliotis_sp_idb_8012_c0_g1_i1	Haliotis_sp_idb_8012_c0_g1_i1	508	522	yes	yes	2;3	5.2819e-05	95.981	14478000	430;431		8
SSTNVYQINQPSSNSQSFHQPQMK	MNSQLGHKSSTNVYQI	SFHQPQMKSISMNQPD	K	S	S	M	K	S	24	0	2736.26	Haliotis_sp_idb_26568_c0_g1_i1;Haliotis_sp_idb_26567_c0_g1_i1	Haliotis_sp_idb_26568_c0_g1_i1	634	657	yes	no	3	3.447e-16	96.591	54340000	326		3
SSTWEEMAPEDK	SNVVSENKSSTWEEMA	EEMAPEDKARSASNLL	K	S	S	D	K	A	12	0	1408.58	Haliotis_sp_Tri_129647_c0_g1_i1;comp92139_c0_seq1_6 len=4232 path=[4311:0-46 4358:47-49 4361:50-618 4930:619-1740 6052:1741-2273 6585:2274-3976 8288:3977-3984 8296:3985-4201 36:4202-4219 54:4220-4220 26:4221-4231];comp92139_c0_seq2_6 len=4253 path=[4311:0-46 4358:47-49 4361:50-618 8678:619-639 4930:640-1761 6052:1762-2294 6585:2295-3997 8288:3998-4005 8296:4006-4222 36:4223-4240 54:4241-4241 26:4…	Haliotis_sp_Tri_129647_c0_g1_i1	333	344	yes	no	2	0.0012886	98.105	13721000	81		2
SSVCPLYPQAR	TCWFNPCRSSVCPLYP	CPLYPQARCSLLYLRC	R	S	S	A	R	C	11	0	1276.62	Haliotis_sp_Tri_14507_c0_g1_i1	Haliotis_sp_Tri_14507_c0_g1_i1	44	54	yes	yes	2	5.0189e-07	120.76	12209000			7
SSWSTEPEK	GGWNNVRRSSWSTEPE	SWSTEPEKWNRWDSRS	R	S	S	E	K	W	9	0	1049.47	Haliotis_sp_Tri_64952_c0_g1_i1	Haliotis_sp_Tri_64952_c0_g1_i1	42	50	yes	yes	2	0.0098088	128.86	18613000			3
STPQTSGSPSLGQNSPVNNKPAPSAK	NIPPQYGRSTPQTSGS	NKPAPSAKGNLVLPLN	R	S	T	A	K	G	26	1	2550.27	Haliotis_sp_idb_34528_c0_g1_i1	Haliotis_sp_idb_34528_c0_g1_i1	224	249	yes	yes	3	8.9202e-25	119.76	855120000			14
STSQGNVQNHQQAVVR	SASNASNKSTSQGNVQ	NHQQAVVRHTQMLHHV	K	S	T	V	R	H	16	0	1751.87	Haliotis_sp_idb_5580_c0_g1_i1	Haliotis_sp_idb_5580_c0_g1_i1	689	704	yes	yes	3	8.8846e-19	131.66	37975000			10
STTGGNNAWYYQMICK	SSRSPTTRSTTGGNNA	WYYQMICKNSYAPLMQ	R	S	T	C	K	N	16	0	1892.82	Haliotis_sp_Tri_64952_c0_g1_i1	Haliotis_sp_Tri_64952_c0_g1_i1	134	149	yes	yes	2;3	2.3991e-15	151.41	1861700000	511		15
STTTIDIQHSASPLPK	VHSAYNTKSTTTIDIQ	HSASPLPKAAAPQGTL	K	S	T	P	K	A	16	0	1694.88	Haliotis_sp_Tri_18127_c0_g1_i1	Haliotis_sp_Tri_18127_c0_g1_i1	296	311	yes	yes	2;3	3.2081e-51	207.21	99495000			7
SVTEQGAELSNEER	DDMAACMKSVTEQGAE	AELSNEERNLLSVAYK	K	S	V	E	R	N	14	0	1547.71	comp64599_c0_seq2_6 len=1464 path=[3017:0-1301 2878:1302-1463]	comp64599_c0_seq2_6 len=1464 path=[3017:0-1301 2878:1302-1463]	66	79	yes	yes	2	0.00018546	119.77	9281500			1
SVYEPVEFEIQER	NLTRDDTKSVYEPVEF	VEFEIQERTGGKVTPP	K	S	V	E	R	T	13	0	1623.78	Haliotis_sp_idb_18575_c0_g1_i1	Haliotis_sp_idb_18575_c0_g1_i1	226	238	yes	yes	2;3	1.6272e-05	106.32	202010000			12
SWIDTNHMNR	EFIRQDCRSWIDTNHM	IDTNHMNRWCEQNCLG	R	S	W	N	R	W	10	0	1272.57	Haliotis_sp_CLC_1125_c0_g1_i1	Haliotis_sp_CLC_1125_c0_g1_i1	939	948	yes	yes	2;3	0.0021451	115.78	196310000	201		14
SYLILVLLPATGQK	GLKMEKDKSYLILVLL	LLPATGQKNEEKAISK	K	S	Y	Q	K	N	14	0	1514.91	Haliotis_sp_Tri_41929_c0_g1_i1;comp105740_c0_seq2_6 len=2567 path=[2926:0-41 10721:42-56 6336:57-163 6443:164-172 10788:173-189 10805:190-195 10811:196-215 3142:216-329 10883:330-334 10888:335-337 10891:338-417 3344:418-423 3350:424-447 10961:448-452 10966:453-540 6664:541-543 3470:544-638 11063:639-640 3567:641-641 3568:642-711 3638:712-715 3642:716-739 11118:740-747 6091:748-784 3711:785-846 11…	Haliotis_sp_Tri_41929_c0_g1_i1	160	173	yes	no	2	0.0013204	95.428	5564400			1
SYVPKPQIQTSLQPIR	RFPKEFPKSYVPKPQI	QTSLQPIRVHYPQMHG	K	S	Y	I	R	V	16	1	1854.04	Haliotis_sp_idb_16318_c0_g1_i1	Haliotis_sp_idb_16318_c0_g1_i1	122	137	yes	yes	2;3	2.7496e-14	118.21	1548900000			28
TADTIIQSTTR	IQIALVNRTADTIIQS	TIIQSTTRSFAQGQPQ	R	T	A	T	R	S	11	0	1205.63	comp101644_c1_seq1_1 len=1326 path=[6320:0-664 6985:665-668 6989:669-1293 7614:1294-1325]	comp101644_c1_seq1_1 len=1326 path=[6320:0-664 6985:665-668 6989:669-1293 7614:1294-1325]	107	117	yes	yes	2	1.4297e-27	181.68	121740000			17
TALTQSAVNFFCQTYPGK	DPVNKNCRTALTQSAV	FCQTYPGKRAPNPINC	R	T	A	G	K	R	18	0	2031.97	Haliotis_sp_idb_1745_c0_g1_i1;Haliotis_sp_CLC_2232_c0_g1_i1	Haliotis_sp_idb_1745_c0_g1_i1	1632	1649	yes	no	2;3	2.1478e-32	137.32	32254000			4
TATPQQAQEVHEK	VWAIGTGKTATPQQAQ	QAQEVHEKLRGWLKSN	K	T	A	E	K	L	13	0	1465.72	comp23692_c0_seq1_3 len=1292 path=[1:0-1291]	comp23692_c0_seq1_3 len=1292 path=[1:0-1291]	177	189	yes	yes	3	9.9992e-11	120.84	791450			1
TCLAHSGQCICTR	QCSCINAKTCLAHSGQ	SGQCICTRGWTGIICQ	K	T	C	T	R	G	13	0	1562.68	Haliotis_sp_idb_14366_c0_g1_i1;Haliotis_sp_idb_14368_c0_g1_i1;comp106461_c0_seq3_2 len=3255 path=[22586:0-70 158:71-836 27518:837-838 27520:839-851 939:852-855 943:856-956 1044:957-963 1051:964-1375 1463:1376-1395 1483:1396-1448 1536:1449-1467 27822:1468-1674 27928:1675-1679 1767:1680-1680 1768:1681-1692 27945:1693-1703 1791:1704-1727 27975:1728-1758 22240:1759-1767 28011:1768-1769 1857:1770-1770…	Haliotis_sp_idb_14366_c0_g1_i1	453	465	yes	no	3	8.6903e-07	119.87	0			2
TCTNPAPAFNGQYCVGDDR	TLVVTSTRTCTNPAPA	QYCVGDDRTTSTKACN	R	T	C	D	R	T	19	0	2141.89	Haliotis_sp_idb_25730_c0_g1_i1;Haliotis_sp_idb_25731_c0_g1_i1;Haliotis_sp_idb_25733_c0_g1_i1	Haliotis_sp_idb_25730_c0_g1_i1	250	268	yes	no	3	1.104e-09	90.718	3875500			1
TCTPSVTTAALR	EVFDQLTRTCTPSVTT	SVTTAALRAFCSAHPD	R	T	C	L	R	A	12	0	1276.64	Haliotis_sp_idb_1745_c0_g1_i1;Haliotis_sp_CLC_2232_c0_g1_i1	Haliotis_sp_idb_1745_c0_g1_i1	511	522	yes	no	2	0.0068164	89.301	217030000			1
TCTTFPTQGR	YRIDSVARTCTTFPTQ	TTFPTQGRFVDQENVC	R	T	C	G	R	F	10	0	1167.53	Haliotis_sp_idb_52687_c0_g1_i1	Haliotis_sp_idb_52687_c0_g1_i1	120	129	yes	yes	2	0.00043328	113.93	4962100			2
TCTTFPVR	YNIDAEARTCTTFPVR	TCTTFPVRGNFGDQEN	R	T	C	V	R	G	8	0	980.475	Haliotis_sp_idb_22004_c0_g1_i1;Haliotis_sp_idb_22001_c0_g1_i1	Haliotis_sp_idb_22004_c0_g1_i1	122	129	no	no	2	0.018873	119.17	45323000			1
TDEATPYYQQIYNLR	DECAFEEKTDEATPYY	YQQIYNLRENCTAIVK	K	T	D	L	R	E	15	0	1873.88	Haliotis_sp_idb_18575_c0_g1_i1;Haliotis_sp_idb_18579_c0_g1_i1	Haliotis_sp_idb_18575_c0_g1_i1	137	151	yes	no	2;3	2.1517e-17	155.86	49914000			12
TDLKPIASR	SVFPTQERTDLKPIAS	DLKPIASRFTQEPAHQ	R	T	D	S	R	F	9	1	999.571	Haliotis_sp_Tri_45070_c0_g1_i1;Haliotis_sp_CLC_1969_c0_g1_i1	Haliotis_sp_Tri_45070_c0_g1_i1	59	67	yes	no	2	0.016481	108.15	15031000			1
TDTVSSHSHISAESR	IAGRNVPRTDTVSSHS	SHISAESRKSMNMMTA	R	T	D	S	R	K	15	0	1612.74	Haliotis_sp_idb_26568_c0_g1_i1;Haliotis_sp_idb_26567_c0_g1_i1;Haliotis_sp_CLC_2527_c0_g1_i1	Haliotis_sp_idb_26568_c0_g1_i1	171	185	yes	no	3;4	6.2159e-23	170.11	172670000			30
TEAASSVETSLPR	AADTTAARTEAASSVE	SVETSLPRVNSAPLPD	R	T	E	P	R	V	13	0	1346.67	Haliotis_sp_Tri_117880_c0_g1_i1;Haliotis_sp_idb_23329_c0_g1_i1	Haliotis_sp_Tri_117880_c0_g1_i1	50	62	no	no	2	1.0887e-06	147.26	437310000			5
TEEMSVEDVMLTSK	TALVEVTKTEEMSVED	EDVMLTSKVIQSLATQ	K	T	E	S	K	V	14	0	1597.72	Haliotis_sp_Tri_129647_c0_g1_i1;comp92139_c0_seq1_6 len=4232 path=[4311:0-46 4358:47-49 4361:50-618 4930:619-1740 6052:1741-2273 6585:2274-3976 8288:3977-3984 8296:3985-4201 36:4202-4219 54:4220-4220 26:4221-4231];comp92139_c0_seq2_6 len=4253 path=[4311:0-46 4358:47-49 4361:50-618 8678:619-639 4930:640-1761 6052:1762-2294 6585:2295-3997 8288:3998-4005 8296:4006-4222 36:4223-4240 54:4241-4241 26:4…	Haliotis_sp_Tri_129647_c0_g1_i1	280	293	yes	no	2	1.6496e-06	128.22	49429000	82;83		7
TEEQIETMKQDR	QPHEVQGKTEEQIETM	IETMKQDRHKLMFKNY	K	T	E	D	R	H	12	1	1506.7	comp83799_c2_seq1_1 len=820 path=[3192:0-768 3961:769-819];Haliotis_sp_idb_22374_c0_g1_i1;Haliotis_sp_CLC_8420_c0_g1_i1	comp83799_c2_seq1_1 len=820 path=[3192:0-768 3961:769-819]	146	157	yes	no	3	0.024956	61.344	1736000			1
TESGLVDIQIPECSTVIK	NDLPVTYKTESGLVDI	PECSTVIKYHSANPSL	K	T	E	I	K	Y	18	0	1988.01	Haliotis_sp_CLC_15249_c0_g1_i1;comp82445_c0_seq1_6 len=1140 path=[1118:0-286 1405:287-323 1442:324-368 1487:369-383 1502:384-1139]	Haliotis_sp_CLC_15249_c0_g1_i1	168	185	yes	no	2	4.2842e-24	158.45	12596000			3
TFDWVAPLNANPGTIIQFR	GRIAKKRKTFDWVAPL	PGTIIQFRSVIVEDKT	K	T	F	F	R	S	19	0	2159.12	Haliotis_sp_Tri_63049_c0_g1_i1	Haliotis_sp_Tri_63049_c0_g1_i1	174	192	yes	yes	2;3	4.415e-21	115.57	69997000			4
TFINGIEVIMK	DTVKRISRTFINGIEV	NGIEVIMKKGSKETRM	R	T	F	M	K	K	11	0	1263.69	Haliotis_sp_CLC_15249_c0_g1_i1;comp82445_c0_seq1_6 len=1140 path=[1118:0-286 1405:287-323 1442:324-368 1487:369-383 1502:384-1139]	Haliotis_sp_CLC_15249_c0_g1_i1	131	141	yes	no	2	0.028856	69.721	23784000	216		2
TFINGIEVIMKK	DTVKRISRTFINGIEV	GIEVIMKKGSKETRMI	R	T	F	K	K	G	12	1	1391.78	Haliotis_sp_CLC_15249_c0_g1_i1;comp82445_c0_seq1_6 len=1140 path=[1118:0-286 1405:287-323 1442:324-368 1487:369-383 1502:384-1139]	Haliotis_sp_CLC_15249_c0_g1_i1	131	142	yes	no	3	0.0064162	62.705	4341500	216		0
TFTGLQEPICVMDR	NRCPLDPRTFTGLQEP	EPICVMDRAECKRQEK	R	T	F	D	R	A	14	0	1665.79	Haliotis_sp_idb_42901_c0_g1_i1;Haliotis_sp_idb_42902_c0_g1_i1	Haliotis_sp_idb_42901_c0_g1_i1	98	111	yes	no	2	2.8884e-09	146.59	20040000	395		2
TFTLSTADNTLGAPASGPGTK	IGLALYGRTFTLSTAD	PASGPGTKGPYTREKG	R	T	F	T	K	G	21	0	2006	Haliotis_sp_CLC_2296_c0_g1_i1	Haliotis_sp_CLC_2296_c0_g1_i1	288	308	yes	yes	2	9.9768e-12	83.723	10561000			2
TFTSPNINEFR	CPAQTDVRTFTSPNIN	SPNINEFRFSFLAFKF	R	T	F	F	R	F	11	0	1324.64	comp101638_c0_seq5_5 len=1626 path=[2732:0-74 10580:75-88 10594:89-96 2829:97-107 2840:108-110 2843:111-137 7690:138-156 2889:157-160 2893:161-208 8024:209-223 10658:224-253 10688:254-275 3004:276-354 9007:355-414 3142:415-524 3252:525-1187 3915:1188-1601 10991:1602-1602 10992:1603-1625];comp101638_c0_seq1_5 len=2332 path=[2732:0-74 10580:75-88 10594:89-96 2829:97-107 2840:108-110 2843:111-137 76…	comp101638_c0_seq5_5 len=1626 path=[2732:0-74 10580:75-88 10594:89-96 2829:97-107 2840:108-110 2843:111-137 7690:138-156 2889:157-160 2893:161-208 8024:209-223 10658:224-253 10688:254-275 3004:276-354 9007:355-414 3142:415-524 3252:525-1187 3915:1188-1601 10991:1602-1602 10992:1603-1625]	230	240	yes	no	2	0.0030646	114.86	29915000			2
TFVSSTVSYLR	AGSPMMRKTFVSSTVS	SSTVSYLRSNGFDGLD	K	T	F	L	R	S	11	0	1258.66	comp79626_c0_seq1_4 len=1656 path=[1634:0-1091 2726:1092-1132 2767:1133-1655];Haliotis_sp_idb_43266_c0_g1_i1	comp79626_c0_seq1_4 len=1656 path=[1634:0-1091 2726:1092-1132 2767:1133-1655]	145	155	yes	no	2	0.0010915	113.22	53848000			8
TGAGVGNAHPVQQTGSSVR	RPRSPGHRTGAGVGNA	QQTGSSVREYQKTSVL	R	T	G	V	R	E	19	0	1821.91	Haliotis_sp_idb_8012_c0_g1_i1	Haliotis_sp_idb_8012_c0_g1_i1	553	571	yes	yes	2;3	2.1914e-24	145.88	938860000			26
TGDYIQHPR	TPDPCVGKTGDYIQHP	GDYIQHPRQCNLYIQC	K	T	G	P	R	Q	9	0	1085.53	Haliotis_sp_idb_44571_c0_g1_i1	Haliotis_sp_idb_44571_c0_g1_i1	560	568	yes	yes	3	0.0085016	92.838	3122800			2
TGEFNTLVVLK	VEVVVPFKTGEFNTLV	FNTLVVLKAMDALSVR	K	T	G	L	K	A	11	0	1219.68	Haliotis_sp_Tri_111928_c0_g1_i1;comp64272_c0_seq1_3 len=1172 path=[1150:0-1147 2298:1148-1171]	Haliotis_sp_Tri_111928_c0_g1_i1	203	213	yes	no	2	3.6258e-09	169.21	173810000			16
TGGDSVVTDLNGQK	LYKPENTKTGGDSVVT	VTDLNGQKHVVWSPND	K	T	G	Q	K	H	14	0	1389.67	Haliotis_sp_idb_36583_c0_g1_i1	Haliotis_sp_idb_36583_c0_g1_i1	180	193	yes	yes	2	6.6514e-40	206.18	112670000			11
TGGSPVIIETK	SFVQGTSRTGGSPVII	SPVIIETKAIRFIGST	R	T	G	T	K	A	11	0	1100.61	comp93489_c0_seq5_6 len=1766 path=[9351:0-270 9622:271-306 9658:307-469 3755:470-526 3812:527-620 3906:621-696 3982:697-996 4282:997-1143 4429:1144-1200 4486:1201-1320 10291:1321-1422 18596:1423-1424 12238:1425-1705 12519:1706-1765];comp93489_c0_seq14_6 len=1768 path=[9351:0-270 9622:271-306 9658:307-469 3755:470-526 3812:527-620 3906:621-696 3982:697-996 4282:997-1143 4429:1144-1200 4486:1201-13…	comp93489_c0_seq5_6 len=1766 path=[9351:0-270 9622:271-306 9658:307-469 3755:470-526 3812:527-620 3906:621-696 3982:697-996 4282:997-1143 4429:1144-1200 4486:1201-1320 10291:1321-1422 18596:1423-1424 12238:1425-1705 12519:1706-1765]	395	405	yes	no	2	0.00024594	147.63	154880000			6
TGISSLDSTSTGK	SANTVKIKTGISSLDS	LDSTSTGKGGQAGTSS	K	T	G	G	K	G	13	0	1252.61	Haliotis_sp_CLC_73_c0_g1_i1	Haliotis_sp_CLC_73_c0_g1_i1	388	400	yes	yes	2	2.5715e-13	158.58	3614100000			22
TGISSLDSTSTGKGGQAGTSSR	SANTVKIKTGISSLDS	GQAGTSSRDTPGNTKT	K	T	G	S	R	D	22	1	2053.99	Haliotis_sp_CLC_73_c0_g1_i1	Haliotis_sp_CLC_73_c0_g1_i1	388	409	yes	yes	3	3.1801e-30	132.83	7026300			2
TGPEPLYPSK	GTFFNSAKTGPEPLYP	PEPLYPSKGSSQSNNA	K	T	G	S	K	G	10	0	1087.56	Haliotis_sp_idb_8012_c0_g1_i1	Haliotis_sp_idb_8012_c0_g1_i1	171	180	yes	yes	2	0.00076913	129.88	66296000			3
TGPGAPTPFR	VVPFNRPRTGPGAPTP	PGAPTPFRILSHIHHS	R	T	G	F	R	I	10	0	999.514	Haliotis_sp_Tri_91824_c0_g1_i1	Haliotis_sp_Tri_91824_c0_g1_i1	290	299	yes	yes	2	0.0059401	115.7	17357000			1
TGRSFVSSAVSSPSR	PASSASVRTGRSFVSS	SAVSSPSRPAVSVSRP	R	T	G	S	R	P	15	1	1523.77	Haliotis_sp_idb_17035_c0_g1_i1	Haliotis_sp_idb_17035_c0_g1_i1	133	147	yes	yes	2;3	5.4958e-07	103.13	243990000			6
TGWQPPADAPSQGGGR	TSTGGGSRTGWQPPAD	APSQGGGRWQSPHHHQ	R	T	G	G	R	W	16	0	1580.73	Haliotis_sp_idb_4071_c0_g1_i1;Haliotis_sp_idb_4065_c0_g1_i1;Haliotis_sp_CLC_591_c0_g1_i1	Haliotis_sp_idb_4071_c0_g1_i1	121	136	yes	no	2	2.7119e-05	113.4	184000000			2
THEMEVPSTPR	QQQQQQVRTHEMEVPS	MEVPSTPRLNHKRIII	R	T	H	P	R	L	11	0	1282.6	Haliotis_sp_idb_12174_c0_g1_i1;Haliotis_sp_CLC_8754_c0_g1_i1	Haliotis_sp_idb_12174_c0_g1_i1	354	364	no	no	2;3	0.0011294	113.61	78153000	251		8
THVSGQATAQTAPAVGQDR	AEVYPISKTHVSGQAT	APAVGQDRSPVTDQTP	K	T	H	D	R	S	19	0	1893.93	Haliotis_sp_idb_27355_c0_g1_i1;comp30184_c0_seq1_4 len=604 path=[582:0-603]	Haliotis_sp_idb_27355_c0_g1_i1	473	491	yes	no	2;3	1.9151e-33	152	1130200000			17
TIHLSDIQISFK	MFELSTPKTIHLSDIQ	SDIQISFKTNIPKSER	K	T	I	F	K	T	12	0	1400.77	Haliotis_sp_Tri_12080_c0_g1_i1	Haliotis_sp_Tri_12080_c0_g1_i1	983	994	yes	yes	2	0.00067771	127.02	20856000			7
TITLEVEPSDTIENVK	FVKTLTGKTITLEVEP	SDTIENVKAKIQDKEG	K	T	I	V	K	A	16	0	1786.92	comp85993_c0_seq3_1 len=269 path=[1:0-25 2598:26-29 1290:30-56 1317:57-133 3005:134-185 3038:186-199 2517:200-215 1475:216-235 3070:236-245 3080:246-268];comp64346_c0_seq4_6 len=435 path=[457:0-206 227:207-227 970:228-434];comp64346_c0_seq2_6 len=435 path=[974:0-206 973:207-227 970:228-434];comp64346_c0_seq1_6 len=435 path=[457:0-206 922:207-227 971:228-434];comp85993_c0_seq1_3 len=458 path=[2343…	comp85993_c0_seq3_1 len=269 path=[1:0-25 2598:26-29 1290:30-56 1317:57-133 3005:134-185 3038:186-199 2517:200-215 1475:216-235 3070:236-245 3080:246-268]	41	56	yes	no	2;3	2.0197e-36	185.67	202560000			33
TIVSQEVLSR	RVQSENIKTIVSQEVL	VSQEVLSRTHGNYKLK	K	T	I	S	R	T	10	0	1130.63	Haliotis_sp_idb_12724_c0_g1_i1;comp82638_c0_seq1_6 len=2489 path=[2469:0-1041 3511:1042-1521 3991:1522-2488]	Haliotis_sp_idb_12724_c0_g1_i1	97	106	yes	no	2	1.8277e-06	146.11	45823000			5
TLDSSTGTISGR	DGTSVKDRTLDSSTGT	STGTISGRDRATDPVS	R	T	L	G	R	D	12	0	1193.59	Haliotis_sp_idb_3591_c0_g1_i1	Haliotis_sp_idb_3591_c0_g1_i1	978	989	yes	yes	2	1.9499e-10	138.42	348970000			16
TLGGHLASIHSDVENDLAHR	DDAENRCKTLGGHLAS	VENDLAHRLCDMTHGD	K	T	L	H	R	L	20	0	2141.06	Haliotis_sp_idb_10705_c0_g1_i1;Haliotis_sp_Tri_36495_c0_g1_i1	Haliotis_sp_idb_10705_c0_g1_i1	60	79	yes	no	3;4	1.287e-13	125.73	80373000			4
TLGIQLPSPQQQASNHR	DAISAFFRTLGIQLPS	QQQASNHRGW______	R	T	L	H	R	G	17	0	1873.98	Haliotis_sp_idb_20008_c0_g1_i1;comp45250_c0_seq1_3 len=312 path=[1:0-311];Haliotis_sp_Tri_79915_c0_g1_i1	Haliotis_sp_idb_20008_c0_g1_i1	620	636	yes	no	3	1.6457e-06	89.484	198640000			5
TLHPAPGFQGR	PAHQSVSKTLHPAPGF	PAPGFQGRVPLVPQQN	K	T	L	G	R	V	11	0	1179.61	Haliotis_sp_Tri_45070_c0_g1_i1	Haliotis_sp_Tri_45070_c0_g1_i1	80	90	yes	yes	2;3	5.4034e-08	136.96	923230000			18
TLISDCLANYEFNTATR	YYNCSKDRTLISDCLA	YEFNTATRRCQSLTYL	R	T	L	T	R	R	17	0	1987.93	Haliotis_sp_idb_1745_c0_g1_i1;Haliotis_sp_CLC_2232_c0_g1_i1	Haliotis_sp_idb_1745_c0_g1_i1	1466	1482	yes	no	2;3	2.8623e-10	107.98	37209000			2
TLNVESCMAVNGLTGSNR	LKDTAVFKTLNVESCM	NGLTGSNRKTQNLVQN	K	T	L	N	R	K	18	0	1921.9	Haliotis_sp_idb_18575_c0_g1_i1	Haliotis_sp_idb_18575_c0_g1_i1	267	284	yes	yes	2;3	1.4799e-24	158.58	45275000	293		4
TLSVFPTQER	KLKATLDKTLSVFPTQ	SVFPTQERTDLKPIAS	K	T	L	E	R	T	10	0	1176.61	Haliotis_sp_Tri_45070_c0_g1_i1;Haliotis_sp_CLC_1969_c0_g1_i1	Haliotis_sp_Tri_45070_c0_g1_i1	49	58	yes	no	2	1.948e-08	150.61	1273900000			4
TLTIPSHMGYGDTGSGEK	DMCVGEKRTLTIPSHM	GDTGSGEKIPPGATLK	R	T	L	E	K	I	18	0	1849.85	Haliotis_sp_CLC_4517_c0_g1_i1;comp94020_c0_seq1_3 len=1732 path=[1710:0-267 1978:268-280 1991:281-304 3478:305-310 2021:311-390 2101:391-394 2105:395-1286 2997:1287-1394 3105:1395-1462 5000:1463-1468 5006:1469-1542 3253:1543-1583 3294:1584-1706 5099:1707-1731]	Haliotis_sp_CLC_4517_c0_g1_i1	98	115	yes	no	3	2.4605e-06	80.738	136780000	244		5
TMAGNWETFTCPLGLIFIR	DGTVFEQRTMAGNWET	PLGLIFIREPCICGFS	R	T	M	I	R	E	19	0	2226.1	Haliotis_sp_idb_5218_c0_g1_i1;Haliotis_sp_idb_5212_c0_g1_i1	Haliotis_sp_idb_5218_c0_g1_i1	138	156	yes	no	2;3	4.0432e-49	158.98	166670000	405		12
TMMAGGGGTGAMATGLGGTMTGPGR	KQTMAGSKTMMAGGGG	GTMTGPGRVRDLVLPY	K	T	M	G	R	V	25	0	2196.97	Haliotis_sp_idb_8012_c0_g1_i1	Haliotis_sp_idb_8012_c0_g1_i1	1475	1499	yes	yes	3	4.162e-97	160.2	881470000	432;433;434;435		24
TMSCAVGTAYSQATCECSILVK	FIPGTGWKTMSCAVGT	CECSILVKNDDRVKPG	K	T	M	V	K	N	22	0	2436.08	Haliotis_sp_CLC_4_c0_g1_i1;Haliotis_sp_Tri_11338_c0_g1_i1	Haliotis_sp_CLC_4_c0_g1_i1	47	68	yes	no	2;3;4	1.6692e-91	177	1222400000	240		17
TMSCAVGTAYSQATCECSILVKNDDR	FIPGTGWKTMSCAVGT	ILVKNDDRVKPGYGWK	K	T	M	D	R	V	26	1	2936.28	Haliotis_sp_CLC_4_c0_g1_i1;Haliotis_sp_Tri_11338_c0_g1_i1	Haliotis_sp_CLC_4_c0_g1_i1	47	72	yes	no	3;4	3.01e-34	124.19	286940000	240		11
TMSVIIHLNVGDPVLVR	IQRYYSSKTMSVIIHL	VGDPVLVRKRYDKKNA	K	T	M	V	R	K	17	0	1862.04	Haliotis_sp_Tri_8786_c0_g1_i1;Haliotis_sp_Tri_8788_c0_g1_i1	Haliotis_sp_Tri_8786_c0_g1_i1	119	135	yes	no	3	1.965e-06	85.988	12397000	521		2
TMTECFLDVCLYK	MTSRELIRTMTECFLD	FLDVCLYKTPPCDVIT	R	T	M	Y	K	T	13	0	1678.74	Haliotis_sp_CLC_15249_c0_g1_i1;comp82445_c0_seq1_6 len=1140 path=[1118:0-286 1405:287-323 1442:324-368 1487:369-383 1502:384-1139]	Haliotis_sp_CLC_15249_c0_g1_i1	297	309	yes	no	2	0.0005168	105.65	18724000	217		2
TNDVNIISGSLPLDSK	TSTQIFKKTNDVNIIS	GSLPLDSKKTPPPLLQ	K	T	N	S	K	K	16	0	1671.87	Haliotis_sp_Tri_12080_c0_g1_i1	Haliotis_sp_Tri_12080_c0_g1_i1	462	477	yes	yes	2;3	1.8534e-28	178.14	86217000			9
TNLPFNNGCVPDDAK	KRTCKKTKTNLPFNNG	GCVPDDAKQVFDMTIG	K	T	N	A	K	Q	15	0	1660.75	Haliotis_sp_Tri_16732_c0_g1_i1;comp103384_c0_seq2_4 len=1187 path=[1163:0-170 5826:171-172 5828:173-203 1367:204-205 1369:206-224 5878:225-251 5905:252-305 1469:306-345 5962:346-377 2887:378-401 6002:402-403 6004:404-411 6012:412-414 1576:415-415 1577:416-440 1602:441-475 6038:476-481 6044:482-488 1650:489-521 1683:522-525 6072:526-539 6086:540-575 6105:576-589 6119:590-596 1758:597-605 6131:606-…	Haliotis_sp_Tri_16732_c0_g1_i1	111	125	no	no	2	0.00063418	93.909	15401000			1
TNLPQAILK	RDTPGNTKTNLPQAIL	NLPQAILKALSPSSSS	K	T	N	L	K	A	9	0	996.597	Haliotis_sp_CLC_73_c0_g1_i1	Haliotis_sp_CLC_73_c0_g1_i1	417	425	yes	yes	2	0.011286	125.82	1673800000			7
TNLQCPSNTYCK	FGNQVSCRTNLQCPSN	CPSNTYCKNPGICCYR	R	T	N	C	K	N	12	0	1484.64	Haliotis_sp_CLC_608_c0_g1_i1;tr|O44341|O44341_HALRU Lustrin A OS=Haliotis rufescens PE=2 SV=1	Haliotis_sp_CLC_608_c0_g1_i1	153	164	yes	no	2	1.6643e-24	190.46	390400000			17
TNPEIHAAPSDVQLNK	PQGTLQEKTNPEIHAA	PSDVQLNKLPHFSEPV	K	T	N	N	K	L	16	0	1732.87	Haliotis_sp_Tri_18127_c0_g1_i1	Haliotis_sp_Tri_18127_c0_g1_i1	323	338	yes	yes	2;3	2.6571e-07	109.79	165690000			6
TNPGNLEFDGTCK	SRKTCPVKTNPGNLEF	LEFDGTCKDTNNSASS	K	T	N	C	K	D	13	0	1451.64	Haliotis_sp_CLC_8815_c0_g1_i1;Haliotis_sp_idb_19915_c0_g1_i1;comp103351_c1_seq6_2 len=2894 path=[10370:0-316 2498:317-382 17439:383-385 17442:386-391 2573:392-462 2644:463-466 2648:467-1046 3228:1047-1058 17673:1059-1073 3255:1074-1088 3270:1089-1701 3883:1702-1729 3911:1730-1803 3985:1804-1817 3999:1818-2176 4358:2177-2190 18090:2191-2525 4707:2526-2528 4710:2529-2636 4818:2637-2644 4826:2645-26…	Haliotis_sp_CLC_8815_c0_g1_i1	334	346	yes	no	2	0.00012792	128.21	69091000			3
TNPVVQSIIANPDMFTEMAETPAGIATIMK	LSLPKQARTNPVVQSI	AGIATIMKMMG_____	R	T	N	M	K	M	30	0	3189.58	Haliotis_sp_idb_17014_c0_g1_i1;Haliotis_sp_idb_17016_c0_g1_i1;Haliotis_sp_Tri_15512_c0_g1_i1	Haliotis_sp_idb_17014_c0_g1_i1	610	639	yes	no	3;4	4.317e-19	80.943	11257000	274;275;276		5
TNTLISYTGK	ANSVSGVRTNTLISYT	TLISYTGKLLASRNND	R	T	N	G	K	L	10	0	1096.58	Haliotis_sp_idb_27866_c0_g1_i1	Haliotis_sp_idb_27866_c0_g1_i1	44	53	yes	yes	2	0.00031765	152.54	524390000			5
TPDLFSFTIYGLR	NPKLVKNKTPDLFSFT	SFTIYGLRNVADKHGP	K	T	P	L	R	N	13	0	1528.79	Haliotis_sp_idb_7892_c0_g1_i1;comp104004_c0_seq4_5 len=1737 path=[4425:0-35 18479:36-51 4424:52-458 4883:459-461 4886:462-1736];comp104004_c0_seq2_5 len=2658 path=[1926:0-369 17363:370-373 2300:374-383 17370:384-391 17378:392-422 17431:423-439 3891:440-950 4402:951-958 4410:959-972 4424:973-1379 4883:1380-1382 4886:1383-2657]	Haliotis_sp_idb_7892_c0_g1_i1	222	234	yes	no	2	4.6288e-07	125.82	9353000			4
TPGATQVSGYGNTGSQGQSTSGGPR	GMQNQNSKTPGATQVS	QSTSGGPRPGNTQTSV	K	T	P	P	R	P	25	0	2351.07	Haliotis_sp_idb_8012_c0_g1_i1	Haliotis_sp_idb_8012_c0_g1_i1	1102	1126	yes	yes	3	5.001e-34	107.88	17957000			3
TPNSVCNNLANPR	CNVWYPYRTPNSVCNN	CNNLANPRWGSAPTQM	R	T	P	P	R	W	13	0	1455.69	Haliotis_sp_idb_25746_c0_g1_i1;Haliotis_sp_idb_25748_c0_g1_i1	Haliotis_sp_idb_25746_c0_g1_i1	90	102	yes	no	2	5.3815e-31	204.48	204190000			27
TPQSPSGPLWK	QAHNQISKTPQSPSGP	SPSGPLWKKAPETPWQ	K	T	P	W	K	K	11	0	1196.62	comp128817_c0_seq1_3 len=906 path=[1:0-905];Haliotis_sp_idb_42198_c0_g1_i1	comp128817_c0_seq1_3 len=906 path=[1:0-905]	116	126	yes	no	2	2.2848e-09	169.82	77351000			7
TPSGPVIYQAPR	RGVFQPSRTPSGPVIY	PVIYQAPRNILQKQSA	R	T	P	P	R	N	12	0	1284.68	Haliotis_sp_Tri_45070_c0_g1_i1	Haliotis_sp_Tri_45070_c0_g1_i1	202	213	yes	yes	2;3	1.0711e-10	149.49	4469900000			39
TPSVLISSQSSSSR	RMYNSRDKTPSVLISS	SSQSSSSRFSHKQPPP	K	T	P	S	R	F	14	0	1434.73	Haliotis_sp_CLC_1125_c0_g1_i1	Haliotis_sp_CLC_1125_c0_g1_i1	444	457	yes	yes	2	1.4037e-11	156.24	50977000			6
TPSYFVTR	PGQVTIEKTPSYFVTR	TPSYFVTREVPKKVFN	K	T	P	T	R	E	8	0	969.492	Haliotis_sp_Tri_123348_c0_g1_i1;comp98866_c0_seq1_1 len=3558 path=[1:0-163 165:164-165 167:166-323 325:324-2413 2415:2414-2430 2432:2431-2654 2658:2655-2725 2729:2726-2749 2753:2750-2843 2847:2844-2867 2871:2868-3005 3009:3006-3029 3033:3030-3057 3061:3058-3081 3085:3082-3089 3093:3090-3113 3117:3114-3133 3137:3134-3157 3161:3158-3177 3181:3178-3201 3205:3202-3392 3396:3393-3393 3397:3394-3417 34…	Haliotis_sp_Tri_123348_c0_g1_i1	251	258	yes	no	2	0.028052	109.11	4151900			1
TPVPTEEVQDR	TEEWSVPKTPVPTEEV	PTEEVQDRVGKGIAKF	K	T	P	D	R	V	11	0	1269.62	comp94109_c0_seq16_5 len=1066 path=[10494:0-336 1023:337-366 1053:367-448 1135:449-474 2707:475-497 2730:498-595 19145:596-599 1286:600-631 1318:632-662 1349:663-1065];comp94109_c0_seq6_5 len=1564 path=[10494:0-336 1023:337-366 1053:367-448 1135:449-474 2707:475-497 2730:498-595 2828:596-697 2930:698-718 19198:719-726 9404:727-1091 3631:1092-1099 1286:1100-1131 7188:1132-1250 5740:1251-1322 5812:…	comp94109_c0_seq16_5 len=1066 path=[10494:0-336 1023:337-366 1053:367-448 1135:449-474 2707:475-497 2730:498-595 19145:596-599 1286:600-631 1318:632-662 1349:663-1065]	207	217	yes	no	2	4.0255e-07	135.99	1531500000			9
TPVVATSFQQR	AGAVFESKTPVVATSF	VATSFQQRGVFQPSRT	K	T	P	Q	R	G	11	0	1232.65	Haliotis_sp_Tri_45070_c0_g1_i1	Haliotis_sp_Tri_45070_c0_g1_i1	184	194	yes	yes	2;3	1.1807e-57	225.22	12716000000			47
TPYNLKPSER	PDELGGPKTPYNLKPS	YNLKPSERLSPGDLLW	K	T	P	E	R	L	10	1	1203.62	Haliotis_sp_Tri_25106_c0_g1_i1	Haliotis_sp_Tri_25106_c0_g1_i1	150	159	yes	yes	2	0.0011608	149.96	7799500			1
TQDVANHGITPVAFR	VLGGTALKTQDVANHG	GITPVAFRLSVKVLKD	K	T	Q	F	R	L	15	0	1624.83	Haliotis_sp_idb_13824_c0_g1_i1	Haliotis_sp_idb_13824_c0_g1_i1	935	949	yes	yes	3	0.00013429	86.497	9752600			1
TQFVNDAISAFFR	QRMPEPQRTQFVNDAI	DAISAFFRTLGIQLPS	R	T	Q	F	R	T	13	0	1514.75	Haliotis_sp_idb_20008_c0_g1_i1;comp45250_c0_seq1_3 len=312 path=[1:0-311];Haliotis_sp_Tri_79915_c0_g1_i1	Haliotis_sp_idb_20008_c0_g1_i1	607	619	yes	no	2;3	2.1081e-36	184.87	182920000			14
TQFVQAHNQISK	ITNAPEAKTQFVQAHN	QAHNQISKTPQSPSGP	K	T	Q	S	K	T	12	0	1399.72	comp128817_c0_seq1_3 len=906 path=[1:0-905];Haliotis_sp_idb_42198_c0_g1_i1	comp128817_c0_seq1_3 len=906 path=[1:0-905]	104	115	yes	no	2;3	2.07e-30	205.87	26939000			6
TQNDQVNQLCR	HLVSIHSKTQNDQVNQ	DQVNQLCRKAGGSCWI	K	T	Q	C	R	K	11	0	1374.63	Haliotis_sp_idb_10705_c0_g1_i1;Haliotis_sp_Tri_36495_c0_g1_i1	Haliotis_sp_idb_10705_c0_g1_i1	216	226	yes	no	2	2.1957e-76	257.8	111970000			12
TQNLVQNSCPTIESFEVLR	GLTGSNRKTQNLVQNS	IESFEVLRGPPARNSD	K	T	Q	L	R	G	19	0	2234.1	Haliotis_sp_idb_18575_c0_g1_i1	Haliotis_sp_idb_18575_c0_g1_i1	286	304	yes	yes	3	9.8129e-09	81.807	1995000			1
TQPCVMNPTIPDLCR	PAFVAWQKTQPCVMNP	PTIPDLCRYNGDGLHV	K	T	Q	C	R	Y	15	0	1800.83	Haliotis_sp_idb_4071_c0_g1_i1;Haliotis_sp_idb_4065_c0_g1_i1	Haliotis_sp_idb_4071_c0_g1_i1	615	629	yes	no	2;3	7.7807e-07	93.237	335150000	390		13
TQPTSNLNHGDPALDGFLMQAIDR	SHTAEANKTQPTSNLN	FLMQAIDRAMSTQNSG	K	T	Q	D	R	A	24	0	2610.25	Haliotis_sp_Tri_18127_c0_g1_i1	Haliotis_sp_Tri_18127_c0_g1_i1	200	223	yes	yes	3	1.5221e-10	78.976	2667000	494		2
TSAESASPRPSLTISR	VVISRSSKTSAESASP	RPSLTISRSVVNRPGG	K	T	S	S	R	S	16	1	1658.86	Haliotis_sp_CLC_73_c0_g1_i1	Haliotis_sp_CLC_73_c0_g1_i1	472	487	yes	yes	2;3	4.0339e-16	119.45	3555000000			23
TSAVVNNYSQPNSQGLEAR	GNVDSQTRTSAVVNNY	NSQGLEARPVTPETST	R	T	S	A	R	P	19	0	2033.98	Haliotis_sp_Tri_45070_c0_g1_i1	Haliotis_sp_Tri_45070_c0_g1_i1	806	824	yes	yes	2;3	2.978e-17	111.77	26297000			3
TSDVQPDSR	VQNHAGFKTSDVQPDS	SDVQPDSRRQPVLLSA	K	T	S	S	R	R	9	0	1003.46	Haliotis_sp_Tri_12080_c0_g1_i1	Haliotis_sp_Tri_12080_c0_g1_i1	1406	1414	yes	yes	2	0.010095	128.27	3086000			2
TSEYSDDKNPESTGGSSR	SEQESKNKTSEYSDDK	ESTGGSSRKEWSVQNG	K	T	S	S	R	K	18	1	1915.8	Haliotis_sp_idb_3074_c0_g1_i1	Haliotis_sp_idb_3074_c0_g1_i1	1141	1158	yes	yes	3	2.5945e-20	118.31	1598800			2
TSFPELIDPASVMVK	GMRVQCGRTSFPELID	DPASVMVKDRSAYTNS	R	T	S	V	K	D	15	0	1632.84	Haliotis_sp_Tri_14507_c0_g1_i1	Haliotis_sp_Tri_14507_c0_g1_i1	176	190	yes	yes	2	5.9402e-05	118.08	35985000	481		7
TSGSNSVLNANQPPTGTAPDTSK	AASHTDLRTSGSNSVL	GTAPDTSKITLTPTFE	R	T	S	S	K	I	23	0	2243.07	Haliotis_sp_idb_44689_c0_g1_i1;Haliotis_sp_idb_44690_c0_g1_i1;Haliotis_sp_Tri_29190_c0_g1_i1	Haliotis_sp_idb_44689_c0_g1_i1	626	648	yes	no	3	8.9617e-14	83.064	23568000			1
TSHKSLLNNPYLMMMGDK	KGVAGLARTSHKSLLN	YLMMMGDKYFEVAALD	R	T	S	D	K	Y	18	1	2079	Haliotis_sp_Tri_119193_c0_g1_i1	Haliotis_sp_Tri_119193_c0_g1_i1	94	111	yes	yes	4	7.9689e-07	72.793	31091000	449;450;451		2
TSLDFVWQAPAGLNDHIVFR	THSNNQTKTSLDFVWQ	LNDHIVFRATFVESYS	K	T	S	F	R	A	20	0	2285.16	Haliotis_sp_Tri_28544_c0_g1_i1;Haliotis_sp_CLC_729_c0_g1_i1	Haliotis_sp_Tri_28544_c0_g1_i1	126	145	yes	no	3	1.6884e-23	107.97	21167000			6
TSLGPLPSQR	GGQSGVVRTSLGPLPS	LGPLPSQRGLFVPTTG	R	T	S	Q	R	G	10	0	1054.58	Haliotis_sp_Tri_14507_c0_g1_i1	Haliotis_sp_Tri_14507_c0_g1_i1	404	413	yes	yes	2	0.0023388	132.32	189920000			4
TSPTGSTELLVIANK	TDAALPLKTSPTGSTE	ELLVIANKGFSFNQVT	K	T	S	N	K	G	15	0	1529.83	Haliotis_sp_idb_68755_c0_g1_i1;comp49086_c0_seq1_6 len=655 path=[653:0-32 686:33-654]	Haliotis_sp_idb_68755_c0_g1_i1	60	74	yes	no	2	0.0015537	75.764	2015700			1
TSSDSTSNHLYTSQTGSLK	AKNTLHHKTSSDSTSN	TSQTGSLKDSIKQLIS	K	T	S	L	K	D	19	0	2012.93	Haliotis_sp_idb_7598_c0_g1_i1;Haliotis_sp_Tri_114598_c0_g1_i1	Haliotis_sp_idb_7598_c0_g1_i1	733	751	yes	no	3	2.9269e-26	149.47	490530000			7
TSSDSTSNHLYTSQTGSLKDSIK	AKNTLHHKTSSDSTSN	GSLKDSIKQLISDLFS	K	T	S	I	K	Q	23	1	2456.17	Haliotis_sp_idb_7598_c0_g1_i1;Haliotis_sp_Tri_114598_c0_g1_i1	Haliotis_sp_idb_7598_c0_g1_i1	733	755	yes	no	4	8.3999e-15	100.28	21749000			2
TTAPTAEPETSSTTSAK	TDTVSATRTTAPTAEP	TSSTTSAKATPSVAAT	R	T	T	A	K	A	17	0	1678.79	Haliotis_sp_idb_27866_c0_g1_i1	Haliotis_sp_idb_27866_c0_g1_i1	92	108	yes	yes	2	1.2376e-12	132.51	25016000			4
TTIDTCTVIGSIFMPAK	FYMCNNERTTIDTCTV	GSIFMPAKQQCMIPPT	R	T	T	A	K	Q	17	0	1853.93	Haliotis_sp_idb_1745_c0_g1_i1;Haliotis_sp_CLC_2232_c0_g1_i1	Haliotis_sp_idb_1745_c0_g1_i1	965	981	yes	no	2	1.4149e-14	141.55	25573000	288		6
TTIVSCPGTQQFDPITADCK	YFQCQDQRTTIVSCPG	DPITADCKIPGAPTIP	R	T	T	C	K	I	20	0	2238.03	Haliotis_sp_idb_1745_c0_g1_i1;Haliotis_sp_CLC_2232_c0_g1_i1	Haliotis_sp_idb_1745_c0_g1_i1	1309	1328	yes	no	3	5.4428e-12	82.609	19922000			2
TTIVTDTTR	TVSSTGGRTTIVTDTT	TIVTDTTRYLTNQQIH	R	T	T	T	R	Y	9	0	1006.53	Haliotis_sp_idb_7598_c0_g1_i1;Haliotis_sp_Tri_114598_c0_g1_i1;Haliotis_sp_CLC_9451_c0_g1_i1	Haliotis_sp_idb_7598_c0_g1_i1	646	654	yes	no	2	0.0037905	119.62	10548000			1
TTPTTSSQTQVEPK	VPGSQVAKTTPTTSSQ	SQTQVEPKRHIPSQGE	K	T	T	P	K	R	14	0	1503.74	Haliotis_sp_idb_6290_c0_g1_i1	Haliotis_sp_idb_6290_c0_g1_i1	673	686	yes	yes	2	2.3572e-05	122.97	17556000			4
TTTETLIAHPAR	DDVNPICKTTTETLIA	TLIAHPARCAQYYNCS	K	T	T	A	R	C	12	0	1309.7	Haliotis_sp_Tri_137628_c0_g1_i1	Haliotis_sp_Tri_137628_c0_g1_i1	34	45	yes	yes	2	2.8537e-21	186.46	47288000			7
TTTGGGEGNSLYVLGYNDFYPGIR	CVPVVVTRTTTGGGEG	NDFYPGIRDITVFDIP	R	T	T	I	R	D	24	0	2550.2	Haliotis_sp_Tri_31898_c0_g1_i1;Haliotis_sp_idb_24481_c0_g1_i1	Haliotis_sp_Tri_31898_c0_g1_i1	164	187	no	no	3	4.6691e-15	87.319	4921500			1
TTTIPGEGCHPALCPCEAGQK	KHGYCYQKTTTIPGEG	CPCEAGQKCTSVPSEN	K	T	T	Q	K	C	21	0	2283.01	Haliotis_sp_Tri_73035_c0_g1_i1	Haliotis_sp_Tri_73035_c0_g1_i1	595	615	yes	yes	3	1.1381e-23	105.79	3028400000			19
TVAGYTKPTLLPDR	RLRFHPTRTVAGYTKP	KPTLLPDRYVCARKVV	R	T	V	D	R	Y	14	1	1530.84	Haliotis_sp_Tri_25106_c0_g1_i1	Haliotis_sp_Tri_25106_c0_g1_i1	305	318	yes	yes	2;3	2.0128e-05	113.4	172780000			14
TVAKPPVPVDSDPITIR	TARKCIVKTVAKPPVP	DSDPITIRCAKESSKL	K	T	V	I	R	C	17	1	1804.01	Haliotis_sp_CLC_12_c0_g1_i1	Haliotis_sp_CLC_12_c0_g1_i1	223	239	yes	yes	3	5.6641e-06	76.176	3617800			1
TVDEDQLFTDEEYQK	FKKDDGWKTVDEDQLF	FTDEEYQKFVEEHHAQ	K	T	V	Q	K	F	15	0	1858.81	comp92223_c1_seq1_1 len=1422 path=[5715:0-199 5915:200-218 5934:219-467 17974:468-468 6184:469-484 6200:485-1421];comp92223_c1_seq2_1 len=1458 path=[5715:0-199 5915:200-218 5934:219-467 17951:468-470 15696:471-503 17974:504-504 6184:505-520 6200:521-1457];Haliotis_sp_Tri_135246_c0_g1_i1;Haliotis_sp_idb_2286_c0_g1_i1	comp92223_c1_seq1_1 len=1422 path=[5715:0-199 5915:200-218 5934:219-467 17974:468-468 6184:469-484 6200:485-1421]	364	378	yes	no	2	4.1177e-13	148.57	4854400			1
TVENSVNAKLSHPIEPR	IKEIVPVKTVENSVNA	LSHPIEPRLSPVPNTD	K	T	V	P	R	L	17	1	1890	Haliotis_sp_idb_27355_c0_g1_i1;comp30184_c0_seq1_4 len=604 path=[582:0-603]	Haliotis_sp_idb_27355_c0_g1_i1	510	526	yes	no	4	2.3274e-06	94.203	19033000			1
TVGHSNLMGGK	CNPRLSWRTVGHSNLM	HSNLMGGKRSLNAFGK	R	T	V	G	K	R	11	0	1099.54	Haliotis_sp_idb_10968_c0_g1_i1;comp112534_c0_seq1_2 len=422 path=[400:0-421];Haliotis_sp_idb_10969_c0_g1_i1	Haliotis_sp_idb_10968_c0_g1_i1	45	55	yes	no	2;3	0.0027314	98.902	51501000	30		9
TVGHSNLMGGKR	CNPRLSWRTVGHSNLM	SNLMGGKRSLNAFGKD	R	T	V	K	R	S	12	1	1255.65	Haliotis_sp_idb_10968_c0_g1_i1;comp112534_c0_seq1_2 len=422 path=[400:0-421];Haliotis_sp_idb_10969_c0_g1_i1	Haliotis_sp_idb_10968_c0_g1_i1	45	56	yes	no	3	0.00067919	93.839	8638000	30		3
TVQGGQGVYSR	TITPVTTRTVQGGQGV	GGQGVYSRLMHVFKML	R	T	V	S	R	L	11	0	1150.57	Haliotis_sp_idb_12176_c0_g1_i1;Haliotis_sp_Tri_16482_c0_g1_i1	Haliotis_sp_idb_12176_c0_g1_i1	264	274	yes	no	2	4.7787e-05	117.79	2522300			1
TVQNGMDQVPK	SNAPDDLKTVQNGMDQ	NGMDQVPKRLLSAFVR	K	T	V	P	K	R	11	0	1215.59	Haliotis_sp_Tri_25106_c0_g1_i1	Haliotis_sp_Tri_25106_c0_g1_i1	255	265	yes	yes	2	0.0065602	88.596	1390000	497		1
TVTAMDVVYALK	YTEHAKRKTVTAMDVV	MDVVYALKRQGRTLYG	K	T	V	L	K	R	12	0	1309.7	comp135434_c0_seq1_4 len=334 path=[312:0-333];comp150370_c0_seq1_4 len=306 path=[284:0-305];comp173339_c0_seq1_2 len=332 path=[310:0-331];comp222514_c0_seq1_3 len=364 path=[342:0-363]	comp135434_c0_seq1_4 len=334 path=[312:0-333]	83	94	yes	no	2	0.00031331	124.42	20994000	35		3
TVTSAQSVTSLASAGTDGLNHDADKPLNADVPHVSK	GAQLKTQKTVTSAQSV	ADVPHVSKLTPELARL	K	T	V	S	K	L	36	1	3602.78	Haliotis_sp_Tri_117880_c0_g1_i1;Haliotis_sp_idb_23862_c0_g1_i1	Haliotis_sp_Tri_117880_c0_g1_i1	153	188	yes	no	5	7.735e-34	80.721	76942000			3
TYATGQSVAVTLK	LNVTHGGRTYATGQSV	QSVAVTLKATRPEFTI	R	T	Y	L	K	A	13	0	1337.72	Haliotis_sp_Tri_61496_c0_g1_i1	Haliotis_sp_Tri_61496_c0_g1_i1	78	90	yes	yes	2	5.5096e-06	141.58	388330000			12
TYATSGGYEAHFNQR	EASVHGNKTYATSGGY	YEAHFNQRRPSRQPVP	K	T	Y	Q	R	R	15	0	1700.75	comp128817_c0_seq1_3 len=906 path=[1:0-905];Haliotis_sp_idb_42198_c0_g1_i1	comp128817_c0_seq1_3 len=906 path=[1:0-905]	69	83	yes	no	3	8.0696e-11	115.91	236010000			8
VAAGVLCELAQDK	SPIENIQRVAAGVLCE	LCELAQDKEAU_____	R	V	A	D	K	E	13	0	1372.7	comp133740_c0_seq1_1 len=1438 path=[1416:0-1437]	comp133740_c0_seq1_1 len=1438 path=[1416:0-1437]	465	477	yes	yes	2	0.0012855	107.65	16858000			4
VADLSCTCR	YTGINTCKVADLSCTC	ADLSCTCRFPSCFGQR	K	V	A	C	R	F	9	0	1080.47	Haliotis_sp_idb_1745_c0_g1_i1;Haliotis_sp_CLC_2232_c0_g1_i1	Haliotis_sp_idb_1745_c0_g1_i1	599	607	yes	no	2	0.003042	149.72	4812100			2
VAHAPVGQQVGLLGR	LLDPAVFRVAHAPVGQ	QQVGLLGRAVAGTSGG	R	V	A	G	R	A	15	0	1500.85	Haliotis_sp_Tri_1743_c0_g1_i1	Haliotis_sp_Tri_1743_c0_g1_i1	81	95	yes	yes	2;3	1.1354e-14	146.36	6260500000			44
VANSVTGTHTEPGVDTNINK	VENIATTKVANSVTGT	GVDTNINKSLWRIP__	K	V	A	N	K	S	20	0	2053.01	Haliotis_sp_idb_26836_c0_g1_i1	Haliotis_sp_idb_26836_c0_g1_i1	247	266	yes	yes	3	1.5274e-32	156.73	27037000			5
VAPEEHPVLLTEAPLNPK	HTFYNELRVAPEEHPV	TEAPLNPKANREKMTQ	R	V	A	P	K	A	18	0	1953.06	tr|B3TK83|B3TK83_HALDV Beta-actin 2 OS=Haliotis diversicolor PE=2 SV=1;tr|Q256S1|Q256S1_HALTU Actin OS=Haliotis tuberculata GN=actin PE=2 SV=1;tr|B3SNT2|B3SNT2_HALDV Actin OS=Haliotis diversicolor PE=2 SV=1;Haliotis_sp_Tri_131427_c0_g1_i1;comp103470_c1_seq20_6 len=1319 path=[18001:0-239 25907:240-242 1593:243-278 25943:279-283 25948:284-287 25952:288-331 21354:332-362 1713:363-373 26024:374-391 1…	tr|B3TK83|B3TK83_HALDV Beta-actin 2 OS=Haliotis diversicolor PE=2 SV=1	96	113	yes	no	3	1.8179e-07	90.453	99672000			5
VAPSTPVVQR	GLPAPAVRVAPSTPVV	PSTPVVQRVVPERRQL	R	V	A	Q	R	V	10	0	1052.6	Haliotis_sp_Tri_14507_c0_g1_i1	Haliotis_sp_Tri_14507_c0_g1_i1	103	112	yes	yes	2	0.003636	104.05	17011000			4
VAVVITDGMSK	YARPGVPKVAVVITDG	VITDGMSKNPGATAQA	K	V	A	S	K	N	11	0	1118.6	Haliotis_sp_Tri_63812_c0_g1_i1;Haliotis_sp_idb_25730_c0_g1_i1	Haliotis_sp_idb_25730_c0_g1_i1	20	30	no	no	2	0.0031899	97.734	284810000	307		16
VCSVGIPDECDTYLGQSVDGLDR	CQSMDEYKVCSVGIPD	QSVDGLDRMQAQYSQY	K	V	C	D	R	M	23	0	2554.13	Haliotis_sp_Tri_83476_c0_g1_i1	Haliotis_sp_Tri_83476_c0_g1_i1	302	324	yes	yes	3	3.9272e-21	96.016	36241000			2
VDCPVQSYCNTDPADR	FCGRGPSRVDCPVQSY	CNTDPADRFAVCCPN_	R	V	D	D	R	F	16	0	1895.78	Haliotis_sp_idb_35012_c0_g1_i1	Haliotis_sp_idb_35012_c0_g1_i1	90	105	yes	yes	3	1.8801e-05	75.911	577380			1
VDLQTQVQSAR	GQTIAWWKVDLQTQVQ	QTQVQSARIILYFRTN	K	V	D	A	R	I	11	0	1243.65	Haliotis_sp_Tri_103881_c0_g1_i1;comp106447_c0_seq14_3 len=668 path=[428:0-15 3717:16-16 3718:17-39 3741:40-75 3777:76-105 3807:106-129 558:130-140 569:141-144 573:145-159 588:160-162 591:163-163 592:164-176 3524:177-184 3532:185-237 3585:238-255 684:256-259 688:260-260 689:261-261 690:262-300 729:301-302 731:303-310 739:311-334 763:335-352 781:353-378 807:379-379 808:380-382 811:383-391 820:392-3…	Haliotis_sp_Tri_103881_c0_g1_i1	93	103	yes	no	2	2.8448e-14	185.25	93045000			15
VDTVAPPSSTAGEVK	PSFTQASRVDTVAPPS	SSTAGEVKVLQTAGTG	R	V	D	V	K	V	15	0	1456.74	Haliotis_sp_Tri_18127_c0_g1_i1	Haliotis_sp_Tri_18127_c0_g1_i1	357	371	yes	yes	2	0.00019727	105.14	521730000			8
VDVGDQYYHLR	________________	GDQYYHLRIFAPVPYM	K	V	D	L	R	I	11	0	1363.65	comp81444_c0_seq1_6 len=312 path=[1:0-45 47:46-50 52:51-98 100:99-139 1200:140-144 1205:145-173 602:174-213 215:214-245 247:246-256 258:257-311]	comp81444_c0_seq1_6 len=312 path=[1:0-45 47:46-50 52:51-98 100:99-139 1200:140-144 1205:145-173 602:174-213 215:214-245 247:246-256 258:257-311]	4	14	yes	yes	2;3	0.00067341	110.39	351420000			15
VEDVMHSGAAFAQR	RFNFDMGKVEDVMHSG	SGAAFAQREVKIIRKK	K	V	E	Q	R	E	14	0	1516.71	Haliotis_sp_CLC_303_c0_g1_i1	Haliotis_sp_CLC_303_c0_g1_i1	557	570	yes	yes	2;3	2.8486e-09	119.87	802260000	228		28
VEEMECPHGLYWDQDK	FDNNQLIKVEEMECPH	GLYWDQDKLTCNRPEE	K	V	E	D	K	L	16	0	2034.85	Haliotis_sp_idb_25730_c0_g1_i1;Haliotis_sp_idb_25731_c0_g1_i1	Haliotis_sp_idb_25730_c0_g1_i1	451	466	yes	no	3	2.1258e-07	123.02	45090000	308		4
VEGNFHYYYR	SMCDDRQKVEGNFHYY	GNFHYYYRMVHKRALI	K	V	E	Y	R	M	10	0	1346.6	Haliotis_sp_idb_13357_c0_g1_i1;Haliotis_sp_idb_13358_c0_g1_i1	Haliotis_sp_idb_13357_c0_g1_i1	544	553	yes	no	3	0.0020565	101.65	9540300			1
VEIIANDQGNR	VGVFQHGKVEIIANDQ	IANDQGNRTTPSYVAF	K	V	E	N	R	T	11	0	1227.62	Haliotis_sp_Tri_2770_c0_g1_i1;comp99703_c0_seq1_2 len=2817 path=[2795:0-1060 3856:1061-1739 4535:1740-1764 4560:1765-1802 4598:1803-1812 4608:1813-1836 4632:1837-2307 5103:2308-2429 5225:2430-2816];comp145818_c0_seq1_2 len=1024 path=[1002:0-1023];Haliotis_sp_idb_11270_c0_g1_i1;Haliotis_sp_idb_22145_c0_g1_i1;tr|Q17UC1|Q17UC1_HALTU 71kDa heat shock protein OS=Haliotis tuberculata GN=hsp71 PE=2 SV=1…	comp79549_c0_seq1_2 len=2081 path=[4331:0-15 2061:16-1969 4016:1970-2008 4058:2009-2080]	46	56	no	no	2	3.9932e-05	138.76	18905000			3
VELSDQMEFSGTGESLHGHLTLK	GHLNVRGRVELSDQME	LHGHLTLKQVGGSTGV	R	V	E	L	K	Q	23	0	2514.21	Haliotis_sp_Tri_45070_c0_g1_i1	Haliotis_sp_Tri_45070_c0_g1_i1	938	960	yes	yes	3;4	2.9268e-44	131.82	578270000	502		24
VENTFTPDECK	VCFADELKVENTFTPD	TFTPDECKRQSKKYDR	K	V	E	C	K	R	11	0	1338.58	Haliotis_sp_CLC_4517_c0_g1_i1;comp94020_c0_seq1_3 len=1732 path=[1710:0-267 1978:268-280 1991:281-304 3478:305-310 2021:311-390 2101:391-394 2105:395-1286 2997:1287-1394 3105:1395-1462 5000:1463-1468 5006:1469-1542 3253:1543-1583 3294:1584-1706 5099:1707-1731]	Haliotis_sp_CLC_4517_c0_g1_i1	27	37	yes	no	2	0.0024248	124.12	4874400			1
VENTFTPDECKR	VCFADELKVENTFTPD	FTPDECKRQSKKYDRL	K	V	E	K	R	Q	12	1	1494.68	Haliotis_sp_CLC_4517_c0_g1_i1;comp94020_c0_seq1_3 len=1732 path=[1710:0-267 1978:268-280 1991:281-304 3478:305-310 2021:311-390 2101:391-394 2105:395-1286 2997:1287-1394 3105:1395-1462 5000:1463-1468 5006:1469-1542 3253:1543-1583 3294:1584-1706 5099:1707-1731]	Haliotis_sp_CLC_4517_c0_g1_i1	27	38	yes	no	3	0.0013895	102.87	31226000			1
VEQTANVRPVPQTSGQPSYQTR	HDSNPLRKVEQTANVR	GQPSYQTRNQNPQGDP	K	V	E	T	R	N	22	1	2442.23	Haliotis_sp_idb_26568_c0_g1_i1;Haliotis_sp_idb_26567_c0_g1_i1;Haliotis_sp_CLC_2527_c0_g1_i1	Haliotis_sp_idb_26568_c0_g1_i1	217	238	yes	no	3	1.0297e-37	133.41	52130000			9
VFASSVSSQSTVPQNSR	RSVATGPRVFASSVSS	STVPQNSRSQSRGDAA	R	V	F	S	R	S	17	0	1779.88	Haliotis_sp_Tri_14507_c0_g1_i1	Haliotis_sp_Tri_14507_c0_g1_i1	263	279	yes	yes	2;3	7.515e-16	118.19	38874000			4
VFDPMTEDCGSEISTATLELFCAK	MKVCLGGKVFDPMTED	TLELFCAKNPTMIIPH	K	V	F	A	K	N	24	0	2720.2	Haliotis_sp_idb_1745_c0_g1_i1;Haliotis_sp_CLC_2232_c0_g1_i1	Haliotis_sp_idb_1745_c0_g1_i1	356	379	yes	no	3	5.4079e-44	126.02	10480000	289		3
VFLENVIR	EETRGVLKVFLENVIR	VFLENVIRDAVTYTEH	K	V	F	I	R	D	8	0	988.571	comp135434_c0_seq1_4 len=334 path=[312:0-333]	comp135434_c0_seq1_4 len=334 path=[312:0-333]	63	70	yes	yes	2	0.021176	151.29	112120000			1
VFQVEYAMK	STFSPDGRVFQVEYAM	FQVEYAMKAVENSSTA	R	V	F	M	K	A	9	0	1113.55	comp40524_c0_seq1_2 len=240 path=[1:0-168 170:169-239]	comp40524_c0_seq1_2 len=240 path=[1:0-168 170:169-239]	9	17	yes	yes	2	0.0152	93.649	3493500	46		1
VFSMQDFLR	SGAGWAQKVFSMQDFL	FSMQDFLRFISRQADA	K	V	F	L	R	F	9	0	1141.56	Haliotis_sp_idb_10705_c0_g1_i1;Haliotis_sp_Tri_36495_c0_g1_i1	Haliotis_sp_idb_10705_c0_g1_i1	548	556	yes	no	2	0.0060492	113.18	61369000	253		6
VGDNMEFQLR	TVPDAQTRVGDNMEFQ	DNMEFQLRSTTPISDF	R	V	G	L	R	S	10	0	1207.57	Haliotis_sp_CLC_1485_c0_g1_i1;Haliotis_sp_idb_12235_c0_g1_i1;comp101644_c0_seq2_4 len=5041 path=[1:0-618 620:619-713 715:714-1166 1168:1167-1220 1222:1221-2965 2967:2966-5040]	Haliotis_sp_CLC_1485_c0_g1_i1	533	542	yes	no	2	0.0028525	105.98	11092000	212		1
VGGNVFVVPSSSNTVYTDPMILAGYLR	PLSDWKTRVGGNVFVV	MILAGYLRAVKSGDLW	R	V	G	L	R	A	27	0	2855.45	Haliotis_sp_idb_16318_c0_g1_i1	Haliotis_sp_idb_16318_c0_g1_i1	173	199	yes	yes	3	1.1877e-26	100.62	133580000	264		6
VGISLLQPR	QSPPLKIRVGISLLQP	GISLLQPRMHVVGCQQ	R	V	G	P	R	M	9	0	981.597	comp22269_c0_seq1_5 len=456 path=[434:0-455]	comp22269_c0_seq1_5 len=456 path=[434:0-455]	106	114	yes	yes	2	0.016388	82.426	783880000		4	0
VGVNGFGR	RPVDKMVKVGVNGFGR	VGVNGFGRIGRLVTRA	K	V	G	G	R	I	8	0	804.424	comp109254_c0_seq1_3 len=1231 path=[1209:0-1230]	comp109254_c0_seq1_3 len=1231 path=[1209:0-1230]	19	26	yes	yes	2	0.017064	146.21	74185000			7
VGYQQQPQQQQPVQGGYQQKPQQPPQK	KSQQPPQKVGYQQQPQ	KPQQPPQKVGYQQHPQ	K	V	G	Q	K	V	27	1	3119.55	Haliotis_sp_idb_8012_c0_g1_i1	Haliotis_sp_idb_8012_c0_g1_i1	877	903	yes	yes	3;4	1.6138e-27	125.04	122520000			12
VHSVSSPEHVSGLK	LMKEFKGRVHSVSSPE	PEHVSGLKMEKDKSYL	R	V	H	L	K	M	14	0	1461.76	Haliotis_sp_Tri_41929_c0_g1_i1;comp105740_c0_seq2_6 len=2567 path=[2926:0-41 10721:42-56 6336:57-163 6443:164-172 10788:173-189 10805:190-195 10811:196-215 3142:216-329 10883:330-334 10888:335-337 10891:338-417 3344:418-423 3350:424-447 10961:448-452 10966:453-540 6664:541-543 3470:544-638 11063:639-640 3567:641-641 3568:642-711 3638:712-715 3642:716-739 11118:740-747 6091:748-784 3711:785-846 11…	Haliotis_sp_Tri_41929_c0_g1_i1	141	154	yes	no	3;4	7.6272e-05	116.19	80695000			9
VHYPQMHGYK	QTSLQPIRVHYPQMHG	YPQMHGYKHLQEQMKP	R	V	H	Y	K	H	10	0	1258.59	Haliotis_sp_idb_16318_c0_g1_i1	Haliotis_sp_idb_16318_c0_g1_i1	138	147	yes	yes	3;4	0.0020124	89.886	42983000	265		6
VIISAPSADAPMFVMGVNHEK	HLKGGAKRVIISAPSA	VMGVNHEKYDNSLKIV	R	V	I	E	K	Y	21	0	2212.1	comp109254_c0_seq1_3 len=1231 path=[1209:0-1230]	comp109254_c0_seq1_3 len=1231 path=[1209:0-1230]	132	152	yes	yes	3	1.0487e-10	88.176	92113000	27;28		9
VIKDFMIQGGDFTR	YKGSKFHRVIKDFMIQ	IQGGDFTRGDGTGGKS	R	V	I	T	R	G	14	1	1625.82	Haliotis_sp_Tri_97777_c0_g1_i1;comp88441_c0_seq3_1 len=1542 path=[1563:0-601 2165:602-827 4392:828-847 3856:848-849 2456:850-877 2484:878-1541];comp88441_c0_seq2_1 len=1583 path=[1563:0-601 2165:602-827 4392:828-847 4412:848-890 2456:891-918 2484:919-1582];comp59451_c0_seq1_4 len=672 path=[650:0-671]	Haliotis_sp_Tri_97777_c0_g1_i1	85	98	yes	no	3	0.006595	64.244	22569000	69		3
VINEPTAAALAYGLHK	LAGLEVFRVINEPTAA	ALAYGLHKKSDLQTVL	R	V	I	H	K	K	16	0	1666.9	Haliotis_sp_idb_2214_c0_g1_i1;comp106543_c0_seq12_5 len=1411 path=[3449:0-30 12683:31-58 3508:59-337 3787:338-349 17373:350-528 3978:529-529 3979:530-553 4003:554-889 4339:890-913 4363:914-1410];comp106543_c0_seq11_6 len=1451 path=[3409:0-23 14576:24-25 3435:26-39 3449:40-70 3480:71-98 3508:99-377 3787:378-389 17373:390-568 3978:569-569 3979:570-593 4003:594-929 4339:930-953 4363:954-1450];comp10…	Haliotis_sp_idb_2214_c0_g1_i1	202	217	yes	no	3	5.8379e-05	88.768	10969000			1
VIQSLATQSQDSKPK	EDVMLTSKVIQSLATQ	QSQDSKPKDEKAVKSI	K	V	I	P	K	D	15	1	1628.87	Haliotis_sp_Tri_129647_c0_g1_i1;comp92139_c0_seq1_6 len=4232 path=[4311:0-46 4358:47-49 4361:50-618 4930:619-1740 6052:1741-2273 6585:2274-3976 8288:3977-3984 8296:3985-4201 36:4202-4219 54:4220-4220 26:4221-4231];comp92139_c0_seq2_6 len=4253 path=[4311:0-46 4358:47-49 4361:50-618 8678:619-639 4930:640-1761 6052:1762-2294 6585:2295-3997 8288:3998-4005 8296:4006-4222 36:4223-4240 54:4241-4241 26:4…	Haliotis_sp_Tri_129647_c0_g1_i1	294	308	yes	no	2;3	1.4074e-16	157.68	164470000			12
VIQSLATQSQDSKPKDEK	EDVMLTSKVIQSLATQ	DSKPKDEKAVKSIVKN	K	V	I	E	K	A	18	2	2001.04	Haliotis_sp_Tri_129647_c0_g1_i1;comp92139_c0_seq1_6 len=4232 path=[4311:0-46 4358:47-49 4361:50-618 4930:619-1740 6052:1741-2273 6585:2274-3976 8288:3977-3984 8296:3985-4201 36:4202-4219 54:4220-4220 26:4221-4231];comp92139_c0_seq2_6 len=4253 path=[4311:0-46 4358:47-49 4361:50-618 8678:619-639 4930:640-1761 6052:1762-2294 6585:2295-3997 8288:3998-4005 8296:4006-4222 36:4223-4240 54:4241-4241 26:4…	Haliotis_sp_Tri_129647_c0_g1_i1	294	311	yes	no	3;4	1.3322e-24	159.81	83269000			13
VITDCGVTQSVSR	KNLTSDSKVITDCGVT	GVTQSVSRGRDTVTIV	K	V	I	S	R	G	13	0	1420.7	Haliotis_sp_Tri_61496_c0_g1_i1	Haliotis_sp_Tri_61496_c0_g1_i1	125	137	yes	yes	2	2.7162e-24	187.11	267870000			12
VIVNADQHMVNNNRPGR	PPYPRDVKVIVNADQH	VNNNRPGRFGQGEQGS	K	V	I	G	R	F	17	1	1932.97	Haliotis_sp_CLC_597_c0_g1_i1;comp109446_c0_seq1_5 len=447 path=[425:0-446]	Haliotis_sp_CLC_597_c0_g1_i1	68	84	yes	no	4	5.0431e-05	65.038	13790000	29		1
VIVTTLDER	FASIEYEKVIVTTLDE	IVTTLDERLAAMCKFD	K	V	I	E	R	L	9	0	1044.58	Haliotis_sp_idb_2652_c0_g1_i1	Haliotis_sp_idb_2652_c0_g1_i1	222	230	yes	yes	2	0.0057442	111.46	18211000			2
VKVMNADLATAVADK	DAKKKAGKVKVMNADL	LATAVADKVADAGCRI	K	V	K	D	K	V	15	1	1544.82	Haliotis_sp_idb_3591_c0_g1_i1	Haliotis_sp_idb_3591_c0_g1_i1	134	148	yes	yes	2;3	3.9011e-15	153.75	479820000	386		22
VLEASEEEANEEEQVK	KFKKILKKVLEASEEE	ANEEEQVKMTTALVEV	K	V	L	V	K	M	16	0	1831.83	Haliotis_sp_Tri_129647_c0_g1_i1;comp92139_c0_seq1_6 len=4232 path=[4311:0-46 4358:47-49 4361:50-618 4930:619-1740 6052:1741-2273 6585:2274-3976 8288:3977-3984 8296:3985-4201 36:4202-4219 54:4220-4220 26:4221-4231];comp92139_c0_seq2_6 len=4253 path=[4311:0-46 4358:47-49 4361:50-618 8678:619-639 4930:640-1761 6052:1762-2294 6585:2295-3997 8288:3998-4005 8296:4006-4222 36:4223-4240 54:4241-4241 26:4…	Haliotis_sp_Tri_129647_c0_g1_i1	254	269	yes	no	2;3	4.4307e-08	126.71	36701000			6
VLFEADLQHR	SNTGRVMKVLFEADLQ	FEADLQHREMPQQRST	K	V	L	H	R	E	10	0	1226.64	Haliotis_sp_idb_6290_c0_g1_i1	Haliotis_sp_idb_6290_c0_g1_i1	524	533	yes	yes	3	0.00041376	136.57	66784000			4
VLGNYLWNDYQCQK	EHCLELRRVLGNYLWN	WNDYQCQKPSHFICEK	R	V	L	Q	K	P	14	0	1799.83	tr|F8J3C9|F8J3C9_HALLA Perlucin A protein OS=Haliotis laevigata GN=perlucin A PE=2 SV=1	tr|F8J3C9|F8J3C9_HALLA Perlucin A protein OS=Haliotis laevigata GN=perlucin A PE=2 SV=1	126	139	yes	yes	2	0.0012533	97.69	19639000			1
VLGNYLWNDYQCQKPSHFICEK	EHCLELRRVLGNYLWN	PSHFICEKEL______	R	V	L	E	K	E	22	1	2798.29	tr|F8J3C9|F8J3C9_HALLA Perlucin A protein OS=Haliotis laevigata GN=perlucin A PE=2 SV=1	tr|F8J3C9|F8J3C9_HALLA Perlucin A protein OS=Haliotis laevigata GN=perlucin A PE=2 SV=1	126	147	yes	yes	3;4	2.7574e-15	91.276	26750000			4
VLMCDGLEVFK	LHYGGVERVLMCDGLE	CDGLEVFKADRCNCQE	R	V	L	F	K	A	11	0	1309.64	Haliotis_sp_idb_5218_c0_g1_i1	Haliotis_sp_idb_5218_c0_g1_i1	99	109	yes	yes	2	0.0010221	120.06	5571800000	406		22
VLMCDGLEVFKADR	LHYGGVERVLMCDGLE	LEVFKADRCNCQEIHD	R	V	L	D	R	C	14	1	1651.81	Haliotis_sp_idb_5218_c0_g1_i1	Haliotis_sp_idb_5218_c0_g1_i1	99	112	yes	yes	2;3	2.0339e-06	100.11	116770000	406		6
VLSLYPGFIR	EVYDILVRVLSLYPGF	SLYPGFIRRPTDHCAL	R	V	L	I	R	R	10	0	1163.67	Haliotis_sp_Tri_24151_c0_g1_i1	Haliotis_sp_Tri_24151_c0_g1_i1	106	115	yes	yes	2	4.2518e-05	136.57	2599100000			12
VLSVLIRPQK	SVPPTVPRVLSVLIRP	SVLIRPQKRRMPNRIK	R	V	L	Q	K	R	10	1	1151.74	Haliotis_sp_Tri_12080_c0_g1_i1	Haliotis_sp_Tri_12080_c0_g1_i1	759	768	yes	yes	2;3	4.073e-06	166.19	217410000			8
VLSVLIRPQKR	SVPPTVPRVLSVLIRP	VLIRPQKRRMPNRIKQ	R	V	L	K	R	R	11	2	1307.84	Haliotis_sp_Tri_12080_c0_g1_i1	Haliotis_sp_Tri_12080_c0_g1_i1	759	769	yes	yes	4	0.0016801	98.048	26320000			1
VLVSNSVCNSISPTLEVIHAQDR	QTGSTGVRVLVSNSVC	EVIHAQDRVCVNIKTN	R	V	L	D	R	V	23	0	2537.29	comp52297_c0_seq1_2 len=813 path=[791:0-812];Haliotis_sp_idb_10314_c0_g1_i1	comp52297_c0_seq1_2 len=813 path=[791:0-812]	116	138	yes	no	3	8.4686e-72	157.3	163980000			14
VMASGNLNK	TQFYDCQKVMASGNLN	MASGNLNKFVRECLFP	K	V	M	N	K	F	9	0	932.475	Haliotis_sp_idb_1745_c0_g1_i1;Haliotis_sp_CLC_2232_c0_g1_i1	Haliotis_sp_idb_1745_c0_g1_i1	400	408	yes	no	2	0.020947	88.177	5164100	290		1
VMASGNLNKFVR	TQFYDCQKVMASGNLN	GNLNKFVRECLFPQVF	K	V	M	V	R	E	12	1	1334.71	Haliotis_sp_idb_1745_c0_g1_i1;Haliotis_sp_CLC_2232_c0_g1_i1	Haliotis_sp_idb_1745_c0_g1_i1	400	411	yes	no	3	0.00058536	102.4	14980000	290		2
VMEAGKDTLPR	KGNDLQYKVMEAGKDT	AGKDTLPRWLVFSPKK	K	V	M	P	R	W	11	1	1215.63	Haliotis_sp_CLC_2877_c0_g1_i1;Haliotis_sp_idb_3129_c0_g1_i1;comp102281_c0_seq4_1 len=4840 path=[11773:0-133 5565:134-134 5566:135-785 6217:786-1212 6644:1213-2728 8160:2729-2746 8178:2747-3403 8835:3404-3917 15131:3918-3922 15136:3923-3927 15141:3928-3940 9372:3941-4640 10072:4641-4838 14334:4839-4839];comp102281_c0_seq5_3 len=4854 path=[13235:0-148 5566:149-799 6217:800-1226 6644:1227-2742 8160:…	Haliotis_sp_CLC_2877_c0_g1_i1	103	113	yes	no	3	0.013154	73.632	2729300	7		1
VMLGETNPADSKPGTIR	LNVVKTGRVMLGETNP	DSKPGTIRGDFCIQVG	R	V	M	I	R	G	17	1	1784.91	comp61890_c0_seq1_2 len=286 path=[264:0-285];comp24068_c0_seq1_6 len=656 path=[1:0-655]	comp61890_c0_seq1_2 len=286 path=[264:0-285]	66	82	yes	no	3	1.2278e-05	78.95	41448000	45		1
VMNADLATAVADK	KKKAGKVKVMNADLAT	LATAVADKVADAGCRI	K	V	M	D	K	V	13	0	1317.66	Haliotis_sp_idb_3591_c0_g1_i1	Haliotis_sp_idb_3591_c0_g1_i1	136	148	yes	yes	2;3	0.00014908	119.87	10234000000	386		50
VMNADLATAVADKVADAGCR	KKKAGKVKVMNADLAT	KVADAGCRIPCFDATT	K	V	M	C	R	I	20	1	2046.98	Haliotis_sp_idb_3591_c0_g1_i1	Haliotis_sp_idb_3591_c0_g1_i1	136	155	yes	yes	3	2.9932e-10	111.57	15969000	386		4
VNSAPLPDPVR	SVETSLPRVNSAPLPD	APLPDPVRDATAVPSG	R	V	N	V	R	D	11	0	1163.63	Haliotis_sp_Tri_117880_c0_g1_i1;Haliotis_sp_idb_23862_c0_g1_i1;Haliotis_sp_idb_23329_c0_g1_i1	Haliotis_sp_Tri_117880_c0_g1_i1	63	73	no	no	2	0.0062911	100.93	40640000			1
VPAINVNDSVTK	MMSNGILKVPAINVND	NVNDSVTKSKFDNLYG	K	V	P	T	K	S	12	0	1255.68	comp147991_c0_seq1_2 len=2031 path=[2009:0-2030]	comp147991_c0_seq1_2 len=2031 path=[2009:0-2030]	190	201	yes	yes	2	0.0021786	102.97	10878000			1
VPASSQYNQQNTAQKPGFNTPYGTQGIR	NSWNMQNKVPASSQYN	PYGTQGIRAPTSGPPA	K	V	P	I	R	A	28	1	3051.48	Haliotis_sp_idb_17014_c0_g1_i1;Haliotis_sp_idb_17016_c0_g1_i1;Haliotis_sp_Tri_15512_c0_g1_i1	Haliotis_sp_idb_17014_c0_g1_i1	455	482	yes	no	3;4	2.1121e-39	101.66	30806000			4
VPDIQADPGVR	EVGSPASRVPDIQADP	IQADPGVRIFSGNAAS	R	V	P	V	R	I	11	0	1165.61	Haliotis_sp_idb_5580_c0_g1_i1	Haliotis_sp_idb_5580_c0_g1_i1	228	238	yes	yes	2	0.0027815	121.02	81765000			7
VPDTYLCHGMK	LMPHVQPKVPDTYLCH	TYLCHGMKLNSSETYI	K	V	P	M	K	L	11	0	1319.6	Haliotis_sp_idb_14486_c0_g1_i1;comp103784_c0_seq4_5 len=1930 path=[22454:0-622 6128:623-751 6257:752-1488 6994:1489-1929];comp103784_c0_seq2_6 len=3095 path=[17195:0-71 17267:72-96 17292:97-853 18049:854-854 18050:855-875 25252:876-1229 18425:1230-1741 6082:1742-1771 6112:1772-1787 6128:1788-1916 6257:1917-2653 6994:2654-3094]	Haliotis_sp_idb_14486_c0_g1_i1	39	49	yes	no	3	0.021141	61.213	6953100			1
VPETSSNIDTTSR	LPTAAATKVPETSSNI	SNIDTTSRSTNSSQTS	K	V	P	S	R	S	13	0	1405.67	Haliotis_sp_idb_7598_c0_g1_i1	Haliotis_sp_idb_7598_c0_g1_i1	1527	1539	yes	yes	2	0.0012605	107.99	3224600			1
VPFDNQPLQKPQDPPPLIHSYNSQPNPK	NNKPSNIKVPFDNQPL	YNSQPNPKLSNIYGTQ	K	V	P	P	K	L	28	1	3194.61	Haliotis_sp_idb_8012_c0_g1_i1	Haliotis_sp_idb_8012_c0_g1_i1	653	680	yes	yes	4	6.373e-16	73.676	19390000			1
VPSCYAGSPR	EITKTLPRVPSCYAGS	SCYAGSPRADCTQTLQ	R	V	P	P	R	A	10	0	1092.5	Haliotis_sp_idb_4071_c0_g1_i1	Haliotis_sp_idb_4071_c0_g1_i1	653	662	yes	yes	2	0.011811	100.88	14334000			1
VPTPQTAATSPK	SPPRVQSRVPTPQTAA	QTAATSPKNHSPNYRP	R	V	P	P	K	N	12	0	1196.64	Haliotis_sp_idb_8012_c0_g1_i1	Haliotis_sp_idb_8012_c0_g1_i1	527	538	yes	yes	2	0.0010391	116.71	262070000			6
VQGCDYTGINTCK	DCAERVEKVQGCDYTG	YTGINTCKVADLSCTC	K	V	Q	C	K	V	13	0	1514.65	Haliotis_sp_idb_1745_c0_g1_i1;Haliotis_sp_CLC_2232_c0_g1_i1	Haliotis_sp_idb_1745_c0_g1_i1	586	598	yes	no	2	8.4471e-26	197.36	139700000			7
VQSQDPGIGGTTYSLQNR	LLLQGQNRVQSQDPGI	TTYSLQNRSPVPVYQP	R	V	Q	N	R	S	18	0	1919.93	Haliotis_sp_idb_54301_c0_g1_i1	Haliotis_sp_idb_54301_c0_g1_i1	16	33	yes	yes	2;3	3.904e-32	167.92	320510000			12
VQSRVPTPQTAATSPK	SAAQSPPRVQSRVPTP	QTAATSPKNHSPNYRP	R	V	Q	P	K	N	16	1	1666.9	Haliotis_sp_idb_8012_c0_g1_i1	Haliotis_sp_idb_8012_c0_g1_i1	523	538	yes	yes	3	0.00053457	72.433	14109000			1
VRDLVLPYR	GTMTGPGRVRDLVLPY	RDLVLPYRNKGTGLLG	R	V	R	Y	R	N	9	1	1129.66	Haliotis_sp_idb_8012_c0_g1_i1	Haliotis_sp_idb_8012_c0_g1_i1	1500	1508	yes	yes	2	0.006949	123.75	38554000			5
VSFAPYQSSEFR	IQKDCVEKVSFAPYQS	PYQSSEFRRRIGAVIP	K	V	S	F	R	R	12	0	1416.67	Haliotis_sp_Tri_25106_c0_g1_i1	Haliotis_sp_Tri_25106_c0_g1_i1	337	348	yes	yes	2	5.8412e-13	134.99	316810000			27
VSFNPDQLLPPSR	FGNCGGLKVSFNPDQL	DQLLPPSRDFYYYYGS	K	V	S	S	R	D	13	0	1468.77	Haliotis_sp_Tri_72839_c0_g1_i1	Haliotis_sp_Tri_72839_c0_g1_i1	270	282	yes	yes	2	1.1351e-06	112.08	25844000			2
VSGINSPAR	QGAVCCIRVSGINSPA	SGINSPARPRAPSLLD	R	V	S	A	R	P	9	0	899.482	Haliotis_sp_Tri_116352_c0_g1_i1	Haliotis_sp_Tri_116352_c0_g1_i1	542	550	no	no	2	0.0047246	115.71	6898500			2
VSGINSPARPR	QGAVCCIRVSGINSPA	INSPARPRAPSLLDPC	R	V	S	P	R	A	11	1	1152.64	Haliotis_sp_Tri_116352_c0_g1_i1	Haliotis_sp_Tri_116352_c0_g1_i1	542	552	no	no	2;3	1.0672e-08	168.3	983020000			16
VSLQSLTGNPTK	EGTSQFMKVSLQSLTG	SLTGNPTKHVNSFTGK	K	V	S	T	K	H	12	0	1243.68	Haliotis_sp_CLC_1125_c0_g1_i1	Haliotis_sp_CLC_1125_c0_g1_i1	405	416	yes	yes	2	4.5705e-17	176.87	1038000000			16
VSNANTANKFENMTVER	ASSTTMARVSNANTAN	FENMTVERARAVLSGS	R	V	S	E	R	A	17	1	1923.91	Haliotis_sp_idb_7598_c0_g1_i1;Haliotis_sp_Tri_114598_c0_g1_i1	Haliotis_sp_idb_7598_c0_g1_i1	1067	1083	yes	no	3	1.0072e-09	130.27	11816000	423		2
VSPDPEDPTQYFEK	YIHPECLRVSPDPEDP	DPTQYFEKVGTLTHRR	R	V	S	E	K	V	14	0	1650.74	Haliotis_sp_CLC_146_c0_g1_i1;Haliotis_sp_Tri_105374_c0_g1_i1;Haliotis_sp_idb_13068_c0_g1_i1	Haliotis_sp_CLC_146_c0_g1_i1	653	666	yes	no	2	0.0053011	79.614	16768000			1
VSPILLSQMCAYCR	IGPDETARVSPILLSQ	SQMCAYCRQQGNRPCI	R	V	S	C	R	Q	14	0	1696.81	comp91920_c0_seq3_1 len=597 path=[1:0-45 47:46-58 60:59-105 3114:106-130 3139:131-184 170:185-200 6194:201-255 241:256-280 266:281-547 533:548-571 4603:572-596]	comp91920_c0_seq3_1 len=597 path=[1:0-45 47:46-58 60:59-105 3114:106-130 3139:131-184 170:185-200 6194:201-255 241:256-280 266:281-547 533:548-571 4603:572-596]	148	161	yes	yes	2	1.7717e-05	116.51	74463000	77		7
VSQYPVGLTPVSGSDK	NIGHSNIRVSQYPVGL	TPVSGSDKDGIFQCSF	R	V	S	D	K	D	16	0	1632.84	Haliotis_sp_Tri_28544_c0_g1_i1;Haliotis_sp_CLC_729_c0_g1_i1;comp59223_c0_seq1_2 len=530 path=[1:0-47 49:48-413 415:414-471 1077:472-529]	Haliotis_sp_Tri_28544_c0_g1_i1	287	302	no	no	2	3.3944e-08	95.662	48453000			3
VSQYPVGLTPVSGSDKDGIFQCSFR	NIGHSNIRVSQYPVGL	GIFQCSFRRKKVLSGD	R	V	S	F	R	R	25	1	2743.33	Haliotis_sp_Tri_28544_c0_g1_i1;Haliotis_sp_CLC_729_c0_g1_i1;comp59223_c0_seq1_2 len=530 path=[1:0-47 49:48-413 415:414-471 1077:472-529]	Haliotis_sp_Tri_28544_c0_g1_i1	287	311	no	no	3	1.3987e-20	87.881	53097000			4
VSSASQPGGPLPTNSMDR	PDENTAPRVSSASQPG	LPTNSMDRAQNNFGSQ	R	V	S	D	R	A	18	0	1799.85	Haliotis_sp_Tri_14507_c0_g1_i1	Haliotis_sp_Tri_14507_c0_g1_i1	310	327	yes	yes	2;3	1.0302e-13	137.32	87015000	482		9
VSVSRPSSSASITISR	SSVASPARVSVSRPSS	SASITISRQSQSGSNP	R	V	S	S	R	Q	16	1	1632.88	Haliotis_sp_CLC_73_c0_g1_i1	Haliotis_sp_CLC_73_c0_g1_i1	555	570	yes	yes	2;3	1.7387e-66	190.82	7917100000			33
VTGCGSDCGTEFYK	TDRQARCRVTGCGSDC	DCGTEFYKVNNNSIVI	R	V	T	Y	K	V	14	0	1579.63	Haliotis_sp_Tri_14507_c0_g1_i1	Haliotis_sp_Tri_14507_c0_g1_i1	557	570	yes	yes	2	9.4408e-12	157.86	69914000			8
VTGMEILVRSFPMFLYR	RELSGSLRVTGMEILV	SFPMFLYRRFHRLMSP	R	V	T	Y	R	R	17	1	2058.08	comp100876_c1_seq1_3 len=5798 path=[15165:0-19 15185:20-114 15280:115-262 278:263-546 562:547-1347 1363:1348-1384 1400:1385-1403 1419:1404-1969 1985:1970-2269 2285:2270-2276 2292:2277-2410 2426:2411-2435 15714:2436-2437 5306:2438-2477 5346:2478-2502 21246:2503-2515 21259:2516-2529 21273:2530-3006 5874:3007-3007 5875:3008-3024 5892:3025-3046 5914:3047-3795 6663:3796-3935 6803:3936-3957 6825:3958-4…	comp100876_c1_seq1_3 len=5798 path=[15165:0-19 15185:20-114 15280:115-262 278:263-546 562:547-1347 1363:1348-1384 1400:1385-1403 1419:1404-1969 1985:1970-2269 2285:2270-2276 2292:2277-2410 2426:2411-2435 15714:2436-2437 5306:2438-2477 5346:2478-2502 21246:2503-2515 21259:2516-2529 21273:2530-3006 5874:3007-3007 5875:3008-3024 5892:3025-3046 5914:3047-3795 6663:3796-3935 6803:3936-3957 6825:3958-4…	1312	1328	yes	no	2	4.463e-05	75.764	11672000	0	0	1
VTHISVSSGTAIR	PSTSPSLRVTHISVSS	VSSGTAIRSLEVTTTP	R	V	T	I	R	S	13	0	1326.73	Haliotis_sp_idb_13824_c0_g1_i1	Haliotis_sp_idb_13824_c0_g1_i1	980	992	yes	yes	3	2.4085e-05	128.36	74232000			4
VTPQPTFR	PSRIHSHRVTPQPTFR	VTPQPTFRRLNFTKPT	R	V	T	F	R	R	8	0	944.508	Haliotis_sp_Tri_45070_c0_g1_i1	Haliotis_sp_Tri_45070_c0_g1_i1	1089	1096	yes	yes	2	0.017944	126.52	43882000			3
VTVECTQQPTGVFLMENSCAR	LLTLDPSRVTVECTQQ	LMENSCARYYNCSLPN	R	V	T	A	R	Y	21	0	2426.1	Haliotis_sp_idb_1745_c0_g1_i1;Haliotis_sp_CLC_2232_c0_g1_i1	Haliotis_sp_idb_1745_c0_g1_i1	1000	1020	yes	no	3	2.2712e-41	136.46	40966000	291		5
VTVGYSHDGVCDSR	LHKIRIVKVTVGYSHD	HDGVCDSRRPRCRKDA	K	V	T	S	R	R	14	0	1550.68	Haliotis_sp_idb_2814_c0_g1_i1	Haliotis_sp_idb_2814_c0_g1_i1	249	262	yes	yes	2	0.0014394	92.939	3981700			1
VVASLSPAEFSILEK	RLLGPRKKVVASLSPA	AEFSILEKDATKFTGD	K	V	V	E	K	D	15	0	1588.87	Haliotis_sp_idb_8012_c0_g1_i1	Haliotis_sp_idb_8012_c0_g1_i1	235	249	yes	yes	2	1.5689e-07	116.58	113770000			14
VVAVYDGEQFK	VRGPFFKRVVAVYDGE	VYDGEQFKGYVDGNTG	R	V	V	F	K	G	11	0	1253.63	Haliotis_sp_Tri_35519_c0_g1_i1;Haliotis_sp_idb_43536_c0_g1_i1	Haliotis_sp_Tri_35519_c0_g1_i1	316	326	yes	no	2	0.0014002	129.89	329530000			21
VVEGMEVVR	GRHVVFGKVVEGMEVV	VEGMEVVRKIENVKTN	K	V	V	V	R	K	9	0	1016.53	Haliotis_sp_Tri_97777_c0_g1_i1;comp88441_c0_seq3_1 len=1542 path=[1563:0-601 2165:602-827 4392:828-847 3856:848-849 2456:850-877 2484:878-1541];comp88441_c0_seq2_1 len=1583 path=[1563:0-601 2165:602-827 4392:828-847 4412:848-890 2456:891-918 2484:919-1582]	Haliotis_sp_Tri_97777_c0_g1_i1	161	169	yes	no	2	0.017039	91.867	53032000	70		4
VVPWALSASGEK	SRGEVNQKVVPWALSA	ALSASGEKSRDQFPVT	K	V	V	E	K	S	12	0	1242.66	Haliotis_sp_Tri_12080_c0_g1_i1	Haliotis_sp_Tri_12080_c0_g1_i1	245	256	yes	yes	2	0.0080661	78.324	2451400			1
VVSTPVTYVYSR	TPSDPKVKVVSTPVTY	PVTYVYSRSFGGYTSK	K	V	V	S	R	S	12	0	1369.72	Haliotis_sp_Tri_137794_c0_g1_i1	Haliotis_sp_Tri_137794_c0_g1_i1	138	149	yes	yes	2	0.0013933	92.19	474750			1
VVTPGYQPAPPCLMGEACR	AVVTPVDRVVTPGYQP	CLMGEACRHTYSRSYM	R	V	V	C	R	H	19	0	2101.97	Haliotis_sp_Tri_81308_c0_g1_i1;comp95780_c0_seq2_4 len=1153 path=[1151:0-87 1239:88-94 1246:95-227 1379:228-261 1413:262-298 4581:299-405 4649:406-435 3988:436-472 1620:473-475 1623:476-577 1725:578-611 1759:612-649 1797:650-695 1843:696-715 4790:716-768 2726:769-830 3266:831-845 1993:846-859 2007:860-917 2065:918-941 2089:942-967 2846:968-996 2168:997-1033 2205:1034-1057 2229:1058-1152]	comp95780_c0_seq2_4 len=1153 path=[1151:0-87 1239:88-94 1246:95-227 1379:228-261 1413:262-298 4581:299-405 4649:406-435 3988:436-472 1620:473-475 1623:476-577 1725:578-611 1759:612-649 1797:650-695 1843:696-715 4790:716-768 2726:769-830 3266:831-845 1993:846-859 2007:860-917 2065:918-941 2089:942-967 2846:968-996 2168:997-1033 2205:1034-1057 2229:1058-1152]	56	74	no	no	3	1.6814e-07	77.031	1397400	91		1
VYPSPGVVTLGGTGSGK	DGSPPPDKVYPSPGVV	LGGTGSGKTEFALPNS	K	V	Y	G	K	T	17	0	1574.83	Haliotis_sp_idb_23329_c0_g1_i1	Haliotis_sp_idb_23329_c0_g1_i1	44	60	yes	yes	2	5.4911e-06	79.514	6496000			1
WPGNNEFHPWWK	GSGDKSLRWPGNNEFH	NEFHPWWKNWWSNNFQ	R	W	P	W	K	N	12	0	1596.73	Haliotis_sp_Tri_108584_c0_g1_i1	Haliotis_sp_Tri_108584_c0_g1_i1	267	278	yes	yes	3	0.0019187	76.326	10911000			2
WTGPDGCADGGEK	KLVGQIGRWTGPDGCA	GCADGGEKCLYKLVSK	R	W	T	E	K	C	13	0	1348.54	comp70368_c0_seq1_3 len=272 path=[893:0-86 1273:87-97 742:98-112 757:113-271]	comp70368_c0_seq1_3 len=272 path=[893:0-86 1273:87-97 742:98-112 757:113-271]	50	62	yes	yes	2	0.0028997	79.875	999270			1
YADPQYIQHSR	VINCNILRYADPQYIQ	PQYIQHSRMQFDSAPR	R	Y	A	S	R	M	11	0	1376.65	Haliotis_sp_Tri_130845_c0_g1_i1;Haliotis_sp_idb_813_c0_g1_i1	Haliotis_sp_Tri_130845_c0_g1_i1	316	326	yes	no	3	0.00018976	132.32	17790000			2
YADVYNPFSDGGAFK	LHMEDFSKYADVYNPF	FSDGGAFKNIKNLMDD	K	Y	A	F	K	N	15	0	1649.74	Haliotis_sp_Tri_41929_c0_g1_i1;comp105740_c0_seq2_6 len=2567 path=[2926:0-41 10721:42-56 6336:57-163 6443:164-172 10788:173-189 10805:190-195 10811:196-215 3142:216-329 10883:330-334 10888:335-337 10891:338-417 3344:418-423 3350:424-447 10961:448-452 10966:453-540 6664:541-543 3470:544-638 11063:639-640 3567:641-641 3568:642-711 3638:712-715 3642:716-739 11118:740-747 6091:748-784 3711:785-846 11…	Haliotis_sp_Tri_41929_c0_g1_i1	92	106	yes	no	2	0.0015537	75.764	3991100			1
YAELCIGNPLTEADK	HFFNPDGRYAELCIGN	NPLTEADKSCRFQVVI	R	Y	A	D	K	S	15	0	1692.8	Haliotis_sp_Tri_29101_c0_g1_i1;Haliotis_sp_CLC_652_c0_g1_i1	Haliotis_sp_Tri_29101_c0_g1_i1	239	253	yes	no	2	1.2912e-06	117	52346000			14
YALGIIAGSYEPGASVTVR	RQNEAGGKYALGIIAG	PGASVTVRVEIWPPQQ	K	Y	A	V	R	V	19	0	1923.01	Haliotis_sp_idb_67370_c0_g1_i1	Haliotis_sp_idb_67370_c0_g1_i1	85	103	yes	yes	2;3	1.4959e-17	107.98	115840000			13
YAYVGNGCSGNFK	ASFGFIGRYAYVGNGC	NGCSGNFKVCYQUEKH	R	Y	A	F	K	V	13	0	1435.62	comp49273_c0_seq1_2 len=963 path=[941:0-578 1520:579-686 1628:687-914 1856:915-962];Haliotis_sp_Tri_105572_c0_g1_i1	comp49273_c0_seq1_2 len=963 path=[941:0-578 1520:579-686 1628:687-914 1856:915-962]	248	260	yes	no	2	1.7662e-06	147.24	126990000			10
YCGQSPMTIR	YIKIDHKKYCGQSPMT	GQSPMTIRVQDIEYGV	K	Y	C	I	R	V	10	0	1211.54	Haliotis_sp_Tri_808_c0_g1_i1;comp157484_c0_seq1_1 len=611 path=[1:0-610]	Haliotis_sp_Tri_808_c0_g1_i1	95	104	yes	no	2	0.021951	79.201	2924500			1
YDAGVCVAYCDGDFDCPGNK	PGSCPPRKYDAGVCVA	DFDCPGNKKCCGSCPR	K	Y	D	N	K	K	20	0	2281.87	comp236269_c0_seq1_4 len=272 path=[250:0-271]	comp236269_c0_seq1_4 len=272 path=[250:0-271]	47	66	yes	yes	3	4.5815e-19	100.27	6058900			1
YDGEMHLINER	ENRVNGKRYDGEMHLI	EMHLINEREGGKGSGS	R	Y	D	E	R	E	11	0	1375.62	Haliotis_sp_Tri_72839_c0_g1_i1	Haliotis_sp_Tri_72839_c0_g1_i1	173	183	yes	yes	3	0.022498	60.255	13437000			1
YEAMMQQAR	MMQQAAARYEAMMQQA	EAMMQQARSNFNAMNS	R	Y	E	A	R	S	9	0	1126.49	Haliotis_sp_idb_32603_c0_g1_i1;Haliotis_sp_idb_32602_c0_g1_i1;Haliotis_sp_CLC_1702_c0_g1_i1;comp186443_c0_seq1_3 len=345 path=[1:0-344]	Haliotis_sp_idb_32603_c0_g1_i1	96	104	yes	no	2	0.0079206	85.676	16560000	351;352		8
YENQHVINAASVR	HDRILRYKYENQHVIN	VINAASVRSESDTFWA	K	Y	E	V	R	S	13	0	1499.75	Haliotis_sp_idb_50884_c0_g1_i1;Haliotis_sp_idb_18771_c0_g1_i1;Haliotis_sp_idb_18767_c0_g1_i1	Haliotis_sp_idb_50884_c0_g1_i1	152	164	yes	no	2;3	1.7258e-05	139.58	90349000			10
YEPVAPCDYEQNK	EYVKCGKRYEPVAPCD	PCDYEQNKHCPKSQVN	R	Y	E	N	K	H	13	0	1611.69	Haliotis_sp_idb_1745_c0_g1_i1	Haliotis_sp_idb_1745_c0_g1_i1	1696	1708	yes	yes	2	0.0003681	94.688	28216000			2
YEQNFGTSSGMAGTSSLQNTQTAASHTDLR	LKDVKQGKYEQNFGTS	AASHTDLRTSGSNSVL	K	Y	E	L	R	T	30	0	3159.42	Haliotis_sp_idb_44689_c0_g1_i1;Haliotis_sp_idb_44690_c0_g1_i1;Haliotis_sp_Tri_29190_c0_g1_i1	Haliotis_sp_idb_44689_c0_g1_i1	596	625	yes	no	3;4	4.2874e-87	146.53	185710000	402		9
YESTVMDDYR	LCDTNVDKYESTVMDD	STVMDDYRHSSHGTSR	K	Y	E	Y	R	H	10	0	1277.52	Haliotis_sp_idb_30241_c0_g1_i1;comp106275_c0_seq2_4 len=629 path=[8109:0-3 8113:4-49 5497:50-107 5555:108-140 15358:141-145 5593:146-156 5604:157-169 5617:170-235 7834:236-252 5700:253-254 5702:255-307 9732:308-326 15422:327-351 15452:352-352 15448:353-375 5823:376-413 5861:414-414 5862:415-472 5920:473-477 15528:478-498 15549:499-503 15555:504-507 7973:508-511 5959:512-517 15563:518-528 15574:52…	Haliotis_sp_idb_30241_c0_g1_i1	100	109	yes	no	2	0.018864	81.017	5464300			2
YFECKPVGMVIER	PHKGHCAKYFECKPVG	PVGMVIERECVYPQLF	K	Y	F	E	R	E	13	1	1626.79	Haliotis_sp_idb_1745_c0_g1_i1;Haliotis_sp_CLC_2232_c0_g1_i1	Haliotis_sp_idb_1745_c0_g1_i1	867	879	yes	no	3	0.013519	63.185	259660000	292		2
YFEVAALDMLMDPSTQVSPIQR	YLMMMGDKYFEVAALD	TQVSPIQRMVIAKNAD	K	Y	F	Q	R	M	22	0	2510.22	Haliotis_sp_Tri_119193_c0_g1_i1	Haliotis_sp_Tri_119193_c0_g1_i1	112	133	yes	yes	2;3;4	1.6375e-29	120.23	5898800000	452;453		49
YGGDTCPFR	FKYNTGYRYGGDTCPF	GGDTCPFRGCGPQEQF	R	Y	G	F	R	G	9	0	1071.44	Haliotis_sp_idb_39663_c0_g1_i1	Haliotis_sp_idb_39663_c0_g1_i1	74	82	yes	yes	2	0.0003381	169.12	485760000			10
YGQPTIPQNTNTPTK	YNRQVINKYGQPTIPQ	QNTNTPTKTWPSYPSS	K	Y	G	T	K	T	15	0	1658.83	Haliotis_sp_idb_17014_c0_g1_i1;Haliotis_sp_idb_17016_c0_g1_i1;Haliotis_sp_Tri_15512_c0_g1_i1	Haliotis_sp_idb_17014_c0_g1_i1	370	384	yes	no	2	3.5474e-08	132.08	360940000			12
YHDVCLLPK	LVGLTSAKYHDVCLLP	HDVCLLPKDPGNCYGY	K	Y	H	P	K	D	9	0	1143.57	Haliotis_sp_CLC_148_c0_g1_i1	Haliotis_sp_CLC_148_c0_g1_i1	22	30	yes	yes	2	0.021425	103.55	24052000			1
YHRPHGPAAGVPASSGIPPVKPLPR	GAVPSTVKYHRPHGPA	PPVKPLPRNVGPTSTP	K	Y	H	P	R	N	25	2	2557.4	Haliotis_sp_Tri_108584_c0_g1_i1	Haliotis_sp_Tri_108584_c0_g1_i1	31	55	yes	yes	3;4;5;6	8.9238e-34	113.42	3812200000			47
YHSANPSLVIDIPK	PECSTVIKYHSANPSL	SLVIDIPKSNNLYKGS	K	Y	H	P	K	S	14	0	1552.82	Haliotis_sp_CLC_15249_c0_g1_i1;comp82445_c0_seq1_6 len=1140 path=[1118:0-286 1405:287-323 1442:324-368 1487:369-383 1502:384-1139]	Haliotis_sp_CLC_15249_c0_g1_i1	186	199	yes	no	2;3	1.5938e-11	155.57	75176000			5
YHTINGHNAEVR	VDKIVLQKYHTINGHN	NGHNAEVRKALSRQEM	K	Y	H	V	R	K	12	0	1409.68	comp63526_c0_seq4_3 len=1096 path=[1:0-862 984:863-1072 3475:1073-1095];comp63526_c0_seq1_3 len=1216 path=[1:0-862 864:863-982 984:983-1192 3475:1193-1215];comp63526_c0_seq2_3 len=1573 path=[1:0-862 984:863-1072 1194:1073-1413 1535:1414-1572];comp63526_c0_seq3_3 len=1693 path=[1:0-862 864:863-982 984:983-1192 1194:1193-1533 1535:1534-1692]	comp63526_c0_seq4_3 len=1096 path=[1:0-862 984:863-1072 3475:1073-1095]	210	221	yes	no	3	0.00020597	121.02	4401000			2
YHTINGHNAEVRK	VDKIVLQKYHTINGHN	GHNAEVRKALSRQEMQ	K	Y	H	R	K	A	13	1	1537.78	comp63526_c0_seq4_3 len=1096 path=[1:0-862 984:863-1072 3475:1073-1095];comp63526_c0_seq1_3 len=1216 path=[1:0-862 864:863-982 984:983-1192 3475:1193-1215];comp63526_c0_seq2_3 len=1573 path=[1:0-862 984:863-1072 1194:1073-1413 1535:1414-1572];comp63526_c0_seq3_3 len=1693 path=[1:0-862 864:863-982 984:983-1192 1194:1193-1533 1535:1534-1692]	comp63526_c0_seq4_3 len=1096 path=[1:0-862 984:863-1072 3475:1073-1095]	210	222	yes	no	4	0.00093396	80.96	1519600			1
YHTVNGHNCEVR	VDKIVIQKYHTVNGHN	NGHNCEVRKALSKQEM	K	Y	H	V	R	K	12	0	1484.66	comp72553_c0_seq1_3 len=1761 path=[2261:0-199 2461:200-225 6082:226-933 6792:934-1314 7173:1315-1673 7533:1674-1760]	comp72553_c0_seq1_3 len=1761 path=[2261:0-199 2461:200-225 6082:226-933 6792:934-1314 7173:1315-1673 7533:1674-1760]	193	204	yes	yes	3	0.00041847	102.97	3077100			2
YIQCMFDNNQLIK	PHPSDCNKYIQCMFDN	FDNNQLIKVEEMECPH	K	Y	I	I	K	V	13	0	1685.79	Haliotis_sp_idb_25730_c0_g1_i1;Haliotis_sp_idb_25731_c0_g1_i1	Haliotis_sp_idb_25730_c0_g1_i1	438	450	yes	no	2	0.00017485	118.87	2053000	309		1
YKYENQHVINAASVR	PPHDRILRYKYENQHV	VINAASVRSESDTFWA	R	Y	K	V	R	S	15	1	1790.91	Haliotis_sp_idb_50884_c0_g1_i1;Haliotis_sp_idb_18771_c0_g1_i1;Haliotis_sp_idb_18767_c0_g1_i1	Haliotis_sp_idb_50884_c0_g1_i1	150	164	yes	no	3	1.4572e-10	134.14	268040000			5
YLADNGNLRPTQALGGR	METRFPGKYLADNGNL	PTQALGGRRILANCCH	K	Y	L	G	R	R	17	1	1814.94	Haliotis_sp_Tri_72839_c0_g1_i1	Haliotis_sp_Tri_72839_c0_g1_i1	330	346	yes	yes	3	6.0988e-06	86.548	40257000			1
YLESHLAIISNK	AEAAGYCRYLESHLAI	HLAIISNKDEDSFIRG	R	Y	L	N	K	D	12	0	1386.75	tr|F8J3D2|F8J3D2_HALLA Perlucin C protein OS=Haliotis laevigata GN=perlucin C PE=2 SV=1;tr|F8J3D1|F8J3D1_HALLA Perlucin B protein OS=Haliotis laevigata GN=perlucin B PE=2 SV=1;tr|F8J3D0|F8J3D0_HALLA Perlucin A2 protein OS=Haliotis laevigata GN=perlucin A2 PE=2 SV=1;sp|P82596|PLC_HALLA Perlucin OS=Haliotis laevigata PE=1 SV=3;tr|F8J3C9|F8J3C9_HALLA Perlucin A protein OS=Haliotis laevigata GN=perlu…	tr|F8J3D2|F8J3D2_HALLA Perlucin C protein OS=Haliotis laevigata GN=perlucin C PE=2 SV=1	50	61	no	no	2;3	1.4515e-46	222.2	4981300000			42
YLESHLAIISNKDEDSFIR	AEAAGYCRYLESHLAI	KDEDSFIRGYATRLGE	R	Y	L	I	R	G	19	1	2249.13	tr|F8J3D2|F8J3D2_HALLA Perlucin C protein OS=Haliotis laevigata GN=perlucin C PE=2 SV=1;tr|F8J3D1|F8J3D1_HALLA Perlucin B protein OS=Haliotis laevigata GN=perlucin B PE=2 SV=1;tr|F8J3D0|F8J3D0_HALLA Perlucin A2 protein OS=Haliotis laevigata GN=perlucin A2 PE=2 SV=1;sp|P82596|PLC_HALLA Perlucin OS=Haliotis laevigata PE=1 SV=3;tr|F8J3C9|F8J3C9_HALLA Perlucin A protein OS=Haliotis laevigata GN=perlu…	tr|F8J3D2|F8J3D2_HALLA Perlucin C protein OS=Haliotis laevigata GN=perlucin C PE=2 SV=1	50	68	no	no	3;4	4.9225e-66	198.96	10015000000			83
YLHSLTKITTFMVK	ASAAKEDRYLHSLTKI	KITTFMVKLNSFLELT	R	Y	L	V	K	L	14	1	1680.93	Haliotis_sp_Tri_108584_c0_g1_i1	Haliotis_sp_Tri_108584_c0_g1_i1	95	108	yes	yes	3;4	0.00015844	112.08	83172000	440		11
YLLMDYMDMK	VVGNPVLKYLLMDYMD	LMDYMDMKPLPLPGSP	K	Y	L	M	K	P	10	0	1321.58	Haliotis_sp_CLC_39_c0_g1_i1;sp|P86737|UP3_HALAI Uncharacterized protein 3 (Fragment) OS=Haliotis asinina PE=1 SV=1	Haliotis_sp_CLC_39_c0_g1_i1	115	124	no	no	2	0.0057102	82.417	678540000	237;238;239;528;529;530		8
YLLMDYMDMKPLPLPGSPQSQMNPSTQLMILSDK	VVGNPVLKYLLMDYMD	QLMILSDKGRRFQAGR	K	Y	L	D	K	G	34	1	3881.88	Haliotis_sp_CLC_39_c0_g1_i1	Haliotis_sp_CLC_39_c0_g1_i1	115	148	yes	yes	4;5	4.0083e-60	115.44	3981800000	233;234;237;238;239	12	23
YLLMDYMDMKPLPLPGSPQSQMNPSTQLMILSDKGR	VVGNPVLKYLLMDYMD	MILSDKGRRFQAGRLL	K	Y	L	G	R	R	36	2	4095	Haliotis_sp_CLC_39_c0_g1_i1	Haliotis_sp_CLC_39_c0_g1_i1	115	150	yes	yes	5	3.4631e-27	66.884	22741000	233;234;237;238;239		2
YMPSYPMQFK	AVRQPIQRYMPSYPMQ	PSYPMQFKPAVVPTAR	R	Y	M	F	K	P	10	0	1290.58	Haliotis_sp_Tri_108584_c0_g1_i1	Haliotis_sp_Tri_108584_c0_g1_i1	227	236	yes	yes	2	0.011587	74.267	1223500000	441;442		4
YMPSYPMQFKPAVVPTAR	AVRQPIQRYMPSYPMQ	PAVVPTARKPAITQQR	R	Y	M	A	R	K	18	1	2082.04	Haliotis_sp_Tri_108584_c0_g1_i1	Haliotis_sp_Tri_108584_c0_g1_i1	227	244	yes	yes	2;3	4.7034e-06	77.221	8792700000	441;442		11
YMVCNEK	DVANCGTRYMVCNEKF	RYMVCNEKFNTTFFPA	R	Y	M	E	K	F	7	0	942.394	Haliotis_sp_Tri_83476_c0_g1_i1	Haliotis_sp_Tri_83476_c0_g1_i1	107	113	yes	yes	2	0.037864	120.52	4060300			1
YNGDGLHVYR	PTIPDLCRYNGDGLHV	GDGLHVYRLFDVIEIT	R	Y	N	Y	R	L	10	0	1192.56	Haliotis_sp_idb_4071_c0_g1_i1	Haliotis_sp_idb_4071_c0_g1_i1	630	639	yes	yes	2;3	0.00013153	141.91	356150000			18
YNLQGQQQIK	QQAALKYKYNLQGQQQ	LQGQQQIKGQGQRSAA	K	Y	N	I	K	G	10	0	1218.64	Haliotis_sp_idb_8012_c0_g1_i1	Haliotis_sp_idb_8012_c0_g1_i1	1066	1075	yes	yes	2	1.002e-23	218.58	815860000			17
YPLGTTCSTSR	IVTAESARYPLGTTCS	GTTCSTSRDCGTGSCC	R	Y	P	S	R	D	11	0	1241.57	Haliotis_sp_Tri_3731_c0_g1_i1	Haliotis_sp_Tri_3731_c0_g1_i1	33	43	yes	yes	2	0.0017332	128.01	23794000			2
YPNPDPAQTAQMVAEYDVLQK	NRLLTHFKYPNPDPAQ	AEYDVLQKNLKAAKRA	K	Y	P	Q	K	N	21	0	2377.13	Haliotis_sp_idb_32603_c0_g1_i1;Haliotis_sp_idb_32602_c0_g1_i1;Haliotis_sp_idb_32598_c0_g1_i1;comp118790_c0_seq1_1 len=1114 path=[1:0-1113]	Haliotis_sp_idb_32603_c0_g1_i1	676	696	yes	no	2;3	6.5566e-50	140.32	90398000	353		16
YPNSPNPGGWDPPSTSTGGGSR	EQSRAWPKYPNSPNPG	TSTGGGSRTGWQPPAD	K	Y	P	S	R	T	22	0	2186.96	Haliotis_sp_idb_4071_c0_g1_i1;Haliotis_sp_idb_4065_c0_g1_i1;Haliotis_sp_CLC_591_c0_g1_i1	Haliotis_sp_idb_4071_c0_g1_i1	99	120	yes	no	2	4.1923e-36	113.51	5982500			2
YPVVGYMDFLK	FEGTYMAKYPVVGYMD	VGYMDFLKEQFPDKFV	K	Y	P	L	K	E	11	0	1330.66	Haliotis_sp_Tri_102529_c0_g1_i1;Haliotis_sp_idb_15781_c0_g1_i1;comp91382_c0_seq3_6 len=2048 path=[2094:0-775 2870:776-1120 3215:1121-1135 3230:1136-1214 3309:1215-1457 3552:1458-1473 3568:1474-1511 3606:1512-1903 5632:1904-2047];comp91382_c0_seq1_6 len=2116 path=[2094:0-775 2870:776-1120 3215:1121-1135 3230:1136-1214 3309:1215-1457 3552:1458-1473 3568:1474-1511 3606:1512-1903 3998:1904-2115]	Haliotis_sp_Tri_102529_c0_g1_i1	93	103	yes	no	2	0.009387	83.045	11616000	75		2
YPYLATSNIPPQYGR	LVPPPGQRYPYLATSN	NIPPQYGRSTPQTSGS	R	Y	P	G	R	S	15	0	1738.87	Haliotis_sp_idb_34528_c0_g1_i1	Haliotis_sp_idb_34528_c0_g1_i1	209	223	yes	yes	2;3	7.8306e-22	169.04	224520000			52
YSPACVNMAEK	QASSNCLRYSPACVNM	ACVNMAEKADIYCPIY	R	Y	S	E	K	A	11	0	1268.55	Haliotis_sp_idb_982_c0_g1_i1	Haliotis_sp_idb_982_c0_g1_i1	86	96	yes	yes	2	0.021163	72.29	34158000			3
YSSTCEGDTAATGANMAR	TINGIRSRYSSTCEGD	ATGANMARCLNGTMEC	R	Y	S	A	R	C	18	0	1861.76	Haliotis_sp_Tri_83476_c0_g1_i1	Haliotis_sp_Tri_83476_c0_g1_i1	168	185	yes	yes	2;3	6.0461e-14	107.62	163980000	520		10
YSYQQSVSSFHPVQQEK	QGDPSGTKYSYQQSVS	FHPVQQEKQQHVQQAM	K	Y	S	E	K	Q	17	0	2040.95	Haliotis_sp_idb_12174_c0_g1_i1;Haliotis_sp_CLC_8754_c0_g1_i1	Haliotis_sp_idb_12174_c0_g1_i1	686	702	no	no	3	2.4645e-26	141.55	247020000			11
YTFDLQNALEGHR	GFWDTWLRYTFDLQNA	QNALEGHREMCPRIED	R	Y	T	H	R	E	13	0	1562.75	Haliotis_sp_CLC_12_c0_g1_i1	Haliotis_sp_CLC_12_c0_g1_i1	297	309	yes	yes	2;3	4.5369e-16	140.33	137450000			15
YTPENVDPNLCTHYVYAFATLLGNR	QYRPGKGKYTPENVDP	FATLLGNRIKAFEWND	K	Y	T	N	R	I	25	0	2927.39	Haliotis_sp_CLC_2296_c0_g1_i1	Haliotis_sp_CLC_2296_c0_g1_i1	53	77	yes	yes	3	8.0215e-11	67.877	3068200			1
YTTHGTVFNQENTALK	RTGTRPDRYTTHGTVF	NQENTALKSAFVDAPL	R	Y	T	L	K	S	16	0	1822.88	Haliotis_sp_idb_12174_c0_g1_i1;Haliotis_sp_CLC_8754_c0_g1_i1	Haliotis_sp_idb_12174_c0_g1_i1	609	624	no	no	3	3.4417e-14	135.02	410790000			10
YTVTVTGNAGTLVCCEAR	GSRGWKVRYTVTVTGN	TLVCCEARYCDTRGCR	R	Y	T	A	R	Y	18	0	1970.92	comp80870_c0_seq3_4 len=434 path=[2168:0-5 1060:6-59 1114:60-83 1138:84-88 1143:89-112 1167:113-171 1226:172-433];comp80870_c0_seq4_5 len=465 path=[1023:0-23 2299:24-30 1054:31-36 1060:37-90 1114:91-114 1138:115-119 1143:120-143 1167:144-202 1226:203-464]	comp80870_c0_seq3_4 len=434 path=[2168:0-5 1060:6-59 1114:60-83 1138:84-88 1143:89-112 1167:113-171 1226:172-433]	110	127	yes	no	2;3	3.2701e-47	154.51	104260000			4
YVMECPYPQLFSDVHGR	TSSVEYVKYVMECPYP	LFSDVHGRCLHFKLVQ	K	Y	V	G	R	C	17	0	2096.94	Haliotis_sp_Tri_7902_c0_g1_i1	Haliotis_sp_Tri_7902_c0_g1_i1	154	170	yes	yes	3	3.0511e-06	82.837	9023900	513		1
YWIMMNR	SPYQRLLRYWIMMNRM	RYWIMMNRMYVPGMQI	R	Y	W	N	R	M	7	0	1012.46	Haliotis_sp_idb_54301_c0_g1_i1	Haliotis_sp_idb_54301_c0_g1_i1	59	65	yes	yes	2	0.025518	92.692	204210000			6
YYPLSCDDK	ALSMNLPKYYPLSCDD	YPLSCDDKCPPPTVCR	K	Y	Y	D	K	C	9	0	1159.49	Haliotis_sp_idb_34528_c0_g1_i1	Haliotis_sp_idb_34528_c0_g1_i1	338	346	yes	yes	2	0.022764	101.65	465900000			2
YYPLSCDDKCPPPTVCR	ALSMNLPKYYPLSCDD	CPPPTVCRNIGPVGFC	K	Y	Y	C	R	N	17	1	2126.92	Haliotis_sp_idb_34528_c0_g1_i1	Haliotis_sp_idb_34528_c0_g1_i1	338	354	yes	yes	3	1.0398e-05	82.59	33804000			1
