# Supplementary material for: In-depth proteomic analyses of Haliotis laevigata (greenlip abalone) nacre and prismatic organic shell matrix
Source: Proteome Sci. 2018 Jun 15;16:11. doi: 10.1186/s12953-018-0139-3 (PMC6003135; doi:10.1186/s12953-018-0139-3)
Supplement: Supplementary file 23 — Peptides, prismatic layer acid-insoluble, protocol A. See legend to Additional file 17. (XLSX 902 kb) [file 12953_2018_139_MOESM23_ESM.xlsx]

## Sheet: Haliotis_prism_ins_A_peptides
Sequence	N-term cleavage window	C-term cleavage window	Amino acid before	First amino acid	Second amino acid	Second last amino acid	Last amino acid	Amino acid after	Length	Missed cleavages	Mass	Proteins	Leading razor protein	Start position	End position	Unique (Groups)	Unique (Proteins)	Charges	PEP	Score	Intensity	Oxidation (M) site IDs	Phospho (STY) site IDs	MS/MS Count
AAAALQFIIEEAENQIK	NIDNQFTRAAAALQFI	EEAENQIKSNGSTPLN	R	A	A	I	K	S	17	0	1857.98	Haliotis_sp_idb_7453_c0_g1_i1;comp83798_c0_seq2_2 len=2287 path=[6633:0-39 4063:40-1536 5562:1537-2270 6296:2271-2286];comp83798_c0_seq3_3 len=3146 path=[3164:0-898 4063:899-2395 5562:2396-3129 6296:3130-3145]	Haliotis_sp_idb_7453_c0_g1_i1	456	472	yes	no	3	2.6116e-19	155.06	6479900			5
AAADIPVKPENFNQIKPK	SKLTCTARAAADIPVK	NFNQIKPKNCAISKRK	R	A	A	P	K	N	18	2	1979.08	Haliotis_sp_Tri_96223_c0_g1_i1	Haliotis_sp_Tri_96223_c0_g1_i1	622	639	yes	yes	3;4	0.00011359	73.279	32175000			2
AAALAGLEVFR	MQRNYTIKAAALAGLE	LAGLEVFRVINEPTAA	K	A	A	F	R	V	11	0	1116.63	Haliotis_sp_idb_2214_c0_g1_i1;comp106543_c0_seq12_5 len=1411 path=[3449:0-30 12683:31-58 3508:59-337 3787:338-349 17373:350-528 3978:529-529 3979:530-553 4003:554-889 4339:890-913 4363:914-1410];comp106543_c0_seq11_6 len=1451 path=[3409:0-23 14576:24-25 3435:26-39 3449:40-70 3480:71-98 3508:99-377 3787:378-389 17373:390-568 3978:569-569 3979:570-593 4003:594-929 4339:930-953 4363:954-1450];comp10…	Haliotis_sp_idb_2214_c0_g1_i1	191	201	yes	no	2	1.6498e-09	159.83	57730000			11
AAAPQGTLQEK	HSASPLPKAAAPQGTL	PQGTLQEKTNPEIHAA	K	A	A	E	K	T	11	0	1112.58	Haliotis_sp_Tri_18127_c0_g1_i1	Haliotis_sp_Tri_18127_c0_g1_i1	312	322	yes	yes	2	1.9246e-05	141.88	162160000			13
AAAVSSSPMPGGSSSASQLSVGNTALNSR	KNLKAAKRAAAVSSSP	GNTALNSRKALSSMNN	R	A	A	S	R	K	29	0	2690.29	Haliotis_sp_idb_32602_c0_g1_i1;Haliotis_sp_idb_32603_c0_g1_i1;Haliotis_sp_idb_32598_c0_g1_i1;comp118790_c0_seq1_1 len=1114 path=[1:0-1113]	Haliotis_sp_idb_32602_c0_g1_i1	704	732	yes	no	2;3;4	2.3941e-85	182.4	18152000000	602		45
AAAVSSSPMPGGSSSASQLSVGNTALNSRK	KNLKAAKRAAAVSSSP	NTALNSRKALSSMNNP	R	A	A	R	K	A	30	1	2818.39	Haliotis_sp_idb_32602_c0_g1_i1;Haliotis_sp_idb_32603_c0_g1_i1;Haliotis_sp_idb_32598_c0_g1_i1;comp118790_c0_seq1_1 len=1114 path=[1:0-1113]	Haliotis_sp_idb_32602_c0_g1_i1	704	733	yes	no	3	5.2646e-26	99.396	31839000	602		1
AADESFLLAFETINVR	PSLAIGYRAADESFLL	AFETINVRKAIVCTRE	R	A	A	V	R	K	16	0	1794.92	Haliotis_sp_Tri_50040_c0_g1_i1	Haliotis_sp_Tri_50040_c0_g1_i1	281	296	yes	yes	2;3	6.5847e-39	181.71	69716000			11
AAFDDAIAELDTLSEESYK	DRACRLAKAAFDDAIA	TLSEESYKDSTLIMQL	K	A	A	Y	K	D	19	0	2086.96	Haliotis_sp_CLC_3369_c0_g1_i1;comp94743_c0_seq3_1 len=3288 path=[1:0-118 120:119-135 137:136-359 361:360-789 791:790-808 810:809-1376 1379:1377-2507 2510:2508-2527 2530:2528-3000 3003:3001-3016 9096:3017-3287];comp111239_c0_seq1_1 len=1999 path=[1977:0-1998];comp299622_c0_seq1_6 len=453 path=[431:0-452]	Haliotis_sp_CLC_3369_c0_g1_i1	232	250	yes	no	2	2.1932e-06	84.249	4890600			1
AAFDDAIAELDTLSEESYKDSTLIMQLLR	DRACRLAKAAFDDAIA	TLIMQLLRDNLTLWTS	K	A	A	L	R	D	29	1	3257.6	Haliotis_sp_CLC_3369_c0_g1_i1;comp94743_c0_seq3_1 len=3288 path=[1:0-118 120:119-135 137:136-359 361:360-789 791:790-808 810:809-1376 1379:1377-2507 2510:2508-2527 2530:2528-3000 3003:3001-3016 9096:3017-3287];comp111239_c0_seq1_1 len=1999 path=[1977:0-1998];comp299622_c0_seq1_6 len=453 path=[431:0-452]	Haliotis_sp_CLC_3369_c0_g1_i1	232	260	yes	no	4	6.2457e-48	145.2	3731600	228		1
AAFQVAALPR	FSNNKPARAAFQVAAL	FQVAALPRGALVEIEA	R	A	A	P	R	G	10	0	1042.59	Haliotis_sp_Tri_91048_c0_g1_i1;comp92274_c0_seq1_1 len=1763 path=[1:0-14 16:15-23 25:24-783 785:784-785 787:786-934 936:935-968 970:969-1509 1511:1510-1602 1604:1603-1682 4386:1683-1762]	Haliotis_sp_Tri_91048_c0_g1_i1	137	146	yes	no	2	0.014411	91.087	18011000			1
AAIAAMTLAIR	NNVGYGAKAAIAAMTL	AAMTLAIREPNPPTVT	K	A	A	I	R	E	11	0	1100.64	Haliotis_sp_idb_24399_c0_g1_i1;Haliotis_sp_Tri_6623_c0_g1_i1;comp101634_c0_seq7_3 len=245 path=[821:0-12 834:13-14 836:15-36 858:37-38 860:39-52 874:53-58 880:59-94 916:95-106 928:107-125 6205:126-152 6232:153-154 6234:155-193 1015:194-211 1033:212-220 1042:221-235 1057:236-244];Haliotis_sp_Tri_6626_c0_g1_i1	Haliotis_sp_idb_24399_c0_g1_i1	732	742	no	no	2	0.0015629	97.813	46339000	532		2
AAIAGVRSSGR	ARARASARAAIAGVRS	AGVRSSGRAFASATAR	R	A	A	G	R	A	11	1	1043.58	Haliotis_sp_Tri_107535_c0_g1_i1;Haliotis_sp_CLC_21_c0_g1_i1;sp|P86732|GAAP_HALAI Glycine, alanine and asparagine-rich protein OS=Haliotis asinina PE=1 SV=1	Haliotis_sp_Tri_107535_c0_g1_i1	205	215	yes	no	3	0.029258	63.624	6315100			1
AALTVLATDLSR	TFIVVKDKAALTVLAT	VLATDLSRGNCQPITL	K	A	A	S	R	G	12	0	1229.7	Haliotis_sp_idb_41551_c0_g1_i1	Haliotis_sp_idb_41551_c0_g1_i1	219	230	yes	yes	2	0.00048611	116.24	30332000			4
AALVGHIKPTYK	KESTIGSRAALVGHIK	GHIKPTYKAVTQISAQ	R	A	A	Y	K	A	12	1	1296.76	Haliotis_sp_idb_3074_c0_g1_i1	Haliotis_sp_idb_3074_c0_g1_i1	278	289	yes	yes	3	0.0069459	70.089	26504000			3
AAMQQSASPSVSGQR	QFDMQKMRAAMQQSAS	SPSVSGQRGAPIYDTG	R	A	A	Q	R	G	15	0	1503.71	Haliotis_sp_idb_27355_c0_g1_i1	Haliotis_sp_idb_27355_c0_g1_i1	223	237	yes	yes	2;3	1.6304e-19	180.11	2559700000	569		56
AAQAQVGEQAAMLALR	KVVKYALKAAQAQVGE	QAAMLALRVAEACNPM	K	A	A	L	R	V	16	0	1626.85	comp100163_c2_seq1_3 len=3661 path=[6689:0-1864 8554:1865-2809 11971:2810-2817 11979:2818-2821 9511:2822-3036 9726:3037-3044 9734:3045-3326 10016:3327-3660];Haliotis_sp_idb_3766_c0_g1_i1	comp100163_c2_seq1_3 len=3661 path=[6689:0-1864 8554:1865-2809 11971:2810-2817 11979:2818-2821 9511:2822-3036 9726:3037-3044 9734:3045-3326 10016:3327-3660]	544	559	yes	no	2;3	2.1442e-11	141.34	80970000	0		11
AAQPEHGVPPVNTATASAGSPVSEGER	AWFKQQQKAAQPEHGV	SPVSEGERILDMVSKM	K	A	A	E	R	I	27	0	2615.26	Haliotis_sp_idb_6290_c0_g1_i1	Haliotis_sp_idb_6290_c0_g1_i1	1067	1093	yes	yes	3	1.1302e-06	62.032	25942000			1
AASDIAMTELAPTHPIR	ENSLVAYKAASDIAMT	LAPTHPIRLGLALNFS	K	A	A	I	R	L	17	0	1792.91	Haliotis_sp_CLC_3369_c0_g1_i1;comp94743_c0_seq3_1 len=3288 path=[1:0-118 120:119-135 137:136-359 361:360-789 791:790-808 810:809-1376 1379:1377-2507 2510:2508-2527 2530:2528-3000 3003:3001-3016 9096:3017-3287]	Haliotis_sp_CLC_3369_c0_g1_i1	189	205	yes	no	3	1.7126e-12	131.4	285010000	229		21
AASVAGLGSDYDDNEGDRR	HNNKWLQRAASVAGLG	DDNEGDRRVSAISNVQ	R	A	A	R	R	V	19	1	1966.86	Haliotis_sp_idb_1397_c0_g1_i1;comp106765_c0_seq2_5 len=4279 path=[10295:0-107 10403:108-367 1003:368-389 20795:390-390 20796:391-412 1048:413-1337 1973:1338-1339 1975:1340-1964 2600:1965-1985 21402:1986-2406 3042:2407-2451 3087:2452-2460 3096:2461-2558 3194:2559-2593 3229:2594-2598 3234:2599-2644 3280:2645-2675 3311:2676-2841 21552:2842-2842 3478:2843-2962 21596:2963-3020 21623:3021-3023 21626:30…	Haliotis_sp_idb_1397_c0_g1_i1	560	578	yes	no	3	5.5134e-12	123.14	153620000			8
AAVNLLLEQLGIK	DLGQGLAKAAVNLLLE	LLEQLGIKDKMLDPAC	K	A	A	I	K	D	13	0	1380.83	Haliotis_sp_idb_1052_c0_g1_i1;comp107325_c0_seq2_5 len=23389 path=[1:0-1580 1582:1581-5577 5579:5578-5617 5619:5618-5929 5931:5930-6112 52603:6113-6270 52633:6271-7110 52723:7111-7121 7123:7122-8290 8292:8291-8665 8667:8666-8898 8900:8899-9708 9710:9709-9952 52965:9953-9996 9998:9997-10275 10277:10276-10312 10314:10313-10317 10319:10318-10351 53062:10352-10415 10417:10416-10440 10442:10441-10507 …	Haliotis_sp_idb_1052_c0_g1_i1	798	810	no	no	2;3	3.6539e-07	144.57	57748000			10
AAVNLLLEQLGIKDK	DLGQGLAKAAVNLLLE	EQLGIKDKMLDPACDR	K	A	A	D	K	M	15	1	1623.96	Haliotis_sp_idb_1052_c0_g1_i1;comp107325_c0_seq2_5 len=23389 path=[1:0-1580 1582:1581-5577 5579:5578-5617 5619:5618-5929 5931:5930-6112 52603:6113-6270 52633:6271-7110 52723:7111-7121 7123:7122-8290 8292:8291-8665 8667:8666-8898 8900:8899-9708 9710:9709-9952 52965:9953-9996 9998:9997-10275 10277:10276-10312 10314:10313-10317 10319:10318-10351 53062:10352-10415 10417:10416-10440 10442:10441-10507 …	Haliotis_sp_idb_1052_c0_g1_i1	798	812	no	no	3	0.00010495	91.076	2441200			1
AAVPSGASTGIYEALELR	YTAKGLFRAAVPSGAS	IYEALELRDNDKTRFM	R	A	A	L	R	D	18	0	1803.94	comp80185_c0_seq1_5 len=1716 path=[1:0-517 519:518-558 3443:559-568 570:569-864 866:865-889 891:890-1715]	comp80185_c0_seq1_5 len=1716 path=[1:0-517 519:518-558 3443:559-568 570:569-864 866:865-889 891:890-1715]	66	83	yes	yes	2;3	4.4519e-14	104.88	11283000			6
AAVVAAAGPNPPVPGPAAGALVPK	PQVPASPKAAVVAAAG	AAGALVPKIPAVVTQF	K	A	A	P	K	I	24	0	2091.18	Haliotis_sp_idb_20008_c0_g1_i1	Haliotis_sp_idb_20008_c0_g1_i1	124	147	yes	yes	2;3;4	4.5482e-25	121.44	4571600000			26
AAWHLYKPGFR	LWDTYPFRAAWHLYKP	HLYKPGFRMEETRDYM	R	A	A	F	R	M	11	1	1344.71	Haliotis_sp_Tri_25106_c0_g1_i1;comp246916_c0_seq1_3 len=215 path=[193:0-214]	Haliotis_sp_Tri_25106_c0_g1_i1	480	490	yes	no	2;3;4	8.7762e-05	137.95	7076800000			77
AAYFQALPAK	SSDYENKKAAYFQALP	YFQALPAKLGVFENFL	K	A	A	A	K	L	10	0	1078.58	Haliotis_sp_idb_35506_c0_g1_i1;comp97330_c0_seq1_5 len=1499 path=[5244:0-5 736:6-29 760:30-93 824:94-113 844:114-179 910:180-219 950:220-446 1177:447-470 1201:471-564 1295:565-588 1319:589-602 1333:603-626 1357:627-688 1419:689-725 1456:726-928 1659:929-945 1676:946-1117 1848:1118-1141 1872:1142-1351 2082:1352-1425 2156:1426-1449 2180:1450-1498];comp97330_c0_seq2_5 len=2228 path=[1:0-265 267:266-…	Haliotis_sp_idb_35506_c0_g1_i1	124	133	yes	no	2	0.0035183	110.76	533440000			17
ACDETQLSCR	CNDLKSCRACDETQLS	DETQLSCRGKADGYKD	R	A	C	C	R	G	10	0	1238.5	Haliotis_sp_idb_1745_c0_g1_i1;Haliotis_sp_CLC_2232_c0_g1_i1	Haliotis_sp_idb_1745_c0_g1_i1	1275	1284	yes	no	2	4.7697e-05	198.25	41814000			7
ACDVANPSCK	CTTDGPCRACDVANPS	DVANPSCKGKPDNFVA	R	A	C	C	K	G	10	0	1120.46	Haliotis_sp_idb_1745_c0_g1_i1;Haliotis_sp_CLC_2232_c0_g1_i1	Haliotis_sp_idb_1745_c0_g1_i1	1087	1096	yes	no	2	0.013635	91.549	1095400			1
ACETLRPFICER	FNGFLNDRACETLRPF	LRPFICERHEITQRPT	R	A	C	E	R	H	12	1	1550.73	comp73608_c1_seq1_6 len=644 path=[622:0-643]	comp73608_c1_seq1_6 len=644 path=[622:0-643]	169	180	yes	yes	3	0.00080289	88.338	3854400			1
ACKDHTLVTCGSSPMVK	ELFDVESRACKDHTLV	CGSSPMVKDACQYLTN	R	A	C	V	K	D	17	1	1889.88	Haliotis_sp_idb_1745_c0_g1_i1;Haliotis_sp_CLC_2232_c0_g1_i1	Haliotis_sp_idb_1745_c0_g1_i1	1546	1562	yes	no	3	2.623e-08	112.34	18939000	480		3
ACKDVVIDVK	TAKYFRVKACKDVVID	KDVVIDVKGGLFLENN	K	A	C	V	K	G	10	1	1145.61	Haliotis_sp_idb_982_c0_g1_i1	Haliotis_sp_idb_982_c0_g1_i1	2576	2585	yes	yes	3	0.024973	67.93	1252400			1
ACLHPELYR	FASGCGRRACLHPELY	CLHPELYRDIGGW___	R	A	C	Y	R	D	9	0	1157.57	Haliotis_sp_idb_45304_c0_g1_i1;Haliotis_sp_idb_45305_c0_g1_i1	Haliotis_sp_idb_45304_c0_g1_i1	401	409	yes	no	3	0.0026378	108.74	170630000			12
ACPHFASGFGNCGGLK	MNRMANQRACPHFASG	FGNCGGLKVSFNPDQL	R	A	C	L	K	V	16	0	1678.73	Haliotis_sp_Tri_72839_c0_g1_i1	Haliotis_sp_Tri_72839_c0_g1_i1	254	269	yes	yes	3	2.0334e-05	89.992	39578000			2
ACSFDGSADLSVPFFK	TVPGRSYKACSFDGSA	DLSVPFFKNNDLGDNW	K	A	C	F	K	N	16	0	1746.79	Haliotis_sp_idb_10314_c0_g1_i1;comp52297_c0_seq1_2 len=813 path=[791:0-812]	Haliotis_sp_idb_10314_c0_g1_i1	206	221	yes	no	2;3	3.146e-11	137.39	573430000			28
ACVQDGYAPTPGSVLSR	TECIIDPRACVQDGYA	TPGSVLSREYIDCQAG	R	A	C	S	R	E	17	0	1776.85	Haliotis_sp_idb_982_c0_g1_i1	Haliotis_sp_idb_982_c0_g1_i1	183	199	yes	yes	2;3	1.1264e-11	130.27	204380000			13
ADAAPYAGAVGR	YLRDPQCRADAAPYAG	PYAGAVGRWKKDCPAS	R	A	D	G	R	W	12	0	1117.55	Haliotis_sp_idb_1052_c0_g1_i1;comp107325_c0_seq2_5 len=23389 path=[1:0-1580 1582:1581-5577 5579:5578-5617 5619:5618-5929 5931:5930-6112 52603:6113-6270 52633:6271-7110 52723:7111-7121 7123:7122-8290 8292:8291-8665 8667:8666-8898 8900:8899-9708 9710:9709-9952 52965:9953-9996 9998:9997-10275 10277:10276-10312 10314:10313-10317 10319:10318-10351 53062:10352-10415 10417:10416-10440 10442:10441-10507 …	Haliotis_sp_idb_1052_c0_g1_i1	1604	1615	no	no	2	0.014172	72.531	0			1
ADAVAAAAENAER	TSSLGSARADAVAAAA	AAAENAERQAEAINEA	R	A	D	E	R	Q	13	0	1257.59	Haliotis_sp_idb_47306_c0_g1_i1	Haliotis_sp_idb_47306_c0_g1_i1	122	134	yes	yes	2;3	3.7561e-07	145.81	1412300000			38
ADAVFTFGNTVLK	LKRSIPGKADAVFTFG	TFGNTVLKQGNKLRIY	K	A	D	L	K	Q	13	0	1381.72	Haliotis_sp_Tri_8133_c0_g1_i1;comp93947_c0_seq8_1 len=3375 path=[1671:0-592 2264:593-779 2451:780-1160 9128:1161-1247 9215:1248-1301 9269:1302-1378 9346:1379-1497 13015:1498-1753 13271:1754-1880 13398:1881-3374];comp93947_c0_seq11_1 len=6924 path=[1671:0-592 2264:593-779 2451:780-1160 9128:1161-1247 9215:1248-1301 9269:1302-1378 9346:1379-1497 9465:1498-1834 9802:1835-2936 10904:2937-3166 11134:3…	Haliotis_sp_Tri_8133_c0_g1_i1	526	538	yes	no	2	0.0058034	82.069	60065000			11
ADCTQTLQAMHLWNR	SCYAGSPRADCTQTLQ	QAMHLWNRDFCRCKNN	R	A	D	N	R	D	15	0	1843.85	Haliotis_sp_idb_4071_c0_g1_i1	Haliotis_sp_idb_4071_c0_g1_i1	663	677	yes	yes	3	3.2699e-08	129.77	182510000	656		15
ADDDTYVILENLR	DDADWFMKADDDTYVI	YVILENLRYFLTSQKK	K	A	D	L	R	Y	13	0	1535.75	Haliotis_sp_Tri_47901_c0_g1_i1;comp92949_c2_seq16_6 len=2805 path=[10669:0-168 25616:169-326 10996:327-505 11175:506-523 11193:524-749 11419:750-1339 12009:1340-1367 3329:1368-1370 3332:1371-1405 26308:1406-1409 3371:1410-1419 3381:1420-1443 3405:1444-1676 3638:1677-1724 3686:1725-2454 4416:2455-2473 4435:2474-2613 4589:2614-2804];comp92949_c2_seq3_6 len=2819 path=[10669:0-168 25616:169-326 10996…	Haliotis_sp_Tri_47901_c0_g1_i1	194	206	yes	no	2	0.00099826	99.941	12701000			3
ADEIATFISGNR	NVFDGDFKADEIATFI	ATFISGNRLPLVVEFT	K	A	D	N	R	L	12	0	1292.64	Haliotis_sp_idb_34907_c0_g1_i1;Haliotis_sp_Tri_46701_c0_g1_i1;comp96713_c3_seq4_2 len=1246 path=[18995:0-132 19128:133-225 1019:226-251 25:252-295 69:296-306 80:307-875 22586:876-878 652:879-1245]	Haliotis_sp_idb_34907_c0_g1_i1	266	277	yes	no	2	0.00015224	112.84	95100000			9
ADFAELNDLMSIYSR	QIFAIIQKADFAELND	DLMSIYSRFEATYFAD	K	A	D	S	R	F	15	0	1743.81	comp100163_c2_seq1_3 len=3661 path=[6689:0-1864 8554:1865-2809 11971:2810-2817 11979:2818-2821 9511:2822-3036 9726:3037-3044 9734:3045-3326 10016:3327-3660];Haliotis_sp_idb_3766_c0_g1_i1	comp100163_c2_seq1_3 len=3661 path=[6689:0-1864 8554:1865-2809 11971:2810-2817 11979:2818-2821 9511:2822-3036 9726:3037-3044 9734:3045-3326 10016:3327-3660]	378	392	yes	no	2	0.0061091	61.265	1219800	1		1
ADFTIDNLEGEK	FNLKGVFRADFTIDNL	IDNLEGEKQFLVSLNI	R	A	D	E	K	Q	12	0	1350.63	Haliotis_sp_idb_1052_c0_g1_i1;comp107325_c0_seq2_5 len=23389 path=[1:0-1580 1582:1581-5577 5579:5578-5617 5619:5618-5929 5931:5930-6112 52603:6113-6270 52633:6271-7110 52723:7111-7121 7123:7122-8290 8292:8291-8665 8667:8666-8898 8900:8899-9708 9710:9709-9952 52965:9953-9996 9998:9997-10275 10277:10276-10312 10314:10313-10317 10319:10318-10351 53062:10352-10415 10417:10416-10440 10442:10441-10507 …	Haliotis_sp_idb_1052_c0_g1_i1	1309	1320	no	no	2	0.00020965	107.09	51483000			4
ADFVWPYTLDFR	SLPTPQTKADFVWPYT	WPYTLDFRWRDRCDIS	K	A	D	F	R	W	12	0	1528.74	Haliotis_sp_Tri_107502_c0_g1_i1	Haliotis_sp_Tri_107502_c0_g1_i1	661	672	yes	yes	2	0.00025914	117.79	20461000			6
ADGHEVSNTIQFR	MVVHGCLRADGHEVSN	VSNTIQFRLRDDPDIL	R	A	D	F	R	L	13	0	1472.7	Haliotis_sp_idb_946_c0_g1_i1;comp106850_c0_seq3_4 len=4185 path=[24071:0-35 33401:36-37 24109:38-1629 25701:1630-1647 25719:1648-1972 28344:1973-1994 26066:1995-2792 26864:2793-2811 26883:2812-3304 27376:3305-4184]	Haliotis_sp_idb_946_c0_g1_i1	995	1007	yes	no	3	0.0015228	79.492	11365000			1
ADGHIVQAFVDTEGR	KYEWAIQRADGHIVQA	AFVDTEGRTYGTNDEM	R	A	D	G	R	T	15	0	1613.78	Haliotis_sp_idb_1052_c0_g1_i1;comp90611_c2_seq1_4 len=4221 path=[4199:0-140 4340:141-165 4365:166-221 4421:222-231 4431:232-544 4744:545-3216 7416:3217-3473 17178:3474-4220]	Haliotis_sp_idb_1052_c0_g1_i1	4255	4269	yes	no	2;3	6.4493e-05	93.424	119370000			8
ADGVPASPLTMTVPR	ADTEEAGRADGVPASP	PLTMTVPRGHQSLYNR	R	A	D	P	R	G	15	0	1510.78	Haliotis_sp_Tri_18120_c0_g1_i1;Haliotis_sp_idb_12176_c0_g1_i1	Haliotis_sp_Tri_18120_c0_g1_i1	501	515	no	no	2;3	2.8573e-08	108.58	370410000	453		10
ADIGVAMGIAGSDVSK	NDSPALKKADIGVAMG	IAGSDVSKQAADMILL	K	A	D	S	K	Q	16	0	1489.74	Haliotis_sp_Tri_91277_c0_g1_i1;comp95743_c0_seq1_6 len=5098 path=[5078:0-84 5164:85-530 5610:531-550 5630:551-778 5858:779-851 5931:852-866 5946:867-921 6002:922-3952 9033:3953-3968 9049:3969-5097]	Haliotis_sp_Tri_91277_c0_g1_i1	737	752	yes	no	2	0.0018462	65.949	22916000	233		5
ADLDGETAAHIEASNR	NDDLKKFRADLDGETA	AHIEASNRAQTFEEEC	R	A	D	N	R	A	16	0	1668.77	Haliotis_sp_Tri_8133_c0_g1_i1;comp93947_c0_seq8_1 len=3375 path=[1671:0-592 2264:593-779 2451:780-1160 9128:1161-1247 9215:1248-1301 9269:1302-1378 9346:1379-1497 13015:1498-1753 13271:1754-1880 13398:1881-3374];comp93947_c0_seq11_1 len=6924 path=[1671:0-592 2264:593-779 2451:780-1160 9128:1161-1247 9215:1248-1301 9269:1302-1378 9346:1379-1497 9465:1498-1834 9802:1835-2936 10904:2937-3166 11134:3…	Haliotis_sp_Tri_8133_c0_g1_i1	226	241	yes	no	3	4.8936e-08	111.64	175990000			10
ADVDAIIGDLNDDPTILEFLR	SDDIPLDRADVDAIIG	PTILEFLRNSTSVLGR	R	A	D	L	R	N	21	0	2314.17	Haliotis_sp_CLC_3466_c0_g1_i1	Haliotis_sp_CLC_3466_c0_g1_i1	129	149	yes	yes	2;3	9.3932e-26	130.73	76559000			17
AEANAQAVSMANVDAK	KALEALAKAEANAQAV	SMANVDAKAAAQVQAK	K	A	E	A	K	A	16	0	1588.75	Haliotis_sp_CLC_303_c0_g1_i1;Haliotis_sp_Tri_125184_c0_g1_i1	Haliotis_sp_CLC_303_c0_g1_i1	226	241	yes	no	2;3	1.0006e-22	168.05	166720000	401		25
AEEDEFSLAK	AQANAKSKAEEDEFSL	EDEFSLAKTAADSLVH	K	A	E	A	K	T	10	0	1137.52	Haliotis_sp_CLC_303_c0_g1_i1;Haliotis_sp_Tri_125184_c0_g1_i1	Haliotis_sp_CLC_303_c0_g1_i1	136	145	yes	no	2	0.0061793	99.568	282280000			15
AEFSIQNLPGEK	IDIGGVFKAEFSIQNL	IQNLPGEKKFLVNLQL	K	A	E	E	K	K	12	0	1331.67	Haliotis_sp_idb_1052_c0_g1_i1;comp107325_c0_seq2_5 len=23389 path=[1:0-1580 1582:1581-5577 5579:5578-5617 5619:5618-5929 5931:5930-6112 52603:6113-6270 52633:6271-7110 52723:7111-7121 7123:7122-8290 8292:8291-8665 8667:8666-8898 8900:8899-9708 9710:9709-9952 52965:9953-9996 9998:9997-10275 10277:10276-10312 10314:10313-10317 10319:10318-10351 53062:10352-10415 10417:10416-10440 10442:10441-10507 …	Haliotis_sp_idb_1052_c0_g1_i1	1116	1127	no	no	2	0.00084389	108.72	43351000			1
AEGDMMLDQAMDFR	LGETEKEKAEGDMMLD	LDQAMDFRNGIVGLCY	K	A	E	F	R	N	14	0	1628.66	Haliotis_sp_idb_35506_c0_g1_i1;comp97330_c0_seq1_5 len=1499 path=[5244:0-5 736:6-29 760:30-93 824:94-113 844:114-179 910:180-219 950:220-446 1177:447-470 1201:471-564 1295:565-588 1319:589-602 1333:603-626 1357:627-688 1419:689-725 1456:726-928 1659:929-945 1676:946-1117 1848:1118-1141 1872:1142-1351 2082:1352-1425 2156:1426-1449 2180:1450-1498];comp97330_c0_seq2_5 len=2228 path=[1:0-265 267:266-…	Haliotis_sp_idb_35506_c0_g1_i1	94	107	yes	no	2	0.0017156	68.972	18553000	632;633;634		2
AEGLLTVNVR	DTAWPDNRAEGLLTVN	GLLTVNVRRNPAFPAF	R	A	E	V	R	R	10	0	1070.61	comp107313_c0_seq1_3 len=23161 path=[1:0-25 27:26-687 689:688-1040 51643:1041-1124 47524:1125-1126 1128:1127-2114 2116:2115-2116 2118:2117-3775 3777:3776-4372 4374:4373-4408 4410:4409-4576 4578:4577-4644 4646:4645-4716 4718:4717-6321 6323:6322-6329 6331:6330-6457 6459:6458-7628 7630:7629-8470 8472:8471-10786 52568:10787-10788 52570:10789-10866 52600:10867-11006 52667:11007-11015 11017:11016-11017…	comp107313_c0_seq1_3 len=23161 path=[1:0-25 27:26-687 689:688-1040 51643:1041-1124 47524:1125-1126 1128:1127-2114 2116:2115-2116 2118:2117-3775 3777:3776-4372 4374:4373-4408 4410:4409-4576 4578:4577-4644 4646:4645-4716 4718:4717-6321 6323:6322-6329 6331:6330-6457 6459:6458-7628 7630:7629-8470 8472:8471-10786 52568:10787-10788 52570:10789-10866 52600:10867-11006 52667:11007-11015 11017:11016-11017…	5988	5997	yes	no	2	0.0032265	112.13	29586000			4
AEGYIWTVALCR	NAFGKDFRAEGYIWTV	IWTVALCRKDSDGDGR	R	A	E	C	R	K	12	0	1437.71	Haliotis_sp_idb_10968_c0_g1_i1;comp112534_c0_seq1_2 len=422 path=[400:0-421];Haliotis_sp_idb_10969_c0_g1_i1	Haliotis_sp_idb_10968_c0_g1_i1	67	78	yes	no	2	0.00016867	111.52	23644000			4
AEIEMDLTGELSK	LAFCSEGRAEIEMDLT	DLTGELSKLRTFIVKE	R	A	E	S	K	L	13	0	1434.69	Haliotis_sp_idb_10194_c0_g1_i1;comp104917_c0_seq4_4 len=6533 path=[6530:0-385 6916:386-388 6919:389-568 7099:569-573 7104:574-631 7162:632-752 7283:753-793 16447:794-827 16476:828-828 7359:829-841 16480:842-895 7426:896-897 7428:898-944 7475:945-958 7489:959-1199 13344:1200-1224 16591:1225-1232 16599:1233-1233 7768:1234-1593 8128:1594-1633 8168:1634-2365 13137:2366-2397 8932:2398-2562 16900:2563-…	Haliotis_sp_idb_10194_c0_g1_i1	78	90	yes	no	2	0.0010306	90.412	42149000	70		8
AEKEAEIERQR	KRRQAREKAEKEAEIE	EAEIERQRLEEERLAE	K	A	E	Q	R	L	11	2	1357.69	comp98077_c0_seq6_5 len=1876 path=[6589:0-125 2804:126-399 7219:400-400 7220:401-402 3081:403-835 3514:836-859 3538:860-1038 3717:1039-1062 3741:1063-1342 4021:1343-1470 4149:1471-1487 4166:1488-1494 4173:1495-1511 4190:1512-1522 4201:1523-1546 4225:1547-1663 4342:1664-1684 4363:1685-1687 4366:1688-1708 4387:1709-1710 4389:1711-1734 4413:1735-1764 4443:1765-1783 4462:1784-1807 4486:1808-1825 4504…	comp98077_c0_seq6_5 len=1876 path=[6589:0-125 2804:126-399 7219:400-400 7220:401-402 3081:403-835 3514:836-859 3538:860-1038 3717:1039-1062 3741:1063-1342 4021:1343-1470 4149:1471-1487 4166:1488-1494 4173:1495-1511 4190:1512-1522 4201:1523-1546 4225:1547-1663 4342:1664-1684 4363:1685-1687 4366:1688-1708 4387:1709-1710 4389:1711-1734 4413:1735-1764 4443:1765-1783 4462:1784-1807 4486:1808-1825 4504…	98	108	yes	no	2	0.00016846	117.52	17993000			3
AEQAAQLEILGHQLR	SEDAMKRRAEQAAQLE	EILGHQLRSLIRQASF	R	A	E	L	R	S	15	0	1675.9	Haliotis_sp_idb_3074_c0_g1_i1	Haliotis_sp_idb_3074_c0_g1_i1	1185	1199	yes	yes	3	7.7645e-20	176.89	137570000			17
AEYPGNNAIQNQAGSFLSQGTNPAQYK	TPSVATQKAEYPGNNA	GTNPAQYKYPDRKPLT	K	A	E	Y	K	Y	27	0	2867.35	Haliotis_sp_Tri_73035_c0_g1_i1	Haliotis_sp_Tri_73035_c0_g1_i1	370	396	yes	yes	3	2.4645e-17	106.06	22392000			3
AFAMFPNMK	PGQTVNFRAFAMFPNM	FAMFPNMKVYTGALDI	R	A	F	M	K	V	9	0	1055.49	comp59338_c0_seq1_5 len=1104 path=[1:0-1103]	comp59338_c0_seq1_5 len=1104 path=[1:0-1103]	44	52	yes	yes	2	0.0083682	95.909	299630000	153;154		14
AFASAQASAEASVSAVR	ASVRAARRAFASAQAS	EASVSAVRSSEGRARS	R	A	F	V	R	S	17	0	1621.81	Haliotis_sp_Tri_107535_c0_g1_i1;Haliotis_sp_CLC_21_c0_g1_i1	Haliotis_sp_Tri_107535_c0_g1_i1	167	183	yes	no	2;3	1.1197e-38	209.13	1101900000			264
AFASAQASAEASVSAVRSSEGR	ASVRAARRAFASAQAS	AVRSSEGRARSFARAV	R	A	F	G	R	A	22	1	2138.04	Haliotis_sp_Tri_107535_c0_g1_i1;Haliotis_sp_CLC_21_c0_g1_i1	Haliotis_sp_Tri_107535_c0_g1_i1	167	188	yes	no	3	6.1005e-11	93.776	12931000			4
AFASATAR	AGVRSSGRAFASATAR	AFASATARARASVSAA	R	A	F	A	R	A	8	0	793.408	Haliotis_sp_Tri_107535_c0_g1_i1;Haliotis_sp_CLC_21_c0_g1_i1;sp|P86732|GAAP_HALAI Glycine, alanine and asparagine-rich protein OS=Haliotis asinina PE=1 SV=1	Haliotis_sp_Tri_107535_c0_g1_i1	216	223	yes	no	2	0.015162	167.9	412450000			15
AFCSAHPDSAVANPQHCGQYYK	SVTTAALRAFCSAHPD	QHCGQYYKCTPTGGPP	R	A	F	Y	K	C	22	0	2507.07	Haliotis_sp_idb_1745_c0_g1_i1;Haliotis_sp_CLC_2232_c0_g1_i1	Haliotis_sp_idb_1745_c0_g1_i1	523	544	yes	no	3;4	5.0109e-41	161.51	202590000			8
AFDPLNIVPAIVIDAIGK	SADVKDCRAFDPLNIV	IVIDAIGKGKSSDEGY	R	A	F	G	K	G	18	0	1865.07	Haliotis_sp_idb_1397_c0_g1_i1;comp97911_c1_seq1_4 len=1696 path=[1:0-71 73:72-102 104:103-278 280:279-320 322:321-324 326:325-345 347:346-455 4378:456-490 492:491-663 665:664-681 683:682-842 844:843-862 864:863-1274 6916:1275-1394 1396:1395-1418 1420:1419-1486 1488:1487-1498 1500:1499-1561 1563:1562-1593 1595:1594-1695]	Haliotis_sp_idb_1397_c0_g1_i1	1586	1603	no	no	2;3	0.00023783	68.525	7234700			2
AFEDGRNFVR	YAYNATSKAFEDGRNF	EDGRNFVRQENTINKR	K	A	F	V	R	Q	10	1	1209.59	Haliotis_sp_idb_42414_c0_g1_i1;comp188351_c0_seq1_6 len=718 path=[1:0-717]	Haliotis_sp_idb_42414_c0_g1_i1	197	206	yes	no	3	0.0050556	90.15	63736000			2
AFEDTDHQVSTSVLR	EEALFDMKAFEDTDHQ	QVSTSVLRARWYGFDT	K	A	F	L	R	A	15	0	1703.81	Haliotis_sp_idb_1397_c0_g1_i1;comp97911_c1_seq1_4 len=1696 path=[1:0-71 73:72-102 104:103-278 280:279-320 322:321-324 326:325-345 347:346-455 4378:456-490 492:491-663 665:664-681 683:682-842 844:843-862 864:863-1274 6916:1275-1394 1396:1395-1418 1420:1419-1486 1488:1487-1498 1500:1499-1561 1563:1562-1593 1595:1594-1695]	Haliotis_sp_idb_1397_c0_g1_i1	1244	1258	no	no	2;3	3.0366e-09	148.57	158980000			8
AFEVYAPTK	NIIASYVKAFEVYAPT	FEVYAPTKTTSYRRVK	K	A	F	T	K	T	9	0	1024.52	comp100163_c2_seq1_3 len=3661 path=[6689:0-1864 8554:1865-2809 11971:2810-2817 11979:2818-2821 9511:2822-3036 9726:3037-3044 9734:3045-3326 10016:3327-3660];Haliotis_sp_idb_3766_c0_g1_i1	comp100163_c2_seq1_3 len=3661 path=[6689:0-1864 8554:1865-2809 11971:2810-2817 11979:2818-2821 9511:2822-3036 9726:3037-3044 9734:3045-3326 10016:3327-3660]	887	895	yes	no	2	0.04173	88.495	95385000			1
AFGFFGLLVASATALGHSQ	AGKLNGHRAFGFFGLL	ATALGHSQ________	R	A	F	S	Q	-	19	0	1892.98	Haliotis_sp_Tri_96223_c0_g1_i1	Haliotis_sp_Tri_96223_c0_g1_i1	971	989	yes	yes	3	1.773e-14	107.03	5043000			2
AFGGGFGGFGSSSASASADASASANIAALLGQFAEASAR	ASADAAARAFGGGFGG	QFAEASARASASAAAN	R	A	F	A	R	A	39	0	3535.66	Haliotis_sp_CLC_5_c0_g1_i1;Haliotis_sp_Tri_57797_c0_g1_i1	Haliotis_sp_CLC_5_c0_g1_i1	43	81	no	no	3;4	3.0845e-108	180.07	261560000			18
AFIEAADVAVVGFFKDEESDAAK	LKSADDSKAFIEAADV	DEESDAAKAFLEAAGG	K	A	F	A	K	A	23	1	2428.18	Haliotis_sp_idb_34907_c0_g1_i1;Haliotis_sp_Tri_46701_c0_g1_i1;comp96713_c3_seq4_2 len=1246 path=[18995:0-132 19128:133-225 1019:226-251 25:252-295 69:296-306 80:307-875 22586:876-878 652:879-1245]	Haliotis_sp_idb_34907_c0_g1_i1	192	214	yes	no	3	4.2281e-05	75.539	7830400			1
AFQPFFVSVALPYAIK	TAQSSKIKAFQPFFVS	VALPYAIKKGESFEMR	K	A	F	I	K	K	16	0	1796.99	comp106862_c0_seq1_3 len=6977 path=[6962:0-1296 20050:1297-1621 8584:1622-1642 8605:1643-1701 8664:1702-1730 8693:1731-1872 8835:1873-1882 8845:1883-1992 8955:1993-2052 9015:2053-2092 9055:2093-2112 9075:2113-2419 9382:2420-2431 9394:2432-2457 9420:2458-2477 9440:2478-3169 10132:3170-3184 10147:3185-3666 20548:3667-3716 10679:3717-3856 10819:3857-4580 20725:4581-4581 20726:4582-4593 14279:4594-45…	comp106862_c0_seq1_3 len=6977 path=[6962:0-1296 20050:1297-1621 8584:1622-1642 8605:1643-1701 8664:1702-1730 8693:1731-1872 8835:1873-1882 8845:1883-1992 8955:1993-2052 9015:2053-2092 9055:2093-2112 9075:2113-2419 9382:2420-2431 9394:2432-2457 9420:2458-2477 9440:2478-3169 10132:3170-3184 10147:3185-3666 20548:3667-3716 10679:3717-3856 10819:3857-4580 20725:4581-4581 20726:4582-4593 14279:4594-45…	776	791	no	no	2	0.0096388	62.861	3290600			1
AFQVHTGLPTR	DKLMTLEKAFQVHTGL	VHTGLPTRKEYKHVLL	K	A	F	T	R	K	11	0	1225.66	Haliotis_sp_idb_19016_c0_g1_i1;comp328175_c0_seq1_1 len=225 path=[203:0-224]	Haliotis_sp_idb_19016_c0_g1_i1	436	446	no	no	2;3	1.183e-05	142.89	1654100000			56
AFQVHTGLPTRK	DKLMTLEKAFQVHTGL	HTGLPTRKEYKHVLLS	K	A	F	R	K	E	12	1	1353.75	Haliotis_sp_idb_19016_c0_g1_i1;comp328175_c0_seq1_1 len=225 path=[203:0-224]	Haliotis_sp_idb_19016_c0_g1_i1	436	447	no	no	3;4	0.0013028	86.772	36940000			9
AFSQALAAADAEAQEYTTTLTATVAQANSLAQAQANAK	AQAEANIRAFSQALAA	AQAQANAKSKAEEDEF	R	A	F	A	K	S	38	0	3809.87	Haliotis_sp_CLC_303_c0_g1_i1;Haliotis_sp_Tri_125184_c0_g1_i1	Haliotis_sp_CLC_303_c0_g1_i1	96	133	yes	no	4	1.2557e-75	152.52	34273000			4
AFTVNFPAIR	KDDFKPQRAFTVNFPA	TVNFPAIRTDVEYHFV	R	A	F	I	R	T	10	0	1134.62	Haliotis_sp_idb_2768_c0_g1_i1	Haliotis_sp_idb_2768_c0_g1_i1	787	796	yes	yes	2	0.002903	117.89	78713000			12
AFVEPYSGQSDYSASSLHVEGR	GDKLRVTKAFVEPYSG	SSLHVEGRQLTLELEN	K	A	F	G	R	Q	22	0	2385.09	Haliotis_sp_Tri_129603_c0_g1_i1;comp105495_c0_seq9_4 len=2286 path=[9783:0-21 1946:22-1210 3135:1211-1564 19827:1565-1565 3490:1566-1729 3654:1730-2285];comp105495_c0_seq23_4 len=2970 path=[19402:0-22 1262:23-58 19462:59-65 1305:66-160 1400:161-295 1535:296-322 19538:323-324 1565:325-335 1576:336-374 1615:375-416 1657:417-426 1667:427-437 1678:438-503 19643:504-507 1748:508-513 1754:514-548 19668…	Haliotis_sp_Tri_129603_c0_g1_i1	345	366	yes	no	3	3.9974e-26	130.89	276940000			15
AFVVVNTATLQMTAPSFR	ESAFLQQKAFVVVNTA	QMTAPSFRHLHVGVEV	K	A	F	F	R	H	18	0	1952.02	Haliotis_sp_CLC_146_c0_g1_i1;Haliotis_sp_idb_13068_c0_g1_i1;Haliotis_sp_idb_13069_c0_g1_i1	Haliotis_sp_CLC_146_c0_g1_i1	76	93	yes	no	2;3	2.0148e-14	123.4	153210000	377		19
AFYYWTQSGNK	IASETALRAFYYWTQS	YWTQSGNKLPPFDHAM	R	A	F	N	K	L	11	0	1363.62	Haliotis_sp_idb_19028_c0_g1_i1;comp97297_c0_seq2_4 len=3335 path=[1:0-69 71:70-93 95:94-461 8007:462-685 687:686-695 697:696-843 8128:844-991 993:992-1009 1011:1010-1085 1087:1086-1271 1273:1272-1281 1283:1282-2153 2155:2154-2852 2854:2853-2877 2879:2878-3334]	Haliotis_sp_idb_19028_c0_g1_i1	128	138	yes	no	2	0.00053951	104.43	35497000			2
AGDFAILGGAK	KPGSSQYKAGDFAILG	FAILGGAKEMPWAFDR	K	A	G	A	K	E	11	0	1018.54	Haliotis_sp_CLC_1545_c0_g1_i1	Haliotis_sp_CLC_1545_c0_g1_i1	782	792	yes	yes	2	0.0013924	108.7	192220000			17
AGEFMTCECVLR	YPGGTSGRAGEFMTCE	MTCECVLRTEPNSSIT	R	A	G	L	R	T	12	0	1471.63	Haliotis_sp_idb_2814_c0_g1_i1	Haliotis_sp_idb_2814_c0_g1_i1	346	357	yes	yes	2	4.3274e-05	134.98	2106600000	591		25
AGEHDLLLR	TFHGGLLKAGEHDLLL	GEHDLLLRNTTIKRPC	K	A	G	L	R	N	9	0	1022.55	Haliotis_sp_Tri_4200_c0_g1_i1;comp38651_c0_seq2_1 len=1000 path=[1:0-105 339:106-999];comp38651_c0_seq1_2 len=1232 path=[1:0-105 107:106-337 339:338-1231]	Haliotis_sp_Tri_4200_c0_g1_i1	274	282	yes	no	3	0.017576	74.376	21475000			2
AGFAGDDAPR	DNGSGMCKAGFAGDDA	FAGDDAPRAVFPSIVG	K	A	G	P	R	A	10	0	975.441	Haliotis_sp_Tri_131427_c0_g1_i1;tr|Q6U1K1|Q6U1K1_HALDH Actin OS=Haliotis discus hannai PE=2 SV=1;tr|B3TK83|B3TK83_HALDV Beta-actin 2 OS=Haliotis diversicolor PE=2 SV=1;tr|Q256S1|Q256S1_HALTU Actin OS=Haliotis tuberculata GN=actin PE=2 SV=1;tr|B3SNT2|B3SNT2_HALDV Actin OS=Haliotis diversicolor PE=2 SV=1;comp103470_c1_seq20_6 len=1319 path=[18001:0-239 25907:240-242 1593:243-278 25943:279-283 25948…	Haliotis_sp_Tri_131427_c0_g1_i1	20	29	no	no	2	0.0099745	92.538	39813000			3
AGGKPQGHLTFYSTHSYDGEK	YKDECMKKAGGKPQGH	THSYDGEKTQKFDSWA	K	A	G	E	K	T	21	1	2279.06	Haliotis_sp_idb_10705_c0_g1_i1;Haliotis_sp_Tri_36495_c0_g1_i1	Haliotis_sp_idb_10705_c0_g1_i1	602	622	yes	no	3;4;5	1.3109e-17	113.49	392540000			15
AGHGVSLSTINELCPEAELR	VKHCTANKAGHGVSLS	LCPEAELRVTPNRGST	K	A	G	L	R	V	20	0	2152.06	Haliotis_sp_Tri_111351_c0_g1_i1	Haliotis_sp_Tri_111351_c0_g1_i1	438	457	yes	yes	3	2.7214e-18	123.63	46171000			4
AGIALTDNFVK	RSSIFDAKAGIALTDN	ALTDNFVKLVSWYDNE	K	A	G	V	K	L	11	0	1147.62	Haliotis_sp_idb_33826_c0_g1_i1;comp93193_c0_seq1_1 len=1303 path=[1480:0-38 1519:39-871 3263:872-887 2368:888-1005 2486:1006-1063 4483:1064-1069 2550:1070-1078 2559:1079-1175 2656:1176-1187 2668:1188-1240 3030:1241-1259 2753:1260-1302];comp93193_c0_seq2_1 len=1502 path=[1480:0-38 1519:39-871 3263:872-887 2368:888-1005 2486:1006-1063 4483:1064-1069 2550:1070-1078 2559:1079-1175 2656:1176-1187 2668…	Haliotis_sp_idb_33826_c0_g1_i1	298	308	yes	no	2	0.0013924	108.7	561960000			21
AGILVITDAQLPSGER	NAKEIFQRAGILVITD	AQLPSGERIAYGGSYD	R	A	G	E	R	I	16	0	1638.89	Haliotis_sp_Tri_77019_c0_g1_i1;Haliotis_sp_idb_31368_c0_g1_i1;comp106561_c0_seq3_3 len=4856 path=[4832:0-118 4952:119-251 15106:252-487 5321:488-488 5322:489-512 5346:513-513 5347:514-514 5348:515-591 15215:592-639 5473:640-693 15270:694-694 5528:695-705 15282:706-853 5687:854-855 5689:856-958 15340:959-978 15360:979-980 5814:981-999 5833:1000-1048 5882:1049-1056 5890:1057-1158 5992:1159-1168 600…	Haliotis_sp_Tri_77019_c0_g1_i1	644	659	yes	no	2	3.0483e-14	145.43	30997000			6
AGLADTLSSTAPPAPFTVFGPTDAAFDALPQQIK	TLVELVTKAGLADTLS	DALPQQIKDLLNNVTI	K	A	G	I	K	D	34	0	3414.73	Haliotis_sp_Tri_78397_c0_g1_i1;comp24679_c0_seq1_5 len=1229 path=[1207:0-1228]	Haliotis_sp_Tri_78397_c0_g1_i1	58	91	yes	no	3;4	3.2478e-23	103.92	21244000			3
AGLGGPSTIITQR	GLSDVLRKAGLGGPST	PSTIITQRFSKHGVPI	K	A	G	Q	R	F	13	0	1269.7	Haliotis_sp_idb_1052_c0_g1_i1;comp90611_c0_seq1_2 len=3646 path=[8397:0-3645]	Haliotis_sp_idb_1052_c0_g1_i1	2741	2753	no	no	2	0.0058034	82.069	95353000			1
AGLHHTYVQPQGR	GIVYTYPRAGLHHTYV	TYVQPQGRPNSTTTTS	R	A	G	G	R	P	13	0	1462.74	Haliotis_sp_CLC_18633_c0_g1_i1	Haliotis_sp_CLC_18633_c0_g1_i1	266	278	yes	yes	3	0.00065081	86.911	1116600			1
AGLVAAMTSDGVEVIQAR	TTVRCFNKAGLVAAMT	GVEVIQARNQTSVQAF	K	A	G	A	R	N	18	0	1786.92	Haliotis_sp_idb_1397_c0_g1_i1;Haliotis_sp_CLC_1567_c0_g1_i1;comp99390_c0_seq1_2 len=1590 path=[1:0-146 4883:147-203 205:204-255 257:256-486 3362:487-507 509:508-954 956:955-960 962:961-1158 1160:1159-1202 1204:1203-1255 1257:1256-1268 1270:1269-1311 1313:1312-1325 1327:1326-1360 1362:1361-1361 1363:1362-1385 1387:1386-1411 5298:1412-1589]	Haliotis_sp_idb_1397_c0_g1_i1	3172	3189	yes	no	2;3	1.2239e-16	114.01	50090000	466		7
AGLVSQDVALR	NDAWSLAKAGLVSQDV	VSQDVALRTVEYLDGE	K	A	G	L	R	T	11	0	1127.63	Haliotis_sp_idb_20754_c0_g1_i1;comp105195_c0_seq12_2 len=3169 path=[15574:0-232 20956:233-689 4190:690-712 21235:713-716 4217:717-718 4219:719-1155 9049:1156-1796 9690:1797-1806 9700:1807-2415 10309:2416-2439 10333:2440-2444 10338:2445-2468 10362:2469-2657 10551:2658-2681 10575:2682-2733 10627:2734-2772 10666:2773-2877 10771:2878-2901 10795:2902-2922 10816:2923-2962 10856:2963-2986 10880:2987-298…	Haliotis_sp_idb_20754_c0_g1_i1	737	747	yes	no	2	1.1214e-05	143.24	853510000			22
AGSASSVFFPIVPASLGTIDVTVSAR	QTQTVHVKAGSASSVF	IDVTVSARSTLAADAL	K	A	G	A	R	S	26	0	2548.35	Haliotis_sp_Tri_105613_c0_g1_i1;comp32926_c1_seq1_1 len=528 path=[3185:0-527]	Haliotis_sp_Tri_105613_c0_g1_i1	844	869	yes	no	3	3.3317e-84	182.19	18193000			2
AGTAVDLTITSAPNSK	RFSADTSRAGTAVDLT	ITSAPNSKYYLLAVDK	R	A	G	S	K	Y	16	0	1544.8	Haliotis_sp_idb_22196_c0_g1_i1	Haliotis_sp_idb_22196_c0_g1_i1	541	556	yes	yes	2	0.0024134	72.433	2146300			1
AGTTVDLTVTSAPNSK	RFSADTSRAGTTVDLT	VTSAPNSKYYLLAVDK	R	A	G	S	K	Y	16	0	1560.8	comp106862_c0_seq1_3 len=6977 path=[6962:0-1296 20050:1297-1621 8584:1622-1642 8605:1643-1701 8664:1702-1730 8693:1731-1872 8835:1873-1882 8845:1883-1992 8955:1993-2052 9015:2053-2092 9055:2093-2112 9075:2113-2419 9382:2420-2431 9394:2432-2457 9420:2458-2477 9440:2478-3169 10132:3170-3184 10147:3185-3666 20548:3667-3716 10679:3717-3856 10819:3857-4580 20725:4581-4581 20726:4582-4593 14279:4594-45…	comp106862_c0_seq1_3 len=6977 path=[6962:0-1296 20050:1297-1621 8584:1622-1642 8605:1643-1701 8664:1702-1730 8693:1731-1872 8835:1873-1882 8845:1883-1992 8955:1993-2052 9015:2053-2092 9055:2093-2112 9075:2113-2419 9382:2420-2431 9394:2432-2457 9420:2458-2477 9440:2478-3169 10132:3170-3184 10147:3185-3666 20548:3667-3716 10679:3717-3856 10819:3857-4580 20725:4581-4581 20726:4582-4593 14279:4594-45…	569	584	yes	no	2	7.187e-06	96.208	31438000			3
AGVLTLTVNVIR	TNEGSPFRAGVLTLTV	TLTVNVIRNTAPVFNP	R	A	G	I	R	N	12	0	1254.77	comp106997_c0_seq1_2 len=4332 path=[9723:0-82 4463:83-220 4601:221-411 4792:412-463 15133:464-519 4900:520-521 4902:522-566 4947:567-670 5051:671-738 5119:739-839 5220:840-1190 15436:1191-1203 15449:1204-1270 15505:1271-1351 5732:1352-1356 5737:1357-1369 5750:1370-1499 8781:1500-1536 15653:1537-1630 6011:1631-1647 6028:1648-2220 6601:2221-2440 15894:2441-2472 6853:2473-2730 16006:2731-2733 16009:…	comp106997_c0_seq1_2 len=4332 path=[9723:0-82 4463:83-220 4601:221-411 4792:412-463 15133:464-519 4900:520-521 4902:522-566 4947:567-670 5051:671-738 5119:739-839 5220:840-1190 15436:1191-1203 15449:1204-1270 15505:1271-1351 5732:1352-1356 5737:1357-1369 5750:1370-1499 8781:1500-1536 15653:1537-1630 6011:1631-1647 6028:1648-2220 6601:2221-2440 15894:2441-2472 6853:2473-2730 16006:2731-2733 16009:…	1090	1101	yes	no	2	0.0035823	85.813	9633800			3
AGVTTVNIK	LQVKITPKAGVTTVNI	GVTTVNIKNIEPEGCY	K	A	G	I	K	N	9	0	901.523	Haliotis_sp_idb_23519_c0_g1_i1;comp110183_c0_seq1_4 len=791 path=[1:0-790]	Haliotis_sp_idb_23519_c0_g1_i1	975	983	yes	no	2	0.026871	92.051	2260400			1
AHEIIILPNLDVTQLQFTVES	NHRTPAARAHEIIILP	QLQFTVES________	R	A	H	E	S	-	21	0	2379.27	Haliotis_sp_idb_3423_c0_g1_i1	Haliotis_sp_idb_3423_c0_g1_i1	1146	1166	yes	yes	3	1.578e-05	70.986	6967300			2
AHFPKYYFNSR	PKDTGPCRAHFPKYYF	PKYYFNSRTRLCEKFV	R	A	H	S	R	T	11	1	1428.69	comp84928_c0_seq1_4 len=593 path=[571:0-73 645:74-129 1852:130-130 1387:131-175 1872:176-361 933:362-413 985:414-445 1017:446-450 1022:451-592]	comp84928_c0_seq1_4 len=593 path=[571:0-73 645:74-129 1852:130-130 1387:131-175 1872:176-361 933:362-413 985:414-445 1017:446-450 1022:451-592]	65	75	yes	yes	3	0.032107	62.088	13820000			1
AHPVFISCLQQILNDLQNENTR	SKSSNYFRAHPVFISC	DLQNENTRAQISSGYK	R	A	H	T	R	A	22	0	2609.3	Haliotis_sp_Tri_129603_c0_g1_i1;comp105495_c0_seq9_4 len=2286 path=[9783:0-21 1946:22-1210 3135:1211-1564 19827:1565-1565 3490:1566-1729 3654:1730-2285];comp105495_c0_seq23_4 len=2970 path=[19402:0-22 1262:23-58 19462:59-65 1305:66-160 1400:161-295 1535:296-322 19538:323-324 1565:325-335 1576:336-374 1615:375-416 1657:417-426 1667:427-437 1678:438-503 19643:504-507 1748:508-513 1754:514-548 19668…	Haliotis_sp_Tri_129603_c0_g1_i1	86	107	yes	no	3	3.2355e-29	140.2	14245000			1
AHTNAGMFIMSVGHVEYAMFCPR	CFCYCPHKAHTNAGMF	EYAMFCPRGLVWTQAK	K	A	H	P	R	G	23	0	2625.17	Haliotis_sp_idb_42414_c0_g1_i1;comp188351_c0_seq1_6 len=718 path=[1:0-717]	Haliotis_sp_idb_42414_c0_g1_i1	127	149	yes	no	3;4	6.4929e-17	99.93	1486300000	659;660;661		12
AIDIEMTAYGLLIYGEK	WKPPSAKKAIDIEMTA	GLLIYGEKNDFSGGLN	K	A	I	E	K	N	17	0	1898.97	Haliotis_sp_Tri_105613_c0_g1_i1;comp32926_c0_seq1_5 len=1615 path=[1593:0-1614]	Haliotis_sp_Tri_105613_c0_g1_i1	1180	1196	yes	no	3	0.00085581	66.068	710420	752		1
AIDSTANMILMTK	CPLYVNKRAIDSTANM	ANMILMTKMAEMFAL_	R	A	I	T	K	M	13	0	1407.71	Haliotis_sp_CLC_12027_c0_g1_i1;Haliotis_sp_idb_54497_c0_g1_i1	Haliotis_sp_CLC_12027_c0_g1_i1	161	173	yes	no	2;3	1.017e-05	130.19	4951000000	369;370		30
AIGLCAQGVR	LKPDEICKAIGLCAQG	GLCAQGVRAVKPKVSA	K	A	I	V	R	A	10	0	1043.55	Haliotis_sp_Tri_62946_c0_g1_i1;Haliotis_sp_idb_29553_c0_g1_i1;comp99065_c0_seq1_4 len=2210 path=[1:0-324 326:325-450 452:451-460 462:461-530 532:531-594 596:595-630 632:631-644 646:645-679 4616:680-720 722:721-755 4398:756-841 843:842-891 893:892-1008 1010:1009-1027 1029:1028-2068 6394:2069-2078 6405:2079-2209];Haliotis_sp_idb_29552_c0_g1_i1	Haliotis_sp_Tri_62946_c0_g1_i1	307	316	yes	no	2	0.007745	96.668	475180000			7
AIGPYSQAVIADK	VQATAAPKAIGPYSQA	SQAVIADKTMYISGQI	K	A	I	D	K	T	13	0	1331.71	Haliotis_sp_Tri_91048_c0_g1_i1;comp92274_c0_seq1_1 len=1763 path=[1:0-14 16:15-23 25:24-783 785:784-785 787:786-934 936:935-968 970:969-1509 1511:1510-1602 1604:1603-1682 4386:1683-1762]	Haliotis_sp_Tri_91048_c0_g1_i1	46	58	yes	no	2	0.035955	63.185	6350300			1
AIHGLGHDDGVTK	CYSVGEIKAIHGLGHD	GHDDGVTKTKFVEMSP	K	A	I	T	K	T	13	0	1318.66	Haliotis_sp_idb_26030_c0_g1_i1;comp104856_c0_seq3_5 len=2741 path=[1:0-84 13888:85-89 91:90-97 99:98-160 162:161-169 171:170-268 270:269-319 13967:320-337 4954:338-364 9307:365-381 4998:382-452 5069:453-462 5079:463-519 5136:520-525 5142:526-600 14188:601-718 7400:719-738 5355:739-764 5381:765-802 5419:803-855 5472:856-877 5494:878-903 5520:904-907 5524:908-1002 14760:1003-1009 14767:1010-1082 14…	Haliotis_sp_idb_26030_c0_g1_i1	344	356	yes	no	3	0.0003322	93.348	10931000			1
AILGSVSQYVLNHSSIPVTIIPK	RGLGAFQRAILGSVSQ	IPVTIIPKKA______	R	A	I	P	K	K	23	0	2435.38	Haliotis_sp_Tri_129753_c0_g1_i1;comp102930_c0_seq1_5 len=2482 path=[1:0-245 247:246-278 280:279-294 296:295-442 444:443-462 8038:463-516 521:517-619 8120:620-636 5253:637-652 8145:653-741 5172:742-760 764:761-1008 8270:1009-1029 1033:1030-1105 1109:1106-1125 8321:1126-1152 1156:1153-1341 1345:1342-1358 1362:1359-1441 5058:1442-1490 1494:1491-1514 8477:1515-1535 1539:1536-1645 5572:1646-1649 1653:…	Haliotis_sp_Tri_129753_c0_g1_i1	124	146	yes	no	3;4	3.6893e-60	171.06	231200000			19
AILLAAEDDDKIR	VLFVDDPRAILLAAED	AEDDDKIRGNYFFIGT	R	A	I	I	R	G	13	1	1441.78	Haliotis_sp_idb_1097_c0_g1_i1;comp92517_c0_seq1_1 len=9741 path=[9719:0-600 10320:601-2050 11770:2051-2057 11777:2058-4041 13761:4042-9740]	Haliotis_sp_idb_1097_c0_g1_i1	1772	1784	yes	no	3	0.0044816	73.927	5898500			1
AILPNDTTYGR	________________	PNDTTYGRRDTIVFSQ	R	A	I	G	R	R	11	0	1219.62	Haliotis_sp_Tri_8788_c0_g1_i1	Haliotis_sp_Tri_8788_c0_g1_i1	6	16	yes	yes	2	1.2505e-07	148.56	469540000			15
AINVDPLDDFIVR	RRQAVLQKAINVDPLD	PLDDFIVRRPVDPIGP	K	A	I	V	R	R	13	0	1485.78	Haliotis_sp_idb_19812_c0_g1_i1;Haliotis_sp_idb_19814_c0_g1_i1;comp71075_c0_seq1_5 len=836 path=[814:0-564 1379:565-835]	Haliotis_sp_idb_19812_c0_g1_i1	828	840	yes	no	2	5.5108e-05	101.53	14963000			9
AINYEIMQTTR	VYGDRLQKAINYEIMQ	YEIMQTTRMSLPG___	K	A	I	T	R	M	11	0	1338.66	Haliotis_sp_Tri_1743_c0_g1_i1;comp89145_c0_seq2_3 len=654 path=[1328:0-27 1356:28-167 1496:168-194 1523:195-206 1535:207-257 1586:258-313 1642:314-316 1645:317-321 1650:322-401 1730:402-455 1784:456-496 1825:497-511 1840:512-583 1912:584-595 1924:596-618 1947:619-653]	Haliotis_sp_Tri_1743_c0_g1_i1	234	244	yes	no	2;3	1.4254e-06	145.28	88688000000	811		149
AIPYVDIICFNR	NHHYNDDKAIPYVDII	VDIICFNRYYGWYSDT	K	A	I	N	R	Y	12	0	1479.75	comp93747_c0_seq2_4 len=2566 path=[1:0-650 7687:651-666 668:667-671 673:672-740 742:741-762 7770:763-779 781:780-801 803:802-805 807:806-1133 7854:1134-1134 1136:1135-1150 1152:1151-1185 1187:1186-1209 1211:1210-2464 2466:2465-2565];comp93747_c0_seq1_4 len=2572 path=[5760:0-558 6319:559-560 6321:561-672 668:673-677 673:678-746 742:747-768 7770:769-785 781:786-807 803:808-811 807:812-1139 7854:114…	comp93747_c0_seq2_4 len=2566 path=[1:0-650 7687:651-666 668:667-671 673:672-740 742:741-762 7770:763-779 781:780-801 803:802-805 807:806-1133 7854:1134-1134 1136:1135-1150 1152:1151-1185 1187:1186-1209 1211:1210-2464 2466:2465-2565]	480	491	yes	no	2	0.018543	72.34	896620			1
AIQKVHELLAAGR	SGGQNVPKAIQKVHEL	HELLAAGRGSVPKLGI	K	A	I	G	R	G	13	1	1404.82	Haliotis_sp_CLC_4146_c0_g1_i1;comp87152_c0_seq1_4 len=1152 path=[1:0-8 10:9-10 12:11-34 36:35-35 37:36-59 61:60-303 305:304-306 308:307-330 332:331-879 881:880-903 905:904-1151];Haliotis_sp_idb_7271_c0_g1_i1	Haliotis_sp_CLC_4146_c0_g1_i1	115	127	yes	no	3	9.5195e-06	136.24	337700000			19
AIVVHAGTDDLGR	GRYSIIGRAIVVHAGT	AGTDDLGRGGDPSSKE	R	A	I	G	R	G	13	0	1322.69	Haliotis_sp_idb_40380_c0_g1_i1;comp89520_c0_seq1_4 len=1098 path=[1:0-97 99:98-99 101:100-141 143:142-154 156:155-551 553:552-920 922:921-921 2187:922-945 4135:946-1010 1012:1011-1097]	Haliotis_sp_idb_40380_c0_g1_i1	167	179	no	no	2;3	0.0001808	110.38	267570000			9
AKFEELNMDLFR	DFSETLTRAKFEELNM	ELNMDLFRSTMKPVQR	R	A	K	F	R	S	12	1	1511.74	Haliotis_sp_Tri_2770_c0_g1_i1;comp99703_c0_seq1_2 len=2817 path=[2795:0-1060 3856:1061-1739 4535:1740-1764 4560:1765-1802 4598:1803-1812 4608:1813-1836 4632:1837-2307 5103:2308-2429 5225:2430-2816];comp136401_c0_seq1_5 len=2422 path=[2400:0-2421]	Haliotis_sp_Tri_2770_c0_g1_i1	336	347	yes	no	3	0.0079827	71.888	24418000	265		1
AKKQVLLTNCDAK	FKDDPTSKAKKQVLLT	LLTNCDAKDPPGQPSL	K	A	K	A	K	D	13	2	1487.81	Haliotis_sp_Tri_111928_c0_g1_i1;comp64272_c0_seq1_3 len=1172 path=[1150:0-1147 2298:1148-1171]	Haliotis_sp_Tri_111928_c0_g1_i1	145	157	yes	no	3	0.0043248	73.36	4310800			1
AKPMCIDSPVDHHNYHK	ASGEVRSKAKPMCIDS	VDHHNYHKAVNMWPCH	K	A	K	H	K	A	17	1	2047.94	Haliotis_sp_idb_5674_c0_g1_i1;comp104092_c0_seq1_6 len=3885 path=[1:0-41 43:42-242 244:243-569 11294:570-584 8268:585-585 10817:586-609 616:610-894 901:895-942 949:943-973 980:974-998 1005:999-1044 1051:1045-1069 1076:1070-1143 1150:1144-1167 1174:1168-1345 1352:1346-1667 1674:1668-1691 1698:1692-1712 1719:1713-1736 1743:1737-1760 1767:1761-1784 1791:1785-1847 8269:1848-1871 1878:1872-1997 2004:1…	Haliotis_sp_idb_5674_c0_g1_i1	513	529	yes	no	4;5	0.00035938	66.826	11887000	53		3
ALACDHSDKVTCACAER	PGTLWDHRALACDHSD	VTCACAERND______	R	A	L	E	R	N	17	1	1962.83	Haliotis_sp_idb_53451_c0_g1_i1	Haliotis_sp_idb_53451_c0_g1_i1	220	236	yes	yes	3;4	2.2826e-08	119.46	35166000			5
ALAPEYATAAK	APWCGHCKALAPEYAT	PEYATAAKTLASEGSG	K	A	L	A	K	T	11	0	1104.58	Haliotis_sp_idb_34907_c0_g1_i1;Haliotis_sp_Tri_46701_c0_g1_i1;comp96713_c3_seq4_2 len=1246 path=[18995:0-132 19128:133-225 1019:226-251 25:252-295 69:296-306 80:307-875 22586:876-878 652:879-1245]	Haliotis_sp_idb_34907_c0_g1_i1	105	115	yes	no	2	0.032365	76.332	76986000			4
ALCAQDPSRPLPHK	ASNDAEAKALCAQDPS	PSRPLPHKGHCAKYFE	K	A	L	H	K	G	14	1	1588.81	Haliotis_sp_idb_1745_c0_g1_i1;Haliotis_sp_CLC_2232_c0_g1_i1	Haliotis_sp_idb_1745_c0_g1_i1	848	861	yes	no	2;3;4	3.186e-06	114.72	1152300000			30
ALDNIATVLR	ASIMEISKALDNIATV	DNIATVLRNAKQSLNG	K	A	L	L	R	N	10	0	1084.62	Haliotis_sp_idb_26322_c0_g1_i1	Haliotis_sp_idb_26322_c0_g1_i1	196	205	yes	yes	2	0.0011168	128.03	275220000			28
ALDRDQTTQTELK	KEVVTKLRALDRDQTT	QTTQTELKQFVKDNIC	R	A	L	L	K	Q	13	1	1517.77	Haliotis_sp_Tri_62946_c0_g1_i1;Haliotis_sp_idb_29553_c0_g1_i1;comp99065_c0_seq1_4 len=2210 path=[1:0-324 326:325-450 452:451-460 462:461-530 532:531-594 596:595-630 632:631-644 646:645-679 4616:680-720 722:721-755 4398:756-841 843:842-891 893:892-1008 1010:1009-1027 1029:1028-2068 6394:2069-2078 6405:2079-2209];Haliotis_sp_idb_29552_c0_g1_i1	Haliotis_sp_Tri_62946_c0_g1_i1	142	154	yes	no	2;3	7.4145e-10	153.81	431250000			28
ALDSVFEGTYMAK	DLSEEHLKALDSVFEG	FEGTYMAKYPVVGYMD	K	A	L	A	K	Y	13	0	1430.68	Haliotis_sp_Tri_102529_c0_g1_i1;Haliotis_sp_idb_15781_c0_g1_i1;comp91382_c0_seq3_6 len=2048 path=[2094:0-775 2870:776-1120 3215:1121-1135 3230:1136-1214 3309:1215-1457 3552:1458-1473 3568:1474-1511 3606:1512-1903 5632:1904-2047];comp91382_c0_seq1_6 len=2116 path=[2094:0-775 2870:776-1120 3215:1121-1135 3230:1136-1214 3309:1215-1457 3552:1458-1473 3568:1474-1511 3606:1512-1903 3998:1904-2115]	Haliotis_sp_Tri_102529_c0_g1_i1	80	92	yes	no	2	0.015814	61.11	5802400			1
ALGSSILQLYAPDADGDTVR	EVIIDETRALGSSILQ	DADGDTVRYEVINYQA	R	A	L	V	R	Y	20	0	2061.04	Haliotis_sp_idb_1321_c0_g1_i1;comp107313_c0_seq1_1 len=23161 path=[1:0-25 27:26-687 689:688-1040 51643:1041-1124 47524:1125-1126 1128:1127-2114 2116:2115-2116 2118:2117-3775 3777:3776-4372 4374:4373-4408 4410:4409-4576 4578:4577-4644 4646:4645-4716 4718:4717-6321 6323:6322-6329 6331:6330-6457 6459:6458-7628 7630:7629-8470 8472:8471-10786 52568:10787-10788 52570:10789-10866 52600:10867-11006 52667…	Haliotis_sp_idb_1321_c0_g1_i1	1822	1841	yes	no	2	9.5101e-05	70.555	3775600			1
ALGSVITTIR	TETIFENRALGSVITT	GSVITTIRANDADRQP	R	A	L	I	R	A	10	0	1029.62	comp106997_c0_seq1_2 len=4332 path=[9723:0-82 4463:83-220 4601:221-411 4792:412-463 15133:464-519 4900:520-521 4902:522-566 4947:567-670 5051:671-738 5119:739-839 5220:840-1190 15436:1191-1203 15449:1204-1270 15505:1271-1351 5732:1352-1356 5737:1357-1369 5750:1370-1499 8781:1500-1536 15653:1537-1630 6011:1631-1647 6028:1648-2220 6601:2221-2440 15894:2441-2472 6853:2473-2730 16006:2731-2733 16009:…	comp106997_c0_seq1_2 len=4332 path=[9723:0-82 4463:83-220 4601:221-411 4792:412-463 15133:464-519 4900:520-521 4902:522-566 4947:567-670 5051:671-738 5119:739-839 5220:840-1190 15436:1191-1203 15449:1204-1270 15505:1271-1351 5732:1352-1356 5737:1357-1369 5750:1370-1499 8781:1500-1536 15653:1537-1630 6011:1631-1647 6028:1648-2220 6601:2221-2440 15894:2441-2472 6853:2473-2730 16006:2731-2733 16009:…	1226	1235	no	no	2	0.0010027	133.23	85072000			7
ALGYNNIFPGIR	RPGNNYLKALGYNNIF	NNIFPGIRDSSVFDPP	K	A	L	I	R	D	12	0	1333.71	comp49884_c0_seq1_4 len=375 path=[1:0-374];Haliotis_sp_Tri_121352_c0_g1_i1	comp49884_c0_seq1_4 len=375 path=[1:0-374]	56	67	yes	no	2	0.000182	113.93	52512000			5
ALHSFVYDGTNQR	VNSRTTARALHSFVYD	VYDGTNQRYLISSNRN	R	A	L	Q	R	Y	13	0	1506.72	Haliotis_sp_idb_19681_c0_g1_i1;Haliotis_sp_CLC_2860_c0_g1_i1	Haliotis_sp_idb_19681_c0_g1_i1	61	73	yes	no	2;3	4.5821e-25	231.66	48774000000			97
ALIRPCPDGTIFR	YYRMVHKRALIRPCPD	CPDGTIFREELCRCDY	R	A	L	F	R	E	13	1	1514.8	Haliotis_sp_idb_13357_c0_g1_i1;Haliotis_sp_idb_13358_c0_g1_i1	Haliotis_sp_idb_13357_c0_g1_i1	559	571	yes	no	3	3.577e-19	170.18	227400000			16
ALLDKIPQETQQTTR	EEECEFLRALLDKIPQ	QETQQTTRIGGMDMRA	R	A	L	T	R	I	15	1	1740.94	Haliotis_sp_Tri_8133_c0_g1_i1;comp93947_c0_seq8_1 len=3375 path=[1671:0-592 2264:593-779 2451:780-1160 9128:1161-1247 9215:1248-1301 9269:1302-1378 9346:1379-1497 13015:1498-1753 13271:1754-1880 13398:1881-3374];comp93947_c0_seq11_1 len=6924 path=[1671:0-592 2264:593-779 2451:780-1160 9128:1161-1247 9215:1248-1301 9269:1302-1378 9346:1379-1497 9465:1498-1834 9802:1835-2936 10904:2937-3166 11134:3…	Haliotis_sp_Tri_8133_c0_g1_i1	254	268	yes	no	3	6.7617e-06	92.38	92003000			3
ALLISTEMNK	LTTEVDLKALLISTEM	LISTEMNKIIDFVKGQ	K	A	L	N	K	I	10	0	1118.6	comp100163_c2_seq1_3 len=3661 path=[6689:0-1864 8554:1865-2809 11971:2810-2817 11979:2818-2821 9511:2822-3036 9726:3037-3044 9734:3045-3326 10016:3327-3660]	comp100163_c2_seq1_3 len=3661 path=[6689:0-1864 8554:1865-2809 11971:2810-2817 11979:2818-2821 9511:2822-3036 9726:3037-3044 9734:3045-3326 10016:3327-3660]	447	456	yes	yes	2	0.0014011	109.66	72910000	2		4
ALLPFLFR	DKPCEQFRALLPFLFR	ALLPFLFRYDYLQNER	R	A	L	F	R	Y	8	0	975.591	Haliotis_sp_idb_9026_c0_g1_i1;comp99181_c0_seq1_4 len=2094 path=[5612:0-33 92:34-57 116:58-89 148:90-208 267:209-228 287:229-292 6861:293-316 4243:317-349 6895:350-350 6896:351-352 6902:353-357 6907:358-358 6908:359-359 6909:360-360 6910:361-475 524:476-1171 1220:1172-1177 1226:1178-1204 1253:1205-1250 7055:1251-1855 1907:1856-2093];Haliotis_sp_idb_9027_c0_g1_i1	Haliotis_sp_idb_9026_c0_g1_i1	230	237	yes	no	2	0.026732	131.04	13956000			2
ALMPEEIR	ILSRFLNRALMPEEIR	ALMPEEIRKQDALNVL	R	A	L	I	R	K	8	0	957.495	Haliotis_sp_idb_20754_c0_g1_i1;comp105195_c0_seq12_2 len=3169 path=[15574:0-232 20956:233-689 4190:690-712 21235:713-716 4217:717-718 4219:719-1155 9049:1156-1796 9690:1797-1806 9700:1807-2415 10309:2416-2439 10333:2440-2444 10338:2445-2468 10362:2469-2657 10551:2658-2681 10575:2682-2733 10627:2734-2772 10666:2773-2877 10771:2878-2901 10795:2902-2922 10816:2923-2962 10856:2963-2986 10880:2987-298…	Haliotis_sp_idb_20754_c0_g1_i1	909	916	yes	no	2	0.024524	98.523	82318000			7
ALNIPESSVNVEVR	LEQLIVAKALNIPESS	SSVNVEVRRLGGSYGA	K	A	L	V	R	R	14	0	1525.81	Haliotis_sp_Tri_83391_c0_g1_i1;comp106047_c0_seq6_2 len=4887 path=[18864:0-70 5108:71-122 5160:123-165 5203:166-231 21452:232-236 21457:237-270 5308:271-276 5314:277-311 5349:312-357 5395:358-473 5511:474-507 5545:508-632 5670:633-808 21723:809-812 21727:813-819 21734:820-840 5878:841-977 13712:978-981 6019:982-1074 16226:1075-1084 21844:1085-1091 21847:1092-1134 16321:1135-1140 6178:1141-1250 62…	Haliotis_sp_Tri_83391_c0_g1_i1	422	435	yes	no	2	0.012358	68.972	16297000			1
ALPGGNPCFPISVPPNDPFFVGR	GAAAFAARALPGGNPC	NDPFFVGRTCLSFTRS	R	A	L	G	R	T	23	0	2454.22	Haliotis_sp_idb_25746_c0_g1_i1;Haliotis_sp_idb_25748_c0_g1_i1	Haliotis_sp_idb_25746_c0_g1_i1	205	227	yes	no	2;3	7.7114e-23	112.64	1063300000			44
ALPVTVPAQSEPTAR	GAIPSKSRALPVTVPA	AQSEPTARSSIKLTRP	R	A	L	A	R	S	15	0	1535.83	Haliotis_sp_CLC_73_c0_g1_i1	Haliotis_sp_CLC_73_c0_g1_i1	521	535	yes	yes	2;3	6.4177e-08	111.83	1100100000			33
ALSMDDIETADAHDIK	LVLPHFAKALSMDDIE	TADAHDIKLHLANAGN	K	A	L	I	K	L	16	0	1743.8	Haliotis_sp_idb_5896_c0_g1_i1	Haliotis_sp_idb_5896_c0_g1_i1	600	615	yes	yes	2;3	3.2749e-11	126.16	935020000	696		21
ALSPSSSSSVASSK	NLPQAILKALSPSSSS	SSSVASSKPATATVTV	K	A	L	S	K	P	14	0	1293.64	Haliotis_sp_CLC_73_c0_g1_i1	Haliotis_sp_CLC_73_c0_g1_i1	426	439	yes	yes	2	0.00072816	91.812	5402200			1
ALSPSSSSSVASSKPATATVTVK	NLPQAILKALSPSSSS	ATATVTVKRAPASPAT	K	A	L	V	K	R	23	1	2162.14	Haliotis_sp_CLC_73_c0_g1_i1	Haliotis_sp_CLC_73_c0_g1_i1	426	448	yes	yes	3	3.6598e-12	90.475	661260000			21
ALTAFMYIALK	LGGSTGERALTAFMYI	AFMYIALKESESFLAE	R	A	L	L	K	E	11	0	1240.69	Haliotis_sp_idb_9842_c0_g1_i1	Haliotis_sp_idb_9842_c0_g1_i1	397	407	yes	yes	2	0.00031215	115.78	8935900	751		6
ALTPAASVTASVTSSAK	TSTPATAKALTPAASV	ASVTSSAKAKASAAKE	K	A	L	A	K	A	17	0	1560.84	Haliotis_sp_Tri_108584_c0_g1_i1	Haliotis_sp_Tri_108584_c0_g1_i1	68	84	yes	yes	2;3	6.7339e-11	107.98	2132200000			81
ALTSEYLDCDKER	GPNIYPGKALTSEYLD	YLDCDKERTRNMKVCL	K	A	L	E	R	T	13	1	1598.72	Haliotis_sp_idb_1745_c0_g1_i1;Haliotis_sp_CLC_2232_c0_g1_i1;comp170175_c0_seq1_6 len=323 path=[1:0-322]	Haliotis_sp_idb_1745_c0_g1_i1	332	344	yes	no	2;3	5.2151e-19	195.77	1406500000			18
ALTSMTTEPSQHTNSLPFR	SLLSILSKALTSMTTE	HTNSLPFRATDMFGRY	K	A	L	F	R	A	19	0	2117.02	Haliotis_sp_idb_19531_c0_g1_i1	Haliotis_sp_idb_19531_c0_g1_i1	556	574	yes	yes	3	2.7461e-17	120.9	3538600	499		1
ALVPASTGNIK	ERIETPPRALVPASTG	PASTGNIKVRLCHVKK	R	A	L	I	K	V	11	0	1069.61	Haliotis_sp_idb_16143_c0_g1_i1;Haliotis_sp_idb_16142_c0_g1_i1;comp94779_c0_seq1_5 len=2069 path=[7555:0-14 7570:15-20 6986:21-23 3495:24-37 3509:38-236 7621:237-237 3709:238-1198 4670:1199-1200 4672:1201-1732 5204:1733-1837 5309:1838-2068];comp94779_c0_seq2_4 len=2290 path=[5517:0-137 5655:138-457 7621:458-458 3709:459-1419 4670:1420-1421 4672:1422-1953 5204:1954-2058 5309:2059-2289];comp94779_c0…	Haliotis_sp_idb_16143_c0_g1_i1	151	161	yes	no	2	0.041541	72.2	315900000			2
ALYFIVYDGINER	VNSTSTLRALYFIVYD	VYDGINERYLITGDRN	R	A	L	E	R	Y	13	0	1571.8	Haliotis_sp_idb_22001_c0_g1_i1;Haliotis_sp_idb_22004_c0_g1_i1	Haliotis_sp_idb_22001_c0_g1_i1	74	86	yes	no	2;3	2.5471e-10	156.36	426360000			74
ALYFIVYDGVNDR	VNSTTTMRALYFIVYD	VYDGVNDRYLVSGDRS	R	A	L	D	R	Y	13	0	1543.77	Haliotis_sp_Tri_31898_c0_g1_i1;Haliotis_sp_idb_24481_c0_g1_i1	Haliotis_sp_Tri_31898_c0_g1_i1	43	55	no	no	2;3	1.9975e-15	167.71	8470000000			262
ALYFIVYDGVNDRYLVSGDR	VNSTTTMRALYFIVYD	RYLVSGDRSNNKFVGT	R	A	L	D	R	S	20	1	2334.16	Haliotis_sp_Tri_31898_c0_g1_i1;Haliotis_sp_idb_24481_c0_g1_i1	Haliotis_sp_Tri_31898_c0_g1_i1	43	62	no	no	3	1.069e-17	116.6	20444000			3
ALYVIIYDGVNQR	VNSTTTLRALYVIIYD	IYDGVNQRYLITGDRS	R	A	L	Q	R	Y	13	0	1522.81	Haliotis_sp_Tri_31892_c0_g1_i1;comp22593_c0_seq1_3 len=735 path=[1:0-734];Haliotis_sp_CLC_1876_c0_g1_i1	Haliotis_sp_Tri_31892_c0_g1_i1	43	55	no	no	2;3	2.7325e-15	167.18	12445000000			943
ALYYIVYDGPNQR	ANSTTRMRALYYIVYD	VYDGPNQRYLITGDRL	R	A	L	Q	R	Y	13	0	1570.78	Haliotis_sp_idb_40080_c0_g1_i1	Haliotis_sp_idb_40080_c0_g1_i1	33	45	yes	yes	2;3	4.164e-15	179.19	5028100000			56
AMAQAEHNPQNTLYDAK	EGVVVGFKAMAQAEHN	QNTLYDAKRFIGKVYR	K	A	M	A	K	R	17	0	1900.87	Haliotis_sp_idb_2214_c0_g1_i1;comp106543_c0_seq12_5 len=1411 path=[3449:0-30 12683:31-58 3508:59-337 3787:338-349 17373:350-528 3978:529-529 3979:530-553 4003:554-889 4339:890-913 4363:914-1410];comp106543_c0_seq11_6 len=1451 path=[3409:0-23 14576:24-25 3435:26-39 3449:40-70 3480:71-98 3508:99-377 3787:378-389 17373:390-568 3978:569-569 3979:570-593 4003:594-929 4339:930-953 4363:954-1450];comp10…	Haliotis_sp_idb_2214_c0_g1_i1	84	100	yes	no	3	3.475e-07	97.904	26112000	77		2
AMDALSVR	FNTLVVLKAMDALSVR	AMDALSVRIDYEFGGR	K	A	M	V	R	I	8	0	861.438	Haliotis_sp_Tri_111928_c0_g1_i1;comp64272_c0_seq1_3 len=1172 path=[1150:0-1147 2298:1148-1171]	Haliotis_sp_Tri_111928_c0_g1_i1	214	221	yes	no	2	0.0085531	136.75	3828600000	163		8
AMDCAYDLAR	ELRGKNPKAMDCAYDL	DCAYDLARQQLQPFNR	K	A	M	A	R	Q	10	0	1184.5	Haliotis_sp_CLC_1545_c0_g1_i1;Haliotis_sp_Tri_35761_c0_g1_i1;Haliotis_sp_Tri_35760_c0_g1_i1	Haliotis_sp_CLC_1545_c0_g1_i1	258	267	yes	no	2	0.0053023	91.549	22746000	385		2
AMDQFIEALSQK	FYDPTRLKAMDQFIEA	FIEALSQKDDVYILTI	K	A	M	Q	K	D	12	0	1379.68	Haliotis_sp_idb_6290_c0_g1_i1	Haliotis_sp_idb_6290_c0_g1_i1	291	302	yes	yes	2	4.3122e-05	134.99	166840000	710		13
AMPYIEQESPDYFAR	ELEVTCQKAMPYIEQE	ESPDYFARFRETISKP	K	A	M	A	R	F	15	0	1815.81	Haliotis_sp_Tri_9274_c0_g1_i1;comp84429_c0_seq1_1 len=1376 path=[1354:0-61 1416:62-65 1420:66-406 1761:407-413 1768:414-1375]	Haliotis_sp_Tri_9274_c0_g1_i1	47	61	yes	no	2	1.4446e-07	119.87	9275300	177		3
AMSIMNSFVNDIFER	PDTGISSKAMSIMNSF	FVNDIFERIAAEASRL	K	A	M	E	R	I	15	0	1772.82	comp114698_c0_seq1_3 len=444 path=[1:0-443]	comp114698_c0_seq1_3 len=444 path=[1:0-443]	54	68	yes	yes	2	0.0032145	63.682	3145500	113;114		2
AMSTQNSGMSESQLLTVAFETAFK	FLMQAIDRAMSTQNSG	VAFETAFKRMQALRFP	R	A	M	F	K	R	24	0	2577.21	Haliotis_sp_Tri_18127_c0_g1_i1	Haliotis_sp_Tri_18127_c0_g1_i1	224	247	yes	yes	2;3	6.9305e-72	188.24	85996000	823;824		10
AMSTQNSGMSESQLLTVAFETAFKR	FLMQAIDRAMSTQNSG	AFETAFKRMQALRFPV	R	A	M	K	R	M	25	1	2733.31	Haliotis_sp_Tri_18127_c0_g1_i1	Haliotis_sp_Tri_18127_c0_g1_i1	224	248	yes	yes	3	9.0728e-81	206.94	12093000	823;824		6
AMYDWEQATCIR	SDIMLFERAMYDWEQA	WEQATCIRFKMATSSD	R	A	M	I	R	F	12	0	1542.66	Haliotis_sp_idb_18707_c0_g1_i1;Haliotis_sp_Tri_133115_c0_g1_i1	Haliotis_sp_idb_18707_c0_g1_i1	369	380	yes	no	2	0.0010075	98.407	34042000	497		3
AMYKPGQQVK	SIFIQTDKAMYKPGQQ	YKPGQQVKFRVVAVYP	K	A	M	V	K	F	10	1	1148.6	Haliotis_sp_idb_12235_c0_g1_i1;Haliotis_sp_CLC_1485_c0_g1_i1;comp101644_c1_seq1_1 len=1326 path=[6320:0-664 6985:665-668 6989:669-1293 7614:1294-1325]	Haliotis_sp_CLC_1485_c0_g1_i1	133	142	no	no	2;3	0.0031073	93.649	22763000	32		5
AMYKPGQTVNFR	SILIQTDKAMYKPGQT	PGQTVNFRAFAMFPDM	K	A	M	F	R	A	12	1	1410.71	comp59338_c0_seq1_5 len=1104 path=[1:0-1103];Haliotis_sp_Tri_105613_c0_g1_i1	Haliotis_sp_Tri_105613_c0_g1_i1	122	133	no	no	2;3	6.9498e-05	116.24	528560000	155		23
ANDILPVR	PEYERTRRANDILPVR	ANDILPVRSPTMAGGL	R	A	N	V	R	S	8	0	896.508	Haliotis_sp_idb_5674_c0_g1_i1;comp104092_c0_seq1_6 len=3885 path=[1:0-41 43:42-242 244:243-569 11294:570-584 8268:585-585 10817:586-609 616:610-894 901:895-942 949:943-973 980:974-998 1005:999-1044 1051:1045-1069 1076:1070-1143 1150:1144-1167 1174:1168-1345 1352:1346-1667 1674:1668-1691 1698:1692-1712 1719:1713-1736 1743:1737-1760 1767:1761-1784 1791:1785-1847 8269:1848-1871 1878:1872-1997 2004:1…	Haliotis_sp_idb_5674_c0_g1_i1	357	364	yes	no	2	0.021039	137.9	72510000			4
ANINVVLEPEAK	EPAPTVVRANINVVLE	VVLEPEAKSALILSGA	R	A	N	A	K	S	12	0	1295.71	Haliotis_sp_idb_17014_c0_g1_i1	Haliotis_sp_idb_17014_c0_g1_i1	30	41	yes	yes	2;3	0.00031509	128.36	1469200000			9
ANIPTDAESINLQADGFNTHAYR	KTGLAEVKANIPTDAE	GFNTHAYRYASKSHSP	K	A	N	Y	R	Y	23	0	2517.19	Haliotis_sp_idb_12235_c0_g1_i1;Haliotis_sp_CLC_1485_c0_g1_i1;comp101644_c0_seq2_4 len=5041 path=[1:0-618 620:619-713 715:714-1166 1168:1167-1220 1222:1221-2965 2967:2966-5040]	Haliotis_sp_CLC_1485_c0_g1_i1	487	509	no	no	3	2.8446e-17	107.56	89683000			9
ANLGTLGLSGAAR	TAFLCGVKANLGTLGL	LGLSGAARRGDCSSAK	K	A	N	A	R	R	13	0	1199.66	Haliotis_sp_idb_35093_c0_g1_i1;comp95608_c0_seq1_6 len=2002 path=[5207:0-14 77:15-206 269:207-215 278:216-424 487:425-440 503:441-502 565:503-536 599:537-585 5333:586-622 685:623-629 692:630-1091 5413:1092-1099 4341:1100-1109 1172:1110-1153 4249:1154-1173 1236:1174-2001]	Haliotis_sp_idb_35093_c0_g1_i1	117	129	yes	no	2	0.0013637	116.98	0			1
ANMYYLPPGAAPFRPVPSPGR	APLPYTPRANMYYLPP	RPVPSPGRHPQTLPPG	R	A	N	G	R	H	21	1	2257.15	Haliotis_sp_idb_34528_c0_g1_i1	Haliotis_sp_idb_34528_c0_g1_i1	161	181	yes	yes	3	2.0906e-05	73.138	15163000	627		4
ANNLIEILQK	PPPINYARANNLIEIL	NLIEILQKFNLTSYIK	R	A	N	Q	K	F	10	0	1154.67	comp107245_c0_seq1_5 len=10256 path=[26608:0-0 12199:1-605 12804:606-1785 28185:1786-1789 28189:1790-1846 14045:1847-1870 14069:1871-2058 14257:2059-2082 14281:2083-2132 14331:2133-2140 14339:2141-3214 15413:3215-3432 15631:3433-3445 15644:3446-5546 17745:5547-6331 22719:6332-6335 18534:6336-6491 18690:6492-6495 18694:6496-7126 19325:7127-7703 29084:7704-7721 19920:7722-7740 19939:7741-8125 20324…	comp107245_c0_seq1_5 len=10256 path=[26608:0-0 12199:1-605 12804:606-1785 28185:1786-1789 28189:1790-1846 14045:1847-1870 14069:1871-2058 14257:2059-2082 14281:2083-2132 14331:2133-2140 14339:2141-3214 15413:3215-3432 15631:3433-3445 15644:3446-5546 17745:5547-6331 22719:6332-6335 18534:6336-6491 18690:6492-6495 18694:6496-7126 19325:7127-7703 29084:7704-7721 19920:7722-7740 19939:7741-8125 20324…	1316	1325	yes	no	2	0.0021901	117.7	56500000			6
ANNVEIKLPYK	VGKTLYARANNVEIKL	VEIKLPYKIGKWNSVK	R	A	N	Y	K	I	11	1	1287.72	Haliotis_sp_CLC_303_c0_g1_i1	Haliotis_sp_CLC_303_c0_g1_i1	645	655	yes	yes	3	0.0024846	84.479	6773300			4
ANPAYGEAPYVK	NAQIIIDKANPAYGEA	YGEAPYVKQYATCGEA	K	A	N	V	K	Q	12	0	1278.62	Haliotis_sp_Tri_123826_c0_g1_i1	Haliotis_sp_Tri_123826_c0_g1_i1	106	117	yes	yes	2	0.016814	77.597	90016000			3
ANPSNYNSHPSHPGTSSTGTVAHTNVQGDPSGTK	VPNQQEQKANPSNYNS	QGDPSGTKYSYQQSVS	K	A	N	T	K	Y	34	0	3403.54	Haliotis_sp_idb_12174_c0_g1_i1;Haliotis_sp_CLC_8754_c0_g1_i1	Haliotis_sp_idb_12174_c0_g1_i1	652	685	yes	no	5	2.6844e-40	109.54	122320000			1
ANQCEAAHCIPCIVR	PISHCDYRANQCEAAH	HCIPCIVRYPSCKGLP	R	A	N	V	R	Y	15	0	1797.81	Haliotis_sp_Tri_109450_c0_g1_i1;comp101252_c0_seq3_2 len=1445 path=[12575:0-38 12614:39-47 12623:48-159 12735:160-162 12738:163-166 12742:167-571 13147:572-810 13386:811-817 13393:818-863 13439:864-947 13523:948-949 13525:950-1444];comp101252_c0_seq1_2 len=1553 path=[18161:0-28 18190:29-80 10039:81-104 10063:105-130 10089:131-245 10204:246-361 10320:362-385 17735:386-679 13147:680-918 13386:919-9…	Haliotis_sp_Tri_109450_c0_g1_i1	160	174	yes	no	3	1.5582e-08	122.46	161990000			5
ANQLLQSPLADVLSR	VVALGGSRANQLLQSP	PLADVLSRNVPVYFTT	R	A	N	S	R	N	15	0	1623.89	Haliotis_sp_idb_18725_c0_g1_i1	Haliotis_sp_idb_18725_c0_g1_i1	466	480	yes	yes	2;3	4.1897e-34	230.26	12302000000			93
ANSINNLAGR	ASASASARANSINNLA	SINNLAGRLSSLVDAS	R	A	N	G	R	L	10	0	1028.54	Haliotis_sp_Tri_107535_c0_g1_i1;Haliotis_sp_CLC_21_c0_g1_i1	Haliotis_sp_Tri_107535_c0_g1_i1	30	39	yes	no	2	6.1653e-06	162.88	668220000			23
ANSKPVDVFEYNR	INHNPVTKANSKPVDV	VDVFEYNRLSFQYDNL	K	A	N	N	R	L	13	1	1537.75	Haliotis_sp_CLC_1545_c0_g1_i1;Haliotis_sp_Tri_35761_c0_g1_i1;comp98763_c0_seq3_3 len=4694 path=[1:0-2312 2317:2313-2630 2635:2631-2638 2643:2639-3453 11360:3454-3485 3490:3486-3971 3976:3972-4028 4033:4029-4066 4071:4067-4099 4104:4100-4241 4246:4242-4257 4262:4258-4323 4328:4324-4324 4329:4325-4343 15062:4344-4361 15080:4362-4363 15082:4364-4420 15148:4421-4425 15153:4426-4427 15155:4428-4454 15…	Haliotis_sp_CLC_1545_c0_g1_i1	2778	2790	yes	no	3	0.012611	61.423	67264000			1
ANVAVIYGLK	RINFSTNRANVAVIYG	VAVIYGLKYNTSSKES	R	A	N	L	K	Y	10	0	1046.61	comp104779_c0_seq1_6 len=7839 path=[24261:0-153 4384:154-1484 5715:1485-1493 5724:1494-2789 7020:2790-2797 7028:2798-3118 7349:3119-3122 7353:3123-4102 8333:4103-4106 8337:4107-4189 8420:4190-4217 8448:4218-6932 11163:6933-7716 11947:7717-7808 12039:7809-7823 12054:7824-7826 12057:7827-7838];comp104779_c0_seq2_4 len=9346 path=[2723:0-1 2725:2-31 2755:32-1660 4384:1661-2991 5715:2992-3000 5724:300…	comp104779_c0_seq1_6 len=7839 path=[24261:0-153 4384:154-1484 5715:1485-1493 5724:1494-2789 7020:2790-2797 7028:2798-3118 7349:3119-3122 7353:3123-4102 8333:4103-4106 8337:4107-4189 8420:4190-4217 8448:4218-6932 11163:6933-7716 11947:7717-7808 12039:7809-7823 12054:7824-7826 12057:7827-7838]	111	120	no	no	2	0.0081264	96.665	38565000			2
ANVNFLTADGSK	STQLLHEKANVNFLTA	FLTADGSKFTHPLHHI	K	A	N	S	K	F	12	0	1235.61	Haliotis_sp_Tri_88331_c0_g1_i1;comp101550_c1_seq1_3 len=2684 path=[2888:0-1014 3903:1015-1703 15176:1704-1706 4595:1707-1802 4691:1803-1898 15270:1899-1899 4788:1900-1901 4790:1902-2034 4923:2035-2062 10588:2063-2111 5000:2112-2247 5136:2248-2262 5151:2263-2395 5284:2396-2405 5294:2406-2560 5449:2561-2590 5479:2591-2683]	Haliotis_sp_Tri_88331_c0_g1_i1	317	328	yes	no	2	0.0026603	98.105	65481000			2
ANVNINSVEPVK	AQVDPEIKANVNINSV	INSVEPVKGAQAETNL	K	A	N	V	K	G	12	0	1282.69	Haliotis_sp_idb_43368_c0_g1_i1	Haliotis_sp_idb_43368_c0_g1_i1	83	94	yes	yes	2	1.0516e-06	147.26	311990000			15
APATQACFDK	LCDLDEFKAPATQACF	ATQACFDKNLLVIEDI	K	A	P	D	K	N	10	0	1107.5	Haliotis_sp_idb_39663_c0_g1_i1	Haliotis_sp_idb_39663_c0_g1_i1	16	25	yes	yes	2	3.958e-05	169.65	52129000			5
APCDPIVTCVGDTTLTGK	VQRVQCFRAPCDPIVT	GDTTLTGKSGECPRVT	R	A	P	G	K	S	18	0	1903.9	Haliotis_sp_idb_45304_c0_g1_i1	Haliotis_sp_idb_45304_c0_g1_i1	239	256	yes	yes	2;3	2.1897e-24	147.17	138270000			18
APCDYIIGHCIGR	CGLRPEPKAPCDYIIG	IIGHCIGREKCIPCEA	K	A	P	G	R	E	13	0	1530.71	Haliotis_sp_idb_1745_c0_g1_i1;Haliotis_sp_CLC_2232_c0_g1_i1	Haliotis_sp_idb_1745_c0_g1_i1	296	308	yes	no	2;3	4.0302e-05	108.72	566930000			19
APDFIFYAPR	VIKPIDKKAPDFIFYA	DFIFYAPRLRICKRIL	K	A	P	P	R	L	10	0	1195.6	Haliotis_sp_idb_18825_c0_g1_i1;Haliotis_sp_idb_18822_c0_g1_i1;comp92750_c0_seq4_1 len=2029 path=[4060:0-91 4152:92-814 4875:815-836 4897:837-1812 10530:1813-1814 9406:1815-2028];comp92750_c0_seq1_1 len=2194 path=[4060:0-91 8326:92-256 4152:257-979 4875:980-1001 4897:1002-1977 10530:1978-1979 9406:1980-2193];comp92750_c0_seq3_1 len=4082 path=[4060:0-91 4152:92-814 4875:815-836 4897:837-1812 10530:…	Haliotis_sp_idb_18825_c0_g1_i1	264	273	yes	no	2	0.0026979	121.73	91778000			21
APFGVTLR	MNHYDGNRAPFGVTLR	APFGVTLRQQWFSHFI	R	A	P	L	R	Q	8	0	859.492	Haliotis_sp_Tri_107502_c0_g1_i1	Haliotis_sp_Tri_107502_c0_g1_i1	740	747	yes	yes	2	0.023604	134.81	1467900000			7
APLGFNMHAGWFYDPTR	NRYYEGNRAPLGFNMH	GWFYDPTRLKAMDQFI	R	A	P	T	R	L	17	0	1978.91	Haliotis_sp_idb_6290_c0_g1_i1	Haliotis_sp_idb_6290_c0_g1_i1	272	288	yes	yes	3	2.0722e-06	93.226	20423000	711		4
APLHPFNYETVNEDEFTR	CAGDRLMKAPLHPFNY	VNEDEFTRTNSYPNIV	K	A	P	T	R	T	18	0	2178	Haliotis_sp_CLC_1545_c0_g1_i1;Haliotis_sp_Tri_35761_c0_g1_i1;comp98763_c0_seq3_3 len=4694 path=[1:0-2312 2317:2313-2630 2635:2631-2638 2643:2639-3453 11360:3454-3485 3490:3486-3971 3976:3972-4028 4033:4029-4066 4071:4067-4099 4104:4100-4241 4246:4242-4257 4262:4258-4323 4328:4324-4324 4329:4325-4343 15062:4344-4361 15080:4362-4363 15082:4364-4420 15148:4421-4425 15153:4426-4427 15155:4428-4454 15…	Haliotis_sp_CLC_1545_c0_g1_i1	3171	3188	yes	no	3	3.4026e-14	117.18	426920000			19
APLNTYTK	LNSQPMTRAPLNTYTK	APLNTYTKKQSQSSIE	R	A	P	T	K	K	8	0	906.481	Haliotis_sp_idb_26568_c0_g1_i1;Haliotis_sp_idb_26567_c0_g1_i1;Haliotis_sp_CLC_2527_c0_g1_i1	Haliotis_sp_idb_26568_c0_g1_i1	288	295	yes	no	2	0.01969	139.88	82691000			2
APLPFPDPSTQNAALWGK	HPGPFPARAPLPFPDP	QNAALWGKDPFQITPP	R	A	P	G	K	D	18	0	1908.97	Haliotis_sp_idb_20008_c0_g1_i1;Haliotis_sp_CLC_363_c0_g1_i1	Haliotis_sp_idb_20008_c0_g1_i1	447	464	yes	no	2;3	3.1243e-18	138.66	131190000			20
APLPSHLSQNEVSSDK	IIPVQLARAPLPSHLS	QNEVSSDKSVVGEKAS	R	A	P	D	K	S	16	0	1707.84	Haliotis_sp_idb_36583_c0_g1_i1	Haliotis_sp_idb_36583_c0_g1_i1	251	266	yes	yes	2;3	1.4554e-59	255.72	22241000000			74
APLPSHLSQNEVSSDKSVVGEK	IIPVQLARAPLPSHLS	DKSVVGEKASASSGSG	R	A	P	E	K	A	22	1	2307.17	Haliotis_sp_idb_36583_c0_g1_i1	Haliotis_sp_idb_36583_c0_g1_i1	251	272	yes	yes	3;4	1.1514e-40	159.14	629780000			13
APLWEAGLR	REIDAIARAPLWEAGL	PLWEAGLRYLHGTGHG	R	A	P	L	R	Y	9	0	1011.55	Haliotis_sp_idb_30234_c0_g1_i1;comp101142_c0_seq1_1 len=2799 path=[2777:0-207 2985:208-218 7751:219-362 3140:363-372 3150:373-648 3426:649-1106 3884:1107-1128 3906:1129-1158 3936:1159-1171 3949:1172-1385 4163:1386-1768 4546:1769-1826 4604:1827-2314 8265:2315-2334 5112:2335-2350 5128:2351-2357 5135:2358-2422 5730:2423-2440 5218:2441-2501 5869:2502-2535 5313:2536-2798];comp101142_c0_seq2_1 len=2817…	Haliotis_sp_idb_30234_c0_g1_i1	541	549	yes	no	2	0.02761	93.649	63540000			2
APNPINCAQYINCAPSQPQIIECGYPR	CQTYPGKRAPNPINCA	IIECGYPRLFNGSVCI	R	A	P	P	R	L	27	0	3130.44	Haliotis_sp_idb_1745_c0_g1_i1;Haliotis_sp_CLC_2232_c0_g1_i1	Haliotis_sp_idb_1745_c0_g1_i1	1651	1677	yes	no	3	1.7489e-15	89.079	20948000			1
APNSVSHGYPHR	YSLPQSGKAPNSVSHG	VSHGYPHRGYPYPGPY	K	A	P	H	R	G	12	0	1320.63	Haliotis_sp_Tri_73035_c0_g1_i1	Haliotis_sp_Tri_73035_c0_g1_i1	453	464	yes	yes	3;4	0.00019286	96.604	58807000			17
APTAAVAPTVAPATGAQSLPIYR	SGPAASAKAPTAAVAP	AQSLPIYRPRQPATKP	K	A	P	Y	R	P	23	0	2222.21	Haliotis_sp_idb_14094_c0_g1_i1;Haliotis_sp_idb_14082_c0_g1_i1;Haliotis_sp_idb_14091_c0_g1_i1;comp85564_c0_seq1_5 len=727 path=[705:0-332 1640:333-341 1047:342-407 1113:408-408 1114:409-430 2057:431-624 1560:625-633 1339:634-726]	Haliotis_sp_idb_14094_c0_g1_i1	31	53	yes	no	2;3	1.1643e-25	122.64	92536000			7
APTAAVAPTVAPATGAQSLPIYRPR	SGPAASAKAPTAAVAP	SLPIYRPRQPATKPAV	K	A	P	P	R	Q	25	1	2475.36	Haliotis_sp_idb_14094_c0_g1_i1;Haliotis_sp_idb_14082_c0_g1_i1;Haliotis_sp_idb_14091_c0_g1_i1;comp85564_c0_seq1_5 len=727 path=[705:0-332 1640:333-341 1047:342-407 1113:408-408 1114:409-430 2057:431-624 1560:625-633 1339:634-726]	Haliotis_sp_idb_14094_c0_g1_i1	31	55	yes	no	3;4	9.9212e-39	137.64	2714000000			52
APTIEFEPGVHDGGK	ELPSDSFKAPTIEFEP	PGVHDGGKHDGGHHDD	K	A	P	G	K	H	15	0	1552.75	Haliotis_sp_CLC_1545_c0_g1_i1;Haliotis_sp_Tri_35761_c0_g1_i1;comp98763_c0_seq3_3 len=4694 path=[1:0-2312 2317:2313-2630 2635:2631-2638 2643:2639-3453 11360:3454-3485 3490:3486-3971 3976:3972-4028 4033:4029-4066 4071:4067-4099 4104:4100-4241 4246:4242-4257 4262:4258-4323 4328:4324-4324 4329:4325-4343 15062:4344-4361 15080:4362-4363 15082:4364-4420 15148:4421-4425 15153:4426-4427 15155:4428-4454 15…	Haliotis_sp_CLC_1545_c0_g1_i1	2910	2924	yes	no	3	0.002367	63.31	4516900			1
APTSGPPAGVDPSK	PYGTQGIRAPTSGPPA	PAGVDPSKIRYFGQQT	R	A	P	S	K	I	14	0	1279.64	Haliotis_sp_idb_17014_c0_g1_i1;Haliotis_sp_idb_17016_c0_g1_i1;Haliotis_sp_Tri_15512_c0_g1_i1	Haliotis_sp_idb_17014_c0_g1_i1	483	496	yes	no	2	7.3044e-09	137.73	1333600000			19
APVFNTPTYSAR	VNVTRNLRAPVFNTPT	NTPTYSARILETINFG	R	A	P	A	R	I	12	0	1322.66	Haliotis_sp_idb_1321_c0_g1_i1;comp107313_c0_seq1_1 len=23161 path=[1:0-25 27:26-687 689:688-1040 51643:1041-1124 47524:1125-1126 1128:1127-2114 2116:2115-2116 2118:2117-3775 3777:3776-4372 4374:4373-4408 4410:4409-4576 4578:4577-4644 4646:4645-4716 4718:4717-6321 6323:6322-6329 6331:6330-6457 6459:6458-7628 7630:7629-8470 8472:8471-10786 52568:10787-10788 52570:10789-10866 52600:10867-11006 52667…	Haliotis_sp_idb_1321_c0_g1_i1	1381	1392	yes	no	2	0.013925	79.492	29690000			1
AQAATPGGDTIFGK	________________	GGDTIFGKIIRGEIPT	K	A	Q	G	K	I	14	0	1332.67	Haliotis_sp_Tri_110769_c0_g1_i1;comp102102_c1_seq1_6 len=848 path=[4234:0-520 4755:521-544 4779:545-847]	Haliotis_sp_Tri_110769_c0_g1_i1	7	20	yes	no	2	0.0048164	78.814	5312400			1
AQAEANIR	RKALGKLKAQAEANIR	AQAEANIRAFSQALAA	K	A	Q	I	R	A	8	0	871.451	Haliotis_sp_CLC_303_c0_g1_i1;Haliotis_sp_Tri_125184_c0_g1_i1	Haliotis_sp_CLC_303_c0_g1_i1	88	95	yes	no	2	0.012685	161.9	2633100			1
AQAQTMLQSQVQK	GMTQAQARAQAQTMLQ	MLQSQVQKRLQAQANA	R	A	Q	Q	K	R	13	0	1459.75	Haliotis_sp_CLC_1125_c0_g1_i1	Haliotis_sp_CLC_1125_c0_g1_i1	784	796	yes	yes	2	3.1238e-13	162.31	47044000	365		17
AQEFFAVDSR	CEISGTAKAQEFFAVD	EFFAVDSRTCLLTLKK	K	A	Q	S	R	T	10	0	1168.55	comp107313_c0_seq1_3 len=23161 path=[1:0-25 27:26-687 689:688-1040 51643:1041-1124 47524:1125-1126 1128:1127-2114 2116:2115-2116 2118:2117-3775 3777:3776-4372 4374:4373-4408 4410:4409-4576 4578:4577-4644 4646:4645-4716 4718:4717-6321 6323:6322-6329 6331:6330-6457 6459:6458-7628 7630:7629-8470 8472:8471-10786 52568:10787-10788 52570:10789-10866 52600:10867-11006 52667:11007-11015 11017:11016-11017…	comp107313_c0_seq1_3 len=23161 path=[1:0-25 27:26-687 689:688-1040 51643:1041-1124 47524:1125-1126 1128:1127-2114 2116:2115-2116 2118:2117-3775 3777:3776-4372 4374:4373-4408 4410:4409-4576 4578:4577-4644 4646:4645-4716 4718:4717-6321 6323:6322-6329 6331:6330-6457 6459:6458-7628 7630:7629-8470 8472:8471-10786 52568:10787-10788 52570:10789-10866 52600:10867-11006 52667:11007-11015 11017:11016-11017…	5838	5847	yes	no	2	0.0071266	97.813	43001000			5
AQIINDAWSLAK	SQIHTINRAQIINDAW	NDAWSLAKAGLVSQDV	R	A	Q	A	K	A	12	0	1328.71	Haliotis_sp_idb_20754_c0_g1_i1;comp105195_c0_seq12_2 len=3169 path=[15574:0-232 20956:233-689 4190:690-712 21235:713-716 4217:717-718 4219:719-1155 9049:1156-1796 9690:1797-1806 9700:1807-2415 10309:2416-2439 10333:2440-2444 10338:2445-2468 10362:2469-2657 10551:2658-2681 10575:2682-2733 10627:2734-2772 10666:2773-2877 10771:2878-2901 10795:2902-2922 10816:2923-2962 10856:2963-2986 10880:2987-298…	Haliotis_sp_idb_20754_c0_g1_i1	725	736	yes	no	2	0.051727	65.295	58165000			1
AQLAEIRKASLSK	RPVTGFSRAQLAEIRK	IRKASLSKIICDNTDT	R	A	Q	S	K	I	13	2	1413.83	Haliotis_sp_idb_25746_c0_g1_i1;Haliotis_sp_CLC_532_c0_g1_i1;comp44198_c0_seq1_4 len=232 path=[210:0-231]	Haliotis_sp_idb_25746_c0_g1_i1	608	620	yes	no	3	0.00077684	90.412	45109000			2
AQNNFGSQGQTGQESFSR	LPTNSMDRAQNNFGSQ	TGQESFSRGSGVVTPS	R	A	Q	S	R	G	18	0	1941.86	Haliotis_sp_Tri_14507_c0_g1_i1	Haliotis_sp_Tri_14507_c0_g1_i1	328	345	yes	yes	2;3	2.4729e-43	205.78	78536000			8
AQQAYEEAYEIAK	SKAEVQQKAQQAYEEA	EEAYEIAKKKMEKTHP	K	A	Q	A	K	K	13	0	1512.71	Haliotis_sp_Tri_90773_c0_g1_i1;comp108743_c0_seq1_4 len=1812 path=[1790:0-1811]	Haliotis_sp_Tri_90773_c0_g1_i1	151	163	yes	no	2	0.00021761	119.39	57005000			8
AQQFLHLLLSTLLYGESPTGR	________________	YGESPTGRNGGGDLSH	M	A	Q	G	R	N	21	0	2343.26	Haliotis_sp_Tri_130845_c0_g1_i1;Haliotis_sp_idb_813_c0_g1_i1	Haliotis_sp_Tri_130845_c0_g1_i1	2	22	yes	no	3;4	3.7603e-34	154.55	37495000			6
AQQLADTEKDEGPR	ALEEDHCRAQQLADTE	TEKDEGPRKPTDAEAW	R	A	Q	P	R	K	14	1	1556.74	Haliotis_sp_idb_17053_c0_g1_i1;Haliotis_sp_Tri_48536_c0_g1_i1	Haliotis_sp_idb_17053_c0_g1_i1	136	149	yes	no	3	3.6461e-05	103.76	164140000			19
AQTFEEECEFLR	AHIEASNRAQTFEEEC	EEECEFLRALLDKIPQ	R	A	Q	L	R	A	12	0	1557.68	Haliotis_sp_Tri_8133_c0_g1_i1;comp93947_c0_seq8_1 len=3375 path=[1671:0-592 2264:593-779 2451:780-1160 9128:1161-1247 9215:1248-1301 9269:1302-1378 9346:1379-1497 13015:1498-1753 13271:1754-1880 13398:1881-3374];comp93947_c0_seq11_1 len=6924 path=[1671:0-592 2264:593-779 2451:780-1160 9128:1161-1247 9215:1248-1301 9269:1302-1378 9346:1379-1497 9465:1498-1834 9802:1835-2936 10904:2937-3166 11134:3…	Haliotis_sp_Tri_8133_c0_g1_i1	242	253	yes	no	2	1.4592e-05	140.24	115360000			14
AQTIDAGAALSDSGK	VVGDVVNKAQTIDAGA	AALSDSGKGGTTIVDG	K	A	Q	G	K	G	15	0	1403.69	Haliotis_sp_idb_3591_c0_g1_i1	Haliotis_sp_idb_3591_c0_g1_i1	1068	1082	yes	yes	2	3.9371e-07	131.56	78688000			12
AQTYLMNLYMLENQATDAQLEAMGHLMR	NKPAQFAKAQTYLMNL	EAMGHLMRQRNQDPDI	K	A	Q	M	R	Q	28	0	3255.52	Haliotis_sp_Tri_1743_c0_g1_i1	Haliotis_sp_Tri_1743_c0_g1_i1	179	206	yes	yes	3;4;5	1.9776e-152	233.83	7341500000	812;813;814;815	43	119
AQVPSQATSSLDANK	HPRPDVTKAQVPSQAT	TSSLDANKMTFSFGPM	K	A	Q	N	K	M	15	0	1515.75	Haliotis_sp_idb_6290_c0_g1_i1	Haliotis_sp_idb_6290_c0_g1_i1	866	880	yes	yes	2;3	3.0797e-07	134.25	291300000			15
AQVQVQNELK	TQFPDISRAQVQVQNE	VQVQNELKDVRSAVQD	R	A	Q	L	K	D	10	0	1155.62	Haliotis_sp_Tri_123584_c0_g1_i1;comp89084_c0_seq1_5 len=1819 path=[1797:0-9 1807:10-76 4247:77-89 4259:90-321 2119:322-831 2629:832-847 2645:848-1818]	Haliotis_sp_Tri_123584_c0_g1_i1	198	207	yes	no	2	0.002376	125.75	61628000			6
AQWFIGNR	YSKCGSCRAQWFIGNR	AQWFIGNREVKCDIPW	R	A	Q	N	R	E	8	0	990.504	Haliotis_sp_Tri_14507_c0_g1_i1	Haliotis_sp_Tri_14507_c0_g1_i1	512	519	yes	yes	2	0.034802	95.352	0			1
AQYQEYTDDTFSIPVVR	RIGGTYIKAQYQEYTD	TFSIPVVRGVDEEYLG	K	A	Q	V	R	G	17	0	2030.96	comp101565_c0_seq1_5 len=4906 path=[4884:0-315 5200:316-677 5562:678-679 5564:680-934 5819:935-1335 6220:1336-1351 6236:1352-1360 6245:1361-1686 6571:1687-2756 11796:2757-2778 7663:2779-2791 7676:2792-2983 11874:2984-2994 11976:2995-3219 11911:3220-3226 8111:3227-3524 8409:3525-3541 8426:3542-3808 8693:3809-3841 8726:3842-4905];Haliotis_sp_idb_10164_c0_g1_i1	comp101565_c0_seq1_5 len=4906 path=[4884:0-315 5200:316-677 5562:678-679 5564:680-934 5819:935-1335 6220:1336-1351 6236:1352-1360 6245:1361-1686 6571:1687-2756 11796:2757-2778 7663:2779-2791 7676:2792-2983 11874:2984-2994 11976:2995-3219 11911:3220-3226 8111:3227-3524 8409:3525-3541 8426:3542-3808 8693:3809-3841 8726:3842-4905]	895	911	no	no	2;3	1.0003e-19	157.91	87898000			14
ARFEELNADLFR	DYYTSITRARFEELNA	ELNADLFRGTLEPVEK	R	A	R	F	R	G	12	1	1479.75	tr|Q17UC1|Q17UC1_HALTU 71kDa heat shock protein OS=Haliotis tuberculata GN=hsp71 PE=2 SV=1;tr|C1KC83|C1KC83_HALDV Heat shock cognate protein 70 OS=Haliotis diversicolor PE=2 SV=1;Haliotis_sp_idb_28957_c0_g1_i1;tr|Q2MJK5|Q2MJK5_HALDH Heat shock protein 70 OS=Haliotis discus hannai PE=2 SV=1;comp87346_c0_seq3_4 len=2350 path=[2328:0-663 2992:664-723 3052:724-923 3252:924-1631 4726:1632-1656 3985:16…	tr|Q17UC1|Q17UC1_HALTU 71kDa heat shock protein OS=Haliotis tuberculata GN=hsp71 PE=2 SV=1	300	311	no	no	3	5.1205e-05	110.31	2568900			2
ARPTGITVNNNPVDVTK	DEVILITKARPTGITV	NNPVDVTKSVEGSRKG	K	A	R	T	K	S	17	1	1794.96	comp191803_c0_seq1_2 len=480 path=[1:0-479]	comp191803_c0_seq1_2 len=480 path=[1:0-479]	58	74	yes	yes	3	1.0578e-05	89.468	9991400			1
ARQDVNDLLTFCEVEVYGSR	RYVRITPKARQDVNDL	EVEVYGSRLSLKQWSP	K	A	R	S	R	L	20	1	2370.13	Haliotis_sp_CLC_3878_c0_g1_i1;Haliotis_sp_idb_2772_c0_g1_i1;Haliotis_sp_Tri_120379_c0_g1_i1	Haliotis_sp_idb_2772_c0_g1_i1	1271	1290	no	no	3	1.7773e-10	97.69	3115000			1
ASAAALNDGIK	TVIAQVSKASAAALND	AALNDGIKLFATNTGG	K	A	S	I	K	L	11	0	1029.55	Haliotis_sp_CLC_4146_c0_g1_i1;comp87152_c0_seq1_4 len=1152 path=[1:0-8 10:9-10 12:11-34 36:35-35 37:36-59 61:60-303 305:304-306 308:307-330 332:331-879 881:880-903 905:904-1151];Haliotis_sp_idb_7271_c0_g1_i1	Haliotis_sp_CLC_4146_c0_g1_i1	159	169	yes	no	2	3.6478e-18	225.22	4111500000			27
ASARAAIAGVR	ARAVARARASARAAIA	RAAIAGVRSSGRAFAS	R	A	S	V	R	S	11	1	1041.6	Haliotis_sp_Tri_107535_c0_g1_i1;Haliotis_sp_CLC_21_c0_g1_i1;sp|P86732|GAAP_HALAI Glycine, alanine and asparagine-rich protein OS=Haliotis asinina PE=1 SV=1	Haliotis_sp_Tri_107535_c0_g1_i1	201	211	yes	no	3	0.00040403	110.08	16874000			7
ASASAAAASR	MRFLASARASASAAAA	ASAAAASRASKASSAA	R	A	S	S	R	A	10	0	861.43	comp111388_c0_seq1_4 len=1244 path=[1222:0-1243]	comp111388_c0_seq1_4 len=1244 path=[1222:0-1243]	162	171	yes	yes	2	5.4059e-31	188.91	145260000			14
ASASAAASAR	ASASASARASASAAAS	ASAAASARASAYARVQ	R	A	S	A	R	A	10	0	861.43	Haliotis_sp_Tri_107535_c0_g1_i1;Haliotis_sp_CLC_21_c0_g1_i1	Haliotis_sp_Tri_107535_c0_g1_i1	260	269	yes	no	2	1.6088e-09	183.95	29878000			16
ASASAAASARASAYAR	ASASASARASASAAAS	ARASAYARVQVAAAAA	R	A	S	A	R	V	16	1	1480.74	Haliotis_sp_Tri_107535_c0_g1_i1;Haliotis_sp_CLC_21_c0_g1_i1	Haliotis_sp_Tri_107535_c0_g1_i1	260	275	yes	no	3	5.306e-09	133.47	34810000			9
ASASASARASASAAASAR	ARARAGARASASASAR	ASAAASARASAYARVQ	R	A	S	A	R	A	18	1	1562.78	Haliotis_sp_Tri_107535_c0_g1_i1;Haliotis_sp_CLC_21_c0_g1_i1	Haliotis_sp_Tri_107535_c0_g1_i1	252	269	yes	no	3	3.3999e-28	161.86	26136000			6
ASASVSRPVPSITISR	ASVSSPKRASASVSRP	VPSITISRHSQSVSKP	R	A	S	S	R	H	16	1	1626.91	Haliotis_sp_idb_17035_c0_g1_i1	Haliotis_sp_idb_17035_c0_g1_i1	71	86	yes	yes	2;3	1.7277e-37	182.57	2906800000			36
ASAYARVQVAAAAAAR	ASAAASARASAYARVQ	VAAAAAARAAASAAAS	R	A	S	A	R	A	16	1	1545.84	Haliotis_sp_Tri_107535_c0_g1_i1;Haliotis_sp_CLC_21_c0_g1_i1	Haliotis_sp_Tri_107535_c0_g1_i1	270	285	yes	no	3	3.6786e-06	82.59	27249000			3
ASDFNFLTVLGK	VSRQDIVRASDFNFLT	NFLTVLGKGSFGKVVL	R	A	S	G	K	G	12	0	1310.69	Haliotis_sp_idb_8826_c0_g1_i1;Haliotis_sp_idb_8825_c0_g1_i1;comp91733_c0_seq12_2 len=3750 path=[3874:0-17 3892:18-92 3967:93-279 4154:280-1503 13339:1504-1833 8048:1834-2683 8898:2684-3524 12168:3525-3526 9741:3527-3705 7869:3706-3720 7840:3721-3737 13741:3738-3742 7862:3743-3748 7868:3749-3749];comp91733_c0_seq10_2 len=3762 path=[3874:0-17 3892:18-92 3967:93-279 12615:280-291 4154:292-1515 13339…	Haliotis_sp_idb_8826_c0_g1_i1	333	344	yes	no	2	0.00047081	117.2	29823000			12
ASDIAYNPFFISYAIVESNR	TAWLFNLRASDIAYNP	YAIVESNRVRLYILNH	R	A	S	N	R	V	20	0	2276.11	Haliotis_sp_idb_30234_c0_g1_i1;comp101142_c0_seq1_1 len=2799 path=[2777:0-207 2985:208-218 7751:219-362 3140:363-372 3150:373-648 3426:649-1106 3884:1107-1128 3906:1129-1158 3936:1159-1171 3949:1172-1385 4163:1386-1768 4546:1769-1826 4604:1827-2314 8265:2315-2334 5112:2335-2350 5128:2351-2357 5135:2358-2422 5730:2423-2440 5218:2441-2501 5869:2502-2535 5313:2536-2798];comp101142_c0_seq2_1 len=2817…	Haliotis_sp_idb_30234_c0_g1_i1	266	285	yes	no	3	1.1996e-05	72.568	4826200			1
ASEAQSIVEAAAVR	LALAGSERASEAQSIV	IVEAAAVRDVSSVHWK	R	A	S	V	R	D	14	0	1400.73	Haliotis_sp_CLC_1485_c0_g1_i1;comp101644_c0_seq1_4 len=3009 path=[1:0-618 620:619-713 715:714-1166 1168:1167-1220 1222:1221-2965 14042:2966-3008];comp101644_c0_seq2_4 len=5041 path=[1:0-618 620:619-713 715:714-1166 1168:1167-1220 1222:1221-2965 2967:2966-5040]	Haliotis_sp_CLC_1485_c0_g1_i1	1208	1221	no	no	2;3	5.7117e-24	208.68	1875200000			38
ASGFGGAGGAAGGFGAGGAGGR	________________	GAGGAGGRGGGFGFGS	-	A	S	G	R	G	22	0	1665.76	Haliotis_sp_CLC_5_c0_g1_i1;Haliotis_sp_Tri_57797_c0_g1_i1	Haliotis_sp_CLC_5_c0_g1_i1	1	22	yes	yes	2	8.5367e-20	130.56	36445000			10
ASGITLDEEALDLITK	________________	EALDLITKDTKGHVYK	M	A	S	T	K	D	16	0	1687.89	Haliotis_sp_Tri_10153_c0_g1_i1;comp95009_c0_seq1_4 len=1905 path=[181:0-75 5348:76-151 333:152-174 356:175-318 500:319-326 508:327-438 4253:439-446 628:447-518 700:519-560 742:561-1904]	Haliotis_sp_Tri_10153_c0_g1_i1	2	17	yes	yes	2	1.0211e-10	117	13272000			3
ASIALQHK	KNPPTLARASIALQHK	ASIALQHKHFGSEAMY	R	A	S	H	K	H	8	0	866.497	Haliotis_sp_idb_3423_c0_g1_i1	Haliotis_sp_idb_3423_c0_g1_i1	427	434	yes	yes	2	0.041271	119.29	40476000			2
ASIATYCTQNPAAK	MKCSSVYKASIATYCT	CTQNPAAKFTVATNCA	K	A	S	A	K	F	14	0	1494.71	Haliotis_sp_idb_30843_c0_g1_i1	Haliotis_sp_idb_30843_c0_g1_i1	229	242	yes	yes	2	5.6379e-18	166.62	415180000			22
ASIHSTASQISSSK	SSSSTNQRASIHSTAS	ASQISSSKQTAHASKT	R	A	S	S	K	Q	14	0	1402.71	Haliotis_sp_idb_44689_c0_g1_i1;Haliotis_sp_idb_44690_c0_g1_i1;Haliotis_sp_Tri_6755_c0_g1_i1	Haliotis_sp_idb_44689_c0_g1_i1	288	301	yes	no	2;3	3.2639e-57	263.83	7804300000			68
ASIHSTASQISSSKQTAHASK	SSSSTNQRASIHSTAS	KQTAHASKTDTSAVNG	R	A	S	S	K	T	21	1	2126.07	Haliotis_sp_idb_44689_c0_g1_i1;Haliotis_sp_idb_44690_c0_g1_i1;Haliotis_sp_Tri_6755_c0_g1_i1	Haliotis_sp_idb_44689_c0_g1_i1	288	308	yes	no	4	3.8239e-09	86.8	11920000			4
ASLDTLTGHPMGAR	DTLQTRRRASLDTLTG	TGHPMGARHAADMGYR	R	A	S	A	R	H	14	0	1425.7	Haliotis_sp_idb_3591_c0_g1_i1	Haliotis_sp_idb_3591_c0_g1_i1	1286	1299	yes	yes	3	0.0029319	66.004	118890000	640		2
ASLIVTGTR	CQVADEEKASLIVTGT	SLIVTGTRGMGQIRRT	K	A	S	T	R	G	9	0	916.534	Haliotis_sp_Tri_81596_c0_g1_i1;comp96576_c0_seq1_4 len=2097 path=[1:0-136 138:137-141 143:142-266 5509:267-273 5516:274-421 423:422-506 5620:507-528 530:529-715 5687:716-729 731:730-732 734:733-964 966:965-1002 5754:1003-1066 1068:1067-1070 1072:1071-1421 1423:1422-1485 1487:1486-2096]	Haliotis_sp_Tri_81596_c0_g1_i1	115	123	yes	no	2	0.0073574	127.94	295760000			14
ASLTTCGPVAPSYEK	NTLDEFNKASLTTCGP	PVAPSYEKVRFDKGGY	K	A	S	E	K	V	15	0	1579.76	Haliotis_sp_Tri_95672_c0_g1_i1;Haliotis_sp_idb_34627_c0_g1_i1;comp165648_c0_seq1_2 len=428 path=[406:0-427]	Haliotis_sp_Tri_95672_c0_g1_i1	222	236	yes	no	2	2.1769e-12	151.56	882730000			26
ASNDAHVALLQDDGVTDR	TSFKFKVRASNDAHVA	QDDGVTDRYIYEIVIG	R	A	S	D	R	Y	18	0	1895.9	Haliotis_sp_idb_53898_c0_g1_i1	Haliotis_sp_idb_53898_c0_g1_i1	84	101	yes	yes	2;3	1.7462e-13	127.97	258780000			17
ASQSGVTGSR	SHPNPAQKASQSGVTG	QSGVTGSRTTQFQFNQ	K	A	S	S	R	T	10	0	948.462	Haliotis_sp_idb_18725_c0_g1_i1	Haliotis_sp_idb_18725_c0_g1_i1	356	365	yes	yes	2	0.008451	115.91	2096400			4
ASRPDQREPASVLTDK	TLGGDLSRASRPDQRE	PASVLTDKMLLDSASK	R	A	S	D	K	M	16	2	1768.91	Haliotis_sp_CLC_1485_c0_g1_i1;comp101644_c0_seq1_4 len=3009 path=[1:0-618 620:619-713 715:714-1166 1168:1167-1220 1222:1221-2965 14042:2966-3008];comp101644_c0_seq2_4 len=5041 path=[1:0-618 620:619-713 715:714-1166 1168:1167-1220 1222:1221-2965 2967:2966-5040]	Haliotis_sp_CLC_1485_c0_g1_i1	1152	1167	no	no	3;4	5.7888e-11	113.47	55146000			5
ASTSYNMYGQMVPTDSYK	NWVLSGRRASTSYNMY	MVPTDSYKRNTYDGHL	R	A	S	Y	K	R	18	0	2041.88	comp128817_c0_seq1_3 len=906 path=[1:0-905];Haliotis_sp_idb_42198_c0_g1_i1	comp128817_c0_seq1_3 len=906 path=[1:0-905]	193	210	yes	no	2;3	8.0676e-18	126.07	1426800000	115;116		20
ASTSYNMYGQMVPTDSYKR	NWVLSGRRASTSYNMY	VPTDSYKRNTYDGHLN	R	A	S	K	R	N	19	1	2197.98	comp128817_c0_seq1_3 len=906 path=[1:0-905];Haliotis_sp_idb_42198_c0_g1_i1	comp128817_c0_seq1_3 len=906 path=[1:0-905]	193	211	yes	no	3	1.7587e-17	120.71	573340000	115;116		18
ASVEASAQSSR	AKAQAEARASVEASAQ	EASAQSSRNTTGAPMQ	R	A	S	S	R	N	11	0	1091.52	Haliotis_sp_CLC_303_c0_g1_i1	Haliotis_sp_CLC_303_c0_g1_i1	312	322	yes	yes	2	4.991e-08	178.71	38758000			22
ASVLLCLENAAK	GMHGDTKRASVLLCLE	LCLENAAKTGKKLKGK	R	A	S	A	K	T	12	0	1287.69	Haliotis_sp_idb_8870_c0_g1_i1;comp102820_c2_seq56_4 len=5503 path=[47:0-7 55:8-354 403:355-489 551:490-610 672:611-650 712:651-1103 1165:1104-1105 1167:1106-1248 1310:1249-1516 1578:1517-1525 1587:1526-2963 3025:2964-2970 3032:2971-3033 3095:3034-3349 3411:3350-3644 27196:3645-3645 27197:3646-3649 27201:3650-3651 3713:3652-3780 27261:3781-3785 3847:3786-4286 4348:4287-4293 4355:4294-4663 4725:466…	Haliotis_sp_idb_8870_c0_g1_i1	414	425	yes	no	2	0.005062	90.697	15095000			2
ASVSAAGR	ASATARARASVSAAGR	ASVSAAGRAVASARAQ	R	A	S	G	R	A	8	0	717.377	Haliotis_sp_Tri_107535_c0_g1_i1;Haliotis_sp_CLC_21_c0_g1_i1	Haliotis_sp_Tri_107535_c0_g1_i1	226	233	yes	no	2	7.3665e-08	176.41	78522000			11
ASVSAAGRAVASAR	ASATARARASVSAAGR	GRAVASARAQAVARAR	R	A	S	A	R	A	14	1	1272.69	Haliotis_sp_Tri_107535_c0_g1_i1;Haliotis_sp_CLC_21_c0_g1_i1	Haliotis_sp_Tri_107535_c0_g1_i1	226	239	yes	no	3	5.4776e-05	101.3	21177000			4
ASWHFFKPGFNMEQTR	LWDTYPYKASWHFFKP	GFNMEQTRDYMLKPFP	K	A	S	T	R	D	16	1	1981.93	Haliotis_sp_idb_20988_c0_g1_i1	Haliotis_sp_idb_20988_c0_g1_i1	413	428	yes	yes	3;4	1.4388e-14	143.28	1508200000	520		34
ATAVMPDGQFK	GYPAPNFKATAVMPDG	VMPDGQFKDISLSEYK	K	A	T	F	K	D	11	0	1163.56	comp51700_c0_seq3_3 len=645 path=[1:0-572 574:573-644]	comp51700_c0_seq3_3 len=645 path=[1:0-572 574:573-644]	33	43	yes	yes	2	0.0037549	89.561	4004800	150		2
ATDGGGLFADLR	RSFTLRVRATDGGGLF	GGLFADLRIDLTVNKN	R	A	T	L	R	I	12	0	1191.59	comp106997_c0_seq1_2 len=4332 path=[9723:0-82 4463:83-220 4601:221-411 4792:412-463 15133:464-519 4900:520-521 4902:522-566 4947:567-670 5051:671-738 5119:739-839 5220:840-1190 15436:1191-1203 15449:1204-1270 15505:1271-1351 5732:1352-1356 5737:1357-1369 5750:1370-1499 8781:1500-1536 15653:1537-1630 6011:1631-1647 6028:1648-2220 6601:2221-2440 15894:2441-2472 6853:2473-2730 16006:2731-2733 16009:…	comp106997_c0_seq1_2 len=4332 path=[9723:0-82 4463:83-220 4601:221-411 4792:412-463 15133:464-519 4900:520-521 4902:522-566 4947:567-670 5051:671-738 5119:739-839 5220:840-1190 15436:1191-1203 15449:1204-1270 15505:1271-1351 5732:1352-1356 5737:1357-1369 5750:1370-1499 8781:1500-1536 15653:1537-1630 6011:1631-1647 6028:1648-2220 6601:2221-2440 15894:2441-2472 6853:2473-2730 16006:2731-2733 16009:…	1187	1198	no	no	2	0.0077609	84.365	28976000			2
ATIHFFNPDGR	TLTWQGGRATIHFFNP	HFFNPDGRYAELCIGN	R	A	T	G	R	Y	11	0	1273.62	Haliotis_sp_Tri_29101_c0_g1_i1;Haliotis_sp_CLC_652_c0_g1_i1	Haliotis_sp_Tri_29101_c0_g1_i1	228	238	yes	no	2;3	0.00020889	128.85	991470000			47
ATLSYQCLR	AVTAGPPRATLSYQCL	TLSYQCLRTYKNRYED	R	A	T	L	R	T	9	0	1110.55	Haliotis_sp_Tri_4200_c0_g1_i1;comp33684_c0_seq1_1 len=1185 path=[1:0-1184]	Haliotis_sp_Tri_4200_c0_g1_i1	592	600	yes	no	2	0.0025223	166.52	21014000			2
ATMTFDDAENR	ADHLTIVRATMTFDDA	TFDDAENRCKTLGGHL	R	A	T	N	R	C	11	0	1269.53	Haliotis_sp_idb_10705_c0_g1_i1;Haliotis_sp_Tri_36495_c0_g1_i1	Haliotis_sp_idb_10705_c0_g1_i1	47	57	yes	no	2	1.4093e-10	167.12	81257000	438		15
ATPPTAHAFIEGFK	YKFTSDYKATPPTAHA	HAFIEGFKVGIVSGTT	K	A	T	F	K	V	14	0	1485.76	Haliotis_sp_idb_1397_c0_g1_i1	Haliotis_sp_idb_1397_c0_g1_i1	280	293	yes	yes	3	0.00044168	78.505	4792900			2
ATPSVAATANIGSGSGSTGPTAVPETASTTSAK	TSSTTSAKATPSVAAT	TASTTSAKATPSVAAT	K	A	T	A	K	A	33	0	2946.44	Haliotis_sp_idb_27866_c0_g1_i1	Haliotis_sp_idb_27866_c0_g1_i1	109	141	yes	yes	3	4.0452e-23	94.349	137590000			3
ATRPEFTIR	QSVAVTLKATRPEFTI	TRPEFTIRGFLVTLLT	K	A	T	I	R	G	9	1	1089.59	Haliotis_sp_Tri_61496_c0_g1_i1	Haliotis_sp_Tri_61496_c0_g1_i1	91	99	yes	yes	2;3	0.0016899	133.23	1667800000			40
ATVDGVLIR	TFYSDYIRATVDGVLI	TVDGVLIREFPHNQMS	R	A	T	I	R	E	9	0	942.55	Haliotis_sp_idb_982_c0_g1_i1	Haliotis_sp_idb_982_c0_g1_i1	1427	1435	yes	yes	2	0.00085923	157.68	1248500000			22
ATVLLDKLEGR	LKLAGSTRATVLLDKL	LLDKLEGRTKPWEKTV	R	A	T	G	R	T	11	1	1213.7	comp106862_c0_seq1_3 len=6977 path=[6962:0-1296 20050:1297-1621 8584:1622-1642 8605:1643-1701 8664:1702-1730 8693:1731-1872 8835:1873-1882 8845:1883-1992 8955:1993-2052 9015:2053-2092 9055:2093-2112 9075:2113-2419 9382:2420-2431 9394:2432-2457 9420:2458-2477 9440:2478-3169 10132:3170-3184 10147:3185-3666 20548:3667-3716 10679:3717-3856 10819:3857-4580 20725:4581-4581 20726:4582-4593 14279:4594-45…	comp106862_c0_seq1_3 len=6977 path=[6962:0-1296 20050:1297-1621 8584:1622-1642 8605:1643-1701 8664:1702-1730 8693:1731-1872 8835:1873-1882 8845:1883-1992 8955:1993-2052 9015:2053-2092 9055:2093-2112 9075:2113-2419 9382:2420-2431 9394:2432-2457 9420:2458-2477 9440:2478-3169 10132:3170-3184 10147:3185-3666 20548:3667-3716 10679:3717-3856 10819:3857-4580 20725:4581-4581 20726:4582-4593 14279:4594-45…	1146	1156	no	no	2;3	0.0015133	122.7	77748000			10
AVAGTSGGQANAGR	QQVGLLGRAVAGTSGG	GGQANAGRGNQNLERS	R	A	V	G	R	G	14	0	1215.6	Haliotis_sp_Tri_1743_c0_g1_i1	Haliotis_sp_Tri_1743_c0_g1_i1	96	109	yes	yes	2;3	1.9508e-25	203.11	1465000000			26
AVAGTSGGQANAGRGNQNLER	QQVGLLGRAVAGTSGG	RGNQNLERSLMQRILT	R	A	V	E	R	S	21	1	2026.99	Haliotis_sp_Tri_1743_c0_g1_i1	Haliotis_sp_Tri_1743_c0_g1_i1	96	116	yes	yes	3	6.0231e-24	133.93	78941000			18
AVASARAQAVAR	ASVSAAGRAVASARAQ	ARAQAVARARAGARAS	R	A	V	A	R	A	12	1	1169.66	Haliotis_sp_Tri_107535_c0_g1_i1;Haliotis_sp_CLC_21_c0_g1_i1	Haliotis_sp_Tri_107535_c0_g1_i1	234	245	yes	no	3	0.0026245	83.182	10142000			6
AVDLAVKRYL	GWSEAALRAVDLAVKR	DLAVKRYL________	R	A	V	Y	L	-	10	2	1146.68	Haliotis_sp_Tri_25106_c0_g1_i1	Haliotis_sp_Tri_25106_c0_g1_i1	529	538	yes	yes	2	0.028985	66.299	5972500			0
AVDLAVRR	SWSEAALRAVDLAVRR	AVDLAVRRYL______	R	A	V	R	R	Y	8	1	898.535	Haliotis_sp_idb_20988_c0_g1_i1;comp406429_c0_seq1_3 len=209 path=[187:0-208]	Haliotis_sp_idb_20988_c0_g1_i1	462	469	yes	no	2	0.041347	141.39	8128900			1
AVDNILECVR	________________	DNILECVREAYDKMDV	K	A	V	V	R	E	10	0	1187.6	Haliotis_sp_Tri_137490_c0_g1_i1;comp97298_c0_seq1_5 len=1379 path=[1862:0-140 2003:141-276 2139:277-300 4970:301-352 6696:353-353 5023:354-418 8496:419-525 5195:526-580 5250:581-738 5408:739-749 5419:750-766 5436:767-972 5642:973-1378];comp97298_c0_seq3_5 len=689 path=[7054:0-76 5436:77-282 5642:283-688]	Haliotis_sp_Tri_137490_c0_g1_i1	6	15	yes	no	2	0.0020305	119.22	167580000			11
AVEACEGVPGVNVAYSK	DGKFSESKAVEACEGV	GVNVAYSKHDCVNDIK	K	A	V	S	K	H	17	0	1748.84	Haliotis_sp_Tri_96223_c0_g1_i1	Haliotis_sp_Tri_96223_c0_g1_i1	690	706	yes	yes	2	1.7281e-08	126.63	42021000			3
AVEGGSDDEQGGTNLPYDR	GPPPPHDKAVEGGSDD	GTNLPYDRYLREVVMA	K	A	V	D	R	Y	19	0	1978.85	comp92223_c1_seq1_1 len=1422 path=[5715:0-199 5915:200-218 5934:219-467 17974:468-468 6184:469-484 6200:485-1421];Haliotis_sp_idb_2286_c0_g1_i1;comp92223_c1_seq2_1 len=1458 path=[5715:0-199 5915:200-218 5934:219-467 17951:468-470 15696:471-503 17974:504-504 6184:505-520 6200:521-1457];Haliotis_sp_Tri_135246_c0_g1_i1;comp92223_c1_seq3_1 len=528 path=[5715:0-199 5915:200-218 5934:219-467 17951:468-…	comp92223_c1_seq1_1 len=1422 path=[5715:0-199 5915:200-218 5934:219-467 17974:468-468 6184:469-484 6200:485-1421]	68	86	yes	no	2	1.2023e-13	135.38	43438000			1
AVEMDDALGGAATQIR	EKGTSALKAVEMDDAL	GGAATQIRVVQNKEPP	K	A	V	I	R	V	16	0	1616.78	Haliotis_sp_idb_6309_c0_g1_i1;comp104422_c0_seq2_4 len=3842 path=[3820:0-112 3933:113-123 3944:124-156 3977:157-157 3978:158-1701 5522:1702-1703 5524:1704-1915 5736:1916-2336 10745:2337-2337 10746:2338-2340 10749:2341-2484 6305:2485-2555 6376:2556-2565 6386:2566-3428 7249:3429-3429 7250:3430-3605 7426:3606-3652 11076:3653-3841];comp104422_c0_seq1_6 len=3871 path=[3820:0-112 10231:113-117 10012:11…	Haliotis_sp_idb_6309_c0_g1_i1	463	478	yes	no	2	3.2834e-06	94.569	15182000	63		4
AVFPSIVGR	FAGDDAPRAVFPSIVG	VFPSIVGRPRHQGVMV	R	A	V	G	R	P	9	0	944.544	Haliotis_sp_Tri_131427_c0_g1_i1;tr|Q6U1K1|Q6U1K1_HALDH Actin OS=Haliotis discus hannai PE=2 SV=1;tr|B3TK83|B3TK83_HALDV Beta-actin 2 OS=Haliotis diversicolor PE=2 SV=1;tr|Q256S1|Q256S1_HALTU Actin OS=Haliotis tuberculata GN=actin PE=2 SV=1;tr|B3SNT2|B3SNT2_HALDV Actin OS=Haliotis diversicolor PE=2 SV=1;comp103470_c1_seq20_6 len=1319 path=[18001:0-239 25907:240-242 1593:243-278 25943:279-283 25948…	Haliotis_sp_Tri_131427_c0_g1_i1	30	38	no	no	2	0.010934	125.31	590620000			16
AVFPSIVGRPR	FAGDDAPRAVFPSIVG	PSIVGRPRHQGVMVGM	R	A	V	P	R	H	11	1	1197.7	Haliotis_sp_Tri_131427_c0_g1_i1;tr|Q6U1K1|Q6U1K1_HALDH Actin OS=Haliotis discus hannai PE=2 SV=1;tr|B3TK83|B3TK83_HALDV Beta-actin 2 OS=Haliotis diversicolor PE=2 SV=1;tr|Q256S1|Q256S1_HALTU Actin OS=Haliotis tuberculata GN=actin PE=2 SV=1;tr|B3SNT2|B3SNT2_HALDV Actin OS=Haliotis diversicolor PE=2 SV=1;comp103470_c1_seq20_6 len=1319 path=[18001:0-239 25907:240-242 1593:243-278 25943:279-283 25948…	Haliotis_sp_Tri_131427_c0_g1_i1	30	40	no	no	2;3	2.9847e-07	171.85	900640000			54
AVFVDLEPTVVDEVR	GAGKHVPRAVFVDLEP	PTVVDEVRTGTYRQLF	R	A	V	V	R	T	15	0	1686.88	comp103717_c1_seq2_5 len=1575 path=[17181:0-94 3209:95-106 3221:107-112 3227:113-118 3233:119-121 12056:122-129 6840:130-130 6841:131-145 6856:146-151 6862:152-166 6877:167-193 3452:194-223 15079:224-226 15082:227-259 310:260-280 331:281-283 10631:284-322 373:323-385 436:386-511 562:512-538 589:539-544 595:545-553 14119:554-577 628:578-583 634:584-590 641:591-619 670:620-628 679:629-682 733:683-6…	comp103717_c1_seq2_5 len=1575 path=[17181:0-94 3209:95-106 3221:107-112 3227:113-118 3233:119-121 12056:122-129 6840:130-130 6841:131-145 6856:146-151 6862:152-166 6877:167-193 3452:194-223 15079:224-226 15082:227-259 310:260-280 331:281-283 10631:284-322 373:323-385 436:386-511 562:512-538 589:539-544 595:545-553 14119:554-577 628:578-583 634:584-590 641:591-619 670:620-628 679:629-682 733:683-6…	122	136	no	no	2;3	9.969e-10	143.93	127410000			31
AVFYDEMNR	INPCGGCRAVFYDEMN	VFYDEMNREVNCNEGL	R	A	V	N	R	E	9	0	1143.5	comp107245_c0_seq1_5 len=10256 path=[26608:0-0 12199:1-605 12804:606-1785 28185:1786-1789 28189:1790-1846 14045:1847-1870 14069:1871-2058 14257:2059-2082 14281:2083-2132 14331:2133-2140 14339:2141-3214 15413:3215-3432 15631:3433-3445 15644:3446-5546 17745:5547-6331 22719:6332-6335 18534:6336-6491 18690:6492-6495 18694:6496-7126 19325:7127-7703 29084:7704-7721 19920:7722-7740 19939:7741-8125 20324…	comp107245_c0_seq1_5 len=10256 path=[26608:0-0 12199:1-605 12804:606-1785 28185:1786-1789 28189:1790-1846 14045:1847-1870 14069:1871-2058 14257:2059-2082 14281:2083-2132 14331:2133-2140 14339:2141-3214 15413:3215-3432 15631:3433-3445 15644:3446-5546 17745:5547-6331 22719:6332-6335 18534:6336-6491 18690:6492-6495 18694:6496-7126 19325:7127-7703 29084:7704-7721 19920:7722-7740 19939:7741-8125 20324…	2708	2716	yes	no	2	0.038129	74.269	46958000			1
AVGGEVPATSSLAPK	AIHEVCVRAVGGEVPA	ATSSLAPKIGPLGLSP	R	A	V	P	K	I	15	0	1382.74	Haliotis_sp_Tri_119612_c0_g1_i1;comp85967_c0_seq6_6 len=620 path=[1:0-477 479:478-619];comp85967_c0_seq5_6 len=1162 path=[1:0-477 1216:478-756 1495:757-823 4831:824-829 1568:830-834 1573:835-1138 4886:1139-1161];comp85967_c0_seq2_6 len=1708 path=[1:0-477 1216:478-756 1495:757-823 4831:824-829 1568:830-834 1573:835-1138 1877:1139-1467 2206:1468-1624 2363:1625-1707]	Haliotis_sp_Tri_119612_c0_g1_i1	17	31	yes	no	2	0.016507	60.631	3343100			1
AVGSLCVTATAQK	QNPEVNPKAVGSLCVT	CVTATAQKDGAGNKLQ	K	A	V	Q	K	D	13	0	1304.68	Haliotis_sp_Tri_120379_c0_g1_i1;Haliotis_sp_idb_2768_c0_g1_i1	Haliotis_sp_Tri_120379_c0_g1_i1	668	680	no	no	2	8.3039e-11	158.01	153800000			13
AVHADMTDEEMVEALATR	RNRIRNGRAVHADMTD	MVEALATRDINELFEV	R	A	V	T	R	D	18	0	1987.9	Haliotis_sp_Tri_88977_c0_g1_i1;comp24946_c0_seq1_4 len=554 path=[1:0-259 421:260-553];comp24946_c0_seq2_4 len=714 path=[1:0-259 261:260-419 421:420-713]	Haliotis_sp_Tri_88977_c0_g1_i1	70	87	yes	no	3	2.253e-09	93.495	22739000	136;137		4
AVHASLALTINPSEFLPDR	LVETEETKAVHASLAL	PSEFLPDRCHFYTYPG	K	A	V	D	R	C	19	0	2050.08	Haliotis_sp_Tri_119238_c0_g1_i1;comp127495_c0_seq1_5 len=723 path=[701:0-722]	Haliotis_sp_Tri_119238_c0_g1_i1	210	228	yes	no	3	5.612e-17	114.96	10451000			3
AVIGNWDAFNK	WSKEKMRRAVIGNWDA	GNWDAFNKKSYSIEVD	R	A	V	N	K	K	11	0	1233.61	Haliotis_sp_CLC_146_c0_g1_i1;Haliotis_sp_idb_13068_c0_g1_i1;Haliotis_sp_Tri_105374_c0_g1_i1	Haliotis_sp_CLC_146_c0_g1_i1	776	786	yes	no	2	0.014365	86.189	15046000			0
AVIGNWDAFNKK	WSKEKMRRAVIGNWDA	NWDAFNKKSYSIEVDE	R	A	V	K	K	S	12	1	1361.71	Haliotis_sp_CLC_146_c0_g1_i1;Haliotis_sp_idb_13068_c0_g1_i1;Haliotis_sp_Tri_105374_c0_g1_i1	Haliotis_sp_CLC_146_c0_g1_i1	776	787	yes	no	3	0.0006004	120.77	45853000			4
AVLITDGYSK	SRQNTLLKAVLITDGY	LITDGYSKNIAKTIEE	K	A	V	S	K	N	10	0	1065.57	Haliotis_sp_CLC_146_c0_g1_i1;Haliotis_sp_idb_13068_c0_g1_i1;Haliotis_sp_idb_13069_c0_g1_i1	Haliotis_sp_CLC_146_c0_g1_i1	160	169	yes	no	2	0.00057029	102.52	934580000			27
AVLSGSVETCPYELVLAVLK	NMTVERARAVLSGSVE	ELVLAVLKLDEYNASS	R	A	V	L	K	L	20	0	2147.15	Haliotis_sp_idb_7598_c0_g1_i1;Haliotis_sp_Tri_114598_c0_g1_i1	Haliotis_sp_idb_7598_c0_g1_i1	1086	1105	yes	no	2;3	1.1632e-22	145.91	353960000			9
AVLSIPDGLELVSSK	DVLFEGDKAVLSIPDG	GLELVSSKTLQVKITP	K	A	V	S	K	T	15	0	1526.86	Haliotis_sp_idb_23519_c0_g1_i1;comp110183_c0_seq1_4 len=791 path=[1:0-790]	Haliotis_sp_idb_23519_c0_g1_i1	951	965	yes	no	2	2.3393e-05	107.35	29733000			6
AVLTDIYIK	MKCRTLLKAVLTDIYI	VLTDIYIKVEVTDMNM	K	A	V	I	K	V	9	0	1034.6	Haliotis_sp_idb_26594_c0_g1_i1;comp97362_c0_seq6_5 len=2670 path=[2648:0-275 2924:276-288 2937:289-685 18235:686-1160 18339:1161-1166 3815:1167-1550 4199:1551-1828 4477:1829-2197 4846:2198-2213 4862:2214-2245 4894:2246-2263 18635:2264-2270 18642:2271-2272 4921:2273-2669];comp97362_c0_seq3_5 len=2826 path=[2648:0-275 2924:276-288 2937:289-685 18235:686-1160 18339:1161-1166 15825:1167-1322 3815:132…	Haliotis_sp_idb_26594_c0_g1_i1	301	309	yes	no	2	0.025904	94.309	98193000			1
AVLVDLEPGTMDSVR	TGGKYVPRAVLVDLEP	PGTMDSVRSGPFGQIF	R	A	V	V	R	S	15	0	1600.81	Haliotis_sp_idb_19738_c0_g1_i1;tr|G9K382|G9K382_HALDV Putative tubulin beta chain OS=Haliotis diversicolor GN=TUBB PE=2 SV=1;Haliotis_sp_idb_19739_c0_g1_i1;Haliotis_sp_idb_19741_c0_g1_i1;Haliotis_sp_idb_47786_c0_g1_i1;comp83487_c0_seq4_4 len=274 path=[1:0-102 104:103-128 4660:129-273];comp45063_c0_seq1_1 len=344 path=[1:0-269 271:270-343];comp83487_c0_seq5_6 len=350 path=[104:0-25 130:26-232 337:…	Haliotis_sp_idb_19738_c0_g1_i1	63	77	yes	no	2	0.00094782	76.358	48159000	501		5
AVNNHNYGQVFK	DVKNCFCKAVNNHNYG	HNYGQVFKDFGSIQHC	K	A	V	F	K	D	12	0	1389.68	comp87087_c0_seq1_3 len=678 path=[656:0-151 808:152-181 838:182-231 888:232-241 898:242-280 2569:281-285 942:286-309 966:310-358 1334:359-407 1064:408-470 1598:471-560 2623:561-577 2640:578-578 2641:579-580 2643:581-582 2645:583-585 1541:586-595 1252:596-677]	comp87087_c0_seq1_3 len=678 path=[656:0-151 808:152-181 838:182-231 888:232-241 898:242-280 2569:281-285 942:286-309 966:310-358 1334:359-407 1064:408-470 1598:471-560 2623:561-577 2640:578-578 2641:579-580 2643:581-582 2645:583-585 1541:586-595 1252:596-677]	110	121	yes	yes	2;3	1.9279e-09	186.87	86879000			7
AVPEALSMNLPK	ATKELDCKAVPEALSM	ALSMNLPKYYPLSCDD	K	A	V	P	K	Y	12	0	1268.68	Haliotis_sp_idb_34528_c0_g1_i1	Haliotis_sp_idb_34528_c0_g1_i1	326	337	yes	yes	2;3	0.0083089	74.611	1198800000	628		7
AVQYLESR	MLLDSASKAVQYLESR	AVQYLESRLDTLNSTY	K	A	V	S	R	L	8	0	964.498	Haliotis_sp_CLC_1485_c0_g1_i1;comp101644_c0_seq1_4 len=3009 path=[1:0-618 620:619-713 715:714-1166 1168:1167-1220 1222:1221-2965 14042:2966-3008];comp101644_c0_seq2_4 len=5041 path=[1:0-618 620:619-713 715:714-1166 1168:1167-1220 1222:1221-2965 2967:2966-5040]	Haliotis_sp_CLC_1485_c0_g1_i1	1176	1183	no	no	2	0.022758	135.83	94129000			2
AVRPTGGKPGEVIVK	RQKSISGRAVRPTGGK	KPGEVIVKTCQEEGIS	R	A	V	V	K	T	15	2	1506.89	Haliotis_sp_Tri_129753_c0_g1_i1;comp102930_c0_seq1_5 len=2482 path=[1:0-245 247:246-278 280:279-294 296:295-442 444:443-462 8038:463-516 521:517-619 8120:620-636 5253:637-652 8145:653-741 5172:742-760 764:761-1008 8270:1009-1029 1033:1030-1105 1109:1106-1125 8321:1126-1152 1156:1153-1341 1345:1342-1358 1362:1359-1441 5058:1442-1490 1494:1491-1514 8477:1515-1535 1539:1536-1645 5572:1646-1649 1653:…	Haliotis_sp_Tri_129753_c0_g1_i1	87	101	yes	no	2;3;4	4.016e-09	145.46	2325900000			56
AVSADALLEYFR	LQQLTGSRAVSADALL	DALLEYFRPLRAWLEE	R	A	V	F	R	P	12	0	1353.69	Haliotis_sp_Tri_3904_c0_g1_i1;comp93346_c0_seq1_3 len=2246 path=[2427:0-86 4933:87-120 2548:121-145 5716:146-146 2777:147-1197 3828:1198-1347 3978:1348-1348 3979:1349-1349 3980:1350-1481 5820:1482-1753 5873:1754-2245];comp93346_c0_seq2_2 len=2299 path=[5716:0-0 2578:1-199 2777:200-1250 3828:1251-1400 3978:1401-1401 3979:1402-1402 3980:1403-1534 5820:1535-1806 5873:1807-2298]	Haliotis_sp_Tri_3904_c0_g1_i1	619	630	yes	no	2	0.037256	69.03	4360900			1
AVSADALLEYFRPLR	LQQLTGSRAVSADALL	LEYFRPLRAWLEEQNQ	R	A	V	L	R	A	15	1	1719.93	Haliotis_sp_Tri_3904_c0_g1_i1;comp93346_c0_seq1_3 len=2246 path=[2427:0-86 4933:87-120 2548:121-145 5716:146-146 2777:147-1197 3828:1198-1347 3978:1348-1348 3979:1349-1349 3980:1350-1481 5820:1482-1753 5873:1754-2245];comp93346_c0_seq2_2 len=2299 path=[5716:0-0 2578:1-199 2777:200-1250 3828:1251-1400 3978:1401-1401 3979:1402-1402 3980:1403-1534 5820:1535-1806 5873:1807-2298]	Haliotis_sp_Tri_3904_c0_g1_i1	619	633	yes	no	3	2.6889e-07	102.52	1155600			1
AVSDVVECDLCK	RSHPVANKAVSDVVEC	VVECDLCKEVVTKLRA	K	A	V	C	K	E	12	0	1393.62	Haliotis_sp_Tri_62946_c0_g1_i1;Haliotis_sp_idb_29553_c0_g1_i1;comp99065_c0_seq1_4 len=2210 path=[1:0-324 326:325-450 452:451-460 462:461-530 532:531-594 596:595-630 632:631-644 646:645-679 4616:680-720 722:721-755 4398:756-841 843:842-891 893:892-1008 1010:1009-1027 1029:1028-2068 6394:2069-2078 6405:2079-2209];Haliotis_sp_idb_29552_c0_g1_i1	Haliotis_sp_Tri_62946_c0_g1_i1	123	134	yes	no	2	0.00092133	107.09	18239000			2
AVSPTTISLLITASGTGGQPIEAYK	SAPDVSIKAVSPTTIS	GQPIEAYKIVFYVEGD	K	A	V	Y	K	I	25	0	2474.33	Haliotis_sp_idb_24399_c0_g1_i1;Haliotis_sp_Tri_6629_c0_g1_i1	Haliotis_sp_idb_24399_c0_g1_i1	438	462	yes	no	3	2.4494e-11	99.078	4642200			3
AVVPLNPHVSQPALPVTLR	SHSKPNPKAVVPLNPH	PALPVTLRECKVSDDC	K	A	V	L	R	E	19	0	2007.16	Haliotis_sp_CLC_237_c0_g1_i1;Haliotis_sp_idb_23364_c0_g1_i1;comp16151_c0_seq2_5 len=617 path=[1:0-425 427:426-616]	Haliotis_sp_CLC_237_c0_g1_i1	749	767	yes	no	3	0.00016874	65.808	50871000			1
AVWHTSFGQVNCNGPPR	LYLRCGCRAVWHTSFG	VNCNGPPRIRLGHEVA	R	A	V	P	R	I	17	0	1925.9	Haliotis_sp_Tri_14507_c0_g1_i1	Haliotis_sp_Tri_14507_c0_g1_i1	66	82	yes	yes	3	1.1152e-10	119.62	58702000			8
AVYDAFVVEAQQSGR	QHYTEMLKAVYDAFVV	VEAQQSGRPRLMLTAA	K	A	V	G	R	P	15	0	1638.8	Haliotis_sp_CLC_2296_c0_g1_i1	Haliotis_sp_CLC_2296_c0_g1_i1	179	193	yes	yes	2;3	2.363e-05	110.97	40619000			6
AVYDAFVVEAQQSGRPR	QHYTEMLKAVYDAFVV	AQQSGRPRLMLTAAVA	K	A	V	P	R	L	17	1	1891.95	Haliotis_sp_CLC_2296_c0_g1_i1	Haliotis_sp_CLC_2296_c0_g1_i1	179	195	yes	yes	2;3	5.0562e-12	127.83	456760000			23
AVYDVDESEFK	KRYLSDPKAVYDVDES	DVDESEFKYKWYISLS	K	A	V	F	K	Y	11	0	1300.58	comp92770_c0_seq1_5 len=4375 path=[4354:0-39 4395:40-188 4544:189-4374];Haliotis_sp_Tri_21823_c0_g1_i1	comp92770_c0_seq1_5 len=4375 path=[4354:0-39 4395:40-188 4544:189-4374]	643	653	yes	no	2	0.0045151	96.229	73065000			3
AWSRPESVDQTPYALDVGVK	TTNNILYRAWSRPESV	YALDVGVKILTYYEEY	R	A	W	V	K	I	20	1	2217.11	Haliotis_sp_idb_20754_c0_g1_i1;comp105195_c1_seq1_2 len=1738 path=[13130:0-311 13442:312-575 21059:576-1737]	Haliotis_sp_idb_20754_c0_g1_i1	358	377	yes	no	3	1.529e-06	81.003	28223000			4
AYDASSDPVGHVALGHFTGLK	DLKTRNNRAYDASSDP	LGHFTGLKEGRLTGPV	R	A	Y	L	K	E	21	0	2141.05	comp90611_c0_seq1_2 len=3646 path=[8397:0-3645]	comp90611_c0_seq1_2 len=3646 path=[8397:0-3645]	991	1011	yes	yes	3	1.1764e-06	77.959	48526000			2
AYDRPILTQEDR	TQFSLPVRAYDRPILT	PILTQEDRSQVIINIQ	R	A	Y	D	R	S	12	1	1475.74	comp107313_c0_seq1_3 len=23161 path=[1:0-25 27:26-687 689:688-1040 51643:1041-1124 47524:1125-1126 1128:1127-2114 2116:2115-2116 2118:2117-3775 3777:3776-4372 4374:4373-4408 4410:4409-4576 4578:4577-4644 4646:4645-4716 4718:4717-6321 6323:6322-6329 6331:6330-6457 6459:6458-7628 7630:7629-8470 8472:8471-10786 52568:10787-10788 52570:10789-10866 52600:10867-11006 52667:11007-11015 11017:11016-11017…	comp107313_c0_seq1_3 len=23161 path=[1:0-25 27:26-687 689:688-1040 51643:1041-1124 47524:1125-1126 1128:1127-2114 2116:2115-2116 2118:2117-3775 3777:3776-4372 4374:4373-4408 4410:4409-4576 4578:4577-4644 4646:4645-4716 4718:4717-6321 6323:6322-6329 6331:6330-6457 6459:6458-7628 7630:7629-8470 8472:8471-10786 52568:10787-10788 52570:10789-10866 52600:10867-11006 52667:11007-11015 11017:11016-11017…	5249	5260	yes	no	3	3.9319e-05	131.69	82399000			7
AYIPQYYFNSR	PKETGPCRAYIPQYYF	PQYYFNSRTCLCEKFV	R	A	Y	S	R	T	11	0	1420.68	Haliotis_sp_CLC_77_c0_g1_i1	Haliotis_sp_CLC_77_c0_g1_i1	37	47	no	no	2;3	9.0028e-05	129.89	4408900000			58
AYKPANAPDNFR	GKDIMDVKAYKPANAP	ANAPDNFRATSNLHVF	K	A	Y	F	R	A	12	1	1362.67	Haliotis_sp_Tri_53798_c0_g1_i1;Haliotis_sp_idb_13782_c0_g1_i1;comp87007_c0_seq1_6 len=892 path=[870:0-172 1762:173-187 1058:188-259 2040:260-266 1137:267-334 1838:335-340 1211:341-464 1335:465-527 1398:528-891]	Haliotis_sp_Tri_53798_c0_g1_i1	49	60	yes	no	2;3	9.9593e-05	120.57	112980000			6
AYLGTMCTTR	GDKSKSGRAYLGTMCT	LGTMCTTRSVSVVEND	R	A	Y	T	R	S	10	0	1172.53	Haliotis_sp_idb_19028_c0_g1_i1;comp97297_c0_seq2_4 len=3335 path=[1:0-69 71:70-93 95:94-461 8007:462-685 687:686-695 697:696-843 8128:844-991 993:992-1009 1011:1010-1085 1087:1086-1271 1273:1272-1281 1283:1282-2153 2155:2154-2852 2854:2853-2877 2879:2878-3334]	Haliotis_sp_idb_19028_c0_g1_i1	165	174	yes	no	2	0.0029453	98.048	28163000	248		3
AYPFQCPPGTVYSR	YILCNTGKAYPFQCPP	PPGTVYSRANGLCDWP	K	A	Y	S	R	A	14	0	1641.76	Haliotis_sp_Tri_7902_c0_g1_i1	Haliotis_sp_Tri_7902_c0_g1_i1	81	94	yes	yes	2	2.9907e-09	143.25	83272000			9
AYPGLSPDDVDVFPGAISER	DAVNQLAKAYPGLSPD	FPGAISERPVPGGIVG	K	A	Y	E	R	P	20	0	2104.01	Haliotis_sp_idb_25746_c0_g1_i1;Haliotis_sp_CLC_532_c0_g1_i1	Haliotis_sp_idb_25746_c0_g1_i1	547	566	yes	no	2;3	1.776e-17	122.94	2479500000			50
AYPGLSPDDVDVFPGAISERPVPGGIVGPTFACLIGR	DAVNQLAKAYPGLSPD	TFACLIGRQFGFIKKG	K	A	Y	G	R	Q	37	1	3795.93	Haliotis_sp_idb_25746_c0_g1_i1;Haliotis_sp_CLC_532_c0_g1_i1	Haliotis_sp_idb_25746_c0_g1_i1	547	583	yes	no	3;4;5	2.8749e-24	108.24	846810000			12
AYSIDAEAR	IYDYKQRKAYSIDAEA	YSIDAEARTCATFPLQ	K	A	Y	A	R	T	9	0	994.472	Haliotis_sp_CLC_1876_c0_g1_i1;Haliotis_sp_Tri_31897_c0_g1_i1	Haliotis_sp_Tri_31897_c0_g1_i1	82	90	no	no	2	4.6624e-05	186.76	20713000000			36
AYSIHPHGVQHSK	VFYNKASRAYSIHPHG	PHGVQHSKLSEGSLYN	R	A	Y	S	K	L	13	0	1459.73	comp101565_c0_seq1_5 len=4906 path=[4884:0-315 5200:316-677 5562:678-679 5564:680-934 5819:935-1335 6220:1336-1351 6236:1352-1360 6245:1361-1686 6571:1687-2756 11796:2757-2778 7663:2779-2791 7676:2792-2983 11874:2984-2994 11976:2995-3219 11911:3220-3226 8111:3227-3524 8409:3525-3541 8426:3542-3808 8693:3809-3841 8726:3842-4905];Haliotis_sp_idb_10164_c0_g1_i1	comp101565_c0_seq1_5 len=4906 path=[4884:0-315 5200:316-677 5562:678-679 5564:680-934 5819:935-1335 6220:1336-1351 6236:1352-1360 6245:1361-1686 6571:1687-2756 11796:2757-2778 7663:2779-2791 7676:2792-2983 11874:2984-2994 11976:2995-3219 11911:3220-3226 8111:3227-3524 8409:3525-3541 8426:3542-3808 8693:3809-3841 8726:3842-4905]	588	600	no	no	3;4	0.0003322	93.348	45285000			11
AYTEYNQAK	GTGISRNRAYTEYNQA	YTEYNQAKIAIKLRRN	R	A	Y	A	K	I	9	0	1086.5	Haliotis_sp_idb_27788_c0_g1_i1	Haliotis_sp_idb_27788_c0_g1_i1	99	107	yes	yes	2	0.00085923	186.3	484120000			19
AYTEYNQAKIAIK	GTGISRNRAYTEYNQA	NQAKIAIKLRRNVGKA	R	A	Y	I	K	L	13	1	1511.8	Haliotis_sp_idb_27788_c0_g1_i1	Haliotis_sp_idb_27788_c0_g1_i1	99	111	yes	yes	2;3	3.0472e-12	186.17	144360000			6
AYTVFGEVFEAVIK	GIYACDPKAYTVFGEV	EVFEAVIKDYHKVDGL	K	A	Y	I	K	D	14	0	1571.82	Haliotis_sp_idb_28997_c0_g1_i1;Haliotis_sp_idb_28998_c0_g1_i1;Haliotis_sp_idb_28994_c0_g1_i1;comp80952_c0_seq1_1 len=744 path=[722:0-275 998:276-341 2142:342-374 1097:375-743];comp80952_c0_seq3_3 len=806 path=[1443:0-114 1558:115-125 1569:126-199 1643:200-216 1660:217-241 1685:242-245 1689:246-259 1703:260-337 998:338-403 2142:404-436 1097:437-805];comp80952_c0_seq2_3 len=848 path=[722:0-275 2617…	Haliotis_sp_idb_28997_c0_g1_i1	89	102	yes	no	2;3	0.00014606	72.321	11916000			2
AYVGAESLGPGKR	SFTLSCTKAYVGAESL	ESLGPGKRRTSGLSLP	K	A	Y	K	R	R	13	1	1303.69	comp89625_c1_seq1_4 len=1272 path=[1:0-78 4266:79-97 99:98-348 350:349-373 375:374-400 402:401-425 427:426-648 650:649-650 652:651-676 678:677-704 706:705-743 745:744-780 782:781-812 3805:813-822 824:823-837 839:838-1271]	comp89625_c1_seq1_4 len=1272 path=[1:0-78 4266:79-97 99:98-348 350:349-373 375:374-400 402:401-425 427:426-648 650:649-650 652:651-676 678:677-704 706:705-743 745:744-780 782:781-812 3805:813-822 824:823-837 839:838-1271]	308	320	yes	yes	2	0.04746	68.536	0		11	0
AYYFSTGYGGFTDHTEDAVNQLAK	REFCGLPRAYYFSTGY	DAVNQLAKAYPGLSPD	R	A	Y	A	K	A	24	0	2654.19	Haliotis_sp_idb_25746_c0_g1_i1;Haliotis_sp_idb_25748_c0_g1_i1;Haliotis_sp_CLC_532_c0_g1_i1	Haliotis_sp_idb_25746_c0_g1_i1	523	546	yes	no	2;3;4	4.5413e-78	191.65	8390200000			76
CAPGTVYHQSK	HGKLMTRKCAPGTVYH	GTVYHQSKCTCDHGTS	K	C	A	S	K	C	11	0	1246.58	Haliotis_sp_idb_26568_c0_g1_i1;Haliotis_sp_idb_26567_c0_g1_i1;Haliotis_sp_CLC_2527_c0_g1_i1	Haliotis_sp_idb_26568_c0_g1_i1	50	60	yes	no	2;3	0.00012704	118.28	32523000			17
CDLPSDFTYDWR	NADITHGRCDLPSDFT	SDFTYDWRRGTNGYYI	R	C	D	W	R	R	12	0	1573.65	Haliotis_sp_idb_20988_c0_g1_i1	Haliotis_sp_idb_20988_c0_g1_i1	318	329	yes	yes	2	0.00011696	133.32	244100000			18
CEEVCPVGTYGEK	EPGYRGYRCEEVCPVG	PVGTYGEKCRGRCQPC	R	C	E	E	K	C	13	0	1526.64	Haliotis_sp_idb_14366_c0_g1_i1;Haliotis_sp_idb_14368_c0_g1_i1;comp106461_c0_seq3_2 len=3255 path=[22586:0-70 158:71-836 27518:837-838 27520:839-851 939:852-855 943:856-956 1044:957-963 1051:964-1375 1463:1376-1395 1483:1396-1448 1536:1449-1467 27822:1468-1674 27928:1675-1679 1767:1680-1680 1768:1681-1692 27945:1693-1703 1791:1704-1727 27975:1728-1758 22240:1759-1767 28011:1768-1769 1857:1770-1770…	Haliotis_sp_idb_14366_c0_g1_i1	646	658	yes	no	2	0.0091485	78.814	15577000			1
CEFTDCTCYCIDDLTK	SHSCIGNRCEFTDCTC	YCIDDLTKSVLEPGEA	R	C	E	T	K	S	16	0	2099.79	Haliotis_sp_idb_18725_c0_g1_i1	Haliotis_sp_idb_18725_c0_g1_i1	552	567	yes	yes	2;3	7.29e-08	123.02	185530000			18
CESFIYGGCR	YFNPDSKKCESFIYGG	SFIYGGCRGNANNFNS	K	C	E	C	R	G	10	0	1247.51	Haliotis_sp_idb_84384_c0_g1_i1;comp64150_c0_seq2_1 len=699 path=[1:0-281 283:282-443 445:444-478 480:479-698]	Haliotis_sp_idb_84384_c0_g1_i1	64	73	yes	no	2	0.00010891	143.03	11052000			3
CESSEIFDPIQK	GRIKATLKCESSEIFD	EIFDPIQKSCTSKILE	K	C	E	Q	K	S	12	0	1451.66	Haliotis_sp_idb_982_c0_g1_i1	Haliotis_sp_idb_982_c0_g1_i1	215	226	yes	yes	2	8.5535e-10	193.73	199800000			16
CETQEYVDQMK	GACCPSDRCETQEYVD	QEYVDQMKKYWNNCAP	R	C	E	M	K	K	11	0	1429.59	Haliotis_sp_Tri_3731_c0_g1_i1;comp92088_c0_seq1_4 len=674 path=[1:0-31 33:32-76 2470:77-121 123:122-145 2497:146-154 2506:155-188 190:189-256 258:257-272 2583:273-294 296:295-328 2621:329-339 341:340-350 352:351-447 2654:448-448 450:449-468 470:469-525 2678:526-531 2684:532-673]	Haliotis_sp_Tri_3731_c0_g1_i1	114	124	yes	no	2	6.0763e-06	140.78	12917000	838		4
CETQEYVDQMKK	GACCPSDRCETQEYVD	EYVDQMKKYWNNCAPP	R	C	E	K	K	Y	12	1	1557.68	Haliotis_sp_Tri_3731_c0_g1_i1;comp92088_c0_seq1_4 len=674 path=[1:0-31 33:32-76 2470:77-121 123:122-145 2497:146-154 2506:155-188 190:189-256 258:257-272 2583:273-294 296:295-328 2621:329-339 341:340-350 352:351-447 2654:448-448 450:449-468 470:469-525 2678:526-531 2684:532-673]	Haliotis_sp_Tri_3731_c0_g1_i1	114	125	yes	no	3	0.00011996	111.96	4824300	838		3
CEYWAILTK	RRYEPRLRCEYWAILT	EYWAILTKYCRIVGTN	R	C	E	T	K	Y	9	0	1182.57	Haliotis_sp_idb_1745_c0_g1_i1;Haliotis_sp_CLC_2232_c0_g1_i1	Haliotis_sp_idb_1745_c0_g1_i1	1413	1421	yes	no	2	0.01129	115.78	61521000			4
CGACGDAYNDVIK	QWQNAGGRCGACGDAY	DAYNDVIKQNEYPGIY	R	C	G	I	K	Q	13	0	1441.6	Haliotis_sp_CLC_18633_c0_g1_i1	Haliotis_sp_CLC_18633_c0_g1_i1	74	86	yes	yes	2	1.2273e-10	156.81	25543000			3
CGDREQPISHCDYR	CEHYSMVKCGDREQPI	PISHCDYRANQCEAAH	K	C	G	Y	R	A	14	1	1791.74	Haliotis_sp_Tri_109450_c0_g1_i1;comp101252_c0_seq3_2 len=1445 path=[12575:0-38 12614:39-47 12623:48-159 12735:160-162 12738:163-166 12742:167-571 13147:572-810 13386:811-817 13393:818-863 13439:864-947 13523:948-949 13525:950-1444]	Haliotis_sp_Tri_109450_c0_g1_i1	146	159	yes	no	4	0.0049504	60.55	4735600			1
CGEAADPETSLPAEGQVVR	KAIYNVMRCGEAADPE	PAEGQVVRKFIQVMEV	R	C	G	V	R	K	19	0	1984.92	comp101565_c0_seq1_5 len=4906 path=[4884:0-315 5200:316-677 5562:678-679 5564:680-934 5819:935-1335 6220:1336-1351 6236:1352-1360 6245:1361-1686 6571:1687-2756 11796:2757-2778 7663:2779-2791 7676:2792-2983 11874:2984-2994 11976:2995-3219 11911:3220-3226 8111:3227-3524 8409:3525-3541 8426:3542-3808 8693:3809-3841 8726:3842-4905]	comp101565_c0_seq1_5 len=4906 path=[4884:0-315 5200:316-677 5562:678-679 5564:680-934 5819:935-1335 6220:1336-1351 6236:1352-1360 6245:1361-1686 6571:1687-2756 11796:2757-2778 7663:2779-2791 7676:2792-2983 11874:2984-2994 11976:2995-3219 11911:3220-3226 8111:3227-3524 8409:3525-3541 8426:3542-3808 8693:3809-3841 8726:3842-4905]	827	845	yes	yes	2	6.4141e-09	95.205	39511000			4
CGGGDLCSLPK	TLEDCRRRCGGGDLCS	GDLCSLPKDPGQCAAA	R	C	G	P	K	D	11	0	1162.51	Haliotis_sp_CLC_77_c0_g1_i1	Haliotis_sp_CLC_77_c0_g1_i1	76	86	yes	yes	2	0.00011761	135.99	2305300000			22
CGGGDLCSLPR	TLEDCRRRCGGGDLCS	GDLCSLPRDPGPCKAA	R	C	G	P	R	D	11	0	1190.52	comp84928_c0_seq1_4 len=593 path=[571:0-73 645:74-129 1852:130-130 1387:131-175 1872:176-361 933:362-413 985:414-445 1017:446-450 1022:451-592]	comp84928_c0_seq1_4 len=593 path=[571:0-73 645:74-129 1852:130-130 1387:131-175 1872:176-361 933:362-413 985:414-445 1017:446-450 1022:451-592]	104	114	no	no	2	4.3323e-08	165.63	4927200000			37
CGGGVLCSLPR	TLEDCRRRCGGGVLCS	GVLCSLPRDPGPCDAD	R	C	G	P	R	D	11	0	1174.56	Haliotis_sp_CLC_148_c0_g1_i1	Haliotis_sp_CLC_148_c0_g1_i1	76	86	no	no	2	0.00070504	118.28	372750000			21
CHCVTSAILAGPDLVNPCLPSMR	GTIYSPKKCHCVTSAI	NPCLPSMRFNFDMGKV	K	C	H	M	R	F	23	0	2567.21	Haliotis_sp_CLC_303_c0_g1_i1	Haliotis_sp_CLC_303_c0_g1_i1	527	549	yes	yes	3	1.8053e-08	76.889	14977000	402		4
CICRPEYPNCEVYK	GYLSKNCRCICRPEYP	YPNCEVYKKRETRDFS	R	C	I	Y	K	K	14	1	1886.81	Haliotis_sp_idb_18707_c0_g1_i1;Haliotis_sp_Tri_133115_c0_g1_i1	Haliotis_sp_idb_18707_c0_g1_i1	553	566	yes	no	3	5.5528e-05	101.2	66265000			5
CIYEAWSDDGR	GEFCARFRCIYEAWSD	EAWSDDGRGTFDNIYE	R	C	I	G	R	G	11	0	1370.56	Haliotis_sp_CLC_620_c0_g1_i1;Haliotis_sp_idb_44242_c0_g1_i1;comp427051_c0_seq1_4 len=209 path=[1:0-208]	Haliotis_sp_CLC_620_c0_g1_i1	197	207	yes	no	2	0.014552	84.479	11403000			1
CLAFDAYDSTTK	IAGNSQERCLAFDAYD	DAYDSTTKIPQCENMR	R	C	L	T	K	I	12	0	1390.61	comp146963_c0_seq1_4 len=1497 path=[1:0-1496]	comp146963_c0_seq1_4 len=1497 path=[1:0-1496]	188	199	yes	yes	2	0.047386	63.091	21371000			0
CLLETGLGYYR	YVKRFCDKCLLETGLG	ETGLGYYRVPGYCNVF	K	C	L	Y	R	V	11	0	1343.65	Haliotis_sp_Tri_95672_c0_g1_i1;Haliotis_sp_idb_34627_c0_g1_i1	Haliotis_sp_Tri_95672_c0_g1_i1	36	46	yes	no	2	0.00040616	130.98	179300000			7
CMAPSSVPCSIDPCR	FWLQDYMRCMAPSSVP	PCSIDPCRMNGKTGVV	R	C	M	C	R	M	15	0	1735.71	Haliotis_sp_CLC_303_c0_g1_i1	Haliotis_sp_CLC_303_c0_g1_i1	401	415	yes	yes	2	1.3577e-07	111.12	59088000	403		6
CMCDNPPTKPSEPDAIK	GLVWTQAKCMCDNPPT	PSEPDAIKDLPIFSSG	K	C	M	I	K	D	17	1	1958.85	Haliotis_sp_idb_42414_c0_g1_i1;comp188351_c0_seq1_6 len=718 path=[1:0-717]	Haliotis_sp_idb_42414_c0_g1_i1	158	174	yes	no	2;3	1.43e-08	126.8	2472700000	662		22
CMCDNPPTKPSEPDAIKDLPIFSSGCK	GLVWTQAKCMCDNPPT	PIFSSGCKTLVNYAYN	K	C	M	C	K	T	27	2	3063.38	Haliotis_sp_idb_42414_c0_g1_i1;comp188351_c0_seq1_6 len=718 path=[1:0-717]	Haliotis_sp_idb_42414_c0_g1_i1	158	184	yes	no	4	4.265e-15	83.879	77941000	662		3
CNVQQVQCFR	IRCARGLKCNVQQVQC	VQQVQCFRAPCDPIVT	K	C	N	F	R	A	10	0	1337.6	Haliotis_sp_idb_45304_c0_g1_i1;Haliotis_sp_idb_45305_c0_g1_i1	Haliotis_sp_idb_45304_c0_g1_i1	323	332	yes	no	2	1.6095e-10	203.29	102050000			11
CNVWYPYR	FCNSVQERCNVWYPYR	CNVWYPYRTPNSVCNN	R	C	N	Y	R	T	8	0	1156.51	Haliotis_sp_idb_25746_c0_g1_i1;Haliotis_sp_idb_25748_c0_g1_i1	Haliotis_sp_idb_25746_c0_g1_i1	82	89	yes	no	2	0.012183	163.67	3288500000			18
CPDGVNDPIDYGDLSKPGSGR	QAPQSSQKCPDGVNDP	LSKPGSGRKLQIKGKH	K	C	P	G	R	K	21	1	2218	Haliotis_sp_idb_10705_c0_g1_i1;Haliotis_sp_Tri_36495_c0_g1_i1	Haliotis_sp_idb_10705_c0_g1_i1	337	357	yes	no	3	3.9066e-19	127.01	307490000			11
CPEALFQPSFLGMESAGIHETTYNSIMK	TIGNERFRCPEALFQP	TTYNSIMKCDVDIRKD	R	C	P	M	K	C	28	0	3157.46	Haliotis_sp_Tri_131427_c0_g1_i1;tr|Q6U1K1|Q6U1K1_HALDH Actin OS=Haliotis discus hannai PE=2 SV=1;Haliotis_sp_idb_24636_c0_g1_i1;Haliotis_sp_idb_33054_c0_g1_i1;Haliotis_sp_idb_35737_c0_g1_i1	Haliotis_sp_Tri_131427_c0_g1_i1	258	285	no	no	3	2.0255e-05	78.752	3991800	637;638		1
CPEEVARPSHVMK	MDNIRLTRCPEEVARP	ARPSHVMKRYGG____	R	C	P	M	K	R	13	1	1538.73	Haliotis_sp_Tri_95672_c0_g1_i1;comp58675_c0_seq1_4 len=401 path=[379:0-227 607:228-249 629:250-400]	Haliotis_sp_Tri_95672_c0_g1_i1	385	397	yes	no	3	0.0028233	78.705	8764700	872		3
CPEPYPDYPDCIK	NEEDAVIKCPEPYPDY	PDYPDCIKYTEPVRET	K	C	P	I	K	Y	13	0	1652.69	Haliotis_sp_idb_14514_c0_g1_i1;Haliotis_sp_Tri_65602_c0_g1_i1;comp71326_c0_seq1_2 len=987 path=[1:0-287 289:288-291 293:292-986]	Haliotis_sp_idb_14514_c0_g1_i1	163	175	yes	no	2	0.00057509	103.97	52842000			2
CPGECLEGFTGDR	TCHVGDGRCPGECLEG	LEGFTGDRCDVDVRAS	R	C	P	D	R	C	13	0	1496.6	Haliotis_sp_Tri_50969_c0_g1_i1;Haliotis_sp_Tri_50970_c0_g1_i1;comp107112_c0_seq8_6 len=817 path=[10453:0-20 14486:21-26 1332:27-66 14515:67-94 14559:95-136 1442:137-162 1468:163-191 1497:192-199 1505:200-223 1529:224-239 1545:240-256 1562:257-405 14748:406-419 14762:420-425 1731:426-443 1749:444-446 1752:447-467 1773:468-472 1778:473-476 1782:477-481 1787:482-488 1794:489-505 1811:506-521 1827:52…	Haliotis_sp_Tri_50969_c0_g1_i1	359	371	yes	no	2	0.00041424	106.58	95721000			5
CPLELGQPCGSLTQR	APCGCCPKCPLELGQP	PCGSLTQRCQFDLWCF	K	C	P	Q	R	C	15	0	1714.81	comp70759_c0_seq1_2 len=449 path=[1:0-87 89:88-101 103:102-218 220:219-370 372:371-448]	comp70759_c0_seq1_2 len=449 path=[1:0-87 89:88-101 103:102-218 220:219-370 372:371-448]	66	80	yes	yes	2;3	2.9142e-26	187.16	35392000000			83
CQFDLWCFK	PCGSLTQRCQFDLWCF	QFDLWCFKSSGNKIEA	R	C	Q	F	K	S	9	0	1302.55	comp70759_c0_seq1_2 len=449 path=[1:0-87 89:88-101 103:102-218 220:219-370 372:371-448]	comp70759_c0_seq1_2 len=449 path=[1:0-87 89:88-101 103:102-218 220:219-370 372:371-448]	81	89	yes	yes	2	0.0011409	189.18	7164100000			28
CQFDLWCFKSSGNK	PCGSLTQRCQFDLWCF	CFKSSGNKIEAYKNVP	R	C	Q	N	K	I	14	1	1775.78	comp70759_c0_seq1_2 len=449 path=[1:0-87 89:88-101 103:102-218 220:219-370 372:371-448]	comp70759_c0_seq1_2 len=449 path=[1:0-87 89:88-101 103:102-218 220:219-370 372:371-448]	81	94	yes	yes	2;3	0.00085443	97.797	29304000			3
CQFDLWCFKSSGNKIEAYK	PCGSLTQRCQFDLWCF	GNKIEAYKNVPNFPSF	R	C	Q	Y	K	N	19	2	2380.1	comp70759_c0_seq1_2 len=449 path=[1:0-87 89:88-101 103:102-218 220:219-370 372:371-448]	comp70759_c0_seq1_2 len=449 path=[1:0-87 89:88-101 103:102-218 220:219-370 372:371-448]	81	99	yes	yes	4	4.21e-05	72.359	1857500			1
CQSSHLTQSPDLNLR	TVFGLFRRCQSSHLTQ	QSPDLNLRIVKT____	R	C	Q	L	R	I	15	0	1754.84	Haliotis_sp_CLC_18921_c0_g1_i1;comp52213_c0_seq1_3 len=2417 path=[2395:0-1708 4104:1709-1900 4296:1901-2416]	Haliotis_sp_CLC_18921_c0_g1_i1	585	599	yes	no	3	4.2357e-06	109.1	75010000			6
CSDRSYNYVATTELAAGAAPPPASDK	QHPYIQQKCSDRSYNY	APPPASDKFTVFTTWG	K	C	S	D	K	F	26	1	2711.25	Haliotis_sp_idb_27788_c0_g1_i1	Haliotis_sp_idb_27788_c0_g1_i1	180	205	yes	yes	3;4	7.5844e-17	104.53	673770000			11
CSDRSYNYVATTELAAGAAPPPASDKFTVFTTWGK	QHPYIQQKCSDRSYNY	TVFTTWGKVHLYILRS	K	C	S	G	K	V	35	2	3778.79	Haliotis_sp_idb_27788_c0_g1_i1	Haliotis_sp_idb_27788_c0_g1_i1	180	214	yes	yes	4	3.4691e-12	89.694	6470100			1
CSETGTWEGMK	CGESHISRCSETGTWE	TGTWEGMKGECLLSTW	R	C	S	M	K	G	11	0	1284.51	Haliotis_sp_idb_3423_c0_g1_i1	Haliotis_sp_idb_3423_c0_g1_i1	804	814	yes	yes	2	0.0061621	83.182	4899000	618		1
CSMVLAEFTECTFTNR	VCAVAGRKCSMVLAEF	TECTFTNRNINYPGRG	K	C	S	N	R	N	16	0	1964.84	Haliotis_sp_idb_45022_c0_g1_i1;comp98351_c4_seq1_5 len=1352 path=[4561:0-133 4695:134-143 4705:144-399 4961:400-402 4964:403-636 5198:637-677 5239:678-709 5271:710-765 5327:766-792 5354:793-928 5490:929-1351];comp98351_c4_seq2_5 len=1658 path=[4561:0-133 4695:134-143 4705:144-399 4961:400-402 4964:403-636 5198:637-677 5239:678-709 5271:710-765 5327:766-792 5354:793-928 15081:929-1176 15329:1177-1…	Haliotis_sp_idb_45022_c0_g1_i1	77	92	yes	no	3	3.3175e-11	108.06	2205500	258		1
CSPCVDTLPSCTGK	QHQCVGQKCSPCVDTL	TLPSCTGKSDGYWPLV	K	C	S	G	K	S	14	0	1580.66	Haliotis_sp_idb_1745_c0_g1_i1;Haliotis_sp_CLC_2232_c0_g1_i1;comp189149_c0_seq1_5 len=485 path=[1:0-484]	Haliotis_sp_idb_1745_c0_g1_i1	456	469	yes	no	2	8.0405e-05	111.66	53562000			2
CSPRPVEKEPCEFLSIR	CVEYIMAKCSPRPVEK	PCEFLSIRRQYCTTDG	K	C	S	I	R	R	17	2	2103.02	Haliotis_sp_idb_1745_c0_g1_i1;Haliotis_sp_CLC_2232_c0_g1_i1	Haliotis_sp_idb_1745_c0_g1_i1	1059	1075	yes	no	3;4	4.5329e-07	94.569	104640000			5
CSQVMLDR	QSQQIQTKCSQVMLDR	CSQVMLDRSNGRPAVN	K	C	S	D	R	S	8	0	1007.45	comp49273_c0_seq1_2 len=963 path=[941:0-578 1520:579-686 1628:687-914 1856:915-962];Haliotis_sp_Tri_105572_c0_g1_i1;Haliotis_sp_idb_46434_c0_g1_i1	comp49273_c0_seq1_2 len=963 path=[941:0-578 1520:579-686 1628:687-914 1856:915-962]	203	210	no	no	2	0.0042854	176.43	797730000	149		23
CSSDLKDSEK	________________	SDLKDSEKRLSDGASD	-	C	S	E	K	R	10	1	1167.51	Haliotis_sp_Tri_133338_c0_g1_i1	Haliotis_sp_Tri_133338_c0_g1_i1	1	10	yes	yes	2	0.016813	86.898	83974000			2
CSSDLKDSEKR	________________	DLKDSEKRLSDGASDD	-	C	S	K	R	L	11	2	1323.61	Haliotis_sp_Tri_133338_c0_g1_i1	Haliotis_sp_Tri_133338_c0_g1_i1	1	11	yes	yes	2	0.0042833	79.659	4309900			1
CTALNVDANTAR	LACTSDPRCTALNVDA	NVDANTARTENNQELY	R	C	T	A	R	T	12	0	1304.61	Haliotis_sp_Tri_111351_c0_g1_i1	Haliotis_sp_Tri_111351_c0_g1_i1	25	36	yes	yes	2	0.0003856	124.12	42213000			3
CTCDHGTSPNVVVPR	GTVYHQSKCTCDHGTS	SPNVVVPRVSGHASGA	K	C	T	P	R	V	15	0	1697.76	Haliotis_sp_idb_26568_c0_g1_i1;Haliotis_sp_idb_26567_c0_g1_i1;Haliotis_sp_CLC_2527_c0_g1_i1	Haliotis_sp_idb_26568_c0_g1_i1	61	75	yes	no	2;3	5.5655e-29	203.32	1750500000			42
CTGQGEVFDPIAR	GLVDMVKRCTGQGEVF	EVFDPIARLCTTNYKP	R	C	T	A	R	L	13	0	1448.67	Haliotis_sp_idb_1745_c0_g1_i1;Haliotis_sp_CLC_2232_c0_g1_i1	Haliotis_sp_idb_1745_c0_g1_i1	203	215	yes	no	2	8.8802e-19	190.34	757350000			17
CTPTGGPPTAFSECVYPQEFSISGK	QHCGQYYKCTPTGGPP	QEFSISGKECRPYTDV	K	C	T	G	K	E	25	0	2716.21	Haliotis_sp_idb_1745_c0_g1_i1;Haliotis_sp_CLC_2232_c0_g1_i1	Haliotis_sp_idb_1745_c0_g1_i1	545	569	yes	no	3	4.4839e-13	88.627	18831000			1
CTQTIDGYTTPTK	GNYKLTFRCTQTIDGY	DGYTTPTKYPERHVCA	R	C	T	T	K	Y	13	0	1484.68	Haliotis_sp_idb_20988_c0_g1_i1;Haliotis_sp_idb_20996_c0_g1_i1	Haliotis_sp_idb_20988_c0_g1_i1	236	248	yes	no	2	7.9459e-13	164.68	579400000			23
CTQTIDGYTTPTKYPER	GNYKLTFRCTQTIDGY	TPTKYPERHVCARKVV	R	C	T	E	R	H	17	1	2029.94	Haliotis_sp_idb_20988_c0_g1_i1	Haliotis_sp_idb_20988_c0_g1_i1	236	252	yes	yes	3	1.3054e-24	161.24	547520000			20
CTSASFGFIGR	IQQTQWSRCTSASFGF	ASFGFIGRYAYVGTGC	R	C	T	G	R	Y	11	0	1201.56	Haliotis_sp_idb_46434_c0_g1_i1	Haliotis_sp_idb_46434_c0_g1_i1	218	228	yes	yes	2	4.4327e-10	166.66	167810000			15
CTVSEEVFDPVDK	GKIVSRLKCTVSEEVF	EVFDPVDKTCTSNYHR	K	C	T	D	K	T	13	0	1523.68	Haliotis_sp_CLC_3878_c0_g1_i1	Haliotis_sp_CLC_3878_c0_g1_i1	213	225	yes	yes	2	4.6061e-07	146.79	173770000			14
CVNAFGFPEGCEMEMDKELK	TSFNVMIKCVNAFGFP	MEMDKELKNQQFECTY	K	C	V	L	K	N	20	1	2390.01	Haliotis_sp_idb_38227_c0_g1_i1;comp63434_c0_seq1_2 len=1168 path=[1:0-940 942:941-941 943:942-965 967:966-1167]	Haliotis_sp_idb_38227_c0_g1_i1	126	145	yes	no	3	2.0862e-08	91.276	3030300	159;160		1
CVQAGAIGMCCPLYVNK	PATFRGRRCVQAGAIG	CCPLYVNKRAIDSTAN	R	C	V	N	K	R	17	0	1939.88	Haliotis_sp_CLC_12027_c0_g1_i1;Haliotis_sp_idb_54497_c0_g1_i1;Haliotis_sp_idb_41452_c0_g1_i1	Haliotis_sp_CLC_12027_c0_g1_i1	143	159	yes	no	2;3	5.7441e-12	142.45	591900000	371		16
CVQAGAIGMCCPLYVNKR	PATFRGRRCVQAGAIG	CPLYVNKRAIDSTANM	R	C	V	K	R	A	18	1	2095.98	Haliotis_sp_CLC_12027_c0_g1_i1;Haliotis_sp_idb_54497_c0_g1_i1	Haliotis_sp_CLC_12027_c0_g1_i1	143	160	yes	no	2;3	1.192e-25	154.69	157870000	371		7
CVWGPDGEKDFLSR	LWNQTACRCVWGPDGE	GEKDFLSRQRATPCDT	R	C	V	S	R	Q	14	1	1664.76	Haliotis_sp_Tri_50040_c0_g1_i1	Haliotis_sp_Tri_50040_c0_g1_i1	155	168	yes	yes	3	0.005874	63.185	9560000			1
CYIVGSPLNAR	SSLVHCEKCYIVGSPL	VGSPLNAREFVLHYGG	K	C	Y	A	R	E	11	0	1248.63	Haliotis_sp_idb_5218_c0_g1_i1	Haliotis_sp_idb_5218_c0_g1_i1	77	87	yes	yes	2	0.001058	123.11	158970000			6
CYNHDQQIQIR	GAYFGNPKCYNHDQQI	HDQQIQIRDWLKKLER	K	C	Y	I	R	D	11	0	1473.68	Haliotis_sp_Tri_73035_c0_g1_i1	Haliotis_sp_Tri_73035_c0_g1_i1	644	654	yes	yes	2;3	6.4089e-14	196.88	733600000			32
CYRPEKPGSCPPR	CGKPGCRRCYRPEKPG	KPGSCPPRKYDAGVCV	R	C	Y	P	R	K	13	2	1602.74	sp|P84811|PWAP_HALLA Perlwapin OS=Haliotis laevigata PE=1 SV=1;comp236269_c0_seq1_4 len=272 path=[250:0-271]	sp|P84811|PWAP_HALLA Perlwapin OS=Haliotis laevigata PE=1 SV=1	85	97	yes	no	3;4	9.9533e-12	159.5	1278000000			35
DACQYLTNTQTYTGAPCTKPSCAGK	CGSSPMVKDACQYLTN	TKPSCAGKIDGLHYFP	K	D	A	G	K	I	25	1	2792.22	Haliotis_sp_idb_1745_c0_g1_i1;Haliotis_sp_CLC_2232_c0_g1_i1	Haliotis_sp_idb_1745_c0_g1_i1	1563	1587	yes	no	3	4.3822e-28	128.07	177200000			9
DAEIQGTSSTFR	GDGATTSRDAEIQGTS	QGTSSTFRIYGNDQNS	R	D	A	F	R	I	12	0	1310.61	Haliotis_sp_idb_68617_c0_g1_i1;Haliotis_sp_idb_68613_c0_g1_i1;comp85491_c0_seq1_6 len=790 path=[2047:0-179 1021:180-205 1047:206-230 1072:231-326 1168:327-439 1281:440-479 2760:480-484 1326:485-497 1339:498-613 1455:614-623 1465:624-659 1501:660-662 1504:663-703 1810:704-789];comp85491_c0_seq2_5 len=828 path=[803:0-217 1021:218-243 1676:244-268 1072:269-364 1168:365-477 1944:478-517 2760:518-522 …	Haliotis_sp_idb_68617_c0_g1_i1	118	129	yes	no	2	0.00030016	128.85	21639000			2
DAESGVDHCDWAIGR	LSVNWQVRDAESGVDH	HCDWAIGRTRGSSDVK	R	D	A	G	R	T	15	0	1686.71	Haliotis_sp_idb_1397_c0_g1_i1;Haliotis_sp_CLC_1567_c0_g1_i1;comp99390_c0_seq1_2 len=1590 path=[1:0-146 4883:147-203 205:204-255 257:256-486 3362:487-507 509:508-954 956:955-960 962:961-1158 1160:1159-1202 1204:1203-1255 1257:1256-1268 1270:1269-1311 1313:1312-1325 1327:1326-1360 1362:1361-1361 1363:1362-1385 1387:1386-1411 5298:1412-1589]	Haliotis_sp_idb_1397_c0_g1_i1	3113	3127	yes	no	3	1.1566e-05	99.927	30368000			3
DAFITESQQAGR	VTLCKELKDAFITESQ	TESQQAGRESLLLTAA	K	D	A	G	R	E	12	0	1321.63	Haliotis_sp_idb_43266_c0_g1_i1	Haliotis_sp_idb_43266_c0_g1_i1	177	188	yes	yes	2	1.5766e-09	179.19	1227600000			24
DAFTTESQQAGR	VTLCKELKDAFTTESQ	TESQQAGRESLLLTAA	K	D	A	G	R	E	12	0	1309.59	comp79626_c0_seq1_4 len=1656 path=[1634:0-1091 2726:1092-1132 2767:1133-1655]	comp79626_c0_seq1_4 len=1656 path=[1634:0-1091 2726:1092-1132 2767:1133-1655]	191	202	yes	yes	2	5.5647e-15	199.03	702360000			29
DAGTIAGLNVLR	DAQRTATKDAGTIAGL	IAGLNVLRIINEPTAA	K	D	A	L	R	I	12	0	1198.67	comp106854_c0_seq4_3 len=3390 path=[3371:0-258 3630:259-359 3731:360-403 13182:404-411 13190:412-412 13191:413-430 3802:431-482 3854:483-515 3887:516-539 13252:540-556 13269:557-579 3951:580-581 3953:582-606 13312:607-655 13362:656-656 4028:657-664 4036:665-731 4103:732-751 13378:752-850 4222:851-976 4348:977-1002 13455:1003-1017 4389:1018-1018 4390:1019-1020 4392:1021-1108 13516:1109-1114 13522:…	comp106854_c0_seq4_3 len=3390 path=[3371:0-258 3630:259-359 3731:360-403 13182:404-411 13190:412-412 13191:413-430 3802:431-482 3854:483-515 3887:516-539 13252:540-556 13269:557-579 3951:580-581 3953:582-606 13312:607-655 13362:656-656 4028:657-664 4036:665-731 4103:732-751 13378:752-850 4222:851-976 4348:977-1002 13455:1003-1017 4389:1018-1018 4390:1019-1020 4392:1021-1108 13516:1109-1114 13522:…	344	355	no	no	2	0.00012641	103.91	2633100			1
DAGTIAGLNVMR	DAQRQATKDAGTIAGL	IAGLNVMRIINEPTAA	K	D	A	M	R	I	12	0	1216.62	Haliotis_sp_Tri_2770_c0_g1_i1;comp99703_c0_seq1_2 len=2817 path=[2795:0-1060 3856:1061-1739 4535:1740-1764 4560:1765-1802 4598:1803-1812 4608:1813-1836 4632:1837-2307 5103:2308-2429 5225:2430-2816];comp136401_c0_seq1_5 len=2422 path=[2400:0-2421]	Haliotis_sp_Tri_2770_c0_g1_i1	197	208	yes	no	2	0.011393	71.085	56331000			2
DAGTISGLNVLR	DSQRQATKDAGTISGL	ISGLNVLRIINEPTAA	K	D	A	L	R	I	12	0	1214.66	tr|Q17UC1|Q17UC1_HALTU 71kDa heat shock protein OS=Haliotis tuberculata GN=hsp71 PE=2 SV=1;tr|C1KC83|C1KC83_HALDV Heat shock cognate protein 70 OS=Haliotis diversicolor PE=2 SV=1;Haliotis_sp_idb_28957_c0_g1_i1;tr|Q2MJK5|Q2MJK5_HALDH Heat shock protein 70 OS=Haliotis discus hannai PE=2 SV=1;comp87346_c0_seq3_4 len=2350 path=[2328:0-663 2992:664-723 3052:724-923 3252:924-1631 4726:1632-1656 3985:16…	tr|Q17UC1|Q17UC1_HALTU 71kDa heat shock protein OS=Haliotis tuberculata GN=hsp71 PE=2 SV=1	160	171	yes	no	2	0.00015654	132.17	37501000			4
DAIYNEPFTVEGSHGATFVNEGDTR	WDYIPDGKDAIYNEPF	FVNEGDTRIGGTYIKA	K	D	A	T	R	I	25	0	2725.23	comp101565_c0_seq1_5 len=4906 path=[4884:0-315 5200:316-677 5562:678-679 5564:680-934 5819:935-1335 6220:1336-1351 6236:1352-1360 6245:1361-1686 6571:1687-2756 11796:2757-2778 7663:2779-2791 7676:2792-2983 11874:2984-2994 11976:2995-3219 11911:3220-3226 8111:3227-3524 8409:3525-3541 8426:3542-3808 8693:3809-3841 8726:3842-4905];Haliotis_sp_idb_10164_c0_g1_i1	comp101565_c0_seq1_5 len=4906 path=[4884:0-315 5200:316-677 5562:678-679 5564:680-934 5819:935-1335 6220:1336-1351 6236:1352-1360 6245:1361-1686 6571:1687-2756 11796:2757-2778 7663:2779-2791 7676:2792-2983 11874:2984-2994 11976:2995-3219 11911:3220-3226 8111:3227-3524 8409:3525-3541 8426:3542-3808 8693:3809-3841 8726:3842-4905]	863	887	no	no	3	1.6771e-39	145.2	53787000			6
DALPNALNER	AMPSTSPRDALPNALN	LPNALNERYDTYIPRP	R	D	A	E	R	Y	10	0	1111.56	Haliotis_sp_idb_18707_c0_g1_i1;Haliotis_sp_Tri_133115_c0_g1_i1	Haliotis_sp_idb_18707_c0_g1_i1	621	630	yes	no	2	0.010861	91.549	306490000			4
DALVWNHATGR	REAYSYLRDALVWNHA	VWNHATGRFGAQIGLD	R	D	A	G	R	F	11	0	1238.62	Haliotis_sp_Tri_25106_c0_g1_i1	Haliotis_sp_Tri_25106_c0_g1_i1	221	231	yes	yes	2;3	4.9151e-08	151.26	17360000000			62
DAMLEDQSSYFQCQDQR	RGKADGYKDAMLEDQS	YFQCQDQRTTIVSCPG	K	D	A	Q	R	T	17	0	2119.86	Haliotis_sp_idb_1745_c0_g1_i1;Haliotis_sp_CLC_2232_c0_g1_i1	Haliotis_sp_idb_1745_c0_g1_i1	1292	1308	yes	no	2;3	7.2281e-23	163.41	166330000	481		10
DANNVLLDPSLK	CGTGSCCRDANNVLLD	VLLDPSLKNDDFAPST	R	D	A	L	K	N	12	0	1297.69	Haliotis_sp_Tri_3731_c0_g1_i1;comp92088_c0_seq1_4 len=674 path=[1:0-31 33:32-76 2470:77-121 123:122-145 2497:146-154 2506:155-188 190:189-256 258:257-272 2583:273-294 296:295-328 2621:329-339 341:340-350 352:351-447 2654:448-448 450:449-468 470:469-525 2678:526-531 2684:532-673]	Haliotis_sp_Tri_3731_c0_g1_i1	53	64	yes	no	2	0.00023198	131.06	750730000			31
DANNVLLDPSLKNDDFAPSTNR	CGTGSCCRDANNVLLD	DFAPSTNRGTCKPGSA	R	D	A	N	R	G	22	1	2415.17	Haliotis_sp_Tri_3731_c0_g1_i1;comp92088_c0_seq1_4 len=674 path=[1:0-31 33:32-76 2470:77-121 123:122-145 2497:146-154 2506:155-188 190:189-256 258:257-272 2583:273-294 296:295-328 2621:329-339 341:340-350 352:351-447 2654:448-448 450:449-468 470:469-525 2678:526-531 2684:532-673]	Haliotis_sp_Tri_3731_c0_g1_i1	53	74	yes	no	3	2.8438e-24	122.34	221980000			19
DAPVANLQAASVK	CVDVHVRRDAPVANLQ	NLQAASVKAVVYYQPE	R	D	A	V	K	A	13	0	1282.69	comp106862_c0_seq1_3 len=6977 path=[6962:0-1296 20050:1297-1621 8584:1622-1642 8605:1643-1701 8664:1702-1730 8693:1731-1872 8835:1873-1882 8845:1883-1992 8955:1993-2052 9015:2053-2092 9055:2093-2112 9075:2113-2419 9382:2420-2431 9394:2432-2457 9420:2458-2477 9440:2478-3169 10132:3170-3184 10147:3185-3666 20548:3667-3716 10679:3717-3856 10819:3857-4580 20725:4581-4581 20726:4582-4593 14279:4594-45…	comp106862_c0_seq1_3 len=6977 path=[6962:0-1296 20050:1297-1621 8584:1622-1642 8605:1643-1701 8664:1702-1730 8693:1731-1872 8835:1873-1882 8845:1883-1992 8955:1993-2052 9015:2053-2092 9055:2093-2112 9075:2113-2419 9382:2420-2431 9394:2432-2457 9420:2458-2477 9440:2478-3169 10132:3170-3184 10147:3185-3666 20548:3667-3716 10679:3717-3856 10819:3857-4580 20725:4581-4581 20726:4582-4593 14279:4594-45…	1411	1423	no	no	2	5.038e-05	124.48	228050000			5
DAQPLASNVLR	ELCGKTRRDAQPLASN	PLASNVLRMTYLTEIP	R	D	A	L	R	M	11	0	1182.64	Haliotis_sp_idb_2814_c0_g1_i1	Haliotis_sp_idb_2814_c0_g1_i1	411	421	yes	yes	2;3	0.00020581	131.83	8432500000			23
DASFLSDHPR	NRMSQTSRDASFLSDH	SFLSDHPRSSMSQSSD	R	D	A	P	R	S	10	0	1143.53	Haliotis_sp_idb_3591_c0_g1_i1	Haliotis_sp_idb_3591_c0_g1_i1	686	695	yes	yes	2;3	0.0011057	101.65	493980000			25
DASGLNLITQK	FLPPQNNKDASGLNLI	GLNLITQKTKLPRRAG	K	D	A	Q	K	T	11	0	1158.62	Haliotis_sp_idb_14486_c0_g1_i1;comp103784_c0_seq4_5 len=1930 path=[22454:0-622 6128:623-751 6257:752-1488 6994:1489-1929];comp103784_c0_seq2_6 len=3095 path=[17195:0-71 17267:72-96 17292:97-853 18049:854-854 18050:855-875 25252:876-1229 18425:1230-1741 6082:1742-1771 6112:1772-1787 6128:1788-1916 6257:1917-2653 6994:2654-3094]	Haliotis_sp_idb_14486_c0_g1_i1	161	171	yes	no	2	0.010014	89.189	62382000			3
DASGVITNYLPTSSQPVLGDWK	IKQWVGLKDASGVITN	QPVLGDWKIKVTAGSM	K	D	A	W	K	I	22	0	2347.17	comp59338_c0_seq1_5 len=1104 path=[1:0-1103];Haliotis_sp_Tri_105613_c0_g1_i1	Haliotis_sp_Tri_105613_c0_g1_i1	168	189	no	no	2;3	3.4007e-19	127.01	5922000			3
DASVLDIPSYCR	NDFYPGIRDASVLDIP	LDIPSYCRF_______	R	D	A	C	R	F	12	0	1394.65	Haliotis_sp_CLC_1876_c0_g1_i1	Haliotis_sp_CLC_1876_c0_g1_i1	188	199	yes	yes	2	4.1069e-14	190.53	6896800000			36
DATNVGDEGGFAPNILENK	VIKEKYGKDATNVGDE	APNILENKEALELLKT	K	D	A	N	K	E	19	0	1959.92	comp80185_c0_seq1_5 len=1716 path=[1:0-517 519:518-558 3443:559-568 570:569-864 866:865-889 891:890-1715]	comp80185_c0_seq1_5 len=1716 path=[1:0-517 519:518-558 3443:559-568 570:569-864 866:865-889 891:890-1715]	236	254	yes	yes	2;3	2.331e-14	105.5	6440700			3
DAVALINFLER	GMQASHNRDAVALINF	ALINFLERLEREVKAG	R	D	A	E	R	L	11	0	1259.69	Haliotis_sp_idb_30234_c0_g1_i1;comp101142_c0_seq1_1 len=2799 path=[2777:0-207 2985:208-218 7751:219-362 3140:363-372 3150:373-648 3426:649-1106 3884:1107-1128 3906:1129-1158 3936:1159-1171 3949:1172-1385 4163:1386-1768 4546:1769-1826 4604:1827-2314 8265:2315-2334 5112:2335-2350 5128:2351-2357 5135:2358-2422 5730:2423-2440 5218:2441-2501 5869:2502-2535 5313:2536-2798];comp101142_c0_seq2_1 len=2817…	Haliotis_sp_idb_30234_c0_g1_i1	403	413	yes	no	2	2.8532e-09	158.05	97270000			14
DAVQEQQQVAPK	SQPWLHHRDAVQEQQQ	EQQQVAPKETDPKLQG	R	D	A	P	K	E	12	0	1339.67	Haliotis_sp_idb_6290_c0_g1_i1	Haliotis_sp_idb_6290_c0_g1_i1	371	382	yes	yes	2	0.0002473	130.56	102170000			2
DAVTYTEHAK	VFLENVIRDAVTYTEH	VTYTEHAKRKTVTAMD	R	D	A	A	K	R	10	0	1133.54	comp135434_c0_seq1_4 len=334 path=[312:0-333]	comp135434_c0_seq1_4 len=334 path=[312:0-333]	71	80	yes	yes	2	0.0031781	112.36	6878000			2
DAWVYGGTDPSSGTAALLEMSR	VVLVGNHRDAWVYGGT	AALLEMSRVYAKQVKN	R	D	A	S	R	V	22	0	2283.05	comp42014_c0_seq1_4 len=750 path=[728:0-749];Haliotis_sp_idb_19016_c0_g1_i1	Haliotis_sp_idb_19016_c0_g1_i1	145	166	no	no	2;3	2.3446e-13	95.926	32983000	145		4
DAYSGLVGPMLICR	TSSVDVIKDAYSGLVG	VGPMLICRKGSLDENG	K	D	A	C	R	K	14	0	1550.76	comp101565_c0_seq1_5 len=4906 path=[4884:0-315 5200:316-677 5562:678-679 5564:680-934 5819:935-1335 6220:1336-1351 6236:1352-1360 6245:1361-1686 6571:1687-2756 11796:2757-2778 7663:2779-2791 7676:2792-2983 11874:2984-2994 11976:2995-3219 11911:3220-3226 8111:3227-3524 8409:3525-3541 8426:3542-3808 8693:3809-3841 8726:3842-4905];Haliotis_sp_idb_10164_c0_g1_i1	comp101565_c0_seq1_5 len=4906 path=[4884:0-315 5200:316-677 5562:678-679 5564:680-934 5819:935-1335 6220:1336-1351 6236:1352-1360 6245:1361-1686 6571:1687-2756 11796:2757-2778 7663:2779-2791 7676:2792-2983 11874:2984-2994 11976:2995-3219 11911:3220-3226 8111:3227-3524 8409:3525-3541 8426:3542-3808 8693:3809-3841 8726:3842-4905]	658	671	no	no	2	1.4782e-07	105.65	59691000	10		9
DCDLSDTLK	KSCLGSMKDCDLSDTL	CDLSDTLKTMEDSLKQ	K	D	C	L	K	T	9	0	1065.46	Haliotis_sp_idb_35987_c0_g1_i1;comp105382_c2_seq1_1 len=772 path=[11460:0-346 20047:347-352 11813:353-361 11822:362-507 11968:508-771]	Haliotis_sp_idb_35987_c0_g1_i1	63	71	yes	no	2	0.014201	109.66	1137900000			3
DCDLSDTLKTMEDSLK	KSCLGSMKDCDLSDTL	KTMEDSLKQSTGVDLG	K	D	C	L	K	Q	16	1	1869.83	Haliotis_sp_idb_35987_c0_g1_i1;comp105382_c2_seq1_1 len=772 path=[11460:0-346 20047:347-352 11813:353-361 11822:362-507 11968:508-771]	Haliotis_sp_idb_35987_c0_g1_i1	63	78	yes	no	3	1.458e-06	99.344	16718000	648		3
DCIPIISTR	NVIAVVSKDCIPIIST	CIPIISTRIVTGNGEG	K	D	C	T	R	I	9	0	1073.55	Haliotis_sp_idb_52687_c0_g1_i1	Haliotis_sp_idb_52687_c0_g1_i1	183	191	yes	yes	2;3	0.017812	103.55	47432000000			12
DCPATSVWDNNSNR	VNNVMMVRDCPATSVW	VWDNNSNRCETTSTTC	R	D	C	N	R	C	14	0	1634.67	Haliotis_sp_idb_32090_c0_g1_i1	Haliotis_sp_idb_32090_c0_g1_i1	174	187	yes	yes	2	9.6719e-05	104.55	12039000			2
DCPSNHIYNK	SGNQWFSKDCPSNHIY	PSNHIYNKHACGCIPE	K	D	C	N	K	H	10	0	1246.54	Haliotis_sp_Tri_35519_c0_g1_i1;Haliotis_sp_idb_43536_c0_g1_i1	Haliotis_sp_Tri_35519_c0_g1_i1	75	84	yes	no	2;3	3.0426e-05	156.16	106550000			25
DCVEKVSFAPYQSSEFR	KVVLAIQKDCVEKVSF	PYQSSEFRRRIGAVIP	K	D	C	F	R	R	17	1	2047.93	Haliotis_sp_Tri_25106_c0_g1_i1	Haliotis_sp_Tri_25106_c0_g1_i1	332	348	yes	yes	3	0.00032625	74.428	35344000			2
DCVEQVNFAPYR	KVVLGVQKDCVEQVNF	QVNFAPYRLSREFRRQ	K	D	C	Y	R	L	12	0	1496.67	Haliotis_sp_idb_20988_c0_g1_i1	Haliotis_sp_idb_20988_c0_g1_i1	266	277	yes	yes	2;3	1.0729e-10	176.18	1974500000			43
DDGDYQHCTDCYK	CVNSCTGKDDGDYQHC	QHCTDCYKFVACSSGI	K	D	D	Y	K	F	13	0	1675.59	comp22563_c0_seq1_3 len=1128 path=[1106:0-1127];Haliotis_sp_idb_54309_c0_g1_i1	Haliotis_sp_idb_54309_c0_g1_i1	322	334	no	no	2;3	9.8664e-13	175.15	122720000			8
DDQTQLVADHFLFK	YPLEGMKKDDQTQLVA	VADHFLFKDDDRFLRD	K	D	D	F	K	D	14	0	1675.82	comp95150_c0_seq8_1 len=1884 path=[18147:0-41 4736:42-199 4894:200-209 4904:210-236 4931:237-403 5098:404-416 5111:417-440 5135:441-491 5186:492-509 5204:510-517 5212:518-521 5216:522-1263 5958:1264-1267 5962:1268-1349 18907:1350-1350 18908:1351-1357 6052:1358-1359 6054:1360-1692 6387:1693-1713 19027:1714-1883]	comp95150_c0_seq8_1 len=1884 path=[18147:0-41 4736:42-199 4894:200-209 4904:210-236 4931:237-403 5098:404-416 5111:417-440 5135:441-491 5186:492-509 5204:510-517 5212:518-521 5216:522-1263 5958:1264-1267 5962:1268-1349 18907:1350-1350 18908:1351-1357 6052:1358-1359 6054:1360-1692 6387:1693-1713 19027:1714-1883]	31	44	yes	yes	2;3	0.0011508	71.279	41670000			5
DDTFFDIPSYC	NNFYRGLKDDTFFDIP	FFDIPSYC________	K	D	D	Y	C	-	11	0	1378.54	Haliotis_sp_idb_19681_c0_g1_i1	Haliotis_sp_idb_19681_c0_g1_i1	206	216	yes	yes	2	0.011874	87.258	78064000			1
DEASIQTFCR	FNPSTTPKDEASIQTF	ASIQTFCRDNMDSIVK	K	D	E	C	R	D	10	0	1225.54	Haliotis_sp_idb_36785_c0_g1_i1;comp93624_c0_seq2_4 len=1542 path=[76:0-21 1724:22-161 1864:162-198 5133:199-215 1918:216-224 1927:225-264 5160:265-269 5165:270-279 1982:280-299 2002:300-614 2317:615-1113 2816:1114-1382 3085:1383-1467 5318:1468-1485 3188:1486-1541]	Haliotis_sp_idb_36785_c0_g1_i1	79	88	yes	no	2	9.8807e-05	170.47	36363000			3
DESGSNTFVLK	LTFSHGIKDESGSNTF	GSNTFVLKKKNVQIIE	K	D	E	L	K	K	11	0	1195.57	Haliotis_sp_CLC_146_c0_g1_i1;Haliotis_sp_idb_13068_c0_g1_i1;Haliotis_sp_Tri_105374_c0_g1_i1	Haliotis_sp_CLC_146_c0_g1_i1	714	724	yes	no	2	0.0040439	97.734	327930000			10
DESILQSYIDNGLIPLAK	NKMDGLVKDESILQSY	NGLIPLAKAIKDEPGL	K	D	E	A	K	A	18	0	1988.05	Haliotis_sp_idb_10705_c0_g1_i1;Haliotis_sp_Tri_36495_c0_g1_i1	Haliotis_sp_idb_10705_c0_g1_i1	483	500	yes	no	2;3	7.9861e-18	127.83	35819000			6
DFGSIQHCR	HNYGQVFKDFGSIQHC	FGSIQHCRRFVHCPCS	K	D	F	C	R	R	9	0	1118.49	comp87087_c0_seq1_3 len=678 path=[656:0-151 808:152-181 838:182-231 888:232-241 898:242-280 2569:281-285 942:286-309 966:310-358 1334:359-407 1064:408-470 1598:471-560 2623:561-577 2640:578-578 2641:579-580 2643:581-582 2645:583-585 1541:586-595 1252:596-677]	comp87087_c0_seq1_3 len=678 path=[656:0-151 808:152-181 838:182-231 888:232-241 898:242-280 2569:281-285 942:286-309 966:310-358 1334:359-407 1064:408-470 1598:471-560 2623:561-577 2640:578-578 2641:579-580 2643:581-582 2645:583-585 1541:586-595 1252:596-677]	122	130	yes	yes	2;3	0.0023724	141.48	6719900			4
DFMIQGGDFTR	SKFHRVIKDFMIQGGD	IQGGDFTRGDGTGGKS	K	D	F	T	R	G	11	0	1285.58	Haliotis_sp_Tri_97777_c0_g1_i1;comp88441_c0_seq3_1 len=1542 path=[1563:0-601 2165:602-827 4392:828-847 3856:848-849 2456:850-877 2484:878-1541];comp88441_c0_seq2_1 len=1583 path=[1563:0-601 2165:602-827 4392:828-847 4412:848-890 2456:891-918 2484:919-1582];comp59451_c0_seq1_4 len=672 path=[650:0-671]	Haliotis_sp_Tri_97777_c0_g1_i1	88	98	yes	no	2	0.0018942	95.094	38569000	186		8
DFSLENFLK	WDSTVALKDFSLENFL	FSLENFLKDLKATGAS	K	D	F	L	K	D	9	0	1111.56	comp107325_c0_seq2_5 len=23389 path=[1:0-1580 1582:1581-5577 5579:5578-5617 5619:5618-5929 5931:5930-6112 52603:6113-6270 52633:6271-7110 52723:7111-7121 7123:7122-8290 8292:8291-8665 8667:8666-8898 8900:8899-9708 9710:9709-9952 52965:9953-9996 9998:9997-10275 10277:10276-10312 10314:10313-10317 10319:10318-10351 53062:10352-10415 10417:10416-10440 10442:10441-10507 10509:10508-10531 10533:10532-…	comp107325_c0_seq2_5 len=23389 path=[1:0-1580 1582:1581-5577 5579:5578-5617 5619:5618-5929 5931:5930-6112 52603:6113-6270 52633:6271-7110 52723:7111-7121 7123:7122-8290 8292:8291-8665 8667:8666-8898 8900:8899-9708 9710:9709-9952 52965:9953-9996 9998:9997-10275 10277:10276-10312 10314:10313-10317 10319:10318-10351 53062:10352-10415 10417:10416-10440 10442:10441-10507 10509:10508-10531 10533:10532-…	3157	3165	yes	no	2	0.0099734	118.5	17847000			4
DFSLTEFVSTQGAQLSDR	WEATKQLKDFSLTEFV	QGAQLSDRLSDLLVDK	K	D	F	D	R	L	18	0	1999.95	Haliotis_sp_idb_1052_c0_g1_i1;comp107325_c0_seq2_5 len=23389 path=[1:0-1580 1582:1581-5577 5579:5578-5617 5619:5618-5929 5931:5930-6112 52603:6113-6270 52633:6271-7110 52723:7111-7121 7123:7122-8290 8292:8291-8665 8667:8666-8898 8900:8899-9708 9710:9709-9952 52965:9953-9996 9998:9997-10275 10277:10276-10312 10314:10313-10317 10319:10318-10351 53062:10352-10415 10417:10416-10440 10442:10441-10507 …	Haliotis_sp_idb_1052_c0_g1_i1	1172	1189	no	no	2;3	1.0775e-16	116.06	4215700			2
DFSTAQFR	KLSIPEFKDFSTAQFR	DFSTAQFRQIGKLAKG	K	D	F	F	R	Q	8	0	970.451	Haliotis_sp_idb_5896_c0_g1_i1	Haliotis_sp_idb_5896_c0_g1_i1	526	533	yes	yes	2	0.024608	133.6	716360000			6
DFTHMVMQWGHFTDHDITHSPVQTR	PDDIPKYRDFTHMVMQ	THSPVQTRPNRRPLLD	R	D	F	T	R	P	25	0	3022.36	Haliotis_sp_idb_25746_c0_g1_i1;Haliotis_sp_idb_25748_c0_g1_i1	Haliotis_sp_idb_25746_c0_g1_i1	159	183	yes	no	5	1.753e-09	77.445	61307000	536;537		2
DFYLLVASGR	DRFYDLNKDFYLLVAS	YLLVASGRATPEGNKI	K	D	F	G	R	A	10	0	1139.6	comp59223_c0_seq1_2 len=530 path=[1:0-47 49:48-413 415:414-471 1077:472-529];Haliotis_sp_Tri_28544_c0_g1_i1;Haliotis_sp_CLC_729_c0_g1_i1	Haliotis_sp_Tri_28544_c0_g1_i1	328	337	no	no	2	0.0070042	98.04	35853000			2
DGCVPIISTTTTVGGEGGNSLYTVGYNNFYR	IVVATVTKDGCVPIIS	VGYNNFYRGLKDDTFF	K	D	G	Y	R	G	31	0	3311.54	Haliotis_sp_idb_19681_c0_g1_i1	Haliotis_sp_idb_19681_c0_g1_i1	172	202	yes	yes	3;4	5.0633e-13	92.258	386100000			14
DGENIPQLATTLGEK	MHFGGGVKDGENIPQL	LATTLGEKTLVELVTK	K	D	G	E	K	T	15	0	1584.8	Haliotis_sp_Tri_78397_c0_g1_i1;comp24679_c0_seq1_5 len=1229 path=[1207:0-1228]	Haliotis_sp_Tri_78397_c0_g1_i1	35	49	yes	no	2;3	7.0459e-07	101.01	119700000			7
DGIFQCSFR	TPVSGSDKDGIFQCSF	GIFQCSFRRKKVLSGD	K	D	G	F	R	R	9	0	1128.5	comp59223_c0_seq1_2 len=530 path=[1:0-47 49:48-413 415:414-471 1077:472-529];Haliotis_sp_Tri_28544_c0_g1_i1;Haliotis_sp_CLC_729_c0_g1_i1	Haliotis_sp_Tri_28544_c0_g1_i1	303	311	no	no	2	0.037196	90.15	25808000			1
DGKPCILLK	CGDDFGFKDGKPCILL	GKPCILLKLNKVFDWF	K	D	G	L	K	L	9	1	1042.58	Haliotis_sp_Tri_122828_c0_g1_i1;comp91393_c0_seq1_5 len=3152 path=[3130:0-1533 4664:1534-1692 4823:1693-2939 6070:2940-3151];Haliotis_sp_idb_17966_c0_g1_i1	Haliotis_sp_Tri_122828_c0_g1_i1	201	209	yes	no	3	0.03022	71.614	28617000			2
DGLAVLGTFFDIAR	LSNAMRFRDGLAVLGT	GTFFDIARENPYFRPI	R	D	G	A	R	E	14	0	1493.79	Haliotis_sp_Tri_130845_c0_g1_i1;Haliotis_sp_idb_813_c0_g1_i1	Haliotis_sp_Tri_130845_c0_g1_i1	163	176	yes	no	2;3	3.6663e-09	142.38	1176300000			26
DGNDITEEMVSR	DKSVLLLKDGNDITEE	ITEEMVSRELMTYDYG	K	D	G	S	R	E	12	0	1364.59	Haliotis_sp_idb_12235_c0_g1_i1;Haliotis_sp_CLC_1485_c0_g1_i1;comp101644_c0_seq2_4 len=5041 path=[1:0-618 620:619-713 715:714-1166 1168:1167-1220 1222:1221-2965 2967:2966-5040]	Haliotis_sp_CLC_1485_c0_g1_i1	632	643	no	no	2	1.0584e-06	143.76	427090000	20		28
DGNEVTLGIDVYK	PYFSMQLRDGNEVTLG	TLGIDVYKTEIKMNSV	R	D	G	Y	K	T	13	0	1421.7	Haliotis_sp_idb_3423_c0_g1_i1	Haliotis_sp_idb_3423_c0_g1_i1	1073	1085	yes	yes	2	0.00036419	109.44	137810000			17
DGSGEDDGLFER	PYDWVEVRDGSGEDDG	EDDGLFERFTGDSLPK	R	D	G	E	R	F	12	0	1295.53	comp96833_c0_seq1_1 len=4779 path=[1:0-1769 1771:1770-3466 9665:3467-3572 3574:3573-3618 3620:3619-3641 3643:3642-3960 3962:3961-4015 4017:4016-4031 11456:4032-4312 4314:4313-4331 4333:4332-4778]	comp96833_c0_seq1_1 len=4779 path=[1:0-1769 1771:1770-3466 9665:3467-3572 3574:3573-3618 3620:3619-3641 3643:3642-3960 3962:3961-4015 4017:4016-4031 11456:4032-4312 4314:4313-4331 4333:4332-4778]	601	612	yes	yes	2	3.975e-06	141.13	74151000			5
DGSSIFSHLSSK	SLFGARVRDGSSIFSH	IFSHLSSKTKQPICYF	R	D	G	S	K	T	12	0	1263.61	comp94706_c0_seq1_3 len=1255 path=[529:0-183 713:184-211 741:212-327 4367:328-343 873:344-367 897:368-432 962:433-527 1057:528-532 1062:533-619 4462:620-702 1232:703-706 1236:707-794 1324:795-878 1408:879-892 1422:893-954 1484:955-988 2730:989-1005 281:1006-1029 305:1030-1034 310:1035-1051 327:1052-1087 363:1088-1093 369:1094-1127 403:1128-1186 2674:1187-1199 475:1200-1231 4685:1232-1254];Halioti…	comp94706_c0_seq1_3 len=1255 path=[529:0-183 713:184-211 741:212-327 4367:328-343 873:344-367 897:368-432 962:433-527 1057:528-532 1062:533-619 4462:620-702 1232:703-706 1236:707-794 1324:795-878 1408:879-892 1422:893-954 1484:955-988 2730:989-1005 281:1006-1029 305:1030-1034 310:1035-1051 327:1052-1087 363:1088-1093 369:1094-1127 403:1128-1186 2674:1187-1199 475:1200-1231 4685:1232-1254]	70	81	yes	no	2;3	2.0408e-09	164.48	190450000			20
DGVGGLDLPGLLQR	IEYSGNSRDGVGGLDL	DLPGLLQRMRSLPGQS	R	D	G	Q	R	M	14	0	1408.77	comp64512_c0_seq1_1 len=973 path=[1:0-376 378:377-715 717:716-972];Haliotis_sp_Tri_28744_c0_g1_i1	comp64512_c0_seq1_1 len=973 path=[1:0-376 378:377-715 717:716-972]	170	183	yes	no	2	1.8335e-05	124.07	122990000			31
DHGTQSYNAWR	AFNIQRGRDHGTQSYN	TQSYNAWREFCGLPRA	R	D	H	W	R	E	11	0	1333.58	Haliotis_sp_idb_25746_c0_g1_i1;Haliotis_sp_idb_25748_c0_g1_i1;Haliotis_sp_CLC_532_c0_g1_i1	Haliotis_sp_idb_25746_c0_g1_i1	505	515	yes	no	2;3	3.3567e-17	234.39	3048000000			54
DHLEDQEFNPK	FEEVWDKKDHLEDQEF	EDQEFNPKTFFKLHDI	K	D	H	P	K	T	11	0	1370.61	comp92223_c1_seq1_1 len=1422 path=[5715:0-199 5915:200-218 5934:219-467 17974:468-468 6184:469-484 6200:485-1421];Haliotis_sp_idb_2286_c0_g1_i1;comp92223_c1_seq2_1 len=1458 path=[5715:0-199 5915:200-218 5934:219-467 17951:468-470 15696:471-503 17974:504-504 6184:505-520 6200:521-1457];Haliotis_sp_Tri_135246_c0_g1_i1	comp92223_c1_seq1_1 len=1422 path=[5715:0-199 5915:200-218 5934:219-467 17974:468-468 6184:469-484 6200:485-1421]	262	272	yes	no	2	0.018636	83.226	40577000			0
DHSLVACGR	DPTSASCKDHSLVACG	HSLVACGRRYEPRLRC	K	D	H	G	R	R	9	0	1013.47	Haliotis_sp_idb_1745_c0_g1_i1;Haliotis_sp_CLC_2232_c0_g1_i1	Haliotis_sp_idb_1745_c0_g1_i1	1397	1405	yes	no	2;3	0.0010251	155.07	22438000			6
DHTLVTCGSSPMVK	DVESRACKDHTLVTCG	CGSSPMVKDACQYLTN	K	D	H	V	K	D	14	0	1530.72	Haliotis_sp_idb_1745_c0_g1_i1;Haliotis_sp_CLC_2232_c0_g1_i1	Haliotis_sp_idb_1745_c0_g1_i1	1549	1562	yes	no	2;3	1.7818e-18	167.89	533520000	480		22
DIAEIIDYAR	PTFVYTQKDIAEIIDY	AEIIDYARFRGIRVMP	K	D	I	A	R	F	10	0	1177.6	Haliotis_sp_idb_2169_c0_g1_i1;comp98123_c0_seq1_3 len=5655 path=[12132:0-140 12273:141-153 12286:154-250 556:251-299 606:300-343 650:344-1291 1598:1292-1312 1619:1313-1883 2190:1884-3257 3567:3258-4782 5092:4783-4802 5112:4803-5570 5880:5571-5575 5885:5576-5654];comp98123_c0_seq2_1 len=5959 path=[1:0-554 556:555-603 606:604-647 650:648-1595 1598:1596-1616 1619:1617-2187 2190:2188-3561 3567:3562-5…	Haliotis_sp_idb_2169_c0_g1_i1	621	630	yes	no	2	0.0028155	119.53	43693000			6
DIAPNPEAGVGSNVIANSVSGVR	NIGVTATRDIAPNPEA	ANSVSGVRTNTLISYT	R	D	I	V	R	T	23	0	2222.13	Haliotis_sp_idb_27866_c0_g1_i1	Haliotis_sp_idb_27866_c0_g1_i1	21	43	yes	yes	2;3	2.422e-38	140.31	2829500000			31
DIDFDDAEAGELLGK	QGALSAIKDIDFDDAE	EAGELLGKLSIPEFKD	K	D	I	G	K	L	15	0	1606.74	Haliotis_sp_idb_5896_c0_g1_i1	Haliotis_sp_idb_5896_c0_g1_i1	504	518	yes	yes	2	0.00064954	86.578	204730000			7
DIDVACLVGSMPR	CDETVAFKDIDVACLV	CLVGSMPRREGMERKD	K	D	I	P	R	R	13	0	1431.68	Haliotis_sp_Tri_123584_c0_g1_i1;comp89084_c0_seq1_5 len=1819 path=[1797:0-9 1807:10-76 4247:77-89 4259:90-321 2119:322-831 2629:832-847 2645:848-1818]	Haliotis_sp_Tri_123584_c0_g1_i1	80	92	yes	no	2	0.0012582	88.282	22296000	786		6
DIECTAATMDIHIPR	SSGTVERKDIECTAAT	TMDIHIPRTLLPTHKV	K	D	I	P	R	T	15	0	1741.81	comp101638_c0_seq5_5 len=1626 path=[2732:0-74 10580:75-88 10594:89-96 2829:97-107 2840:108-110 2843:111-137 7690:138-156 2889:157-160 2893:161-208 8024:209-223 10658:224-253 10688:254-275 3004:276-354 9007:355-414 3142:415-524 3252:525-1187 3915:1188-1601 10991:1602-1602 10992:1603-1625];comp101638_c0_seq1_5 len=2332 path=[2732:0-74 10580:75-88 10594:89-96 2829:97-107 2840:108-110 2843:111-137 76…	comp101638_c0_seq5_5 len=1626 path=[2732:0-74 10580:75-88 10594:89-96 2829:97-107 2840:108-110 2843:111-137 7690:138-156 2889:157-160 2893:161-208 8024:209-223 10658:224-253 10688:254-275 3004:276-354 9007:355-414 3142:415-524 3252:525-1187 3915:1188-1601 10991:1602-1602 10992:1603-1625]	27	41	yes	no	3	1.0799e-06	100.11	217610000	17		10
DIHLSVVNIGGEDIR	NYAVSLAKDIHLSVVN	NIGGEDIREGNPTITL	K	D	I	I	R	E	15	0	1635.86	Haliotis_sp_Tri_107222_c0_g1_i1;comp103663_c0_seq1_3 len=4523 path=[4546:0-1935 11582:1936-1960 6507:1961-2037 6584:2038-2248 9114:2249-2280 6827:2281-2326 6873:2327-2330 6877:2331-2546 7093:2547-2552 7099:2553-2706 7253:2707-3014 7604:3015-3474 8064:3475-3482 8072:3483-3727 8317:3728-3748 8338:3749-4002 8592:4003-4007 8597:4008-4116 12201:4117-4133 8725:4134-4162 8754:4163-4522];comp103663_c0_se…	Haliotis_sp_Tri_107222_c0_g1_i1	458	472	yes	no	3	0.0006809	72.898	3073000			2
DIIEGLGNPR	LRNPGDRRDIIEGLGN	IEGLGNPRSVVVHPLK	R	D	I	P	R	S	10	0	1082.57	Haliotis_sp_idb_666_c0_g1_i1	Haliotis_sp_idb_666_c0_g1_i1	661	670	yes	yes	2	0.050014	76.943	27908000			1
DIIVITTGASPDALK	TVSLPGPKDIIVITTG	GASPDALKKDNSVVTP	K	D	I	L	K	K	15	0	1512.84	comp46614_c0_seq1_4 len=554 path=[1:0-553];Haliotis_sp_Tri_23502_c0_g1_i1	comp46614_c0_seq1_4 len=554 path=[1:0-553]	74	88	yes	no	2	2.3393e-05	107.35	20419000			5
DIIVITTGASPDALKK	TVSLPGPKDIIVITTG	ASPDALKKDNSVVTPS	K	D	I	K	K	D	16	1	1640.93	comp46614_c0_seq1_4 len=554 path=[1:0-553];Haliotis_sp_Tri_23502_c0_g1_i1	comp46614_c0_seq1_4 len=554 path=[1:0-553]	74	89	yes	no	2;3	7.7311e-08	128.06	170360000			13
DIKDHAFFR	GCGPTGERDIKDHAFF	IKDHAFFRRINWEKIE	R	D	I	F	R	R	9	1	1147.58	Haliotis_sp_idb_8826_c0_g1_i1;Haliotis_sp_idb_8825_c0_g1_i1;comp91733_c0_seq12_2 len=3750 path=[3874:0-17 3892:18-92 3967:93-279 4154:280-1503 13339:1504-1833 8048:1834-2683 8898:2684-3524 12168:3525-3526 9741:3527-3705 7869:3706-3720 7840:3721-3737 13741:3738-3742 7862:3743-3748 7868:3749-3749];comp91733_c0_seq10_2 len=3762 path=[3874:0-17 3892:18-92 3967:93-279 12615:280-291 4154:292-1515 13339…	Haliotis_sp_idb_8826_c0_g1_i1	587	595	yes	no	3	0.013197	88.495	27812000			2
DILEPMFER	ATLEPGAKDILEPMFE	ILEPMFERREDINKAR	K	D	I	E	R	R	9	0	1148.55	Haliotis_sp_idb_32602_c0_g1_i1;Haliotis_sp_idb_32603_c0_g1_i1;comp118790_c0_seq1_1 len=1114 path=[1:0-1113]	Haliotis_sp_idb_32602_c0_g1_i1	803	811	yes	no	2	0.015959	88.495	25269000000			20
DILTICEMEVFGTK	RVEYLGVRDILTICEM	EMEVFGTKVSGWSPFL	R	D	I	T	K	V	14	0	1654.79	Haliotis_sp_idb_982_c0_g1_i1	Haliotis_sp_idb_982_c0_g1_i1	870	883	yes	yes	2;3	0.00017686	85.909	53536000	731		9
DINAGINETPK	PRMSDQSRDINAGINE	AGINETPKSTMPTGRS	R	D	I	P	K	S	11	0	1170.59	Haliotis_sp_idb_6290_c0_g1_i1	Haliotis_sp_idb_6290_c0_g1_i1	826	836	yes	yes	2	0.0013071	109.72	93699000			5
DINDYASVNEVYAK	VKTTVLLKDINDYASV	SVNEVYAKYFSNNKPA	K	D	I	A	K	Y	14	0	1599.74	Haliotis_sp_Tri_91048_c0_g1_i1;comp92274_c0_seq1_1 len=1763 path=[1:0-14 16:15-23 25:24-783 785:784-785 787:786-934 936:935-968 970:969-1509 1511:1510-1602 1604:1603-1682 4386:1683-1762]	Haliotis_sp_Tri_91048_c0_g1_i1	114	127	yes	no	2	0.0067014	75.764	6289000			1
DIPGVIMNFNK	SATPTVCRDIPGVIMN	GVIMNFNKIPCVTSVS	R	D	I	N	K	I	11	0	1246.64	Haliotis_sp_Tri_120379_c0_g1_i1;Haliotis_sp_idb_2768_c0_g1_i1	Haliotis_sp_Tri_120379_c0_g1_i1	600	610	no	no	2	0.015242	73.499	37884000			3
DIQILVYTQNPEVIPTAVVK	DSFVSRLRDIQILVYT	VIPTAVVKSCAMKPGQ	R	D	I	V	K	S	20	0	2239.25	Haliotis_sp_idb_982_c0_g1_i1	Haliotis_sp_idb_982_c0_g1_i1	816	835	yes	yes	2;3	3.2658e-06	78.708	37102000			5
DITGFNADNTIVVGSLYKPENTK	PDKTSIVKDITGFNAD	LYKPENTKTGGDSVVT	K	D	I	T	K	T	23	1	2495.25	Haliotis_sp_idb_36583_c0_g1_i1	Haliotis_sp_idb_36583_c0_g1_i1	157	179	yes	yes	2;3	1.6965e-43	149.32	1357000000			38
DITVEYIQK	DLPITDSRDITVEYIQ	ITVEYIQKKQPLMHVT	R	D	I	Q	K	K	9	0	1107.58	Haliotis_sp_idb_24399_c0_g1_i1;Haliotis_sp_Tri_6625_c0_g1_i1;comp101634_c0_seq8_3 len=1283 path=[2891:0-100 2992:101-129 7643:130-155 3047:156-234 3126:235-258 3150:259-266 3158:267-290 3182:291-313 3205:314-321 3213:322-334 3226:335-337 3229:338-358 7815:359-359 7816:360-382 3274:383-454 3346:455-502 3394:503-547 3439:548-571 3463:572-574 3466:575-591 3483:592-598 3490:599-612 3504:613-615 3507:…	Haliotis_sp_idb_24399_c0_g1_i1	272	280	no	no	2	0.02486	95.502	88434000			4
DITVFDIPPYC	NDFYPGIRDITVFDIP	VFDIPPYC________	R	D	I	Y	C	-	11	0	1338.62	Haliotis_sp_CLC_160_c0_g1_i1;sp|P86734|EPDR1_HALAI Ependymin-related protein 1 OS=Haliotis asinina GN=Sometsuke PE=1 SV=1;Haliotis_sp_Tri_31892_c0_g1_i1;comp22593_c0_seq1_3 len=735 path=[1:0-734];Haliotis_sp_Tri_31898_c0_g1_i1;Haliotis_sp_idb_24481_c0_g1_i1;Haliotis_sp_Tri_31897_c0_g1_i1;Haliotis_sp_idb_16846_c0_g1_i1	Haliotis_sp_Tri_31898_c0_g1_i1	188	198	no	no	2	1.9522e-09	128.36	12524000000			65
DITVFDIPPYCNE	NDFYPGIRDITVFDIP	DIPPYCNE________	R	D	I	N	E	-	13	0	1581.7	Haliotis_sp_idb_22001_c0_g1_i1	Haliotis_sp_idb_22001_c0_g1_i1	218	230	yes	yes	2	0.00024751	96.067	139660000			20
DIVITSNAKPHDFEISVR	LQGYYYIRDIVITSNA	HDFEISVRVNSGEGKV	R	D	I	V	R	V	18	1	2040.06	Haliotis_sp_idb_982_c0_g1_i1	Haliotis_sp_idb_982_c0_g1_i1	1534	1551	yes	yes	3;4	1.5428e-06	84.653	48242000			6
DIYSTQQSHSIDIPAGK	SASRGQEKDIYSTQQS	SIDIPAGKGRAVYFVI	K	D	I	G	K	G	17	0	1858.91	Haliotis_sp_idb_12235_c0_g1_i1;Haliotis_sp_CLC_1485_c0_g1_i1;comp101644_c0_seq2_4 len=5041 path=[1:0-618 620:619-713 715:714-1166 1168:1167-1220 1222:1221-2965 2967:2966-5040]	Haliotis_sp_CLC_1485_c0_g1_i1	860	876	no	no	2;3	9.735e-23	167.28	1096900000			37
DIYVFCPGEIK	VPDGMVERDIYVFCPG	VFCPGEIKQCRRTRVT	R	D	I	I	K	Q	11	0	1339.65	comp94706_c0_seq1_3 len=1255 path=[529:0-183 713:184-211 741:212-327 4367:328-343 873:344-367 897:368-432 962:433-527 1057:528-532 1062:533-619 4462:620-702 1232:703-706 1236:707-794 1324:795-878 1408:879-892 1422:893-954 1484:955-988 2730:989-1005 281:1006-1029 305:1030-1034 310:1035-1051 327:1052-1087 363:1088-1093 369:1094-1127 403:1128-1186 2674:1187-1199 475:1200-1231 4685:1232-1254];Halioti…	comp94706_c0_seq1_3 len=1255 path=[529:0-183 713:184-211 741:212-327 4367:328-343 873:344-367 897:368-432 962:433-527 1057:528-532 1062:533-619 4462:620-702 1232:703-706 1236:707-794 1324:795-878 1408:879-892 1422:893-954 1484:955-988 2730:989-1005 281:1006-1029 305:1030-1034 310:1035-1051 327:1052-1087 363:1088-1093 369:1094-1127 403:1128-1186 2674:1187-1199 475:1200-1231 4685:1232-1254]	222	232	yes	no	2	0.02702	78.548	220480000			4
DKEIESIWTEVNRK	CEKTKQFRDKEIESIW	IWTEVNRKYHYHNQEE	R	D	K	R	K	Y	14	2	1745.89	Haliotis_sp_Tri_129603_c0_g1_i1;comp105495_c0_seq9_4 len=2286 path=[9783:0-21 1946:22-1210 3135:1211-1564 19827:1565-1565 3490:1566-1729 3654:1730-2285];comp105495_c0_seq23_4 len=2970 path=[19402:0-22 1262:23-58 19462:59-65 1305:66-160 1400:161-295 1535:296-322 19538:323-324 1565:325-335 1576:336-374 1615:375-416 1657:417-426 1667:427-437 1678:438-503 19643:504-507 1748:508-513 1754:514-548 19668…	Haliotis_sp_Tri_129603_c0_g1_i1	695	708	yes	no	3	0.0051553	64.104	8201700			1
DKGEVALMANDFKDDLYFTLK	FFFHYLGKDKGEVALM	DDLYFTLKVTLDTVRG	K	D	K	L	K	V	21	2	2432.19	Haliotis_sp_Tri_95672_c0_g1_i1;Haliotis_sp_idb_34627_c0_g1_i1;comp165648_c0_seq1_2 len=428 path=[406:0-427]	Haliotis_sp_Tri_95672_c0_g1_i1	271	291	yes	no	3;4	3.6577e-16	103.71	18279000	873		4
DKGLLCEFDINVQR	FGCGTAIRDKGLLCEF	EFDINVQRVEKPGNNA	R	D	K	Q	R	V	14	1	1705.85	Haliotis_sp_Tri_96223_c0_g1_i1	Haliotis_sp_Tri_96223_c0_g1_i1	310	323	yes	yes	3	0.00055165	79.804	2096700			2
DKIEIYMEK	QRLTTPIKDKIEIYME	KIEIYMEKGYQRELRY	K	D	K	E	K	G	9	1	1167.58	Haliotis_sp_CLC_1485_c0_g1_i1;comp101644_c0_seq2_4 len=5041 path=[1:0-618 620:619-713 715:714-1166 1168:1167-1220 1222:1221-2965 2967:2966-5040]	Haliotis_sp_CLC_1485_c0_g1_i1	1011	1019	no	no	2	0.019335	99.174	63482000	21		2
DKLNHLSEEER	MEKEYEKRDKLNHLSE	NHLSEEERKKEEARLE	R	D	K	E	R	K	11	1	1368.66	comp92223_c1_seq1_1 len=1422 path=[5715:0-199 5915:200-218 5934:219-467 17974:468-468 6184:469-484 6200:485-1421];Haliotis_sp_idb_2286_c0_g1_i1;comp92223_c1_seq2_1 len=1458 path=[5715:0-199 5915:200-218 5934:219-467 17951:468-470 15696:471-503 17974:504-504 6184:505-520 6200:521-1457];Haliotis_sp_Tri_135246_c0_g1_i1	comp92223_c1_seq1_1 len=1422 path=[5715:0-199 5915:200-218 5934:219-467 17974:468-468 6184:469-484 6200:485-1421]	215	225	yes	no	3	0.00024648	116.06	59834000			5
DKLSLGDVFFSAK	VEESRKRRDKLSLGDV	GDVFFSAKYFRDNSKG	R	D	K	A	K	Y	13	1	1425.75	Haliotis_sp_idb_13427_c0_g1_i1;comp98557_c3_seq1_5 len=2599 path=[6823:0-311 7135:312-319 7143:320-763 7587:764-1176 8000:1177-1177 8001:1178-1179 8003:1180-2019 8843:2020-2020 8844:2021-2234 19628:2235-2561 780:2562-2598]	Haliotis_sp_idb_13427_c0_g1_i1	366	378	yes	no	2	0.0028566	101.3	19815000			4
DKLVLGLPTYGR	WESLGLPKDKLVLGLP	LGLPTYGRTFTLTSAT	K	D	K	G	R	T	12	1	1330.76	Haliotis_sp_idb_32310_c0_g1_i1;comp56242_c0_seq1_1 len=455 path=[1:0-454]	Haliotis_sp_idb_32310_c0_g1_i1	264	275	yes	no	2;3	0.0058707	84.297	178740000			6
DKPEVFQK	TVTTPAGKDKPEVFQK	DKPEVFQKIVGTVDPT	K	D	K	Q	K	I	8	1	989.518	Haliotis_sp_idb_23519_c0_g1_i1;Haliotis_sp_Tri_4113_c0_g1_i1;Haliotis_sp_Tri_4117_c0_g1_i1;comp94729_c0_seq5_2 len=465 path=[510:0-40 3645:41-54 3659:55-118 635:119-126 5191:127-147 1806:148-178 5243:179-189 706:190-216 5304:217-217 733:218-232 748:233-247 56:248-272 5328:273-290 4224:291-333 112:334-348 127:349-380 3818:381-402 5578:403-434 159:435-464];Haliotis_sp_Tri_4114_c0_g1_i1;Haliotis_sp_…	Haliotis_sp_idb_23519_c0_g1_i1	1159	1166	no	no	3	0.05118	74.301	2553900			1
DKQDLLFGVQHK	DLPAVSEKDKQDLLFG	LLFGVQHKVDMVFASF	K	D	K	H	K	V	12	1	1426.76	Haliotis_sp_idb_10046_c0_g1_i1;Haliotis_sp_Tri_130852_c0_g1_i1;comp101858_c3_seq10_6 len=2289 path=[23058:0-188 23247:189-606 23665:607-615 23674:616-720 29219:721-721 29220:722-796 369:797-827 400:828-1156 729:1157-1180 11218:1181-1819 11857:1820-1840 11878:1841-2217 22023:2218-2288];comp101858_c3_seq5_6 len=2371 path=[23058:0-188 23247:189-606 23665:607-615 23674:616-720 29219:721-721 29220:722…	Haliotis_sp_idb_10046_c0_g1_i1	248	259	yes	no	3	0.00027157	101.35	246060000			9
DKQTVLVTVLSLDEAK	LTFEDTTKDKQTVLVT	VLSLDEAKGLTFTQVG	K	D	K	A	K	G	16	1	1757.98	Haliotis_sp_idb_23519_c0_g1_i1;comp94729_c0_seq3_2 len=685 path=[159:0-29 189:30-30 2532:31-54 5414:55-55 5415:56-684];Haliotis_sp_CLC_21451_c0_g1_i1;Haliotis_sp_Tri_4114_c0_g1_i1	Haliotis_sp_idb_23519_c0_g1_i1	1349	1364	no	no	3	2.9392e-11	121.82	736330			1
DKSVLLLK	SLVFLLGRDKSVLLLK	DKSVLLLKDGNDITEE	R	D	K	L	K	D	8	1	914.58	Haliotis_sp_idb_12235_c0_g1_i1;Haliotis_sp_CLC_1485_c0_g1_i1;comp101644_c0_seq2_4 len=5041 path=[1:0-618 620:619-713 715:714-1166 1168:1167-1220 1222:1221-2965 2967:2966-5040]	Haliotis_sp_CLC_1485_c0_g1_i1	624	631	no	no	2	0.040732	153.24	52413000			1
DKTPSVLISSQSSSSR	PYRMYNSRDKTPSVLI	SSQSSSSRFSHKQPPP	R	D	K	S	R	F	16	1	1677.85	Haliotis_sp_CLC_1125_c0_g1_i1	Haliotis_sp_CLC_1125_c0_g1_i1	442	457	yes	yes	3	3.4494e-07	104.16	179700000			9
DLCSEDTELLER	HYPAYRFKDLCSEDTE	EDTELLERIWWTNTQN	K	D	L	E	R	I	12	0	1478.66	comp94706_c0_seq1_3 len=1255 path=[529:0-183 713:184-211 741:212-327 4367:328-343 873:344-367 897:368-432 962:433-527 1057:528-532 1062:533-619 4462:620-702 1232:703-706 1236:707-794 1324:795-878 1408:879-892 1422:893-954 1484:955-988 2730:989-1005 281:1006-1029 305:1030-1034 310:1035-1051 327:1052-1087 363:1088-1093 369:1094-1127 403:1128-1186 2674:1187-1199 475:1200-1231 4685:1232-1254];Halioti…	comp94706_c0_seq1_3 len=1255 path=[529:0-183 713:184-211 741:212-327 4367:328-343 873:344-367 897:368-432 962:433-527 1057:528-532 1062:533-619 4462:620-702 1232:703-706 1236:707-794 1324:795-878 1408:879-892 1422:893-954 1484:955-988 2730:989-1005 281:1006-1029 305:1030-1034 310:1035-1051 327:1052-1087 363:1088-1093 369:1094-1127 403:1128-1186 2674:1187-1199 475:1200-1231 4685:1232-1254]	157	168	yes	no	2	0.00016191	127.17	136060000			16
DLDDFLGDIDR	NKGSSSDKDLDDFLGD	DFLGDIDRLLLDMESS	K	D	L	D	R	L	11	0	1292.59	Haliotis_sp_Tri_138845_c0_g1_i1;Haliotis_sp_idb_55709_c0_g1_i1	Haliotis_sp_idb_55709_c0_g1_i1	130	140	no	no	2	0.0030424	100.93	37057000			8
DLDKPGLLK	IFPHDVTKDLDKPGLL	LDKPGLLKKFIEDLHS	K	D	L	L	K	K	9	1	997.581	Haliotis_sp_Tri_88331_c0_g1_i1;comp101550_c1_seq1_3 len=2684 path=[2888:0-1014 3903:1015-1703 15176:1704-1706 4595:1707-1802 4691:1803-1898 15270:1899-1899 4788:1900-1901 4790:1902-2034 4923:2035-2062 10588:2063-2111 5000:2112-2247 5136:2248-2262 5151:2263-2395 5284:2396-2405 5294:2406-2560 5449:2561-2590 5479:2591-2683]	Haliotis_sp_Tri_88331_c0_g1_i1	364	372	yes	no	2	0.035708	117.02	50356000			1
DLDTNVAVK	VLRSRWSRDLDTNVAV	LDTNVAVKEAAAILKS	R	D	L	V	K	E	9	0	973.508	Haliotis_sp_idb_38838_c0_g1_i1	Haliotis_sp_idb_38838_c0_g1_i1	57	65	yes	yes	2	0.049455	85.676	140890000			1
DLGGFMVWSLALDDFNK	KIKWMKERDLGGFMVW	LALDDFNKMCNYTTRS	R	D	L	N	K	M	17	0	1926.92	comp79626_c0_seq1_4 len=1656 path=[1634:0-1091 2726:1092-1132 2767:1133-1655];Haliotis_sp_CLC_4455_c0_g1_i1	comp79626_c0_seq1_4 len=1656 path=[1634:0-1091 2726:1092-1132 2767:1133-1655]	384	400	yes	no	2	2.8241e-05	85.563	2663100	171		2
DLGLLSSR	GISAISFRDLGLLSSR	DLGLLSSRYCRSVLAN	R	D	L	S	R	Y	8	0	859.476	Haliotis_sp_Tri_83476_c0_g1_i1	Haliotis_sp_Tri_83476_c0_g1_i1	399	406	yes	yes	2	0.02491	133.23	370170000			5
DLGNYLWNDYQCQK	EHCLELRRDLGNYLWN	WNDYQCQKPSHFICEK	R	D	L	Q	K	P	14	0	1815.79	sp|P82596|PLC_HALLA Perlucin OS=Haliotis laevigata PE=1 SV=3;tr|F8J3D2|F8J3D2_HALLA Perlucin C protein OS=Haliotis laevigata GN=perlucin C PE=2 SV=1;tr|F8J3D1|F8J3D1_HALLA Perlucin B protein OS=Haliotis laevigata GN=perlucin B PE=2 SV=1;tr|F8J3D0|F8J3D0_HALLA Perlucin A2 protein OS=Haliotis laevigata GN=perlucin A2 PE=2 SV=1	sp|P82596|PLC_HALLA Perlucin OS=Haliotis laevigata PE=1 SV=3	108	121	no	no	2;3	4.7336e-08	145.43	108760000			12
DLGNYLWNDYQCQKPSHFICEK	EHCLELRRDLGNYLWN	PSHFICEKERIPYTNS	R	D	L	E	K	E	22	1	2814.25	sp|P82596|PLC_HALLA Perlucin OS=Haliotis laevigata PE=1 SV=3;tr|F8J3D2|F8J3D2_HALLA Perlucin C protein OS=Haliotis laevigata GN=perlucin C PE=2 SV=1;tr|F8J3D1|F8J3D1_HALLA Perlucin B protein OS=Haliotis laevigata GN=perlucin B PE=2 SV=1;tr|F8J3D0|F8J3D0_HALLA Perlucin A2 protein OS=Haliotis laevigata GN=perlucin A2 PE=2 SV=1	sp|P82596|PLC_HALLA Perlucin OS=Haliotis laevigata PE=1 SV=3	108	129	no	no	3;4	7.3293e-26	128.01	906540000			26
DLGRPSPMHVEELLVETEETK	AVVAVLLKDLGRPSPM	LVETEETKAVHASLAL	K	D	L	T	K	A	21	1	2408.19	Haliotis_sp_Tri_119238_c0_g1_i1	Haliotis_sp_Tri_119238_c0_g1_i1	189	209	yes	yes	3;4	1.7015e-28	137.72	189590000	781		22
DLGVPSLPGSNIATVTINVLR	YNFVISSRDLGVPSLP	TVTINVLRNLNCPAYT	R	D	L	L	R	N	21	0	2135.2	comp107313_c0_seq1_3 len=23161 path=[1:0-25 27:26-687 689:688-1040 51643:1041-1124 47524:1125-1126 1128:1127-2114 2116:2115-2116 2118:2117-3775 3777:3776-4372 4374:4373-4408 4410:4409-4576 4578:4577-4644 4646:4645-4716 4718:4717-6321 6323:6322-6329 6331:6330-6457 6459:6458-7628 7630:7629-8470 8472:8471-10786 52568:10787-10788 52570:10789-10866 52600:10867-11006 52667:11007-11015 11017:11016-11017…	comp107313_c0_seq1_3 len=23161 path=[1:0-25 27:26-687 689:688-1040 51643:1041-1124 47524:1125-1126 1128:1127-2114 2116:2115-2116 2118:2117-3775 3777:3776-4372 4374:4373-4408 4410:4409-4576 4578:4577-4644 4646:4645-4716 4718:4717-6321 6323:6322-6329 6331:6330-6457 6459:6458-7628 7630:7629-8470 8472:8471-10786 52568:10787-10788 52570:10789-10866 52600:10867-11006 52667:11007-11015 11017:11016-11017…	2304	2324	yes	yes	3	2.4127e-18	113.51	2734800			1
DLKDVQVGVEGDFVPAVSMK	FRVSVDGKDLKDVQVG	FVPAVSMKGPMAVRTV	K	D	L	M	K	G	20	1	2132.08	Haliotis_sp_idb_2772_c0_g1_i1;Haliotis_sp_Tri_120379_c0_g1_i1;Haliotis_sp_Tri_120377_c0_g1_i1	Haliotis_sp_idb_2772_c0_g1_i1	2044	2063	no	no	3	2.6916e-10	94.707	8615900	577		1
DLKPIPVDSFVIQSGER	TIIASDGRDLKPIPVD	FVIQSGERYDFYLETN	R	D	L	E	R	Y	17	1	1899.01	Haliotis_sp_idb_7864_c0_g1_i1;comp104220_c0_seq2_1 len=2270 path=[2472:0-45 2518:46-145 8356:146-147 8358:148-227 8383:228-239 2712:240-261 8404:262-661 8601:662-730 3203:731-734 3207:735-886 3359:887-900 3373:901-910 3383:911-917 3390:918-924 3397:925-940 3413:941-962 3435:963-964 3437:965-1010 3483:1011-1034 3507:1035-1049 3522:1050-1092 3565:1093-1106 3579:1107-1126 3599:1127-1130 3603:1131-11…	Haliotis_sp_idb_7864_c0_g1_i1	331	347	yes	no	3	1.2255e-18	149.95	49641000			7
DLPALIILK	TAFNYHERDLPALIIL	LPALIILKQNAQFHNV	R	D	L	L	K	Q	9	0	994.643	Haliotis_sp_idb_12235_c0_g1_i1;Haliotis_sp_CLC_1485_c0_g1_i1;comp101644_c0_seq2_4 len=5041 path=[1:0-618 620:619-713 715:714-1166 1168:1167-1220 1222:1221-2965 2967:2966-5040]	Haliotis_sp_CLC_1485_c0_g1_i1	833	841	no	no	1	0.012656	94.114	25243000			0
DLPIFSSGCK	PSEPDAIKDLPIFSSG	PIFSSGCKTLVNYAYN	K	D	L	C	K	T	10	0	1122.54	Haliotis_sp_idb_42414_c0_g1_i1;comp188351_c0_seq1_6 len=718 path=[1:0-717]	Haliotis_sp_idb_42414_c0_g1_i1	175	184	yes	no	2	0.0088118	94.692	243660000			8
DLQEANLPANR	AQYEWLEKDLQEANLP	EANLPANRAARPWIIV	K	D	L	N	R	A	11	0	1239.62	Haliotis_sp_idb_29361_c0_g1_i1;comp103134_c0_seq6_1 len=1824 path=[5760:0-44 5805:45-140 8523:141-144 7983:145-154 206:155-592 4054:593-593 4055:594-617 669:618-835 887:836-1006 8807:1007-1075 1127:1076-1086 1138:1087-1192 8868:1193-1217 1269:1218-1373 1425:1374-1429 1481:1430-1463 1515:1464-1466 1518:1467-1789 1841:1790-1797 1849:1798-1799 1851:1800-1823];comp103134_c0_seq3_1 len=1840 path=[5760…	Haliotis_sp_idb_29361_c0_g1_i1	263	273	yes	no	2	2.8318e-06	147.91	90479000			8
DLSDVQVPATVVK	SHDEIILRDLSDVQVP	QVPATVVKFSVDEHHL	R	D	L	V	K	F	13	0	1369.75	comp103936_c0_seq2_3 len=3060 path=[1:0-115 119:116-139 143:140-484 8891:485-504 508:505-514 518:515-520 524:521-687 691:688-695 699:696-1358 9049:1359-1722 6570:1723-1741 1745:1742-2145 9191:2146-2166 2170:2167-2206 6155:2207-2228 2232:2229-2230 2234:2231-2340 9273:2341-2348 9281:2349-2352 9285:2353-2374 9325:2375-2375 9308:2376-2390 9323:2391-2394 2402:2395-2491 9424:2492-2498 9431:2499-2520 25…	comp103936_c0_seq2_3 len=3060 path=[1:0-115 119:116-139 143:140-484 8891:485-504 508:505-514 518:515-520 524:521-687 691:688-695 699:696-1358 9049:1359-1722 6570:1723-1741 1745:1742-2145 9191:2146-2166 2170:2167-2206 6155:2207-2228 2232:2229-2230 2234:2231-2340 9273:2341-2348 9281:2349-2352 9285:2353-2374 9325:2375-2375 9308:2376-2390 9323:2391-2394 2402:2395-2491 9424:2492-2498 9431:2499-2520 25…	450	462	yes	no	2	0.00017369	124.51	88246000			7
DLSRPSCPYGDR	CGTCKMYKDLSRPSCP	PSCPYGDRSLWCNTTL	K	D	L	D	R	S	12	1	1421.64	Haliotis_sp_idb_19028_c0_g1_i1;comp97297_c0_seq2_4 len=3335 path=[1:0-69 71:70-93 95:94-461 8007:462-685 687:686-695 697:696-843 8128:844-991 993:992-1009 1011:1010-1085 1087:1086-1271 1273:1272-1281 1283:1282-2153 2155:2154-2852 2854:2853-2877 2879:2878-3334]	Haliotis_sp_idb_19028_c0_g1_i1	443	454	yes	no	2;3	0.00031298	105.65	111870000			6
DLSTEYENVVGTMR	KEMAQAIRDLSTEYEN	ENVVGTMRDDMEMRMN	R	D	L	M	R	D	14	0	1612.74	Haliotis_sp_Tri_8133_c0_g1_i1;comp93947_c0_seq8_1 len=3375 path=[1671:0-592 2264:593-779 2451:780-1160 9128:1161-1247 9215:1248-1301 9269:1302-1378 9346:1379-1497 13015:1498-1753 13271:1754-1880 13398:1881-3374];comp93947_c0_seq11_1 len=6924 path=[1671:0-592 2264:593-779 2451:780-1160 9128:1161-1247 9215:1248-1301 9269:1302-1378 9346:1379-1497 9465:1498-1834 9802:1835-2936 10904:2937-3166 11134:3…	Haliotis_sp_Tri_8133_c0_g1_i1	288	301	yes	no	2	3.1576e-05	115.68	57409000	218		4
DLTFTQEIPLK	SQVSLYNRDLTFTQEI	FTQEIPLKLENPRQFF	R	D	L	L	K	L	11	0	1303.7	comp106832_c0_seq1_1 len=13721 path=[13699:0-1807 15507:1808-1811 15511:1812-2199 15899:2200-2202 15902:2203-2228 15928:2229-2245 15945:2246-3199 16899:3200-4277 32933:4278-5358 27456:5359-5371 19071:5372-6317 33164:6318-6341 20041:6342-6350 20050:6351-6419 20119:6420-6489 20189:6490-6496 20196:6497-6564 20264:6565-6674 20374:6675-6676 20376:6677-6758 20458:6759-6763 20463:6764-7955 21655:7956-79…	comp106832_c0_seq1_1 len=13721 path=[13699:0-1807 15507:1808-1811 15511:1812-2199 15899:2200-2202 15902:2203-2228 15928:2229-2245 15945:2246-3199 16899:3200-4277 32933:4278-5358 27456:5359-5371 19071:5372-6317 33164:6318-6341 20041:6342-6350 20050:6351-6419 20119:6420-6489 20189:6490-6496 20196:6497-6564 20264:6565-6674 20374:6675-6676 20376:6677-6758 20458:6759-6763 20463:6764-7955 21655:7956-79…	2756	2766	yes	yes	2	0.013267	85.813	11468000			1
DLTLDAENDLR	NNQINVTRDLTLDAEN	LDAENDLRYTLRIEAR	R	D	L	L	R	Y	11	0	1273.62	Haliotis_sp_idb_1321_c0_g1_i1;comp107313_c0_seq1_1 len=23161 path=[1:0-25 27:26-687 689:688-1040 51643:1041-1124 47524:1125-1126 1128:1127-2114 2116:2115-2116 2118:2117-3775 3777:3776-4372 4374:4373-4408 4410:4409-4576 4578:4577-4644 4646:4645-4716 4718:4717-6321 6323:6322-6329 6331:6330-6457 6459:6458-7628 7630:7629-8470 8472:8471-10786 52568:10787-10788 52570:10789-10866 52600:10867-11006 52667…	Haliotis_sp_idb_1321_c0_g1_i1	915	925	yes	no	2	0.010712	98.156	30073000			3
DLVDSLILPFDVR	ALYIELTRDLVDSLIL	LILPFDVRDYAADIHR	R	D	L	V	R	D	13	0	1500.82	Haliotis_sp_idb_19016_c0_g1_i1;comp42014_c1_seq1_2 len=281 path=[1713:0-280]	Haliotis_sp_idb_19016_c0_g1_i1	351	363	yes	no	2;3	1.8959e-10	156.81	358130000			31
DLVNDFECDCVR	CHNGGTCRDLVNDFEC	DFECDCVRGYTGKSCE	R	D	L	V	R	G	12	0	1540.63	comp104779_c0_seq1_6 len=7839 path=[24261:0-153 4384:154-1484 5715:1485-1493 5724:1494-2789 7020:2790-2797 7028:2798-3118 7349:3119-3122 7353:3123-4102 8333:4103-4106 8337:4107-4189 8420:4190-4217 8448:4218-6932 11163:6933-7716 11947:7717-7808 12039:7809-7823 12054:7824-7826 12057:7827-7838];comp104779_c0_seq2_4 len=9346 path=[2723:0-1 2725:2-31 2755:32-1660 4384:1661-2991 5715:2992-3000 5724:300…	comp104779_c0_seq1_6 len=7839 path=[24261:0-153 4384:154-1484 5715:1485-1493 5724:1494-2789 7020:2790-2797 7028:2798-3118 7349:3119-3122 7353:3123-4102 8333:4103-4106 8337:4107-4189 8420:4190-4217 8448:4218-6932 11163:6933-7716 11947:7717-7808 12039:7809-7823 12054:7824-7826 12057:7827-7838]	1550	1561	no	no	2	0.0032784	95.417	9910800			1
DLYANTVLSGGTTMYPGIADR	KCDVDIRKDLYANTVL	MYPGIADRMQKEITAL	K	D	L	D	R	M	21	0	2214.06	Haliotis_sp_Tri_131427_c0_g1_i1;tr|Q6U1K1|Q6U1K1_HALDH Actin OS=Haliotis discus hannai PE=2 SV=1;tr|B3TK83|B3TK83_HALDV Beta-actin 2 OS=Haliotis diversicolor PE=2 SV=1;tr|Q256S1|Q256S1_HALTU Actin OS=Haliotis tuberculata GN=actin PE=2 SV=1;tr|B3SNT2|B3SNT2_HALDV Actin OS=Haliotis diversicolor PE=2 SV=1;comp103470_c1_seq20_6 len=1319 path=[18001:0-239 25907:240-242 1593:243-278 25943:279-283 25948…	Haliotis_sp_Tri_131427_c0_g1_i1	293	313	yes	no	2;3	5.4546e-29	142.23	139580000	799		15
DLYLNINWSNVRPGK	PEHQRPDRDLYLNINW	WSNVRPGKLHKFLRTT	R	D	L	G	K	L	15	1	1787.93	Haliotis_sp_CLC_3466_c0_g1_i1;comp16849_c0_seq2_2 len=1627 path=[1605:0-1454 3060:1455-1626]	Haliotis_sp_CLC_3466_c0_g1_i1	270	284	yes	no	3	1.811e-06	100.11	7325800			3
DMDDKPIALDGNCRPR	MEKLRQMKDMDDKPIA	LDGNCRPRQPLGFRMV	K	D	M	P	R	Q	16	2	1871.86	Haliotis_sp_Tri_119238_c0_g1_i1;comp127495_c0_seq1_5 len=723 path=[701:0-722]	Haliotis_sp_Tri_119238_c0_g1_i1	271	286	yes	no	3	0.0050159	65.467	43387000	782		1
DMLFNDPEHGSESFFYR	VDTTRSPRDMLFNDPE	GSESFFYRQVLLALEQ	R	D	M	Y	R	Q	17	0	2089.88	Haliotis_sp_CLC_1545_c0_g1_i1;comp98763_c0_seq3_3 len=4694 path=[1:0-2312 2317:2313-2630 2635:2631-2638 2643:2639-3453 11360:3454-3485 3490:3486-3971 3976:3972-4028 4033:4029-4066 4071:4067-4099 4104:4100-4241 4246:4242-4257 4262:4258-4323 4328:4324-4324 4329:4325-4343 15062:4344-4361 15080:4362-4363 15082:4364-4420 15148:4421-4425 15153:4426-4427 15155:4428-4454 15197:4455-4472 15215:4473-4475 1…	Haliotis_sp_CLC_1545_c0_g1_i1	2659	2675	no	no	3	1.6427e-05	85.563	12310000	386		2
DMTPAQIDEILR	VVHGADLRDMTPAQID	AQIDEILRNHGEIVFA	R	D	M	L	R	N	12	0	1400.7	Haliotis_sp_Tri_91277_c0_g1_i1;comp95743_c0_seq1_6 len=5098 path=[5078:0-84 5164:85-530 5610:531-550 5630:551-778 5858:779-851 5931:852-866 5946:867-921 6002:922-3952 9033:3953-3968 9049:3969-5097]	Haliotis_sp_Tri_91277_c0_g1_i1	681	692	yes	no	2	0.00020909	108.56	95596000	234		16
DMYEAELNQAR	KFDLQPIRDMYEAELN	EAELNQARAVIDDLSK	R	D	M	A	R	A	11	0	1338.59	Haliotis_sp_Tri_8133_c0_g1_i1;comp93947_c0_seq8_1 len=3375 path=[1671:0-592 2264:593-779 2451:780-1160 9128:1161-1247 9215:1248-1301 9269:1302-1378 9346:1379-1497 13015:1498-1753 13271:1754-1880 13398:1881-3374];comp93947_c0_seq11_1 len=6924 path=[1671:0-592 2264:593-779 2451:780-1160 9128:1161-1247 9215:1248-1301 9269:1302-1378 9346:1379-1497 9465:1498-1834 9802:1835-2936 10904:2937-3166 11134:3…	Haliotis_sp_Tri_8133_c0_g1_i1	124	134	yes	no	2	0.0068121	82.489	4750400	219		1
DNADTSISTSQGR	ASRQLNARDNADTSIS	SISTSQGRYESTGWKP	R	D	N	G	R	Y	13	0	1350.6	Haliotis_sp_CLC_1949_c0_g1_i1	Haliotis_sp_CLC_1949_c0_g1_i1	46	58	yes	yes	2	8.8023e-13	167.73	31311000			4
DNAIQCNAMEHCQK	PSFWCASKDNAIQCNA	NAMEHCQKHVWN____	K	D	N	Q	K	H	14	0	1717.7	Haliotis_sp_Tri_62947_c0_g1_i1;Haliotis_sp_Tri_62946_c0_g1_i1;Haliotis_sp_idb_29553_c0_g1_i1;comp99065_c0_seq1_4 len=2210 path=[1:0-324 326:325-450 452:451-460 462:461-530 532:531-594 596:595-630 632:631-644 646:645-679 4616:680-720 722:721-755 4398:756-841 843:842-891 893:892-1008 1010:1009-1027 1029:1028-2068 6394:2069-2078 6405:2079-2209]	Haliotis_sp_Tri_62946_c0_g1_i1	721	734	no	no	3	0.0018969	68.044	928790	842		1
DNEMSNEISCMNPPSSR	DPELAVCRDNEMSNEI	CMNPPSSRCDYKTECL	R	D	N	S	R	C	17	0	1966.78	Haliotis_sp_idb_2772_c0_g1_i1;Haliotis_sp_Tri_120375_c0_g1_i1	Haliotis_sp_idb_2772_c0_g1_i1	152	168	yes	no	3	0.00081953	60.062	11299000	578;579		1
DNFWVGYDNER	QEVPFYVKDNFWVGYD	WVGYDNERSIKAKIKW	K	D	N	E	R	S	11	0	1413.59	comp79626_c0_seq1_4 len=1656 path=[1634:0-1091 2726:1092-1132 2767:1133-1655];Haliotis_sp_idb_43266_c0_g1_i1	comp79626_c0_seq1_4 len=1656 path=[1634:0-1091 2726:1092-1132 2767:1133-1655]	361	371	no	no	2	0.0014035	108.56	154820000			6
DNICPYLGSAQK	TELKQFVKDNICPYLG	PYLGSAQKQCVQDVET	K	D	N	Q	K	Q	12	0	1364.64	Haliotis_sp_Tri_62946_c0_g1_i1;Haliotis_sp_idb_29553_c0_g1_i1;comp99065_c0_seq1_4 len=2210 path=[1:0-324 326:325-450 452:451-460 462:461-530 532:531-594 596:595-630 632:631-644 646:645-679 4616:680-720 722:721-755 4398:756-841 843:842-891 893:892-1008 1010:1009-1027 1029:1028-2068 6394:2069-2078 6405:2079-2209];Haliotis_sp_idb_29552_c0_g1_i1	Haliotis_sp_Tri_62946_c0_g1_i1	159	170	yes	no	2	0.00076367	95.498	171940000			7
DNIQGITKPAIR	KRHRKVLRDNIQGITK	GITKPAIRRLARRGGV	R	D	N	I	R	R	12	1	1324.75	comp135434_c0_seq1_4 len=334 path=[312:0-333]	comp135434_c0_seq1_4 len=334 path=[312:0-333]	27	38	yes	yes	2;3	5.4159e-09	179.67	797860000			43
DNLESTHLR	QLQSGAVKDNLESTHL	NLESTHLREEVKKLKG	K	D	N	L	R	E	9	0	1083.53	Haliotis_sp_Tri_8133_c0_g1_i1;comp93947_c0_seq8_1 len=3375 path=[1671:0-592 2264:593-779 2451:780-1160 9128:1161-1247 9215:1248-1301 9269:1302-1378 9346:1379-1497 13015:1498-1753 13271:1754-1880 13398:1881-3374];comp93947_c0_seq11_1 len=6924 path=[1671:0-592 2264:593-779 2451:780-1160 9128:1161-1247 9215:1248-1301 9269:1302-1378 9346:1379-1497 9465:1498-1834 9802:1835-2936 10904:2937-3166 11134:3…	Haliotis_sp_Tri_8133_c0_g1_i1	322	330	yes	no	2	0.013349	111.46	8398200			1
DNLHELHLAADQR	VRSNRKSRDNLHELHL	LHLAADQRLGRASHLQ	R	D	N	Q	R	L	13	0	1530.75	Haliotis_sp_idb_3591_c0_g1_i1	Haliotis_sp_idb_3591_c0_g1_i1	1208	1220	yes	yes	3	1.3445e-05	132.97	125540000			8
DNPSLQPIMSALR	VFFKVSERDNPSLQPI	QPIMSALRNIIHYGSY	R	D	N	L	R	N	13	0	1440.74	Haliotis_sp_Tri_6552_c0_g1_i1	Haliotis_sp_Tri_6552_c0_g1_i1	187	199	yes	yes	2	6.3135e-05	125.84	220850000	847		18
DNSVVTPSETLSFDDK	ASPDALKKDNSVVTPS	ETLSFDDKTVYVYRDA	K	D	N	D	K	T	16	0	1752.81	comp46614_c0_seq1_4 len=554 path=[1:0-553];Haliotis_sp_Tri_23502_c0_g1_i1	comp46614_c0_seq1_4 len=554 path=[1:0-553]	90	105	yes	no	2	3.9318e-08	127.3	41170000			3
DNVVVEVLSAAPEK	DHFKSLYKDNVVVEVL	VLSAAPEKGHVRKVRS	K	D	N	E	K	G	14	0	1468.78	Haliotis_sp_idb_7892_c0_g1_i1;comp104004_c0_seq4_5 len=1737 path=[4425:0-35 18479:36-51 4424:52-458 4883:459-461 4886:462-1736];comp104004_c0_seq2_5 len=2658 path=[1926:0-369 17363:370-373 2300:374-383 17370:384-391 17378:392-422 17431:423-439 3891:440-950 4402:951-958 4410:959-972 4424:973-1379 4883:1380-1382 4886:1383-2657]	Haliotis_sp_idb_7892_c0_g1_i1	271	284	yes	no	2	0.010813	70.41	3417200			1
DPAYNLTPLSSATSSSSSTNQR	SMMPNVNKDPAYNLTP	SSSSTNQRASIHSTAS	K	D	P	Q	R	A	22	0	2283.06	Haliotis_sp_idb_44689_c0_g1_i1;Haliotis_sp_idb_44690_c0_g1_i1;Haliotis_sp_Tri_6755_c0_g1_i1	Haliotis_sp_idb_44689_c0_g1_i1	266	287	yes	no	2;3	1.3922e-28	149.84	498540000			18
DPGNCYGYFLK	HDVCLLPKDPGNCYGY	NCYGYFLKYYFNSRTC	K	D	P	L	K	Y	11	0	1332.58	Haliotis_sp_CLC_148_c0_g1_i1	Haliotis_sp_CLC_148_c0_g1_i1	31	41	yes	yes	2	1.5276e-10	183.99	495250000			20
DPGPCDADVPR	GVLCSLPRDPGPCDAD	PCDADVPRWWYNKRTN	R	D	P	P	R	W	11	0	1197.51	Haliotis_sp_CLC_148_c0_g1_i1	Haliotis_sp_CLC_148_c0_g1_i1	87	97	no	no	2	5.9641e-06	146.16	1399000000			34
DPGPCKAAIPR	GDLCSLPRDPGPCKAA	PCKAAIPRWWYNKRTN	R	D	P	P	R	W	11	1	1180.6	comp84928_c0_seq1_4 len=593 path=[571:0-73 645:74-129 1852:130-130 1387:131-175 1872:176-361 933:362-413 985:414-445 1017:446-450 1022:451-592]	comp84928_c0_seq1_4 len=593 path=[571:0-73 645:74-129 1852:130-130 1387:131-175 1872:176-361 933:362-413 985:414-445 1017:446-450 1022:451-592]	115	125	yes	yes	2;3	0.0012341	112.13	20665000			8
DPGQCAAAIR	GDLCSLPKDPGQCAAA	GQCAAAIRRWWYNKRT	K	D	P	I	R	R	10	0	1057.5	Haliotis_sp_CLC_77_c0_g1_i1	Haliotis_sp_CLC_77_c0_g1_i1	87	96	yes	yes	2	3.5898e-05	152.54	1915800000			33
DPGQCAAAIRR	GDLCSLPKDPGQCAAA	QCAAAIRRWWYNKRTN	K	D	P	R	R	W	11	1	1213.6	Haliotis_sp_CLC_77_c0_g1_i1	Haliotis_sp_CLC_77_c0_g1_i1	87	97	yes	yes	3	0.0063016	96.342	3862800			4
DPPGQPSLLILLDK	LLTNCDAKDPPGQPSL	SLLILLDKTQRNHGKK	K	D	P	D	K	T	14	0	1504.85	Haliotis_sp_Tri_111928_c0_g1_i1;comp64272_c0_seq1_3 len=1172 path=[1150:0-1147 2298:1148-1171]	Haliotis_sp_Tri_111928_c0_g1_i1	158	171	yes	no	2;3	3.2819e-12	156.57	12416000000			82
DPPGQPSLLILLDKTQR	LLTNCDAKDPPGQPSL	ILLDKTQRNHGKKDLV	K	D	P	Q	R	N	17	1	1890.06	Haliotis_sp_Tri_111928_c0_g1_i1;comp64272_c0_seq1_3 len=1172 path=[1150:0-1147 2298:1148-1171]	Haliotis_sp_Tri_111928_c0_g1_i1	158	174	yes	no	3	2.0339e-11	117.65	175010000			24
DPPKESDTQVVIQVLR	QVRASDQRDPPKESDT	QVVIQVLRDTQPRFIG	R	D	P	L	R	D	16	1	1822.98	comp107313_c0_seq1_3 len=23161 path=[1:0-25 27:26-687 689:688-1040 51643:1041-1124 47524:1125-1126 1128:1127-2114 2116:2115-2116 2118:2117-3775 3777:3776-4372 4374:4373-4408 4410:4409-4576 4578:4577-4644 4646:4645-4716 4718:4717-6321 6323:6322-6329 6331:6330-6457 6459:6458-7628 7630:7629-8470 8472:8471-10786 52568:10787-10788 52570:10789-10866 52600:10867-11006 52667:11007-11015 11017:11016-11017…	comp107313_c0_seq1_3 len=23161 path=[1:0-25 27:26-687 689:688-1040 51643:1041-1124 47524:1125-1126 1128:1127-2114 2116:2115-2116 2118:2117-3775 3777:3776-4372 4374:4373-4408 4410:4409-4576 4578:4577-4644 4646:4645-4716 4718:4717-6321 6323:6322-6329 6331:6330-6457 6459:6458-7628 7630:7629-8470 8472:8471-10786 52568:10787-10788 52570:10789-10866 52600:10867-11006 52667:11007-11015 11017:11016-11017…	5050	5065	yes	no	3	0.0028021	63.682	391350			1
DPQSLSMSRPSSEYLPR	PLSDYLPRDPQSLSMS	PSSEYLPRDPQSSPRS	R	D	P	P	R	D	17	1	1948.93	Haliotis_sp_Tri_20350_c0_g1_i1;Haliotis_sp_Tri_20347_c0_g1_i1;Haliotis_sp_Tri_20348_c0_g1_i1	Haliotis_sp_Tri_20350_c0_g1_i1	139	155	yes	no	3	0.0021483	62.813	4146400	826		1
DPSIFHIPK	SDINKGIRDPSIFHIP	PSIFHIPKMCREANMT	R	D	P	P	K	M	9	0	1052.57	comp104253_c0_seq4_4 len=1117 path=[18587:0-325 18913:326-676 19264:677-821 19409:822-894 19482:895-995 19583:996-1116]	comp104253_c0_seq4_4 len=1117 path=[18587:0-325 18913:326-676 19264:677-821 19409:822-894 19482:895-995 19583:996-1116]	223	231	yes	yes	2	0.004533	131.62	117680000			12
DPSLSPFTSNFGDSTSNLLDSETVLNEFK	VTEIRIIKDPSLSPFT	ETVLNEFKNWVEAQDF	K	D	P	F	K	N	29	0	3160.47	Haliotis_sp_idb_44147_c0_g1_i1	Haliotis_sp_idb_44147_c0_g1_i1	275	303	yes	yes	3	6.3891e-10	71.297	1694300			1
DPSPPKPTGYFHYR	DVSSVHWKDPSPPKPT	PTGYFHYRWYHDTEAK	K	D	P	Y	R	W	14	1	1660.8	Haliotis_sp_CLC_1485_c0_g1_i1;comp101644_c0_seq1_4 len=3009 path=[1:0-618 620:619-713 715:714-1166 1168:1167-1220 1222:1221-2965 14042:2966-3008];comp101644_c0_seq2_4 len=5041 path=[1:0-618 620:619-713 715:714-1166 1168:1167-1220 1222:1221-2965 2967:2966-5040]	Haliotis_sp_CLC_1485_c0_g1_i1	1230	1243	no	no	3;4	1.4173e-07	124.62	395720000			18
DPSVFNPPAFCK	FGITPGIKDPSVFNPP	FNPPAFCKQNITGDAA	K	D	P	C	K	Q	12	0	1377.64	comp103384_c0_seq2_4 len=1187 path=[1163:0-170 5826:171-172 5828:173-203 1367:204-205 1369:206-224 5878:225-251 5905:252-305 1469:306-345 5962:346-377 2887:378-401 6002:402-403 6004:404-411 6012:412-414 1576:415-415 1577:416-440 1602:441-475 6038:476-481 6044:482-488 1650:489-521 1683:522-525 6072:526-539 6086:540-575 6105:576-589 6119:590-596 1758:597-605 6131:606-615 6141:616-623 2504:624-660 1…	comp103384_c0_seq2_4 len=1187 path=[1163:0-170 5826:171-172 5828:173-203 1367:204-205 1369:206-224 5878:225-251 5905:252-305 1469:306-345 5962:346-377 2887:378-401 6002:402-403 6004:404-411 6012:412-414 1576:415-415 1577:416-440 1602:441-475 6038:476-481 6044:482-488 1650:489-521 1683:522-525 6072:526-539 6086:540-575 6105:576-589 6119:590-596 1758:597-605 6131:606-615 6141:616-623 2504:624-660 1…	219	230	no	no	2	0.0036043	90.614	17857000			0
DPSVFTPPAFCK	FDITLGIKDPSVFTPP	FTPPAFCKQNVTGDTA	K	D	P	C	K	Q	12	0	1364.64	Haliotis_sp_idb_4412_c0_g1_i1	Haliotis_sp_idb_4412_c0_g1_i1	202	213	yes	yes	2	0.0023394	99.5	8317500			2
DPYPTDPYPK	YRKDPYSKDPYPTDPY	YPTDPYPKDPYPPAPQ	K	D	P	P	K	D	10	0	1191.54	comp64297_c0_seq2_6 len=650 path=[1:0-380 382:381-407 409:408-462 1361:463-464 466:465-649];comp64297_c0_seq1_6 len=677 path=[1:0-380 382:381-407 1523:408-434 409:435-489 1361:490-491 466:492-676]	comp64297_c0_seq2_6 len=650 path=[1:0-380 382:381-407 409:408-462 1361:463-464 466:465-649]	44	53	yes	no	2	0.0062425	101.38	66162000			1
DPYSKDPYPTDPYPK	DPEDPYRKDPYSKDPY	YPTDPYPKDPYPPAPQ	K	D	P	P	K	D	15	1	1781.81	comp64297_c0_seq2_6 len=650 path=[1:0-380 382:381-407 409:408-462 1361:463-464 466:465-649];comp64297_c0_seq1_6 len=677 path=[1:0-380 382:381-407 1523:408-434 409:435-489 1361:490-491 466:492-676]	comp64297_c0_seq2_6 len=650 path=[1:0-380 382:381-407 409:408-462 1361:463-464 466:465-649]	39	53	yes	no	3	0.00052466	80.632	23726000			2
DPYTPSVDGWR	EERCDVQRDPYTPSVD	TPSVDGWRNECPKSIR	R	D	P	W	R	N	11	0	1291.58	Haliotis_sp_idb_1052_c0_g1_i1;comp107325_c0_seq2_5 len=23389 path=[1:0-1580 1582:1581-5577 5579:5578-5617 5619:5618-5929 5931:5930-6112 52603:6113-6270 52633:6271-7110 52723:7111-7121 7123:7122-8290 8292:8291-8665 8667:8666-8898 8900:8899-9708 9710:9709-9952 52965:9953-9996 9998:9997-10275 10277:10276-10312 10314:10313-10317 10319:10318-10351 53062:10352-10415 10417:10416-10440 10442:10441-10507 …	Haliotis_sp_idb_1052_c0_g1_i1	624	634	no	no	2	0.0003628	129.89	7534300			1
DQANNDECAFEEK	FVGRVYIRDQANNDEC	DECAFEEKTDEATPYY	R	D	Q	E	K	T	13	0	1568.6	Haliotis_sp_idb_18575_c0_g1_i1;Haliotis_sp_idb_18579_c0_g1_i1	Haliotis_sp_idb_18575_c0_g1_i1	124	136	yes	no	2	9.4508e-07	143.98	135160000			7
DQASWEMAK	TQTVAFLKDQASWEMA	QASWEMAKNTLHHKTS	K	D	Q	A	K	N	9	0	1064.46	Haliotis_sp_idb_7598_c0_g1_i1;Haliotis_sp_Tri_114598_c0_g1_i1	Haliotis_sp_idb_7598_c0_g1_i1	718	726	yes	no	2	0.019384	85.533	161080000			2
DQDIIFHYK	AFIATMPRDQDIIFHY	QDIIFHYKKKVTAFPE	R	D	Q	Y	K	K	9	0	1177.58	Haliotis_sp_idb_26277_c0_g1_i1;comp96136_c0_seq5_5 len=3090 path=[1:0-417 419:418-420 422:421-1744 1746:1745-2463 2465:2464-2631 10180:2632-2772 12595:2773-2790 8923:2791-2814 12621:2815-3089];comp96136_c0_seq3_5 len=3248 path=[1:0-417 419:418-420 422:421-1744 1746:1745-2463 2465:2464-2631 2633:2632-3247]	Haliotis_sp_idb_26277_c0_g1_i1	55	63	yes	no	3	0.027066	63.734	6960500			1
DQDTYFLNK	NLTSTCFKDQDTYFLN	QDTYFLNKYSVPKYYN	K	D	Q	N	K	Y	9	0	1142.52	comp92993_c0_seq1_6 len=1148 path=[1:0-46 48:47-65 4306:66-84 3010:85-125 101:126-158 2567:159-205 2614:206-404 418:405-527 4470:528-529 4472:530-544 2899:545-584 598:585-631 3720:632-635 4514:636-770 784:771-842 4136:843-850 864:851-991 1005:992-1061 1075:1062-1108 1122:1109-1147];comp92993_c0_seq2_6 len=1160 path=[1:0-46 48:47-65 4306:66-84 86:85-99 101:100-132 4371:133-289 291:290-304 306:305-…	comp92993_c0_seq1_6 len=1148 path=[1:0-46 48:47-65 4306:66-84 3010:85-125 101:126-158 2567:159-205 2614:206-404 418:405-527 4470:528-529 4472:530-544 2899:545-584 598:585-631 3720:632-635 4514:636-770 784:771-842 4136:843-850 864:851-991 1005:992-1061 1075:1062-1108 1122:1109-1147]	91	99	no	no	2	0.01964	101.46	148200000			4
DQDVTINAPLR	VTKPISARDQDVTINA	VTINAPLRYSIKKATN	R	D	Q	L	R	Y	11	0	1240.64	Haliotis_sp_Tri_81604_c0_g1_i1;comp103009_c1_seq5_2 len=3553 path=[11089:0-35 12159:36-36 12160:37-288 659:289-412 783:413-591 962:592-605 976:606-2509 2880:2510-3297 3668:3298-3299 3670:3300-3552];comp103009_c1_seq4_2 len=3568 path=[11089:0-35 12159:36-36 12160:37-288 659:289-412 783:413-591 962:592-605 976:606-2509 11231:2510-2524 2880:2525-3312 3668:3313-3314 3670:3315-3567];comp103009_c1_seq3…	Haliotis_sp_Tri_81604_c0_g1_i1	282	292	yes	no	2	0.0015181	97.734	894750			1
DQEIGALTATYTNALR	LCEEMKKRDQEIGALT	ATYTNALRQKSISGRA	R	D	Q	L	R	Q	16	0	1735.87	Haliotis_sp_Tri_129753_c0_g1_i1;comp102930_c0_seq1_5 len=2482 path=[1:0-245 247:246-278 280:279-294 296:295-442 444:443-462 8038:463-516 521:517-619 8120:620-636 5253:637-652 8145:653-741 5172:742-760 764:761-1008 8270:1009-1029 1033:1030-1105 1109:1106-1125 8321:1126-1152 1156:1153-1341 1345:1342-1358 1362:1359-1441 5058:1442-1490 1494:1491-1514 8477:1515-1535 1539:1536-1645 5572:1646-1649 1653:…	Haliotis_sp_Tri_129753_c0_g1_i1	64	79	yes	no	2;3	6.3872e-32	188.47	201270000			21
DQFITILHENAR	HEHQRPDRDQFITILH	TILHENARPGTEWDFK	R	D	Q	A	R	P	12	0	1455.75	Haliotis_sp_idb_18707_c0_g1_i1;Haliotis_sp_Tri_133115_c0_g1_i1	Haliotis_sp_idb_18707_c0_g1_i1	445	456	yes	no	2;3	0.00010276	114.87	147030000			14
DQIEVCHVR	FVTGKVPKDQIEVCHV	QIEVCHVRKLFKSRDT	K	D	Q	V	R	K	9	0	1154.55	Haliotis_sp_Tri_137490_c0_g1_i1;comp97298_c0_seq1_5 len=1379 path=[1862:0-140 2003:141-276 2139:277-300 4970:301-352 6696:353-353 5023:354-418 8496:419-525 5195:526-580 5250:581-738 5408:739-749 5419:750-766 5436:767-972 5642:973-1378]	Haliotis_sp_Tri_137490_c0_g1_i1	78	86	yes	no	2;3	0.017118	82.287	17063000			4
DRLNTQSYTYNSTALDGGR	PFFYGYNKDRLNTQSY	STALDGGRQRVTVVVS	K	D	R	G	R	Q	19	1	2130.99	Haliotis_sp_Tri_31897_c0_g1_i1	Haliotis_sp_Tri_31897_c0_g1_i1	126	144	yes	yes	3	7.1077e-14	132.74	26887000			3
DSAVYTIEYK	KVEVNPAKDSAVYTIE	AVYTIEYKAIKEPRVI	K	D	S	Y	K	A	10	0	1187.57	Haliotis_sp_Tri_12500_c0_g1_i1	Haliotis_sp_Tri_12500_c0_g1_i1	98	107	yes	yes	2	0.0032265	112.13	82834000			2
DSDLPELVQAR	CANMYPPRDSDLPELV	LPELVQARATIQKLIG	R	D	S	A	R	A	11	0	1241.63	comp103103_c0_seq1_2 len=2248 path=[1:0-105 6828:106-677 679:678-699 7040:700-704 706:705-720 722:721-872 7102:873-873 4587:874-888 890:889-1082 1084:1083-1095 1097:1096-1695 1697:1696-1696 1698:1697-1758 7372:1759-1759 7373:1760-1827 7582:1828-1884 1886:1885-1897 1899:1898-1944 4664:1945-1961 1963:1962-2010 2012:2011-2043 7517:2044-2247];Haliotis_sp_Tri_74375_c0_g1_i1	comp103103_c0_seq1_2 len=2248 path=[1:0-105 6828:106-677 679:678-699 7040:700-704 706:705-720 722:721-872 7102:873-873 4587:874-888 890:889-1082 1084:1083-1095 1097:1096-1695 1697:1696-1696 1698:1697-1758 7372:1759-1759 7373:1760-1827 7582:1828-1884 1886:1885-1897 1899:1898-1944 4664:1945-1961 1963:1962-2010 2012:2011-2043 7517:2044-2247]	528	538	yes	no	2	0.00048382	110.39	110020000			14
DSGPCYADIPR	RQVCTLPKDSGPCYAD	PCYADIPRFYFDYRKG	K	D	S	P	R	F	11	0	1249.54	Haliotis_sp_CLC_1047_c0_g1_i1;comp51373_c0_seq1_3 len=516 path=[494:0-83 578:84-515]	Haliotis_sp_CLC_1047_c0_g1_i1	32	42	yes	no	2	0.0010027	113.38	1779300000			29
DSLHANLQQMDSLHANLQQR	LHANLQQRDSLHANLQ	LHANLQQRDSLHANLQ	R	D	S	Q	R	D	20	0	2318.12	tr|F8J3D2|F8J3D2_HALLA Perlucin C protein OS=Haliotis laevigata GN=perlucin C PE=2 SV=1;tr|F8J3D1|F8J3D1_HALLA Perlucin B protein OS=Haliotis laevigata GN=perlucin B PE=2 SV=1	tr|F8J3D2|F8J3D2_HALLA Perlucin C protein OS=Haliotis laevigata GN=perlucin C PE=2 SV=1	164	183	yes	no	2;3;4	4.8855e-51	185.09	6929700000	885		228
DSLHANLQQR	LHANLQQRDSLHANLQ	LHANLQQR________	R	D	S	Q	R	-	10	0	1180.59	sp|P82596|PLC_HALLA Perlucin OS=Haliotis laevigata PE=1 SV=3;Haliotis_sp_Tri_110681_c0_g1_i1;tr|F8J3D2|F8J3D2_HALLA Perlucin C protein OS=Haliotis laevigata GN=perlucin C PE=2 SV=1;tr|F8J3D1|F8J3D1_HALLA Perlucin B protein OS=Haliotis laevigata GN=perlucin B PE=2 SV=1	sp|P82596|PLC_HALLA Perlucin OS=Haliotis laevigata PE=1 SV=3	146	155	no	no	2;3	3.2776e-11	205.09	12111000000			93
DSSHIGGVYK	DSEVFFKKDSSHIGGV	SHIGGVYKKALFKEYT	K	D	S	Y	K	K	10	0	1061.51	comp101565_c0_seq1_5 len=4906 path=[4884:0-315 5200:316-677 5562:678-679 5564:680-934 5819:935-1335 6220:1336-1351 6236:1352-1360 6245:1361-1686 6571:1687-2756 11796:2757-2778 7663:2779-2791 7676:2792-2983 11874:2984-2994 11976:2995-3219 11911:3220-3226 8111:3227-3524 8409:3525-3541 8426:3542-3808 8693:3809-3841 8726:3842-4905];Haliotis_sp_idb_10164_c0_g1_i1	comp101565_c0_seq1_5 len=4906 path=[4884:0-315 5200:316-677 5562:678-679 5564:680-934 5819:935-1335 6220:1336-1351 6236:1352-1360 6245:1361-1686 6571:1687-2756 11796:2757-2778 7663:2779-2791 7676:2792-2983 11874:2984-2994 11976:2995-3219 11911:3220-3226 8111:3227-3524 8409:3525-3541 8426:3542-3808 8693:3809-3841 8726:3842-4905]	528	537	no	no	2;3	0.01952	93.667	14805000			1
DSSHIGGVYKK	DSEVFFKKDSSHIGGV	HIGGVYKKALFKEYTG	K	D	S	K	K	A	11	1	1189.61	comp101565_c0_seq1_5 len=4906 path=[4884:0-315 5200:316-677 5562:678-679 5564:680-934 5819:935-1335 6220:1336-1351 6236:1352-1360 6245:1361-1686 6571:1687-2756 11796:2757-2778 7663:2779-2791 7676:2792-2983 11874:2984-2994 11976:2995-3219 11911:3220-3226 8111:3227-3524 8409:3525-3541 8426:3542-3808 8693:3809-3841 8726:3842-4905];Haliotis_sp_idb_10164_c0_g1_i1	comp101565_c0_seq1_5 len=4906 path=[4884:0-315 5200:316-677 5562:678-679 5564:680-934 5819:935-1335 6220:1336-1351 6236:1352-1360 6245:1361-1686 6571:1687-2756 11796:2757-2778 7663:2779-2791 7676:2792-2983 11874:2984-2994 11976:2995-3219 11911:3220-3226 8111:3227-3524 8409:3525-3541 8426:3542-3808 8693:3809-3841 8726:3842-4905]	528	538	no	no	3	0.0032306	103.31	2801500			1
DSTLIMQLLR	TLSEESYKDSTLIMQL	TLIMQLLRDNLTLWTS	K	D	S	L	R	D	10	0	1188.65	Haliotis_sp_CLC_3369_c0_g1_i1;comp94743_c0_seq3_1 len=3288 path=[1:0-118 120:119-135 137:136-359 361:360-789 791:790-808 810:809-1376 1379:1377-2507 2510:2508-2527 2530:2528-3000 3003:3001-3016 9096:3017-3287];comp111239_c0_seq1_1 len=1999 path=[1977:0-1998];comp299622_c0_seq1_6 len=453 path=[431:0-452];comp160034_c0_seq1_5 len=290 path=[268:0-289];comp64599_c0_seq2_6 len=1464 path=[3017:0-1301 2…	Haliotis_sp_CLC_3369_c0_g1_i1	251	260	no	no	2	0.00060101	123.86	106830000	185;228		25
DSVLASAIDYIGTHYPGTLTTTAAMK	GIANDIQKDSVLASAI	LTTTAAMKTGKQLWSS	K	D	S	M	K	T	26	0	2696.34	Haliotis_sp_Tri_81534_c0_g1_i1;comp94293_c0_seq2_1 len=1793 path=[1:0-646 648:647-670 672:671-1284 1286:1285-1421 1423:1422-1448 1450:1449-1792]	Haliotis_sp_Tri_81534_c0_g1_i1	232	257	yes	no	3	4.694e-25	117.61	7884600	865		2
DSVLTGLTEMR	KYYTATERDSVLTGLT	LTGLTEMRYVFVHRSD	R	D	S	M	R	Y	11	0	1220.61	Haliotis_sp_Tri_12500_c0_g1_i1	Haliotis_sp_Tri_12500_c0_g1_i1	315	325	yes	yes	2	0.00017822	127.51	152250000	788		14
DSYMIYVGGK	RLSVKVLKDSYMIYVG	YMIYVGGKMVSDFPST	K	D	S	G	K	M	10	0	1131.53	Haliotis_sp_idb_13824_c0_g1_i1	Haliotis_sp_idb_13824_c0_g1_i1	957	966	yes	yes	2	0.00060087	123.86	90425000	458		6
DSYVGDEAQSK	VMVGMGQKDSYVGDEA	VGDEAQSKRGILTLKY	K	D	S	S	K	R	11	0	1197.52	Haliotis_sp_Tri_131427_c0_g1_i1;tr|Q6U1K1|Q6U1K1_HALDH Actin OS=Haliotis discus hannai PE=2 SV=1;tr|B3TK83|B3TK83_HALDV Beta-actin 2 OS=Haliotis diversicolor PE=2 SV=1;tr|Q256S1|Q256S1_HALTU Actin OS=Haliotis tuberculata GN=actin PE=2 SV=1;tr|B3SNT2|B3SNT2_HALDV Actin OS=Haliotis diversicolor PE=2 SV=1;comp103470_c1_seq20_6 len=1319 path=[18001:0-239 25907:240-242 1593:243-278 25943:279-283 25948…	Haliotis_sp_Tri_131427_c0_g1_i1	52	62	no	no	2	0.0012775	110.08	32422000			7
DSYVGDEAQSKR	VMVGMGQKDSYVGDEA	GDEAQSKRGILTLKYP	K	D	S	K	R	G	12	1	1353.62	Haliotis_sp_Tri_131427_c0_g1_i1;tr|Q6U1K1|Q6U1K1_HALDH Actin OS=Haliotis discus hannai PE=2 SV=1;tr|B3TK83|B3TK83_HALDV Beta-actin 2 OS=Haliotis diversicolor PE=2 SV=1;tr|Q256S1|Q256S1_HALTU Actin OS=Haliotis tuberculata GN=actin PE=2 SV=1;tr|B3SNT2|B3SNT2_HALDV Actin OS=Haliotis diversicolor PE=2 SV=1;comp103470_c1_seq20_6 len=1319 path=[18001:0-239 25907:240-242 1593:243-278 25943:279-283 25948…	Haliotis_sp_Tri_131427_c0_g1_i1	52	63	no	no	2;3	0.0012421	108.56	5944500			6
DTCPVFPVK	DDDENDDKDTCPVFPV	TCPVFPVKIKKNVITV	K	D	T	V	K	I	9	0	1061.52	Haliotis_sp_idb_55709_c0_g1_i1;Haliotis_sp_Tri_52153_c0_g1_i1	Haliotis_sp_idb_55709_c0_g1_i1	623	631	yes	no	2	0.019568	101.54	29289000			4
DTPAQTVICLPGSR	IYDRCTKKDTPAQTVI	VICLPGSRALIPHPEN	K	D	T	S	R	A	14	0	1513.76	Haliotis_sp_Tri_109450_c0_g1_i1;comp101252_c0_seq3_2 len=1445 path=[12575:0-38 12614:39-47 12623:48-159 12735:160-162 12738:163-166 12742:167-571 13147:572-810 13386:811-817 13393:818-863 13439:864-947 13523:948-949 13525:950-1444];Haliotis_sp_Tri_109451_c0_g1_i1	Haliotis_sp_Tri_109450_c0_g1_i1	81	94	yes	no	2;3	2.8282e-07	128.95	352360000			13
DTSEVEWHNFHLSHR	RSWRTLSKDTSEVEWH	HNFHLSHRDVIKTKLR	K	D	T	H	R	D	15	0	1892.86	Haliotis_sp_idb_1052_c0_g1_i1;comp90611_c2_seq1_4 len=4221 path=[4199:0-140 4340:141-165 4365:166-221 4421:222-231 4431:232-544 4744:545-3216 7416:3217-3473 17178:3474-4220]	Haliotis_sp_idb_1052_c0_g1_i1	3445	3459	yes	no	3	0.000776	71.98	17995000			1
DTSSPYIYAK	GGFYECTRDTSSPYIY	SSPYIYAKPMCCPHKH	R	D	T	A	K	P	10	0	1143.54	Haliotis_sp_CLC_303_c0_g1_i1	Haliotis_sp_CLC_303_c0_g1_i1	439	448	yes	yes	2	0.042146	79.148	594290000			3
DTSSPYIYAKPMCCPHK	GGFYECTRDTSSPYIY	KPMCCPHKHRFNSKRG	R	D	T	H	K	H	17	1	2053.91	Haliotis_sp_CLC_303_c0_g1_i1	Haliotis_sp_CLC_303_c0_g1_i1	439	455	yes	yes	3	0.00019777	74.789	40668000	404		4
DTTTGFNVFMGR	RPFMYVLRDTTTGFNV	GFNVFMGRCIRP____	R	D	T	G	R	C	12	0	1344.61	Haliotis_sp_idb_22405_c0_g1_i1;comp99282_c0_seq1_3 len=1955 path=[1:0-70 72:71-123 125:124-130 132:131-624 5781:625-632 634:633-738 740:739-761 763:762-851 853:852-871 873:872-925 927:926-927 929:928-1007 1009:1008-1029 1031:1030-1300 6026:1301-1321 1325:1322-1333 1337:1334-1578 1582:1579-1608 1613:1609-1763 1768:1764-1806 1811:1807-1831 6183:1832-1891 1896:1892-1954]	Haliotis_sp_idb_22405_c0_g1_i1	461	472	yes	no	2	0.009006	73.435	20570000	262		1
DTVTIVWEAPTAR	TQSVSRGRDTVTIVWE	VWEAPTARELDLETIQ	R	D	T	A	R	E	13	0	1457.75	Haliotis_sp_Tri_61496_c0_g1_i1	Haliotis_sp_Tri_61496_c0_g1_i1	140	152	yes	yes	2	1.0801e-06	122.46	34005000			5
DVADALVQIGK	TNGMINWKDVADALVQ	DALVQIGKVLNWLMKF	K	D	V	G	K	V	11	0	1127.62	Haliotis_sp_Tri_2746_c0_g1_i1;Haliotis_sp_Tri_17455_c0_g1_i1;tr|A0A0B4VCR4|A0A0B4VCR4_HALAI Glycine-rich boundary protein OS=Haliotis asinina GN=GRBP PE=2 SV=1	Haliotis_sp_Tri_2746_c0_g1_i1	182	192	yes	no	2	0.0003628	129.89	1519300000			22
DVIIAESGSIAVEKPFAVEK	NPGDKPAKDVIIAESG	EKPFAVEKKAAD____	K	D	V	E	K	K	20	1	2101.13	Haliotis_sp_Tri_97777_c0_g1_i1;comp88441_c0_seq3_1 len=1542 path=[1563:0-601 2165:602-827 4392:828-847 3856:848-849 2456:850-877 2484:878-1541];comp88441_c0_seq2_1 len=1583 path=[1563:0-601 2165:602-827 4392:828-847 4412:848-890 2456:891-918 2484:919-1582];comp88441_c0_seq4_2 len=1294 path=[3125:0-353 2165:354-579 4392:580-599 3856:600-601 2456:602-629 2484:630-1293];comp88441_c0_seq1_2 len=1335 …	Haliotis_sp_Tri_97777_c0_g1_i1	185	204	yes	no	3	1.193e-10	99.407	2307200			1
DVLLYHVLSGEVYSTQLTNELVAK	LNNVTILKDVLLYHVL	LTNELVAKSLSNGLPI	K	D	V	A	K	S	24	0	2690.42	Haliotis_sp_Tri_78397_c0_g1_i1;comp24679_c0_seq1_5 len=1229 path=[1207:0-1228]	Haliotis_sp_Tri_78397_c0_g1_i1	102	125	yes	no	3	2.6043e-71	181.85	13497000			2
DVNAAIATIK	YRGDVVPKDVNAAIAT	NAAIATIKTKRTIQFV	K	D	V	I	K	T	10	0	1014.57	comp103717_c1_seq2_5 len=1575 path=[17181:0-94 3209:95-106 3221:107-112 3227:113-118 3233:119-121 12056:122-129 6840:130-130 6841:131-145 6856:146-151 6862:152-166 6877:167-193 3452:194-223 15079:224-226 15082:227-259 310:260-280 331:281-283 10631:284-322 373:323-385 436:386-511 562:512-538 589:539-544 595:545-553 14119:554-577 628:578-583 634:584-590 641:591-619 670:620-628 679:629-682 733:683-6…	comp103717_c1_seq2_5 len=1575 path=[17181:0-94 3209:95-106 3221:107-112 3227:113-118 3233:119-121 12056:122-129 6840:130-130 6841:131-145 6856:146-151 6862:152-166 6877:167-193 3452:194-223 15079:224-226 15082:227-259 310:260-280 331:281-283 10631:284-322 373:323-385 436:386-511 562:512-538 589:539-544 595:545-553 14119:554-577 628:578-583 634:584-590 641:591-619 670:620-628 679:629-682 733:683-6…	384	393	no	no	2	0.018598	88.596	244970000			4
DVNSGLVGPLVICR	FSDVNPVKDVNSGLVG	VGPLVICRKGALELVR	K	D	V	C	R	K	14	0	1497.8	comp101565_c0_seq1_5 len=4906 path=[4884:0-315 5200:316-677 5562:678-679 5564:680-934 5819:935-1335 6220:1336-1351 6236:1352-1360 6245:1361-1686 6571:1687-2756 11796:2757-2778 7663:2779-2791 7676:2792-2983 11874:2984-2994 11976:2995-3219 11911:3220-3226 8111:3227-3524 8409:3525-3541 8426:3542-3808 8693:3809-3841 8726:3842-4905];Haliotis_sp_idb_10164_c0_g1_i1	comp101565_c0_seq1_5 len=4906 path=[4884:0-315 5200:316-677 5562:678-679 5564:680-934 5819:935-1335 6220:1336-1351 6236:1352-1360 6245:1361-1686 6571:1687-2756 11796:2757-2778 7663:2779-2791 7676:2792-2983 11874:2984-2994 11976:2995-3219 11911:3220-3226 8111:3227-3524 8409:3525-3541 8426:3542-3808 8693:3809-3841 8726:3842-4905]	1009	1022	no	no	2	6.1268e-07	127.02	87306000			16
DVQVGVEGDFVPAVSMK	SVDGKDLKDVQVGVEG	FVPAVSMKGPMAVRTV	K	D	V	M	K	G	17	0	1775.88	Haliotis_sp_idb_2772_c0_g1_i1;Haliotis_sp_Tri_120379_c0_g1_i1;Haliotis_sp_Tri_120377_c0_g1_i1	Haliotis_sp_idb_2772_c0_g1_i1	2047	2063	no	no	2;3	0.00022931	75.682	48601000	577		4
DVSGANVDNVIHPGIVLK	TDKNNNLKDVSGANVD	IHPGIVLKDVKQGKYE	K	D	V	L	K	D	18	0	1845.99	Haliotis_sp_idb_44689_c0_g1_i1;Haliotis_sp_idb_44690_c0_g1_i1;Haliotis_sp_Tri_29190_c0_g1_i1	Haliotis_sp_idb_44689_c0_g1_i1	572	589	yes	no	2;3;4	4.9769e-83	265.27	12719000000			85
DVSLFEIPSYCYA	NNVFPGVKDVSLFEIP	EIPSYCYA________	K	D	V	Y	A	-	13	0	1562.7	Haliotis_sp_idb_52687_c0_g1_i1	Haliotis_sp_idb_52687_c0_g1_i1	217	229	yes	yes	2	0.00066865	103.08	5700700000			17
DVVEVVLQSPR	YEQGKLRKDVVEVVLQ	EVVLQSPRGSEQTDPP	K	D	V	P	R	G	11	0	1239.68	Haliotis_sp_Tri_99928_c0_g1_i1;comp100001_c0_seq2_1 len=4276 path=[1:0-167 169:168-182 184:183-477 479:478-674 676:675-2699 2701:2700-3395 3397:3396-3406 3408:3407-4049 10984:4050-4091 4093:4092-4275];comp100001_c0_seq3_3 len=4359 path=[1:0-167 8976:168-250 169:251-265 184:266-560 479:561-757 676:758-2782 2701:2783-3478 3397:3479-3489 3408:3490-4132 10984:4133-4174 4093:4175-4358]	Haliotis_sp_Tri_99928_c0_g1_i1	367	377	yes	no	2	1.334e-07	147.91	22844000			4
DWGESAHGPFR	NVQRDWPRDWGESAHG	ESAHGPFRAMRLGSLR	R	D	W	F	R	A	11	0	1257.55	Haliotis_sp_CLC_123_c0_g1_i1;Haliotis_sp_idb_32947_c0_g1_i1	Haliotis_sp_CLC_123_c0_g1_i1	262	272	yes	no	2;3	0.00058806	122.69	105500000			8
DYAADIHR	LILPFDVRDYAADIHR	DYAADIHRFVKNVFKA	R	D	Y	H	R	F	8	0	959.446	Haliotis_sp_idb_19016_c0_g1_i1;comp42014_c1_seq1_2 len=281 path=[1713:0-280]	Haliotis_sp_idb_19016_c0_g1_i1	364	371	yes	no	2;3	0.0097493	160.63	103130000			12
DYDTDEDDGFYGGDDR	DYDSLGSRDYDTDEDD	GFYGGDDRIRLRLMHR	R	D	Y	D	R	I	16	0	1853.65	Haliotis_sp_idb_55709_c0_g1_i1;Haliotis_sp_Tri_52153_c0_g1_i1	Haliotis_sp_idb_55709_c0_g1_i1	565	580	yes	no	2	5.7874e-24	171.46	178850000			9
DYDTDEDDGFYGGDDRIR	DYDSLGSRDYDTDEDD	YGGDDRIRLRLMHRLQ	R	D	Y	I	R	L	18	1	2122.84	Haliotis_sp_idb_55709_c0_g1_i1;Haliotis_sp_Tri_52153_c0_g1_i1	Haliotis_sp_idb_55709_c0_g1_i1	565	582	yes	no	3	2.1164e-11	105.28	10598000			1
DYFQSQSDLAVK	GVLDESERDYFQSQSD	SQSDLAVKAMQQQRFG	R	D	Y	V	K	A	12	0	1399.66	Haliotis_sp_idb_14124_c0_g1_i1;comp92385_c0_seq9_2 len=1818 path=[1888:0-182 2079:183-1063 2960:1064-1153 14336:1154-1154 14337:1155-1156 3053:1157-1327 3224:1328-1817];comp92385_c0_seq6_2 len=1827 path=[1888:0-182 2079:183-1063 13813:1064-1068 8062:1069-1163 14337:1164-1165 3053:1166-1336 3224:1337-1826];Haliotis_sp_idb_14126_c0_g1_i1;comp92385_c0_seq4_2 len=1131 path=[1888:0-182 2079:183-1063 1…	Haliotis_sp_idb_14124_c0_g1_i1	264	275	yes	no	2	0.0033528	95.094	49280000			2
DYMLKPFFNHEVFHVAGSWWPNK	GFRMEETRDYMLKPFF	AGSWWPNKLQGWSEAA	R	D	Y	N	K	L	23	1	2848.36	Haliotis_sp_Tri_25106_c0_g1_i1	Haliotis_sp_Tri_25106_c0_g1_i1	496	518	yes	yes	4;5	2.4813e-24	119.41	34333000	829		5
DYMLKPFPDHDVFHVSGSWWPNK	GFNMEQTRDYMLKPFP	SGSWWPNKLQSWSEAA	R	D	Y	N	K	L	23	1	2801.31	Haliotis_sp_idb_20988_c0_g1_i1;comp406429_c0_seq1_3 len=209 path=[187:0-208]	Haliotis_sp_idb_20988_c0_g1_i1	429	451	yes	no	4;5	5.0933e-09	89.721	86679000	521		7
DYPNTYPNQPQPQPQPQPQPQQRPQPR	APPAGAVRDYPNTYPN	PQQRPQPRPQQPPQQV	R	D	Y	P	R	P	27	1	3223.55	Haliotis_sp_idb_4071_c0_g1_i1;Haliotis_sp_idb_4065_c0_g1_i1	Haliotis_sp_idb_4071_c0_g1_i1	513	539	yes	no	3	5.5405e-17	103.84	150920000			4
DYRDEESGLR	RSLQAHWKDYRDEESG	RDEESGLRCYHVSLVK	K	D	Y	L	R	C	10	1	1238.55	Haliotis_sp_idb_1052_c0_g1_i1;comp107325_c0_seq2_5 len=23389 path=[1:0-1580 1582:1581-5577 5579:5578-5617 5619:5618-5929 5931:5930-6112 52603:6113-6270 52633:6271-7110 52723:7111-7121 7123:7122-8290 8292:8291-8665 8667:8666-8898 8900:8899-9708 9710:9709-9952 52965:9953-9996 9998:9997-10275 10277:10276-10312 10314:10313-10317 10319:10318-10351 53062:10352-10415 10417:10416-10440 10442:10441-10507 …	Haliotis_sp_idb_1052_c0_g1_i1	4597	4606	no	no	3	0.014074	78.488	12986000			1
DYTQPAIEIAVQAQDDR	SVRQLPERDYTQPAIE	AVQAQDDRSQVELFLD	R	D	Y	D	R	S	17	0	1931.92	Haliotis_sp_idb_1052_c0_g1_i1;comp90611_c0_seq1_2 len=3646 path=[8397:0-3645]	Haliotis_sp_idb_1052_c0_g1_i1	2703	2719	no	no	3	0.00013394	76.526	1469200			1
DYVEIFDGTTSTSPNLGR	PQSEGCTKDYVEIFDG	STSPNLGRVCGQTKLT	K	D	Y	G	R	V	18	0	1970.92	Haliotis_sp_idb_26594_c0_g1_i1;comp97362_c0_seq6_5 len=2670 path=[2648:0-275 2924:276-288 2937:289-685 18235:686-1160 18339:1161-1166 3815:1167-1550 4199:1551-1828 4477:1829-2197 4846:2198-2213 4862:2214-2245 4894:2246-2263 18635:2264-2270 18642:2271-2272 4921:2273-2669];comp97362_c0_seq3_5 len=2826 path=[2648:0-275 2924:276-288 2937:289-685 18235:686-1160 18339:1161-1166 15825:1167-1322 3815:132…	Haliotis_sp_idb_26594_c0_g1_i1	326	343	yes	no	2	1.6261e-24	149.99	38538000			5
DYVPDDLHPLLEHIGTGLLGAFK	PLLKRQKKDYVPDDLH	TGLLGAFKHAVGGDDH	K	D	Y	F	K	H	23	0	2519.31	Haliotis_sp_idb_44191_c0_g1_i1;comp96813_c0_seq1_5 len=1118 path=[1108:0-120 1229:121-127 1236:128-160 1269:161-303 2442:304-331 1440:332-567 3927:568-586 3943:587-696 1805:697-718 1827:719-822 1931:823-826 1935:827-903 4073:904-925 2034:926-940 4085:941-957 2066:958-981 4116:982-1025 2134:1026-1041 2150:1042-1071 2670:1072-1117]	Haliotis_sp_idb_44191_c0_g1_i1	324	346	yes	no	4	9.4125e-08	88.555	12442000			2
EAAENSLVAYK	FATGNDRKEAAENSLV	ENSLVAYKAASDIAMT	K	E	A	Y	K	A	11	0	1193.59	Haliotis_sp_CLC_3369_c0_g1_i1;comp94743_c0_seq3_1 len=3288 path=[1:0-118 120:119-135 137:136-359 361:360-789 791:790-808 810:809-1376 1379:1377-2507 2510:2508-2527 2530:2528-3000 3003:3001-3016 9096:3017-3287];comp111239_c0_seq1_1 len=1999 path=[1977:0-1998]	Haliotis_sp_CLC_3369_c0_g1_i1	178	188	yes	no	2	0.0003628	129.89	139460000			7
EAEAGISQR	DTLSRSTREAEAGISQ	AEAGISQRLISEVDPS	R	E	A	Q	R	L	9	0	959.467	Haliotis_sp_CLC_8154_c0_g1_i1	Haliotis_sp_CLC_8154_c0_g1_i1	46	54	yes	yes	2	0.041865	99.815	0			1
EAFDQSHQLFDAQIQNMDR	TVVSSSYKEAFDQSHQ	AQIQNMDRLQLLAQGN	K	E	A	D	R	L	19	0	2292.02	Haliotis_sp_Tri_45070_c0_g1_i1	Haliotis_sp_Tri_45070_c0_g1_i1	773	791	yes	yes	3	1.6676e-25	149.63	66000000	839		4
EAFENLLR	VTMIRYLREAFENLLR	EAFENLLRKATWMDEQ	R	E	A	L	R	K	8	0	990.513	comp92980_c1_seq2_3 len=2514 path=[1:0-833 835:834-850 852:851-1152 1154:1153-1162 6714:1163-1742 1744:1743-1759 1761:1760-1883 1885:1884-1901 1903:1902-2475 2477:2476-2513]	comp92980_c1_seq2_3 len=2514 path=[1:0-833 835:834-850 852:851-1152 1154:1153-1162 6714:1163-1742 1744:1743-1759 1761:1760-1883 1885:1884-1901 1903:1902-2475 2477:2476-2513]	253	260	yes	yes	2	0.016846	144.38	25290000			2
EAFFVDVLSSVR	INSGKTYREAFFVDVL	VDVLSSVRVLRYFAGF	R	E	A	V	R	V	12	0	1367.71	Haliotis_sp_idb_39269_c0_g1_i1;comp101668_c0_seq7_2 len=1636 path=[5406:0-67 5663:68-68 5664:69-171 5767:172-681 836:682-720 7215:721-1201 7696:1202-1635];Haliotis_sp_CLC_7643_c0_g1_i1;comp101668_c0_seq3_3 len=1667 path=[10817:0-99 5664:100-202 5767:203-712 836:713-751 7215:752-1232 7696:1233-1666];comp101668_c0_seq4_2 len=1825 path=[5406:0-67 5474:68-256 5663:257-257 5664:258-360 5767:361-870 83…	Haliotis_sp_idb_39269_c0_g1_i1	122	133	yes	no	2	0.00071432	96.067	10452000			6
EAFLTSMNR	IKMSRPAREAFLTSMN	AFLTSMNRGAKSKISR	R	E	A	N	R	G	9	0	1067.51	Haliotis_sp_idb_5896_c0_g1_i1	Haliotis_sp_idb_5896_c0_g1_i1	746	754	yes	yes	2	0.006704	104.2	96248000	697		2
EAFNAAYLELGGLGER	QPIDDSFREAFNAAYL	ELGGLGERVLGFCDYF	R	E	A	E	R	V	16	0	1708.84	Haliotis_sp_Tri_91277_c0_g1_i1;comp95743_c0_seq1_6 len=5098 path=[5078:0-84 5164:85-530 5610:531-550 5630:551-778 5858:779-851 5931:852-866 5946:867-921 6002:922-3952 9033:3953-3968 9049:3969-5097];tr|Q5XPR3|Q5XPR3_HALTU NaK-ATPase alpha subunit (Fragment) OS=Haliotis tuberculata PE=2 SV=1	Haliotis_sp_Tri_91277_c0_g1_i1	545	560	yes	no	2;3	3.9559e-24	165.89	56649000			18
EAFQSASPYLAR	IAMTTSEREAFQSASP	SASPYLARKCLKMDVL	R	E	A	A	R	K	12	0	1338.66	Haliotis_sp_idb_38838_c0_g1_i1	Haliotis_sp_idb_38838_c0_g1_i1	166	177	yes	yes	2;3	1.0516e-06	147.26	489920000			13
EAGFLSYYEICALINAGTPVHR	GTAGQYTREAGFLSYY	NAGTPVHRIASQRVPY	R	E	A	H	R	I	22	0	2480.22	Haliotis_sp_idb_32310_c0_g1_i1;comp56242_c0_seq1_1 len=455 path=[1:0-454]	Haliotis_sp_idb_32310_c0_g1_i1	303	324	yes	no	3	3.4125e-41	163.95	17793000			5
EAGQTNDVVFR	IGEKLDEREAGQTNDV	QTNDVVFRQTKAIADN	R	E	A	F	R	Q	11	0	1234.59	Haliotis_sp_Tri_27896_c0_g1_i1;comp90883_c0_seq1_3 len=1777 path=[1756:0-886 2643:887-888 2645:889-960 2717:961-1284 3041:1285-1288 3045:1289-1443 3201:1444-1543 4477:1544-1544 3302:1545-1554 3312:1555-1621 4524:1622-1626 3589:1627-1648 3406:1649-1649 3407:1650-1776]	Haliotis_sp_Tri_27896_c0_g1_i1	158	168	yes	no	2	0.019842	81.525	40310000			1
EAIEWSWR	TRVGQITREAIEWSWR	EAIEWSWRRFLHLIFP	R	E	A	W	R	R	8	0	1075.51	Haliotis_sp_Tri_63049_c0_g1_i1	Haliotis_sp_Tri_63049_c0_g1_i1	287	294	yes	yes	2	0.024761	99.442	0			1
EAISGNVALLK	GDLSGMKREAISGNVA	SGNVALLKPAKGSSTS	R	E	A	L	K	P	11	0	1113.64	Haliotis_sp_idb_2772_c0_g1_i1;Haliotis_sp_Tri_120379_c0_g1_i1	Haliotis_sp_idb_2772_c0_g1_i1	1503	1513	no	no	2	0.0012517	110.39	32866000			3
EAISGNVALLKPAK	GDLSGMKREAISGNVA	VALLKPAKGSSTSGSP	R	E	A	A	K	G	14	1	1409.82	Haliotis_sp_idb_2772_c0_g1_i1;Haliotis_sp_Tri_120379_c0_g1_i1	Haliotis_sp_idb_2772_c0_g1_i1	1503	1516	no	no	2;3	2.7711e-07	142.39	715450000			20
EALASSLMGLFEK	YKVPSNEKEALASSLM	SLMGLFEKRRFKNFLT	K	E	A	E	K	R	13	0	1394.71	Haliotis_sp_Tri_100026_c0_g1_i1;comp90707_c0_seq1_2 len=3314 path=[3292:0-2269 5562:2270-2411 5704:2412-2719 6012:2720-3313]	Haliotis_sp_Tri_100026_c0_g1_i1	126	138	yes	no	2	0.014759	62.287	7767300			1
EALEDRIDTITDDR	DTPWDNMREALEDRID	IDTITDDRTPDDQDDL	R	E	A	D	R	T	14	1	1660.79	Haliotis_sp_idb_22086_c0_g1_i1;Haliotis_sp_idb_42421_c0_g1_i1	Haliotis_sp_idb_22086_c0_g1_i1	530	543	no	no	2;3	1.4322e-38	240.46	1084100000			22
EAQQEMLLKPGSAPVAGFR	YSDFTLKKEAQQEMLL	SAPVAGFRTVTDHNKR	K	E	A	F	R	T	19	1	2028.05	Haliotis_sp_idb_39194_c0_g1_i1	Haliotis_sp_idb_39194_c0_g1_i1	58	76	yes	yes	3	3.1962e-14	106.57	75689000	655		4
EAVEGIPSTHTQAPLEINLVSK	FQMSGDVKEAVEGIPS	LEINLVSKPVTSSSSL	K	E	A	S	K	P	22	0	2332.23	Haliotis_sp_Tri_120379_c0_g1_i1;Haliotis_sp_Tri_120377_c0_g1_i1	Haliotis_sp_Tri_120379_c0_g1_i1	2238	2259	no	no	3	4.7279e-07	75.773	32158000			2
EAVGVAQHHDAVSGTEK	TYNIEILKEAVGVAQH	DAVSGTEKQAVAYDYA	K	E	A	E	K	Q	17	0	1733.83	Haliotis_sp_idb_16122_c0_g1_i1;comp90174_c0_seq4_3 len=3377 path=[1:0-592 594:593-672 674:673-712 714:713-2863 2865:2864-3094 3096:3095-3095 3097:3096-3376]	Haliotis_sp_idb_16122_c0_g1_i1	424	440	yes	no	3	3.2902e-12	140.8	31371000			6
EAVTCYSGLSCPAPK	NITRCNSKEAVTCYSG	GLSCPAPKGLFPHPRD	K	E	A	P	K	G	15	0	1638.74	Haliotis_sp_CLC_4146_c0_g1_i1;comp87152_c0_seq1_4 len=1152 path=[1:0-8 10:9-10 12:11-34 36:35-35 37:36-59 61:60-303 305:304-306 308:307-330 332:331-879 881:880-903 905:904-1151]	Haliotis_sp_CLC_4146_c0_g1_i1	286	300	yes	no	2;3	1.3081e-19	190.27	10683000000			46
EAVTCYSGLSCPAPKGLFPHPR	NITRCNSKEAVTCYSG	KGLFPHPRDNTKFLSC	K	E	A	P	R	D	22	1	2443.18	Haliotis_sp_CLC_4146_c0_g1_i1;comp87152_c0_seq1_4 len=1152 path=[1:0-8 10:9-10 12:11-34 36:35-35 37:36-59 61:60-303 305:304-306 308:307-330 332:331-879 881:880-903 905:904-1151]	Haliotis_sp_CLC_4146_c0_g1_i1	286	307	yes	no	3	1.4491e-13	98.175	5317900			2
EAYDKMDVNDDNTVTFGEFK	DNILECVREAYDKMDV	TVTFGEFKKFCDKIDG	R	E	A	F	K	K	20	1	2337.01	Haliotis_sp_Tri_137490_c0_g1_i1;comp97298_c0_seq1_5 len=1379 path=[1862:0-140 2003:141-276 2139:277-300 4970:301-352 6696:353-353 5023:354-418 8496:419-525 5195:526-580 5250:581-738 5408:739-749 5419:750-766 5436:767-972 5642:973-1378];comp97298_c0_seq3_5 len=689 path=[7054:0-76 5436:77-282 5642:283-688]	Haliotis_sp_Tri_137490_c0_g1_i1	16	35	yes	no	3	0.00014453	61.942	45923000	249		1
EAYNYLHDALVWEHATGR	FLARYASREAYNYLHD	VWEHATGRFGALIGLI	R	E	A	G	R	F	18	0	2144.01	Haliotis_sp_idb_20988_c0_g1_i1;Haliotis_sp_idb_20996_c0_g1_i1	Haliotis_sp_idb_20988_c0_g1_i1	149	166	yes	no	3;4	7.5431e-50	185.85	3277000000			48
ECLFPQVFDPR	GNLNKFVRECLFPQVF	FPQVFDPRDNTCKDRQ	R	E	C	P	R	D	11	0	1406.67	Haliotis_sp_idb_1745_c0_g1_i1;Haliotis_sp_CLC_2232_c0_g1_i1	Haliotis_sp_idb_1745_c0_g1_i1	412	422	yes	no	2	0.0045151	96.229	424250000			6
ECPSGQIWDDSLK	NGLLRDRRECPSGQIW	QIWDDSLKQCEFTSAT	R	E	C	L	K	Q	13	0	1533.68	Haliotis_sp_idb_32090_c0_g1_i1	Haliotis_sp_idb_32090_c0_g1_i1	89	101	yes	yes	2	0.0091485	78.814	30227000			2
ECPYPQLYNVISK	FRWPEHLRECPYPQLY	QLYNVISKQCEHYSMV	R	E	C	S	K	Q	13	0	1609.78	Haliotis_sp_Tri_109450_c0_g1_i1;comp101252_c0_seq3_2 len=1445 path=[12575:0-38 12614:39-47 12623:48-159 12735:160-162 12738:163-166 12742:167-571 13147:572-810 13386:811-817 13393:818-863 13439:864-947 13523:948-949 13525:950-1444];Haliotis_sp_Tri_109451_c0_g1_i1	Haliotis_sp_Tri_109450_c0_g1_i1	124	136	yes	no	2;3	0.005813	71.879	118440000			6
ECRPYTDVDCAER	QEFSISGKECRPYTDV	TDVDCAERVEKVQGCD	K	E	C	E	R	V	13	1	1669.68	Haliotis_sp_idb_1745_c0_g1_i1;Haliotis_sp_CLC_2232_c0_g1_i1	Haliotis_sp_idb_1745_c0_g1_i1	570	582	yes	no	2;3	3.7881e-15	160.48	847450000			25
ECRPYTDVDCAERVEK	QEFSISGKECRPYTDV	DCAERVEKVQGCDYTG	K	E	C	E	K	V	16	2	2025.89	Haliotis_sp_idb_1745_c0_g1_i1;Haliotis_sp_CLC_2232_c0_g1_i1	Haliotis_sp_idb_1745_c0_g1_i1	570	585	yes	no	3	6.9814e-08	107.51	9917000			1
ECTPPAPPIEKPGTCPR	KCCGGCPRECTPPAPP	EKPGTCPRLPIATPYG	R	E	C	P	R	L	17	1	1905.91	comp24992_c0_seq1_5 len=261 path=[239:0-260];Haliotis_sp_Tri_38314_c0_g1_i1	comp24992_c0_seq1_5 len=261 path=[239:0-260]	17	33	yes	no	3	0.00048463	70.783	63570000			5
ECVYPQLFDAVTR	PVGMVIERECVYPQLF	QLFDAVTRRCVTTTQC	R	E	C	T	R	R	13	0	1596.76	Haliotis_sp_idb_1745_c0_g1_i1;Haliotis_sp_CLC_2232_c0_g1_i1	Haliotis_sp_idb_1745_c0_g1_i1	880	892	yes	no	2;3	5.6758e-06	107.93	437710000			12
ECVYPQLFDAVTRR	PVGMVIERECVYPQLF	LFDAVTRRCVTTTQCG	R	E	C	R	R	C	14	1	1752.86	Haliotis_sp_idb_1745_c0_g1_i1;Haliotis_sp_CLC_2232_c0_g1_i1	Haliotis_sp_idb_1745_c0_g1_i1	880	893	yes	no	3	0.0013378	90.412	11006000			1
EDCPGICEVK	YGIWKCVKEDCPGICE	CPGICEVKGLKTVKQF	K	E	D	V	K	G	10	0	1205.51	comp146963_c0_seq1_4 len=1497 path=[1:0-1496]	comp146963_c0_seq1_4 len=1497 path=[1:0-1496]	19	28	yes	yes	2	0.030485	82.417	31633000			1
EDDNTFVDLPITTTETAK	YHDMHAQREDDNTFVD	ITTTETAKYFRVKACK	R	E	D	A	K	Y	18	0	2008.95	Haliotis_sp_idb_982_c0_g1_i1	Haliotis_sp_idb_982_c0_g1_i1	2553	2570	yes	yes	2;3	2.8795e-14	101.92	45938000			7
EDINSITVQTCTK	DVTVKLLKEDINSITV	ITVQTCTKWLLNGTSG	K	E	D	T	K	W	13	0	1507.72	Haliotis_sp_Tri_105613_c0_g1_i1;comp32926_c0_seq1_5 len=1615 path=[1593:0-1614]	Haliotis_sp_Tri_105613_c0_g1_i1	1319	1331	yes	no	2	2.9781e-07	147.73	111100000			8
EDLVDQATDALEDR	LEDIAEAREDLVDQAT	ATDALEDRLDGIDDQA	R	E	D	D	R	L	14	0	1588.72	Haliotis_sp_idb_22086_c0_g1_i1;Haliotis_sp_Tri_23060_c0_g1_i1;Haliotis_sp_Tri_23058_c0_g1_i1;Haliotis_sp_idb_22087_c0_g1_i1	Haliotis_sp_idb_22086_c0_g1_i1	261	274	yes	no	2	3.7068e-28	210.14	652280000			18
EDNTILHVNTQK	GNQEWQYKEDNTILHV	ILHVNTQKCAEVSIDG	K	E	D	Q	K	C	12	0	1410.71	Haliotis_sp_idb_5674_c0_g1_i1;comp104092_c0_seq1_6 len=3885 path=[1:0-41 43:42-242 244:243-569 11294:570-584 8268:585-585 10817:586-609 616:610-894 901:895-942 949:943-973 980:974-998 1005:999-1044 1051:1045-1069 1076:1070-1143 1150:1144-1167 1174:1168-1345 1352:1346-1667 1674:1668-1691 1698:1692-1712 1719:1713-1736 1743:1737-1760 1767:1761-1784 1791:1785-1847 8269:1848-1871 1878:1872-1997 2004:1…	Haliotis_sp_idb_5674_c0_g1_i1	586	597	yes	no	2;3	6.2006e-106	252.14	79384000			4
EDNVPTSVDFSSVR	________________	SVDFSSVRYGQLFSPD	K	E	D	V	R	Y	14	0	1550.72	Haliotis_sp_idb_66004_c0_g1_i1	Haliotis_sp_idb_66004_c0_g1_i1	8	21	yes	yes	2	7.9139e-08	98.943	341700000			11
EDRYLHSLTK	KAKASAAKEDRYLHSL	RYLHSLTKITTFMVKL	K	E	D	T	K	I	10	1	1260.65	Haliotis_sp_Tri_108584_c0_g1_i1	Haliotis_sp_Tri_108584_c0_g1_i1	92	101	yes	yes	3	0.00086947	120.77	32485000			13
EDSNVKPPVDVGVVR	SLKFPGNKEDSNVKPP	PVDVGVVRMDKQKVTP	K	E	D	V	R	M	15	1	1608.85	Haliotis_sp_idb_5674_c0_g1_i1;comp104092_c0_seq1_6 len=3885 path=[1:0-41 43:42-242 244:243-569 11294:570-584 8268:585-585 10817:586-609 616:610-894 901:895-942 949:943-973 980:974-998 1005:999-1044 1051:1045-1069 1076:1070-1143 1150:1144-1167 1174:1168-1345 1352:1346-1667 1674:1668-1691 1698:1692-1712 1719:1713-1736 1743:1737-1760 1767:1761-1784 1791:1785-1847 8269:1848-1871 1878:1872-1997 2004:1…	Haliotis_sp_idb_5674_c0_g1_i1	100	114	yes	no	3	0.0019473	68.972	74071000			1
EDSPYYVVCDGGR	GLNQWVGREDSPYYVV	YVVCDGGRMVYSGLCN	R	E	D	G	R	M	13	0	1515.63	Haliotis_sp_Tri_109450_c0_g1_i1;comp101252_c0_seq3_2 len=1445 path=[12575:0-38 12614:39-47 12623:48-159 12735:160-162 12738:163-166 12742:167-571 13147:572-810 13386:811-817 13393:818-863 13439:864-947 13523:948-949 13525:950-1444];comp101252_c0_seq1_2 len=1553 path=[18161:0-28 18190:29-80 10039:81-104 10063:105-130 10089:131-245 10204:246-361 10320:362-385 17735:386-679 13147:680-918 13386:919-9…	Haliotis_sp_Tri_109450_c0_g1_i1	192	204	yes	no	2	0.0012894	95.98	230080000			13
EDTGFVDGACSTIR	IANKMYWKEDTGFVDG	DGACSTIRGAYDAGLD	K	E	D	I	R	G	14	0	1526.67	Haliotis_sp_idb_20328_c0_g1_i1	Haliotis_sp_idb_20328_c0_g1_i1	561	574	yes	yes	2	0.004493	79.337	25110000			1
EDVLPVSEAYYHVGVR	LQGSGKSREDVLPVSE	AYYHVGVRNATNGSKK	R	E	D	V	R	N	16	0	1831.91	Haliotis_sp_idb_12174_c0_g1_i1;Haliotis_sp_CLC_8754_c0_g1_i1	Haliotis_sp_idb_12174_c0_g1_i1	433	448	yes	no	3	8.1942e-12	125.97	231660000			14
EEFATTSVTFLR	MVGAAVSREEFATTSV	TTSVTFLREQGFDGLD	R	E	E	L	R	E	12	0	1399.7	Haliotis_sp_idb_32310_c0_g1_i1;comp56242_c1_seq1_1 len=419 path=[865:0-418]	Haliotis_sp_idb_32310_c0_g1_i1	123	134	yes	no	2;3	1.2083e-08	153.95	429790000			33
EEFDREAEETGR	VKLLQGVREEFDREAE	REAEETGRRRLLLTVA	R	E	E	G	R	R	12	1	1466.63	Haliotis_sp_CLC_413_c0_g1_i1;comp19203_c0_seq1_1 len=639 path=[1:0-638]	Haliotis_sp_CLC_413_c0_g1_i1	200	211	yes	no	3	0.0022782	85.672	16249000			1
EEGLAPDTNILR	EAQDIVLREEGLAPDT	APDTNILRKVIIEKIF	R	E	E	L	R	K	12	0	1326.68	Haliotis_sp_idb_20328_c0_g1_i1	Haliotis_sp_idb_20328_c0_g1_i1	137	148	yes	yes	2	0.00018024	124.12	116400000			13
EEIDIHR	SNVYGSSKEEIDIHRL	KEEIDIHRLWVDGLLN	K	E	E	H	R	L	7	0	910.451	Haliotis_sp_idb_25746_c0_g1_i1;Haliotis_sp_idb_25748_c0_g1_i1	Haliotis_sp_idb_25746_c0_g1_i1	270	276	yes	no	2	0.0071254	128.37	124930000			0
EFAVQILR	SDPESDIREFAVQILR	EFAVQILRAKGLSPEF	R	E	F	L	R	A	8	0	974.555	Haliotis_sp_Tri_7956_c0_g1_i1	Haliotis_sp_Tri_7956_c0_g1_i1	3733	3740	yes	yes	2	0.047967	111.82	4406500			1
EFCISGSDPIHLYMETER	FTTRGRGREFCISGSD	HLYMETERSAEDTGVA	R	E	F	E	R	S	18	0	2182.97	Haliotis_sp_idb_12724_c0_g1_i1;comp82638_c0_seq1_6 len=2489 path=[2469:0-1041 3511:1042-1521 3991:1522-2488]	Haliotis_sp_idb_12724_c0_g1_i1	135	152	yes	no	3	0.001006	61.87	1209600	174		1
EFHASLQK	NNYTRASREFHASLQK	EFHASLQKIDMTNPIA	R	E	F	Q	K	I	8	0	958.487	comp328175_c0_seq1_1 len=225 path=[203:0-224]	comp328175_c0_seq1_1 len=225 path=[203:0-224]	16	23	yes	yes	2;3	0.017251	180.87	60831000			9
EFIAPYNIMDLPK	NGYPAVTREFIAPYNI	YNIMDLPKYVAKRDVD	R	E	F	P	K	Y	13	0	1549.79	Haliotis_sp_Tri_129603_c0_g1_i1;comp104987_c1_seq10_2 len=1719 path=[8889:0-38 5325:39-39 5326:40-163 5450:164-187 5474:188-193 5480:194-217 5504:218-277 5564:278-301 5588:302-472 5759:473-494 5781:495-1007 6294:1008-1031 6318:1032-1621 6908:1622-1627 6914:1628-1636 6923:1637-1645 6932:1646-1651 6938:1652-1660 6947:1661-1679 6966:1680-1694 6981:1695-1695 6982:1696-1698 6985:1699-1718]	Haliotis_sp_Tri_129603_c0_g1_i1	902	914	yes	no	2	0.0067815	71.513	64310000	794		6
EFQVLVYNPIGR	CTATESQKEFQVLVYN	LVYNPIGRSVTYNVRL	K	E	F	G	R	S	12	0	1433.77	Haliotis_sp_idb_16122_c0_g1_i1;comp90174_c0_seq4_3 len=3377 path=[1:0-592 594:593-672 674:673-712 714:713-2863 2865:2864-3094 3096:3095-3095 3097:3096-3376]	Haliotis_sp_idb_16122_c0_g1_i1	499	510	yes	no	2	0.002877	97.163	4523000			2
EFVLHYGGVER	VGSPLNAREFVLHYGG	LHYGGVERVLMCDGLE	R	E	F	E	R	V	11	0	1304.65	Haliotis_sp_idb_5218_c0_g1_i1	Haliotis_sp_idb_5218_c0_g1_i1	88	98	yes	yes	2;3	0.00067567	119.39	465640000			14
EFVTSQGGALTDR	QLQDFSLREFVTSQGG	QGGALTDRLADVLVDK	R	E	F	D	R	L	13	0	1379.67	Haliotis_sp_Tri_7956_c0_g1_i1;comp106992_c0_seq1_5 len=5273 path=[5251:0-138 5390:139-141 5393:142-238 5490:239-262 16755:263-310 5562:311-315 5567:316-367 5619:368-409 5661:410-504 5756:505-527 5779:528-1032 6284:1033-1075 6327:1076-1178 6430:1179-1201 6453:1202-1418 11360:1419-1435 6687:1436-1482 6734:1483-1507 17201:1508-1789 7041:1790-1837 7089:1838-1879 7131:1880-1987 7239:1988-2081 17436:20…	Haliotis_sp_Tri_7956_c0_g1_i1	1490	1502	yes	no	2	8.6483e-08	148.96	26165000			3
EGDILTLLESER	RNVKGPVREGDILTLL	LTLLESEREARRLRUI	R	E	G	E	R	E	12	0	1373.7	comp172842_c0_seq1_2 len=250 path=[228:0-249];comp85311_c0_seq2_6 len=311 path=[1860:0-76 472:77-310];comp85311_c0_seq1_4 len=705 path=[1:0-107 1954:108-113 115:114-118 120:119-202 1416:203-207 209:208-293 295:294-314 316:315-470 472:471-704]	comp172842_c0_seq1_2 len=250 path=[228:0-249]	49	60	yes	no	2	0.00058117	114.24	8529700			3
EGGELIFGGSDPAK	LSRDPKAKEGGELIFG	FGGSDPAKYSGNFTYV	K	E	G	A	K	Y	14	0	1375.66	comp105805_c2_seq17_3 len=1072 path=[21153:0-105 139:106-1047 23380:1048-1048 23381:1049-1071];comp105805_c2_seq15_2 len=1104 path=[1:0-31 33:32-90 92:91-137 139:138-1079 23380:1080-1080 23381:1081-1103];Haliotis_sp_Tri_10477_c0_g1_i1;Haliotis_sp_Tri_10476_c0_g1_i1;comp105805_c2_seq1_3 len=2117 path=[21153:0-105 139:106-1047 1081:1048-1953 1987:1954-1983 23666:1984-1998 23681:1999-1999 23682:2000…	comp105805_c2_seq17_3 len=1072 path=[21153:0-105 139:106-1047 23380:1048-1048 23381:1049-1071]	234	247	yes	no	2	0.00022883	98.943	70250000			5
EGLVSTVPANVK	KKSEDEEKEGLVSTVP	STVPANVKHRCCRURG	K	E	G	V	K	H	12	0	1212.67	comp95373_c0_seq2_5 len=617 path=[3905:0-23 3929:24-39 3945:40-110 4016:111-113 4019:114-616]	comp95373_c0_seq2_5 len=617 path=[3905:0-23 3929:24-39 3945:40-110 4016:111-113 4019:114-616]	164	175	yes	yes	2	0.024607	70.942	0		14;35	0
EGSAQSVLTIQHHYSSK	TSEFFLEKEGSAQSVL	IQHHYSSKTMSVIIHL	K	E	G	S	K	T	17	0	1870.92	Haliotis_sp_Tri_8788_c0_g1_i1	Haliotis_sp_Tri_8788_c0_g1_i1	69	85	yes	yes	3;4	1.3005e-08	119.46	703100000			25
EGSSLQENWLDMK	NGDDSDSKEGSSLQEN	QENWLDMKERIAEMNE	K	E	G	M	K	E	13	0	1535.69	Haliotis_sp_idb_55710_c0_g1_i1	Haliotis_sp_idb_55710_c0_g1_i1	26	38	yes	yes	2	0.0066336	69.92	21464000	693		0
EGTFISDIKK	GHVVSLDKEGTFISDI	TFISDIKKYLRTAAKY	K	E	G	K	K	Y	10	1	1136.61	Haliotis_sp_idb_10705_c0_g1_i1;Haliotis_sp_Tri_36495_c0_g1_i1	Haliotis_sp_idb_10705_c0_g1_i1	442	451	yes	no	2	0.00064609	136.96	688090000			12
EGTTTVQVAGR	SGVASAEKEGTTTVQV	TTVQVAGRTSTGTEQT	K	E	G	G	R	T	11	0	1117.57	Haliotis_sp_idb_23862_c0_g1_i1	Haliotis_sp_idb_23862_c0_g1_i1	280	290	no	no	2	0.00017475	134.57	4120900000			20
EHAIPFNVFNYK	INPDRITREHAIPFNV	PFNVFNYKDNFHYVYD	R	E	H	Y	K	D	12	0	1477.74	Haliotis_sp_CLC_1545_c0_g1_i1	Haliotis_sp_CLC_1545_c0_g1_i1	1123	1134	yes	yes	3	0.00017872	92.866	33553000			8
EHALLAYTLGVK	ISKEGQTREHALLAYT	LAYTLGVKQLIIGVNK	R	E	H	V	K	Q	12	0	1313.73	tr|Q45Y88|Q45Y88_HALRU Elongation factor 1-alpha (Fragment) OS=Haliotis rufescens PE=2 SV=1;Haliotis_sp_idb_34797_c0_g1_i1;comp86258_c0_seq3_4 len=1642 path=[1:0-745 747:746-1147 1149:1148-1463 1465:1464-1641];comp86258_c0_seq2_4 len=1752 path=[1:0-745 747:746-1147 1149:1148-1463 5052:1464-1573 1465:1574-1751];tr|D1H0L8|D1H0L8_HALTU Elongation factor 1-alpha OS=Haliotis tuberculata GN=ef1a PE=2 S…	tr|Q45Y88|Q45Y88_HALRU Elongation factor 1-alpha (Fragment) OS=Haliotis rufescens PE=2 SV=1	119	130	no	no	2;3	2.4071e-05	111.79	29242000			11
EHCLELLNEHGK	NPSNSKGREHCLELLN	ELLNEHGKEIWNDNQC	R	E	H	G	K	E	12	0	1477.7	comp25997_c0_seq1_1 len=264 path=[242:0-96 339:97-263]	comp25997_c0_seq1_1 len=264 path=[242:0-96 339:97-263]	59	70	yes	yes	3;4	7.2628e-05	122.7	28409000			3
EHCMACSASCVGQPDGEIPYPGIPR	RIGRCLGREHCMACSA	IPYPGIPRTRYHLFCR	R	E	H	P	R	T	25	0	2787.19	Haliotis_sp_CLC_3878_c0_g1_i1;Haliotis_sp_idb_2772_c0_g1_i1;Haliotis_sp_Tri_120379_c0_g1_i1	Haliotis_sp_idb_2772_c0_g1_i1	319	343	no	no	3	4.2599e-09	72.99	31579000	414		1
EHIFTEMDKDKDAR	FEEMNRMREHIFTEMD	MDKDKDARISQAEFLQ	R	E	H	A	R	I	14	2	1733.8	comp92223_c1_seq1_1 len=1422 path=[5715:0-199 5915:200-218 5934:219-467 17974:468-468 6184:469-484 6200:485-1421];Haliotis_sp_idb_2286_c0_g1_i1;comp92223_c1_seq2_1 len=1458 path=[5715:0-199 5915:200-218 5934:219-467 17951:468-470 15696:471-503 17974:504-504 6184:505-520 6200:521-1457];Haliotis_sp_Tri_135246_c0_g1_i1	comp92223_c1_seq1_1 len=1422 path=[5715:0-199 5915:200-218 5934:219-467 17974:468-468 6184:469-484 6200:485-1421]	324	337	yes	no	3;4	8.7937e-05	101.3	46819000	199		12
EHMVVSGGQLK	SVTWIVFKEHMVVSGG	VVSGGQLKALRSMCCG	K	E	H	L	K	A	11	0	1183.6	Haliotis_sp_idb_58049_c0_g1_i1;Haliotis_sp_idb_58051_c0_g1_i1	Haliotis_sp_idb_58049_c0_g1_i1	213	223	yes	no	2	0.0062907	83.045	837490	695		1
EHSRPVDLFDYK	SNPVELTKEHSRPVDL	PVDLFDYKQLGYSYDS	K	E	H	Y	K	Q	12	1	1504.73	Haliotis_sp_CLC_1545_c0_g1_i1;Haliotis_sp_Tri_35761_c0_g1_i1;Haliotis_sp_Tri_35760_c0_g1_i1	Haliotis_sp_CLC_1545_c0_g1_i1	285	296	yes	no	3	0.00012193	124.12	140390000			12
EHTFLVR	GAMRLNPKEHTFLVRT	KEHTFLVRTASQLGLN	K	E	H	V	R	T	7	0	900.482	Haliotis_sp_Tri_25106_c0_g1_i1	Haliotis_sp_Tri_25106_c0_g1_i1	103	109	yes	yes	2	0.0097867	131.3	632300			0
EIGHALGFVPEHQRPDR	NQRGIVAREIGHALGF	PEHQRPDRDLYLNINW	R	E	I	D	R	D	17	1	1956.99	Haliotis_sp_CLC_3466_c0_g1_i1;comp16849_c0_seq2_2 len=1627 path=[1605:0-1454 3060:1455-1626];Haliotis_sp_idb_22395_c0_g1_i1	Haliotis_sp_CLC_3466_c0_g1_i1	253	269	yes	no	3;4;5	1.0551e-18	147.64	2566500000			46
EILSHDHDHAGPPEGSR	STGSFIKKEILSHDHD	AGPPEGSRVVVVAVDG	K	E	I	S	R	V	17	0	1852.85	Haliotis_sp_idb_24105_c0_g1_i1;comp87569_c0_seq1_5 len=979 path=[957:0-95 1053:96-131 1089:132-155 2553:156-214 1172:215-222 1180:223-291 1249:292-311 1269:312-978]	Haliotis_sp_idb_24105_c0_g1_i1	38	54	yes	no	3;4	5.3527e-17	155.1	27773000			5
EITGTEPLTAEQTQK	TQQGSVPREITGTEPL	LTAEQTQKEITRVGQI	R	E	I	Q	K	E	15	0	1644.82	Haliotis_sp_Tri_63049_c0_g1_i1	Haliotis_sp_Tri_63049_c0_g1_i1	262	276	yes	yes	2	3.1214e-13	159.22	328110000			28
EIVLVDDFSDMDHLK	RSPAHLLKEIVLVDDF	FSDMDHLKTPLKDYMN	K	E	I	L	K	T	15	0	1774.84	Haliotis_sp_idb_5674_c0_g1_i1;comp104092_c0_seq1_6 len=3885 path=[1:0-41 43:42-242 244:243-569 11294:570-584 8268:585-585 10817:586-609 616:610-894 901:895-942 949:943-973 980:974-998 1005:999-1044 1051:1045-1069 1076:1070-1143 1150:1144-1167 1174:1168-1345 1352:1346-1667 1674:1668-1691 1698:1692-1712 1719:1713-1736 1743:1737-1760 1767:1761-1784 1791:1785-1847 8269:1848-1871 1878:1872-1997 2004:1…	Haliotis_sp_idb_5674_c0_g1_i1	227	241	yes	no	2;3	0.00033187	83.692	111450000	54		6
EIVPVKTVENSVNAK	DQTPVAIKEIVPVKTV	VENSVNAKLSHPIEPR	K	E	I	A	K	L	15	1	1625.9	Haliotis_sp_idb_27355_c0_g1_i1;comp30184_c0_seq1_4 len=604 path=[582:0-603]	Haliotis_sp_idb_27355_c0_g1_i1	504	518	yes	no	2;3	1.8766e-18	171.08	189000000			4
EKAEGDMMLDQAMDFR	NCLGETEKEKAEGDMM	LDQAMDFRNGIVGLCY	K	E	K	F	R	N	16	1	1885.8	Haliotis_sp_idb_35506_c0_g1_i1;comp97330_c0_seq1_5 len=1499 path=[5244:0-5 736:6-29 760:30-93 824:94-113 844:114-179 910:180-219 950:220-446 1177:447-470 1201:471-564 1295:565-588 1319:589-602 1333:603-626 1357:627-688 1419:689-725 1456:726-928 1659:929-945 1676:946-1117 1848:1118-1141 1872:1142-1351 2082:1352-1425 2156:1426-1449 2180:1450-1498];comp97330_c0_seq2_5 len=2228 path=[1:0-265 267:266-…	Haliotis_sp_idb_35506_c0_g1_i1	92	107	yes	no	3	0.00062344	65.467	14902000	632;633;634		1
EKDESPPQFLQYEDR	RMIEVGKKEKDESPPQ	QFLQYEDRTGNSRSKR	K	E	K	D	R	T	15	1	1879.86	Haliotis_sp_idb_1052_c0_g1_i1;comp90611_c0_seq1_2 len=3646 path=[8397:0-3645]	Haliotis_sp_idb_1052_c0_g1_i1	2665	2679	no	no	3	3.8473e-09	135.72	124310000			4
EKLMYLMGQGESMLNTQEYR	GAKSKISREKLMYLMG	MLNTQEYRMTDMGTEW	R	E	K	Y	R	M	20	1	2420.12	Haliotis_sp_idb_5896_c0_g1_i1	Haliotis_sp_idb_5896_c0_g1_i1	763	782	yes	yes	3	4.7282e-13	97.384	51396000	698;699;700		4
EKLNIGLALYGR	WVKMGAPREKLNIGLA	IGLALYGRTFTLSTAD	R	E	K	G	R	T	12	1	1345.77	Haliotis_sp_CLC_2296_c0_g1_i1	Haliotis_sp_CLC_2296_c0_g1_i1	276	287	yes	yes	2;3	5.3529e-05	111.63	59412000			6
ELDLETIQFK	VWEAPTARELDLETIQ	DLETIQFKAIAVHNFS	R	E	L	F	K	A	10	0	1234.64	Haliotis_sp_Tri_61496_c0_g1_i1	Haliotis_sp_Tri_61496_c0_g1_i1	153	162	yes	yes	2	2.7713e-05	177.06	987060000			35
ELEEVVQPIMSK	EELQAKKKELEEVVQP	VVQPIMSKLYEGAGGA	K	E	L	S	K	L	12	0	1400.72	Haliotis_sp_Tri_2770_c0_g1_i1;comp99703_c0_seq1_2 len=2817 path=[2795:0-1060 3856:1061-1739 4535:1740-1764 4560:1765-1802 4598:1803-1812 4608:1813-1836 4632:1837-2307 5103:2308-2429 5225:2430-2816]	Haliotis_sp_Tri_2770_c0_g1_i1	633	644	yes	no	2	0.00014314	125.54	43286000	266		3
ELGEEFIQCR	GLHYFPGRELGEEFIQ	GEEFIQCRNERLVVVT	R	E	L	C	R	N	10	0	1279.59	Haliotis_sp_idb_1745_c0_g1_i1;Haliotis_sp_CLC_2232_c0_g1_i1	Haliotis_sp_idb_1745_c0_g1_i1	1598	1607	yes	no	2	1.784e-05	171.56	1209300000			38
ELIDLVLDR	RGHYTVGKELIDLVLD	LIDLVLDRIRKLADQC	K	E	L	D	R	I	9	0	1084.61	comp103717_c1_seq2_5 len=1575 path=[17181:0-94 3209:95-106 3221:107-112 3227:113-118 3233:119-121 12056:122-129 6840:130-130 6841:131-145 6856:146-151 6862:152-166 6877:167-193 3452:194-223 15079:224-226 15082:227-259 310:260-280 331:281-283 10631:284-322 373:323-385 436:386-511 562:512-538 589:539-544 595:545-553 14119:554-577 628:578-583 634:584-590 641:591-619 670:620-628 679:629-682 733:683-6…	comp103717_c1_seq2_5 len=1575 path=[17181:0-94 3209:95-106 3221:107-112 3227:113-118 3233:119-121 12056:122-129 6840:130-130 6841:131-145 6856:146-151 6862:152-166 6877:167-193 3452:194-223 15079:224-226 15082:227-259 310:260-280 331:281-283 10631:284-322 373:323-385 436:386-511 562:512-538 589:539-544 595:545-553 14119:554-577 628:578-583 634:584-590 641:591-619 670:620-628 679:629-682 733:683-6…	170	178	yes	no	2	0.0085284	133.13	73384000			8
ELITCGTECDR	VHCPCSARELITCGTE	TCGTECDRKVKEWACD	R	E	L	D	R	K	11	0	1352.57	comp87087_c0_seq1_3 len=678 path=[656:0-151 808:152-181 838:182-231 888:232-241 898:242-280 2569:281-285 942:286-309 966:310-358 1334:359-407 1064:408-470 1598:471-560 2623:561-577 2640:578-578 2641:579-580 2643:581-582 2645:583-585 1541:586-595 1252:596-677];comp87087_c0_seq2_3 len=270 path=[1064:0-62 1127:63-152 2623:153-169 2641:170-171 2643:172-173 2645:174-176 1241:177-187 1252:188-269]	comp87087_c0_seq1_3 len=678 path=[656:0-151 808:152-181 838:182-231 888:232-241 898:242-280 2569:281-285 942:286-309 966:310-358 1334:359-407 1064:408-470 1598:471-560 2623:561-577 2640:578-578 2641:579-580 2643:581-582 2645:583-585 1541:586-595 1252:596-677]	141	151	yes	no	2	1.5872e-09	177.57	151580000			18
ELITCGTECDRK	VHCPCSARELITCGTE	CGTECDRKVKEWACDH	R	E	L	R	K	V	12	1	1480.66	comp87087_c0_seq1_3 len=678 path=[656:0-151 808:152-181 838:182-231 888:232-241 898:242-280 2569:281-285 942:286-309 966:310-358 1334:359-407 1064:408-470 1598:471-560 2623:561-577 2640:578-578 2641:579-580 2643:581-582 2645:583-585 1541:586-595 1252:596-677];comp87087_c0_seq2_3 len=270 path=[1064:0-62 1127:63-152 2623:153-169 2641:170-171 2643:172-173 2645:174-176 1241:177-187 1252:188-269]	comp87087_c0_seq1_3 len=678 path=[656:0-151 808:152-181 838:182-231 888:232-241 898:242-280 2569:281-285 942:286-309 966:310-358 1334:359-407 1064:408-470 1598:471-560 2623:561-577 2640:578-578 2641:579-580 2643:581-582 2645:583-585 1541:586-595 1252:596-677]	141	152	yes	no	2;3	1.3478e-06	148.18	72266000			7
ELIVCEEPVIGR	KPGQLSYRELIVCEEP	CEEPVIGRFVRVEYLG	R	E	L	G	R	F	12	0	1412.73	Haliotis_sp_idb_982_c0_g1_i1	Haliotis_sp_idb_982_c0_g1_i1	848	859	yes	yes	2	1.9644e-09	156.58	1259200000			28
ELKDAFITESQQAGR	RNLVTLCKELKDAFIT	TESQQAGRESLLLTAA	K	E	L	G	R	E	15	1	1691.85	Haliotis_sp_idb_43266_c0_g1_i1	Haliotis_sp_idb_43266_c0_g1_i1	174	188	yes	yes	2;3	4.0265e-08	115.8	263770000			15
ELKDAFTTESQQAGR	RNLVTLCKELKDAFTT	TESQQAGRESLLLTAA	K	E	L	G	R	E	15	1	1679.81	comp79626_c0_seq1_4 len=1656 path=[1634:0-1091 2726:1092-1132 2767:1133-1655]	comp79626_c0_seq1_4 len=1656 path=[1634:0-1091 2726:1092-1132 2767:1133-1655]	188	202	yes	yes	3	3.4426e-10	143.64	156860000			6
ELLPPPPVIEPQSR	VYLTNPERELLPPPPV	PVIEPQSRNNNSQYRA	R	E	L	S	R	N	14	0	1570.87	Haliotis_sp_idb_16143_c0_g1_i1;Haliotis_sp_idb_16142_c0_g1_i1;comp94779_c0_seq1_5 len=2069 path=[7555:0-14 7570:15-20 6986:21-23 3495:24-37 3509:38-236 7621:237-237 3709:238-1198 4670:1199-1200 4672:1201-1732 5204:1733-1837 5309:1838-2068];comp94779_c0_seq2_4 len=2290 path=[5517:0-137 5655:138-457 7621:458-458 3709:459-1419 4670:1420-1421 4672:1422-1953 5204:1954-2058 5309:2059-2289];comp94779_c0…	Haliotis_sp_idb_16143_c0_g1_i1	278	291	yes	no	2	0.019491	62.287	2816800			2
ELQNQGSTIYGSMSGAQR	SASVASWRELQNQGST	GSMSGAQRVTTAVRKR	R	E	L	Q	R	V	18	0	1925.89	Haliotis_sp_idb_20988_c0_g1_i1	Haliotis_sp_idb_20988_c0_g1_i1	354	371	yes	yes	2;3	9.1187e-29	169.43	8460400000	522		66
ELQSQGNTIYGSLPGAQR	ESSVALWRELQSQGNT	GSLPGAQRVSTEVRNR	R	E	L	Q	R	V	18	0	1917.95	Haliotis_sp_Tri_25106_c0_g1_i1	Haliotis_sp_Tri_25106_c0_g1_i1	421	438	yes	yes	2;3	8.546e-40	178	20580000000			67
ELSTQYCNSPSKPCTR	SAGICLIRELSTQYCN	SPSKPCTRQADCGFHE	R	E	L	T	R	Q	16	1	1926.86	Haliotis_sp_idb_73893_c0_g1_i1;comp83133_c0_seq1_3 len=545 path=[1373:0-75 1609:76-124 1141:125-134 77:135-271 1659:272-283 226:284-285 1673:286-298 1687:299-312 950:313-343 286:344-390 1223:391-416 1731:417-429 1745:430-544]	Haliotis_sp_idb_73893_c0_g1_i1	53	68	yes	no	3	9.3525e-08	114.63	124710000			12
ELTALAPSTMK	GIGERMTKELTALAPS	ALAPSTMKIKVVAPPE	K	E	L	M	K	I	11	0	1160.61	comp54951_c0_seq1_3 len=757 path=[1:0-121 1001:122-535 533:536-561 559:562-589 587:590-756];comp174518_c0_seq1_1 len=270 path=[248:0-269]	comp54951_c0_seq1_3 len=757 path=[1:0-121 1001:122-535 533:536-561 559:562-589 587:590-756]	146	156	yes	no	2	0.00026772	118.9	3161800000	152		33
ELTFEDTTK	TTDPGVSRELTFEDTT	LTFEDTTKDKQTVLVT	R	E	L	T	K	D	9	0	1082.51	Haliotis_sp_idb_23519_c0_g1_i1;comp94729_c0_seq3_2 len=685 path=[159:0-29 189:30-30 2532:31-54 5414:55-55 5415:56-684];Haliotis_sp_CLC_21451_c0_g1_i1;Haliotis_sp_Tri_4114_c0_g1_i1	Haliotis_sp_idb_23519_c0_g1_i1	1340	1348	no	no	2	0.031703	109.29	0			1
EMAVLAELQHTR	SSLLQTCKEMAVLAEL	LAELQHTRANVDKLKS	K	E	M	T	R	A	12	0	1396.71	comp99376_c0_seq37_5 len=3557 path=[1:0-542 544:543-639 32268:640-643 32272:644-654 32422:655-657 659:658-834 836:835-1514 1516:1515-1911 1913:1912-1945 1947:1946-1981 1983:1982-2074 32839:2075-2106 13104:2107-2286 13284:2287-2477 2461:2478-2490 32946:2491-2501 2485:2502-2518 2502:2519-2544 2528:2545-2709 2693:2710-2905 2889:2906-2945 2929:2946-2956 2940:2957-3174 33108:3175-3178 33112:3179-3179 …	comp99376_c0_seq37_5 len=3557 path=[1:0-542 544:543-639 32268:640-643 32272:644-654 32422:655-657 659:658-834 836:835-1514 1516:1515-1911 1913:1912-1945 1947:1946-1981 1983:1982-2074 32839:2075-2106 13104:2107-2286 13284:2287-2477 2461:2478-2490 32946:2491-2501 2485:2502-2518 2502:2519-2544 2528:2545-2709 2693:2710-2905 2889:2906-2945 2929:2946-2956 2940:2957-3174 33108:3175-3178 33112:3179-3179 …	552	563	yes	no	3	0.00094698	90.793	23540000	263		3
EMSLTTSPIITK	RGDIQKAKEMSLTTSP	TTSPIITKGYSGFLTV	K	E	M	T	K	G	12	0	1319.7	Haliotis_sp_idb_14124_c0_g1_i1;comp92385_c0_seq9_2 len=1818 path=[1888:0-182 2079:183-1063 2960:1064-1153 14336:1154-1154 14337:1155-1156 3053:1157-1327 3224:1328-1817];comp92385_c0_seq6_2 len=1827 path=[1888:0-182 2079:183-1063 13813:1064-1068 8062:1069-1163 14337:1164-1165 3053:1166-1336 3224:1337-1826];Haliotis_sp_idb_14126_c0_g1_i1;comp92385_c0_seq4_2 len=1131 path=[1888:0-182 2079:183-1063 1…	Haliotis_sp_idb_14124_c0_g1_i1	60	71	yes	no	2	0.0061075	78.324	68668000	205		3
ENAVIGNAVPASDVTSLK	GLEAYTFKENAVIGNA	ASDVTSLKSDMEWHVV	K	E	N	L	K	S	18	0	1783.93	Haliotis_sp_idb_2772_c0_g1_i1;Haliotis_sp_Tri_120379_c0_g1_i1	Haliotis_sp_idb_2772_c0_g1_i1	1790	1807	no	no	2;3	5.4344e-16	141.6	499180000			24
ENLHMADMMDAPDFQR	PDNRLSWRENLHMADM	MDAPDFQRDAFIRNVL	R	E	N	Q	R	D	16	0	1919.8	Haliotis_sp_idb_26568_c0_g1_i1;Haliotis_sp_idb_26567_c0_g1_i1	Haliotis_sp_idb_26568_c0_g1_i1	994	1009	yes	no	2;3	5.9885e-15	144.29	3221600000	546;547;548		34
ENPYFRPIEDGLVR	GTFFDIARENPYFRPI	PIEDGLVRAKYAGNFT	R	E	N	V	R	A	14	1	1703.86	Haliotis_sp_Tri_130845_c0_g1_i1;Haliotis_sp_idb_813_c0_g1_i1	Haliotis_sp_Tri_130845_c0_g1_i1	177	190	yes	no	2;3	5.5132e-26	179.33	5380500000			54
ENVIQMGCAPVYSTK	FNNPDITKENVIQMGC	CAPVYSTKIHVFATPT	K	E	N	T	K	I	15	0	1695.8	Haliotis_sp_idb_2772_c0_g1_i1;Haliotis_sp_Tri_120379_c0_g1_i1	Haliotis_sp_idb_2772_c0_g1_i1	1944	1958	no	no	2;3	7.726e-13	152.34	454080000	580		18
ENVYIMYVDSK	KRTTVGTKENVYIMYV	YIMYVDSKSKHPVSYE	K	E	N	S	K	S	11	0	1359.64	Haliotis_sp_idb_17762_c0_g1_i1	Haliotis_sp_idb_17762_c0_g1_i1	162	172	no	no	2	0.023651	69.03	59438000			5
ENYDELLGR	NIIWNWARENYDELLG	NYDELLGRFTLYSRSF	R	E	N	G	R	F	9	0	1107.52	comp92770_c0_seq1_5 len=4375 path=[4354:0-39 4395:40-188 4544:189-4374]	comp92770_c0_seq1_5 len=4375 path=[4354:0-39 4395:40-188 4544:189-4374]	953	961	yes	yes	2	0.021081	99.815	60081000			1
EPASVLTDK	RASRPDQREPASVLTD	PASVLTDKMLLDSASK	R	E	P	D	K	M	9	0	958.497	Haliotis_sp_CLC_1485_c0_g1_i1;comp101644_c0_seq1_4 len=3009 path=[1:0-618 620:619-713 715:714-1166 1168:1167-1220 1222:1221-2965 14042:2966-3008];comp101644_c0_seq2_4 len=5041 path=[1:0-618 620:619-713 715:714-1166 1168:1167-1220 1222:1221-2965 2967:2966-5040]	Haliotis_sp_CLC_1485_c0_g1_i1	1159	1167	no	no	2	0.022682	98.044	16424000			2
EPCEFLSIR	CSPRPVEKEPCEFLSI	PCEFLSIRRQYCTTDG	K	E	P	I	R	R	9	0	1149.55	Haliotis_sp_idb_1745_c0_g1_i1;Haliotis_sp_CLC_2232_c0_g1_i1	Haliotis_sp_idb_1745_c0_g1_i1	1067	1075	yes	no	2	0.0051381	143.7	401920000			12
EPCICGFSSSIPR	PLGLIFIREPCICGFS	GFSSSIPRDQRNVECY	R	E	P	P	R	D	13	0	1508.68	Haliotis_sp_idb_5218_c0_g1_i1;Haliotis_sp_idb_5212_c0_g1_i1	Haliotis_sp_idb_5218_c0_g1_i1	157	169	yes	no	2;3	4.3716e-05	110.38	72080000			4
EPIKVDYLFDALK	TLIEIDKKEPIKVDYL	DYLFDALKVDRIQFAN	K	E	P	L	K	V	13	1	1549.84	Haliotis_sp_idb_2768_c0_g1_i1	Haliotis_sp_idb_2768_c0_g1_i1	1176	1188	yes	yes	2	0.0054771	94.09	7834400			1
EPISGNVALLKPVK	VDFTGLKKEPISGNVA	VALLKPVKGSSTSGSN	K	E	P	V	K	G	14	1	1463.87	Haliotis_sp_idb_2768_c0_g1_i1	Haliotis_sp_idb_2768_c0_g1_i1	1216	1229	yes	yes	2;3	0.00041849	94.122	82558000			5
EPLQVVMLYNK	DIDISSLREPLQVVML	QVVMLYNKNVTNVEVY	R	E	P	N	K	N	11	0	1332.71	Haliotis_sp_Tri_129603_c0_g1_i1;comp104987_c1_seq10_2 len=1719 path=[8889:0-38 5325:39-39 5326:40-163 5450:164-187 5474:188-193 5480:194-217 5504:218-277 5564:278-301 5588:302-472 5759:473-494 5781:495-1007 6294:1008-1031 6318:1032-1621 6908:1622-1627 6914:1628-1636 6923:1637-1645 6932:1646-1651 6938:1652-1660 6947:1661-1679 6966:1680-1694 6981:1695-1695 6982:1696-1698 6985:1699-1718]	Haliotis_sp_Tri_129603_c0_g1_i1	852	862	yes	no	2	0.0003373	115	18287000	795		1
EPLSAELASFK	TKHFYSCKEPLSAELA	SAELASFKCPW_____	K	E	P	F	K	C	11	0	1190.62	Haliotis_sp_CLC_15249_c0_g1_i1	Haliotis_sp_CLC_15249_c0_g1_i1	325	335	yes	yes	2	0.0012775	110.08	68003000			6
EPMDIVIYDSSK	YPDLKVVREPMDIVIY	IVIYDSSKNRIKQWRG	R	E	P	S	K	N	12	0	1395.66	Haliotis_sp_idb_12235_c0_g1_i1;Haliotis_sp_CLC_1485_c0_g1_i1;comp101644_c1_seq1_1 len=1326 path=[6320:0-664 6985:665-668 6989:669-1293 7614:1294-1325]	Haliotis_sp_CLC_1485_c0_g1_i1	157	168	no	no	2	0.0080178	75.102	225430000	33		4
EPNPPTVTSPR	AAMTLAIREPNPPTVT	PPTVTSPRSSDDPNSY	R	E	P	P	R	S	11	0	1193.6	Haliotis_sp_idb_24399_c0_g1_i1;Haliotis_sp_Tri_6625_c0_g1_i1;Haliotis_sp_Tri_6623_c0_g1_i1;comp101634_c0_seq7_3 len=245 path=[821:0-12 834:13-14 836:15-36 858:37-38 860:39-52 874:53-58 880:59-94 916:95-106 928:107-125 6205:126-152 6232:153-154 6234:155-193 1015:194-211 1033:212-220 1042:221-235 1057:236-244];Haliotis_sp_Tri_6626_c0_g1_i1	Haliotis_sp_idb_24399_c0_g1_i1	743	753	no	no	2	0.03935	73.435	5372500			1
EPTPISQIQTLSSWR	KQMLDWMREPTPISQI	IQTLSSWRCGTAQMSN	R	E	P	W	R	C	15	0	1741.9	Haliotis_sp_Tri_107502_c0_g1_i1	Haliotis_sp_Tri_107502_c0_g1_i1	316	330	yes	yes	2	2.3788e-05	113.4	11034000			3
EPVGTNLALNKPATSSSNK	VMNSDVRKEPVGTNLA	PATSSSNKDGSQPGWL	K	E	P	N	K	D	19	1	1927	Haliotis_sp_CLC_3878_c0_g1_i1;Haliotis_sp_idb_2772_c0_g1_i1;Haliotis_sp_Tri_120379_c0_g1_i1	Haliotis_sp_idb_2772_c0_g1_i1	1144	1162	no	no	3	0.00033907	64.705	21580000			1
EPVVIADLDDAISTQTLNTR	VGLVLYGREPVVIADL	STQTLNTRITLLSHRK	R	E	P	T	R	I	20	0	2170.11	Haliotis_sp_CLC_4146_c0_g1_i1;comp87152_c0_seq1_4 len=1152 path=[1:0-8 10:9-10 12:11-34 36:35-35 37:36-59 61:60-303 305:304-306 308:307-330 332:331-879 881:880-903 905:904-1151];Haliotis_sp_idb_7271_c0_g1_i1	Haliotis_sp_CLC_4146_c0_g1_i1	73	92	yes	no	2;3	1.8246e-59	233.63	3882600000			106
EQELQQMQQLQQLQQQR	SQMQIKQREQELQQMQ	LQQLQQQRLALHQQQR	R	E	Q	Q	R	L	17	0	2183.08	Haliotis_sp_CLC_1949_c0_g1_i1;Haliotis_sp_idb_12174_c0_g1_i1	Haliotis_sp_idb_12174_c0_g1_i1	248	264	no	no	3	9.7067e-39	210.37	262260000	392		17
EQILTIDPFDQR	VRGFISTKEQILTIDP	TIDPFDQRYNTFILGL	K	E	Q	Q	R	Y	12	0	1473.75	Haliotis_sp_Tri_129603_c0_g1_i1;comp105495_c0_seq9_4 len=2286 path=[9783:0-21 1946:22-1210 3135:1211-1564 19827:1565-1565 3490:1566-1729 3654:1730-2285];comp105495_c0_seq23_4 len=2970 path=[19402:0-22 1262:23-58 19462:59-65 1305:66-160 1400:161-295 1535:296-322 19538:323-324 1565:325-335 1576:336-374 1615:375-416 1657:417-426 1667:427-437 1678:438-503 19643:504-507 1748:508-513 1754:514-548 19668…	Haliotis_sp_Tri_129603_c0_g1_i1	523	534	yes	no	2	0.00013608	115.57	119890000			15
EQIQLDPSISQFR	GYVYNTAREQIQLDPS	DPSISQFRQVLDRSRK	R	E	Q	F	R	Q	13	0	1559.79	Haliotis_sp_CLC_4272_c0_g1_i1;comp104530_c1_seq1_2 len=2811 path=[3257:0-1085 8372:1086-1095 4353:1096-1272 4530:1273-1275 4533:1276-1310 4568:1311-1329 4587:1330-1565 4823:1566-1575 4833:1576-1582 4840:1583-1879 5137:1880-1913 5171:1914-2004 5262:2005-2034 5292:2035-2127 8898:2128-2137 8908:2138-2139 5397:2140-2188 11357:2189-2239 11395:2240-2252 5510:2253-2409 5667:2410-2520 5778:2521-2557 5815…	Haliotis_sp_CLC_4272_c0_g1_i1	337	349	yes	no	2	1.576e-09	147.26	81001000			10
EQLEFADLDPSGDYIVSTR	PEPNMGTKEQLEFADL	GDYIVSTRVRVGRSHD	K	E	Q	T	R	V	19	0	2154.01	Haliotis_sp_idb_28997_c0_g1_i1;Haliotis_sp_idb_28998_c0_g1_i1;Haliotis_sp_idb_28994_c0_g1_i1;comp80952_c0_seq1_1 len=744 path=[722:0-275 998:276-341 2142:342-374 1097:375-743];comp80952_c0_seq3_3 len=806 path=[1443:0-114 1558:115-125 1569:126-199 1643:200-216 1660:217-241 1685:242-245 1689:246-259 1703:260-337 998:338-403 2142:404-436 1097:437-805];comp80952_c0_seq2_3 len=848 path=[722:0-275 2617…	Haliotis_sp_idb_28997_c0_g1_i1	121	139	yes	no	2;3	2.1629e-16	134.29	41165000			16
EQNTCPFNTDCYQGAVCCIR	SGYEISCREQNTCPFN	QGAVCCIRVSGSNPPA	R	E	Q	I	R	V	20	0	2492	Haliotis_sp_Tri_116352_c0_g1_i1	Haliotis_sp_Tri_116352_c0_g1_i1	314	333	no	no	3	2.6743e-15	105.79	255510000			10
EQPIDDSFR	STVLLNGKEQPIDDSF	QPIDDSFREAFNAAYL	K	E	Q	F	R	E	9	0	1105.5	Haliotis_sp_Tri_91277_c0_g1_i1;comp95743_c0_seq1_6 len=5098 path=[5078:0-84 5164:85-530 5610:531-550 5630:551-778 5858:779-851 5931:852-866 5946:867-921 6002:922-3952 9033:3953-3968 9049:3969-5097];tr|Q5XPR3|Q5XPR3_HALTU NaK-ATPase alpha subunit (Fragment) OS=Haliotis tuberculata PE=2 SV=1	Haliotis_sp_Tri_91277_c0_g1_i1	536	544	yes	no	2	0.014967	115.71	8065600			1
EQPISHCDYR	SMVKCGDREQPISHCD	PISHCDYRANQCEAAH	R	E	Q	Y	R	A	10	0	1303.56	Haliotis_sp_Tri_109450_c0_g1_i1;comp101252_c0_seq3_2 len=1445 path=[12575:0-38 12614:39-47 12623:48-159 12735:160-162 12738:163-166 12742:167-571 13147:572-810 13386:811-817 13393:818-863 13439:864-947 13523:948-949 13525:950-1444]	Haliotis_sp_Tri_109450_c0_g1_i1	150	159	yes	no	3	0.0068924	80.24	16596000			2
EQQQLPHHQQQQQQQQSSR	DQSQHQKKEQQQLPHH	QQQQQSSRQQQQQQVR	K	E	Q	S	R	Q	19	0	2370.12	Haliotis_sp_idb_12174_c0_g1_i1;Haliotis_sp_CLC_8754_c0_g1_i1	Haliotis_sp_idb_12174_c0_g1_i1	327	345	yes	no	4	1.9163e-07	88.385	9805400			3
ERIPYTNSLHANLQQR	PSHFICEKERIPYTNS	LHANLQQRDSLHANLQ	K	E	R	Q	R	D	16	1	1939	sp|P82596|PLC_HALLA Perlucin OS=Haliotis laevigata PE=1 SV=3;Haliotis_sp_Tri_110681_c0_g1_i1;tr|F8J3D2|F8J3D2_HALLA Perlucin C protein OS=Haliotis laevigata GN=perlucin C PE=2 SV=1	sp|P82596|PLC_HALLA Perlucin OS=Haliotis laevigata PE=1 SV=3	130	145	no	no	3;4	5.5329e-14	137.61	472450000			11
ERNPDALDK	RTLFDVWRERNPDALD	RNPDALDKAYPRVTLP	R	E	R	D	K	A	9	1	1056.52	comp42014_c0_seq1_4 len=750 path=[728:0-749];Haliotis_sp_idb_19016_c0_g1_i1	Haliotis_sp_idb_19016_c0_g1_i1	263	271	no	no	2;3	0.024415	123.96	4209900			3
ESAFQALDQAASEPGSTTDQLNK	QLQAERGRESAFQALD	STTDQLNKFTFTAPES	R	E	S	N	K	F	23	0	2407.11	Haliotis_sp_idb_19812_c0_g1_i1;Haliotis_sp_CLC_9568_c0_g1_i1;Haliotis_sp_idb_19811_c0_g1_i1;comp87710_c0_seq1_1 len=729 path=[707:0-40 748:41-59 767:60-166 3060:167-198 906:199-228 936:229-230 938:231-316 3800:317-333 3817:334-453 1161:454-512 1220:513-653 1361:654-728]	Haliotis_sp_idb_19812_c0_g1_i1	86	108	yes	no	3	2.8731e-09	81.884	14042000			1
ESDCLFTQQLLNK	ATASVCLKESDCLFTQ	FTQQLLNKAKVPQPLC	K	E	S	N	K	A	13	0	1594.77	Haliotis_sp_idb_1052_c0_g1_i1;comp90611_c0_seq1_2 len=3646 path=[8397:0-3645]	Haliotis_sp_idb_1052_c0_g1_i1	1926	1938	no	no	2	1.6057e-06	140.14	18519000			3
ESDLGGFMVWSLALDDFNK	KAKIKWMKESDLGGFM	LALDDFNKMCNYTTRS	K	E	S	N	K	M	19	0	2142.99	Haliotis_sp_idb_43266_c0_g1_i1	Haliotis_sp_idb_43266_c0_g1_i1	368	386	yes	yes	2	1.9823e-05	79.676	718290	668		2
ESELFLSYFAK	QHREVEGKESELFLSY	LFLSYFAKGLKTIEGG	K	E	S	A	K	G	11	0	1332.66	Haliotis_sp_idb_6309_c0_g1_i1;comp104422_c0_seq2_4 len=3842 path=[3820:0-112 3933:113-123 3944:124-156 3977:157-157 3978:158-1701 5522:1702-1703 5524:1704-1915 5736:1916-2336 10745:2337-2337 10746:2338-2340 10749:2341-2484 6305:2485-2555 6376:2556-2565 6386:2566-3428 7249:3429-3429 7250:3430-3605 7426:3606-3652 11076:3653-3841];comp104422_c0_seq1_6 len=3871 path=[3820:0-112 10231:113-117 10012:11…	Haliotis_sp_idb_6309_c0_g1_i1	104	114	yes	no	2	0.019893	89.805	3655300			0
ESESFLAETDK	AFIYIALKESESFLAE	SFLAETDKSSLTRAVT	K	E	S	D	K	S	11	0	1254.56	comp106862_c0_seq1_3 len=6977 path=[6962:0-1296 20050:1297-1621 8584:1622-1642 8605:1643-1701 8664:1702-1730 8693:1731-1872 8835:1873-1882 8845:1883-1992 8955:1993-2052 9015:2053-2092 9055:2093-2112 9075:2113-2419 9382:2420-2431 9394:2432-2457 9420:2458-2477 9440:2478-3169 10132:3170-3184 10147:3185-3666 20548:3667-3716 10679:3717-3856 10819:3857-4580 20725:4581-4581 20726:4582-4593 14279:4594-45…	comp106862_c0_seq1_3 len=6977 path=[6962:0-1296 20050:1297-1621 8584:1622-1642 8605:1643-1701 8664:1702-1730 8693:1731-1872 8835:1873-1882 8845:1883-1992 8955:1993-2052 9015:2053-2092 9055:2093-2112 9075:2113-2419 9382:2420-2431 9394:2432-2457 9420:2458-2477 9440:2478-3169 10132:3170-3184 10147:3185-3666 20548:3667-3716 10679:3717-3856 10819:3857-4580 20725:4581-4581 20726:4582-4593 14279:4594-45…	1096	1106	no	no	2	0.0017579	105.03	113560000			9
ESGILGYSWTVGR	NWDGIMDKESGILGYS	GYSWTVGRQICEELVH	K	E	S	G	R	Q	13	0	1423.71	Haliotis_sp_idb_1052_c0_g1_i1;comp90611_c2_seq1_4 len=4221 path=[4199:0-140 4340:141-165 4365:166-221 4421:222-231 4431:232-544 4744:545-3216 7416:3217-3473 17178:3474-4220]	Haliotis_sp_idb_1052_c0_g1_i1	3076	3088	yes	no	2	0.031825	65.043	1473000			1
ESIPTFVTTATLR	KDNFKCIKESIPTFVT	FVTTATLRMQVSQNAT	K	E	S	L	R	M	13	0	1434.77	comp104779_c0_seq1_6 len=7839 path=[24261:0-153 4384:154-1484 5715:1485-1493 5724:1494-2789 7020:2790-2797 7028:2798-3118 7349:3119-3122 7353:3123-4102 8333:4103-4106 8337:4107-4189 8420:4190-4217 8448:4218-6932 11163:6933-7716 11947:7717-7808 12039:7809-7823 12054:7824-7826 12057:7827-7838];comp104779_c0_seq2_4 len=9346 path=[2723:0-1 2725:2-31 2755:32-1660 4384:1661-2991 5715:2992-3000 5724:300…	comp104779_c0_seq1_6 len=7839 path=[24261:0-153 4384:154-1484 5715:1485-1493 5724:1494-2789 7020:2790-2797 7028:2798-3118 7349:3119-3122 7353:3123-4102 8333:4103-4106 8337:4107-4189 8420:4190-4217 8448:4218-6932 11163:6933-7716 11947:7717-7808 12039:7809-7823 12054:7824-7826 12057:7827-7838]	375	387	yes	no	2	0.00010829	100.02	67454000			3
ESLLLTAAVPASR	TESQQAGRESLLLTAA	TAAVPASRYKGEIGYD	R	E	S	S	R	Y	13	0	1326.75	comp79626_c0_seq1_4 len=1656 path=[1634:0-1091 2726:1092-1132 2767:1133-1655];Haliotis_sp_idb_43266_c0_g1_i1	comp79626_c0_seq1_4 len=1656 path=[1634:0-1091 2726:1092-1132 2767:1133-1655]	203	215	no	no	2;3	8.0795e-13	162.22	2705900000			39
ESMNVYQSNQPSSNSQPFNQPQINPQPMK	MNSQLSGKESMNVYQS	QINPQPMKQQQTNSQP	K	E	S	M	K	Q	29	0	3318.5	Haliotis_sp_idb_26568_c0_g1_i1;Haliotis_sp_idb_26567_c0_g1_i1	Haliotis_sp_idb_26568_c0_g1_i1	584	612	yes	no	3	6.8624e-08	60.218	42100000	549;550		1
ESRGNAVHEFLR	FGKTKIIRESRGNAVH	NAVHEFLRGQLVDSAG	R	E	S	L	R	G	12	1	1413.71	Haliotis_sp_idb_25746_c0_g1_i1;Haliotis_sp_idb_25748_c0_g1_i1;Haliotis_sp_CLC_532_c0_g1_i1	Haliotis_sp_idb_25746_c0_g1_i1	452	463	yes	no	2;3;4	4.934e-10	160.56	964170000			30
ESSLFQDTYK	KQVDLFYKESSLFQDT	SLFQDTYKKCQVDSIT	K	E	S	Y	K	K	10	0	1216.56	Haliotis_sp_idb_44571_c0_g1_i1;Haliotis_sp_idb_44572_c0_g1_i1	Haliotis_sp_idb_44571_c0_g1_i1	425	434	yes	no	2	0.016154	90.05	19500000			2
ESTLHLVLR	LSDYNIQKESTLHLVL	STLHLVLRLRGGMQIF	K	E	S	L	R	L	9	0	1066.61	comp85993_c0_seq3_1 len=269 path=[1:0-25 2598:26-29 1290:30-56 1317:57-133 3005:134-185 3038:186-199 2517:200-215 1475:216-235 3070:236-245 3080:246-268];comp64346_c0_seq4_6 len=435 path=[457:0-206 227:207-227 970:228-434];comp64346_c0_seq2_6 len=435 path=[974:0-206 973:207-227 970:228-434];comp64346_c0_seq1_6 len=435 path=[457:0-206 922:207-227 971:228-434];comp85993_c0_seq1_3 len=458 path=[2343…	comp85993_c0_seq3_1 len=269 path=[1:0-25 2598:26-29 1290:30-56 1317:57-133 3005:134-185 3038:186-199 2517:200-215 1475:216-235 3070:236-245 3080:246-268]	17	25	yes	no	2;3	0.00073802	168.25	168100000			28
ESVGTNLALNKPATSSSNK	AKNEAVTKESVGTNLA	PATSSSNKDGSQPGWL	K	E	S	N	K	D	19	1	1916.98	Haliotis_sp_idb_2768_c0_g1_i1	Haliotis_sp_idb_2768_c0_g1_i1	857	875	yes	yes	3	8.7151e-14	131.45	377290000			15
ESVSSGYITQK	PVLHNPQRESVSSGYI	SSGYITQKSYPTSCAE	R	E	S	Q	K	S	11	0	1197.59	Haliotis_sp_CLC_18921_c0_g1_i1;comp52213_c0_seq1_3 len=2417 path=[2395:0-1708 4104:1709-1900 4296:1901-2416]	Haliotis_sp_CLC_18921_c0_g1_i1	181	191	yes	no	2	0.0060093	93.345	87866000			8
ESVYVSAGGVNAQITK	AVFKKNIRESVYVSAG	GVNAQITKGNLTLSNG	R	E	S	T	K	G	16	0	1621.83	Haliotis_sp_CLC_4272_c0_g1_i1;comp104530_c1_seq1_2 len=2811 path=[3257:0-1085 8372:1086-1095 4353:1096-1272 4530:1273-1275 4533:1276-1310 4568:1311-1329 4587:1330-1565 4823:1566-1575 4833:1576-1582 4840:1583-1879 5137:1880-1913 5171:1914-2004 5262:2005-2034 5292:2035-2127 8898:2128-2137 8908:2138-2139 5397:2140-2188 11357:2189-2239 11395:2240-2252 5510:2253-2409 5667:2410-2520 5778:2521-2557 5815…	Haliotis_sp_CLC_4272_c0_g1_i1	296	311	yes	no	2	7.0921e-05	89.484	1746000			1
ETAMLYEPGVSSEGNK	NWGLITYRETAMLYEP	GVSSEGNKQRVAVVVS	R	E	T	N	K	Q	16	0	1710.78	Haliotis_sp_idb_20754_c0_g1_i1;comp105195_c0_seq12_2 len=3169 path=[15574:0-232 20956:233-689 4190:690-712 21235:713-716 4217:717-718 4219:719-1155 9049:1156-1796 9690:1797-1806 9700:1807-2415 10309:2416-2439 10333:2440-2444 10338:2445-2468 10362:2469-2657 10551:2658-2681 10575:2682-2733 10627:2734-2772 10666:2773-2877 10771:2878-2901 10795:2902-2922 10816:2923-2962 10856:2963-2986 10880:2987-298…	Haliotis_sp_idb_20754_c0_g1_i1	418	433	yes	no	2	2.1343e-09	136.81	122230000	514		10
ETDMGVCNAPCFDAGDTR	NLLPTDEKETDMGVCN	CFDAGDTRRNEQMGLT	K	E	T	T	R	R	18	0	2014.78	Haliotis_sp_idb_25746_c0_g1_i1;Haliotis_sp_idb_25748_c0_g1_i1	Haliotis_sp_idb_25746_c0_g1_i1	297	314	yes	no	2;3	4.1585e-28	161.91	3530000000	538		28
ETDMGVCNAPCFDAGDTRR	NLLPTDEKETDMGVCN	FDAGDTRRNEQMGLTS	K	E	T	R	R	N	19	1	2170.88	Haliotis_sp_idb_25746_c0_g1_i1;Haliotis_sp_idb_25748_c0_g1_i1	Haliotis_sp_idb_25746_c0_g1_i1	297	315	yes	no	3	1.1593e-12	119.8	855130000	538		14
ETEIFQSVDLTER	VFKKLDVKETEIFQSV	QSVDLTERVNLNQVVI	K	E	T	E	R	V	13	0	1565.76	Haliotis_sp_idb_54086_c0_g1_i1;Haliotis_sp_Tri_14923_c0_g1_i1;Haliotis_sp_Tri_14924_c0_g1_i1;comp82828_c0_seq1_3 len=1320 path=[3184:0-142 367:143-1247 1472:1248-1319];comp82828_c0_seq2_1 len=1543 path=[1:0-212 214:213-242 244:243-365 367:366-1470 1472:1471-1542]	Haliotis_sp_idb_54086_c0_g1_i1	105	117	yes	no	2	0.0029084	80.96	3152400			2
ETIFDILDGMEQNK	SSRHFFFKETIFDILD	LDGMEQNKMNVLHWHI	K	E	T	N	K	M	14	0	1651.78	Haliotis_sp_idb_2169_c0_g1_i1;comp98123_c0_seq1_3 len=5655 path=[12132:0-140 12273:141-153 12286:154-250 556:251-299 606:300-343 650:344-1291 1598:1292-1312 1619:1313-1883 2190:1884-3257 3567:3258-4782 5092:4783-4802 5112:4803-5570 5880:5571-5575 5885:5576-5654];comp98123_c0_seq2_1 len=5959 path=[1:0-554 556:555-603 606:604-647 650:648-1595 1598:1596-1616 1619:1617-2187 2190:2188-3561 3567:3562-5…	Haliotis_sp_idb_2169_c0_g1_i1	568	581	yes	no	2	0.0042893	77.776	0	256		1
ETLGLESAETPLTK	FPLLTVIKETLGLESA	SAETPLTKNVDPGIKL	K	E	T	T	K	N	14	0	1487.77	Haliotis_sp_CLC_413_c0_g1_i1;comp104237_c0_seq2_2 len=1215 path=[16513:0-1019 17533:1020-1021 17535:1022-1045 17559:1046-1214];comp104237_c0_seq3_2 len=1223 path=[16513:0-1019 17533:1020-1021 17535:1022-1045 22578:1046-1098 20526:1099-1106 18868:1107-1222];comp104237_c0_seq1_2 len=1251 path=[16513:0-1019 17533:1020-1021 17535:1022-1045 22578:1046-1098 18832:1099-1134 18868:1135-1250]	Haliotis_sp_CLC_413_c0_g1_i1	422	435	yes	no	2	2.441e-05	127.36	27334000			5
ETLPMVPQALR	HGMLWNMRETLPMVPQ	PMVPQALRTPSECMLQ	R	E	T	L	R	T	11	0	1253.68	Haliotis_sp_Tri_21565_c0_g1_i1	Haliotis_sp_Tri_21565_c0_g1_i1	30	40	yes	yes	2	0.018322	67.334	78832000			3
ETLSTLDSQNVSK	SDTVLTKKETLSTLDS	LDSQNVSKFDTVGRHR	K	E	T	S	K	F	13	0	1420.7	Haliotis_sp_idb_3591_c0_g1_i1	Haliotis_sp_idb_3591_c0_g1_i1	876	888	yes	yes	2	3.01e-05	107.65	9525200			2
ETSNIHVFSR	DNAPTTFRETSNIHVF	SNIHVFSRQLVAMRNS	R	E	T	S	R	Q	10	0	1188.59	Haliotis_sp_idb_26064_c0_g1_i1;comp81814_c0_seq1_2 len=1018 path=[996:0-317 1314:318-418 1415:419-467 1464:468-622 1619:623-631 1628:632-754 1751:755-775 1772:776-1017];comp81814_c0_seq3_2 len=1327 path=[996:0-317 2344:318-626 1314:627-727 1415:728-776 1464:777-931 1619:932-940 1628:941-1063 1751:1064-1084 1772:1085-1326]	Haliotis_sp_idb_26064_c0_g1_i1	98	107	yes	no	2;3	0.0011323	127.87	87399000			6
ETSPGSATGVCTPHGLEK	CGFHECCKETSPGSAT	CTPHGLEKSSCNLTPN	K	E	T	E	K	S	18	0	1826.85	Haliotis_sp_idb_73893_c0_g1_i1;comp83133_c0_seq1_3 len=545 path=[1373:0-75 1609:76-124 1141:125-134 77:135-271 1659:272-283 226:284-285 1673:286-298 1687:299-312 950:313-343 286:344-390 1223:391-416 1731:417-429 1745:430-544]	Haliotis_sp_idb_73893_c0_g1_i1	80	97	yes	no	3	2.9427e-09	92.679	5954400			2
ETTNLFVFNR	EGSAENFRETTNLFVF	TNLFVFNRNLVAIRDS	R	E	T	N	R	N	10	0	1239.62	comp103559_c0_seq3_2 len=497 path=[1:0-329 331:330-330 332:331-369 371:370-413 3748:414-417 7106:418-473 7146:474-496];Haliotis_sp_Tri_23898_c0_g1_i1;comp103559_c0_seq2_2 len=646 path=[1:0-329 331:330-330 332:331-369 371:370-413 3748:414-417 7106:418-473 7147:474-479 7153:480-494 496:495-495 497:496-531 533:532-563 7191:564-573 7201:574-576 578:577-577 579:578-607 7835:608-612 7844:613-621 623:62…	comp103559_c0_seq3_2 len=497 path=[1:0-329 331:330-330 332:331-369 371:370-413 3748:414-417 7106:418-473 7146:474-496]	74	83	yes	no	2	0.0033376	111.61	25042000			2
ETTTHAFYYPR	TRVTSQIKETTTHAFY	THAFYYPRTTSFTIPD	K	E	T	P	R	T	11	0	1384.64	comp59338_c0_seq1_5 len=1104 path=[1:0-1103];Haliotis_sp_Tri_105613_c0_g1_i1	Haliotis_sp_Tri_105613_c0_g1_i1	381	391	no	no	2;3	0.0051598	72.2	112540000			5
ETVISDYPR	KNANLFVKETVISDYP	TVISDYPRFPHRGILV	K	E	T	P	R	F	9	0	1078.53	Haliotis_sp_idb_2169_c0_g1_i1;comp98123_c0_seq1_3 len=5655 path=[12132:0-140 12273:141-153 12286:154-250 556:251-299 606:300-343 650:344-1291 1598:1292-1312 1619:1313-1883 2190:1884-3257 3567:3258-4782 5092:4783-4802 5112:4803-5570 5880:5571-5575 5885:5576-5654];comp98123_c0_seq2_1 len=5959 path=[1:0-554 556:555-603 606:604-647 650:648-1595 1598:1596-1616 1619:1617-2187 2190:2188-3561 3567:3562-5…	Haliotis_sp_idb_2169_c0_g1_i1	542	550	yes	no	2	0.020704	100.25	154030000			3
ETVSVPLHVPAPLIDR	SLQILVNKETVSVPLH	VPAPLIDRIVVDDDSL	K	E	T	D	R	I	16	0	1741.97	Haliotis_sp_CLC_3878_c0_g1_i1;Haliotis_sp_idb_2772_c0_g1_i1	Haliotis_sp_idb_2772_c0_g1_i1	897	912	no	no	2;3	3.1383e-07	99.344	99979000			10
ETVVCAFFNK	LGENAFSKETVVCAFF	VVCAFFNKEDVVNGIK	K	E	T	N	K	E	10	0	1213.58	Haliotis_sp_idb_23519_c0_g1_i1;comp94729_c0_seq3_2 len=685 path=[159:0-29 189:30-30 2532:31-54 5414:55-55 5415:56-684];Haliotis_sp_CLC_21451_c0_g1_i1;Haliotis_sp_Tri_4114_c0_g1_i1	Haliotis_sp_idb_23519_c0_g1_i1	1392	1401	no	no	2	0.013101	91.867	9513300			1
EVCSSGCECAPGLICYTPITGACCPSDR	KPGSAQLKEVCSSGCE	GACCPSDRCETQEYVD	K	E	V	D	R	C	28	0	3176.28	Haliotis_sp_Tri_3731_c0_g1_i1	Haliotis_sp_Tri_3731_c0_g1_i1	86	113	yes	yes	3	2.3936e-07	66.925	1760600			1
EVDEQMLNVQNK	FRGRMSMKEVDEQMLN	QMLNVQNKNSSYFVEW	K	E	V	N	K	N	12	0	1445.68	Haliotis_sp_idb_19738_c0_g1_i1;Haliotis_sp_idb_23118_c0_g1_i1;tr|G9K382|G9K382_HALDV Putative tubulin beta chain OS=Haliotis diversicolor GN=TUBB PE=2 SV=1;sp|P41386|TBB_HALDI Tubulin beta chain (Fragment) OS=Haliotis discus PE=2 SV=1;Haliotis_sp_idb_19739_c0_g1_i1;Haliotis_sp_idb_19741_c0_g1_i1;comp105397_c0_seq5_4 len=2029 path=[6606:0-396 23423:397-408 23435:409-428 1219:429-695 23626:696-720 …	Haliotis_sp_idb_19738_c0_g1_i1	325	336	no	no	2	0.0025508	87.184	41823000	502		4
EVDLCLGQTTR	SDPESDIREVDLCLGQ	LCLGQTTRDCYHLEWQ	R	E	V	T	R	D	11	0	1290.62	Haliotis_sp_idb_1052_c0_g1_i1;comp90611_c2_seq1_4 len=4221 path=[4199:0-140 4340:141-165 4365:166-221 4421:222-231 4431:232-544 4744:545-3216 7416:3217-3473 17178:3474-4220]	Haliotis_sp_idb_1052_c0_g1_i1	3197	3207	yes	no	2	0.00045996	119.03	104220000			6
EVIVQYNPNLETR	VGDVTFQREVIVQYNP	YNPNLETRIDQIITMS	R	E	V	T	R	I	13	0	1573.81	Haliotis_sp_idb_18575_c0_g1_i1	Haliotis_sp_idb_18575_c0_g1_i1	173	185	yes	yes	2;3	4.6061e-07	146.79	2160000000			11
EVQGHESSLFK	DDAAVQHREVQGHESS	GHESSLFKSYFPRGIM	R	E	V	F	K	S	11	0	1259.61	Haliotis_sp_Tri_91049_c0_g1_i1;comp93951_c0_seq1_3 len=2511 path=[2491:0-1214 3706:1215-1216 3708:1217-1250 3742:1251-1261 3753:1262-1597 4091:1598-1691 4185:1692-1748 6236:1749-1764 4258:1765-2365 4859:2366-2405 4899:2406-2510];tr|B6RB97|B6RB97_HALDI Gelsolin OS=Haliotis discus discus PE=2 SV=1;Haliotis_sp_CLC_5447_c0_g1_i1;Haliotis_sp_idb_15505_c0_g1_i1;comp97886_c0_seq1_6 len=2035 path=[1:0-28…	Haliotis_sp_Tri_91049_c0_g1_i1	129	139	no	no	2	0.0003628	129.89	27455000			3
EVQVTAHQEDPNLSR	AEPDVGVREVQVTAHQ	QEDPNLSRGVSFTSVL	R	E	V	S	R	G	15	0	1721.83	Haliotis_sp_CLC_1125_c0_g1_i1	Haliotis_sp_CLC_1125_c0_g1_i1	354	368	yes	yes	2;3	3.2283e-19	184.99	387970000			16
EVSAEKIEEISK	QVVGTILKEVSAEKIE	EKIEEISKSDLDLYIE	K	E	V	S	K	S	12	1	1360.71	Haliotis_sp_Tri_52786_c0_g1_i1;comp98044_c0_seq2_2 len=1470 path=[1516:0-58 1575:59-108 1625:109-129 1646:130-263 1780:264-270 1787:271-569 6139:570-574 6144:575-586 2103:587-594 2111:595-1113 2630:1114-1130 2647:1131-1259 2776:1260-1391 2908:1392-1418 5283:1419-1469];comp98044_c0_seq5_2 len=630 path=[1516:0-58 1575:59-108 1625:109-129 1646:130-263 1780:264-270 1787:271-569 6139:570-574 6144:575-…	Haliotis_sp_Tri_52786_c0_g1_i1	70	81	yes	no	2;3	0.0051237	74.987	1751000			2
EVVMALEEDPEFR	LPYDRYLREVVMALEE	LEEDPEFRKKLEESNV	R	E	V	F	R	K	13	0	1562.73	comp92223_c1_seq1_1 len=1422 path=[5715:0-199 5915:200-218 5934:219-467 17974:468-468 6184:469-484 6200:485-1421];Haliotis_sp_idb_2286_c0_g1_i1;comp92223_c1_seq2_1 len=1458 path=[5715:0-199 5915:200-218 5934:219-467 17951:468-470 15696:471-503 17974:504-504 6184:505-520 6200:521-1457];Haliotis_sp_Tri_135246_c0_g1_i1;comp92223_c1_seq3_1 len=528 path=[5715:0-199 5915:200-218 5934:219-467 17951:468-…	comp92223_c1_seq1_1 len=1422 path=[5715:0-199 5915:200-218 5934:219-467 17974:468-468 6184:469-484 6200:485-1421]	90	102	yes	no	2	7.9284e-11	156.14	203510000	200		22
EVVMALEEDPEFRK	LPYDRYLREVVMALEE	EEDPEFRKKLEESNVS	R	E	V	R	K	K	14	1	1690.82	comp92223_c1_seq1_1 len=1422 path=[5715:0-199 5915:200-218 5934:219-467 17974:468-468 6184:469-484 6200:485-1421];Haliotis_sp_idb_2286_c0_g1_i1;comp92223_c1_seq2_1 len=1458 path=[5715:0-199 5915:200-218 5934:219-467 17951:468-470 15696:471-503 17974:504-504 6184:505-520 6200:521-1457];Haliotis_sp_Tri_135246_c0_g1_i1;comp92223_c1_seq3_1 len=528 path=[5715:0-199 5915:200-218 5934:219-467 17951:468-…	comp92223_c1_seq1_1 len=1422 path=[5715:0-199 5915:200-218 5934:219-467 17974:468-468 6184:469-484 6200:485-1421]	90	103	yes	no	3	2.5144e-05	102.52	36632000	200		2
EVVTEVQVESNVPK	GVKSVVSKEVVTEVQV	QVESNVPKGVTFWISA	K	E	V	P	K	G	14	0	1555.81	comp106862_c0_seq1_3 len=6977 path=[6962:0-1296 20050:1297-1621 8584:1622-1642 8605:1643-1701 8664:1702-1730 8693:1731-1872 8835:1873-1882 8845:1883-1992 8955:1993-2052 9015:2053-2092 9055:2093-2112 9075:2113-2419 9382:2420-2431 9394:2432-2457 9420:2458-2477 9440:2478-3169 10132:3170-3184 10147:3185-3666 20548:3667-3716 10679:3717-3856 10819:3857-4580 20725:4581-4581 20726:4582-4593 14279:4594-45…	comp106862_c0_seq1_3 len=6977 path=[6962:0-1296 20050:1297-1621 8584:1622-1642 8605:1643-1701 8664:1702-1730 8693:1731-1872 8835:1873-1882 8845:1883-1992 8955:1993-2052 9015:2053-2092 9055:2093-2112 9075:2113-2419 9382:2420-2431 9394:2432-2457 9420:2458-2477 9440:2478-3169 10132:3170-3184 10147:3185-3666 20548:3667-3716 10679:3717-3856 10819:3857-4580 20725:4581-4581 20726:4582-4593 14279:4594-45…	838	851	no	no	2	3.1573e-08	146.77	103870000			10
EVYDILVR	MASTWTSREVYDILVR	EVYDILVRVLSLYPGF	R	E	V	V	R	V	8	0	1005.55	Haliotis_sp_Tri_24151_c0_g1_i1	Haliotis_sp_Tri_24151_c0_g1_i1	98	105	yes	yes	2	0.016235	145.34	190630000			3
EVYELHAVGAELR	AGVNHFVREVYELHAV	HAVGAELRVKRQVDTK	R	E	V	L	R	V	13	0	1484.76	Haliotis_sp_idb_1397_c0_g1_i1;comp106765_c0_seq2_5 len=4279 path=[10295:0-107 10403:108-367 1003:368-389 20795:390-390 20796:391-412 1048:413-1337 1973:1338-1339 1975:1340-1964 2600:1965-1985 21402:1986-2406 3042:2407-2451 3087:2452-2460 3096:2461-2558 3194:2559-2593 3229:2594-2598 3234:2599-2644 3280:2645-2675 3311:2676-2841 21552:2842-2842 3478:2843-2962 21596:2963-3020 21623:3021-3023 21626:30…	Haliotis_sp_idb_1397_c0_g1_i1	444	456	yes	no	3	0.0064785	63.185	8665100			1
EWACDHGCGGLPAGTK	TECDRKVKEWACDHGC	GGLPAGTKVRASYGAS	K	E	W	T	K	V	16	0	1714.72	comp87087_c0_seq1_3 len=678 path=[656:0-151 808:152-181 838:182-231 888:232-241 898:242-280 2569:281-285 942:286-309 966:310-358 1334:359-407 1064:408-470 1598:471-560 2623:561-577 2640:578-578 2641:579-580 2643:581-582 2645:583-585 1541:586-595 1252:596-677]	comp87087_c0_seq1_3 len=678 path=[656:0-151 808:152-181 838:182-231 888:232-241 898:242-280 2569:281-285 942:286-309 966:310-358 1334:359-407 1064:408-470 1598:471-560 2623:561-577 2640:578-578 2641:579-580 2643:581-582 2645:583-585 1541:586-595 1252:596-677]	155	170	yes	yes	3	0.0010155	61.962	14251000			1
EYCIACSASCVGQPDGK	RIGHCEDREYCIACSA	CVGQPDGKVHYPGIPS	R	E	Y	G	K	V	17	0	1900.78	Haliotis_sp_idb_982_c0_g1_i1	Haliotis_sp_idb_982_c0_g1_i1	320	336	yes	yes	2	1.1111e-08	127.83	29783000			2
EYIDCQAGR	TPGSVLSREYIDCQAG	YIDCQAGRIKATLKCE	R	E	Y	G	R	I	9	0	1110.48	Haliotis_sp_idb_982_c0_g1_i1	Haliotis_sp_idb_982_c0_g1_i1	200	208	yes	yes	2	0.0021483	143.28	78212000			7
EYLTFQESTSIDFPVQTVEGSQK	VAMLIDLREYLTFQES	QTVEGSQKLRVSVAGD	R	E	Y	Q	K	L	23	0	2632.25	Haliotis_sp_CLC_1485_c0_g1_i1;comp101644_c0_seq2_4 len=5041 path=[1:0-618 620:619-713 715:714-1166 1168:1167-1220 1222:1221-2965 2967:2966-5040]	Haliotis_sp_CLC_1485_c0_g1_i1	932	954	no	no	3	1.6987e-33	128.38	4416100			1
EYSVPILIDLK	VEPEGTPKEYSVPILI	VPILIDLKQATSFSKT	K	E	Y	L	K	Q	11	0	1288.73	Haliotis_sp_Tri_105613_c0_g1_i1;comp32926_c1_seq1_1 len=528 path=[3185:0-527]	Haliotis_sp_Tri_105613_c0_g1_i1	891	901	yes	no	2	0.015846	83.182	174900000			9
EYTGYMFNQEKPQDASETHLGFLGPVIR	VYKKALFKEYTGYMFN	GFLGPVIRAEVGDLVK	K	E	Y	I	R	A	28	1	3226.54	comp101565_c0_seq1_5 len=4906 path=[4884:0-315 5200:316-677 5562:678-679 5564:680-934 5819:935-1335 6220:1336-1351 6236:1352-1360 6245:1361-1686 6571:1687-2756 11796:2757-2778 7663:2779-2791 7676:2792-2983 11874:2984-2994 11976:2995-3219 11911:3220-3226 8111:3227-3524 8409:3525-3541 8426:3542-3808 8693:3809-3841 8726:3842-4905];Haliotis_sp_idb_10164_c0_g1_i1	comp101565_c0_seq1_5 len=4906 path=[4884:0-315 5200:316-677 5562:678-679 5564:680-934 5819:935-1335 6220:1336-1351 6236:1352-1360 6245:1361-1686 6571:1687-2756 11796:2757-2778 7663:2779-2791 7676:2792-2983 11874:2984-2994 11976:2995-3219 11911:3220-3226 8111:3227-3524 8409:3525-3541 8426:3542-3808 8693:3809-3841 8726:3842-4905]	543	570	no	no	4	2.2577e-22	96.052	49067000	11		3
FACSPGICSQLTQQTK	CPHGDDTKFACSPGIC	SQLTQQTKEQYCCETC	K	F	A	T	K	E	16	0	1824.85	Haliotis_sp_idb_66004_c0_g1_i1	Haliotis_sp_idb_66004_c0_g1_i1	111	126	yes	yes	2;3	1.6329e-11	133.23	130990000			11
FADLTQEEFK	TAVYGATKFADLTQEE	DLTQEEFKQNYLSKKT	K	F	A	F	K	Q	10	0	1226.58	Haliotis_sp_idb_44191_c0_g1_i1;comp105290_c0_seq2_6 len=2532 path=[1:0-47 8877:48-178 196:179-199 9012:200-202 9051:203-260 9056:261-265 9061:266-286 299:287-319 5190:320-332 345:333-358 5444:359-371 384:372-412 425:413-456 469:457-457 470:458-481 494:482-636 649:637-693 9257:694-711 724:712-731 744:732-765 9295:766-805 9327:806-905 918:906-1014 9478:1015-1043 1056:1044-1063 1076:1064-1064 1077:1…	Haliotis_sp_idb_44191_c0_g1_i1	460	469	yes	no	2	2.7983e-05	170.47	473150000			18
FAEGYVPR	ADKIIREKFAEGYVPR	FAEGYVPRKIVGYART	K	F	A	P	R	K	8	0	937.466	comp103936_c0_seq2_3 len=3060 path=[1:0-115 119:116-139 143:140-484 8891:485-504 508:505-514 518:515-520 524:521-687 691:688-695 699:696-1358 9049:1359-1722 6570:1723-1741 1745:1742-2145 9191:2146-2166 2170:2167-2206 6155:2207-2228 2232:2229-2230 2234:2231-2340 9273:2341-2348 9281:2349-2352 9285:2353-2374 9325:2375-2375 9308:2376-2390 9323:2391-2394 2402:2395-2491 9424:2492-2498 9431:2499-2520 25…	comp103936_c0_seq2_3 len=3060 path=[1:0-115 119:116-139 143:140-484 8891:485-504 508:505-514 518:515-520 524:521-687 691:688-695 699:696-1358 9049:1359-1722 6570:1723-1741 1745:1742-2145 9191:2146-2166 2170:2167-2206 6155:2207-2228 2232:2229-2230 2234:2231-2340 9273:2341-2348 9281:2349-2352 9285:2353-2374 9325:2375-2375 9308:2376-2390 9323:2391-2394 2402:2395-2491 9424:2492-2498 9431:2499-2520 25…	692	699	yes	no	2	0.049816	108.46	64175000			1
FAHAPTDSPLFK	YSLVDQAKFAHAPTDS	PTDSPLFKKLTMKDIM	K	F	A	F	K	K	12	0	1329.67	Haliotis_sp_Tri_45832_c0_g1_i1	Haliotis_sp_Tri_45832_c0_g1_i1	123	134	yes	yes	3	0.00023879	103.91	43260000			3
FAIFCDNMK	TEDEEAKRFAIFCDNM	AIFCDNMKIARKLNET	R	F	A	M	K	I	9	0	1144.5	Haliotis_sp_idb_44191_c0_g1_i1;comp105290_c0_seq2_6 len=2532 path=[1:0-47 8877:48-178 196:179-199 9012:200-202 9051:203-260 9056:261-265 9061:266-286 299:287-319 5190:320-332 345:333-358 5444:359-371 384:372-412 425:413-456 469:457-457 470:458-481 494:482-636 649:637-693 9257:694-711 724:712-731 744:732-765 9295:766-805 9327:806-905 918:906-1014 9478:1015-1043 1056:1044-1063 1076:1064-1064 1077:1…	Haliotis_sp_idb_44191_c0_g1_i1	432	440	yes	no	2	0.023541	82.287	173450000			4
FALATVNAK	DDVQTMAKFALATVNA	ALATVNAKENSQRQMV	K	F	A	A	K	E	9	0	933.528	Haliotis_sp_idb_44191_c0_g1_i1;comp96813_c0_seq1_5 len=1118 path=[1108:0-120 1229:121-127 1236:128-160 1269:161-303 2442:304-331 1440:332-567 3927:568-586 3943:587-696 1805:697-718 1827:719-822 1931:823-826 1935:827-903 4073:904-925 2034:926-940 4085:941-957 2066:958-981 4116:982-1025 2134:1026-1041 2150:1042-1071 2670:1072-1117];Haliotis_sp_CLC_6293_c0_g1_i1	Haliotis_sp_idb_44191_c0_g1_i1	44	52	yes	no	2	0.011009	116.37	253030000			9
FAMDFNSK	TFKWCRPRFAMDFNSK	FAMDFNSKRIRNKVIR	R	F	A	S	K	R	8	0	958.422	Haliotis_sp_Tri_111928_c0_g1_i1;comp64272_c0_seq1_3 len=1172 path=[1150:0-1147 2298:1148-1171]	Haliotis_sp_Tri_111928_c0_g1_i1	78	85	yes	no	2	0.0047735	153.04	7599800000	164		24
FAMDFNSKR	TFKWCRPRFAMDFNSK	AMDFNSKRIRNKVIRY	R	F	A	K	R	I	9	1	1114.52	Haliotis_sp_Tri_111928_c0_g1_i1;comp64272_c0_seq1_3 len=1172 path=[1150:0-1147 2298:1148-1171]	Haliotis_sp_Tri_111928_c0_g1_i1	78	86	yes	no	2;3	0.0010271	112.11	287560000	164		25
FAMDFNSKRIR	TFKWCRPRFAMDFNSK	DFNSKRIRNKVIRYNI	R	F	A	I	R	N	11	2	1383.71	Haliotis_sp_Tri_111928_c0_g1_i1;comp64272_c0_seq1_3 len=1172 path=[1150:0-1147 2298:1148-1171]	Haliotis_sp_Tri_111928_c0_g1_i1	78	88	yes	no	4	0.013965	68.536	14495000	164		1
FAMYIILPLEK	ELPYEGNRFAMYIILP	YIILPLEKDGLSKLEE	R	F	A	E	K	D	11	0	1336.75	Haliotis_sp_idb_22405_c0_g1_i1;comp99282_c0_seq1_3 len=1955 path=[1:0-70 72:71-123 125:124-130 132:131-624 5781:625-632 634:633-738 740:739-761 763:762-851 853:852-871 873:872-925 927:926-927 929:928-1007 1009:1008-1029 1031:1030-1300 6026:1301-1321 1325:1322-1333 1337:1334-1578 1582:1579-1608 1613:1609-1763 1768:1764-1806 1811:1807-1831 6183:1832-1891 1896:1892-1954]	Haliotis_sp_idb_22405_c0_g1_i1	327	337	yes	no	2	0.024778	68.536	8467700			1
FAPNIYVMK	CGEQNMVRFAPNIYVM	APNIYVMKYLQRTQRL	R	F	A	M	K	Y	9	0	1081.56	Haliotis_sp_CLC_1485_c0_g1_i1;comp101644_c0_seq2_4 len=5041 path=[1:0-618 620:619-713 715:714-1166 1168:1167-1220 1222:1221-2965 2967:2966-5040]	Haliotis_sp_CLC_1485_c0_g1_i1	989	997	no	no	2	0.010972	93.429	524490000			13
FATLTDCSITCR	GCQGNGNRFATLTDCS	TDCSITCRCSSCVVAN	R	F	A	C	R	C	12	0	1443.65	Haliotis_sp_Tri_21565_c0_g1_i1	Haliotis_sp_Tri_21565_c0_g1_i1	142	153	yes	yes	2	9.4243e-14	176.78	147670000			16
FATQEYQDISK	VTCKDGYRFATQEYQD	QEYQDISKSPGFESFP	R	F	A	S	K	S	11	0	1328.62	Haliotis_sp_CLC_324_c0_g1_i1	Haliotis_sp_CLC_324_c0_g1_i1	575	585	yes	yes	2	0.0134	88.338	0			1
FATQEYQDTTK	VTCKDGYRFATQEYQD	QEYQDTTKSPGFESFA	R	F	A	T	K	S	11	0	1330.6	comp106832_c0_seq1_1 len=13721 path=[13699:0-1807 15507:1808-1811 15511:1812-2199 15899:2200-2202 15902:2203-2228 15928:2229-2245 15945:2246-3199 16899:3200-4277 32933:4278-5358 27456:5359-5371 19071:5372-6317 33164:6318-6341 20041:6342-6350 20050:6351-6419 20119:6420-6489 20189:6490-6496 20196:6497-6564 20264:6565-6674 20374:6675-6676 20376:6677-6758 20458:6759-6763 20463:6764-7955 21655:7956-79…	comp106832_c0_seq1_1 len=13721 path=[13699:0-1807 15507:1808-1811 15511:1812-2199 15899:2200-2202 15902:2203-2228 15928:2229-2245 15945:2246-3199 16899:3200-4277 32933:4278-5358 27456:5359-5371 19071:5372-6317 33164:6318-6341 20041:6342-6350 20050:6351-6419 20119:6420-6489 20189:6490-6496 20196:6497-6564 20264:6565-6674 20374:6675-6676 20376:6677-6758 20458:6759-6763 20463:6764-7955 21655:7956-79…	726	736	yes	yes	2	0.010834	88.338	5418800			1
FATVLATSNPSNFPISVADR	YPDDIWRRFATVLATS	FPISVADRSAFINDAL	R	F	A	D	R	S	20	0	2106.07	comp92770_c0_seq1_5 len=4375 path=[4354:0-39 4395:40-188 4544:189-4374];Haliotis_sp_Tri_21823_c0_g1_i1	comp92770_c0_seq1_5 len=4375 path=[4354:0-39 4395:40-188 4544:189-4374]	717	736	yes	no	2	4.6876e-19	131.67	8051800			2
FCHGLDCPSFTVLK	DQSKWPPKFCHGLDCP	CPSFTVLKSVKGEYEA	K	F	C	L	K	S	14	0	1679.78	Haliotis_sp_idb_24554_c0_g1_i1;comp82066_c1_seq1_4 len=1285 path=[1316:0-668 1985:669-669 1986:670-693 2010:694-784 2101:785-1284];comp82066_c1_seq2_5 len=911 path=[2636:0-167 2813:168-410 2101:411-910]	Haliotis_sp_idb_24554_c0_g1_i1	42	55	yes	no	2;3	2.2015e-12	157.86	421970000			5
FCNQFLEFHMSEK	TWYGINPRFCNQFLEF	LEFHMSEKGEFYVANR	R	F	C	E	K	G	13	0	1715.74	Haliotis_sp_CLC_303_c0_g1_i1	Haliotis_sp_CLC_303_c0_g1_i1	366	378	yes	yes	3	4.4345e-06	107.17	505340000	405		15
FDATSQNCLR	LNCPASLKFDATSQNC	ATSQNCLRVSPSCMHM	K	F	D	L	R	V	10	0	1210.54	Haliotis_sp_idb_2772_c0_g1_i1;Haliotis_sp_Tri_120375_c0_g1_i1	Haliotis_sp_idb_2772_c0_g1_i1	74	83	yes	no	2	2.2834e-08	223.84	286670000			24
FDMGTWDR	MNMMSQRRFDMGTWDR	FDMGTWDREGFNMF__	R	F	D	D	R	E	8	0	1026.42	Haliotis_sp_CLC_1642_c0_g1_i1;comp85674_c0_seq1_1 len=1364 path=[2827:0-66 1553:67-628 2115:629-650 2137:651-998 2485:999-1296 2783:1297-1363];comp85674_c0_seq2_1 len=1436 path=[1414:0-138 1553:139-700 2115:701-722 2137:723-1070 2485:1071-1368 2783:1369-1435]	Haliotis_sp_CLC_1642_c0_g1_i1	188	195	yes	no	2	0.02412	99.136	74170000			1
FDMTVAAFDSEFPLKR	LTSTTTSRFDMTVAAF	DSEFPLKRSTARVTVY	R	F	D	K	R	S	16	1	1872.91	comp107313_c0_seq1_3 len=23161 path=[1:0-25 27:26-687 689:688-1040 51643:1041-1124 47524:1125-1126 1128:1127-2114 2116:2115-2116 2118:2117-3775 3777:3776-4372 4374:4373-4408 4410:4409-4576 4578:4577-4644 4646:4645-4716 4718:4717-6321 6323:6322-6329 6331:6330-6457 6459:6458-7628 7630:7629-8470 8472:8471-10786 52568:10787-10788 52570:10789-10866 52600:10867-11006 52667:11007-11015 11017:11016-11017…	comp107313_c0_seq1_3 len=23161 path=[1:0-25 27:26-687 689:688-1040 51643:1041-1124 47524:1125-1126 1128:1127-2114 2116:2115-2116 2118:2117-3775 3777:3776-4372 4374:4373-4408 4410:4409-4576 4578:4577-4644 4646:4645-4716 4718:4717-6321 6323:6322-6329 6331:6330-6457 6459:6458-7628 7630:7629-8470 8472:8471-10786 52568:10787-10788 52570:10789-10866 52600:10867-11006 52667:11007-11015 11017:11016-11017…	4936	4951	yes	no	3	3.8045e-08	100.43	9561300	100		4
FDPTSQTCVR	INCPSSLRFDPTSQTC	PTSQTCVRFSPSCLNM	R	F	D	V	R	F	10	0	1209.54	Haliotis_sp_CLC_3878_c0_g1_i1;Haliotis_sp_idb_55101_c0_g1_i1	Haliotis_sp_CLC_3878_c0_g1_i1	74	83	yes	no	2	3.8863e-05	152.97	1075100000			31
FDQASSNCLR	LNCPPNLRFDQASSNC	QASSNCLRYSPACVNM	R	F	D	L	R	Y	10	0	1196.52	Haliotis_sp_idb_982_c0_g1_i1	Haliotis_sp_idb_982_c0_g1_i1	76	85	yes	yes	2	2.411e-05	160.53	166230000			11
FDRHITPTLTNELFK	QLVDSAGKFDRHITPT	TLTNELFKSGTNSLDL	K	F	D	F	K	S	15	1	1830.96	Haliotis_sp_idb_25746_c0_g1_i1;Haliotis_sp_idb_25748_c0_g1_i1;Haliotis_sp_CLC_532_c0_g1_i1	Haliotis_sp_idb_25746_c0_g1_i1	473	487	yes	no	3	2.6275e-05	97.45	41072000			2
FDTVEECYK	GCGGNLNKFDTVEECY	DTVEECYKECNEDANP	K	F	D	Y	K	E	9	0	1189.5	comp107245_c0_seq1_5 len=10256 path=[26608:0-0 12199:1-605 12804:606-1785 28185:1786-1789 28189:1790-1846 14045:1847-1870 14069:1871-2058 14257:2059-2082 14281:2083-2132 14331:2133-2140 14339:2141-3214 15413:3215-3432 15631:3433-3445 15644:3446-5546 17745:5547-6331 22719:6332-6335 18534:6336-6491 18690:6492-6495 18694:6496-7126 19325:7127-7703 29084:7704-7721 19920:7722-7740 19939:7741-8125 20324…	comp107245_c0_seq1_5 len=10256 path=[26608:0-0 12199:1-605 12804:606-1785 28185:1786-1789 28189:1790-1846 14045:1847-1870 14069:1871-2058 14257:2059-2082 14281:2083-2132 14331:2133-2140 14339:2141-3214 15413:3215-3432 15631:3433-3445 15644:3446-5546 17745:5547-6331 22719:6332-6335 18534:6336-6491 18690:6492-6495 18694:6496-7126 19325:7127-7703 29084:7704-7721 19920:7722-7740 19939:7741-8125 20324…	2821	2829	yes	no	2	0.019477	101.65	26430000			1
FDVCVAAFSTANVLNLDDRK	CGTFSKAKFDVCVAAF	VLNLDDRKALIAADNT	K	F	D	R	K	A	20	1	2254.11	Haliotis_sp_idb_38227_c0_g1_i1;comp63434_c0_seq1_2 len=1168 path=[1:0-940 942:941-941 943:942-965 967:966-1167]	Haliotis_sp_idb_38227_c0_g1_i1	79	98	yes	no	3	2.9113e-32	164.69	4713200			2
FDWHGFDSPFPWK	VKMPEMPKFDWHGFDS	FDSPFPWKIUUINFPF	K	F	D	W	K	I	13	0	1664.74	comp88250_c0_seq2_2 len=449 path=[427:0-23 451:24-62 490:63-69 497:70-80 508:81-101 1523:102-128 556:129-266 694:267-290 718:291-294 722:295-425 1622:426-448];comp88250_c0_seq1_2 len=422 path=[427:0-23 451:24-62 490:63-69 497:70-80 508:81-101 556:102-239 694:240-263 718:264-267 722:268-398 1622:399-421]	comp88250_c0_seq2_2 len=449 path=[427:0-23 451:24-62 490:63-69 497:70-80 508:81-101 1523:102-128 556:129-266 694:267-290 718:291-294 722:295-425 1622:426-448]	108	120	yes	no	3	0.00030293	86.288	417930			1
FEATYFADK	DLMSIYSRFEATYFAD	EATYFADKSLSGTTEQ	R	F	E	D	K	S	9	0	1090.5	comp100163_c2_seq1_3 len=3661 path=[6689:0-1864 8554:1865-2809 11971:2810-2817 11979:2818-2821 9511:2822-3036 9726:3037-3044 9734:3045-3326 10016:3327-3660];Haliotis_sp_idb_3766_c0_g1_i1	comp100163_c2_seq1_3 len=3661 path=[6689:0-1864 8554:1865-2809 11971:2810-2817 11979:2818-2821 9511:2822-3036 9726:3037-3044 9734:3045-3326 10016:3327-3660]	393	401	yes	no	2	0.024841	95.523	110260000			5
FEDSQSSVER	TTLSALWKFEDSQSSV	DSQSSVERLYLSLTSH	K	F	E	E	R	L	10	0	1182.52	comp104383_c0_seq1_2 len=2832 path=[1:0-9 11:10-58 60:59-85 87:86-137 139:138-202 204:203-407 5642:408-433 435:434-797 8779:798-809 811:810-816 818:817-984 5968:985-990 992:991-1018 8870:1019-1193 5836:1194-1212 1214:1213-1310 8980:1311-1380 1382:1381-1402 1404:1403-1499 1501:1500-1521 1523:1522-1537 1539:1538-1738 6918:1739-1751 1753:1752-1760 1762:1761-1947 1949:1948-2009 2011:2010-2317 2319:23…	Haliotis_sp_idb_1397_c0_g1_i1	2213	2222	no	no	2	6.1898e-05	196.27	10723000			5
FEELNADLFR	YTSITRARFEELNADL	ELNADLFRGTLEPVEK	R	F	E	F	R	G	10	0	1252.61	tr|Q17UC1|Q17UC1_HALTU 71kDa heat shock protein OS=Haliotis tuberculata GN=hsp71 PE=2 SV=1;tr|C1KC83|C1KC83_HALDV Heat shock cognate protein 70 OS=Haliotis diversicolor PE=2 SV=1;Haliotis_sp_idb_28957_c0_g1_i1;tr|Q2MJK5|Q2MJK5_HALDH Heat shock protein 70 OS=Haliotis discus hannai PE=2 SV=1;comp87346_c0_seq3_4 len=2350 path=[2328:0-663 2992:664-723 3052:724-923 3252:924-1631 4726:1632-1656 3985:16…	tr|Q17UC1|Q17UC1_HALTU 71kDa heat shock protein OS=Haliotis tuberculata GN=hsp71 PE=2 SV=1	302	311	no	no	2	0.00039431	135.86	15222000			5
FEEVAALVDDK	VGIGSSIRFEEVAALV	VAALVDDKSKVFLLNT	R	F	E	D	K	S	11	0	1234.61	Haliotis_sp_CLC_146_c0_g1_i1;Haliotis_sp_idb_13068_c0_g1_i1;Haliotis_sp_idb_13069_c0_g1_i1	Haliotis_sp_CLC_146_c0_g1_i1	199	209	yes	no	2	0.0099064	89.301	940780000			17
FEEVAALVDDKSK	VGIGSSIRFEEVAALV	ALVDDKSKVFLLNTFD	R	F	E	S	K	V	13	1	1449.74	Haliotis_sp_CLC_146_c0_g1_i1;Haliotis_sp_idb_13068_c0_g1_i1;Haliotis_sp_idb_13069_c0_g1_i1	Haliotis_sp_CLC_146_c0_g1_i1	199	211	yes	no	3	1.6583e-05	101.61	27999000			2
FEITKPLQK	FIFDRLYKFEITKPLQ	EITKPLQKLGVKLHGG	K	F	E	Q	K	L	9	1	1102.64	Haliotis_sp_CLC_1545_c0_g1_i1	Haliotis_sp_CLC_1545_c0_g1_i1	1631	1639	yes	yes	2;3	0.0038464	153.08	73383000			9
FEMPSELTYYHDMHAQR	PMAVRELRFEMPSELT	YHDMHAQREDDNTFVD	R	F	E	Q	R	E	17	0	2153.93	Haliotis_sp_idb_982_c0_g1_i1	Haliotis_sp_idb_982_c0_g1_i1	2536	2552	yes	yes	3;4	1.1165e-11	111.22	501510000	732;733		14
FENMTVER	SNANTANKFENMTVER	FENMTVERARAVLSGS	K	F	E	E	R	A	8	0	1024.46	Haliotis_sp_idb_7598_c0_g1_i1;Haliotis_sp_Tri_114598_c0_g1_i1	Haliotis_sp_idb_7598_c0_g1_i1	1076	1083	yes	no	2	0.025749	96.668	20770000	723		1
FETLEDCR	GCLGNANRFETLEDCR	FETLEDCRRRCGGGDL	R	F	E	C	R	R	8	0	1068.45	comp84928_c0_seq1_4 len=593 path=[571:0-73 645:74-129 1852:130-130 1387:131-175 1872:176-361 933:362-413 985:414-445 1017:446-450 1022:451-592]	comp84928_c0_seq1_4 len=593 path=[571:0-73 645:74-129 1852:130-130 1387:131-175 1872:176-361 933:362-413 985:414-445 1017:446-450 1022:451-592]	94	101	yes	yes	2	0.0001852	167.24	9588900000			23
FETLEDCRR	GCLGNANRFETLEDCR	ETLEDCRRRCGGGDLC	R	F	E	R	R	R	9	1	1224.56	comp84928_c0_seq1_4 len=593 path=[571:0-73 645:74-129 1852:130-130 1387:131-175 1872:176-361 933:362-413 985:414-445 1017:446-450 1022:451-592]	comp84928_c0_seq1_4 len=593 path=[571:0-73 645:74-129 1852:130-130 1387:131-175 1872:176-361 933:362-413 985:414-445 1017:446-450 1022:451-592]	94	102	yes	yes	2;3	0.0025459	177.36	606740000			15
FEVCTPPDHCHK	IKKSALVKFEVCTPPD	TPPDHCHKAGEFYLLG	K	F	E	H	K	A	12	0	1525.64	Haliotis_sp_CLC_1545_c0_g1_i1	Haliotis_sp_CLC_1545_c0_g1_i1	1184	1195	yes	yes	3	0.0074341	67.997	19614000			2
FFAEGSLETWR	QIIENEARFFAEGSLE	EGSLETWRFNNAIQES	R	F	F	W	R	F	11	0	1341.64	Haliotis_sp_CLC_146_c0_g1_i1;Haliotis_sp_idb_13068_c0_g1_i1;Haliotis_sp_Tri_105374_c0_g1_i1	Haliotis_sp_CLC_146_c0_g1_i1	737	747	yes	no	2	0.00052991	128.01	70136000			10
FFCEEGTSDHIAR	AGRRADVRFFCEEGTS	GTSDHIARIDEPETCV	R	F	F	A	R	I	13	0	1567.67	Haliotis_sp_CLC_17798_c0_g1_i1;Haliotis_sp_idb_6762_c0_g1_i1;comp97289_c0_seq1_2 len=3277 path=[3290:0-686 3977:687-838 4129:839-2183 5474:2184-2204 5495:2205-2458 5749:2459-3220 6522:3221-3276];comp97289_c0_seq2_2 len=3288 path=[3290:0-686 3977:687-838 4129:839-2183 5474:2184-2204 5495:2205-2458 5749:2459-3220 6511:3221-3231 6522:3232-3287]	Haliotis_sp_CLC_17798_c0_g1_i1	192	204	yes	no	3	0.0001498	101.53	62537000			2
FFDCSQYNPPYR	PHPGSCAKFFDCSQYN	SQYNPPYRLRRYENEC	K	F	F	Y	R	L	12	0	1592.67	Haliotis_sp_idb_30843_c0_g1_i1	Haliotis_sp_idb_30843_c0_g1_i1	117	128	yes	yes	2	1.2083e-08	153.95	153650000			21
FFEVISTTTDPGVSR	APPGTVPKFFEVISTT	TTDPGVSRELTFEDTT	K	F	F	S	R	E	15	0	1654.82	Haliotis_sp_idb_23519_c0_g1_i1;comp94729_c0_seq3_2 len=685 path=[159:0-29 189:30-30 2532:31-54 5414:55-55 5415:56-684];Haliotis_sp_CLC_21451_c0_g1_i1;Haliotis_sp_Tri_4114_c0_g1_i1	Haliotis_sp_idb_23519_c0_g1_i1	1325	1339	no	no	2	1.0413e-05	97.797	35306000			4
FFFDTADEMIEEYEK	KGIMNDTRFFFDTADE	EMIEEYEKQIFSVVEP	R	F	F	E	K	Q	15	0	1912.81	Haliotis_sp_CLC_5712_c0_g1_i1;Haliotis_sp_Tri_121734_c0_g1_i1	Haliotis_sp_CLC_5712_c0_g1_i1	319	333	yes	no	2	0.0023087	69.331	6899400	433		1
FFLGEETFR	ASIIRMMRFFLGEETF	FLGEETFRLGLSKYLK	R	F	F	F	R	L	9	0	1144.56	Haliotis_sp_idb_20754_c0_g1_i1;comp105195_c0_seq12_2 len=3169 path=[15574:0-232 20956:233-689 4190:690-712 21235:713-716 4217:717-718 4219:719-1155 9049:1156-1796 9690:1797-1806 9700:1807-2415 10309:2416-2439 10333:2440-2444 10338:2445-2468 10362:2469-2657 10551:2658-2681 10575:2682-2733 10627:2734-2772 10666:2773-2877 10771:2878-2901 10795:2902-2922 10816:2923-2962 10856:2963-2986 10880:2987-298…	Haliotis_sp_idb_20754_c0_g1_i1	540	548	yes	no	2	0.0010251	155.07	396420000			13
FFPEDVSEELIQEITQR	LQFKFRAKFFPEDVSE	LIQEITQRMFYLQVKE	K	F	F	Q	R	M	17	0	2079.02	Haliotis_sp_idb_18825_c0_g1_i1;Haliotis_sp_idb_18822_c0_g1_i1;comp92750_c0_seq4_1 len=2029 path=[4060:0-91 4152:92-814 4875:815-836 4897:837-1812 10530:1813-1814 9406:1815-2028];comp92750_c0_seq1_1 len=2194 path=[4060:0-91 8326:92-256 4152:257-979 4875:980-1001 4897:1002-1977 10530:1978-1979 9406:1980-2193];comp92750_c0_seq3_1 len=4082 path=[4060:0-91 4152:92-814 4875:815-836 4897:837-1812 10530:…	Haliotis_sp_idb_18825_c0_g1_i1	84	100	yes	no	3	1.2507e-11	116.78	5983500			2
FFTLNVEAR	VEGLSTQRFFTLNVEA	FTLNVEARDEGTPSLF	R	F	F	A	R	D	9	0	1095.57	comp107313_c0_seq1_3 len=23161 path=[1:0-25 27:26-687 689:688-1040 51643:1041-1124 47524:1125-1126 1128:1127-2114 2116:2115-2116 2118:2117-3775 3777:3776-4372 4374:4373-4408 4410:4409-4576 4578:4577-4644 4646:4645-4716 4718:4717-6321 6323:6322-6329 6331:6330-6457 6459:6458-7628 7630:7629-8470 8472:8471-10786 52568:10787-10788 52570:10789-10866 52600:10867-11006 52667:11007-11015 11017:11016-11017…	comp107313_c0_seq1_3 len=23161 path=[1:0-25 27:26-687 689:688-1040 51643:1041-1124 47524:1125-1126 1128:1127-2114 2116:2115-2116 2118:2117-3775 3777:3776-4372 4374:4373-4408 4410:4409-4576 4578:4577-4644 4646:4645-4716 4718:4717-6321 6323:6322-6329 6331:6330-6457 6459:6458-7628 7630:7629-8470 8472:8471-10786 52568:10787-10788 52570:10789-10866 52600:10867-11006 52667:11007-11015 11017:11016-11017…	2940	2948	no	no	2	0.006281	126.07	28232000			10
FFYHEVWLSTDPNKR	QRYNGLNRFFYHEVWL	LSTDPNKRIL______	R	F	F	K	R	I	15	1	1937.94	Haliotis_sp_Tri_79843_c0_g1_i1	Haliotis_sp_Tri_79843_c0_g1_i1	298	312	yes	yes	4	0.00021131	78.69	408990			1
FGAQIGLDFLTFITDSNAPDDLK	VWNHATGRFGAQIGLD	SNAPDDLKTVQNGMDQ	R	F	G	L	K	T	23	0	2497.24	Haliotis_sp_Tri_25106_c0_g1_i1	Haliotis_sp_Tri_25106_c0_g1_i1	232	254	yes	yes	2;3	4.1811e-60	169.85	143720000			16
FGDRVPADIR	LGDIIDVKFGDRVPAD	DRVPADIRVITAHSFK	K	F	G	I	R	V	10	1	1144.6	Haliotis_sp_Tri_91277_c0_g1_i1;comp95743_c0_seq1_6 len=5098 path=[5078:0-84 5164:85-530 5610:531-550 5630:551-778 5858:779-851 5931:852-866 5946:867-921 6002:922-3952 9033:3953-3968 9049:3969-5097]	Haliotis_sp_Tri_91277_c0_g1_i1	204	213	yes	no	3	0.0066321	87.184	34259000			2
FGEDTKEFTVEK	WKITAKHKFGEDTKEF	TKEFTVEKYVLPKFEV	K	F	G	E	K	Y	12	1	1428.68	comp106862_c0_seq1_3 len=6977 path=[6962:0-1296 20050:1297-1621 8584:1622-1642 8605:1643-1701 8664:1702-1730 8693:1731-1872 8835:1873-1882 8845:1883-1992 8955:1993-2052 9015:2053-2092 9055:2093-2112 9075:2113-2419 9382:2420-2431 9394:2432-2457 9420:2458-2477 9440:2478-3169 10132:3170-3184 10147:3185-3666 20548:3667-3716 10679:3717-3856 10819:3857-4580 20725:4581-4581 20726:4582-4593 14279:4594-45…	comp106862_c0_seq1_3 len=6977 path=[6962:0-1296 20050:1297-1621 8584:1622-1642 8605:1643-1701 8664:1702-1730 8693:1731-1872 8835:1873-1882 8845:1883-1992 8955:1993-2052 9015:2053-2092 9055:2093-2112 9075:2113-2419 9382:2420-2431 9394:2432-2457 9420:2458-2477 9440:2478-3169 10132:3170-3184 10147:3185-3666 20548:3667-3716 10679:3717-3856 10819:3857-4580 20725:4581-4581 20726:4582-4593 14279:4594-45…	231	242	no	no	3	4.7147e-05	107.99	4181900			1
FGGLEEMCK	LDQLVCSKFGGLEEMC	GGLEEMCKQLMESYVP	K	F	G	C	K	Q	9	0	1069.46	Haliotis_sp_Tri_62946_c0_g1_i1;Haliotis_sp_idb_29553_c0_g1_i1;comp99065_c0_seq1_4 len=2210 path=[1:0-324 326:325-450 452:451-460 462:461-530 532:531-594 596:595-630 632:631-644 646:645-679 4616:680-720 722:721-755 4398:756-841 843:842-891 893:892-1008 1010:1009-1027 1029:1028-2068 6394:2069-2078 6405:2079-2209];Haliotis_sp_idb_29552_c0_g1_i1	Haliotis_sp_Tri_62946_c0_g1_i1	70	78	yes	no	2	0.010737	93.649	90466000			5
FGISELLLDDR	AARLLLDRFGISELLL	SELLLDDRCDVSRTPY	R	F	G	D	R	C	11	0	1276.67	Haliotis_sp_Tri_7956_c0_g1_i1;comp106992_c0_seq1_5 len=5273 path=[5251:0-138 5390:139-141 5393:142-238 5490:239-262 16755:263-310 5562:311-315 5567:316-367 5619:368-409 5661:410-504 5756:505-527 5779:528-1032 6284:1033-1075 6327:1076-1178 6430:1179-1201 6453:1202-1418 11360:1419-1435 6687:1436-1482 6734:1483-1507 17201:1508-1789 7041:1790-1837 7089:1838-1879 7131:1880-1987 7239:1988-2081 17436:20…	Haliotis_sp_Tri_7956_c0_g1_i1	923	933	yes	no	2	0.00026493	132.32	10558000			5
FGISLGHMYSAYGNGVSR	DAGRCTRRFGISLGHM	AYGNGVSRGALKPLGC	R	F	G	S	R	G	18	0	1914.9	Haliotis_sp_CLC_12_c0_g1_i1	Haliotis_sp_CLC_12_c0_g1_i1	157	174	yes	yes	3	3.6857e-09	97.095	16854000	366		2
FGLALNFR	SNRSLGKKFGLALNFR	FGLALNFRINYVPNKP	K	F	G	F	R	I	8	0	936.518	Haliotis_sp_CLC_303_c0_g1_i1	Haliotis_sp_CLC_303_c0_g1_i1	605	612	yes	yes	2	0.013076	162.07	931480000			22
FGNPSDHNNEPAPVNMPSR	ALPEIVFRFGNPSDHN	APVNMPSRNLEEETRQ	R	F	G	S	R	N	19	0	2078.92	Haliotis_sp_idb_6290_c0_g1_i1	Haliotis_sp_idb_6290_c0_g1_i1	1027	1045	yes	yes	3	9.4222e-05	69.361	88679000	712		4
FGNQIIPFDITFGK	QGYHVVGKFGNQIIPF	PFDITFGKDIMDVKAY	K	F	G	G	K	D	14	0	1595.83	Haliotis_sp_Tri_53798_c0_g1_i1;Haliotis_sp_idb_13782_c0_g1_i1;comp87007_c0_seq1_6 len=892 path=[870:0-172 1762:173-187 1058:188-259 2040:260-266 1137:267-334 1838:335-340 1211:341-464 1335:465-527 1398:528-891]	Haliotis_sp_Tri_53798_c0_g1_i1	29	42	yes	no	2	0.00067199	86.944	18314000			3
FGPMEPETNAPASGVPPPPR	NADKMSFRFGPMEPET	SGVPPPPRRLDTMIQE	R	F	G	P	R	R	20	0	2046.98	Haliotis_sp_idb_6290_c0_g1_i1	Haliotis_sp_idb_6290_c0_g1_i1	929	948	yes	yes	2;3	1.9343e-10	93.381	95164000	713		5
FGQGEQGSSGINAADIYILSHPK	VNNNRPGRFGQGEQGS	IYILSHPKKKSKTIVS	R	F	G	P	K	K	23	0	2388.17	Haliotis_sp_CLC_597_c0_g1_i1;comp109446_c0_seq1_5 len=447 path=[425:0-446]	Haliotis_sp_CLC_597_c0_g1_i1	85	107	yes	no	3	5.0092e-80	206.92	44789000			7
FGSGESSVTSEGFR	INVSVMCRFGSGESSV	SVTSEGFRFNSMRLKC	R	F	G	F	R	F	14	0	1445.64	Haliotis_sp_Tri_121418_c0_g1_i1;comp103751_c0_seq12_6 len=2216 path=[7068:0-37 23519:38-53 18143:54-88 23565:89-112 18202:113-225 7294:226-301 7370:302-1567 8636:1568-1583 8652:1584-1878 8947:1879-1947 9016:1948-2215];Haliotis_sp_idb_3842_c0_g1_i1	Haliotis_sp_Tri_121418_c0_g1_i1	224	237	yes	no	2	0.00020129	100.11	8673100			2
FGSNCFQANDFSLEAR	GVKFYQYRFGSNCFQA	NDFSLEARPQVTETSS	R	F	G	A	R	P	16	0	1861.81	Haliotis_sp_idb_1397_c0_g1_i1;comp86036_c0_seq1_4 len=814 path=[792:0-565 1358:566-813]	Haliotis_sp_idb_1397_c0_g1_i1	862	877	no	no	2	0.0043801	65.231	1440400			1
FGSPNQFGSQFGGQSSFGDTSQFGAR	SFGSRRSKFGSPNQFG	DTSQFGARSQFGSVPQ	K	F	G	A	R	S	26	0	2697.18	Haliotis_sp_Tri_108584_c0_g1_i1	Haliotis_sp_Tri_108584_c0_g1_i1	309	334	yes	yes	2;3	1.0501e-84	188.39	433050000			26
FGSQPIVPR	QTMGSSQRFGSQPIVP	GSQPIVPRSHFLQRYP	R	F	G	P	R	S	9	0	999.55	Haliotis_sp_Tri_45070_c0_g1_i1	Haliotis_sp_Tri_45070_c0_g1_i1	1065	1073	yes	yes	2	0.0045874	131.41	351580000			28
FGVQAQDNPTQEAPR	PTARRQIRFGVQAQDN	NPTQEAPRVSTTTVVV	R	F	G	P	R	V	15	0	1656.79	comp107313_c0_seq1_3 len=23161 path=[1:0-25 27:26-687 689:688-1040 51643:1041-1124 47524:1125-1126 1128:1127-2114 2116:2115-2116 2118:2117-3775 3777:3776-4372 4374:4373-4408 4410:4409-4576 4578:4577-4644 4646:4645-4716 4718:4717-6321 6323:6322-6329 6331:6330-6457 6459:6458-7628 7630:7629-8470 8472:8471-10786 52568:10787-10788 52570:10789-10866 52600:10867-11006 52667:11007-11015 11017:11016-11017…	comp107313_c0_seq1_3 len=23161 path=[1:0-25 27:26-687 689:688-1040 51643:1041-1124 47524:1125-1126 1128:1127-2114 2116:2115-2116 2118:2117-3775 3777:3776-4372 4374:4373-4408 4410:4409-4576 4578:4577-4644 4646:4645-4716 4718:4717-6321 6323:6322-6329 6331:6330-6457 6459:6458-7628 7630:7629-8470 8472:8471-10786 52568:10787-10788 52570:10789-10866 52600:10867-11006 52667:11007-11015 11017:11016-11017…	7177	7191	yes	no	2	0.0020434	79.346	18956000			1
FHALFGPASEAER	SSFRDDCKFHALFGPA	GPASEAERTAGDRVVF	K	F	H	E	R	T	13	0	1430.69	Haliotis_sp_Tri_88331_c0_g1_i1;comp101550_c1_seq1_3 len=2684 path=[2888:0-1014 3903:1015-1703 15176:1704-1706 4595:1707-1802 4691:1803-1898 15270:1899-1899 4788:1900-1901 4790:1902-2034 4923:2035-2062 10588:2063-2111 5000:2112-2247 5136:2248-2262 5151:2263-2395 5284:2396-2405 5294:2406-2560 5449:2561-2590 5479:2591-2683]	Haliotis_sp_Tri_88331_c0_g1_i1	216	228	yes	no	2;3	0.00017806	100.04	85920000			7
FHFVQVKPTR	AFTDTTPRFHFVQVKP	FVQVKPTRRVLVLDAS	R	F	H	T	R	R	10	1	1257.7	Haliotis_sp_Tri_123826_c0_g1_i1	Haliotis_sp_Tri_123826_c0_g1_i1	302	311	yes	yes	3;4	0.0016154	104.22	160610000			11
FHGMEDVEIGHNK	ILKYRPFRFHGMEDVE	DVEIGHNKEYDEEEGD	R	F	H	N	K	E	13	0	1511.68	Haliotis_sp_Tri_9274_c0_g1_i1;comp84429_c0_seq1_1 len=1376 path=[1354:0-61 1416:62-65 1420:66-406 1761:407-413 1768:414-1375]	Haliotis_sp_Tri_9274_c0_g1_i1	79	91	yes	no	3	0.0087168	60.301	2876500	178		1
FHIFATPTLGQVVDISIR	CPMVYSTRFHIFATPT	QVVDISIREHGKDFLR	R	F	H	I	R	E	18	0	2013.1	Haliotis_sp_idb_982_c0_g1_i1	Haliotis_sp_idb_982_c0_g1_i1	2426	2443	yes	yes	3	5.1429e-21	143.67	16799000			7
FHMTVTLSNK	FPFTMNKKFHMTVTLS	MTVTLSNKQYKISVDG	K	F	H	N	K	Q	10	0	1176.6	Haliotis_sp_idb_982_c0_g1_i1	Haliotis_sp_idb_982_c0_g1_i1	2837	2846	yes	yes	2;3	7.056e-07	204.64	423390000	734		33
FIAQSHGHASTTHDSNPLR	NMMTALSKFIAQSHGH	THDSNPLRKVEQTANV	K	F	I	L	R	K	19	0	2074.99	Haliotis_sp_idb_26568_c0_g1_i1;Haliotis_sp_idb_26567_c0_g1_i1;Haliotis_sp_CLC_2527_c0_g1_i1	Haliotis_sp_idb_26568_c0_g1_i1	197	215	yes	no	2;3;4;5	3.9288e-50	185.85	3979200000			104
FIAQSHGHASTTHDSNPLRK	NMMTALSKFIAQSHGH	HDSNPLRKVEQTANVR	K	F	I	R	K	V	20	1	2203.09	Haliotis_sp_idb_26568_c0_g1_i1;Haliotis_sp_idb_26567_c0_g1_i1;Haliotis_sp_CLC_2527_c0_g1_i1	Haliotis_sp_idb_26568_c0_g1_i1	197	216	yes	no	3;4;5;6	3.7194e-16	106.75	175730000			19
FIASETALR	GIVTSTNKFIASETAL	IASETALRAFYYWTQS	K	F	I	L	R	A	9	0	1006.54	Haliotis_sp_idb_19028_c0_g1_i1;comp97297_c0_seq2_4 len=3335 path=[1:0-69 71:70-93 95:94-461 8007:462-685 687:686-695 697:696-843 8128:844-991 993:992-1009 1011:1010-1085 1087:1086-1271 1273:1272-1281 1283:1282-2153 2155:2154-2852 2854:2853-2877 2879:2878-3334]	Haliotis_sp_idb_19028_c0_g1_i1	119	127	yes	no	2	0.010269	119.86	1035900000			9
FIILSDSPTAPVEESNIK	DVPLSGQRFIILSDSP	PVEESNIKVKICKPTT	R	F	I	I	K	V	18	0	1959.02	comp46614_c0_seq1_4 len=554 path=[1:0-553];Haliotis_sp_Tri_23502_c0_g1_i1	comp46614_c0_seq1_4 len=554 path=[1:0-553]	145	162	yes	no	2;3	3.4669e-28	168.42	76502000			8
FIQQVLALK	HNLNAMNRFIQQVLAL	IQQVLALKNVYIVSVK	R	F	I	L	K	N	9	0	1058.65	Haliotis_sp_Tri_107502_c0_g1_i1	Haliotis_sp_Tri_107502_c0_g1_i1	292	300	yes	yes	2	0.0080126	122.52	705150000			18
FISFIVHVTEDPDDIPK	GADLPSARFISFIVHV	EDPDDIPKYRDFTHMV	R	F	I	P	K	Y	17	0	1971	Haliotis_sp_idb_25746_c0_g1_i1;Haliotis_sp_idb_25748_c0_g1_i1	Haliotis_sp_idb_25746_c0_g1_i1	140	156	yes	no	2;3	2.5599e-33	205.68	3664800000			164
FISFIVHVTEDPDDIPKYR	GADLPSARFISFIVHV	PDDIPKYRDFTHMVMQ	R	F	I	Y	R	D	19	1	2290.16	Haliotis_sp_idb_25746_c0_g1_i1;Haliotis_sp_idb_25748_c0_g1_i1	Haliotis_sp_idb_25746_c0_g1_i1	140	158	yes	no	4	3.4358e-10	100.97	22573000			4
FISGQSGILK	VTYTWTNKFISGQSGI	SGQSGILKYRQYICTV	K	F	I	L	K	Y	10	0	1048.59	comp104383_c0_seq1_2 len=2832 path=[1:0-9 11:10-58 60:59-85 87:86-137 139:138-202 204:203-407 5642:408-433 435:434-797 8779:798-809 811:810-816 818:817-984 5968:985-990 992:991-1018 8870:1019-1193 5836:1194-1212 1214:1213-1310 8980:1311-1380 1382:1381-1402 1404:1403-1499 1501:1500-1521 1523:1522-1537 1539:1538-1738 6918:1739-1751 1753:1752-1760 1762:1761-1947 1949:1948-2009 2011:2010-2317 2319:23…	Haliotis_sp_idb_1397_c0_g1_i1	2617	2626	no	no	2	0.011972	92.538	156590000			4
FIVDAIDGSGVR	TSDTSVYRFIVDAIDG	AIDGSGVRAPQPANVD	R	F	I	V	R	A	12	0	1247.65	Haliotis_sp_idb_1321_c0_g1_i1;comp107313_c0_seq1_1 len=23161 path=[1:0-25 27:26-687 689:688-1040 51643:1041-1124 47524:1125-1126 1128:1127-2114 2116:2115-2116 2118:2117-3775 3777:3776-4372 4374:4373-4408 4410:4409-4576 4578:4577-4644 4646:4645-4716 4718:4717-6321 6323:6322-6329 6331:6330-6457 6459:6458-7628 7630:7629-8470 8472:8471-10786 52568:10787-10788 52570:10789-10866 52600:10867-11006 52667…	Haliotis_sp_idb_1321_c0_g1_i1	1039	1050	yes	no	2	0.00014405	117.79	113020000			12
FIVGFTQCRPDLVLTFSHGIK	ITCTCALKFIVGFTQC	LTFSHGIKDESGSNTF	K	F	I	I	K	D	21	1	2434.28	Haliotis_sp_CLC_146_c0_g1_i1;Haliotis_sp_idb_13068_c0_g1_i1;Haliotis_sp_Tri_105374_c0_g1_i1	Haliotis_sp_CLC_146_c0_g1_i1	693	713	yes	no	3;4	1.6157e-06	77.08	38352000			4
FIYGGCPGNANNFQTLDECR	KRTNKCQRFIYGGCPG	FQTLDECRFQCQRRST	R	F	I	C	R	F	20	0	2332	Haliotis_sp_CLC_77_c0_g1_i1	Haliotis_sp_CLC_77_c0_g1_i1	110	129	yes	yes	2;3	4.4672e-48	188.41	1592100000			35
FKDDPTSK	PNLQVQMRFKDDPTSK	FKDDPTSKAKKQVLLT	R	F	K	S	K	A	8	1	936.455	Haliotis_sp_Tri_111928_c0_g1_i1;comp64272_c0_seq1_3 len=1172 path=[1150:0-1147 2298:1148-1171]	Haliotis_sp_Tri_111928_c0_g1_i1	137	144	yes	no	3	0.031063	87.476	374890000			6
FKDDPTSKAK	PNLQVQMRFKDDPTSK	DDPTSKAKKQVLLTNC	R	F	K	A	K	K	10	2	1135.59	Haliotis_sp_Tri_111928_c0_g1_i1;comp64272_c0_seq1_3 len=1172 path=[1150:0-1147 2298:1148-1171]	Haliotis_sp_Tri_111928_c0_g1_i1	137	146	yes	no	3	0.0171	81.92	39487000			5
FKDLCSEDTELLER	TGHYPAYRFKDLCSED	EDTELLERIWWTNTQN	R	F	K	E	R	I	14	1	1753.82	comp94706_c0_seq1_3 len=1255 path=[529:0-183 713:184-211 741:212-327 4367:328-343 873:344-367 897:368-432 962:433-527 1057:528-532 1062:533-619 4462:620-702 1232:703-706 1236:707-794 1324:795-878 1408:879-892 1422:893-954 1484:955-988 2730:989-1005 281:1006-1029 305:1030-1034 310:1035-1051 327:1052-1087 363:1088-1093 369:1094-1127 403:1128-1186 2674:1187-1199 475:1200-1231 4685:1232-1254];Halioti…	comp94706_c0_seq1_3 len=1255 path=[529:0-183 713:184-211 741:212-327 4367:328-343 873:344-367 897:368-432 962:433-527 1057:528-532 1062:533-619 4462:620-702 1232:703-706 1236:707-794 1324:795-878 1408:879-892 1422:893-954 1484:955-988 2730:989-1005 281:1006-1029 305:1030-1034 310:1035-1051 327:1052-1087 363:1088-1093 369:1094-1127 403:1128-1186 2674:1187-1199 475:1200-1231 4685:1232-1254]	155	168	yes	no	2;3	2.1965e-09	138.19	707110000			31
FKTLEDCR	GCGGNANRFKTLEDCR	FKTLEDCRRRCGGGDL	R	F	K	C	R	R	8	1	1067.51	Haliotis_sp_CLC_77_c0_g1_i1	Haliotis_sp_CLC_77_c0_g1_i1	66	73	no	no	3	0.016895	104.2	3979000			2
FKVVGELCGK	KTNPEAKKFKVVGELC	VVGELCGKTRRDAQPL	K	F	K	G	K	T	10	1	1135.61	Haliotis_sp_idb_2814_c0_g1_i1	Haliotis_sp_idb_2814_c0_g1_i1	398	407	yes	yes	3	0.00089473	119.27	7690600			4
FLAPAYGDGISLPR	SAPTQMRRFLAPAYGD	GDGISLPRTKSVTGAD	R	F	L	P	R	T	14	0	1475.78	Haliotis_sp_idb_25746_c0_g1_i1;Haliotis_sp_idb_25748_c0_g1_i1	Haliotis_sp_idb_25746_c0_g1_i1	113	126	yes	no	2;3	1.3006e-09	137.84	34987000000			146
FLAYAYQQPAFIATMPR	KEFPAIWKFLAYAYQQ	AFIATMPRDQDIIFHY	K	F	L	P	R	D	17	0	1987	Haliotis_sp_idb_26277_c0_g1_i1;comp96136_c0_seq5_5 len=3090 path=[1:0-417 419:418-420 422:421-1744 1746:1745-2463 2465:2464-2631 10180:2632-2772 12595:2773-2790 8923:2791-2814 12621:2815-3089];comp96136_c0_seq3_5 len=3248 path=[1:0-417 419:418-420 422:421-1744 1746:1745-2463 2465:2464-2631 2633:2632-3247]	Haliotis_sp_idb_26277_c0_g1_i1	38	54	yes	no	2;3	2.1167e-06	77.746	9736500	244		1
FLEALQWQSSK	LRPSNYGRFLEALQWQ	ALQWQSSKTVRTMDTR	R	F	L	S	K	T	11	0	1335.68	Haliotis_sp_Tri_29101_c0_g1_i1	Haliotis_sp_Tri_29101_c0_g1_i1	171	181	yes	yes	2	1.2201e-09	162.26	101020000			10
FLEISNFR	IDEVLQSRFLEISNFR	FLEISNFRFSIRNLGS	R	F	L	F	R	F	8	0	1024.53	Haliotis_sp_Tri_61464_c0_g1_i1;comp94177_c0_seq2_3 len=2876 path=[2854:0-234 3089:235-782 3637:783-1871 4726:1872-2040 4895:2041-2052 4907:2053-2298 5153:2299-2546 5401:2547-2590 5445:2591-2840 5695:2841-2875];comp94177_c0_seq1_3 len=2891 path=[2854:0-234 3089:235-782 3637:783-1871 5994:1872-1886 4726:1887-2055 4895:2056-2067 4907:2068-2313 5153:2314-2561 5401:2562-2605 5445:2606-2855 5695:2856-2…	Haliotis_sp_Tri_61464_c0_g1_i1	271	278	yes	no	2	0.041106	119.41	54157000			3
FLEKFLTQLVSYYSIAPQNTR	AVPNVEFRFLEKFLTQ	SIAPQNTRVGLVLYGR	R	F	L	T	R	V	21	1	2517.33	Haliotis_sp_CLC_4146_c0_g1_i1;comp87152_c0_seq1_4 len=1152 path=[1:0-8 10:9-10 12:11-34 36:35-35 37:36-59 61:60-303 305:304-306 308:307-330 332:331-879 881:880-903 905:904-1151];Haliotis_sp_idb_7271_c0_g1_i1	Haliotis_sp_CLC_4146_c0_g1_i1	44	64	yes	no	3	1.1389e-23	117.03	3438200			1
FLELLLHNFK	LNETNTERFLELLLHN	ELLLHNFKCETTNPAG	R	F	L	F	K	C	10	0	1272.72	Haliotis_sp_idb_26030_c0_g1_i1;comp104856_c0_seq3_5 len=2741 path=[1:0-84 13888:85-89 91:90-97 99:98-160 162:161-169 171:170-268 270:269-319 13967:320-337 4954:338-364 9307:365-381 4998:382-452 5069:453-462 5079:463-519 5136:520-525 5142:526-600 14188:601-718 7400:719-738 5355:739-764 5381:765-802 5419:803-855 5472:856-877 5494:878-903 5520:904-907 5524:908-1002 14760:1003-1009 14767:1010-1082 14…	Haliotis_sp_idb_26030_c0_g1_i1	60	69	yes	no	2	0.00018923	138.08	19593000			6
FLGLESGQIHPSDVTTPEELVGVVDQPITR	VQSPDCSRFLGLESGQ	VVDQPITRDTPQDFIK	R	F	L	T	R	D	30	0	3232.66	Haliotis_sp_Tri_129603_c0_g1_i1;comp105495_c0_seq9_4 len=2286 path=[9783:0-21 1946:22-1210 3135:1211-1564 19827:1565-1565 3490:1566-1729 3654:1730-2285];comp105495_c0_seq23_4 len=2970 path=[19402:0-22 1262:23-58 19462:59-65 1305:66-160 1400:161-295 1535:296-322 19538:323-324 1565:325-335 1576:336-374 1615:375-416 1657:417-426 1667:427-437 1678:438-503 19643:504-507 1748:508-513 1754:514-548 19668…	Haliotis_sp_Tri_129603_c0_g1_i1	230	259	yes	no	3	1.2568e-18	88.394	2440400			3
FLHLIFPNVK	AIEWSWRRFLHLIFPN	HLIFPNVKWATPRS__	R	F	L	V	K	W	10	0	1226.72	Haliotis_sp_Tri_63049_c0_g1_i1	Haliotis_sp_Tri_63049_c0_g1_i1	296	305	yes	yes	2;3	0.0018209	120.15	116780000			16
FLLDDQCETYVTPYK	LEQLGIDKFLLDDQCE	ETYVTPYKGAIQRWKN	K	F	L	Y	K	G	15	0	1890.87	Haliotis_sp_idb_1052_c0_g1_i1;comp107325_c0_seq2_5 len=23389 path=[1:0-1580 1582:1581-5577 5579:5578-5617 5619:5618-5929 5931:5930-6112 52603:6113-6270 52633:6271-7110 52723:7111-7121 7123:7122-8290 8292:8291-8665 8667:8666-8898 8900:8899-9708 9710:9709-9952 52965:9953-9996 9998:9997-10275 10277:10276-10312 10314:10313-10317 10319:10318-10351 53062:10352-10415 10417:10416-10440 10442:10441-10507 …	Haliotis_sp_idb_1052_c0_g1_i1	1010	1024	no	no	2	2.3708e-05	112.17	12867000			2
FLLDYSLISNPTFDTK	MTVSLLKKFLLDYSLI	SNPTFDTKFMETMLKG	K	F	L	T	K	F	16	0	1872.95	Haliotis_sp_idb_7016_c0_g1_i1;comp107084_c0_seq5_1 len=2361 path=[3718:0-107 3826:108-140 15493:141-183 14611:184-188 14621:189-584 4308:585-590 4314:591-2006 5730:2007-2075 5799:2076-2093 5817:2094-2255 5979:2256-2258 5982:2259-2314 7504:2315-2360]	Haliotis_sp_idb_7016_c0_g1_i1	216	231	yes	no	2	7.6057e-06	95.662	3843700			4
FLLFKPNVDVR	CNPARLSKFLLFKPNV	FKPNVDVRNISSSICN	K	F	L	V	R	N	11	1	1346.77	Haliotis_sp_idb_20_c0_g1_i1;comp107134_c0_seq1_6 len=18397 path=[18394:0-271 41822:272-289 18685:290-733 19129:734-1246 19642:1247-1905 20319:1906-5752 24166:5753-5759 24173:5760-8137 26551:8138-8156 26570:8157-11611 42906:11612-11627 30041:11628-12118 30532:12119-12149 30563:12150-13025 31439:13026-13105 43150:13106-13110 31524:13111-13111 31525:13112-13121 31535:13122-13351 31765:13352-13366 31…	Haliotis_sp_idb_20_c0_g1_i1	210	220	yes	no	3	0.031406	62.466	9503300			1
FLQLLSPSK	INACPLTKFLQLLSPS	LQLLSPSKQRSNIRVS	K	F	L	S	K	Q	9	0	1031.6	Haliotis_sp_idb_20328_c0_g1_i1;comp4971_c0_seq1_1 len=399 path=[1:0-398]	Haliotis_sp_idb_20328_c0_g1_i1	603	611	yes	no	2	0.015371	107.21	96435000			6
FLSCSNSIPYVNECPDNLVFYPLK	PHPRDNTKFLSCSNSI	NLVFYPLKSECDYPDN	K	F	L	L	K	S	24	0	2875.36	Haliotis_sp_CLC_4146_c0_g1_i1;comp87152_c0_seq1_4 len=1152 path=[1:0-8 10:9-10 12:11-34 36:35-35 37:36-59 61:60-303 305:304-306 308:307-330 332:331-879 881:880-903 905:904-1151]	Haliotis_sp_CLC_4146_c0_g1_i1	312	335	yes	no	2;3	1.2083e-33	127.74	227780000			13
FLSECPYPDLFDPTSASCK	VQSGPFGRFLSECPYP	DPTSASCKDHSLVACG	R	F	L	C	K	D	19	0	2232.97	Haliotis_sp_idb_1745_c0_g1_i1;Haliotis_sp_CLC_2232_c0_g1_i1	Haliotis_sp_idb_1745_c0_g1_i1	1378	1396	yes	no	2;3	7.8225e-17	146.81	87198000			10
FLSTLPELVPTAMAGR	AINNWSNRFLSTLPEL	VPTAMAGRLTAPMGLG	R	F	L	G	R	L	16	0	1701.91	Haliotis_sp_idb_3074_c0_g1_i1	Haliotis_sp_idb_3074_c0_g1_i1	708	723	yes	yes	2;3	0.00052093	71.08	31024000	595		5
FLTQLVSYYSIAPQNTR	VEFRFLEKFLTQLVSY	SIAPQNTRVGLVLYGR	K	F	L	T	R	V	17	0	2000.04	Haliotis_sp_CLC_4146_c0_g1_i1;comp87152_c0_seq1_4 len=1152 path=[1:0-8 10:9-10 12:11-34 36:35-35 37:36-59 61:60-303 305:304-306 308:307-330 332:331-879 881:880-903 905:904-1151];Haliotis_sp_idb_7271_c0_g1_i1	Haliotis_sp_CLC_4146_c0_g1_i1	48	64	yes	no	2;3	6.5236e-28	191.93	5554200000			66
FLVFSSSGLSTEQGMR	TYNSMDERFLVFSSSG	LSTEQGMRKQQCVFWN	R	F	L	M	R	K	16	0	1744.85	Haliotis_sp_idb_19448_c0_g1_i1;Haliotis_sp_idb_22914_c0_g1_i1;Haliotis_sp_Tri_8980_c0_g1_i1;Haliotis_sp_idb_1269_c0_g1_i1;comp105800_c1_seq1_1 len=2605 path=[10756:0-18 10798:19-189 10969:190-213 10993:214-277 3781:278-331 6947:332-357 21130:358-359 6975:360-477 3980:478-505 4008:506-539 4042:540-554 4057:555-595 8074:596-672 8151:673-675 8154:676-840 21363:841-874 4377:875-878 4381:879-906 21420…	Haliotis_sp_idb_19448_c0_g1_i1	514	529	yes	no	2	0.0004773	75.911	13145000	498		1
FLVNDQECLTLNGR	SVKNSKSRFLVNDQEC	ECLTLNGRGSIAKTTC	R	F	L	G	R	G	14	0	1677.81	Haliotis_sp_idb_42414_c0_g1_i1;comp34113_c0_seq1_5 len=860 path=[838:0-859]	Haliotis_sp_idb_42414_c0_g1_i1	334	347	yes	no	2;3	1.7696e-27	192.15	311050000			36
FLVNVNNGAVTVR	FASGSSDRFLVNVNNG	NNGAVTVRRSLIGESG	R	F	L	V	R	R	13	0	1401.77	Haliotis_sp_idb_1321_c0_g1_i1;comp107313_c0_seq1_1 len=23161 path=[1:0-25 27:26-687 689:688-1040 51643:1041-1124 47524:1125-1126 1128:1127-2114 2116:2115-2116 2118:2117-3775 3777:3776-4372 4374:4373-4408 4410:4409-4576 4578:4577-4644 4646:4645-4716 4718:4717-6321 6323:6322-6329 6331:6330-6457 6459:6458-7628 7630:7629-8470 8472:8471-10786 52568:10787-10788 52570:10789-10866 52600:10867-11006 52667…	Haliotis_sp_idb_1321_c0_g1_i1	1221	1233	yes	no	2	0.001729	93.766	14939000			2
FMDRPAESGIVLNYDPSTNK	EGTPSKLKFMDRPAES	NYDPSTNKLEVNVFNQ	K	F	M	N	K	L	20	1	2253.07	Haliotis_sp_idb_13824_c0_g1_i1;Haliotis_sp_Tri_120381_c0_g1_i1;Haliotis_sp_Tri_120377_c0_g1_i1	Haliotis_sp_idb_13824_c0_g1_i1	148	167	no	no	3	0.00014453	61.942	63064000	459		1
FMFSSMHIHVGGAGAR	VPGYTDCRFMFSSMHI	HVGGAGARHGTENRVN	R	F	M	A	R	H	16	0	1703.8	Haliotis_sp_Tri_72839_c0_g1_i1	Haliotis_sp_Tri_72839_c0_g1_i1	146	161	yes	yes	4	0.00080179	61.444	19142000	850;851		1
FNALQYVTFANSTTR	SLCCPPSRFNALQYVT	TFANSTTRMRALYYIV	R	F	N	T	R	M	15	0	1731.86	Haliotis_sp_idb_40080_c0_g1_i1	Haliotis_sp_idb_40080_c0_g1_i1	16	30	yes	yes	2	0.0099176	62.861	9605100			1
FNFDLGDFGDVTER	YKNYYYERFNFDLGDF	DFGDVTERRALRKRLN	R	F	N	E	R	R	14	0	1630.73	Haliotis_sp_idb_5674_c0_g1_i1;comp104092_c0_seq1_6 len=3885 path=[1:0-41 43:42-242 244:243-569 11294:570-584 8268:585-585 10817:586-609 616:610-894 901:895-942 949:943-973 980:974-998 1005:999-1044 1051:1045-1069 1076:1070-1143 1150:1144-1167 1174:1168-1345 1352:1346-1667 1674:1668-1691 1698:1692-1712 1719:1713-1736 1743:1737-1760 1767:1761-1784 1791:1785-1847 8269:1848-1871 1878:1872-1997 2004:1…	Haliotis_sp_idb_5674_c0_g1_i1	461	474	yes	no	2	1.2986e-12	148.52	90830000			18
FNFDLGDFGDVTERR	YKNYYYERFNFDLGDF	FGDVTERRALRKRLNC	R	F	N	R	R	A	15	1	1786.83	Haliotis_sp_idb_5674_c0_g1_i1;comp104092_c0_seq1_6 len=3885 path=[1:0-41 43:42-242 244:243-569 11294:570-584 8268:585-585 10817:586-609 616:610-894 901:895-942 949:943-973 980:974-998 1005:999-1044 1051:1045-1069 1076:1070-1143 1150:1144-1167 1174:1168-1345 1352:1346-1667 1674:1668-1691 1698:1692-1712 1719:1713-1736 1743:1737-1760 1767:1761-1784 1791:1785-1847 8269:1848-1871 1878:1872-1997 2004:1…	Haliotis_sp_idb_5674_c0_g1_i1	461	475	yes	no	3	4.5705e-07	118.52	5752800			5
FNFDMGKVEDVMHSGAAFAQR	NPCLPSMRFNFDMGKV	SGAAFAQREVKIIRKK	R	F	N	Q	R	E	21	1	2356.07	Haliotis_sp_CLC_303_c0_g1_i1	Haliotis_sp_CLC_303_c0_g1_i1	550	570	yes	yes	3;4	9.4314e-24	117.48	184320000	406;407		20
FNFDMSDNNLSFK	REALACFRFNFDMSDN	SDNNLSFKFDMFLN__	R	F	N	F	K	F	13	0	1577.68	Haliotis_sp_Tri_85863_c0_g1_i1;comp90993_c0_seq1_2 len=1150 path=[4879:0-30 49:31-625 644:626-631 650:632-845 864:846-870 889:871-911 5272:912-917 5278:918-921 940:922-1149];comp90993_c0_seq2_3 len=557 path=[2458:0-64 5374:65-115 3217:116-138 3240:139-212 3314:213-233 3335:234-328 940:329-556]	Haliotis_sp_Tri_85863_c0_g1_i1	327	339	yes	no	2	0.00038821	99.941	11649000	193		3
FNFRSQTGSTGVR	LGDNWTIRFNFRSQTG	QTGSTGVRVLVSNSVC	R	F	N	V	R	V	13	1	1455.72	Haliotis_sp_idb_10314_c0_g1_i1;comp52297_c0_seq1_2 len=813 path=[791:0-812]	Haliotis_sp_idb_10314_c0_g1_i1	233	245	yes	no	3	0.00062579	92.856	126500000			4
FNMASGSSSIR	RGSVSTDKFNMASGSS	ASGSSSIRNSGATSGS	K	F	N	I	R	N	11	0	1155.53	Haliotis_sp_idb_36583_c0_g1_i1	Haliotis_sp_idb_36583_c0_g1_i1	404	414	yes	yes	2	0.0002128	119.03	150450000	650		9
FNNAIQESLTIR	EGSLETWRFNNAIQES	IQESLTIRFRFFPWIH	R	F	N	I	R	F	12	0	1404.74	Haliotis_sp_CLC_146_c0_g1_i1;Haliotis_sp_idb_13068_c0_g1_i1;Haliotis_sp_Tri_105374_c0_g1_i1	Haliotis_sp_CLC_146_c0_g1_i1	748	759	yes	no	2	1.1823e-05	138.24	278180000			13
FNNDFSLVANK	VKVVIEMKFNNDFSLV	DFSLVANKIEAFKSAL	K	F	N	N	K	I	11	0	1267.62	comp107245_c0_seq1_5 len=10256 path=[26608:0-0 12199:1-605 12804:606-1785 28185:1786-1789 28189:1790-1846 14045:1847-1870 14069:1871-2058 14257:2059-2082 14281:2083-2132 14331:2133-2140 14339:2141-3214 15413:3215-3432 15631:3433-3445 15644:3446-5546 17745:5547-6331 22719:6332-6335 18534:6336-6491 18690:6492-6495 18694:6496-7126 19325:7127-7703 29084:7704-7721 19920:7722-7740 19939:7741-8125 20324…	comp107245_c0_seq1_5 len=10256 path=[26608:0-0 12199:1-605 12804:606-1785 28185:1786-1789 28189:1790-1846 14045:1847-1870 14069:1871-2058 14257:2059-2082 14281:2083-2132 14331:2133-2140 14339:2141-3214 15413:3215-3432 15631:3433-3445 15644:3446-5546 17745:5547-6331 22719:6332-6335 18534:6336-6491 18690:6492-6495 18694:6496-7126 19325:7127-7703 29084:7704-7721 19920:7722-7740 19939:7741-8125 20324…	3139	3149	yes	no	2	0.0034117	99.752	32094000			2
FNNFDGLR	YQELPPFRFNNFDGLR	FNNFDGLRTAFRLTNN	R	F	N	L	R	T	8	0	981.467	Haliotis_sp_Tri_130845_c0_g1_i1;Haliotis_sp_idb_813_c0_g1_i1	Haliotis_sp_Tri_130845_c0_g1_i1	75	82	yes	no	2	0.018653	141.52	4892600000			26
FNPGTQGHLNVR	SLVLAQNRFNPGTQGH	TQGHLNVRGRVELSDQ	R	F	N	V	R	G	12	0	1338.68	Haliotis_sp_Tri_45070_c0_g1_i1	Haliotis_sp_Tri_45070_c0_g1_i1	924	935	yes	yes	2;3	2.4327e-05	128.01	282070000			22
FNYEYDNLR	NIVFDHYRFNYEYDNL	NYEYDNLRVRGHDIHE	R	F	N	L	R	V	9	0	1232.55	Haliotis_sp_CLC_1545_c0_g1_i1;Haliotis_sp_Tri_35761_c0_g1_i1;comp98763_c0_seq3_3 len=4694 path=[1:0-2312 2317:2313-2630 2635:2631-2638 2643:2639-3453 11360:3454-3485 3490:3486-3971 3976:3972-4028 4033:4029-4066 4071:4067-4099 4104:4100-4241 4246:4242-4257 4262:4258-4323 4328:4324-4324 4329:4325-4343 15062:4344-4361 15080:4362-4363 15082:4364-4420 15148:4421-4425 15153:4426-4427 15155:4428-4454 15…	Haliotis_sp_CLC_1545_c0_g1_i1	3202	3210	no	no	2	0.0026835	138.98	458700000			19
FNYGGCPGNANNFQTLYECR	KRTNNCQRFNYGGCPG	FQTLYECRFQCRRTST	R	F	N	C	R	F	20	0	2381	comp84928_c0_seq1_4 len=593 path=[571:0-73 645:74-129 1852:130-130 1387:131-175 1872:176-361 933:362-413 985:414-445 1017:446-450 1022:451-592]	comp84928_c0_seq1_4 len=593 path=[571:0-73 645:74-129 1852:130-130 1387:131-175 1872:176-361 933:362-413 985:414-445 1017:446-450 1022:451-592]	138	157	yes	yes	2;3	3.9295e-17	108.75	270660000			12
FPDPAIFPETDPIYALDPSVDNFYDPR	RNLLGYCRFPDPAIFP	VDNFYDPRAAPLTYRM	R	F	P	P	R	A	27	0	3110.45	comp92993_c0_seq1_6 len=1148 path=[1:0-46 48:47-65 4306:66-84 3010:85-125 101:126-158 2567:159-205 2614:206-404 418:405-527 4470:528-529 4472:530-544 2899:545-584 598:585-631 3720:632-635 4514:636-770 784:771-842 4136:843-850 864:851-991 1005:992-1061 1075:1062-1108 1122:1109-1147];comp92993_c0_seq2_6 len=1160 path=[1:0-46 48:47-65 4306:66-84 86:85-99 101:100-132 4371:133-289 291:290-304 306:305-…	comp92993_c0_seq1_6 len=1148 path=[1:0-46 48:47-65 4306:66-84 3010:85-125 101:126-158 2567:159-205 2614:206-404 418:405-527 4470:528-529 4472:530-544 2899:545-584 598:585-631 3720:632-635 4514:636-770 784:771-842 4136:843-850 864:851-991 1005:992-1061 1075:1062-1108 1122:1109-1147]	177	203	no	no	3	1.1987e-06	61.417	17263000			1
FPGQLNADLR	SGVTTCLRFPGQLNAD	GQLNADLRKLAVNMVP	R	F	P	L	R	K	10	0	1129.59	Haliotis_sp_idb_19738_c0_g1_i1;Haliotis_sp_idb_23118_c0_g1_i1;tr|G9K382|G9K382_HALDV Putative tubulin beta chain OS=Haliotis diversicolor GN=TUBB PE=2 SV=1;sp|P41386|TBB_HALDI Tubulin beta chain (Fragment) OS=Haliotis discus PE=2 SV=1;Haliotis_sp_idb_19739_c0_g1_i1;Haliotis_sp_idb_19741_c0_g1_i1;comp105397_c0_seq5_4 len=2029 path=[6606:0-396 23423:397-408 23435:409-428 1219:429-695 23626:696-720 …	Haliotis_sp_idb_19738_c0_g1_i1	242	251	yes	no	2	0.013231	89.171	94778000			5
FPHPDSCAMFYDCSR	CRIYNHLRFPHPDSCA	AMFYDCSRKTATATYG	R	F	P	S	R	K	15	0	1888.73	Haliotis_sp_CLC_3878_c0_g1_i1	Haliotis_sp_CLC_3878_c0_g1_i1	107	121	yes	yes	3	0.0018206	63.29	25211000	415		1
FPLSDGLWHDVR	VYWSLQEKFPLSDGLW	DGLWHDVRDYEHLGTS	K	F	P	V	R	D	12	0	1440.71	Haliotis_sp_idb_1397_c0_g1_i1;comp97911_c1_seq1_4 len=1696 path=[1:0-71 73:72-102 104:103-278 280:279-320 322:321-324 326:325-345 347:346-455 4378:456-490 492:491-663 665:664-681 683:682-842 844:843-862 864:863-1274 6916:1275-1394 1396:1395-1418 1420:1419-1486 1488:1487-1498 1500:1499-1561 1563:1562-1593 1595:1594-1695]	Haliotis_sp_idb_1397_c0_g1_i1	1406	1417	no	no	3	0.002509	79.492	4303600			1
FPLTILTVR	DMTDTLDKFPLTILTV	PLTILTVRGSVTIYVS	K	F	P	V	R	G	9	0	1058.65	Haliotis_sp_idb_38838_c0_g1_i1	Haliotis_sp_idb_38838_c0_g1_i1	201	209	yes	yes	2	0.006281	126.07	8831200			2
FPNASVVTGFR	LDTIIKNRFPNASVVT	ASVVTGFRNRSNPMEY	R	F	P	F	R	N	11	0	1193.62	Haliotis_sp_idb_20008_c0_g1_i1;Haliotis_sp_CLC_363_c0_g1_i1	Haliotis_sp_idb_20008_c0_g1_i1	187	197	yes	no	2	1.0379e-05	119.27	112390000			14
FPSCFGQR	ADLSCTCRFPSCFGQR	FPSCFGQRNGVISVFP	R	F	P	Q	R	N	8	0	997.444	Haliotis_sp_idb_1745_c0_g1_i1;Haliotis_sp_CLC_2232_c0_g1_i1	Haliotis_sp_idb_1745_c0_g1_i1	608	615	yes	no	2	0.048523	110.81	293790000			1
FPSFPKLSPQLAR	DLNQAAGRFPSFPKLS	KLSPQLARLLLEAGLK	R	F	P	A	R	L	13	1	1486.83	Haliotis_sp_idb_7598_c0_g1_i1;Haliotis_sp_Tri_114598_c0_g1_i1;Haliotis_sp_CLC_4024_c0_g1_i1	Haliotis_sp_idb_7598_c0_g1_i1	506	518	yes	no	3	2.5066e-06	102.87	39801000			9
FPTAVFADPDNCAR	LIENACRRFPTAVFAD	ADPDNCARYIDCSKPY	R	F	P	A	R	Y	14	0	1579.71	Haliotis_sp_idb_1745_c0_g1_i1	Haliotis_sp_idb_1745_c0_g1_i1	1788	1801	yes	yes	2	6.728e-07	130.2	343060000			24
FPTCANSIICSDCER	EYEQFLSKFPTCANSI	IICSDCERYYPSCAGR	K	F	P	E	R	Y	15	0	1828.75	Haliotis_sp_idb_1745_c0_g1_i1;Haliotis_sp_CLC_2232_c0_g1_i1	Haliotis_sp_idb_1745_c0_g1_i1	769	783	yes	no	2	3.677e-28	213.83	112320000			9
FPTPQQALAR	HVPKTKSRFPTPQQAL	TPQQALARSLPRSDIR	R	F	P	A	R	S	10	0	1127.61	Haliotis_sp_idb_6290_c0_g1_i1	Haliotis_sp_idb_6290_c0_g1_i1	554	563	yes	yes	2	0.018767	88.495	25368000			2
FPVEGNFEDQQYVCVPSGAESVGPLFYGYDQSR	AGARTCTKFPVEGNFE	FYGYDQSRLNSQAYVY	K	F	P	S	R	L	33	0	3740.67	Haliotis_sp_Tri_31892_c0_g1_i1;comp22593_c0_seq1_3 len=735 path=[1:0-734]	Haliotis_sp_Tri_31892_c0_g1_i1	95	127	yes	no	3;4;5	5.4961e-21	106.55	5933800000			32
FQAEMAAFK	EMRLNMQRFQAEMAAF	QAEMAAFKRRMAQLGQ	R	F	Q	F	K	R	9	0	1041.5	comp95780_c0_seq2_4 len=1153 path=[1151:0-87 1239:88-94 1246:95-227 1379:228-261 1413:262-298 4581:299-405 4649:406-435 3988:436-472 1620:473-475 1623:476-577 1725:578-611 1759:612-649 1797:650-695 1843:696-715 4790:716-768 2726:769-830 3266:831-845 1993:846-859 2007:860-917 2065:918-941 2089:942-967 2846:968-996 2168:997-1033 2205:1034-1057 2229:1058-1152]	comp95780_c0_seq2_4 len=1153 path=[1151:0-87 1239:88-94 1246:95-227 1379:228-261 1413:262-298 4581:299-405 4649:406-435 3988:436-472 1620:473-475 1623:476-577 1725:578-611 1759:612-649 1797:650-695 1843:696-715 4790:716-768 2726:769-830 3266:831-845 1993:846-859 2007:860-917 2065:918-941 2089:942-967 2846:968-996 2168:997-1033 2205:1034-1057 2229:1058-1152]	136	144	yes	yes	2	0.0042811	116.37	446160000	240		19
FQAEMAAFNR	VMRLNMQRFQAEMAAF	AEMAAFNRQMSQLGHN	R	F	Q	N	R	Q	10	0	1183.54	Haliotis_sp_Tri_81308_c0_g1_i1	Haliotis_sp_Tri_81308_c0_g1_i1	155	164	yes	yes	2	0.00030928	131.52	368980000	862		27
FQAGRLLQTR	ILSDKGRRFQAGRLLQ	AGRLLQTRCVQSNDRL	R	F	Q	T	R	C	10	1	1188.67	Haliotis_sp_CLC_39_c0_g1_i1	Haliotis_sp_CLC_39_c0_g1_i1	152	161	yes	yes	3	0.046039	62.466	11428000			1
FQDPGFVVETQTR	DMNAVLSRFQDPGFVV	FVVETQTRMFEMVFAS	R	F	Q	T	R	M	13	0	1522.74	Haliotis_sp_idb_20_c0_g1_i1;comp107134_c0_seq1_6 len=18397 path=[18394:0-271 41822:272-289 18685:290-733 19129:734-1246 19642:1247-1905 20319:1906-5752 24166:5753-5759 24173:5760-8137 26551:8138-8156 26570:8157-11611 42906:11612-11627 30041:11628-12118 30532:12119-12149 30563:12150-13025 31439:13026-13105 43150:13106-13110 31524:13111-13111 31525:13112-13121 31535:13122-13351 31765:13352-13366 31…	Haliotis_sp_idb_20_c0_g1_i1	1356	1368	yes	no	2	0.01126	76.759	24679000			1
FQITLPHHLTFIK	TTDGDKIRFQITLPHH	PHHLTFIKCRRLAVRG	R	F	Q	I	K	C	13	0	1593.9	Haliotis_sp_idb_1397_c0_g1_i1;comp97911_c1_seq1_4 len=1696 path=[1:0-71 73:72-102 104:103-278 280:279-320 322:321-324 326:325-345 347:346-455 4378:456-490 492:491-663 665:664-681 683:682-842 844:843-862 864:863-1274 6916:1275-1394 1396:1395-1418 1420:1419-1486 1488:1487-1498 1500:1499-1561 1563:1562-1593 1595:1594-1695]	Haliotis_sp_idb_1397_c0_g1_i1	1547	1559	no	no	3;4	0.00043168	80.96	27683000			5
FQQFIPGTGWK	PYKGDNRKFQQFIPGT	FIPGTGWKTMSCAVGT	K	F	Q	W	K	T	11	0	1307.67	Haliotis_sp_CLC_4_c0_g1_i1;Haliotis_sp_Tri_11338_c0_g1_i1	Haliotis_sp_CLC_4_c0_g1_i1	36	46	yes	no	2	4.6705e-08	172.8	6045500000			37
FQTVSAQEIGTYCAFNPTK	VTTTSAPRFQTVSAQE	YCAFNPTKVAAHPDSC	R	F	Q	T	K	V	19	0	2161.01	Haliotis_sp_idb_1745_c0_g1_i1;Haliotis_sp_CLC_2232_c0_g1_i1	Haliotis_sp_idb_1745_c0_g1_i1	1179	1197	yes	no	2;3	4.0847e-37	189.34	295170000			17
FQVTSEQVAGTSTYR	EPRGYENRFQVTSEQV	VAGTSTYRGRLQLLQP	R	F	Q	Y	R	G	15	0	1672.81	comp106997_c0_seq1_2 len=4332 path=[9723:0-82 4463:83-220 4601:221-411 4792:412-463 15133:464-519 4900:520-521 4902:522-566 4947:567-670 5051:671-738 5119:739-839 5220:840-1190 15436:1191-1203 15449:1204-1270 15505:1271-1351 5732:1352-1356 5737:1357-1369 5750:1370-1499 8781:1500-1536 15653:1537-1630 6011:1631-1647 6028:1648-2220 6601:2221-2440 15894:2441-2472 6853:2473-2730 16006:2731-2733 16009:…	comp106997_c0_seq1_2 len=4332 path=[9723:0-82 4463:83-220 4601:221-411 4792:412-463 15133:464-519 4900:520-521 4902:522-566 4947:567-670 5051:671-738 5119:739-839 5220:840-1190 15436:1191-1203 15449:1204-1270 15505:1271-1351 5732:1352-1356 5737:1357-1369 5750:1370-1499 8781:1500-1536 15653:1537-1630 6011:1631-1647 6028:1648-2220 6601:2221-2440 15894:2441-2472 6853:2473-2730 16006:2731-2733 16009:…	399	413	yes	no	2	6.8533e-26	171.26	56912000			5
FQVVGDDLLVTNPK	TKFTGSVKFQVVGDDL	DLLVTNPKRVQKGIDI	K	F	Q	P	K	R	14	0	1543.82	Haliotis_sp_Tri_41297_c0_g1_i1;comp85374_c0_seq1_2 len=2398 path=[2376:0-114 2491:115-316 5523:317-323 5530:324-457 2834:458-1083 3460:1084-2397];comp85374_c0_seq2_2 len=2116 path=[5023:0-175 2834:176-801 3460:802-2115]	Haliotis_sp_Tri_41297_c0_g1_i1	346	359	yes	no	2	3.3759e-05	95.981	85958000			14
FQVVIPNDIITAIDTPGFVVYNR	TEADKSCRFQVVIPND	PGFVVYNRIMHIQHQG	R	F	Q	N	R	I	23	0	2590.38	Haliotis_sp_Tri_29101_c0_g1_i1;Haliotis_sp_CLC_652_c0_g1_i1	Haliotis_sp_Tri_29101_c0_g1_i1	257	279	yes	no	3	6.653e-44	152.06	28840000			7
FRDDLTIHPFAFR	VYMETACKFRDDLTIH	TIHPFAFRTHTHGLGR	K	F	R	F	R	T	13	1	1633.84	Haliotis_sp_idb_14486_c0_g1_i1;comp103784_c0_seq4_5 len=1930 path=[22454:0-622 6128:623-751 6257:752-1488 6994:1489-1929];comp103784_c0_seq2_6 len=3095 path=[17195:0-71 17267:72-96 17292:97-853 18049:854-854 18050:855-875 25252:876-1229 18425:1230-1741 6082:1742-1771 6112:1772-1787 6128:1788-1916 6257:1917-2653 6994:2654-3094]	Haliotis_sp_idb_14486_c0_g1_i1	203	215	yes	no	3;4	0.0058843	65.219	29728000			2
FRDGLAVLGTFFDIAR	GSLSNAMRFRDGLAVL	GTFFDIARENPYFRPI	R	F	R	A	R	E	16	1	1796.96	Haliotis_sp_Tri_130845_c0_g1_i1;Haliotis_sp_idb_813_c0_g1_i1	Haliotis_sp_Tri_130845_c0_g1_i1	161	176	yes	no	2;3	5.0292e-40	215.51	533100000			39
FRPPVIIR	RNAELASRFRPPVIIR	FRPPVIIRKADINTPV	R	F	R	I	R	K	8	1	996.623	Haliotis_sp_idb_3591_c0_g1_i1	Haliotis_sp_idb_3591_c0_g1_i1	1102	1109	yes	yes	3	0.042734	79.469	46983000			1
FRPTSDEITEESVR	SLKEDMTKFRPTSDEI	EITEESVRSFVQSFVD	K	F	R	V	R	S	14	1	1664.8	Haliotis_sp_idb_34907_c0_g1_i1;Haliotis_sp_Tri_46701_c0_g1_i1;comp96713_c3_seq4_2 len=1246 path=[18995:0-132 19128:133-225 1019:226-251 25:252-295 69:296-306 80:307-875 22586:876-878 652:879-1245]	Haliotis_sp_idb_34907_c0_g1_i1	370	383	yes	no	3	4.5712e-05	102.52	140600000			5
FSAFQDVTSSNSTAIFR	TICCPPSRFSAFQDVT	SNSTAIFRGLYYFVWD	R	F	S	F	R	G	17	0	1876.9	Haliotis_sp_idb_52687_c0_g1_i1	Haliotis_sp_idb_52687_c0_g1_i1	55	71	yes	yes	2;3	7.5097e-08	107.98	32462000			3
FSAVFTNQNPK	CMVYRKPRFSAVFTNQ	VFTNQNPKQWIFVPEL	R	F	S	P	K	Q	11	0	1251.62	comp103936_c0_seq2_3 len=3060 path=[1:0-115 119:116-139 143:140-484 8891:485-504 508:505-514 518:515-520 524:521-687 691:688-695 699:696-1358 9049:1359-1722 6570:1723-1741 1745:1742-2145 9191:2146-2166 2170:2167-2206 6155:2207-2228 2232:2229-2230 2234:2231-2340 9273:2341-2348 9281:2349-2352 9285:2353-2374 9325:2375-2375 9308:2376-2390 9323:2391-2394 2402:2395-2491 9424:2492-2498 9431:2499-2520 25…	comp103936_c0_seq2_3 len=3060 path=[1:0-115 119:116-139 143:140-484 8891:485-504 508:505-514 518:515-520 524:521-687 691:688-695 699:696-1358 9049:1359-1722 6570:1723-1741 1745:1742-2145 9191:2146-2166 2170:2167-2206 6155:2207-2228 2232:2229-2230 2234:2231-2340 9273:2341-2348 9281:2349-2352 9285:2353-2374 9325:2375-2375 9308:2376-2390 9323:2391-2394 2402:2395-2491 9424:2492-2498 9431:2499-2520 25…	661	671	yes	no	2	4.9673e-08	150.46	64326000			4
FSDPTNCAR	CLANPSARFSDPTNCA	SDPTNCARYYDCTMKV	R	F	S	A	R	Y	9	0	1066.45	Haliotis_sp_idb_982_c0_g1_i1	Haliotis_sp_idb_982_c0_g1_i1	248	256	yes	yes	2	0.00016043	183.65	105690000			10
FSEPIEILPGDELR	YDNPIFHKFSEPIEIL	ILPGDELRTRCEFAST	K	F	S	L	R	T	14	0	1613.83	Haliotis_sp_CLC_435_c0_g1_i1;Haliotis_sp_Tri_113045_c0_g1_i1;comp103240_c1_seq1_6 len=1922 path=[11455:0-19 2106:20-47 2133:48-67 2153:68-69 2155:70-113 11525:114-128 2214:129-247 2333:248-305 2391:306-342 11666:343-417 4259:418-442 11776:443-510 4352:511-511 4353:512-524 4366:525-551 11810:552-573 4415:574-598 11839:599-623 9202:624-636 4478:637-708 2800:709-742 2834:743-773 2865:774-983 3075:98…	Haliotis_sp_CLC_435_c0_g1_i1	386	399	yes	no	2	3.3013e-05	96.135	2235100			1
FSGFQHPQQHQPSNR	GFPQPSNRFSGFQHPQ	QQHQPSNRQGFQPPHH	R	F	S	N	R	Q	15	0	1793.83	Haliotis_sp_idb_20009_c0_g1_i1;Haliotis_sp_idb_20008_c0_g1_i1	Haliotis_sp_idb_20008_c0_g1_i1	52	66	no	no	2;3;4	1.2962e-28	214.82	18157000000			73
FSGSFDFPCQSPCMDFVEVR	NNTAITIRFSGSFDFP	CMDFVEVRFTDLARTG	R	F	S	V	R	F	20	0	2411	Haliotis_sp_CLC_3466_c0_g1_i1;comp16849_c0_seq2_2 len=1627 path=[1605:0-1454 3060:1455-1626]	Haliotis_sp_CLC_3466_c0_g1_i1	449	468	yes	no	2;3	3.7056e-19	130.56	98397000	409		14
FSISLTNVVILSK	CTCCTWIKFSISLTNV	TNVVILSKQCFLLTPI	K	F	S	S	K	Q	13	0	1419.83	comp75177_c0_seq1_3 len=637 path=[3217:0-141 2459:142-636]	comp75177_c0_seq1_3 len=637 path=[3217:0-141 2459:142-636]	42	54	yes	yes	2	0.011616	65.179	0		10;30	0
FSLTDHFVSK	FTGAAVGKFSLTDHFV	LTDHFVSKVNPSGIQL	K	F	S	S	K	V	10	0	1179.59	Haliotis_sp_Tri_61154_c0_g1_i1;comp92600_c0_seq1_6 len=1641 path=[1:0-64 4356:65-74 76:75-100 102:101-118 120:119-164 166:165-170 4408:171-259 261:260-281 283:282-322 4476:323-331 3347:332-347 3363:348-395 397:396-523 525:524-542 544:543-685 687:686-705 707:706-1640]	Haliotis_sp_Tri_61154_c0_g1_i1	403	412	yes	no	2;3	0.00079239	106.62	117000000			9
FSNFHADLYK	TKFTSFAKFSNFHADL	NFHADLYKDFVAPSLQ	K	F	S	Y	K	D	10	0	1240.59	Haliotis_sp_idb_8137_c0_g1_i1;comp103344_c0_seq1_6 len=1781 path=[1:0-39 41:40-80 82:81-81 83:82-84 6157:85-105 6178:106-107 6180:108-120 122:121-122 6195:123-125 127:126-126 128:127-232 6243:233-233 6244:234-260 6268:261-436 438:437-461 463:462-491 493:492-531 533:532-569 6429:570-570 6430:571-578 580:579-601 6450:602-659 3612:660-708 710:709-1749 1751:1750-1755 1757:1756-1780]	Haliotis_sp_idb_8137_c0_g1_i1	247	256	yes	no	3	0.02997	60.255	10109000			1
FSPSCLNMELIAR	PTSQTCVRFSPSCLNM	LNMELIARRYCRIYNH	R	F	S	A	R	R	13	0	1536.74	Haliotis_sp_CLC_3878_c0_g1_i1	Haliotis_sp_CLC_3878_c0_g1_i1	84	96	yes	yes	2	0.00021551	104.17	388590000	416		25
FSPVPDPATELPIK	KIQLQGFKFSPVPDPA	PATELPIKVGILMCTM	K	F	S	I	K	V	14	0	1509.81	comp100163_c2_seq1_3 len=3661 path=[6689:0-1864 8554:1865-2809 11971:2810-2817 11979:2818-2821 9511:2822-3036 9726:3037-3044 9734:3045-3326 10016:3327-3660];Haliotis_sp_idb_3766_c0_g1_i1	comp100163_c2_seq1_3 len=3661 path=[6689:0-1864 8554:1865-2809 11971:2810-2817 11979:2818-2821 9511:2822-3036 9726:3037-3044 9734:3045-3326 10016:3327-3660]	998	1011	yes	no	2	0.0061055	76.728	48427000			5
FSSNQANALTEEQYR	FTATQMSRFSSNQANA	ALTEEQYRHLSAGQKE	R	F	S	Y	R	H	15	0	1756.8	Haliotis_sp_idb_5896_c0_g1_i1	Haliotis_sp_idb_5896_c0_g1_i1	1190	1204	yes	yes	2	4.3528e-05	102.64	15396000			1
FSTTPDAASGAR	GDTLEVAKFSTTPDAA	PDAASGARTDRRVKYD	K	F	S	A	R	T	12	0	1179.55	Haliotis_sp_idb_2023_c0_g1_i1;Haliotis_sp_CLC_2607_c0_g1_i1;Haliotis_sp_idb_2021_c0_g1_i1	Haliotis_sp_idb_2023_c0_g1_i1	166	177	yes	no	2	0.025809	69.03	3482100			1
FSVNYGLCNIGVK	LQSGAHVRFSVNYGLC	GLCNIGVKAIGGGRIE	R	F	S	V	K	A	13	0	1469.73	Haliotis_sp_CLC_47058_c0_g1_i1	Haliotis_sp_CLC_47058_c0_g1_i1	163	175	yes	yes	2	0.0012582	97.463	9574500			2
FSVSPVVR	AHNLKVMKFSVSPVVR	FSVSPVVRVAVECKNP	K	F	S	V	R	V	8	0	889.502	Haliotis_sp_idb_10555_c0_g1_i1;comp94035_c1_seq3_6 len=3615 path=[11239:0-99 13280:100-626 1894:627-651 1919:652-690 2458:691-1155 2923:1156-1381 3149:1382-3550 5318:3551-3569 20316:3570-3575 20322:3576-3583 5351:3584-3614];comp94035_c1_seq7_6 len=5556 path=[11239:0-99 11339:100-1321 12561:1322-2040 13280:2041-2567 1894:2568-2592 1919:2593-2631 2458:2632-3096 2923:3097-3322 3149:3323-5491 5318:54…	Haliotis_sp_idb_10555_c0_g1_i1	522	529	yes	no	2	0.024151	134.15	74802000			2
FSYGGCEGNANNFK	KRTNRCQRFSYGGCEG	EGNANNFKTLYECRFQ	R	F	S	F	K	T	14	0	1563.64	Haliotis_sp_CLC_148_c0_g1_i1	Haliotis_sp_CLC_148_c0_g1_i1	110	123	no	no	2	1.1016e-39	243.4	4390500000			36
FSYYYGNFGSK	GTANIHIRFSYYYGNF	YYGNFGSKKNPFIRKR	R	F	S	S	K	K	11	0	1331.58	Haliotis_sp_idb_12235_c0_g1_i1;Haliotis_sp_CLC_1485_c0_g1_i1;comp101644_c1_seq1_1 len=1326 path=[6320:0-664 6985:665-668 6989:669-1293 7614:1294-1325]	Haliotis_sp_CLC_1485_c0_g1_i1	265	275	no	no	2	0.00047872	110.93	182640000			8
FTASAGIQVVGDDLTVTNPK	DDWGAWQKFTASAGIQ	DLTVTNPKRIAKAASE	K	F	T	P	K	R	20	0	2032.05	comp80185_c0_seq1_5 len=1716 path=[1:0-517 519:518-558 3443:559-568 570:569-864 866:865-889 891:890-1715]	comp80185_c0_seq1_5 len=1716 path=[1:0-517 519:518-558 3443:559-568 570:569-864 866:865-889 891:890-1715]	340	359	yes	yes	3	1.6364e-18	123.55	2346400			1
FTAVDTNVVLK	LWNKHTYRFTAVDTNV	VDTNVVLKISSSSRMM	R	F	T	L	K	I	11	0	1205.67	Haliotis_sp_idb_1397_c0_g1_i1	Haliotis_sp_idb_1397_c0_g1_i1	2944	2954	no	no	2	0.0064709	92.866	184480000			7
FTDVGSVEHVTFHSLNLQAGR	AGGEDVVKFTDVGSVE	SLNLQAGRTYYASVKA	K	F	T	G	R	T	21	0	2313.15	Haliotis_sp_idb_1397_c0_g1_i1	Haliotis_sp_idb_1397_c0_g1_i1	1806	1826	yes	yes	4	1.0899e-18	124.2	60294000			6
FTFTAPESIEK	STTDQLNKFTFTAPES	TAPESIEKGNDHRLNV	K	F	T	E	K	G	11	0	1268.63	Haliotis_sp_idb_19812_c0_g1_i1;Haliotis_sp_CLC_9568_c0_g1_i1;Haliotis_sp_idb_19811_c0_g1_i1;comp87710_c0_seq1_1 len=729 path=[707:0-40 748:41-59 767:60-166 3060:167-198 906:199-228 936:229-230 938:231-316 3800:317-333 3817:334-453 1161:454-512 1220:513-653 1361:654-728]	Haliotis_sp_idb_19812_c0_g1_i1	109	119	yes	no	2	0.0022587	103.43	107320000			9
FTFTTLESIR	TTIHQHSKFTFTTLES	FTTLESIRKGENHRLN	K	F	T	I	R	K	10	0	1213.63	Haliotis_sp_idb_27447_c0_g1_i1;comp1140_c0_seq1_1 len=233 path=[265:0-83 7:84-232]	Haliotis_sp_idb_27447_c0_g1_i1	103	112	yes	no	2	0.0051077	104.22	9020300			2
FTGSAQSVLER	QSGGLSSRFTGSAQSV	SAQSVLERGTNSLSQG	R	F	T	E	R	G	11	0	1193.6	Haliotis_sp_idb_3591_c0_g1_i1	Haliotis_sp_idb_3591_c0_g1_i1	507	517	yes	yes	2	1.0931e-12	186.74	824960000			25
FTHEVSTQLLHEK	DDHGVVEKFTHEVSTQ	STQLLHEKANVNFLTA	K	F	T	E	K	A	13	0	1567.8	Haliotis_sp_Tri_88331_c0_g1_i1;comp101550_c1_seq1_3 len=2684 path=[2888:0-1014 3903:1015-1703 15176:1704-1706 4595:1707-1802 4691:1803-1898 15270:1899-1899 4788:1900-1901 4790:1902-2034 4923:2035-2062 10588:2063-2111 5000:2112-2247 5136:2248-2262 5151:2263-2395 5284:2396-2405 5294:2406-2560 5449:2561-2590 5479:2591-2683]	Haliotis_sp_Tri_88331_c0_g1_i1	304	316	yes	no	4	0.00044151	89.231	48107000			2
FTHLQGSHFR	VLEGQGVKFTHLQGSH	HLQGSHFRLEPTDEFL	K	F	T	F	R	L	10	0	1228.61	comp101468_c0_seq4_3 len=6153 path=[3107:0-49 3157:50-615 3723:616-625 3733:626-2191 5299:2192-4635 7743:4636-5442 8550:5443-5450 8558:5451-5482 8590:5483-5665 8773:5666-5676 8784:5677-6152];Haliotis_sp_idb_16442_c0_g1_i1;Haliotis_sp_Tri_82256_c0_g1_i1	comp101468_c0_seq4_3 len=6153 path=[3107:0-49 3157:50-615 3723:616-625 3733:626-2191 5299:2192-4635 7743:4636-5442 8550:5443-5450 8558:5451-5482 8590:5483-5665 8773:5666-5676 8784:5677-6152]	107	116	yes	yes	3	0.024541	63.624	16739000			1
FTHPLHHIGK	FLTADGSKFTHPLHHI	HPLHHIGKTLSDLPVL	K	F	T	G	K	T	10	0	1185.64	Haliotis_sp_Tri_88331_c0_g1_i1;comp101550_c1_seq1_3 len=2684 path=[2888:0-1014 3903:1015-1703 15176:1704-1706 4595:1707-1802 4691:1803-1898 15270:1899-1899 4788:1900-1901 4790:1902-2034 4923:2035-2062 10588:2063-2111 5000:2112-2247 5136:2248-2262 5151:2263-2395 5284:2396-2405 5294:2406-2560 5449:2561-2590 5479:2591-2683]	Haliotis_sp_Tri_88331_c0_g1_i1	329	338	yes	no	3	0.0047782	83.883	5125700			2
FTLNPYVINISEDK	DVNSNAPKFTLNPYVI	VINISEDKQIGTLVTT	K	F	T	D	K	Q	14	0	1651.85	comp107313_c0_seq1_3 len=23161 path=[1:0-25 27:26-687 689:688-1040 51643:1041-1124 47524:1125-1126 1128:1127-2114 2116:2115-2116 2118:2117-3775 3777:3776-4372 4374:4373-4408 4410:4409-4576 4578:4577-4644 4646:4645-4716 4718:4717-6321 6323:6322-6329 6331:6330-6457 6459:6458-7628 7630:7629-8470 8472:8471-10786 52568:10787-10788 52570:10789-10866 52600:10867-11006 52667:11007-11015 11017:11016-11017…	comp107313_c0_seq1_3 len=23161 path=[1:0-25 27:26-687 689:688-1040 51643:1041-1124 47524:1125-1126 1128:1127-2114 2116:2115-2116 2118:2117-3775 3777:3776-4372 4374:4373-4408 4410:4409-4576 4578:4577-4644 4646:4645-4716 4718:4717-6321 6323:6322-6329 6331:6330-6457 6459:6458-7628 7630:7629-8470 8472:8471-10786 52568:10787-10788 52570:10789-10866 52600:10867-11006 52667:11007-11015 11017:11016-11017…	5174	5187	yes	no	2	0.0087819	65.374	0			1
FTMFVPTDEAIDKIPK	SPLTTSVRFTMFVPTD	EAIDKIPKEKLDELRG	R	F	T	P	K	E	16	1	1850.95	Haliotis_sp_CLC_4272_c0_g1_i1;comp104530_c1_seq1_2 len=2811 path=[3257:0-1085 8372:1086-1095 4353:1096-1272 4530:1273-1275 4533:1276-1310 4568:1311-1329 4587:1330-1565 4823:1566-1575 4833:1576-1582 4840:1583-1879 5137:1880-1913 5171:1914-2004 5262:2005-2034 5292:2035-2127 8898:2128-2137 8908:2138-2139 5397:2140-2188 11357:2189-2239 11395:2240-2252 5510:2253-2409 5667:2410-2520 5778:2521-2557 5815…	Haliotis_sp_CLC_4272_c0_g1_i1	228	243	yes	no	3	4.8535e-11	105.28	34360000	64		6
FTNCVDCGR	INRVVIHRFTNCVDCG	TNCVDCGRYIHDLRVE	R	F	T	G	R	Y	9	0	1127.45	Haliotis_sp_idb_982_c0_g1_i1	Haliotis_sp_idb_982_c0_g1_i1	1883	1891	yes	yes	2	1.0515e-07	163.32	26866000			4
FTNGMINWK	ILYVDNPKFTNGMINW	TNGMINWKDVADALVQ	K	F	T	W	K	D	9	0	1109.53	Haliotis_sp_Tri_2746_c0_g1_i1;Haliotis_sp_Tri_17455_c0_g1_i1;tr|A0A0B4VCR4|A0A0B4VCR4_HALAI Glycine-rich boundary protein OS=Haliotis asinina GN=GRBP PE=2 SV=1	Haliotis_sp_Tri_2746_c0_g1_i1	173	181	yes	no	2	0.0076476	111.95	115620000	820		4
FTPEFQNQPYIR	DVTIKRDRFTPEFQNQ	FQNQPYIRNNFPYRSN	R	F	T	I	R	N	12	0	1538.75	comp107313_c0_seq1_3 len=23161 path=[1:0-25 27:26-687 689:688-1040 51643:1041-1124 47524:1125-1126 1128:1127-2114 2116:2115-2116 2118:2117-3775 3777:3776-4372 4374:4373-4408 4410:4409-4576 4578:4577-4644 4646:4645-4716 4718:4717-6321 6323:6322-6329 6331:6330-6457 6459:6458-7628 7630:7629-8470 8472:8471-10786 52568:10787-10788 52570:10789-10866 52600:10867-11006 52667:11007-11015 11017:11016-11017…	comp107313_c0_seq1_3 len=23161 path=[1:0-25 27:26-687 689:688-1040 51643:1041-1124 47524:1125-1126 1128:1127-2114 2116:2115-2116 2118:2117-3775 3777:3776-4372 4374:4373-4408 4410:4409-4576 4578:4577-4644 4646:4645-4716 4718:4717-6321 6323:6322-6329 6331:6330-6457 6459:6458-7628 7630:7629-8470 8472:8471-10786 52568:10787-10788 52570:10789-10866 52600:10867-11006 52667:11007-11015 11017:11016-11017…	3388	3399	no	no	2	0.0030916	96.229	17394000			1
FTPNQLNEIR	EEDNAYVKFTPNQLNE	PNQLNEIRKVSLSRVV	K	F	T	I	R	K	10	0	1230.64	Haliotis_sp_idb_19812_c0_g1_i1;Haliotis_sp_idb_19811_c0_g1_i1;Haliotis_sp_idb_19814_c0_g1_i1;Haliotis_sp_Tri_18754_c0_g1_i1;Haliotis_sp_idb_19813_c0_g1_i1;comp103815_c0_seq1_5 len=2215 path=[1:0-64 12949:65-71 12956:72-88 90:89-114 14038:115-115 12985:116-131 13002:132-249 251:250-273 275:274-278 280:279-743 745:744-767 769:768-799 801:800-882 884:883-907 909:908-945 8130:946-958 13282:959-1040 7…	Haliotis_sp_idb_19812_c0_g1_i1	692	701	yes	no	2	0.0028446	113.93	169360000			12
FTQEPAHQSVSK	DLKPIASRFTQEPAHQ	PAHQSVSKTLHPAPGF	R	F	T	S	K	T	12	0	1357.66	Haliotis_sp_Tri_45070_c0_g1_i1	Haliotis_sp_Tri_45070_c0_g1_i1	68	79	yes	yes	3	0.012264	61.11	8074100			1
FTQTSMEEVDER	SSMHFFQRFTQTSMEE	SMEEVDERDCRRLEWV	R	F	T	E	R	D	12	0	1470.63	Haliotis_sp_idb_12126_c0_g1_i1	Haliotis_sp_idb_12126_c0_g1_i1	211	222	yes	yes	2	8.8767e-10	172.76	16877000	444		4
FTQTSMEEVDERDCR	SSMHFFQRFTQTSMEE	EVDERDCRRLEWVVDF	R	F	T	C	R	R	15	1	1901.79	Haliotis_sp_idb_12126_c0_g1_i1	Haliotis_sp_idb_12126_c0_g1_i1	211	225	yes	yes	3	7.203e-06	110.92	6371700	444		2
FTSDYKPTPPTAHAFIEGFK	________________	HAFIEGFKVGIVSGTT	K	F	T	F	K	V	20	1	2253.11	comp89292_c0_seq1_4 len=325 path=[1747:0-324]	comp89292_c0_seq1_4 len=325 path=[1747:0-324]	8	27	yes	yes	4	4.9647e-05	67.396	25140000			1
FTVATNCAQYHDCSK	CTQNPAAKFTVATNCA	AQYHDCSKQVHHMQLD	K	F	T	S	K	Q	15	0	1800.76	Haliotis_sp_idb_30843_c0_g1_i1	Haliotis_sp_idb_30843_c0_g1_i1	243	257	yes	yes	2;3	2.1217e-19	184	648550000			20
FTVFTTWGK	APPPASDKFTVFTTWG	TVFTTWGKVHLYILRS	K	F	T	G	K	V	9	0	1085.55	Haliotis_sp_idb_27788_c0_g1_i1;sp|P86725|UP6_HALAI Uncharacterized protein 6 OS=Haliotis asinina PE=1 SV=1	Haliotis_sp_idb_27788_c0_g1_i1	206	214	yes	no	2	0.0023677	126.07	2299400000			28
FTVVEPAGIDQITISSLSPGDK	NAETFNDKFTVVEPAG	SSLSPGDKIYSLTEVT	K	F	T	D	K	I	22	0	2273.18	comp49086_c0_seq1_6 len=655 path=[653:0-32 686:33-654];Haliotis_sp_idb_68755_c0_g1_i1	comp49086_c0_seq1_6 len=655 path=[653:0-32 686:33-654]	119	140	yes	no	2	2.0295e-17	112.58	2628100			1
FVACSSGIK	QHCTDCYKFVACSSGI	VACSSGIKYDMPCAAT	K	F	V	I	K	Y	9	0	967.48	comp22563_c0_seq1_3 len=1128 path=[1106:0-1127];Haliotis_sp_idb_54309_c0_g1_i1	Haliotis_sp_idb_54309_c0_g1_i1	335	343	no	no	2	0.024394	96.034	132880000			1
FVAEEMCHFK	GCGGNANKFVAEEMCH	AEEMCHFKCGGADYPE	K	F	V	F	K	C	10	0	1296.56	Haliotis_sp_Tri_21565_c0_g1_i1	Haliotis_sp_Tri_21565_c0_g1_i1	247	256	yes	yes	2;3	0.0029453	98.048	57861000	827		6
FVDSHELEFECK	VINFDAFKFVDSHELE	HELEFECKVRTCKEGD	K	F	V	C	K	V	12	0	1538.67	Haliotis_sp_idb_18575_c0_g1_i1;Haliotis_sp_CLC_3307_c0_g1_i1	Haliotis_sp_idb_18575_c0_g1_i1	325	336	yes	no	2;3	1.0529e-12	210.15	1610300000			33
FVGLMAMIDPPR	NFPITGLRFVGLMAMI	MAMIDPPRAAVPDAVG	R	F	V	P	R	A	12	0	1345.69	Haliotis_sp_Tri_91277_c0_g1_i1;comp95743_c0_seq1_6 len=5098 path=[5078:0-84 5164:85-530 5610:531-550 5630:551-778 5858:779-851 5931:852-866 5946:867-921 6002:922-3952 9033:3953-3968 9049:3969-5097]	Haliotis_sp_Tri_91277_c0_g1_i1	594	605	yes	no	2	0.011621	69.864	35155000			3
FVGTTKVIYDYK	SGDRSNNKFVGTTKVI	TKVIYDYKKGVAYNID	K	F	V	Y	K	K	12	1	1432.76	Haliotis_sp_Tri_31898_c0_g1_i1;Haliotis_sp_idb_24481_c0_g1_i1	Haliotis_sp_Tri_31898_c0_g1_i1	67	78	yes	no	2;3	5.9258e-12	206.32	2685900000			43
FVGTTKVIYDYKK	SGDRSNNKFVGTTKVI	KVIYDYKKGVAYNIDA	K	F	V	K	K	G	13	2	1560.86	Haliotis_sp_Tri_31898_c0_g1_i1;Haliotis_sp_idb_24481_c0_g1_i1	Haliotis_sp_Tri_31898_c0_g1_i1	67	79	yes	no	2;3;4	0.00045418	94.688	192300000			9
FVGTTKVIYDYR	TGDRNNRKFVGTTKVI	TKVIYDYRKRIGYNID	K	F	V	Y	R	K	12	1	1460.77	Haliotis_sp_idb_22001_c0_g1_i1;Haliotis_sp_idb_22004_c0_g1_i1	Haliotis_sp_idb_22001_c0_g1_i1	98	109	no	no	3	0.0032332	81.92	57374000			5
FVIKPIDK	NISFNDKKFVIKPIDK	FVIKPIDKKAPDFIFY	K	F	V	D	K	K	8	1	958.585	Haliotis_sp_idb_18825_c0_g1_i1;Haliotis_sp_idb_18822_c0_g1_i1;comp92750_c0_seq4_1 len=2029 path=[4060:0-91 4152:92-814 4875:815-836 4897:837-1812 10530:1813-1814 9406:1815-2028];comp92750_c0_seq1_1 len=2194 path=[4060:0-91 8326:92-256 4152:257-979 4875:980-1001 4897:1002-1977 10530:1978-1979 9406:1980-2193];comp92750_c0_seq3_1 len=4082 path=[4060:0-91 4152:92-814 4875:815-836 4897:837-1812 10530:…	Haliotis_sp_idb_18825_c0_g1_i1	255	262	yes	no	3	0.034078	85.161	66228000			1
FVIKPIDKK	NISFNDKKFVIKPIDK	VIKPIDKKAPDFIFYA	K	F	V	K	K	A	9	2	1086.68	Haliotis_sp_idb_18825_c0_g1_i1;Haliotis_sp_idb_18822_c0_g1_i1;comp92750_c0_seq4_1 len=2029 path=[4060:0-91 4152:92-814 4875:815-836 4897:837-1812 10530:1813-1814 9406:1815-2028];comp92750_c0_seq1_1 len=2194 path=[4060:0-91 8326:92-256 4152:257-979 4875:980-1001 4897:1002-1977 10530:1978-1979 9406:1980-2193];comp92750_c0_seq3_1 len=4082 path=[4060:0-91 4152:92-814 4875:815-836 4897:837-1812 10530:…	Haliotis_sp_idb_18825_c0_g1_i1	255	263	yes	no	3	0.019937	80.688	49401000			4
FVWDELNPSLVESYAGPHAGYGK	GLHEEETKFVWDELNP	GPHAGYGKIKRGWRWN	K	F	V	G	K	I	23	0	2535.21	Haliotis_sp_CLC_554_c0_g1_i1	Haliotis_sp_CLC_554_c0_g1_i1	127	149	yes	yes	3	9.746e-06	63.869	7458700			1
FVYGGCGGNANR	SRTCLCEKFVYGGCGG	GCGGNANRFKTLEDCR	K	F	V	N	R	F	12	0	1270.55	Haliotis_sp_CLC_77_c0_g1_i1	Haliotis_sp_CLC_77_c0_g1_i1	54	65	no	no	2	1.9751e-09	156.48	1979900000			36
FVYGGCGGNLNK	HTTNRCEKFVYGGCGG	GCGGNLNKFDTVEECY	K	F	V	N	K	F	12	0	1284.59	comp107245_c0_seq1_5 len=10256 path=[26608:0-0 12199:1-605 12804:606-1785 28185:1786-1789 28189:1790-1846 14045:1847-1870 14069:1871-2058 14257:2059-2082 14281:2083-2132 14331:2133-2140 14339:2141-3214 15413:3215-3432 15631:3433-3445 15644:3446-5546 17745:5547-6331 22719:6332-6335 18534:6336-6491 18690:6492-6495 18694:6496-7126 19325:7127-7703 29084:7704-7721 19920:7722-7740 19939:7741-8125 20324…	comp107245_c0_seq1_5 len=10256 path=[26608:0-0 12199:1-605 12804:606-1785 28185:1786-1789 28189:1790-1846 14045:1847-1870 14069:1871-2058 14257:2059-2082 14281:2083-2132 14331:2133-2140 14339:2141-3214 15413:3215-3432 15631:3433-3445 15644:3446-5546 17745:5547-6331 22719:6332-6335 18534:6336-6491 18690:6492-6495 18694:6496-7126 19325:7127-7703 29084:7704-7721 19920:7722-7740 19939:7741-8125 20324…	2809	2820	yes	no	2	0.00026806	129.89	80247000			7
FVYGGCLGNANR	SRTRLCEKFVYGGCLG	GCLGNANRFETLEDCR	K	F	V	N	R	F	12	0	1326.61	comp84928_c0_seq1_4 len=593 path=[571:0-73 645:74-129 1852:130-130 1387:131-175 1872:176-361 933:362-413 985:414-445 1017:446-450 1022:451-592]	comp84928_c0_seq1_4 len=593 path=[571:0-73 645:74-129 1852:130-130 1387:131-175 1872:176-361 933:362-413 985:414-445 1017:446-450 1022:451-592]	82	93	yes	yes	2;3	2.0975e-06	146.11	4738800000			38
FVYGGCLGNANRFETLEDCR	SRTRLCEKFVYGGCLG	FETLEDCRRRCGGGDL	K	F	V	C	R	R	20	1	2377.06	comp84928_c0_seq1_4 len=593 path=[571:0-73 645:74-129 1852:130-130 1387:131-175 1872:176-361 933:362-413 985:414-445 1017:446-450 1022:451-592]	comp84928_c0_seq1_4 len=593 path=[571:0-73 645:74-129 1852:130-130 1387:131-175 1872:176-361 933:362-413 985:414-445 1017:446-450 1022:451-592]	82	101	yes	yes	3	6.624e-11	100.97	49522000			6
FVYGGCPGNANNFDTLEDCR	SRTCLCEKFVYGGCPG	FDTLEDCRRRCGGGVL	K	F	V	C	R	R	20	0	2304.95	Haliotis_sp_CLC_148_c0_g1_i1	Haliotis_sp_CLC_148_c0_g1_i1	54	73	yes	yes	2;3	9.6398e-22	137.45	148860000			8
FVYGGCPGNANNFDTLEDCRR	SRTCLCEKFVYGGCPG	DTLEDCRRRCGGGVLC	K	F	V	R	R	R	21	1	2461.05	Haliotis_sp_CLC_148_c0_g1_i1	Haliotis_sp_CLC_148_c0_g1_i1	54	74	yes	yes	3	2.238e-08	90.718	85615000			6
FVYGGCYGNANNFHTLK	YRKGVCRKFVYGGCYG	ANNFHTLKECRAICGG	K	F	V	L	K	E	17	0	1960.89	Haliotis_sp_CLC_1047_c0_g1_i1;comp51373_c0_seq1_3 len=516 path=[494:0-83 578:84-515]	Haliotis_sp_CLC_1047_c0_g1_i1	55	71	yes	no	3	1.2808e-08	106.38	433230000			14
FWYELNRPVTGFSR	GFIKKGDRFWYELNRP	RPVTGFSRAQLAEIRK	R	F	W	S	R	A	14	1	1770.88	Haliotis_sp_idb_25746_c0_g1_i1;Haliotis_sp_CLC_532_c0_g1_i1	Haliotis_sp_idb_25746_c0_g1_i1	594	607	yes	no	2;3	9.8773e-07	122.64	8034800000			48
FYATCDNGLLR	YQSCVSCRFYATCDNG	TCDNGLLRDRRECPSG	R	F	Y	L	R	D	11	0	1328.62	Haliotis_sp_idb_32090_c0_g1_i1	Haliotis_sp_idb_32090_c0_g1_i1	75	85	yes	yes	2	5.0552e-08	162.36	144370000			7
FYDDESGIDHFK	TTVVANFRFYDDESGI	ESGIDHFKYQVYQRYQ	R	F	Y	F	K	Y	12	0	1471.63	Haliotis_sp_idb_1052_c0_g1_i1;comp90611_c2_seq1_4 len=4221 path=[4199:0-140 4340:141-165 4365:166-221 4421:222-231 4431:232-544 4744:545-3216 7416:3217-3473 17178:3474-4220]	Haliotis_sp_idb_1052_c0_g1_i1	3520	3531	yes	no	3	0.00076792	84.169	140470000			4
FYDLNKDFYLLVASGR	KVLSGDDRFYDLNKDF	YLLVASGRATPEGNKI	R	F	Y	G	R	A	16	1	1919.98	comp59223_c0_seq1_2 len=530 path=[1:0-47 49:48-413 415:414-471 1077:472-529];Haliotis_sp_Tri_28544_c0_g1_i1;Haliotis_sp_CLC_729_c0_g1_i1	Haliotis_sp_Tri_28544_c0_g1_i1	322	337	no	no	2;3	4.0099e-14	140.22	65781000			17
FYDSTLLTVDSDQK	FRILNKKRFYDSTLLT	LTVDSDQKLLWPFTLD	R	F	Y	Q	K	L	14	0	1630.77	Haliotis_sp_idb_6290_c0_g1_i1	Haliotis_sp_idb_6290_c0_g1_i1	1447	1460	yes	yes	2	2.0131e-07	133.16	173810000			11
FYFNPDSK	LCLAYMPRFYFNPDSK	FYFNPDSKKCESFIYG	R	F	Y	S	K	K	8	0	1016.46	Haliotis_sp_idb_84384_c0_g1_i1;comp64150_c0_seq2_1 len=699 path=[1:0-281 283:282-443 445:444-478 480:479-698]	Haliotis_sp_idb_84384_c0_g1_i1	55	62	yes	no	2	0.047967	101.54	14706000			1
FYGLSATFDK	IKTTQDARFYGLSATF	GLSATFDKFSNDGKSL	R	F	Y	D	K	F	10	0	1147.56	Haliotis_sp_CLC_1609_c0_g1_i1;comp86399_c0_seq2_3 len=1790 path=[1768:0-372 2141:373-415 2184:416-1103 5015:1104-1191 2960:1192-1789]	Haliotis_sp_CLC_1609_c0_g1_i1	72	81	yes	no	2	0.035481	81.017	59624000			4
FYHSGELGSIGVGAGINR	TGGRSWNKFYHSGELG	GVGAGINRLSIYANET	K	F	Y	N	R	L	18	0	1832.92	Haliotis_sp_CLC_18921_c0_g1_i1;comp52213_c0_seq1_3 len=2417 path=[2395:0-1708 4104:1709-1900 4296:1901-2416]	Haliotis_sp_CLC_18921_c0_g1_i1	113	130	yes	no	3	4.4257e-12	106.3	153520000			7
FYITIIDAPGHR	LWKFETTKFYITIIDA	IIDAPGHRDFIKNMIT	K	F	Y	H	R	D	12	0	1401.74	tr|Q45Y88|Q45Y88_HALRU Elongation factor 1-alpha (Fragment) OS=Haliotis rufescens PE=2 SV=1;Haliotis_sp_idb_34797_c0_g1_i1;comp86258_c0_seq3_4 len=1642 path=[1:0-745 747:746-1147 1149:1148-1463 1465:1464-1641];comp86258_c0_seq2_4 len=1752 path=[1:0-745 747:746-1147 1149:1148-1463 5052:1464-1573 1465:1574-1751];tr|D8L742|D8L742_HALCO Elongation factor-1 alpha (Fragment) OS=Haliotis corrugata GN=Ef…	tr|Q45Y88|Q45Y88_HALRU Elongation factor 1-alpha (Fragment) OS=Haliotis rufescens PE=2 SV=1	69	80	yes	no	3	0.0012399	80.014	24542000			3
FYLAGAGGVIHK	PYPGNPTKFYLAGAGG	GAGGVIHKMSCPDGLM	K	F	Y	H	K	M	12	0	1231.67	Haliotis_sp_Tri_95672_c0_g1_i1;Haliotis_sp_idb_34627_c0_g1_i1;comp165648_c0_seq1_2 len=428 path=[406:0-427]	Haliotis_sp_Tri_95672_c0_g1_i1	165	176	yes	no	2;3	0.00032988	100.88	785060000			38
FYPGVMCGLRPEPK	DPVARMCKFYPGVMCG	CGLRPEPKAPCDYIIG	K	F	Y	P	K	A	14	1	1649.81	Haliotis_sp_idb_1745_c0_g1_i1;Haliotis_sp_CLC_2232_c0_g1_i1	Haliotis_sp_idb_1745_c0_g1_i1	282	295	yes	no	3	0.005942	62.287	7883900	482		1
GAAANSGSNTLSTFDR	SLYIESTRGAAANSGS	NTLSTFDRLNNANANV	R	G	A	D	R	L	16	0	1567.72	Haliotis_sp_idb_27864_c0_g1_i1	Haliotis_sp_idb_27864_c0_g1_i1	406	421	yes	yes	2	1.8246e-13	148.18	469200000			11
GAAQNIIPSSTGAAK	AKDWRGGRGAAQNIIP	PSSTGAAKAVGKVIPE	R	G	A	A	K	A	15	0	1384.73	Haliotis_sp_idb_33826_c0_g1_i1;comp93193_c0_seq1_1 len=1303 path=[1480:0-38 1519:39-871 3263:872-887 2368:888-1005 2486:1006-1063 4483:1064-1069 2550:1070-1078 2559:1079-1175 2656:1176-1187 2668:1188-1240 3030:1241-1259 2753:1260-1302];comp93193_c0_seq2_1 len=1502 path=[1480:0-38 1519:39-871 3263:872-887 2368:888-1005 2486:1006-1063 4483:1064-1069 2550:1070-1078 2559:1079-1175 2656:1176-1187 2668…	Haliotis_sp_idb_33826_c0_g1_i1	200	214	yes	no	2	3.0339e-07	109.83	349580000			18
GAAVIAMLQSIMGK	FDSISYSKGAAVIAML	MLQSIMGKDKFFEGIA	K	G	A	G	K	D	14	0	1388.75	comp92770_c0_seq1_5 len=4375 path=[4354:0-39 4395:40-188 4544:189-4374];Haliotis_sp_Tri_21823_c0_g1_i1	comp92770_c0_seq1_5 len=4375 path=[4354:0-39 4395:40-188 4544:189-4374]	550	563	yes	no	2	0.00052109	86.803	21367000	213;214		2
GAAYNALVGR	KGKDFYGKGAAYNALV	AYNALVGRDCSKAVAK	K	G	A	G	R	D	10	0	990.525	Haliotis_sp_Tri_102529_c0_g1_i1;Haliotis_sp_idb_15781_c0_g1_i1;comp91382_c0_seq3_6 len=2048 path=[2094:0-775 2870:776-1120 3215:1121-1135 3230:1136-1214 3309:1215-1457 3552:1458-1473 3568:1474-1511 3606:1512-1903 5632:1904-2047];comp91382_c0_seq1_6 len=2116 path=[2094:0-775 2870:776-1120 3215:1121-1135 3230:1136-1214 3309:1215-1457 3552:1458-1473 3568:1474-1511 3606:1512-1903 3998:1904-2115]	Haliotis_sp_Tri_102529_c0_g1_i1	41	50	yes	no	2	0.0081252	96.668	10881000			1
GAFHPTFVYTQK	VFPELSRKGAFHPTFV	PTFVYTQKDIAEIIDY	K	G	A	Q	K	D	12	0	1394.7	Haliotis_sp_idb_2169_c0_g1_i1;comp98123_c0_seq1_3 len=5655 path=[12132:0-140 12273:141-153 12286:154-250 556:251-299 606:300-343 650:344-1291 1598:1292-1312 1619:1313-1883 2190:1884-3257 3567:3258-4782 5092:4783-4802 5112:4803-5570 5880:5571-5575 5885:5576-5654];comp98123_c0_seq2_1 len=5959 path=[1:0-554 556:555-603 606:604-647 650:648-1595 1598:1596-1616 1619:1617-2187 2190:2188-3561 3567:3562-5…	Haliotis_sp_idb_2169_c0_g1_i1	609	620	yes	no	3	0.005048	69.815	24360000			2
GAFTGEISPSMIK	QNCYKVDKGAFTGEIS	EISPSMIKDVGATWVI	K	G	A	I	K	D	13	0	1336.67	tr|Q45Y86|Q45Y86_HALRU Triosephosphate isomerase (Fragment) OS=Haliotis rufescens PE=2 SV=1;Haliotis_sp_Tri_27896_c0_g1_i1;comp90883_c0_seq1_3 len=1777 path=[1756:0-886 2643:887-888 2645:889-960 2717:961-1284 3041:1285-1288 3045:1289-1443 3201:1444-1543 4477:1544-1544 3302:1545-1554 3312:1555-1621 4524:1622-1626 3589:1627-1648 3406:1649-1649 3407:1650-1776]	Haliotis_sp_Tri_27896_c0_g1_i1	95	107	no	no	2	0.0061503	72.327	11192000	192		1
GAGGLIFQR	GSYLLRVKGAGGLIFQ	AGGLIFQREKTLTIAR	K	G	A	Q	R	E	9	0	917.508	Haliotis_sp_Tri_77019_c0_g1_i1;Haliotis_sp_idb_31368_c0_g1_i1;comp106561_c0_seq3_3 len=4856 path=[4832:0-118 4952:119-251 15106:252-487 5321:488-488 5322:489-512 5346:513-513 5347:514-514 5348:515-591 15215:592-639 5473:640-693 15270:694-694 5528:695-705 15282:706-853 5687:854-855 5689:856-958 15340:959-978 15360:979-980 5814:981-999 5833:1000-1048 5882:1049-1056 5890:1057-1158 5992:1159-1168 600…	Haliotis_sp_Tri_77019_c0_g1_i1	103	111	yes	no	2	0.0090168	120.46	41068000			3
GAGHILPYDQPVR	NFYQVIVRGAGHILPY	LPYDQPVRGFDMIQRF	R	G	A	V	R	G	13	0	1421.74	Haliotis_sp_idb_14124_c0_g1_i1;comp92385_c0_seq9_2 len=1818 path=[1888:0-182 2079:183-1063 2960:1064-1153 14336:1154-1154 14337:1155-1156 3053:1157-1327 3224:1328-1817];comp92385_c0_seq6_2 len=1827 path=[1888:0-182 2079:183-1063 13813:1064-1068 8062:1069-1163 14337:1164-1165 3053:1166-1336 3224:1337-1826];comp92385_c0_seq5_3 len=580 path=[2960:0-89 3224:90-579];comp92385_c0_seq2_3 len=991 path=[1…	Haliotis_sp_idb_14124_c0_g1_i1	441	453	yes	no	3	4.7448e-05	107.03	175010000			21
GAGMTSQDQFK	IAEFNQVRGAGMTSQD	MTSQDQFKWSYFHGFD	R	G	A	F	K	W	11	0	1168.52	Haliotis_sp_idb_10705_c0_g1_i1;Haliotis_sp_Tri_36495_c0_g1_i1	Haliotis_sp_idb_10705_c0_g1_i1	655	665	yes	no	2	0.00015795	128.81	56263000	439		12
GAGSISTSSSNINGVQK	GVRYCCPRGAGSISTS	SNINGVQKDSCKCGVR	R	G	A	Q	K	D	17	0	1605.8	comp88250_c0_seq2_2 len=449 path=[427:0-23 451:24-62 490:63-69 497:70-80 508:81-101 1523:102-128 556:129-266 694:267-290 718:291-294 722:295-425 1622:426-448];comp88250_c0_seq1_2 len=422 path=[427:0-23 451:24-62 490:63-69 497:70-80 508:81-101 556:102-239 694:240-263 718:264-267 722:268-398 1622:399-421]	comp88250_c0_seq2_2 len=449 path=[427:0-23 451:24-62 490:63-69 497:70-80 508:81-101 1523:102-128 556:129-266 694:267-290 718:291-294 722:295-425 1622:426-448]	75	91	yes	no	2;3	2.6691e-39	220.46	405550000			27
GALKPLGCDLTR	AYGNGVSRGALKPLGC	PLGCDLTRETTRCLEK	R	G	A	T	R	E	12	1	1299.7	Haliotis_sp_CLC_12_c0_g1_i1	Haliotis_sp_CLC_12_c0_g1_i1	175	186	yes	yes	2;3	0.00032934	96.745	491350000			9
GALNVIGGVR	LFSSSAIRGALNVIGG	LNVIGGVRSCDINQLQ	R	G	A	V	R	S	10	0	954.561	Haliotis_sp_idb_5896_c0_g1_i1	Haliotis_sp_idb_5896_c0_g1_i1	1101	1110	yes	yes	2	0.0023932	122.44	133740000			17
GAMEPESTER	GKVCVLYKGAMEPEST	MEPESTERLVCGEELL	K	G	A	E	R	L	10	0	1105.47	Haliotis_sp_idb_982_c0_g1_i1	Haliotis_sp_idb_982_c0_g1_i1	1565	1574	yes	yes	2	0.0042917	93.096	2772600	735		2
GAPAQFDSSPSLVR	YSYQSGPRGAPAQFDS	DSSPSLVRSKARVVSK	R	G	A	V	R	S	14	0	1430.72	Haliotis_sp_Tri_77019_c0_g1_i1	Haliotis_sp_Tri_77019_c0_g1_i1	677	690	yes	yes	2	0.0013232	88.075	18067000			3
GAPIYDTGLGSR	SPSVSGQRGAPIYDTG	YDTGLGSRQTSTSGQS	R	G	A	S	R	Q	12	0	1205.6	Haliotis_sp_idb_27355_c0_g1_i1	Haliotis_sp_idb_27355_c0_g1_i1	238	249	yes	yes	2;3	2.3842e-09	166.29	34680000000			70
GAPVNEQDGELNCGGFIR	SLWRYGYKGAPVNEQD	LNCGGFIRQWSDTDKE	K	G	A	I	R	Q	18	0	1931.88	Haliotis_sp_idb_67370_c0_g1_i1	Haliotis_sp_idb_67370_c0_g1_i1	38	55	yes	yes	2;3	3.3918e-39	171.46	135120000			7
GASLGTDLFHTANVIHDK	LYEVFDLKGASLGTDL	TANVIHDKGTGTREHH	K	G	A	D	K	G	18	0	1894.95	Haliotis_sp_CLC_1545_c0_g1_i1	Haliotis_sp_CLC_1545_c0_g1_i1	1246	1263	yes	yes	3;4	6.0974e-17	119.8	148410000			13
GASPLSSAQPASVTINVVR	LTVQATDRGASPLSSA	SVTINVVRNQASPVFV	R	G	A	V	R	N	19	0	1853	Haliotis_sp_idb_1321_c0_g1_i1;comp107269_c0_seq9_2 len=1302 path=[22560:0-24 22940:25-37 22953:38-39 25:40-82 22967:83-151 23020:152-186 172:187-324 23131:325-325 20776:326-328 23126:329-400 20656:401-401 387:402-830 19350:831-835 821:836-943 23447:944-948 18094:949-961 947:962-1009 23480:1010-1025 1011:1026-1026 1012:1027-1031 1017:1032-1072 23522:1073-1287 22087:1288-1301];comp107269_c0_seq10_2…	Haliotis_sp_idb_1321_c0_g1_i1	396	414	yes	no	2	1.0469e-13	106.58	33553000			3
GATDPSGVVSR	KNRIKQWRGATDPSGV	DPSGVVSRVLAMSSDP	R	G	A	S	R	V	11	0	1044.52	Haliotis_sp_idb_12235_c0_g1_i1;Haliotis_sp_CLC_1485_c0_g1_i1;comp101644_c1_seq1_1 len=1326 path=[6320:0-664 6985:665-668 6989:669-1293 7614:1294-1325]	Haliotis_sp_CLC_1485_c0_g1_i1	176	186	no	no	2	0.00049519	126.19	321410000			21
GCGPQEQFYNCADIR	GGDTCPFRGCGPQEQF	FYNCADIRIQNTLSTT	R	G	C	I	R	I	15	0	1813.75	Haliotis_sp_idb_39663_c0_g1_i1	Haliotis_sp_idb_39663_c0_g1_i1	83	97	yes	yes	2;3	2.7541e-13	153.09	34108000			6
GCHFTGHVTGEDNSR	MFKTLDHRGCHFTGHV	VTGEDNSRAAISACGG	R	G	C	S	R	A	15	0	1672.7	Haliotis_sp_Tri_67951_c0_g1_i1;comp106065_c0_seq1_2 len=7680 path=[1:0-604 16404:605-641 643:642-686 688:687-691 693:692-810 812:811-834 836:835-836 838:837-1947 19700:1948-2003 2005:2004-2019 2021:2020-2291 2293:2292-2295 2297:2296-2337 2339:2338-4760 4762:4761-4775 4777:4776-5247 5249:5248-5287 20137:5288-5338 5340:5339-5345 5347:5346-5450 5452:5451-5464 20221:5465-5803 5805:5804-5817 5819:5818…	Haliotis_sp_Tri_67951_c0_g1_i1	142	156	yes	no	3	8.0238e-06	102.5	2535400			1
GCHGNQNMFETEAACNQR	KCMLFLYRGCHGNQNM	TEAACNQRCARKEKPG	R	G	C	Q	R	C	18	0	2122.84	comp107245_c0_seq1_5 len=10256 path=[26608:0-0 12199:1-605 12804:606-1785 28185:1786-1789 28189:1790-1846 14045:1847-1870 14069:1871-2058 14257:2059-2082 14281:2083-2132 14331:2133-2140 14339:2141-3214 15413:3215-3432 15631:3433-3445 15644:3446-5546 17745:5547-6331 22719:6332-6335 18534:6336-6491 18690:6492-6495 18694:6496-7126 19325:7127-7703 29084:7704-7721 19920:7722-7740 19939:7741-8125 20324…	comp107245_c0_seq1_5 len=10256 path=[26608:0-0 12199:1-605 12804:606-1785 28185:1786-1789 28189:1790-1846 14045:1847-1870 14069:1871-2058 14257:2059-2082 14281:2083-2132 14331:2133-2140 14339:2141-3214 15413:3215-3432 15631:3433-3445 15644:3446-5546 17745:5547-6331 22719:6332-6335 18534:6336-6491 18690:6492-6495 18694:6496-7126 19325:7127-7703 29084:7704-7721 19920:7722-7740 19939:7741-8125 20324…	2340	2357	yes	no	3	0.0003553	65.231	5190500	94		1
GCPAVPTCVDPSPK	LVVSCRIRGCPAVPTC	TCVDPSPKPSLDCPIG	R	G	C	P	K	P	14	0	1483.68	Haliotis_sp_Tri_116352_c0_g1_i1	Haliotis_sp_Tri_116352_c0_g1_i1	164	177	yes	yes	2	0.0078368	73.927	57229000			2
GCPLGFHQNR	________________	PLGFHQNRRSCYWFST	-	G	C	N	R	R	10	0	1184.55	sp|P82596|PLC_HALLA Perlucin OS=Haliotis laevigata PE=1 SV=3;Haliotis_sp_Tri_110681_c0_g1_i1	sp|P82596|PLC_HALLA Perlucin OS=Haliotis laevigata PE=1 SV=3	1	10	yes	yes	2;3	2.1268e-05	168.27	1819400000			66
GCPLGFHQNRR	________________	LGFHQNRRSCYWFSTI	-	G	C	R	R	S	11	1	1340.65	sp|P82596|PLC_HALLA Perlucin OS=Haliotis laevigata PE=1 SV=3;Haliotis_sp_Tri_110681_c0_g1_i1	sp|P82596|PLC_HALLA Perlucin OS=Haliotis laevigata PE=1 SV=3	1	11	yes	yes	4	0.00020131	98.044	37176000			7
GCPSCSCQHQGSGR	LGYDVDVKGCPSCSCQ	CQHQGSGRQRYFGDAD	K	G	C	G	R	Q	14	0	1576.59	comp128817_c0_seq1_3 len=906 path=[1:0-905];Haliotis_sp_idb_42198_c0_g1_i1	comp128817_c0_seq1_3 len=906 path=[1:0-905]	248	261	yes	no	3	7.4579e-06	124.07	21081000			7
GCPSGLHWDVK	HEGQRHSRGCPSGLHW	SGLHWDVKVDACNWEH	R	G	C	V	K	V	11	0	1254.58	comp79626_c0_seq1_4 len=1656 path=[1634:0-1091 2726:1092-1132 2767:1133-1655];Haliotis_sp_idb_43266_c0_g1_i1	comp79626_c0_seq1_4 len=1656 path=[1634:0-1091 2726:1092-1132 2767:1133-1655]	509	519	no	no	3	0.012696	67.385	28999000			1
GCPVTPTCIDVDPPLPPYPDVCPVGTPALGK	LVEDCRRRGCPVTPTC	VGTPALGKDLLLLFCG	R	G	C	G	K	D	31	0	3288.59	Haliotis_sp_Tri_116352_c0_g1_i1	Haliotis_sp_Tri_116352_c0_g1_i1	583	613	no	no	3	2.5782e-09	63.625	9428200			1
GCSGTFVVEECNTK	VTHWWVEKGCSGTFVV	VVEECNTKDVRNAGSP	K	G	C	T	K	D	14	0	1586.67	Haliotis_sp_CLC_1642_c0_g1_i1;comp85674_c0_seq1_1 len=1364 path=[2827:0-66 1553:67-628 2115:629-650 2137:651-998 2485:999-1296 2783:1297-1363];comp85674_c0_seq2_1 len=1436 path=[1414:0-138 1553:139-700 2115:701-722 2137:723-1070 2485:1071-1368 2783:1369-1435];tr|Q9BP38|Q9BP38_HALRU Aragonite protein AP24 OS=Haliotis rufescens PE=2 SV=1	Haliotis_sp_CLC_1642_c0_g1_i1	137	150	yes	no	2	1.4856e-39	241.51	2390700000			24
GDAALALQQNVFGLGALFPDENTAPR	QNSRSQSRGDAALALQ	PDENTAPRVSSASQPG	R	G	D	P	R	V	26	0	2684.36	Haliotis_sp_Tri_14507_c0_g1_i1	Haliotis_sp_Tri_14507_c0_g1_i1	284	309	yes	yes	3	7.744e-18	112.26	51065000			8
GDDDDDNGGYAFLR	________________	NGGYAFLRRALARASA	-	G	D	L	R	R	14	0	1528.61	comp241021_c0_seq1_1 len=240 path=[218:0-239]	comp241021_c0_seq1_1 len=240 path=[218:0-239]	1	14	yes	yes	2	7.3243e-24	206.69	67447000			8
GDGLGPNFFSINR	SVLQYELRGDGLGPNF	PNFFSINRQTGQITVS	R	G	D	N	R	Q	13	0	1392.68	comp107313_c0_seq1_3 len=23161 path=[1:0-25 27:26-687 689:688-1040 51643:1041-1124 47524:1125-1126 1128:1127-2114 2116:2115-2116 2118:2117-3775 3777:3776-4372 4374:4373-4408 4410:4409-4576 4578:4577-4644 4646:4645-4716 4718:4717-6321 6323:6322-6329 6331:6330-6457 6459:6458-7628 7630:7629-8470 8472:8471-10786 52568:10787-10788 52570:10789-10866 52600:10867-11006 52667:11007-11015 11017:11016-11017…	comp107313_c0_seq1_3 len=23161 path=[1:0-25 27:26-687 689:688-1040 51643:1041-1124 47524:1125-1126 1128:1127-2114 2116:2115-2116 2118:2117-3775 3777:3776-4372 4374:4373-4408 4410:4409-4576 4578:4577-4644 4646:4645-4716 4718:4717-6321 6323:6322-6329 6331:6330-6457 6459:6458-7628 7630:7629-8470 8472:8471-10786 52568:10787-10788 52570:10789-10866 52600:10867-11006 52667:11007-11015 11017:11016-11017…	6464	6476	yes	no	2	0.035966	63.181	11014000			1
GDLGIEIPAEK	VDGVMVARGDLGIEIP	GIEIPAEKVFLAQKMM	R	G	D	E	K	V	11	0	1140.6	Haliotis_sp_idb_10046_c0_g1_i1;Haliotis_sp_Tri_130852_c0_g1_i1;comp101858_c3_seq10_6 len=2289 path=[23058:0-188 23247:189-606 23665:607-615 23674:616-720 29219:721-721 29220:722-796 369:797-827 400:828-1156 729:1157-1180 11218:1181-1819 11857:1820-1840 11878:1841-2217 22023:2218-2288];comp101858_c3_seq5_6 len=2371 path=[23058:0-188 23247:189-606 23665:607-615 23674:616-720 29219:721-721 29220:722…	Haliotis_sp_idb_10046_c0_g1_i1	318	328	no	no	2	0.010834	88.338	198560000			5
GDNAVGQTIVFR	AHCIFTIKGDNAVGQT	VGQTIVFRLDQFQLED	K	G	D	F	R	L	12	0	1275.66	comp106499_c0_seq7_3 len=1147 path=[5605:0-45 8881:46-47 2649:48-52 12654:53-94 12683:95-99 6296:100-124 12713:125-130 2732:131-154 12747:155-165 2767:166-210 5928:211-227 4731:228-255 12823:256-276 2878:277-348 2950:349-372 12901:373-381 12910:382-395 12924:396-396 12959:397-406 8693:407-408 12937:409-531 13021:532-762 5136:763-854 5228:855-859 13205:860-880 3482:881-913 3515:914-968 13249:969-9…	comp106499_c0_seq7_3 len=1147 path=[5605:0-45 8881:46-47 2649:48-52 12654:53-94 12683:95-99 6296:100-124 12713:125-130 2732:131-154 12747:155-165 2767:166-210 5928:211-227 4731:228-255 12823:256-276 2878:277-348 2950:349-372 12901:373-381 12910:382-395 12924:396-396 12959:397-406 8693:407-408 12937:409-531 13021:532-762 5136:763-854 5228:855-859 13205:860-880 3482:881-913 3515:914-968 13249:969-9…	88	99	yes	no	2	0.0050212	90.793	12559000			1
GDPSIGDMMDEFK	DMFKDIIRGDPSIGDM	GDMMDEFKQALEEMPE	R	G	D	F	K	Q	13	0	1440.59	comp107325_c0_seq2_5 len=23389 path=[1:0-1580 1582:1581-5577 5579:5578-5617 5619:5618-5929 5931:5930-6112 52603:6113-6270 52633:6271-7110 52723:7111-7121 7123:7122-8290 8292:8291-8665 8667:8666-8898 8900:8899-9708 9710:9709-9952 52965:9953-9996 9998:9997-10275 10277:10276-10312 10314:10313-10317 10319:10318-10351 53062:10352-10415 10417:10416-10440 10442:10441-10507 10509:10508-10531 10533:10532-…	comp107325_c0_seq2_5 len=23389 path=[1:0-1580 1582:1581-5577 5579:5578-5617 5619:5618-5929 5931:5930-6112 52603:6113-6270 52633:6271-7110 52723:7111-7121 7123:7122-8290 8292:8291-8665 8667:8666-8898 8900:8899-9708 9710:9709-9952 52965:9953-9996 9998:9997-10275 10277:10276-10312 10314:10313-10317 10319:10318-10351 53062:10352-10415 10417:10416-10440 10442:10441-10507 10509:10508-10531 10533:10532-…	776	788	yes	no	2	0.0067723	70.438	40602000	103;104		1
GDQATPGYPATWYTSR	RGNIVLIKGDQATPGY	PATWYTSRLTEEEVKM	K	G	D	S	R	L	16	0	1769.8	Haliotis_sp_idb_19016_c0_g1_i1;comp338365_c0_seq1_4 len=434 path=[1:0-433]	Haliotis_sp_idb_19016_c0_g1_i1	34	49	no	no	2	7.29e-08	103.13	55944000			8
GDRFWYELNR	RQFGFIKKGDRFWYEL	RFWYELNRPVTGFSRA	K	G	D	N	R	P	10	1	1354.64	Haliotis_sp_idb_25746_c0_g1_i1;Haliotis_sp_CLC_532_c0_g1_i1	Haliotis_sp_idb_25746_c0_g1_i1	591	600	yes	no	2;3	0.0024075	132.32	68186000			5
GDRFWYELNRPVTGFSR	RQFGFIKKGDRFWYEL	RPVTGFSRAQLAEIRK	K	G	D	S	R	A	17	2	2099.03	Haliotis_sp_idb_25746_c0_g1_i1;Haliotis_sp_CLC_532_c0_g1_i1	Haliotis_sp_idb_25746_c0_g1_i1	591	607	yes	no	3;4	6.0972e-08	96.143	423540000			22
GDSIIIHFR	GPVLKGERGDSIIIHF	DSIIIHFRNNASRTYS	R	G	D	F	R	N	9	0	1056.57	comp101565_c0_seq1_5 len=4906 path=[4884:0-315 5200:316-677 5562:678-679 5564:680-934 5819:935-1335 6220:1336-1351 6236:1352-1360 6245:1361-1686 6571:1687-2756 11796:2757-2778 7663:2779-2791 7676:2792-2983 11874:2984-2994 11976:2995-3219 11911:3220-3226 8111:3227-3524 8409:3525-3541 8426:3542-3808 8693:3809-3841 8726:3842-4905];Haliotis_sp_idb_10164_c0_g1_i1	comp101565_c0_seq1_5 len=4906 path=[4884:0-315 5200:316-677 5562:678-679 5564:680-934 5819:935-1335 6220:1336-1351 6236:1352-1360 6245:1361-1686 6571:1687-2756 11796:2757-2778 7663:2779-2791 7676:2792-2983 11874:2984-2994 11976:2995-3219 11911:3220-3226 8111:3227-3524 8409:3525-3541 8426:3542-3808 8693:3809-3841 8726:3842-4905]	224	232	no	no	2;3	0.0017105	146.81	258370000			18
GDTDTGSNVQFTLGAR	TEVTVDIKGDTDTGSN	VQFTLGARKNTMTDCT	K	G	D	A	R	K	16	0	1637.76	Haliotis_sp_idb_13824_c0_g1_i1	Haliotis_sp_idb_13824_c0_g1_i1	507	522	yes	yes	2	6.7457e-45	230.26	112490000			10
GDYGTPPQYR	TTLTTGAKGDYGTPPQ	YGTPPQYRTFLLPYTE	K	G	D	Y	R	T	10	0	1152.52	Haliotis_sp_idb_10731_c0_g1_i1;comp101219_c0_seq2_6 len=2292 path=[7651:0-502 8154:503-515 8167:516-818 8470:819-999 8651:1000-1211 8863:1212-1476 18212:1477-1790 18527:1791-1917 1931:1918-1977 17898:1978-2291]	Haliotis_sp_idb_10731_c0_g1_i1	470	479	no	no	2	0.046342	74.841	0			1
GDYYNQAISPLTTSVR	TEMTEYIRGDYYNQAI	SPLTTSVRFTMFVPTD	R	G	D	V	R	F	16	0	1783.87	Haliotis_sp_CLC_4272_c0_g1_i1;comp104530_c1_seq1_2 len=2811 path=[3257:0-1085 8372:1086-1095 4353:1096-1272 4530:1273-1275 4533:1276-1310 4568:1311-1329 4587:1330-1565 4823:1566-1575 4833:1576-1582 4840:1583-1879 5137:1880-1913 5171:1914-2004 5262:2005-2034 5292:2035-2127 8898:2128-2137 8908:2138-2139 5397:2140-2188 11357:2189-2239 11395:2240-2252 5510:2253-2409 5667:2410-2520 5778:2521-2557 5815…	Haliotis_sp_CLC_4272_c0_g1_i1	212	227	yes	no	2	1.582e-10	117	43544000			5
GDYYVDGGGLAGHYR	HAASCALKGDYYVDGG	GGLAGHYRTAEFHFHW	K	G	D	Y	R	T	15	0	1598.71	Haliotis_sp_Tri_6552_c0_g1_i1	Haliotis_sp_Tri_6552_c0_g1_i1	109	123	yes	yes	2;3	1.2166e-05	124.07	134730000			9
GECLLSTWHR	TGTWEGMKGECLLSTW	CLLSTWHRRPMPASMP	K	G	E	H	R	R	10	0	1257.59	Haliotis_sp_idb_3423_c0_g1_i1	Haliotis_sp_idb_3423_c0_g1_i1	815	824	yes	yes	2;3	0.00013939	140.17	117010000			10
GEEFVLQATAFNYHER	ELPYSVVRGEEFVLQA	TAFNYHERDLPALIIL	R	G	E	E	R	D	16	0	1909.9	Haliotis_sp_idb_12235_c0_g1_i1;Haliotis_sp_CLC_1485_c0_g1_i1;comp101644_c0_seq2_4 len=5041 path=[1:0-618 620:619-713 715:714-1166 1168:1167-1220 1222:1221-2965 2967:2966-5040]	Haliotis_sp_CLC_1485_c0_g1_i1	817	832	no	no	2;3	1.5416e-15	151.8	426040000			22
GEFYVANR	LEFHMSEKGEFYVANR	GEFYVANRMCPYGLFW	K	G	E	N	R	M	8	0	954.456	Haliotis_sp_CLC_303_c0_g1_i1	Haliotis_sp_CLC_303_c0_g1_i1	379	386	yes	yes	2	0.044302	117.16	273000000			6
GEGFDEKVEIFK	HILLFMDKGEGFDEKV	DEKVEIFKSVAKDFKG	K	G	E	F	K	S	12	1	1396.69	Haliotis_sp_idb_34907_c0_g1_i1;Haliotis_sp_Tri_46701_c0_g1_i1;tr|B6RB63|B6RB63_HALDI Protein disulfide-isomerase OS=Haliotis discus discus PE=2 SV=1	Haliotis_sp_idb_34907_c0_g1_i1	308	319	yes	no	3	0.021526	61.11	16921000			1
GEGGSGLGLR	QQGERGWRGEGGSGLG	GGSGLGLRGEKGDPGT	R	G	E	L	R	G	10	0	901.462	Haliotis_sp_CLC_866_c0_g1_i1	Haliotis_sp_CLC_866_c0_g1_i1	236	245	yes	yes	2	0.0038836	107.21	34643000			6
GEIAFINK	AQTNFWYRGEIAFINK	GEIAFINKKTARAVDD	R	G	E	N	K	K	8	0	890.486	Haliotis_sp_CLC_1545_c0_g1_i1;Haliotis_sp_Tri_35761_c0_g1_i1;Haliotis_sp_Tri_35760_c0_g1_i1	Haliotis_sp_CLC_1545_c0_g1_i1	151	158	no	no	2	0.050022	108.09	45704000			1
GEQLALQAIVFNYLTQDVDAVVSLPQSK	NLPYSVTRGEQLALQA	VVSLPQSKNYLNVVID	R	G	E	S	K	N	28	0	3045.6	Haliotis_sp_Tri_105613_c0_g1_i1;comp32926_c1_seq1_1 len=528 path=[3185:0-527]	Haliotis_sp_Tri_105613_c0_g1_i1	789	816	yes	no	3	5.1487e-11	80.729	12604000			2
GESISLDPELQGK	LRLQILQRGESISLDP	LDPELQGKCKDDIKTF	R	G	E	G	K	C	13	0	1371.69	Haliotis_sp_idb_8870_c0_g1_i1;comp102820_c2_seq56_4 len=5503 path=[47:0-7 55:8-354 403:355-489 551:490-610 672:611-650 712:651-1103 1165:1104-1105 1167:1106-1248 1310:1249-1516 1578:1517-1525 1587:1526-2963 3025:2964-2970 3032:2971-3033 3095:3034-3349 3411:3350-3644 27196:3645-3645 27197:3646-3649 27201:3650-3651 3713:3652-3780 27261:3781-3785 3847:3786-4286 4348:4287-4293 4355:4294-4663 4725:466…	Haliotis_sp_idb_8870_c0_g1_i1	826	838	yes	no	2	0.00031185	112.44	38628000			5
GFGQVYVQSSGLSYSGVYK	YDRCDDTKGFGQVYVQ	LSYSGVYKESAITDQR	K	G	F	Y	K	E	19	0	2024.98	Haliotis_sp_CLC_237_c0_g1_i1;Haliotis_sp_idb_23364_c0_g1_i1	Haliotis_sp_CLC_237_c0_g1_i1	602	620	yes	no	2	9.298e-09	96.143	5997800			1
GFGYSGSIFHR	LQLATGSRGFGYSGSI	YSGSIFHRVIKDFMIQ	R	G	F	H	R	V	11	0	1226.58	Haliotis_sp_idb_26484_c0_g1_i1;comp85406_c1_seq2_1 len=792 path=[1:0-591 593:592-791]	Haliotis_sp_idb_26484_c0_g1_i1	68	78	yes	no	2;3	4.1343e-08	156.48	783620000			47
GFLVTLLTSSGITGGTWK	TRPEFTIRGFLVTLLT	GITGGTWKNLTSDSKV	R	G	F	W	K	N	18	0	1837	Haliotis_sp_Tri_61496_c0_g1_i1	Haliotis_sp_Tri_61496_c0_g1_i1	100	117	yes	yes	2;3	1.3847e-31	158.17	5588100			3
GFPLMSLDQLAEYNEMPYLQRPLAAR	AGGMGMARGFPLMSLD	LQRPLAARIAEVQWRS	R	G	F	A	R	I	26	1	3022.5	Haliotis_sp_Tri_127820_c0_g1_i1	Haliotis_sp_Tri_127820_c0_g1_i1	93	118	yes	yes	3	0.00034976	71.651	6751800	790;791		1
GFSFNQVTIK	ELLVIANKGFSFNQVT	SFNQVTIKACVKTLTT	K	G	F	I	K	A	10	0	1139.6	comp49086_c0_seq1_6 len=655 path=[653:0-32 686:33-654];Haliotis_sp_idb_68755_c0_g1_i1	comp49086_c0_seq1_6 len=655 path=[653:0-32 686:33-654]	171	180	yes	no	2	0.0021901	117.7	88527000			4
GFVGFMDNIR	VGMSHGSKGFVGFMDN	VGFMDNIRLTRCPEEV	K	G	F	I	R	L	10	0	1154.55	Haliotis_sp_Tri_95672_c0_g1_i1;comp58675_c0_seq1_4 len=401 path=[379:0-227 607:228-249 629:250-400]	Haliotis_sp_Tri_95672_c0_g1_i1	372	381	yes	no	2	0.0029453	98.048	1789200000	874		32
GFWEVPVVELR	DCPTEPHKGFWEVPVV	EVPVVELRMTHDRPCV	K	G	F	L	R	M	11	0	1329.71	Haliotis_sp_idb_6290_c0_g1_i1	Haliotis_sp_idb_6290_c0_g1_i1	222	232	yes	yes	2	0.0028976	101.39	22809000			4
GFYDPESGLDHYEWR	TFIGCKWRGFYDPESG	GLDHYEWRVGTTSGGD	R	G	F	W	R	V	15	0	1869.8	comp104383_c0_seq1_2 len=2832 path=[1:0-9 11:10-58 60:59-85 87:86-137 139:138-202 204:203-407 5642:408-433 435:434-797 8779:798-809 811:810-816 818:817-984 5968:985-990 992:991-1018 8870:1019-1193 5836:1194-1212 1214:1213-1310 8980:1311-1380 1382:1381-1402 1404:1403-1499 1501:1500-1521 1523:1522-1537 1539:1538-1738 6918:1739-1751 1753:1752-1760 1762:1761-1947 1949:1948-2009 2011:2010-2317 2319:23…	Haliotis_sp_idb_1397_c0_g1_i1	2101	2115	no	no	3	0.0017394	63.29	3476800			1
GGAGSFGGPAPAIPR	EIQEQMARGGAGSFGG	GPAPAIPRLGIGPYSW	R	G	G	P	R	L	15	0	1310.67	Haliotis_sp_idb_12239_c0_g1_i1;comp99139_c3_seq1_2 len=643 path=[621:0-590 1212:591-642]	Haliotis_sp_idb_12239_c0_g1_i1	67	81	yes	no	2	0.0045581	70.889	37121000			2
GGDLGAVYR	LRLISMQKGGDLGAVY	GDLGAVYRRLVAAIRT	K	G	G	Y	R	R	9	0	906.456	Haliotis_sp_idb_28997_c0_g1_i1;Haliotis_sp_idb_28998_c0_g1_i1	Haliotis_sp_idb_28997_c0_g1_i1	251	259	yes	no	2	0.02317	97.431	18428000			1
GGESIVPPGFEAVSR	GLFDLAARGGESIVPP	PGFEAVSRSGGLGGPP	R	G	G	S	R	S	15	0	1500.76	Haliotis_sp_Tri_33510_c0_g1_i1;Haliotis_sp_CLC_62_c0_g1_i1;Haliotis_sp_Tri_64677_c0_g1_i1;Haliotis_sp_Tri_33508_c0_g1_i1	Haliotis_sp_Tri_33510_c0_g1_i1	75	89	yes	no	2	1.2909e-07	107.74	449340000			24
GGFMSTQDTVAALEALSK	ISNQRNDRGGFMSTQD	AALEALSKFAGDVFSP	R	G	G	S	K	F	18	0	1824.89	Haliotis_sp_CLC_1485_c0_g1_i1;comp101644_c0_seq1_4 len=3009 path=[1:0-618 620:619-713 715:714-1166 1168:1167-1220 1222:1221-2965 14042:2966-3008];comp101644_c0_seq2_4 len=5041 path=[1:0-618 620:619-713 715:714-1166 1168:1167-1220 1222:1221-2965 2967:2966-5040]	Haliotis_sp_CLC_1485_c0_g1_i1	1287	1304	no	no	2;3	2.437e-28	165.9	200130000	22		27
GGGFGFGSASAR	GAGGAGGRGGGFGFGS	GFGSASARASADAAAR	R	G	G	A	R	A	12	0	1069.49	Haliotis_sp_CLC_5_c0_g1_i1;Haliotis_sp_Tri_57797_c0_g1_i1	Haliotis_sp_CLC_5_c0_g1_i1	23	34	no	no	2	0.00014011	116.84	19390000000			17
GGGFGFGSASARASADAAAR	GAGGAGGRGGGFGFGS	ASADAAARAFGGGFGG	R	G	G	A	R	A	20	1	1782.84	Haliotis_sp_CLC_5_c0_g1_i1;Haliotis_sp_Tri_57797_c0_g1_i1	Haliotis_sp_CLC_5_c0_g1_i1	23	42	no	no	3	0.00019246	60.764	19222000			1
GGGGGPPPPAAGGMGMAR	MGGGMGARGGGGGPPP	AGGMGMARGFPLMSLD	R	G	G	A	R	G	18	0	1493.69	Haliotis_sp_Tri_127820_c0_g1_i1	Haliotis_sp_Tri_127820_c0_g1_i1	75	92	yes	yes	3	8.0484e-13	82.529	2537900	792;793		3
GGGSESDLPTSAGEVLK	GDVIMPRRGGGSESDL	TSAGEVLKRLGLVFMT	R	G	G	L	K	R	17	0	1602.77	comp106862_c0_seq1_3 len=6977 path=[6962:0-1296 20050:1297-1621 8584:1622-1642 8605:1643-1701 8664:1702-1730 8693:1731-1872 8835:1873-1882 8845:1883-1992 8955:1993-2052 9015:2053-2092 9055:2093-2112 9075:2113-2419 9382:2420-2431 9394:2432-2457 9420:2458-2477 9440:2478-3169 10132:3170-3184 10147:3185-3666 20548:3667-3716 10679:3717-3856 10819:3857-4580 20725:4581-4581 20726:4582-4593 14279:4594-45…	comp106862_c0_seq1_3 len=6977 path=[6962:0-1296 20050:1297-1621 8584:1622-1642 8605:1643-1701 8664:1702-1730 8693:1731-1872 8835:1873-1882 8845:1883-1992 8955:1993-2052 9015:2053-2092 9055:2093-2112 9075:2113-2419 9382:2420-2431 9394:2432-2457 9420:2458-2477 9440:2478-3169 10132:3170-3184 10147:3185-3666 20548:3667-3716 10679:3717-3856 10819:3857-4580 20725:4581-4581 20726:4582-4593 14279:4594-45…	640	656	no	no	2	8.5325e-09	130.29	63753000			9
GGGSESDLPTSAGEVLKR	GDVIMPRRGGGSESDL	SAGEVLKRLGLVFMTD	R	G	G	K	R	L	18	1	1758.87	comp106862_c0_seq1_3 len=6977 path=[6962:0-1296 20050:1297-1621 8584:1622-1642 8605:1643-1701 8664:1702-1730 8693:1731-1872 8835:1873-1882 8845:1883-1992 8955:1993-2052 9015:2053-2092 9055:2093-2112 9075:2113-2419 9382:2420-2431 9394:2432-2457 9420:2458-2477 9440:2478-3169 10132:3170-3184 10147:3185-3666 20548:3667-3716 10679:3717-3856 10819:3857-4580 20725:4581-4581 20726:4582-4593 14279:4594-45…	comp106862_c0_seq1_3 len=6977 path=[6962:0-1296 20050:1297-1621 8584:1622-1642 8605:1643-1701 8664:1702-1730 8693:1731-1872 8835:1873-1882 8845:1883-1992 8955:1993-2052 9015:2053-2092 9055:2093-2112 9075:2113-2419 9382:2420-2431 9394:2432-2457 9420:2458-2477 9440:2478-3169 10132:3170-3184 10147:3185-3666 20548:3667-3716 10679:3717-3856 10819:3857-4580 20725:4581-4581 20726:4582-4593 14279:4594-45…	640	657	yes	no	3	1.912e-06	91.616	34185000			1
GGGSQNAQVGHVIEVNQGVQGTQR	GSNSQTRRGGGSQNAQ	QGVQGTQRGGGQGYQG	R	G	G	Q	R	G	24	0	2419.2	Haliotis_sp_idb_26568_c0_g1_i1;Haliotis_sp_idb_26567_c0_g1_i1;Haliotis_sp_CLC_2527_c0_g1_i1	Haliotis_sp_idb_26568_c0_g1_i1	98	121	yes	no	3	1.2265e-129	278.26	793710000			27
GGLFLENNVQFTLGAR	KDVVIDVKGGLFLENN	VQFTLGARENTMTDCT	K	G	G	A	R	E	16	0	1734.91	Haliotis_sp_idb_982_c0_g1_i1	Haliotis_sp_idb_982_c0_g1_i1	2586	2601	yes	yes	2	1.7305e-10	113.4	4164600			3
GGMPAMPVTYSSK	NHKRIIIRGGMPAMPV	MPVTYSSKSTDMKQLQ	R	G	G	S	K	S	13	0	1324.62	Haliotis_sp_idb_12174_c0_g1_i1;Haliotis_sp_CLC_8754_c0_g1_i1	Haliotis_sp_idb_12174_c0_g1_i1	374	386	yes	no	2	0.0011577	87.719	62920000	445;446		6
GGNPAANILSSIR	PLTPALTRGGNPAANI	ANILSSIRSALGAGND	R	G	G	I	R	S	13	0	1268.68	Haliotis_sp_Tri_138845_c0_g1_i1;Haliotis_sp_CLC_25186_c0_g1_i1	Haliotis_sp_Tri_138845_c0_g1_i1	40	52	yes	no	2;3	2.3251e-06	119.21	808860000			30
GGPTVHGSYPYSNLLILK	KYIPCPFKGGPTVHGS	YSNLLILKGYDGIYKA	K	G	G	L	K	G	18	0	1915.02	Haliotis_sp_idb_54202_c0_g1_i1;Haliotis_sp_Tri_2952_c0_g1_i1;comp48289_c0_seq1_1 len=667 path=[921:0-507 1864:508-666];comp48289_c0_seq2_1 len=943 path=[921:0-507 1429:508-942]	Haliotis_sp_idb_54202_c0_g1_i1	128	145	yes	no	2;3	2.7255e-14	117.18	113390000			7
GGQAVQTIAK	IGGVETDKGGQAVQTI	QAVQTIAKISFDAIGR	K	G	G	A	K	I	10	0	971.54	comp103384_c0_seq2_4 len=1187 path=[1163:0-170 5826:171-172 5828:173-203 1367:204-205 1369:206-224 5878:225-251 5905:252-305 1469:306-345 5962:346-377 2887:378-401 6002:402-403 6004:404-411 6012:412-414 1576:415-415 1577:416-440 1602:441-475 6038:476-481 6044:482-488 1650:489-521 1683:522-525 6072:526-539 6086:540-575 6105:576-589 6119:590-596 1758:597-605 6131:606-615 6141:616-623 2504:624-660 1…	comp103384_c0_seq2_4 len=1187 path=[1163:0-170 5826:171-172 5828:173-203 1367:204-205 1369:206-224 5878:225-251 5905:252-305 1469:306-345 5962:346-377 2887:378-401 6002:402-403 6004:404-411 6012:412-414 1576:415-415 1577:416-440 1602:441-475 6038:476-481 6044:482-488 1650:489-521 1683:522-525 6072:526-539 6086:540-575 6105:576-589 6119:590-596 1758:597-605 6131:606-615 6141:616-623 2504:624-660 1…	73	82	no	no	2	0.030485	82.417	2784900			1
GGVWSQFSGYLLR	DIKNAPLRGGVWSQFS	QFSGYLLRKDCIKCT_	R	G	G	L	R	K	13	0	1468.75	Haliotis_sp_Tri_8788_c0_g1_i1;Haliotis_sp_Tri_8786_c0_g1_i1;Haliotis_sp_Tri_8785_c0_g1_i1;comp85761_c0_seq1_5 len=587 path=[1:0-73 75:74-94 96:95-115 117:116-118 120:119-149 1822:150-153 155:154-185 187:186-251 253:252-291 293:292-318 320:319-325 327:326-403 405:404-409 411:410-459 461:460-463 465:464-586]	Haliotis_sp_Tri_8788_c0_g1_i1	114	126	no	no	2	3.8278e-10	155.48	40907000			16
GGYDLEAATLKPAAK	________________	ATLKPAAKSTSLLKWL	M	G	G	A	K	S	15	1	1503.79	Haliotis_sp_idb_22086_c0_g1_i1;Haliotis_sp_idb_22087_c0_g1_i1	Haliotis_sp_idb_22086_c0_g1_i1	2	16	yes	no	2;3	5.5356e-05	121.18	358030000			14
GHDIHELEEVLK	EYDNLRVRGHDIHELE	HELEEVLKELRNKDRV	R	G	H	L	K	E	12	0	1417.72	Haliotis_sp_CLC_1545_c0_g1_i1;Haliotis_sp_Tri_35761_c0_g1_i1;comp98763_c0_seq3_3 len=4694 path=[1:0-2312 2317:2313-2630 2635:2631-2638 2643:2639-3453 11360:3454-3485 3490:3486-3971 3976:3972-4028 4033:4029-4066 4071:4067-4099 4104:4100-4241 4246:4242-4257 4262:4258-4323 4328:4324-4324 4329:4325-4343 15062:4344-4361 15080:4362-4363 15082:4364-4420 15148:4421-4425 15153:4426-4427 15155:4428-4454 15…	Haliotis_sp_CLC_1545_c0_g1_i1	3213	3224	yes	no	2;3	4.6579e-10	188.29	606250000			28
GHFTVCEVQVYGLLQTQHGGIAIR	QRMNGVQKGHFTVCEV	QHGGIAIRVYSQNPEV	K	G	H	I	R	V	24	0	2682.37	Haliotis_sp_Tri_120379_c0_g1_i1;Haliotis_sp_idb_2768_c0_g1_i1	Haliotis_sp_Tri_120379_c0_g1_i1	633	656	no	no	4	4.847e-06	64.422	1158400			1
GHHYFPDHNDCQK	KFIECPSRGHHYFPDH	PDHNDCQKYIECHEGQ	R	G	H	Q	K	Y	13	0	1653.67	comp79626_c0_seq1_4 len=1656 path=[1634:0-1091 2726:1092-1132 2767:1133-1655];Haliotis_sp_idb_43266_c0_g1_i1	comp79626_c0_seq1_4 len=1656 path=[1634:0-1091 2726:1092-1132 2767:1133-1655]	484	496	no	no	3;4	3.6317e-06	111.96	62243000			18
GHLDPPVHHR	TVAYRPGKGHLDPPVH	LDPPVHHRHDDDLIVR	K	G	H	H	R	H	10	0	1163.59	Haliotis_sp_CLC_1545_c0_g1_i1;Haliotis_sp_Tri_35761_c0_g1_i1;Haliotis_sp_Tri_35760_c0_g1_i1	Haliotis_sp_CLC_1545_c0_g1_i1	433	442	no	no	3	0.00083443	105.52	6849400			4
GHMVPWTNDIK	LLLNQVDRGHMVPWTN	VPWTNDIKGSEYQTQS	R	G	H	I	K	G	11	0	1296.63	Haliotis_sp_idb_23329_c0_g1_i1	Haliotis_sp_idb_23329_c0_g1_i1	90	100	yes	yes	2	0.00039492	113.22	37907000	529		2
GHQSLYNR	PLTMTVPRGHQSLYNR	GHQSLYNRLLGMVNML	R	G	H	N	R	L	8	0	973.473	Haliotis_sp_Tri_18120_c0_g1_i1;Haliotis_sp_idb_12172_c0_g1_i1;Haliotis_sp_idb_12176_c0_g1_i1	Haliotis_sp_Tri_18120_c0_g1_i1	516	523	no	no	2;3	0.010652	182.53	135170000			12
GHSVSVHGSMVDIER	PDTLRFFRGHSVSVHG	GSMVDIERIETPPRAL	R	G	H	E	R	I	15	0	1608.77	Haliotis_sp_idb_16143_c0_g1_i1;Haliotis_sp_idb_16142_c0_g1_i1;comp94779_c0_seq1_5 len=2069 path=[7555:0-14 7570:15-20 6986:21-23 3495:24-37 3509:38-236 7621:237-237 3709:238-1198 4670:1199-1200 4672:1201-1732 5204:1733-1837 5309:1838-2068];comp94779_c0_seq2_4 len=2290 path=[5517:0-137 5655:138-457 7621:458-458 3709:459-1419 4670:1420-1421 4672:1422-1953 5204:1954-2058 5309:2059-2289];comp94779_c0…	Haliotis_sp_idb_16143_c0_g1_i1	130	144	yes	no	3	4.4391e-06	109.55	103280000	231		7
GHYTEGAELVDSVLDVVR	GAGNNWAKGHYTEGAE	DSVLDVVRKEAESCDC	K	G	H	V	R	K	18	0	1957.97	Haliotis_sp_idb_19738_c0_g1_i1;Haliotis_sp_idb_23118_c0_g1_i1;tr|G9K382|G9K382_HALDV Putative tubulin beta chain OS=Haliotis diversicolor GN=TUBB PE=2 SV=1;sp|P41386|TBB_HALDI Tubulin beta chain (Fragment) OS=Haliotis discus PE=2 SV=1;Haliotis_sp_idb_19739_c0_g1_i1;Haliotis_sp_idb_19741_c0_g1_i1;Haliotis_sp_idb_47786_c0_g1_i1;comp109271_c0_seq1_3 len=1300 path=[1:0-1299];tr|B6RB84|B6RB84_HALDI Be…	Haliotis_sp_idb_19738_c0_g1_i1	104	121	yes	no	3	7.961e-07	85.563	14845000			3
GIFEAHGPNATPAALLMTCR	VADRTGFRGIFEAHGP	AALLMTCRDISSVPAI	R	G	I	C	R	D	20	0	2126.04	Haliotis_sp_idb_2814_c0_g1_i1	Haliotis_sp_idb_2814_c0_g1_i1	439	458	yes	yes	2;3	1.2045e-07	86.748	825700000	592		8
GIFPPYNFLCSGTGIK	SEINTLKRGIFPPYNF	LCSGTGIKAVDFDCTG	R	G	I	I	K	A	16	0	1769.88	Haliotis_sp_idb_1745_c0_g1_i1;Haliotis_sp_CLC_2232_c0_g1_i1	Haliotis_sp_idb_1745_c0_g1_i1	23	38	yes	no	2;3	8.3425e-07	93.424	23042000			15
GIHGEHTESVGGVYDLSNK	EKLHIQPRGIHGEHTE	GVYDLSNKRRLGLTEF	R	G	I	N	K	R	19	0	1997.94	Haliotis_sp_idb_28997_c0_g1_i1;Haliotis_sp_idb_28998_c0_g1_i1;tr|A0A0D5BGB7|A0A0D5BGB7_HALDV Arginine kinase OS=Haliotis diversicolor supertexta PE=2 SV=1;Haliotis_sp_Tri_115380_c0_g1_i1;comp95150_c0_seq7_2 len=1582 path=[1:0-449 18140:450-456 18147:457-498 18184:499-515 517:516-519 521:520-693 695:694-739 741:740-903 905:904-1581];sp|P51544|KARG_HALMK Arginine kinase OS=Haliotis madaka PE=2 SV=1	Haliotis_sp_idb_28997_c0_g1_i1	325	343	no	no	3	6.2556e-29	164.2	95880000			7
GILAADESTGSIAK	HRIVAPGKGILAADES	ESTGSIAKRLQSIGTE	K	G	I	A	K	R	14	0	1331.69	comp23247_c0_seq1_2 len=1455 path=[1433:0-1210 2644:1211-1454]	comp23247_c0_seq1_2 len=1455 path=[1433:0-1210 2644:1211-1454]	89	102	yes	yes	2	0.0058195	72.321	5048100			1
GILAADESTGTMGK	NDIVAPGKGILAADES	ESTGTMGKRLSGINVE	K	G	I	G	K	R	14	0	1349.65	Haliotis_sp_CLC_699_c0_g1_i1;Haliotis_sp_idb_17813_c0_g1_i1;Haliotis_sp_idb_17815_c0_g1_i1;comp89781_c0_seq1_3 len=1771 path=[1:0-592 594:593-1161 4712:1162-1166 1168:1167-1172 1174:1173-1306 1308:1307-1308 1310:1309-1770];tr|B6RB70|B6RB70_HALDI Fructose-bisphosphate aldolase (Fragment) OS=Haliotis discus discus PE=2 SV=1;tr|A0A059XNP6|A0A059XNP6_9VEST Fructose-bisphosphate aldolase (Fragment) OS…	Haliotis_sp_CLC_699_c0_g1_i1	29	42	yes	no	2	0.00017216	88.075	28885000	434		4
GILGYTDEDVVSQDFLGDAR	NASENEMKGILGYTDE	QDFLGDARSSIFDAKA	K	G	I	A	R	S	20	0	2169.02	Haliotis_sp_idb_33826_c0_g1_i1;comp93193_c0_seq1_1 len=1303 path=[1480:0-38 1519:39-871 3263:872-887 2368:888-1005 2486:1006-1063 4483:1064-1069 2550:1070-1078 2559:1079-1175 2656:1176-1187 2668:1188-1240 3030:1241-1259 2753:1260-1302];comp93193_c0_seq2_1 len=1502 path=[1480:0-38 1519:39-871 3263:872-887 2368:888-1005 2486:1006-1063 4483:1064-1069 2550:1070-1078 2559:1079-1175 2656:1176-1187 2668…	Haliotis_sp_idb_33826_c0_g1_i1	271	290	yes	no	2;3	3.3764e-44	176.11	45546000			15
GIMTMEGGAASGFR	LFKSYFPRGIMTMEGG	GGAASGFRHVEPETYE	R	G	I	F	R	H	14	0	1383.63	Haliotis_sp_Tri_91049_c0_g1_i1;comp93951_c0_seq1_3 len=2511 path=[2491:0-1214 3706:1215-1216 3708:1217-1250 3742:1251-1261 3753:1262-1597 4091:1598-1691 4185:1692-1748 6236:1749-1764 4258:1765-2365 4859:2366-2405 4899:2406-2510]	Haliotis_sp_Tri_91049_c0_g1_i1	145	158	yes	no	2	1.8188e-07	136.3	76553000	222;223		16
GIRDPSIFHIPK	FSYSDINKGIRDPSIF	PSIFHIPKMCREANMT	K	G	I	P	K	M	12	1	1378.77	comp104253_c0_seq4_4 len=1117 path=[18587:0-325 18913:326-676 19264:677-821 19409:822-894 19482:895-995 19583:996-1116]	comp104253_c0_seq4_4 len=1117 path=[18587:0-325 18913:326-676 19264:677-821 19409:822-894 19482:895-995 19583:996-1116]	220	231	yes	yes	3;4	4.305e-05	105.66	467450000			29
GISGPYTR	GLGAPAAKGISGPYTR	GISGPYTREGGFWSYY	K	G	I	T	R	E	8	0	849.434	comp79626_c0_seq1_4 len=1656 path=[1634:0-1091 2726:1092-1132 2767:1133-1655];Haliotis_sp_CLC_4455_c0_g1_i1	comp79626_c0_seq1_4 len=1656 path=[1634:0-1091 2726:1092-1132 2767:1133-1655]	314	321	yes	no	2	0.050618	107.01	14682000			1
GIVDDLLAPLDGLK	QEVIDIVKGIVDDLLA	LAPLDGLKNLGGRFVE	K	G	I	L	K	N	14	0	1437.81	comp107325_c0_seq2_5 len=23389 path=[1:0-1580 1582:1581-5577 5579:5578-5617 5619:5618-5929 5931:5930-6112 52603:6113-6270 52633:6271-7110 52723:7111-7121 7123:7122-8290 8292:8291-8665 8667:8666-8898 8900:8899-9708 9710:9709-9952 52965:9953-9996 9998:9997-10275 10277:10276-10312 10314:10313-10317 10319:10318-10351 53062:10352-10415 10417:10416-10440 10442:10441-10507 10509:10508-10531 10533:10532-…	comp107325_c0_seq2_5 len=23389 path=[1:0-1580 1582:1581-5577 5579:5578-5617 5619:5618-5929 5931:5930-6112 52603:6113-6270 52633:6271-7110 52723:7111-7121 7123:7122-8290 8292:8291-8665 8667:8666-8898 8900:8899-9708 9710:9709-9952 52965:9953-9996 9998:9997-10275 10277:10276-10312 10314:10313-10317 10319:10318-10351 53062:10352-10415 10417:10416-10440 10442:10441-10507 10509:10508-10531 10533:10532-…	990	1003	yes	no	2	0.0016796	85.837	16658000			9
GIVEESVTGVHR	PAMFNMIKGIVEESVT	ESVTGVHRLYQLSKSG	K	G	I	H	R	L	12	0	1281.67	Haliotis_sp_Tri_106055_c0_g1_i1;Haliotis_sp_idb_20621_c0_g1_i1;Haliotis_sp_Tri_106057_c0_g1_i1;Haliotis_sp_Tri_106056_c0_g1_i1;comp104887_c0_seq13_4 len=4001 path=[875:0-42 918:43-43 919:44-61 937:62-83 959:84-554 1430:555-976 1852:977-1000 1876:1001-1746 2622:1747-1770 2646:1771-2158 3034:2159-2182 3058:2183-2463 3339:2464-2487 3363:2488-3286 4162:3287-3310 4186:3311-3480 4356:3481-3504 4380:350…	Haliotis_sp_Tri_106055_c0_g1_i1	180	191	yes	no	2;3	0.00081499	91.961	53642000			3
GIWQTVEGSCFR	PPSRTCLRGIWQTVEG	TVEGSCFRTTFRYPDI	R	G	I	F	R	T	12	0	1438.67	Haliotis_sp_Tri_120377_c0_g1_i1	Haliotis_sp_Tri_120377_c0_g1_i1	284	295	yes	yes	2	0.00037702	123.67	46680000			4
GKHFYINDQK	SGRKLQIKGKHFYIND	HFYINDQKVFLSGANQ	K	G	K	Q	K	V	10	1	1248.63	Haliotis_sp_idb_10705_c0_g1_i1;Haliotis_sp_Tri_36495_c0_g1_i1	Haliotis_sp_idb_10705_c0_g1_i1	363	372	yes	no	3	0.002435	97.734	59824000			14
GKPATASSVYGPLPR	________________	SVYGPLPRVATDGLPY	R	G	K	P	R	V	15	1	1499.81	Haliotis_sp_CLC_11961_c0_g1_i1;comp86117_c0_seq5_2 len=748 path=[4074:0-40 903:41-127 990:128-282 1145:283-300 704:301-499 1163:500-581 1245:582-683 1347:684-747];Haliotis_sp_idb_44738_c0_g1_i1;Haliotis_sp_idb_44741_c0_g1_i1;comp86117_c0_seq4_1 len=744 path=[2192:0-50 5314:51-55 5820:56-70 4459:71-84 2277:85-212 2405:213-278 1145:279-296 704:297-495 1163:496-577 1245:578-679 1347:680-743];comp861…	Haliotis_sp_CLC_11961_c0_g1_i1	8	22	yes	no	3	0.0002712	83.633	60291000			2
GKPYNTANCAIESMR	WQSLQKYRGKPYNTAN	NCAIESMRRPLQPFGL	R	G	K	M	R	R	15	1	1710.78	Haliotis_sp_CLC_1545_c0_g1_i1	Haliotis_sp_CLC_1545_c0_g1_i1	1089	1103	no	no	3	0.0028695	63.682	109440000	387		1
GLAALFAGR	DEAVAIKKGLAALFAG	LAALFAGRLHHESEKV	K	G	L	G	R	L	9	0	874.502	comp107325_c0_seq2_5 len=23389 path=[1:0-1580 1582:1581-5577 5579:5578-5617 5619:5618-5929 5931:5930-6112 52603:6113-6270 52633:6271-7110 52723:7111-7121 7123:7122-8290 8292:8291-8665 8667:8666-8898 8900:8899-9708 9710:9709-9952 52965:9953-9996 9998:9997-10275 10277:10276-10312 10314:10313-10317 10319:10318-10351 53062:10352-10415 10417:10416-10440 10442:10441-10507 10509:10508-10531 10533:10532-…	comp107325_c0_seq2_5 len=23389 path=[1:0-1580 1582:1581-5577 5579:5578-5617 5619:5618-5929 5931:5930-6112 52603:6113-6270 52633:6271-7110 52723:7111-7121 7123:7122-8290 8292:8291-8665 8667:8666-8898 8900:8899-9708 9710:9709-9952 52965:9953-9996 9998:9997-10275 10277:10276-10312 10314:10313-10317 10319:10318-10351 53062:10352-10415 10417:10416-10440 10442:10441-10507 10509:10508-10531 10533:10532-…	158	166	yes	no	2	0.018167	106.36	1753800			3
GLASALFHK	AGNIKWRRGLASALFH	LASALFHKIREVNPSL	R	G	L	H	K	I	9	0	942.529	Haliotis_sp_idb_5896_c0_g1_i1	Haliotis_sp_idb_5896_c0_g1_i1	629	637	yes	yes	2	0.014177	109.71	392480000			6
GLDSSTLLLALPDITK	KSDQNLVRGLDSSTLL	LALPDITKLSFDEDEA	R	G	L	T	K	L	16	0	1655.93	Haliotis_sp_idb_5896_c0_g1_i1	Haliotis_sp_idb_5896_c0_g1_i1	425	440	yes	yes	2;3	1.7914e-15	150.39	247180000			17
GLEDCAVADNPVK	NSDTNNGKGLEDCAVA	AVADNPVKTECSYKVW	K	G	L	V	K	T	13	0	1386.64	Haliotis_sp_idb_44191_c0_g1_i1;comp96813_c0_seq1_5 len=1118 path=[1108:0-120 1229:121-127 1236:128-160 1269:161-303 2442:304-331 1440:332-567 3927:568-586 3943:587-696 1805:697-718 1827:719-822 1931:823-826 1935:827-903 4073:904-925 2034:926-940 4085:941-957 2066:958-981 4116:982-1025 2134:1026-1041 2150:1042-1071 2670:1072-1117];Haliotis_sp_CLC_6293_c0_g1_i1	Haliotis_sp_idb_44191_c0_g1_i1	188	200	yes	no	2	0.00054549	104.26	175330000			10
GLFPGGYVISADGSDAEVR	KGDFIPKKGLFPGGYV	DGSDAEVRDIYGKLHS	K	G	L	V	R	D	19	0	1908.92	Haliotis_sp_idb_28907_c0_g1_i1;Haliotis_sp_idb_36084_c0_g1_i1	Haliotis_sp_idb_28907_c0_g1_i1	210	228	yes	no	2;3	7.3919e-14	126.84	231950000			31
GLGITAQSSK	AFAISAEKGLGITAQS	GITAQSSKIKAFQPFF	K	G	L	S	K	I	10	0	960.524	comp106862_c0_seq1_3 len=6977 path=[6962:0-1296 20050:1297-1621 8584:1622-1642 8605:1643-1701 8664:1702-1730 8693:1731-1872 8835:1873-1882 8845:1883-1992 8955:1993-2052 9015:2053-2092 9055:2093-2112 9075:2113-2419 9382:2420-2431 9394:2432-2457 9420:2458-2477 9440:2478-3169 10132:3170-3184 10147:3185-3666 20548:3667-3716 10679:3717-3856 10819:3857-4580 20725:4581-4581 20726:4582-4593 14279:4594-45…	comp106862_c0_seq1_3 len=6977 path=[6962:0-1296 20050:1297-1621 8584:1622-1642 8605:1643-1701 8664:1702-1730 8693:1731-1872 8835:1873-1882 8845:1883-1992 8955:1993-2052 9015:2053-2092 9055:2093-2112 9075:2113-2419 9382:2420-2431 9394:2432-2457 9420:2458-2477 9440:2478-3169 10132:3170-3184 10147:3185-3666 20548:3667-3716 10679:3717-3856 10819:3857-4580 20725:4581-4581 20726:4582-4593 14279:4594-45…	764	773	no	no	2	0.0088118	94.692	15139000			4
GLGNLTFCPTNLGTALR	GLSFAKKKGLGNLTFC	TNLGTALRASVHMKIP	K	G	L	L	R	A	17	0	1803.93	Haliotis_sp_idb_28997_c0_g1_i1;Haliotis_sp_idb_28998_c0_g1_i1	Haliotis_sp_idb_28997_c0_g1_i1	280	296	yes	no	2	7.9393e-12	145.69	21965000			6
GLKDDTFFDIPSYC	VGYNNFYRGLKDDTFF	FFDIPSYC________	R	G	L	Y	C	-	14	1	1676.74	Haliotis_sp_idb_19681_c0_g1_i1	Haliotis_sp_idb_19681_c0_g1_i1	203	216	yes	yes	2;3	1.2706e-11	136.3	6284700000			27
GLLCEFDINVQR	CGTAIRDKGLLCEFDI	EFDINVQRVEKPGNNA	K	G	L	Q	R	V	12	0	1462.72	Haliotis_sp_Tri_96223_c0_g1_i1	Haliotis_sp_Tri_96223_c0_g1_i1	312	323	yes	yes	2	0.0019324	89.805	1429100			1
GLMAGWFDACPGYAITVDR	RNINYPGRGLMAGWFD	GYAITVDRESGFDFTS	R	G	L	D	R	E	19	0	2098.96	Haliotis_sp_idb_45022_c0_g1_i1;comp98351_c4_seq1_5 len=1352 path=[4561:0-133 4695:134-143 4705:144-399 4961:400-402 4964:403-636 5198:637-677 5239:678-709 5271:710-765 5327:766-792 5354:793-928 5490:929-1351];comp98351_c4_seq2_5 len=1658 path=[4561:0-133 4695:134-143 4705:144-399 4961:400-402 4964:403-636 5198:637-677 5239:678-709 5271:710-765 5327:766-792 5354:793-928 15081:929-1176 15329:1177-1…	Haliotis_sp_idb_45022_c0_g1_i1	100	118	yes	no	2	3.613e-12	116.6	5004400	259		2
GLMAQMSSVGVIMQQK	VGHAAVYKGLMAQMSS	VGVIMQQKRNDIIQQL	K	G	L	Q	K	R	16	0	1706.85	Haliotis_sp_Tri_79843_c0_g1_i1	Haliotis_sp_Tri_79843_c0_g1_i1	147	162	yes	yes	2	8.6044e-10	136.6	20569000	857;858;859		2
GLPDGLNQWVGR	IVRYPSCKGLPDGLNQ	GLNQWVGREDSPYYVV	K	G	L	G	R	E	12	0	1310.67	Haliotis_sp_Tri_109450_c0_g1_i1;comp101252_c0_seq3_2 len=1445 path=[12575:0-38 12614:39-47 12623:48-159 12735:160-162 12738:163-166 12742:167-571 13147:572-810 13386:811-817 13393:818-863 13439:864-947 13523:948-949 13525:950-1444];comp101252_c0_seq1_2 len=1553 path=[18161:0-28 18190:29-80 10039:81-104 10063:105-130 10089:131-245 10204:246-361 10320:362-385 17735:386-679 13147:680-918 13386:919-9…	Haliotis_sp_Tri_109450_c0_g1_i1	180	191	yes	no	2	0.00023509	129.89	105050000			14
GLPVFITSADVVK	KSVEGSRKGLPVFITS	ITSADVVKGSTEVTIG	K	G	L	V	K	G	13	0	1344.77	comp191803_c0_seq1_2 len=480 path=[1:0-479]	comp191803_c0_seq1_2 len=480 path=[1:0-479]	82	94	yes	yes	2	0.028275	65.043	32384000			2
GLSCDTCVLQWK	DMHLRMPKGLSCDTCV	DTCVLQWKYHTGYRMG	K	G	L	W	K	Y	12	0	1465.67	Haliotis_sp_CLC_18633_c0_g1_i1	Haliotis_sp_CLC_18633_c0_g1_i1	177	188	yes	yes	2	0.0039333	93.345	8902400			1
GLSGGEGPQGAR	PAGLQGEKGLSGGEGP	GEGPQGARGWRGFAGL	K	G	L	A	R	G	12	0	1084.53	Haliotis_sp_CLC_73_c0_g1_i1	Haliotis_sp_CLC_73_c0_g1_i1	209	220	yes	yes	2	0.00047887	116.55	11365000			7
GLSGSEANCAIDHMR	WQELQKYRGLSGSEAN	NCAIDHMRTPLKPFSF	R	G	L	M	R	T	15	0	1616.7	Haliotis_sp_CLC_1545_c0_g1_i1;comp56050_c0_seq1_4 len=796 path=[774:0-795]	Haliotis_sp_CLC_1545_c0_g1_i1	1923	1937	yes	no	3	5.2788e-05	91.812	144000000	388		10
GLSVAQISGPDYCLK	HRCRMLNRGLSVAQIS	SGPDYCLKRGIGRSRD	R	G	L	L	K	R	15	0	1606.8	Haliotis_sp_idb_2169_c0_g1_i1;comp98123_c0_seq1_3 len=5655 path=[12132:0-140 12273:141-153 12286:154-250 556:251-299 606:300-343 650:344-1291 1598:1292-1312 1619:1313-1883 2190:1884-3257 3567:3258-4782 5092:4783-4802 5112:4803-5570 5880:5571-5575 5885:5576-5654];comp98123_c0_seq2_1 len=5959 path=[1:0-554 556:555-603 606:604-647 650:648-1595 1598:1596-1616 1619:1617-2187 2190:2188-3561 3567:3562-5…	Haliotis_sp_idb_2169_c0_g1_i1	913	927	yes	no	2	2.2776e-18	163.99	17274000			3
GLTFTQVGTDK	VLSLDEAKGLTFTQVG	FTQVGTDKLITPIAKE	K	G	L	D	K	L	11	0	1165.6	Haliotis_sp_idb_23519_c0_g1_i1;comp94729_c0_seq3_2 len=685 path=[159:0-29 189:30-30 2532:31-54 5414:55-55 5415:56-684];Haliotis_sp_CLC_21451_c0_g1_i1;Haliotis_sp_Tri_4114_c0_g1_i1	Haliotis_sp_idb_23519_c0_g1_i1	1365	1375	no	no	2	0.00058806	122.69	106950000			3
GLTIIFNFEEAETAKPTER	FNNVDYARGLTIIFNF	ETAKPTERQVLLSNCD	R	G	L	E	R	Q	19	1	2165.1	Haliotis_sp_Tri_35519_c0_g1_i1;Haliotis_sp_idb_43536_c0_g1_i1	Haliotis_sp_Tri_35519_c0_g1_i1	246	264	yes	no	2;3	5.2559e-40	171.98	517130000			44
GLVIHETADHLGQAPMGK	GPRSIIGRGLVIHETA	LGQAPMGKKKMEGHVG	R	G	L	G	K	K	18	0	1872.95	comp97435_c0_seq2_4 len=1886 path=[1:0-269 271:270-282 5087:283-390 392:391-446 448:447-548 550:549-563 565:564-1223 1225:1224-1348 3964:1349-1354 1356:1355-1385 1387:1386-1386 1388:1387-1410 1412:1411-1685 1687:1686-1688 1690:1689-1885];Haliotis_sp_CLC_5384_c0_g1_i1;Haliotis_sp_Tri_41833_c0_g1_i1	comp97435_c0_seq2_4 len=1886 path=[1:0-269 271:270-282 5087:283-390 392:391-446 448:447-548 550:549-563 565:564-1223 1225:1224-1348 3964:1349-1354 1356:1355-1385 1387:1386-1386 1388:1387-1410 1412:1411-1685 1687:1686-1688 1690:1689-1885]	361	378	yes	no	3	0.00022416	68.329	8604700	253		1
GLVLPVTDNIHFTNAR	QLNAQGQKGLVLPVTD	NIHFTNARLTLLKGAL	K	G	L	A	R	L	16	0	1765.95	Haliotis_sp_idb_7016_c0_g1_i1;comp107084_c0_seq5_1 len=2361 path=[3718:0-107 3826:108-140 15493:141-183 14611:184-188 14621:189-584 4308:585-590 4314:591-2006 5730:2007-2075 5799:2076-2093 5817:2094-2255 5979:2256-2258 5982:2259-2314 7504:2315-2360]	Haliotis_sp_idb_7016_c0_g1_i1	441	456	yes	no	3	0.0007769	68.481	2650400			2
GLVWTQAK	EYAMFCPRGLVWTQAK	GLVWTQAKCMCDNPPT	R	G	L	A	K	C	8	0	901.502	Haliotis_sp_idb_42414_c0_g1_i1;comp188351_c0_seq1_6 len=718 path=[1:0-717]	Haliotis_sp_idb_42414_c0_g1_i1	150	157	yes	no	2	0.046824	113.89	551580000			2
GLYYFVWDGPNQR	SNSTAIFRGLYYFVWD	VWDGPNQRYFVGEDRI	R	G	L	Q	R	Y	13	0	1613.76	Haliotis_sp_idb_52687_c0_g1_i1	Haliotis_sp_idb_52687_c0_g1_i1	72	84	yes	yes	2;3	1.643e-06	138.45	7474200000			59
GNADITHGR	YQYQWWKRGNADITHG	NADITHGRCDLPSDFT	R	G	N	G	R	C	9	0	939.452	Haliotis_sp_idb_20988_c0_g1_i1	Haliotis_sp_idb_20988_c0_g1_i1	309	317	yes	yes	2;3	0.0016366	147.4	16417000			9
GNANNFNSIAECEK	SFIYGGCRGNANNFNS	NSIAECEKKCLPGSVC	R	G	N	E	K	K	14	0	1566.67	Haliotis_sp_idb_84384_c0_g1_i1;comp64150_c0_seq2_1 len=699 path=[1:0-281 283:282-443 445:444-478 480:479-698]	Haliotis_sp_idb_84384_c0_g1_i1	74	87	yes	no	2	9.8949e-19	185.95	19851000			2
GNANNFNSIAECEKK	SFIYGGCRGNANNFNS	SIAECEKKCLPGSVCH	R	G	N	K	K	C	15	1	1694.77	Haliotis_sp_idb_84384_c0_g1_i1;comp64150_c0_seq2_1 len=699 path=[1:0-281 283:282-443 445:444-478 480:479-698]	Haliotis_sp_idb_84384_c0_g1_i1	74	88	yes	no	3	3.3858e-05	87.519	4766900			2
GNAVHEFLR	TKIIRESRGNAVHEFL	NAVHEFLRGQLVDSAG	R	G	N	L	R	G	9	0	1041.54	Haliotis_sp_idb_25746_c0_g1_i1;Haliotis_sp_idb_25748_c0_g1_i1;Haliotis_sp_CLC_532_c0_g1_i1	Haliotis_sp_idb_25746_c0_g1_i1	455	463	yes	no	2;3	0.00032637	217.5	23534000000			44
GNLGGDGHDLCHGGHFK	HDFQKHGRGNLGGDGH	LCHGGHFKDFMIKHGK	R	G	N	F	K	D	17	0	1776.78	Haliotis_sp_idb_44191_c0_g1_i1;comp105290_c0_seq2_6 len=2532 path=[1:0-47 8877:48-178 196:179-199 9012:200-202 9051:203-260 9056:261-265 9061:266-286 299:287-319 5190:320-332 345:333-358 5444:359-371 384:372-412 425:413-456 469:457-457 470:458-481 494:482-636 649:637-693 9257:694-711 724:712-731 744:732-765 9295:766-805 9327:806-905 918:906-1014 9478:1015-1043 1056:1044-1063 1076:1064-1064 1077:1…	Haliotis_sp_idb_44191_c0_g1_i1	396	412	yes	no	3	4.29e-07	95.662	15939000			2
GNPGMGFRPMPDLATTLIR	IHEDSLIRGNPGMGFR	DLATTLIRYEMADEKS	R	G	N	I	R	Y	19	1	2043.04	Haliotis_sp_Tri_122828_c0_g1_i1;comp91393_c0_seq1_5 len=3152 path=[3130:0-1533 4664:1534-1692 4823:1693-2939 6070:2940-3151];Haliotis_sp_idb_17966_c0_g1_i1	Haliotis_sp_Tri_122828_c0_g1_i1	117	135	yes	no	3	2.181e-06	83.423	13863000	194;195		3
GNQNLERSLMQR	GGQANAGRGNQNLERS	LERSLMQRILTGRLIG	R	G	N	Q	R	I	12	1	1444.72	Haliotis_sp_Tri_1743_c0_g1_i1;comp89145_c0_seq2_3 len=654 path=[1328:0-27 1356:28-167 1496:168-194 1523:195-206 1535:207-257 1586:258-313 1642:314-316 1645:317-321 1650:322-401 1730:402-455 1784:456-496 1825:497-511 1840:512-583 1912:584-595 1924:596-618 1947:619-653]	Haliotis_sp_Tri_1743_c0_g1_i1	110	121	yes	no	3	0.0068002	69.864	1645800	816		1
GNVCSNDQDCPGNQK	AIRPGPCKGNVCSNDQ	QDCPGNQKCCGKPGCR	K	G	N	Q	K	C	15	0	1691.66	sp|P84811|PWAP_HALLA Perlwapin OS=Haliotis laevigata PE=1 SV=1	sp|P84811|PWAP_HALLA Perlwapin OS=Haliotis laevigata PE=1 SV=1	61	75	yes	yes	2;3	2.5434e-12	150.05	19016000			11
GPAFVTQPESLVVVGK	YDPNELLRGPAFVTQP	ESLVVVGKSVHAVIEC	R	G	P	G	K	S	16	0	1626.9	Haliotis_sp_Tri_113648_c0_g1_i1	Haliotis_sp_Tri_113648_c0_g1_i1	237	252	yes	yes	2	0.00017018	87.647	25453000			2
GPFDCALPPPTFGGANVMVETTGR	GTDVIKQRGPFDCALP	VMVETTGRSLVARYRC	R	G	P	G	R	S	24	0	2490.17	Haliotis_sp_idb_2772_c0_g1_i1;Haliotis_sp_Tri_120379_c0_g1_i1	Haliotis_sp_idb_2772_c0_g1_i1	1872	1895	no	no	3	6.5107e-06	63.979	11064000	581		1
GPIQTDEVMFYMCNNER	EGRPDNFKGPIQTDEV	FYMCNNERTTIDTCTV	K	G	P	E	R	T	17	0	2102.89	Haliotis_sp_idb_1745_c0_g1_i1;Haliotis_sp_CLC_2232_c0_g1_i1	Haliotis_sp_idb_1745_c0_g1_i1	948	964	yes	no	2;3	1.0251e-11	130.27	263320000	483;484		12
GPPARPGVCCFR	PVTTACVRGPPARPGV	RPGVCCFRPSGGPPAP	R	G	P	F	R	P	12	1	1372.65	Haliotis_sp_CLC_1320_c0_g1_i1;Haliotis_sp_Tri_133893_c0_g1_i1;Haliotis_sp_Tri_133894_c0_g1_i1	Haliotis_sp_CLC_1320_c0_g1_i1	99	110	yes	no	3	0.001486	91.549	165490000			8
GPPGFDGFPGPEGPVGPAGK	SICLSGPKGPPGFDGF	GPVGPAGKDGAPGEKG	K	G	P	G	K	D	20	0	1835.88	Haliotis_sp_CLC_866_c0_g1_i1;Haliotis_sp_Tri_74171_c0_g1_i1	Haliotis_sp_CLC_866_c0_g1_i1	173	192	yes	no	2;3	3.2186e-48	189.87	73197000			21
GPPPGAVLR	PPPGAALRGPPPGAVL	PPPGAVLRGPSPSAAL	R	G	P	L	R	G	9	0	862.502	Haliotis_sp_CLC_39_c0_g1_i1	Haliotis_sp_CLC_39_c0_g1_i1	35	43	yes	yes	2	0.021798	98.997	293190000			7
GPQGGVATR	PFGPYVYRGPQGGVAT	PQGGVATRRGYIEPDE	R	G	P	T	R	R	9	0	841.441	Haliotis_sp_idb_2814_c0_g1_i1	Haliotis_sp_idb_2814_c0_g1_i1	97	105	yes	yes	2	0.0009204	161.28	94453000			16
GPSPSAALR	PPPGAVLRGPSPSAAL	PSPSAALRGPFQPARA	R	G	P	L	R	G	9	0	854.461	Haliotis_sp_CLC_39_c0_g1_i1	Haliotis_sp_CLC_39_c0_g1_i1	44	52	yes	yes	2	0.0016224	149.65	598040000			32
GPSPSAALRGPFQPAR	PPPGAVLRGPSPSAAL	RGPFQPARASLNNRRP	R	G	P	A	R	A	16	1	1607.85	Haliotis_sp_CLC_39_c0_g1_i1	Haliotis_sp_CLC_39_c0_g1_i1	44	59	yes	yes	3	0.0022181	60.55	26180000			1
GPSSTGQNNPPLPPPPPFGR	AGLGLSGRGPSSTGQN	PPPPPFGRDPPSVGPR	R	G	P	G	R	D	20	0	2013.01	Haliotis_sp_Tri_33510_c0_g1_i1;Haliotis_sp_CLC_62_c0_g1_i1;Haliotis_sp_Tri_64677_c0_g1_i1;Haliotis_sp_Tri_33508_c0_g1_i1	Haliotis_sp_Tri_33510_c0_g1_i1	181	200	yes	no	2;3	7.5759e-09	92.474	35374000			4
GPTDCLPASDPGCR	DSADDKSKGPTDCLPA	PASDPGCRDSTNKAEL	K	G	P	C	R	D	14	0	1501.63	comp88250_c0_seq2_2 len=449 path=[427:0-23 451:24-62 490:63-69 497:70-80 508:81-101 1523:102-128 556:129-266 694:267-290 718:291-294 722:295-425 1622:426-448];comp88250_c0_seq1_2 len=422 path=[427:0-23 451:24-62 490:63-69 497:70-80 508:81-101 556:102-239 694:240-263 718:264-267 722:268-398 1622:399-421]	comp88250_c0_seq2_2 len=449 path=[427:0-23 451:24-62 490:63-69 497:70-80 508:81-101 1523:102-128 556:129-266 694:267-290 718:291-294 722:295-425 1622:426-448]	44	57	yes	yes	2;3	5.8774e-09	148.96	201260000			21
GPVGTLLAQK	SFQDVEDKGPVGTLLA	VGTLLAQKDGTFSYVN	K	G	P	Q	K	D	10	0	982.581	Haliotis_sp_idb_30843_c0_g1_i1	Haliotis_sp_idb_30843_c0_g1_i1	404	413	yes	yes	2	0.00013644	140.45	115090000			3
GQDLGQGLAK	LSDWAKAKGQDLGQGL	DLGQGLAKAAVNLLLE	K	G	Q	A	K	A	10	0	985.519	Haliotis_sp_idb_1052_c0_g1_i1;comp107325_c0_seq2_5 len=23389 path=[1:0-1580 1582:1581-5577 5579:5578-5617 5619:5618-5929 5931:5930-6112 52603:6113-6270 52633:6271-7110 52723:7111-7121 7123:7122-8290 8292:8291-8665 8667:8666-8898 8900:8899-9708 9710:9709-9952 52965:9953-9996 9998:9997-10275 10277:10276-10312 10314:10313-10317 10319:10318-10351 53062:10352-10415 10417:10416-10440 10442:10441-10507 …	Haliotis_sp_idb_1052_c0_g1_i1	788	797	no	no	2	0.0029762	116.52	1176800			1
GQEKDIYSTQQSHSIDIPAGK	NVFLSASRGQEKDIYS	SIDIPAGKGRAVYFVI	R	G	Q	G	K	G	21	1	2301.12	Haliotis_sp_idb_12235_c0_g1_i1;Haliotis_sp_CLC_1485_c0_g1_i1;comp101644_c0_seq2_4 len=5041 path=[1:0-618 620:619-713 715:714-1166 1168:1167-1220 1222:1221-2965 2967:2966-5040]	Haliotis_sp_CLC_1485_c0_g1_i1	856	876	no	no	4	1.2248e-05	74.364	4710800			1
GQFQYVLVVR	RNSVRSDRGQFQYVLV	FQYVLVVRAYDSFYPQ	R	G	Q	V	R	A	10	0	1207.67	comp107313_c0_seq1_3 len=23161 path=[1:0-25 27:26-687 689:688-1040 51643:1041-1124 47524:1125-1126 1128:1127-2114 2116:2115-2116 2118:2117-3775 3777:3776-4372 4374:4373-4408 4410:4409-4576 4578:4577-4644 4646:4645-4716 4718:4717-6321 6323:6322-6329 6331:6330-6457 6459:6458-7628 7630:7629-8470 8472:8471-10786 52568:10787-10788 52570:10789-10866 52600:10867-11006 52667:11007-11015 11017:11016-11017…	comp107313_c0_seq1_3 len=23161 path=[1:0-25 27:26-687 689:688-1040 51643:1041-1124 47524:1125-1126 1128:1127-2114 2116:2115-2116 2118:2117-3775 3777:3776-4372 4374:4373-4408 4410:4409-4576 4578:4577-4644 4646:4645-4716 4718:4717-6321 6323:6322-6329 6331:6330-6457 6459:6458-7628 7630:7629-8470 8472:8471-10786 52568:10787-10788 52570:10789-10866 52600:10867-11006 52667:11007-11015 11017:11016-11017…	3885	3894	no	no	2	0.0043014	103.55	1610800			1
GQISTPFTCPPPPLADINPLR	VFVSKPVKGQISTPFT	LADINPLRMSYTTTEA	K	G	Q	L	R	M	21	0	2290.18	Haliotis_sp_idb_982_c0_g1_i1	Haliotis_sp_idb_982_c0_g1_i1	1971	1991	yes	yes	2;3	1.4727e-08	90.464	13741000			7
GQLVDSAGK	NAVHEFLRGQLVDSAG	QLVDSAGKFDRHITPT	R	G	Q	G	K	F	9	0	873.456	Haliotis_sp_idb_25746_c0_g1_i1;Haliotis_sp_idb_25748_c0_g1_i1;Haliotis_sp_CLC_532_c0_g1_i1	Haliotis_sp_idb_25746_c0_g1_i1	464	472	yes	no	2	0.016173	105.52	144210000			16
GQLVDSAGKFDR	NAVHEFLRGQLVDSAG	DSAGKFDRHITPTLTN	R	G	Q	D	R	H	12	1	1291.65	Haliotis_sp_idb_25746_c0_g1_i1;Haliotis_sp_idb_25748_c0_g1_i1;Haliotis_sp_CLC_532_c0_g1_i1	Haliotis_sp_idb_25746_c0_g1_i1	464	475	yes	no	2;3	2.648e-14	181.31	8901800000			128
GQPCPECAADYPSCEGRPDNFK	RYNRVCNKGQPCPECA	EGRPDNFKGPIQTDEV	K	G	Q	F	K	G	22	1	2554.03	Haliotis_sp_idb_1745_c0_g1_i1;Haliotis_sp_CLC_2232_c0_g1_i1	Haliotis_sp_idb_1745_c0_g1_i1	926	947	yes	no	3	1.801e-09	85.737	69665000			3
GQTSDLLNIAK	NKIIDFVKGQTSDLLN	SDLLNIAKYLTAQISQ	K	G	Q	A	K	Y	11	0	1158.62	comp100163_c2_seq1_3 len=3661 path=[6689:0-1864 8554:1865-2809 11971:2810-2817 11979:2818-2821 9511:2822-3036 9726:3037-3044 9734:3045-3326 10016:3327-3660];Haliotis_sp_idb_3766_c0_g1_i1	comp100163_c2_seq1_3 len=3661 path=[6689:0-1864 8554:1865-2809 11971:2810-2817 11979:2818-2821 9511:2822-3036 9726:3037-3044 9734:3045-3326 10016:3327-3660]	463	473	yes	no	2	0.0336	75.819	32935000			1
GRDHGTQSYNAWR	LAAFNIQRGRDHGTQS	TQSYNAWREFCGLPRA	R	G	R	W	R	E	13	1	1546.7	Haliotis_sp_idb_25746_c0_g1_i1;Haliotis_sp_idb_25748_c0_g1_i1;Haliotis_sp_CLC_532_c0_g1_i1	Haliotis_sp_idb_25746_c0_g1_i1	503	515	yes	no	2;3;4	2.0565e-20	214.14	2442800000			45
GRDTVTIVWEAPTAR	GVTQSVSRGRDTVTIV	VWEAPTARELDLETIQ	R	G	R	A	R	E	15	1	1670.87	Haliotis_sp_Tri_61496_c0_g1_i1	Haliotis_sp_Tri_61496_c0_g1_i1	138	152	yes	yes	2;3	4.5116e-07	131.18	126390000			7
GRHLLPDELGGPK	NETIYYLRGRHLLPDE	PDELGGPKTPYNLKPS	R	G	R	P	K	T	13	1	1387.76	Haliotis_sp_Tri_25106_c0_g1_i1	Haliotis_sp_Tri_25106_c0_g1_i1	137	149	yes	yes	2;3	8.1917e-20	182.33	1625700000			30
GRPDGLNAYPNRPGSGSYTVCVNQR	YIHNPSCRGRPDGLNA	YTVCVNQRLGYTGVCG	R	G	R	Q	R	L	25	2	2734.3	comp94219_c0_seq2_6 len=332 path=[2599:0-292 12460:293-304 2904:305-307 2243:308-331];Haliotis_sp_CLC_13951_c0_g1_i1;Haliotis_sp_idb_48561_c0_g1_i1;comp94219_c0_seq7_6 len=654 path=[2599:0-292 12460:293-304 2904:305-307 9315:308-335 12499:336-339 12503:340-359 8857:360-408 3015:409-409 424:410-507 522:508-511 526:512-561 12796:562-562 577:563-653];comp94219_c0_seq10_6 len=706 path=[2599:0-292 124…	comp94219_c0_seq2_6 len=332 path=[2599:0-292 12460:293-304 2904:305-307 2243:308-331]	46	70	yes	no	4	5.6599e-13	86.791	45977000			2
GSAECSFTLLELK	FSFKVSNKGSAECSFT	SFTLLELKGKMKVEAS	K	G	S	L	K	G	13	0	1453.71	comp146963_c0_seq1_4 len=1497 path=[1:0-1496]	comp146963_c0_seq1_4 len=1497 path=[1:0-1496]	47	59	yes	yes	2	0.00013365	128.54	28286000			4
GSAVGSQVTGVLLSK	LKTWLAERGSAVGSQV	VTGVLLSKLLDELQIT	R	G	S	S	K	L	15	0	1401.78	Haliotis_sp_idb_1052_c0_g1_i1;comp107325_c0_seq2_5 len=23389 path=[1:0-1580 1582:1581-5577 5579:5578-5617 5619:5618-5929 5931:5930-6112 52603:6113-6270 52633:6271-7110 52723:7111-7121 7123:7122-8290 8292:8291-8665 8667:8666-8898 8900:8899-9708 9710:9709-9952 52965:9953-9996 9998:9997-10275 10277:10276-10312 10314:10313-10317 10319:10318-10351 53062:10352-10415 10417:10416-10440 10442:10441-10507 …	Haliotis_sp_idb_1052_c0_g1_i1	1572	1586	no	no	2	2.3477e-05	108.63	120920000			8
GSDSYAIGVK	LMTVTVTRGSDSYAIG	DSYAIGVKDKTFKVNG	R	G	S	V	K	D	10	0	995.492	comp146963_c0_seq1_4 len=1497 path=[1:0-1496]	comp146963_c0_seq1_4 len=1497 path=[1:0-1496]	82	91	yes	yes	2	0.0075738	98.048	25918000			2
GSFGQQTGFSNTDQSGGLSSR	SVTDTQPRGSFGQQTG	QSGGLSSRFTGSAQSV	R	G	S	S	R	F	21	0	2116.94	Haliotis_sp_idb_3591_c0_g1_i1	Haliotis_sp_idb_3591_c0_g1_i1	486	506	yes	yes	2;3	5.5799e-25	130.36	102450000			4
GSGFYFPR	DQDYYYRRGSGFYFPR	GSGFYFPRGKGYYGUY	R	G	S	P	R	G	8	0	929.44	comp87110_c0_seq1_1 len=316 path=[1126:0-51 3231:52-62 1189:63-150 3358:151-162 3370:163-164 3372:165-170 3378:171-174 583:175-315];comp87110_c0_seq2_1 len=355 path=[1126:0-51 2516:52-62 432:63-63 433:64-86 456:87-147 517:148-157 527:158-189 3358:190-201 3370:202-203 3372:204-209 3378:210-213 583:214-354]	comp87110_c0_seq1_1 len=316 path=[1126:0-51 3231:52-62 1189:63-150 3358:151-162 3370:163-164 3372:165-170 3378:171-174 583:175-315]	79	86	yes	no	2	0.050022	108.09	287320000			1
GSGTAEVELKK	EIRTGLIKGSGTAEVE	TAEVELKKGATLKITL	K	G	S	K	K	G	11	1	1117.6	comp101858_c3_seq18_4 len=2097 path=[10064:0-47 10112:48-189 10254:190-207 10272:208-1130 729:1131-1154 753:1155-1893 1492:1894-2096]	comp101858_c3_seq18_4 len=2097 path=[10064:0-47 10112:48-189 10254:190-207 10272:208-1130 729:1131-1154 753:1155-1893 1492:1894-2096]	118	128	yes	yes	3	0.025865	77.062	1355400			1
GSGTTIASSSTIGSVTGSSSTSNK	TTTSKLTKGSGTTIAS	GSSSTSNKSSSSSSSG	K	G	S	N	K	S	24	0	2173.03	Haliotis_sp_idb_36583_c0_g1_i1	Haliotis_sp_idb_36583_c0_g1_i1	314	337	yes	yes	2;3	3.4809e-34	141.69	216960000			9
GSISPAYAPGTYQHLSTSGVANVR	SAYSFSQRGSISPAYA	TSGVANVRDSRQKEKK	R	G	S	V	R	D	24	0	2432.21	Haliotis_sp_Tri_8133_c0_g1_i1;comp93947_c0_seq8_1 len=3375 path=[1671:0-592 2264:593-779 2451:780-1160 9128:1161-1247 9215:1248-1301 9269:1302-1378 9346:1379-1497 13015:1498-1753 13271:1754-1880 13398:1881-3374];comp93947_c0_seq11_1 len=6924 path=[1671:0-592 2264:593-779 2451:780-1160 9128:1161-1247 9215:1248-1301 9269:1302-1378 9346:1379-1497 9465:1498-1834 9802:1835-2936 10904:2937-3166 11134:3…	Haliotis_sp_Tri_8133_c0_g1_i1	47	70	yes	no	3	3.3108e-12	99.957	75130000			8
GSIVATGTINQANLASFSIPVTSK	LVYQVMSRGSIVATGT	FSIPVTSKMAPNARII	R	G	S	S	K	M	24	0	2375.27	Haliotis_sp_Tri_105613_c0_g1_i1;comp278816_c0_seq1_1 len=218 path=[196:0-217]	Haliotis_sp_Tri_105613_c0_g1_i1	485	508	yes	no	3	4.2113e-11	95.742	11125000			2
GSMLPTSDPAMTLTQQAER	PKSNNLYKGSMLPTSD	TLTQQAERYNLTVKQD	K	G	S	E	R	Y	19	0	2032.96	Haliotis_sp_CLC_15249_c0_g1_i1;comp82445_c0_seq1_6 len=1140 path=[1118:0-286 1405:287-323 1442:324-368 1487:369-383 1502:384-1139]	Haliotis_sp_CLC_15249_c0_g1_i1	206	224	yes	no	2;3	0.00038403	64.705	21546000	381;382		2
GSNHDISHDNSFGMK	ETLLDLLRGSNHDISH	HDNSFGMKIPLPLFIA	R	G	S	M	K	I	15	0	1644.7	Haliotis_sp_CLC_146_c0_g1_i1;Haliotis_sp_idb_13068_c0_g1_i1;Haliotis_sp_idb_13069_c0_g1_i1	Haliotis_sp_CLC_146_c0_g1_i1	451	465	yes	no	3	4.4e-06	106.38	24575000	378		5
GSPAEDKQNFIELLK	DWEYPANRGSPAEDKQ	QNFIELLKVLNAAFDA	R	G	S	L	K	V	15	1	1687.88	Haliotis_sp_idb_32310_c0_g1_i1;comp56242_c1_seq1_1 len=419 path=[865:0-418]	Haliotis_sp_idb_32310_c0_g1_i1	152	166	yes	no	2;3	7.0568e-05	118.2	658300000			19
GSPAMQGALR	GRLVMRNKGSPAMQGA	PAMQGALRQRIAKWRM	K	G	S	L	R	Q	10	0	986.497	Haliotis_sp_idb_5896_c0_g1_i1	Haliotis_sp_idb_5896_c0_g1_i1	318	327	yes	yes	2	0.002604	100.25	16066000	701		6
GSPGLPFPFDGPGNVAFIGIPPGNVFRPR	NNNNAGRRGSPGLPFP	PGNVFRPRPRFSQPKQ	R	G	S	P	R	P	29	1	2978.56	comp64297_c0_seq2_6 len=650 path=[1:0-380 382:381-407 409:408-462 1361:463-464 466:465-649];comp64297_c0_seq1_6 len=677 path=[1:0-380 382:381-407 1523:408-434 409:435-489 1361:490-491 466:492-676]	comp64297_c0_seq2_6 len=650 path=[1:0-380 382:381-407 409:408-462 1361:463-464 466:465-649]	141	169	yes	no	3	0.00019285	68.657	9510000			1
GSSSDKDLDDFLGDIDR	RSDVETNKGSSSDKDL	DFLGDIDRLLLDMESS	K	G	S	D	R	L	17	1	1853.83	Haliotis_sp_Tri_138845_c0_g1_i1;Haliotis_sp_idb_55709_c0_g1_i1	Haliotis_sp_idb_55709_c0_g1_i1	124	140	no	no	2;3	8.5311e-13	132.74	750570000			18
GSTPNVGNGGGLFDLAAR	IVPNNRNRGSTPNVGN	GLFDLAARGGESIVPP	R	G	S	A	R	G	18	0	1701.84	Haliotis_sp_Tri_33510_c0_g1_i1;Haliotis_sp_CLC_62_c0_g1_i1;Haliotis_sp_Tri_64677_c0_g1_i1;Haliotis_sp_Tri_33508_c0_g1_i1	Haliotis_sp_Tri_33510_c0_g1_i1	57	74	yes	no	2	9.2843e-09	97.095	37608000			12
GSTVAFISVGNGLPNQGDIFK	NATNGSKKGSTVAFIS	PNQGDIFKVHPSTNGK	K	G	S	F	K	V	21	0	2120.09	Haliotis_sp_idb_12174_c0_g1_i1	Haliotis_sp_idb_12174_c0_g1_i1	457	477	yes	yes	2	0.00023117	64.522	5031300			1
GSVDSPTGQPDGSPPPDK	IVPFAIGRGSVDSPTG	DGSPPPDKVYPSPGVV	R	G	S	D	K	V	18	0	1736.79	Haliotis_sp_idb_23329_c0_g1_i1	Haliotis_sp_idb_23329_c0_g1_i1	26	43	yes	yes	2	7.0864e-37	190.46	668360000			27
GSVDSPTGQPDGSPPPDKVYPSPGVVTLGGTGSGK	IVPFAIGRGSVDSPTG	LGGTGSGKTEFALPNS	R	G	S	G	K	T	35	1	3293.61	Haliotis_sp_idb_23329_c0_g1_i1	Haliotis_sp_idb_23329_c0_g1_i1	26	60	yes	yes	3;4	1.1714e-31	114.08	172310000			17
GSVSTDKFNMASGSSSIR	PGLSGSVRGSVSTDKF	ASGSSSIRNSGATSGS	R	G	S	I	R	N	18	1	1829.86	Haliotis_sp_idb_36583_c0_g1_i1	Haliotis_sp_idb_36583_c0_g1_i1	397	414	yes	yes	2;3	6.185e-28	165.3	857490000	650		21
GTAFSEHMQMCDYK	GIYRPCPRGTAFSEHM	HMQMCDYKWRVPGCY_	R	G	T	Y	K	W	14	0	1703.67	Haliotis_sp_CLC_2296_c0_g1_i1	Haliotis_sp_CLC_2296_c0_g1_i1	655	668	yes	yes	3	9.9632e-05	85.909	158480000	397;398		7
GTAGFVSASGQSTPATSAGQQHR	SYIQQQARGTAGFVSA	TSAGQQHRHKILTQAT	R	G	T	H	R	H	23	0	2202.04	Haliotis_sp_idb_27355_c0_g1_i1	Haliotis_sp_idb_27355_c0_g1_i1	162	184	yes	yes	2;3;4	5.5561e-93	239.1	28401000000			53
GTALQLYEK	TYKEVNVKGTALQLYE	TALQLYEKHGLDKGTI	K	G	T	E	K	H	9	0	1021.54	Haliotis_sp_Tri_100026_c0_g1_i1;comp90707_c0_seq1_2 len=3314 path=[3292:0-2269 5562:2270-2411 5704:2412-2719 6012:2720-3313]	Haliotis_sp_Tri_100026_c0_g1_i1	166	174	yes	no	2	0.04013	89.08	15958000			1
GTAYRIDSVAR	KTIYDYKKGTAYRIDS	YRIDSVARTCTTFPTQ	K	G	T	A	R	T	11	1	1207.63	Haliotis_sp_idb_52687_c0_g1_i1	Haliotis_sp_idb_52687_c0_g1_i1	109	119	yes	yes	2;3	0.00016759	108.35	92346000			16
GTCKPGSAQLK	DFAPSTNRGTCKPGSA	KPGSAQLKEVCSSGCE	R	G	T	L	K	E	11	1	1145.59	Haliotis_sp_Tri_3731_c0_g1_i1;comp92088_c0_seq1_4 len=674 path=[1:0-31 33:32-76 2470:77-121 123:122-145 2497:146-154 2506:155-188 190:189-256 258:257-272 2583:273-294 296:295-328 2621:329-339 341:340-350 352:351-447 2654:448-448 450:449-468 470:469-525 2678:526-531 2684:532-673]	Haliotis_sp_Tri_3731_c0_g1_i1	75	85	yes	no	2;3	0.00066714	124.6	39694000			13
GTFDNIYEK	EAWSDDGRGTFDNIYE	TFDNIYEKCIQHLCSV	R	G	T	E	K	C	9	0	1085.5	Haliotis_sp_CLC_620_c0_g1_i1;Haliotis_sp_idb_44242_c0_g1_i1	Haliotis_sp_CLC_620_c0_g1_i1	208	216	yes	no	2	0.0073574	123.86	622590000			10
GTGAQSDALDTIIK	ICAALTLKGTGAQSDA	DALDTIIKNRFPNASV	K	G	T	I	K	N	14	0	1388.71	Haliotis_sp_idb_20008_c0_g1_i1;Haliotis_sp_CLC_363_c0_g1_i1	Haliotis_sp_idb_20008_c0_g1_i1	171	184	yes	no	2;3	1.4823e-20	199.38	37022000000			89
GTGAQSDALDTIIKNR	ICAALTLKGTGAQSDA	LDTIIKNRFPNASVVT	K	G	T	N	R	F	16	1	1658.86	Haliotis_sp_idb_20008_c0_g1_i1;Haliotis_sp_CLC_363_c0_g1_i1	Haliotis_sp_idb_20008_c0_g1_i1	171	186	yes	no	3	7.8198e-08	111.64	98816000			9
GTGQVLMLTFK	GKRKPTYRGTGQVLML	QVLMLTFKADDMNMKM	R	G	T	F	K	A	11	0	1193.65	comp106522_c0_seq3_5 len=1863 path=[2766:0-291 3058:292-307 13575:308-323 13591:324-353 3120:354-387 3154:388-399 3166:400-506 3273:507-1052 3819:1053-1061 3828:1062-1112 13893:1113-1116 6224:1117-1148 3915:1149-1245 4012:1246-1254 4021:1255-1280 13976:1281-1281 13977:1282-1294 9495:1295-1295 4062:1296-1296 4063:1297-1299 4066:1300-1301 4068:1302-1390 14089:1391-1401 14100:1402-1404 14103:1405-14…	comp106522_c0_seq3_5 len=1863 path=[2766:0-291 3058:292-307 13575:308-323 13591:324-353 3120:354-387 3154:388-399 3166:400-506 3273:507-1052 3819:1053-1061 3828:1062-1112 13893:1113-1116 6224:1117-1148 3915:1149-1245 4012:1246-1254 4021:1255-1280 13976:1281-1281 13977:1282-1294 9495:1295-1295 4062:1296-1296 4063:1297-1299 4066:1300-1301 4068:1302-1390 14089:1391-1401 14100:1402-1404 14103:1405-14…	405	415	yes	no	2	0.0089869	80.17	39532000	76		2
GTHVYTADTGEEVR	IYVDQLSRGTHVYTAD	ADTGEEVRFNKIDDKN	R	G	T	V	R	F	14	0	1533.71	Haliotis_sp_CLC_4272_c0_g1_i1;comp104530_c1_seq1_2 len=2811 path=[3257:0-1085 8372:1086-1095 4353:1096-1272 4530:1273-1275 4533:1276-1310 4568:1311-1329 4587:1330-1565 4823:1566-1575 4833:1576-1582 4840:1583-1879 5137:1880-1913 5171:1914-2004 5262:2005-2034 5292:2035-2127 8898:2128-2137 8908:2138-2139 5397:2140-2188 11357:2189-2239 11395:2240-2252 5510:2253-2409 5667:2410-2520 5778:2521-2557 5815…	Haliotis_sp_CLC_4272_c0_g1_i1	624	637	yes	no	3	3.8915e-06	128.61	64386000			8
GTIDFAGHALALYR	YEKHGLDKGTIDFAGH	GHALALYRDDSYLNGP	K	G	T	Y	R	D	14	0	1503.78	Haliotis_sp_Tri_100026_c0_g1_i1;comp90707_c0_seq1_2 len=3314 path=[3292:0-2269 5562:2270-2411 5704:2412-2719 6012:2720-3313]	Haliotis_sp_Tri_100026_c0_g1_i1	180	193	yes	no	3	0.0024155	67.997	11196000			2
GTITFENAVTTR	YDPNPFFRGTITFENA	FENAVTTRDPQEGLFN	R	G	T	T	R	D	12	0	1308.67	Haliotis_sp_CLC_1545_c0_g1_i1	Haliotis_sp_CLC_1545_c0_g1_i1	1402	1413	yes	yes	2	0.00077069	95.417	104390000			4
GTNGYWIHLPTYSDGESSVALWR	KFTYDWRKGTNGYWIH	ESSVALWRELQSQGNT	K	G	T	W	R	E	23	0	2608.23	Haliotis_sp_Tri_25106_c0_g1_i1	Haliotis_sp_Tri_25106_c0_g1_i1	398	420	yes	yes	3	2.2186e-33	126.04	11145000			2
GTNGYYIHLPSYSDGSASVASWR	DFTYDWRRGTNGYYIH	SASVASWRELQNQGST	R	G	T	W	R	E	23	0	2487.15	Haliotis_sp_idb_20988_c0_g1_i1	Haliotis_sp_idb_20988_c0_g1_i1	331	353	yes	yes	3	2.0851e-12	90.475	25574000			1
GTNSLSQGAASFSSR	SAQSVLERGTNSLSQG	GAASFSSRNTAVADLV	R	G	T	S	R	N	15	0	1468.69	Haliotis_sp_idb_3591_c0_g1_i1	Haliotis_sp_idb_3591_c0_g1_i1	518	532	yes	yes	2	2.6028e-28	184.02	213330000			10
GTPINCVQNVFEYTNR	CSSGQHWKGTPINCVQ	NVFEYTNRVFDFRPTC	K	G	T	N	R	V	16	0	1910.89	Haliotis_sp_idb_982_c0_g1_i1	Haliotis_sp_idb_982_c0_g1_i1	1673	1688	yes	yes	2;3	1.5748e-18	150.19	161450000			15
GTQSIASASGVLAQGQPQSITIK	NVKATLVKGTQSIASA	QPQSITIKVPKDLKSG	K	G	T	I	K	V	23	0	2241.2	comp186485_c0_seq1_2 len=291 path=[1:0-290]	comp186485_c0_seq1_2 len=291 path=[1:0-290]	63	85	yes	yes	2;3	5.0625e-17	103.84	184120000			8
GTTCQQGECVQILR	IPVGRCRRGTTCQQGE	GECVQILRAHWILVYN	R	G	T	L	R	A	14	0	1648.77	Haliotis_sp_idb_16155_c0_g1_i1	Haliotis_sp_idb_16155_c0_g1_i1	170	183	yes	yes	2	7.2119e-19	188.09	56213000			8
GTVLAEVQNAQK	LSEIIKNRGTVLAEVQ	AEVQNAQKQPVVISEA	R	G	T	Q	K	Q	12	0	1256.67	Haliotis_sp_Tri_6552_c0_g1_i1	Haliotis_sp_Tri_6552_c0_g1_i1	368	379	yes	yes	2	2.4499e-09	151.98	229920000			16
[truncated: 2,422 more rows]
