# Supplementary material for: In-depth proteomic analyses of Haliotis laevigata (greenlip abalone) nacre and prismatic organic shell matrix
Source: Proteome Sci. 2018 Jun 15;16:11. doi: 10.1186/s12953-018-0139-3 (PMC6003135; doi:10.1186/s12953-018-0139-3)
Supplement: Supplementary file 24 — Peptides, prismatic layer acid-soluble, protocol A. See legend to Additional file 17. (XLSX 884 kb) [file 12953_2018_139_MOESM24_ESM.xlsx]

## Sheet: Haliotis_prism_ins_B_peptides
Sequence	N-term cleavage window	C-term cleavage window	Amino acid before	First amino acid	Second amino acid	Second last amino acid	Last amino acid	Amino acid after	Length	Missed cleavages	Mass	Proteins	Leading razor protein	Start position	End position	Unique (Groups)	Unique (Proteins)	Charges	PEP	Score	Intensity	Oxidation (M) site IDs	Phospho (STY) site IDs	MS/MS Count
AAAALQFIIEEAENQIK	NIDNQFTRAAAALQFI	EEAENQIKSNGSTPLN	R	A	A	I	K	S	17	0	1857.98	Haliotis_sp_idb_7453_c0_g1_i1;comp83798_c0_seq2_2 len=2287 path=[6633:0-39 4063:40-1536 5562:1537-2270 6296:2271-2286];comp83798_c0_seq3_3 len=3146 path=[3164:0-898 4063:899-2395 5562:2396-3129 6296:3130-3145]	Haliotis_sp_idb_7453_c0_g1_i1	456	472	yes	no	3	9.577e-21	147.1	8729300			5
AAALAGLEVFR	MQRNYTIKAAALAGLE	LAGLEVFRVINEPTAA	K	A	A	F	R	V	11	0	1116.63	Haliotis_sp_idb_2214_c0_g1_i1;comp106543_c0_seq12_5 len=1411 path=[3449:0-30 12683:31-58 3508:59-337 3787:338-349 17373:350-528 3978:529-529 3979:530-553 4003:554-889 4339:890-913 4363:914-1410];comp106543_c0_seq11_6 len=1451 path=[3409:0-23 14576:24-25 3435:26-39 3449:40-70 3480:71-98 3508:99-377 3787:378-389 17373:390-568 3978:569-569 3979:570-593 4003:594-929 4339:930-953 4363:954-1450];comp10…	Haliotis_sp_idb_2214_c0_g1_i1	191	201	yes	no	2	0.0015392	107.06	99914000			11
AAAPQGTLQEK	HSASPLPKAAAPQGTL	PQGTLQEKTNPEIHAA	K	A	A	E	K	T	11	0	1112.58	Haliotis_sp_Tri_18127_c0_g1_i1	Haliotis_sp_Tri_18127_c0_g1_i1	312	322	yes	yes	2	7.2032e-05	129.89	205040000			11
AAAVSSSPMPGGSSSASQLSVGNTALNSR	KNLKAAKRAAAVSSSP	GNTALNSRKALSSMNN	R	A	A	S	R	K	29	0	2690.29	Haliotis_sp_idb_32603_c0_g1_i1;Haliotis_sp_idb_32602_c0_g1_i1;Haliotis_sp_idb_32598_c0_g1_i1;comp118790_c0_seq1_1 len=1114 path=[1:0-1113]	Haliotis_sp_idb_32603_c0_g1_i1	704	732	yes	no	2;3;4	4.9281e-111	187.17	14207000000	591		31
AAAVSSSPMPGGSSSASQLSVGNTALNSRK	KNLKAAKRAAAVSSSP	NTALNSRKALSSMNNP	R	A	A	R	K	A	30	1	2818.39	Haliotis_sp_idb_32603_c0_g1_i1;Haliotis_sp_idb_32602_c0_g1_i1;Haliotis_sp_idb_32598_c0_g1_i1;comp118790_c0_seq1_1 len=1114 path=[1:0-1113]	Haliotis_sp_idb_32603_c0_g1_i1	704	733	yes	no	3	1.8048e-34	101.73	57081000	591		2
AADESFLLAFETINVR	PSLAIGYRAADESFLL	AFETINVRKAIVCTRE	R	A	A	V	R	K	16	0	1794.92	Haliotis_sp_Tri_50040_c0_g1_i1	Haliotis_sp_Tri_50040_c0_g1_i1	281	296	yes	yes	2;3	9.6841e-20	144.8	19196000			5
AAFDDAIAELDTLSEESYK	DRACRLAKAAFDDAIA	TLSEESYKDSTLIMQL	K	A	A	Y	K	D	19	0	2086.96	Haliotis_sp_CLC_3369_c0_g1_i1;comp94743_c0_seq3_1 len=3288 path=[1:0-118 120:119-135 137:136-359 361:360-789 791:790-808 810:809-1376 1379:1377-2507 2510:2508-2527 2530:2528-3000 3003:3001-3016 9096:3017-3287];comp111239_c0_seq1_1 len=1999 path=[1977:0-1998];comp299622_c0_seq1_6 len=453 path=[431:0-452]	Haliotis_sp_CLC_3369_c0_g1_i1	232	250	yes	no	2;3	1.6009e-11	101.53	45113000			6
AAFLAVPLKK	________________	FLAVPLKKTYDVDLVK	M	A	A	K	K	T	10	1	1056.67	Haliotis_sp_Tri_37898_c0_g1_i1;Haliotis_sp_Tri_37900_c0_g1_i1	Haliotis_sp_Tri_37898_c0_g1_i1	2	11	yes	no	2	0.0022878	86.136	25322000			6
AAIAAMTLAIR	NNVGYGAKAAIAAMTL	AAMTLAIREPNPPTVT	K	A	A	I	R	E	11	0	1100.64	Haliotis_sp_Tri_6626_c0_g1_i1;Haliotis_sp_idb_24399_c0_g1_i1;Haliotis_sp_Tri_6623_c0_g1_i1;comp101634_c0_seq7_3 len=245 path=[821:0-12 834:13-14 836:15-36 858:37-38 860:39-52 874:53-58 880:59-94 916:95-106 928:107-125 6205:126-152 6232:153-154 6234:155-193 1015:194-211 1033:212-220 1042:221-235 1057:236-244]	Haliotis_sp_Tri_6626_c0_g1_i1	519	529	yes	no	2	0.0032106	87.568	62447000	528		6
AAIAGVRSSGR	ARARASARAAIAGVRS	AGVRSSGRAFASATAR	R	A	A	G	R	A	11	1	1043.58	Haliotis_sp_Tri_107535_c0_g1_i1;Haliotis_sp_CLC_21_c0_g1_i1;sp|P86732|GAAP_HALAI Glycine, alanine and asparagine-rich protein OS=Haliotis asinina PE=1 SV=1	Haliotis_sp_Tri_107535_c0_g1_i1	205	215	yes	no	3	0.012062	70.942	4413600			1
AALDLDGLR	GNSNCGYRAALDLDGL	ALDLDGLRRDIADKKS	R	A	A	L	R	R	9	0	942.513	Haliotis_sp_Tri_131384_c0_g1_i1;comp45737_c0_seq1_4 len=580 path=[1:0-168 170:169-187 189:188-579]	Haliotis_sp_Tri_131384_c0_g1_i1	67	75	yes	no	2	0.0036801	138.4	29002000			3
AALDLDGLRR	GNSNCGYRAALDLDGL	LDLDGLRRDIADKKSC	R	A	A	R	R	D	10	1	1098.61	Haliotis_sp_Tri_131384_c0_g1_i1;comp45737_c0_seq1_4 len=580 path=[1:0-168 170:169-187 189:188-579]	Haliotis_sp_Tri_131384_c0_g1_i1	67	76	yes	no	3	0.0020346	111.61	22596000			5
AALTVLATDLSR	TFIVVKDKAALTVLAT	VLATDLSRGNCQPITL	K	A	A	S	R	G	12	0	1229.7	Haliotis_sp_idb_41551_c0_g1_i1	Haliotis_sp_idb_41551_c0_g1_i1	219	230	yes	yes	2	0.00023084	116.24	31462000			5
AALVGHIKPTYK	KESTIGSRAALVGHIK	GHIKPTYKAVTQISAQ	R	A	A	Y	K	A	12	1	1296.76	Haliotis_sp_idb_3074_c0_g1_i1	Haliotis_sp_idb_3074_c0_g1_i1	278	289	yes	yes	3	0.00079219	95.094	10069000			3
AANPSACFSYK	GNLSAHVRAANPSACF	PSACFSYKISPRLGRT	R	A	A	Y	K	I	11	0	1214.54	Haliotis_sp_Tri_49233_c0_g1_i1	Haliotis_sp_Tri_49233_c0_g1_i1	48	58	yes	yes	2	0.020971	76.332	8360800			1
AAQAQVGEQAAMLALR	KVVKYALKAAQAQVGE	QAAMLALRVAEACNPM	K	A	A	L	R	V	16	0	1626.85	comp100163_c2_seq1_3 len=3661 path=[6689:0-1864 8554:1865-2809 11971:2810-2817 11979:2818-2821 9511:2822-3036 9726:3037-3044 9734:3045-3326 10016:3327-3660];Haliotis_sp_idb_3766_c0_g1_i1	comp100163_c2_seq1_3 len=3661 path=[6689:0-1864 8554:1865-2809 11971:2810-2817 11979:2818-2821 9511:2822-3036 9726:3037-3044 9734:3045-3326 10016:3327-3660]	544	559	yes	no	2;3	7.1844e-21	137.39	101700000	0		9
AAQPEHGVPPVNTATASAGSPVSEGER	AWFKQQQKAAQPEHGV	SPVSEGERILDMVSKM	K	A	A	E	R	I	27	0	2615.26	Haliotis_sp_idb_6290_c0_g1_i1	Haliotis_sp_idb_6290_c0_g1_i1	1067	1093	yes	yes	3	1.7136e-10	61.488	7835000			1
AASDIAMTELAPTHPIR	ENSLVAYKAASDIAMT	LAPTHPIRLGLALNFS	K	A	A	I	R	L	17	0	1792.91	Haliotis_sp_CLC_3369_c0_g1_i1;comp94743_c0_seq3_1 len=3288 path=[1:0-118 120:119-135 137:136-359 361:360-789 791:790-808 810:809-1376 1379:1377-2507 2510:2508-2527 2530:2528-3000 3003:3001-3016 9096:3017-3287]	Haliotis_sp_CLC_3369_c0_g1_i1	189	205	yes	no	3	1.1607e-13	117	271430000	216		22
AASVAGLGSDYDDNEGDRR	HNNKWLQRAASVAGLG	DDNEGDRRVSAISNVQ	R	A	A	R	R	V	19	1	1966.86	Haliotis_sp_idb_1397_c0_g1_i1;comp106765_c0_seq2_5 len=4279 path=[10295:0-107 10403:108-367 1003:368-389 20795:390-390 20796:391-412 1048:413-1337 1973:1338-1339 1975:1340-1964 2600:1965-1985 21402:1986-2406 3042:2407-2451 3087:2452-2460 3096:2461-2558 3194:2559-2593 3229:2594-2598 3234:2599-2644 3280:2645-2675 3311:2676-2841 21552:2842-2842 3478:2843-2962 21596:2963-3020 21623:3021-3023 21626:30…	Haliotis_sp_idb_1397_c0_g1_i1	560	578	yes	no	3	1.1897e-13	112.82	171000000			7
AATVIMQGVLNLLK	GLGFSGNKAATVIMQG	QGVLNLLKSINASTLT	K	A	A	L	K	S	14	0	1469.86	Haliotis_sp_Tri_2667_c0_g1_i1;comp100525_c0_seq1_6 len=2949 path=[1:0-36 38:37-701 703:702-714 716:715-794 796:795-842 844:843-873 875:874-897 7811:898-908 910:909-919 921:920-947 7832:948-960 962:961-979 981:980-1003 7866:1004-1008 7871:1009-1017 7880:1018-1034 1036:1035-1112 1114:1113-1145 1147:1146-1175 1177:1176-1522 7989:1523-2111 6008:2112-2135 2137:2136-2245 2247:2246-2261 2263:2262-2654 2…	Haliotis_sp_Tri_2667_c0_g1_i1	374	387	yes	no	2	0.00065745	77.185	9479500	5		2
AAVNLLLEQLGIK	DLGQGLAKAAVNLLLE	LLEQLGIKDKMLDPAC	K	A	A	I	K	D	13	0	1380.83	comp107325_c0_seq2_5 len=23389 path=[1:0-1580 1582:1581-5577 5579:5578-5617 5619:5618-5929 5931:5930-6112 52603:6113-6270 52633:6271-7110 52723:7111-7121 7123:7122-8290 8292:8291-8665 8667:8666-8898 8900:8899-9708 9710:9709-9952 52965:9953-9996 9998:9997-10275 10277:10276-10312 10314:10313-10317 10319:10318-10351 53062:10352-10415 10417:10416-10440 10442:10441-10507 10509:10508-10531 10533:10532-…	Haliotis_sp_idb_1052_c0_g1_i1	798	810	no	no	2;3	3.7494e-10	140.24	109640000			20
AAVNLLLEQLGIKDK	DLGQGLAKAAVNLLLE	EQLGIKDKMLDPACDR	K	A	A	D	K	M	15	1	1623.96	comp107325_c0_seq2_5 len=23389 path=[1:0-1580 1582:1581-5577 5579:5578-5617 5619:5618-5929 5931:5930-6112 52603:6113-6270 52633:6271-7110 52723:7111-7121 7123:7122-8290 8292:8291-8665 8667:8666-8898 8900:8899-9708 9710:9709-9952 52965:9953-9996 9998:9997-10275 10277:10276-10312 10314:10313-10317 10319:10318-10351 53062:10352-10415 10417:10416-10440 10442:10441-10507 10509:10508-10531 10533:10532-…	Haliotis_sp_idb_1052_c0_g1_i1	798	812	no	no	3	0.00013118	91.657	1805100			1
AAVPSGASTGIYEALELR	YTAKGLFRAAVPSGAS	IYEALELRDNDKTRFM	R	A	A	L	R	D	18	0	1803.94	comp80185_c0_seq1_5 len=1716 path=[1:0-517 519:518-558 3443:559-568 570:569-864 866:865-889 891:890-1715]	comp80185_c0_seq1_5 len=1716 path=[1:0-517 519:518-558 3443:559-568 570:569-864 866:865-889 891:890-1715]	66	83	yes	yes	2;3	1.1817e-11	106.93	38778000			11
AAVVAAAGPNPPVPGPAAGALVPK	PQVPASPKAAVVAAAG	AAGALVPKIPAVVTQF	K	A	A	P	K	I	24	0	2091.18	Haliotis_sp_idb_20008_c0_g1_i1	Haliotis_sp_idb_20008_c0_g1_i1	124	147	yes	yes	2;3;4	1.3329e-25	111.57	4627900000			16
AAVVHGADLR	EVDPREAKAAVVHGAD	VVHGADLRDMTPAQID	K	A	A	L	R	D	10	0	1007.55	Haliotis_sp_Tri_91277_c0_g1_i1;comp95743_c0_seq1_6 len=5098 path=[5078:0-84 5164:85-530 5610:531-550 5630:551-778 5858:779-851 5931:852-866 5946:867-921 6002:922-3952 9033:3953-3968 9049:3969-5097]	Haliotis_sp_Tri_91277_c0_g1_i1	671	680	yes	no	2;3	0.018024	84.054	15208000			2
AAWHLYKPGFR	LWDTYPFRAAWHLYKP	HLYKPGFRMEETRDYM	R	A	A	F	R	M	11	1	1344.71	Haliotis_sp_Tri_25106_c0_g1_i1;comp246916_c0_seq1_3 len=215 path=[193:0-214]	Haliotis_sp_Tri_25106_c0_g1_i1	480	490	yes	no	2;3;4	3.6153e-06	140.45	1249200000			52
AAYFQALPAK	SSDYENKKAAYFQALP	YFQALPAKLGVFENFL	K	A	A	A	K	L	10	0	1078.58	Haliotis_sp_idb_35506_c0_g1_i1;comp97330_c0_seq1_5 len=1499 path=[5244:0-5 736:6-29 760:30-93 824:94-113 844:114-179 910:180-219 950:220-446 1177:447-470 1201:471-564 1295:565-588 1319:589-602 1333:603-626 1357:627-688 1419:689-725 1456:726-928 1659:929-945 1676:946-1117 1848:1118-1141 1872:1142-1351 2082:1352-1425 2156:1426-1449 2180:1450-1498];comp97330_c0_seq2_5 len=2228 path=[1:0-265 267:266-…	Haliotis_sp_idb_35506_c0_g1_i1	124	133	yes	no	2	0.0045416	105.36	333270000			14
ACDETQLSCR	CNDLKSCRACDETQLS	DETQLSCRGKADGYKD	R	A	C	C	R	G	10	0	1238.5	Haliotis_sp_idb_1745_c0_g1_i1;Haliotis_sp_CLC_2232_c0_g1_i1	Haliotis_sp_idb_1745_c0_g1_i1	1275	1284	yes	no	2	4.0003e-07	167.09	44897000			7
ACDVANPSCK	CTTDGPCRACDVANPS	DVANPSCKGKPDNFVA	R	A	C	C	K	G	10	0	1120.46	Haliotis_sp_idb_1745_c0_g1_i1;Haliotis_sp_CLC_2232_c0_g1_i1	Haliotis_sp_idb_1745_c0_g1_i1	1087	1096	yes	no	2	0.010793	81.017	0			1
ACLHPELYR	FASGCGRRACLHPELY	CLHPELYRDIGGW___	R	A	C	Y	R	D	9	0	1157.57	Haliotis_sp_idb_45304_c0_g1_i1;Haliotis_sp_idb_45305_c0_g1_i1	Haliotis_sp_idb_45304_c0_g1_i1	401	409	yes	no	3	0.00057621	138.4	114120000			17
ACSFDGSADLSVPFFK	TVPGRSYKACSFDGSA	DLSVPFFKNNDLGDNW	K	A	C	F	K	N	16	0	1746.79	comp52297_c0_seq1_2 len=813 path=[791:0-812];Haliotis_sp_idb_10314_c0_g1_i1	comp52297_c0_seq1_2 len=813 path=[791:0-812]	76	91	yes	no	2;3	1.4463e-08	108.63	624220000			28
ACVQDGYAPTPGSVLSR	TECIIDPRACVQDGYA	TPGSVLSREYIDCQAG	R	A	C	S	R	E	17	0	1776.85	Haliotis_sp_idb_982_c0_g1_i1	Haliotis_sp_idb_982_c0_g1_i1	183	199	yes	yes	2	1.1216e-09	110.12	43231000			5
ADAAPYAGAVGR	YLRDPQCRADAAPYAG	PYAGAVGRWKKDCPAS	R	A	D	G	R	W	12	0	1117.55	comp107325_c0_seq2_5 len=23389 path=[1:0-1580 1582:1581-5577 5579:5578-5617 5619:5618-5929 5931:5930-6112 52603:6113-6270 52633:6271-7110 52723:7111-7121 7123:7122-8290 8292:8291-8665 8667:8666-8898 8900:8899-9708 9710:9709-9952 52965:9953-9996 9998:9997-10275 10277:10276-10312 10314:10313-10317 10319:10318-10351 53062:10352-10415 10417:10416-10440 10442:10441-10507 10509:10508-10531 10533:10532-…	Haliotis_sp_idb_1052_c0_g1_i1	1604	1615	no	no	2	0.026724	67.385	75193000			1
ADAVAAAAENAER	TSSLGSARADAVAAAA	AAAENAERQAEAINEA	R	A	D	E	R	Q	13	0	1257.59	Haliotis_sp_idb_47306_c0_g1_i1	Haliotis_sp_idb_47306_c0_g1_i1	122	134	yes	yes	2;3	5.7543e-06	119.17	708200000			35
ADAVFTFGNTVLK	LKRSIPGKADAVFTFG	TFGNTVLKQGNKLRIY	K	A	D	L	K	Q	13	0	1381.72	Haliotis_sp_Tri_8133_c0_g1_i1;comp93947_c0_seq8_1 len=3375 path=[1671:0-592 2264:593-779 2451:780-1160 9128:1161-1247 9215:1248-1301 9269:1302-1378 9346:1379-1497 13015:1498-1753 13271:1754-1880 13398:1881-3374];comp93947_c0_seq11_1 len=6924 path=[1671:0-592 2264:593-779 2451:780-1160 9128:1161-1247 9215:1248-1301 9269:1302-1378 9346:1379-1497 9465:1498-1834 9802:1835-2936 10904:2937-3166 11134:3…	Haliotis_sp_Tri_8133_c0_g1_i1	526	538	yes	no	2	0.0044885	82.069	70859000			6
ADCTQTLQAMHLWNR	SCYAGSPRADCTQTLQ	QAMHLWNRDFCRCKNN	R	A	D	N	R	D	15	0	1843.85	Haliotis_sp_idb_4071_c0_g1_i1	Haliotis_sp_idb_4071_c0_g1_i1	663	677	yes	yes	3	2.0146e-08	115.12	54730000	631		2
ADEIATFISGNR	NVFDGDFKADEIATFI	ATFISGNRLPLVVEFT	K	A	D	N	R	L	12	0	1292.64	Haliotis_sp_idb_34907_c0_g1_i1;comp96713_c3_seq4_2 len=1246 path=[18995:0-132 19128:133-225 1019:226-251 25:252-295 69:296-306 80:307-875 22586:876-878 652:879-1245];Haliotis_sp_Tri_46701_c0_g1_i1	Haliotis_sp_idb_34907_c0_g1_i1	266	277	yes	no	2	0.00025444	107.09	79347000			11
ADFAELNDLMSIYSR	QIFAIIQKADFAELND	DLMSIYSRFEATYFAD	K	A	D	S	R	F	15	0	1743.81	comp100163_c2_seq1_3 len=3661 path=[6689:0-1864 8554:1865-2809 11971:2810-2817 11979:2818-2821 9511:2822-3036 9726:3037-3044 9734:3045-3326 10016:3327-3660];Haliotis_sp_idb_3766_c0_g1_i1	comp100163_c2_seq1_3 len=3661 path=[6689:0-1864 8554:1865-2809 11971:2810-2817 11979:2818-2821 9511:2822-3036 9726:3037-3044 9734:3045-3326 10016:3327-3660]	378	392	yes	no	2	4.6504e-05	95.067	17480000	1		5
ADFTIDNLEGEK	FNLKGVFRADFTIDNL	IDNLEGEKQFLVSLNI	R	A	D	E	K	Q	12	0	1350.63	comp107325_c0_seq2_5 len=23389 path=[1:0-1580 1582:1581-5577 5579:5578-5617 5619:5618-5929 5931:5930-6112 52603:6113-6270 52633:6271-7110 52723:7111-7121 7123:7122-8290 8292:8291-8665 8667:8666-8898 8900:8899-9708 9710:9709-9952 52965:9953-9996 9998:9997-10275 10277:10276-10312 10314:10313-10317 10319:10318-10351 53062:10352-10415 10417:10416-10440 10442:10441-10507 10509:10508-10531 10533:10532-…	Haliotis_sp_idb_1052_c0_g1_i1	1309	1320	no	no	2	2.3665e-07	144.1	61744000			9
ADFVWPYTLDFR	SLPTPQTKADFVWPYT	WPYTLDFRWRDRCDIS	K	A	D	F	R	W	12	0	1528.74	Haliotis_sp_Tri_107502_c0_g1_i1	Haliotis_sp_Tri_107502_c0_g1_i1	661	672	yes	yes	2	0.0047317	87.216	30911000			3
ADGHIVQAFVDTEGR	KYEWAIQRADGHIVQA	AFVDTEGRTYGTNDEM	R	A	D	G	R	T	15	0	1613.78	Haliotis_sp_idb_1052_c0_g1_i1;comp90611_c2_seq1_4 len=4221 path=[4199:0-140 4340:141-165 4365:166-221 4421:222-231 4431:232-544 4744:545-3216 7416:3217-3473 17178:3474-4220]	Haliotis_sp_idb_1052_c0_g1_i1	4255	4269	yes	no	3	0.00098674	63.682	13794000			1
ADGVPASPLTMTVPR	ADTEEAGRADGVPASP	PLTMTVPRGHQSLYNR	R	A	D	P	R	G	15	0	1510.78	Haliotis_sp_idb_12176_c0_g1_i1	Haliotis_sp_idb_12176_c0_g1_i1	174	188	no	no	2;3	2.1504e-07	118.51	689580000	458		11
ADIGVAMGIAGSDVSK	NDSPALKKADIGVAMG	IAGSDVSKQAADMILL	K	A	D	S	K	Q	16	0	1489.74	Haliotis_sp_Tri_91277_c0_g1_i1;comp95743_c0_seq1_6 len=5098 path=[5078:0-84 5164:85-530 5610:531-550 5630:551-778 5858:779-851 5931:852-866 5946:867-921 6002:922-3952 9033:3953-3968 9049:3969-5097]	Haliotis_sp_Tri_91277_c0_g1_i1	737	752	yes	no	2	0.00052868	67.994	17098000	219		1
ADLDGETAAHIEASNR	NDDLKKFRADLDGETA	AHIEASNRAQTFEEEC	R	A	D	N	R	A	16	0	1668.77	Haliotis_sp_Tri_8133_c0_g1_i1;comp93947_c0_seq8_1 len=3375 path=[1671:0-592 2264:593-779 2451:780-1160 9128:1161-1247 9215:1248-1301 9269:1302-1378 9346:1379-1497 13015:1498-1753 13271:1754-1880 13398:1881-3374];comp93947_c0_seq11_1 len=6924 path=[1671:0-592 2264:593-779 2451:780-1160 9128:1161-1247 9215:1248-1301 9269:1302-1378 9346:1379-1497 9465:1498-1834 9802:1835-2936 10904:2937-3166 11134:3…	Haliotis_sp_Tri_8133_c0_g1_i1	226	241	yes	no	3	2.4342e-05	81.346	86780000			4
ADQLTEEQIAEFK	________________	EEQIAEFKEAFSLFDK	M	A	D	F	K	E	13	0	1520.74	tr|B3SND3|B3SND3_HALDV Calmodulin OS=Haliotis diversicolor GN=CaM PE=2 SV=1;Haliotis_sp_Tri_60708_c0_g1_i1;Haliotis_sp_Tri_60705_c0_g1_i1;Haliotis_sp_CLC_2357_c0_g1_i1;Haliotis_sp_CLC_2356_c0_g1_i1	tr|B3SND3|B3SND3_HALDV Calmodulin OS=Haliotis diversicolor GN=CaM PE=2 SV=1	2	14	yes	no	2	0.0022457	76.759	21241000			2
ADRPISPAR	EKTASIRRADRPISPA	DRPISPARSNQKQLLR	R	A	D	A	R	S	9	1	981.536	Haliotis_sp_CLC_554_c0_g1_i1	Haliotis_sp_CLC_554_c0_g1_i1	758	766	yes	yes	3	0.021244	79.659	2521100			1
ADTSLPGLAFDFLR	TLRAAIGKADTSLPGL	GLAFDFLRLLLRKAEI	K	A	D	L	R	L	14	0	1521.78	Haliotis_sp_idb_12369_c0_g1_i1;comp106697_c0_seq9_4 len=2070 path=[15235:0-9 7263:10-41 15268:42-52 7306:53-351 7606:352-499 7754:500-553 7808:554-584 15490:585-619 7874:620-620 7875:621-644 7899:645-677 7932:678-697 7952:698-743 7998:744-773 8028:774-852 8107:853-885 8140:886-976 8231:977-1075 15740:1076-1086 8341:1087-1093 8348:1094-1098 8353:1099-1168 8423:1169-1176 8431:1177-1327 8582:1328-15…	Haliotis_sp_idb_12369_c0_g1_i1	43	56	yes	no	2	0.011812	62.68	2535800			0
ADVDAIIGDLNDDPTILEFLR	SDDIPLDRADVDAIIG	PTILEFLRNSTSVLGR	R	A	D	L	R	N	21	0	2314.17	Haliotis_sp_CLC_3466_c0_g1_i1	Haliotis_sp_CLC_3466_c0_g1_i1	129	149	yes	yes	2	2.9538e-07	77.959	2364200			1
AEANAQAVSMANVDAK	KALEALAKAEANAQAV	SMANVDAKAAAQVQAK	K	A	E	A	K	A	16	0	1588.75	Haliotis_sp_CLC_303_c0_g1_i1;Haliotis_sp_Tri_125184_c0_g1_i1	Haliotis_sp_CLC_303_c0_g1_i1	226	241	yes	no	2	4.7832e-14	128.74	20182000	394		2
AEEDEFSLAK	AQANAKSKAEEDEFSL	EDEFSLAKTAADSLVH	K	A	E	A	K	T	10	0	1137.52	Haliotis_sp_CLC_303_c0_g1_i1;Haliotis_sp_Tri_125184_c0_g1_i1	Haliotis_sp_CLC_303_c0_g1_i1	136	145	yes	no	2	0.013115	89.171	239880000			11
AEFSIQNLPGEK	IDIGGVFKAEFSIQNL	IQNLPGEKKFLVNLQL	K	A	E	E	K	K	12	0	1331.67	comp107325_c0_seq2_5 len=23389 path=[1:0-1580 1582:1581-5577 5579:5578-5617 5619:5618-5929 5931:5930-6112 52603:6113-6270 52633:6271-7110 52723:7111-7121 7123:7122-8290 8292:8291-8665 8667:8666-8898 8900:8899-9708 9710:9709-9952 52965:9953-9996 9998:9997-10275 10277:10276-10312 10314:10313-10317 10319:10318-10351 53062:10352-10415 10417:10416-10440 10442:10441-10507 10509:10508-10531 10533:10532-…	Haliotis_sp_idb_1052_c0_g1_i1	1116	1127	no	no	2	1.1914e-05	125.54	69881000			3
AEGLLTVNVR	DTAWPDNRAEGLLTVN	GLLTVNVRRNPAFPAF	R	A	E	V	R	R	10	0	1070.61	comp107313_c0_seq1_3 len=23161 path=[1:0-25 27:26-687 689:688-1040 51643:1041-1124 47524:1125-1126 1128:1127-2114 2116:2115-2116 2118:2117-3775 3777:3776-4372 4374:4373-4408 4410:4409-4576 4578:4577-4644 4646:4645-4716 4718:4717-6321 6323:6322-6329 6331:6330-6457 6459:6458-7628 7630:7629-8470 8472:8471-10786 52568:10787-10788 52570:10789-10866 52600:10867-11006 52667:11007-11015 11017:11016-11017…	comp107313_c0_seq1_3 len=23161 path=[1:0-25 27:26-687 689:688-1040 51643:1041-1124 47524:1125-1126 1128:1127-2114 2116:2115-2116 2118:2117-3775 3777:3776-4372 4374:4373-4408 4410:4409-4576 4578:4577-4644 4646:4645-4716 4718:4717-6321 6323:6322-6329 6331:6330-6457 6459:6458-7628 7630:7629-8470 8472:8471-10786 52568:10787-10788 52570:10789-10866 52600:10867-11006 52667:11007-11015 11017:11016-11017…	5988	5997	yes	no	2	0.0043088	123.75	29309000			4
AEGYIWTVALCR	NAFGKDFRAEGYIWTV	IWTVALCRKDSDGDGR	R	A	E	C	R	K	12	0	1437.71	Haliotis_sp_idb_10969_c0_g1_i1;Haliotis_sp_idb_10968_c0_g1_i1;comp112534_c0_seq1_2 len=422 path=[400:0-421]	Haliotis_sp_idb_10969_c0_g1_i1	67	78	yes	no	2	0.0010015	99.5	45867000			4
AEIEMDLTGELSK	LAFCSEGRAEIEMDLT	DLTGELSKLRTFIVKE	R	A	E	S	K	L	13	0	1434.69	Haliotis_sp_idb_10194_c0_g1_i1;comp104917_c0_seq4_4 len=6533 path=[6530:0-385 6916:386-388 6919:389-568 7099:569-573 7104:574-631 7162:632-752 7283:753-793 16447:794-827 16476:828-828 7359:829-841 16480:842-895 7426:896-897 7428:898-944 7475:945-958 7489:959-1199 13344:1200-1224 16591:1225-1232 16599:1233-1233 7768:1234-1593 8128:1594-1633 8168:1634-2365 13137:2366-2397 8932:2398-2562 16900:2563-…	Haliotis_sp_idb_10194_c0_g1_i1	78	90	yes	no	2	0.00070639	92.039	41687000	71		6
AELNEFLTR	FVADGIFKAELNEFLT	ELNEFLTRELAEDGYS	K	A	E	T	R	E	9	0	1091.56	Haliotis_sp_CLC_1391_c0_g1_i1;Haliotis_sp_idb_68664_c0_g1_i1;Haliotis_sp_Tri_79257_c0_g1_i1;comp84331_c0_seq1_3 len=799 path=[1:0-72 74:73-79 81:80-597 599:598-619 621:620-798];comp78671_c0_seq1_1 len=812 path=[790:0-691 1898:692-698 1905:699-771 1562:772-811]	Haliotis_sp_CLC_1391_c0_g1_i1	21	29	yes	no	2	0.009583	134.25	1215700			1
AEQAAQLEILGHQLR	SEDAMKRRAEQAAQLE	EILGHQLRSLIRQASF	R	A	E	L	R	S	15	0	1675.9	Haliotis_sp_idb_3074_c0_g1_i1	Haliotis_sp_idb_3074_c0_g1_i1	1185	1199	yes	yes	3	3.6127e-10	117.08	208130000			20
AETEDILVDNSKPQTGTFAIETDHAAK	NMAGLCTKAETEDILV	IETDHAAKLSRHQRGG	K	A	E	A	K	L	27	1	2900.4	comp104383_c0_seq1_2 len=2832 path=[1:0-9 11:10-58 60:59-85 87:86-137 139:138-202 204:203-407 5642:408-433 435:434-797 8779:798-809 811:810-816 818:817-984 5968:985-990 992:991-1018 8870:1019-1193 5836:1194-1212 1214:1213-1310 8980:1311-1380 1382:1381-1402 1404:1403-1499 1501:1500-1521 1523:1522-1537 1539:1538-1738 6918:1739-1751 1753:1752-1760 1762:1761-1947 1949:1948-2009 2011:2010-2317 2319:23…	comp104383_c0_seq1_2 len=2832 path=[1:0-9 11:10-58 60:59-85 87:86-137 139:138-202 204:203-407 5642:408-433 435:434-797 8779:798-809 811:810-816 818:817-984 5968:985-990 992:991-1018 8870:1019-1193 5836:1194-1212 1214:1213-1310 8980:1311-1380 1382:1381-1402 1404:1403-1499 1501:1500-1521 1523:1522-1537 1539:1538-1738 6918:1739-1751 1753:1752-1760 1762:1761-1947 1949:1948-2009 2011:2010-2317 2319:23…	548	574	yes	yes	4	3.3975e-12	72.302	11441000			1
AEYPGNNAIQNQAGSFLSQGTNPAQYK	TPSVATQKAEYPGNNA	GTNPAQYKYPDRKPLT	K	A	E	Y	K	Y	27	0	2867.35	Haliotis_sp_Tri_73035_c0_g1_i1	Haliotis_sp_Tri_73035_c0_g1_i1	370	396	yes	yes	3	2.4839e-12	70.449	10002000			1
AFAMFPDMK	PGQTVNFRAFAMFPDM	FAMFPDMKVYTGALDI	R	A	F	M	K	V	9	0	1056.48	Haliotis_sp_Tri_105613_c0_g1_i1	Haliotis_sp_Tri_105613_c0_g1_i1	134	142	yes	yes	2	0.0038853	103.55	442090000	692;693		18
AFASAQASAEASVSAVR	ASVRAARRAFASAQAS	EASVSAVRSSEGRARS	R	A	F	V	R	S	17	0	1621.81	Haliotis_sp_Tri_107535_c0_g1_i1;Haliotis_sp_CLC_21_c0_g1_i1	Haliotis_sp_Tri_107535_c0_g1_i1	167	183	yes	no	2;3	1.3852e-39	192.96	1155100000			257
AFASATAR	AGVRSSGRAFASATAR	AFASATARARASVSAA	R	A	F	A	R	A	8	0	793.408	Haliotis_sp_Tri_107535_c0_g1_i1;Haliotis_sp_CLC_21_c0_g1_i1;sp|P86732|GAAP_HALAI Glycine, alanine and asparagine-rich protein OS=Haliotis asinina PE=1 SV=1	Haliotis_sp_Tri_107535_c0_g1_i1	216	223	yes	no	2	0.016162	159.2	568960000			18
AFCSAHPDSAVANPQHCGQYYK	SVTTAALRAFCSAHPD	QHCGQYYKCTPTGGPP	R	A	F	Y	K	C	22	0	2507.07	Haliotis_sp_idb_1745_c0_g1_i1;Haliotis_sp_CLC_2232_c0_g1_i1	Haliotis_sp_idb_1745_c0_g1_i1	523	544	yes	no	3;4	6.2503e-13	92.39	160980000			3
AFDPLNIVPAIVIDAIGK	SADVKDCRAFDPLNIV	IVIDAIGKGKSSDEGY	R	A	F	G	K	G	18	0	1865.07	Haliotis_sp_idb_1397_c0_g1_i1;Haliotis_sp_Tri_34683_c0_g1_i1;comp97911_c1_seq1_4 len=1696 path=[1:0-71 73:72-102 104:103-278 280:279-320 322:321-324 326:325-345 347:346-455 4378:456-490 492:491-663 665:664-681 683:682-842 844:843-862 864:863-1274 6916:1275-1394 1396:1395-1418 1420:1419-1486 1488:1487-1498 1500:1499-1561 1563:1562-1593 1595:1594-1695]	Haliotis_sp_idb_1397_c0_g1_i1	1586	1603	no	no	2;3	6.6179e-10	101.53	39090000			11
AFEDGRNFVR	YAYNATSKAFEDGRNF	EDGRNFVRQENTINKR	K	A	F	V	R	Q	10	1	1209.59	Haliotis_sp_idb_42414_c0_g1_i1;comp188351_c0_seq1_6 len=718 path=[1:0-717]	Haliotis_sp_idb_42414_c0_g1_i1	197	206	yes	no	3	0.00040561	126.07	43877000			4
AFEDTDHQVSTSVLR	EEALFDMKAFEDTDHQ	QVSTSVLRARWYGFDT	K	A	F	L	R	A	15	0	1703.81	Haliotis_sp_idb_1397_c0_g1_i1;Haliotis_sp_Tri_34683_c0_g1_i1;comp97911_c1_seq1_4 len=1696 path=[1:0-71 73:72-102 104:103-278 280:279-320 322:321-324 326:325-345 347:346-455 4378:456-490 492:491-663 665:664-681 683:682-842 844:843-862 864:863-1274 6916:1275-1394 1396:1395-1418 1420:1419-1486 1488:1487-1498 1500:1499-1561 1563:1562-1593 1595:1594-1695]	Haliotis_sp_idb_1397_c0_g1_i1	1244	1258	no	no	2;3	2.8662e-10	130.72	258920000			7
AFEVYAPTK	NIIASYVKAFEVYAPT	FEVYAPTKTTSYRRVK	K	A	F	T	K	T	9	0	1024.52	comp100163_c2_seq1_3 len=3661 path=[6689:0-1864 8554:1865-2809 11971:2810-2817 11979:2818-2821 9511:2822-3036 9726:3037-3044 9734:3045-3326 10016:3327-3660];Haliotis_sp_idb_3766_c0_g1_i1	comp100163_c2_seq1_3 len=3661 path=[6689:0-1864 8554:1865-2809 11971:2810-2817 11979:2818-2821 9511:2822-3036 9726:3037-3044 9734:3045-3326 10016:3327-3660]	887	895	yes	no	2	0.025418	96.143	91436000			2
AFGGGFGGFGSSSASASADASASANIAALLGQFAEASAR	ASADAAARAFGGGFGG	QFAEASARASASAAAN	R	A	F	A	R	A	39	0	3535.66	Haliotis_sp_CLC_5_c0_g1_i1;Haliotis_sp_Tri_57797_c0_g1_i1;Haliotis_sp_Tri_57798_c0_g1_i1	Haliotis_sp_CLC_5_c0_g1_i1	43	81	yes	no	3;4	1.1891e-75	112.09	100090000			8
AFLDGLSDGNK	VTGDSVTKAFLDGLSD	DGLSDGNKLGNYTINN	K	A	F	N	K	L	11	0	1135.55	Haliotis_sp_Tri_52461_c0_g1_i1;Haliotis_sp_Tri_52453_c0_g1_i1;comp104257_c0_seq2_5 len=1992 path=[12055:0-248 12304:249-272 12328:273-429 12485:430-453 12509:454-480 12536:481-489 16043:490-509 12566:510-677 12734:678-701 12758:702-816 12873:817-840 12897:841-863 12920:864-866 12923:867-887 12944:888-891 12948:892-934 12991:935-958 13015:959-985 13042:986-1009 13066:1010-1027 13084:1028-1051 1310…	Haliotis_sp_Tri_52461_c0_g1_i1	251	261	yes	no	2	0.040385	69.721	9150000			1
AFQVHTGLPTR	DKLMTLEKAFQVHTGL	VHTGLPTRKEYKHVLL	K	A	F	T	R	K	11	0	1225.66	Haliotis_sp_idb_19016_c0_g1_i1;comp328175_c0_seq1_1 len=225 path=[203:0-224]	Haliotis_sp_idb_19016_c0_g1_i1	436	446	yes	no	2;3	8.7743e-09	121.02	304630000			29
AFTVNFPAIR	KDDFKPQRAFTVNFPA	TVNFPAIRTDVEYHFV	R	A	F	I	R	T	10	0	1134.62	Haliotis_sp_idb_2768_c0_g1_i1	Haliotis_sp_idb_2768_c0_g1_i1	787	796	yes	yes	2	0.005247	119.75	70581000			12
AFVEPYSGQSDYSASSLHVEGR	GDKLRVTKAFVEPYSG	SSLHVEGRQLTLELEN	K	A	F	G	R	Q	22	0	2385.09	Haliotis_sp_Tri_129603_c0_g1_i1;comp105495_c0_seq9_4 len=2286 path=[9783:0-21 1946:22-1210 3135:1211-1564 19827:1565-1565 3490:1566-1729 3654:1730-2285];comp105495_c0_seq23_4 len=2970 path=[19402:0-22 1262:23-58 19462:59-65 1305:66-160 1400:161-295 1535:296-322 19538:323-324 1565:325-335 1576:336-374 1615:375-416 1657:417-426 1667:427-437 1678:438-503 19643:504-507 1748:508-513 1754:514-548 19668…	Haliotis_sp_Tri_129603_c0_g1_i1	345	366	yes	no	3	4.8498e-26	126.02	143930000			10
AFVVVNTATLQMTAPSFR	ESAFLQQKAFVVVNTA	QMTAPSFRHLHVGVEV	K	A	F	F	R	H	18	0	1952.02	Haliotis_sp_CLC_146_c0_g1_i1;Haliotis_sp_idb_13068_c0_g1_i1;Haliotis_sp_idb_13069_c0_g1_i1	Haliotis_sp_CLC_146_c0_g1_i1	76	93	yes	no	2;3	4.4894e-13	108.96	118350000	370		14
AGDFAILGGAK	KPGSSQYKAGDFAILG	FAILGGAKEMPWAFDR	K	A	G	A	K	E	11	0	1018.54	Haliotis_sp_CLC_1545_c0_g1_i1	Haliotis_sp_CLC_1545_c0_g1_i1	782	792	yes	yes	2	0.0014593	108.7	155020000			13
AGDFVGVQDK	FDTPLSAKAGDFVGVQ	DFVGVQDKIGNLVSMH	K	A	G	D	K	I	10	0	1034.5	Haliotis_sp_CLC_3294_c0_g1_i1;comp95784_c0_seq3_3 len=3920 path=[1:0-33 11837:34-34 36:35-245 247:246-1613 1615:1614-1633 1635:1634-1648 1650:1649-1782 1784:1783-2946 2948:2947-3077 3079:3078-3099 3101:3100-3124 3126:3125-3126 3128:3127-3687 3689:3688-3693 3695:3694-3919];comp95784_c0_seq1_2 len=4009 path=[9525:0-123 36:124-334 247:335-1702 1615:1703-1722 1635:1723-1737 1650:1738-1871 1784:1872-3…	Haliotis_sp_CLC_3294_c0_g1_i1	1181	1190	yes	no	2	0.013612	88.596	57778000			2
AGEFMTCECVLR	YPGGTSGRAGEFMTCE	MTCECVLRTEPNSSIT	R	A	G	L	R	T	12	0	1471.63	Haliotis_sp_idb_2814_c0_g1_i1	Haliotis_sp_idb_2814_c0_g1_i1	346	357	yes	yes	2	1.1946e-06	134.75	943740000	580		25
AGEHDLLLR	TFHGGLLKAGEHDLLL	GEHDLLLRNTTIKRPC	K	A	G	L	R	N	9	0	1022.55	Haliotis_sp_Tri_4200_c0_g1_i1;comp38651_c0_seq2_1 len=1000 path=[1:0-105 339:106-999];comp38651_c0_seq1_2 len=1232 path=[1:0-105 107:106-337 339:338-1231]	Haliotis_sp_Tri_4200_c0_g1_i1	274	282	yes	no	3	0.021724	66.568	26135000			2
AGFAGDDAPR	DNGSGMCKAGFAGDDA	FAGDDAPRAVFPSIVG	K	A	G	P	R	A	10	0	975.441	Haliotis_sp_Tri_131427_c0_g1_i1;tr|B3TK83|B3TK83_HALDV Beta-actin 2 OS=Haliotis diversicolor PE=2 SV=1;tr|Q6U1K1|Q6U1K1_HALDH Actin OS=Haliotis discus hannai PE=2 SV=1;tr|Q256S1|Q256S1_HALTU Actin OS=Haliotis tuberculata GN=actin PE=2 SV=1;tr|B3SNT2|B3SNT2_HALDV Actin OS=Haliotis diversicolor PE=2 SV=1;comp103470_c1_seq20_6 len=1319 path=[18001:0-239 25907:240-242 1593:243-278 25943:279-283 25948…	Haliotis_sp_Tri_131427_c0_g1_i1	20	29	no	no	2	0.0053913	112.11	304170000			11
AGGKPQGHLTFYSTHSYDGEK	YKDECMKKAGGKPQGH	THSYDGEKTQKFDSWA	K	A	G	E	K	T	21	1	2279.06	Haliotis_sp_idb_10705_c0_g1_i1;Haliotis_sp_Tri_36495_c0_g1_i1	Haliotis_sp_idb_10705_c0_g1_i1	602	622	yes	no	3;4	7.1711e-08	80.236	70983000			3
AGHGVSLSTINELCPEAELR	VKHCTANKAGHGVSLS	LCPEAELRVTPNRGST	K	A	G	L	R	V	20	0	2152.06	Haliotis_sp_Tri_111351_c0_g1_i1	Haliotis_sp_Tri_111351_c0_g1_i1	438	457	yes	yes	3	2.5373e-05	63.998	14402000			1
AGIALTDNFVK	RSSIFDAKAGIALTDN	ALTDNFVKLVSWYDNE	K	A	G	V	K	L	11	0	1147.62	Haliotis_sp_idb_33826_c0_g1_i1;comp93193_c0_seq1_1 len=1303 path=[1480:0-38 1519:39-871 3263:872-887 2368:888-1005 2486:1006-1063 4483:1064-1069 2550:1070-1078 2559:1079-1175 2656:1176-1187 2668:1188-1240 3030:1241-1259 2753:1260-1302];comp93193_c0_seq2_1 len=1502 path=[1480:0-38 1519:39-871 3263:872-887 2368:888-1005 2486:1006-1063 4483:1064-1069 2550:1070-1078 2559:1079-1175 2656:1176-1187 2668…	Haliotis_sp_idb_33826_c0_g1_i1	298	308	yes	no	2	0.0053735	91.701	585490000			16
AGLADTLSSTAPPAPFTVFGPTDAAFDALPQQIK	TLVELVTKAGLADTLS	DALPQQIKDLLNNVTI	K	A	G	I	K	D	34	0	3414.73	Haliotis_sp_Tri_78397_c0_g1_i1;comp24679_c0_seq1_5 len=1229 path=[1207:0-1228]	Haliotis_sp_Tri_78397_c0_g1_i1	58	91	yes	no	3	8.6782e-23	67.396	15604000			1
AGLGGPSTIITQR	GLSDVLRKAGLGGPST	PSTIITQRFSKHGVPI	K	A	G	Q	R	F	13	0	1269.7	Haliotis_sp_idb_1052_c0_g1_i1;comp90611_c0_seq1_2 len=3646 path=[8397:0-3645]	Haliotis_sp_idb_1052_c0_g1_i1	2741	2753	no	no	2	0.0040989	83.204	111750000			4
AGLQFPVGR	KAKSRSSRAGLQFPVG	GLQFPVGRVHRLLRKG	R	A	G	G	R	V	9	0	943.524	comp36515_c0_seq1_6 len=425 path=[403:0-378 782:379-424];comp269223_c0_seq1_1 len=305 path=[1:0-304];comp182383_c0_seq1_1 len=374 path=[352:0-373];tr|B6VEZ2|B6VEZ2_HALDI Histone H2A OS=Haliotis discus discus PE=2 SV=1;Haliotis_sp_Tri_52307_c0_g1_i1;tr|B6RB38|B6RB38_HALDI Histone H2A OS=Haliotis discus discus PE=2 SV=1;Haliotis_sp_Tri_108347_c0_g1_i1;comp81268_c0_seq2_1 len=671 path=[649:0-389 103…	comp36515_c0_seq1_6 len=425 path=[403:0-378 782:379-424]	35	43	yes	no	2	0.003628	136.8	805890000			31
AGLVSQDVALR	NDAWSLAKAGLVSQDV	VSQDVALRTVEYLDGE	K	A	G	L	R	T	11	0	1127.63	Haliotis_sp_idb_20754_c0_g1_i1;comp105195_c0_seq12_2 len=3169 path=[15574:0-232 20956:233-689 4190:690-712 21235:713-716 4217:717-718 4219:719-1155 9049:1156-1796 9690:1797-1806 9700:1807-2415 10309:2416-2439 10333:2440-2444 10338:2445-2468 10362:2469-2657 10551:2658-2681 10575:2682-2733 10627:2734-2772 10666:2773-2877 10771:2878-2901 10795:2902-2922 10816:2923-2962 10856:2963-2986 10880:2987-298…	Haliotis_sp_idb_20754_c0_g1_i1	737	747	yes	no	2	8.0378e-06	141.71	463530000			15
AGSASSVFFPIVPASLGTIDVTVSAR	QTQTVHVKAGSASSVF	IDVTVSARSTLAADAL	K	A	G	A	R	S	26	0	2548.35	Haliotis_sp_Tri_105613_c0_g1_i1;comp32926_c1_seq1_1 len=528 path=[3185:0-527]	Haliotis_sp_Tri_105613_c0_g1_i1	844	869	yes	no	3	4.5842e-45	126.96	32990000			6
AGVLTLTVNVIR	TNEGSPFRAGVLTLTV	TLTVNVIRNTAPVFNP	R	A	G	I	R	N	12	0	1254.77	comp106997_c0_seq1_2 len=4332 path=[9723:0-82 4463:83-220 4601:221-411 4792:412-463 15133:464-519 4900:520-521 4902:522-566 4947:567-670 5051:671-738 5119:739-839 5220:840-1190 15436:1191-1203 15449:1204-1270 15505:1271-1351 5732:1352-1356 5737:1357-1369 5750:1370-1499 8781:1500-1536 15653:1537-1630 6011:1631-1647 6028:1648-2220 6601:2221-2440 15894:2441-2472 6853:2473-2730 16006:2731-2733 16009:…	comp106997_c0_seq1_2 len=4332 path=[9723:0-82 4463:83-220 4601:221-411 4792:412-463 15133:464-519 4900:520-521 4902:522-566 4947:567-670 5051:671-738 5119:739-839 5220:840-1190 15436:1191-1203 15449:1204-1270 15505:1271-1351 5732:1352-1356 5737:1357-1369 5750:1370-1499 8781:1500-1536 15653:1537-1630 6011:1631-1647 6028:1648-2220 6601:2221-2440 15894:2441-2472 6853:2473-2730 16006:2731-2733 16009:…	1090	1101	yes	no	2	0.0012327	105.46	1186800			1
AGVTTVNIK	LQVKITPKAGVTTVNI	GVTTVNIKNIEPEGCY	K	A	G	I	K	N	9	0	901.523	Haliotis_sp_idb_23519_c0_g1_i1;comp110183_c0_seq1_4 len=791 path=[1:0-790]	Haliotis_sp_idb_23519_c0_g1_i1	975	983	yes	no	2	0.029548	93.598	14151000			1
AGYYCCNTGCLNICVPK	CHSDRECKAGYYCCNT	CLNICVPKPKPGLCPA	K	A	G	P	K	P	17	0	2048.86	sp|P84811|PWAP_HALLA Perlwapin OS=Haliotis laevigata PE=1 SV=1	sp|P84811|PWAP_HALLA Perlwapin OS=Haliotis laevigata PE=1 SV=1	29	45	yes	yes	2	6.928e-09	106.38	53589000			3
AGYYCCNTGCLNICVPKPK	CHSDRECKAGYYCCNT	NICVPKPKPGLCPAIR	K	A	G	P	K	P	19	1	2274.01	sp|P84811|PWAP_HALLA Perlwapin OS=Haliotis laevigata PE=1 SV=1	sp|P84811|PWAP_HALLA Perlwapin OS=Haliotis laevigata PE=1 SV=1	29	47	yes	yes	3	1.0381e-06	79.837	115140000			4
AHTNAGMFIMSVGHVEYAMFCPR	CFCYCPHKAHTNAGMF	EYAMFCPRGLVWTQAK	K	A	H	P	R	G	23	0	2625.17	Haliotis_sp_idb_42414_c0_g1_i1;comp188351_c0_seq1_6 len=718 path=[1:0-717]	Haliotis_sp_idb_42414_c0_g1_i1	127	149	yes	no	3;4	8.7424e-20	84.946	1077700000	633;634;635		6
AHVYMSTRPK	EKRNGLPRAHVYMSTR	VYMSTRPKLAAPVTVI	R	A	H	P	K	L	10	1	1188.61	Haliotis_sp_Tri_91049_c0_g1_i1;comp93951_c0_seq1_3 len=2511 path=[2491:0-1214 3706:1215-1216 3708:1217-1250 3742:1251-1261 3753:1262-1597 4091:1598-1691 4185:1692-1748 6236:1749-1764 4258:1765-2365 4859:2366-2405 4899:2406-2510]	Haliotis_sp_Tri_91049_c0_g1_i1	331	340	yes	no	3	0.011731	80.755	1320400			1
AIADNVSDWSR	DVVFRQTKAIADNVSD	DNVSDWSRVVIAYEPV	K	A	I	S	R	V	11	0	1232.58	Haliotis_sp_Tri_27896_c0_g1_i1;comp90883_c0_seq1_3 len=1777 path=[1756:0-886 2643:887-888 2645:889-960 2717:961-1284 3041:1285-1288 3045:1289-1443 3201:1444-1543 4477:1544-1544 3302:1545-1554 3312:1555-1621 4524:1622-1626 3589:1627-1648 3406:1649-1649 3407:1650-1776]	Haliotis_sp_Tri_27896_c0_g1_i1	172	182	yes	no	2	0.018889	77.062	5181100			1
AICGGGDQCR	FHTLKECRAICGGGDQ	CGGGDQCRQRPDPGHC	R	A	I	C	R	Q	10	0	1092.44	Haliotis_sp_CLC_1047_c0_g1_i1;comp51373_c0_seq1_3 len=516 path=[494:0-83 578:84-515]	Haliotis_sp_CLC_1047_c0_g1_i1	75	84	yes	no	2	0.0039478	109.66	4056700			2
AICSFVYEAQPR	VYDNAGNKAICSFVYE	FVYEAQPRECPEWSLP	K	A	I	P	R	E	12	0	1439.69	comp104779_c0_seq1_6 len=7839 path=[24261:0-153 4384:154-1484 5715:1485-1493 5724:1494-2789 7020:2790-2797 7028:2798-3118 7349:3119-3122 7353:3123-4102 8333:4103-4106 8337:4107-4189 8420:4190-4217 8448:4218-6932 11163:6933-7716 11947:7717-7808 12039:7809-7823 12054:7824-7826 12057:7827-7838];comp104779_c0_seq2_4 len=9346 path=[2723:0-1 2725:2-31 2755:32-1660 4384:1661-2991 5715:2992-3000 5724:300…	comp104779_c0_seq1_6 len=7839 path=[24261:0-153 4384:154-1484 5715:1485-1493 5724:1494-2789 7020:2790-2797 7028:2798-3118 7349:3119-3122 7353:3123-4102 8333:4103-4106 8337:4107-4189 8420:4190-4217 8448:4218-6932 11163:6933-7716 11947:7717-7808 12039:7809-7823 12054:7824-7826 12057:7827-7838]	733	744	no	no	2	0.046347	63.091	12399000			1
AIDSTANMILMTK	CPLYVNKRAIDSTANM	ANMILMTKMAEMFAL_	R	A	I	T	K	M	13	0	1407.71	Haliotis_sp_CLC_12027_c0_g1_i1;Haliotis_sp_idb_54497_c0_g1_i1	Haliotis_sp_CLC_12027_c0_g1_i1	161	173	yes	no	2;3	1.2424e-06	119.25	1094400000	362;363		28
AIGLCAQGVR	LKPDEICKAIGLCAQG	GLCAQGVRAVKPKVSA	K	A	I	V	R	A	10	0	1043.55	Haliotis_sp_Tri_62946_c0_g1_i1;Haliotis_sp_idb_29553_c0_g1_i1;comp99065_c0_seq1_4 len=2210 path=[1:0-324 326:325-450 452:451-460 462:461-530 532:531-594 596:595-630 632:631-644 646:645-679 4616:680-720 722:721-755 4398:756-841 843:842-891 893:892-1008 1010:1009-1027 1029:1028-2068 6394:2069-2078 6405:2079-2209];Haliotis_sp_idb_29552_c0_g1_i1	Haliotis_sp_Tri_62946_c0_g1_i1	307	316	yes	no	2	0.023621	82.645	80043000			2
AIGPYSQAVIADK	VQATAAPKAIGPYSQA	SQAVIADKTMYISGQI	K	A	I	D	K	T	13	0	1331.71	Haliotis_sp_Tri_91048_c0_g1_i1;comp92274_c0_seq1_1 len=1763 path=[1:0-14 16:15-23 25:24-783 785:784-785 787:786-934 936:935-968 970:969-1509 1511:1510-1602 1604:1603-1682 4386:1683-1762]	Haliotis_sp_Tri_91048_c0_g1_i1	46	58	yes	no	2	0.0075779	75.483	22362000			2
AILGSVSQYVLNHSSIPVTIIPK	RGLGAFQRAILGSVSQ	IPVTIIPKKA______	R	A	I	P	K	K	23	0	2435.38	Haliotis_sp_Tri_129753_c0_g1_i1;comp102930_c0_seq1_5 len=2482 path=[1:0-245 247:246-278 280:279-294 296:295-442 444:443-462 8038:463-516 521:517-619 8120:620-636 5253:637-652 8145:653-741 5172:742-760 764:761-1008 8270:1009-1029 1033:1030-1105 1109:1106-1125 8321:1126-1152 1156:1153-1341 1345:1342-1358 1362:1359-1441 5058:1442-1490 1494:1491-1514 8477:1515-1535 1539:1536-1645 5572:1646-1649 1653:…	Haliotis_sp_Tri_129753_c0_g1_i1	124	146	yes	no	2;3	1.6563e-56	145.44	747180000			14
AILSVPAEFDAMQR	NLSAPVTKAILSVPAE	AEFDAMQRNYTIKAAA	K	A	I	Q	R	N	14	0	1546.78	Haliotis_sp_idb_2214_c0_g1_i1;comp106543_c0_seq12_5 len=1411 path=[3449:0-30 12683:31-58 3508:59-337 3787:338-349 17373:350-528 3978:529-529 3979:530-553 4003:554-889 4339:890-913 4363:914-1410];comp106543_c0_seq11_6 len=1451 path=[3409:0-23 14576:24-25 3435:26-39 3449:40-70 3480:71-98 3508:99-377 3787:378-389 17373:390-568 3978:569-569 3979:570-593 4003:594-929 4339:930-953 4363:954-1450];comp10…	Haliotis_sp_idb_2214_c0_g1_i1	172	185	yes	no	2	8.0354e-05	97.69	29544000	76		2
AILVDLEPGTMDSVR	TGGKYVPRAILVDLEP	PGTMDSVRSGPFGQIF	R	A	I	V	R	S	15	0	1614.83	Haliotis_sp_idb_23118_c0_g1_i1;comp109271_c0_seq1_3 len=1300 path=[1:0-1299];tr|B6RB84|B6RB84_HALDI Beta-tubulin (Fragment) OS=Haliotis discus discus PE=2 SV=1	Haliotis_sp_idb_23118_c0_g1_i1	63	77	yes	no	2	0.0011853	68.972	29336000	520		2
AINQGGLTSVAVR	YQVEYAFKAINQGGLT	GLTSVAVRGKDCAVIV	K	A	I	V	R	G	13	0	1284.71	comp205463_c0_seq1_5 len=574 path=[552:0-573];Haliotis_sp_idb_35864_c0_g1_i1;comp88207_c0_seq1_4 len=1165 path=[1:0-60 62:61-839 841:840-852 854:853-1037 1039:1038-1093 1095:1094-1164]	comp205463_c0_seq1_5 len=574 path=[552:0-573]	51	63	yes	no	2	0.023557	64.104	3884900			1
AINVDPLDDFIVR	RRQAVLQKAINVDPLD	PLDDFIVRRPVDPIGP	K	A	I	V	R	R	13	0	1485.78	Haliotis_sp_idb_19812_c0_g1_i1;Haliotis_sp_idb_19814_c0_g1_i1;comp71075_c0_seq1_5 len=836 path=[814:0-564 1379:565-835]	Haliotis_sp_idb_19812_c0_g1_i1	828	840	yes	no	2	5.5678e-06	119.39	34836000			5
AINYEIMQTTR	VYGDRLQKAINYEIMQ	YEIMQTTRMSLPG___	K	A	I	T	R	M	11	0	1338.66	Haliotis_sp_Tri_1743_c0_g1_i1;comp89145_c0_seq2_3 len=654 path=[1328:0-27 1356:28-167 1496:168-194 1523:195-206 1535:207-257 1586:258-313 1642:314-316 1645:317-321 1650:322-401 1730:402-455 1784:456-496 1825:497-511 1840:512-583 1912:584-595 1924:596-618 1947:619-653]	Haliotis_sp_Tri_1743_c0_g1_i1	234	244	yes	no	2;3	4.4072e-11	158.05	45373000000	742		157
AIPYVDIICFNR	NHHYNDDKAIPYVDII	VDIICFNRYYGWYSDT	K	A	I	N	R	Y	12	0	1479.75	comp93747_c0_seq2_4 len=2566 path=[1:0-650 7687:651-666 668:667-671 673:672-740 742:741-762 7770:763-779 781:780-801 803:802-805 807:806-1133 7854:1134-1134 1136:1135-1150 1152:1151-1185 1187:1186-1209 1211:1210-2464 2466:2465-2565];comp93747_c0_seq1_4 len=2572 path=[5760:0-558 6319:559-560 6321:561-672 668:673-677 673:678-746 742:747-768 7770:769-785 781:786-807 803:808-811 807:812-1139 7854:114…	comp93747_c0_seq2_4 len=2566 path=[1:0-650 7687:651-666 668:667-671 673:672-740 742:741-762 7770:763-779 781:780-801 803:802-805 807:806-1133 7854:1134-1134 1136:1135-1150 1152:1151-1185 1187:1186-1209 1211:1210-2464 2466:2465-2565]	480	491	yes	no	2	0.031684	66.267	29180000			2
AIQDSILSDDTLSR	ALMNNTNKAIQDSILS	LSDDTLSRLNVRIGSD	K	A	I	S	R	L	14	0	1532.77	comp107313_c0_seq1_3 len=23161 path=[1:0-25 27:26-687 689:688-1040 51643:1041-1124 47524:1125-1126 1128:1127-2114 2116:2115-2116 2118:2117-3775 3777:3776-4372 4374:4373-4408 4410:4409-4576 4578:4577-4644 4646:4645-4716 4718:4717-6321 6323:6322-6329 6331:6330-6457 6459:6458-7628 7630:7629-8470 8472:8471-10786 52568:10787-10788 52570:10789-10866 52600:10867-11006 52667:11007-11015 11017:11016-11017…	comp107313_c0_seq1_3 len=23161 path=[1:0-25 27:26-687 689:688-1040 51643:1041-1124 47524:1125-1126 1128:1127-2114 2116:2115-2116 2118:2117-3775 3777:3776-4372 4374:4373-4408 4410:4409-4576 4578:4577-4644 4646:4645-4716 4718:4717-6321 6323:6322-6329 6331:6330-6457 6459:6458-7628 7630:7629-8470 8472:8471-10786 52568:10787-10788 52570:10789-10866 52600:10867-11006 52667:11007-11015 11017:11016-11017…	7287	7300	yes	no	2	0.00011007	101.3	12551000			2
AIQKVHELLAAGR	SGGQNVPKAIQKVHEL	HELLAAGRGSVPKLGI	K	A	I	G	R	G	13	1	1404.82	Haliotis_sp_CLC_4146_c0_g1_i1;comp87152_c0_seq1_4 len=1152 path=[1:0-8 10:9-10 12:11-34 36:35-35 37:36-59 61:60-303 305:304-306 308:307-330 332:331-879 881:880-903 905:904-1151];Haliotis_sp_idb_7271_c0_g1_i1	Haliotis_sp_CLC_4146_c0_g1_i1	115	127	yes	no	3	1.2143e-06	121.56	185160000			18
AISLQFYDPPEIVITPLEESIR	IDGNFLLRAISLQFYD	TPLEESIRRMKDTTTS	R	A	I	I	R	R	22	0	2529.34	comp104605_c0_seq2_6 len=2335 path=[2313:0-312 2626:313-332 2646:333-432 2746:433-450 9175:451-481 2795:482-488 2802:489-638 9252:639-644 2958:645-660 2974:661-703 9278:704-706 4648:707-762 4704:763-779 3093:780-804 9350:805-805 3119:806-811 3125:812-818 9364:819-828 3142:829-875 3189:876-955 9397:956-977 9419:978-986 9428:987-990 3304:991-991 3305:992-1060 3374:1061-1062 9457:1063-1064 3378:1065…	Haliotis_sp_Tri_113162_c0_g1_i1	321	342	no	no	3	2.505e-18	108.5	35867000			4
AIVAIENPADVSVISSR	EKLLLAARAIVAIENP	DVSVISSRNTGQRAVL	R	A	I	S	R	N	17	0	1739.94	comp48021_c0_seq1_2 len=1014 path=[1:0-822 824:823-1013]	comp48021_c0_seq1_2 len=1014 path=[1:0-822 824:823-1013]	84	100	yes	yes	2	4.5152e-07	102.08	2447500			2
AIVVHAGTDDLGR	GRYSIIGRAIVVHAGT	AGTDDLGRGGDPSSKE	R	A	I	G	R	G	13	0	1322.69	Haliotis_sp_idb_40380_c0_g1_i1;comp89520_c0_seq1_4 len=1098 path=[1:0-97 99:98-99 101:100-141 143:142-154 156:155-551 553:552-920 922:921-921 2187:922-945 4135:946-1010 1012:1011-1097];Haliotis_sp_idb_46791_c0_g1_i1;Haliotis_sp_Tri_89477_c0_g1_i1;comp89520_c0_seq2_4 len=1113 path=[1:0-97 99:98-99 101:100-141 143:142-154 156:155-551 2743:552-719 2911:720-746 2938:747-1025 1012:1026-1112]	Haliotis_sp_idb_40380_c0_g1_i1	167	179	no	no	2;3	4.0262e-05	102.87	101920000			9
AKEDLPFDAHITVEK	EKLYHVIRAKEDLPFD	DAHITVEKYEEIIRRS	R	A	K	E	K	Y	15	1	1711.88	comp104997_c1_seq12_1 len=2269 path=[13643:0-13 13989:14-14 266:15-194 446:195-214 466:215-319 571:320-583 835:584-596 848:597-671 923:672-695 947:696-937 1189:938-957 14455:958-1023 14487:1024-1036 14500:1037-1066 1318:1067-1076 1328:1077-1116 1368:1117-1121 1373:1122-1179 1431:1180-1209 1461:1210-1220 1472:1221-1433 1685:1434-1436 1688:1437-1475 1727:1476-1540 1792:1541-1615 8001:1616-1647 1896…	comp104997_c1_seq12_1 len=2269 path=[13643:0-13 13989:14-14 266:15-194 446:195-214 466:215-319 571:320-583 835:584-596 848:597-671 923:672-695 947:696-937 1189:938-957 14455:958-1023 14487:1024-1036 14500:1037-1066 1318:1067-1076 1328:1077-1116 1368:1117-1121 1373:1122-1179 1431:1180-1209 1461:1210-1220 1472:1221-1433 1685:1434-1436 1688:1437-1475 1727:1476-1540 1792:1541-1615 8001:1616-1647 1896…	248	262	yes	no	3	0.0025287	62.055	8030900			1
AKFEELNMDLFR	DFSETLTRAKFEELNM	ELNMDLFRSTMKPVQR	R	A	K	F	R	S	12	1	1511.74	Haliotis_sp_Tri_2770_c0_g1_i1;comp99703_c0_seq1_2 len=2817 path=[2795:0-1060 3856:1061-1739 4535:1740-1764 4560:1765-1802 4598:1803-1812 4608:1813-1836 4632:1837-2307 5103:2308-2429 5225:2430-2816];comp136401_c0_seq1_5 len=2422 path=[2400:0-2421]	Haliotis_sp_Tri_2770_c0_g1_i1	336	347	yes	no	3	0.0057774	76.073	2233500	255		1
ALACDHSDKVTCACAER	PGTLWDHRALACDHSD	VTCACAERND______	R	A	L	E	R	N	17	1	1962.83	Haliotis_sp_idb_53451_c0_g1_i1	Haliotis_sp_idb_53451_c0_g1_i1	220	236	yes	yes	4	0.00022179	67.902	2526400			0
ALAPEYATAAK	APWCGHCKALAPEYAT	PEYATAAKTLASEGSG	K	A	L	A	K	T	11	0	1104.58	Haliotis_sp_idb_34907_c0_g1_i1;comp96713_c3_seq4_2 len=1246 path=[18995:0-132 19128:133-225 1019:226-251 25:252-295 69:296-306 80:307-875 22586:876-878 652:879-1245];Haliotis_sp_Tri_46701_c0_g1_i1	Haliotis_sp_idb_34907_c0_g1_i1	105	115	yes	no	2	0.040529	69.672	57679000			2
ALDNIATVLR	ASIMEISKALDNIATV	DNIATVLRNAKQSLNG	K	A	L	L	R	N	10	0	1084.62	Haliotis_sp_idb_26322_c0_g1_i1	Haliotis_sp_idb_26322_c0_g1_i1	196	205	yes	yes	2	0.0025025	119.53	246240000			21
ALDRDQTTQTELK	KEVVTKLRALDRDQTT	QTTQTELKQFVKDNIC	R	A	L	L	K	Q	13	1	1517.77	Haliotis_sp_Tri_62946_c0_g1_i1;Haliotis_sp_idb_29553_c0_g1_i1;comp99065_c0_seq1_4 len=2210 path=[1:0-324 326:325-450 452:451-460 462:461-530 532:531-594 596:595-630 632:631-644 646:645-679 4616:680-720 722:721-755 4398:756-841 843:842-891 893:892-1008 1010:1009-1027 1029:1028-2068 6394:2069-2078 6405:2079-2209];Haliotis_sp_idb_29552_c0_g1_i1	Haliotis_sp_Tri_62946_c0_g1_i1	142	154	yes	no	2;3	2.4652e-12	150.49	576330000			22
ALESPERPFLAILGGAK	KELNYFAKALESPERP	LAILGGAKVADK____	K	A	L	A	K	V	17	1	1767.99	comp118163_c0_seq1_4 len=717 path=[1:0-716]	comp118163_c0_seq1_4 len=717 path=[1:0-716]	219	235	yes	yes	3	3.667e-06	85.469	8863100			2
ALGSSILQLYAPDADGDTVR	EVIIDETRALGSSILQ	DADGDTVRYEVINYQA	R	A	L	V	R	Y	20	0	2061.04	Haliotis_sp_idb_1321_c0_g1_i1;comp107313_c0_seq1_1 len=23161 path=[1:0-25 27:26-687 689:688-1040 51643:1041-1124 47524:1125-1126 1128:1127-2114 2116:2115-2116 2118:2117-3775 3777:3776-4372 4374:4373-4408 4410:4409-4576 4578:4577-4644 4646:4645-4716 4718:4717-6321 6323:6322-6329 6331:6330-6457 6459:6458-7628 7630:7629-8470 8472:8471-10786 52568:10787-10788 52570:10789-10866 52600:10867-11006 52667…	Haliotis_sp_idb_1321_c0_g1_i1	1822	1841	yes	no	2	1.0281e-38	143.46	9707000			4
ALGSVITTIR	TETIFENRALGSVITT	GSVITTIRANDADRQP	R	A	L	I	R	A	10	0	1029.62	comp106997_c0_seq1_2 len=4332 path=[9723:0-82 4463:83-220 4601:221-411 4792:412-463 15133:464-519 4900:520-521 4902:522-566 4947:567-670 5051:671-738 5119:739-839 5220:840-1190 15436:1191-1203 15449:1204-1270 15505:1271-1351 5732:1352-1356 5737:1357-1369 5750:1370-1499 8781:1500-1536 15653:1537-1630 6011:1631-1647 6028:1648-2220 6601:2221-2440 15894:2441-2472 6853:2473-2730 16006:2731-2733 16009:…	comp106997_c0_seq1_2 len=4332 path=[9723:0-82 4463:83-220 4601:221-411 4792:412-463 15133:464-519 4900:520-521 4902:522-566 4947:567-670 5051:671-738 5119:739-839 5220:840-1190 15436:1191-1203 15449:1204-1270 15505:1271-1351 5732:1352-1356 5737:1357-1369 5750:1370-1499 8781:1500-1536 15653:1537-1630 6011:1631-1647 6028:1648-2220 6601:2221-2440 15894:2441-2472 6853:2473-2730 16006:2731-2733 16009:…	1226	1235	no	no	2	0.0034764	113.93	120540000			11
ALGYNNIFPGIR	RPGNNYLKALGYNNIF	NNIFPGIRDSSVFDPP	K	A	L	I	R	D	12	0	1333.71	comp49884_c0_seq1_4 len=375 path=[1:0-374]	comp49884_c0_seq1_4 len=375 path=[1:0-374]	56	67	no	no	2	0.00017382	112.13	17987000			2
ALHSFVYDGTNQR	VNSRTTARALHSFVYD	VYDGTNQRYLISSNRN	R	A	L	Q	R	Y	13	0	1506.72	Haliotis_sp_idb_19681_c0_g1_i1;Haliotis_sp_CLC_2860_c0_g1_i1	Haliotis_sp_idb_19681_c0_g1_i1	61	73	yes	no	2;3	3.5631e-29	211.38	38132000000			91
ALIRPCPDGTIFR	YYRMVHKRALIRPCPD	CPDGTIFREELCRCDY	R	A	L	F	R	E	13	1	1514.8	Haliotis_sp_idb_13357_c0_g1_i1;Haliotis_sp_idb_13358_c0_g1_i1	Haliotis_sp_idb_13357_c0_g1_i1	559	571	yes	no	3	5.4964e-12	145.29	143460000			14
ALLISTEMNK	LTTEVDLKALLISTEM	LISTEMNKIIDFVKGQ	K	A	L	N	K	I	10	0	1118.6	comp100163_c2_seq1_3 len=3661 path=[6689:0-1864 8554:1865-2809 11971:2810-2817 11979:2818-2821 9511:2822-3036 9726:3037-3044 9734:3045-3326 10016:3327-3660]	comp100163_c2_seq1_3 len=3661 path=[6689:0-1864 8554:1865-2809 11971:2810-2817 11979:2818-2821 9511:2822-3036 9726:3037-3044 9734:3045-3326 10016:3327-3660]	447	456	yes	yes	2	0.0063866	86.898	70355000	2		3
ALLPFLFR	DKPCEQFRALLPFLFR	ALLPFLFRYDYLQNER	R	A	L	F	R	Y	8	0	975.591	Haliotis_sp_idb_9026_c0_g1_i1;comp99181_c0_seq1_4 len=2094 path=[5612:0-33 92:34-57 116:58-89 148:90-208 267:209-228 287:229-292 6861:293-316 4243:317-349 6895:350-350 6896:351-352 6902:353-357 6907:358-358 6908:359-359 6909:360-360 6910:361-475 524:476-1171 1220:1172-1177 1226:1178-1204 1253:1205-1250 7055:1251-1855 1907:1856-2093];Haliotis_sp_idb_9027_c0_g1_i1	Haliotis_sp_idb_9026_c0_g1_i1	230	237	yes	no	2	0.041628	116.54	10303000			1
ALLTAIPQGK	FWKPPQIKALLTAIPQ	LTAIPQGKMIILDLIS	K	A	L	G	K	M	10	0	1010.61	comp105893_c0_seq20_6 len=3250 path=[14483:0-32 16318:33-35 16321:36-54 301:55-94 341:95-133 16455:134-136 383:137-184 431:185-234 16521:235-241 488:242-384 16628:385-405 652:406-426 16670:427-428 675:429-436 683:437-565 812:566-567 814:568-649 896:650-711 958:712-822 16780:823-832 16790:833-916 1163:917-925 1172:926-1447 16947:1448-1458 1705:1459-1459 1706:1460-1469 1716:1470-1483 1730:1484-1621…	comp105893_c0_seq20_6 len=3250 path=[14483:0-32 16318:33-35 16321:36-54 301:55-94 341:95-133 16455:134-136 383:137-184 431:185-234 16521:235-241 488:242-384 16628:385-405 652:406-426 16670:427-428 675:429-436 683:437-565 812:566-567 814:568-649 896:650-711 958:712-822 16780:823-832 16790:833-916 1163:917-925 1172:926-1447 16947:1448-1458 1705:1459-1459 1706:1460-1469 1716:1470-1483 1730:1484-1621…	384	393	yes	no	2	0.034823	77.192	54015000			2
ALMPEEIR	ILSRFLNRALMPEEIR	ALMPEEIRKQDALNVL	R	A	L	I	R	K	8	0	957.495	Haliotis_sp_idb_20754_c0_g1_i1;comp105195_c0_seq12_2 len=3169 path=[15574:0-232 20956:233-689 4190:690-712 21235:713-716 4217:717-718 4219:719-1155 9049:1156-1796 9690:1797-1806 9700:1807-2415 10309:2416-2439 10333:2440-2444 10338:2445-2468 10362:2469-2657 10551:2658-2681 10575:2682-2733 10627:2734-2772 10666:2773-2877 10771:2878-2901 10795:2902-2922 10816:2923-2962 10856:2963-2986 10880:2987-298…	Haliotis_sp_idb_20754_c0_g1_i1	909	916	no	no	2	0.032775	95.531	72371000			1
ALPGGNPCFPISVPPNDPFFVGR	GAAAFAARALPGGNPC	NDPFFVGRTCLSFTRS	R	A	L	G	R	T	23	0	2454.22	Haliotis_sp_idb_25746_c0_g1_i1;Haliotis_sp_idb_25748_c0_g1_i1	Haliotis_sp_idb_25746_c0_g1_i1	205	227	yes	no	2;3	5.2406e-20	87.388	1487500000			23
ALPVTVPAQSEPTAR	GAIPSKSRALPVTVPA	AQSEPTARSSIKLTRP	R	A	L	A	R	S	15	0	1535.83	Haliotis_sp_CLC_73_c0_g1_i1	Haliotis_sp_CLC_73_c0_g1_i1	521	535	yes	yes	2;3	1.9219e-05	103.83	593190000			31
ALQEGIYAHPLYSAQR	EDGQDPPRALQEGIYA	HPLYSAQRYRQPRYPP	R	A	L	Q	R	Y	16	0	1815.93	Haliotis_sp_idb_41781_c0_g1_i1;Haliotis_sp_idb_41783_c0_g1_i1	Haliotis_sp_idb_41781_c0_g1_i1	297	312	yes	no	3	1.6266e-05	83.54	66816000			1
ALSMDDIETADAHDIK	LVLPHFAKALSMDDIE	TADAHDIKLHLANAGN	K	A	L	I	K	L	16	0	1743.8	Haliotis_sp_idb_5896_c0_g1_i1	Haliotis_sp_idb_5896_c0_g1_i1	600	615	yes	yes	3	3.2596e-13	116.78	667050000	658		16
ALSPSSSSSVASSK	NLPQAILKALSPSSSS	SSSVASSKPATATVTV	K	A	L	S	K	P	14	0	1293.64	Haliotis_sp_CLC_73_c0_g1_i1	Haliotis_sp_CLC_73_c0_g1_i1	426	439	yes	yes	2	0.0027052	76.759	6245700			2
ALSPSSSSSVASSKPATATVTVK	NLPQAILKALSPSSSS	ATATVTVKRAPASPAT	K	A	L	V	K	R	23	1	2162.14	Haliotis_sp_CLC_73_c0_g1_i1	Haliotis_sp_CLC_73_c0_g1_i1	426	448	yes	yes	3	6.6209e-15	88.09	137280000			5
ALTPAASVTASVTSSAK	TSTPATAKALTPAASV	ASVTSSAKAKASAAKE	K	A	L	A	K	A	17	0	1560.84	Haliotis_sp_Tri_108584_c0_g1_i1	Haliotis_sp_Tri_108584_c0_g1_i1	68	84	yes	yes	2;3	8.4618e-10	112.34	1532100000			72
ALTSEYLDCDKER	GPNIYPGKALTSEYLD	YLDCDKERTRNMKVCL	K	A	L	E	R	T	13	1	1598.72	Haliotis_sp_idb_1745_c0_g1_i1;Haliotis_sp_CLC_2232_c0_g1_i1;comp170175_c0_seq1_6 len=323 path=[1:0-322]	Haliotis_sp_idb_1745_c0_g1_i1	332	344	yes	no	2;3	3.978e-15	155.66	661190000			11
ALYFIVYDGINER	VNSTSTLRALYFIVYD	VYDGINERYLITGDRN	R	A	L	E	R	Y	13	0	1571.8	Haliotis_sp_idb_22001_c0_g1_i1;Haliotis_sp_idb_22004_c0_g1_i1	Haliotis_sp_idb_22001_c0_g1_i1	74	86	yes	no	2;3	7.5726e-10	154.28	6392800000			198
ALYFIVYDGVNDR	VNSTTTMRALYFIVYD	VYDGVNDRYLVSGDRS	R	A	L	D	R	Y	13	0	1543.77	Haliotis_sp_Tri_31898_c0_g1_i1;Haliotis_sp_idb_24481_c0_g1_i1	Haliotis_sp_Tri_31898_c0_g1_i1	43	55	no	no	2;3	5.9453e-08	134.99	7651900000			265
ALYFIVYDGVNDRYLVSGDR	VNSTTTMRALYFIVYD	RYLVSGDRSNNKFVGT	R	A	L	D	R	S	20	1	2334.16	Haliotis_sp_Tri_31898_c0_g1_i1;Haliotis_sp_idb_24481_c0_g1_i1	Haliotis_sp_Tri_31898_c0_g1_i1	43	62	no	no	3	6.9274e-05	61.477	8149000			2
ALYVIIYDGVNQR	VNSTTTLRALYVIIYD	IYDGVNQRYLITGDRS	R	A	L	Q	R	Y	13	0	1522.81	Haliotis_sp_Tri_31892_c0_g1_i1;comp22593_c0_seq1_3 len=735 path=[1:0-734];Haliotis_sp_CLC_1876_c0_g1_i1	Haliotis_sp_Tri_31892_c0_g1_i1	43	55	no	no	2;3	5.6525e-13	155.48	14323000000			1013
ALYYIVYDGPNQR	ANSTTRMRALYYIVYD	VYDGPNQRYLITGDRL	R	A	L	Q	R	Y	13	0	1570.78	Haliotis_sp_idb_40080_c0_g1_i1	Haliotis_sp_idb_40080_c0_g1_i1	33	45	yes	yes	2;3	3.9862e-17	164.04	4634900000			75
AMAQAEHNPQNTLYDAK	EGVVVGFKAMAQAEHN	QNTLYDAKRFIGKVYR	K	A	M	A	K	R	17	0	1900.87	Haliotis_sp_idb_2214_c0_g1_i1;comp106543_c0_seq12_5 len=1411 path=[3449:0-30 12683:31-58 3508:59-337 3787:338-349 17373:350-528 3978:529-529 3979:530-553 4003:554-889 4339:890-913 4363:914-1410];comp106543_c0_seq11_6 len=1451 path=[3409:0-23 14576:24-25 3435:26-39 3449:40-70 3480:71-98 3508:99-377 3787:378-389 17373:390-568 3978:569-569 3979:570-593 4003:594-929 4339:930-953 4363:954-1450];comp10…	Haliotis_sp_idb_2214_c0_g1_i1	84	100	yes	no	3	1.9286e-05	78.95	20693000	77		1
AMDALSVR	FNTLVVLKAMDALSVR	AMDALSVRIDYEFGGR	K	A	M	V	R	I	8	0	861.438	Haliotis_sp_Tri_111928_c0_g1_i1;comp64272_c0_seq1_3 len=1172 path=[1150:0-1147 2298:1148-1171]	Haliotis_sp_Tri_111928_c0_g1_i1	214	221	yes	no	2	0.012939	124.98	4661300000			14
AMDCAYDLAR	ELRGKNPKAMDCAYDL	DCAYDLARQQLQPFNR	K	A	M	A	R	Q	10	0	1184.5	Haliotis_sp_CLC_1545_c0_g1_i1;Haliotis_sp_Tri_35761_c0_g1_i1;Haliotis_sp_Tri_35760_c0_g1_i1	Haliotis_sp_CLC_1545_c0_g1_i1	258	267	yes	no	2	0.0022334	102.52	62342000	375		7
AMDQFIEALSQK	FYDPTRLKAMDQFIEA	FIEALSQKDDVYILTI	K	A	M	Q	K	D	12	0	1379.68	Haliotis_sp_idb_6290_c0_g1_i1	Haliotis_sp_idb_6290_c0_g1_i1	291	302	yes	yes	2	1.2718e-06	134.56	60255000	669		9
AMSIMNSFVNDIFER	PDTGISSKAMSIMNSF	FVNDIFERIAAEASRL	K	A	M	E	R	I	15	0	1772.82	comp114698_c0_seq1_3 len=444 path=[1:0-443]	comp114698_c0_seq1_3 len=444 path=[1:0-443]	54	68	yes	yes	2	7.1766e-05	86.497	8812200	114;115		1
AMSTQNSGMSESQLLTVAFETAFK	FLMQAIDRAMSTQNSG	VAFETAFKRMQALRFP	R	A	M	F	K	R	24	0	2577.21	Haliotis_sp_Tri_18127_c0_g1_i1	Haliotis_sp_Tri_18127_c0_g1_i1	224	247	yes	yes	3	8.937e-105	206.85	54138000	751;752		5
AMYDWEQATCIR	SDIMLFERAMYDWEQA	WEQATCIRFKMATSSD	R	A	M	I	R	F	12	0	1542.66	Haliotis_sp_idb_18707_c0_g1_i1;Haliotis_sp_Tri_133115_c0_g1_i1	Haliotis_sp_idb_18707_c0_g1_i1	369	380	yes	no	2	0.00074122	99.5	23281000	498		1
AMYKPGQQVK	SIFIQTDKAMYKPGQQ	YKPGQQVKFRVVAVYP	K	A	M	V	K	F	10	1	1148.6	comp101644_c1_seq1_1 len=1326 path=[6320:0-664 6985:665-668 6989:669-1293 7614:1294-1325]	comp101644_c1_seq1_1 len=1326 path=[6320:0-664 6985:665-668 6989:669-1293 7614:1294-1325]	178	187	no	no	2;3	0.013439	115.71	23627000			2
AMYKPGQTVNFR	SILIQTDKAMYKPGQT	PGQTVNFRAFAMFPDM	K	A	M	F	R	A	12	1	1410.71	Haliotis_sp_Tri_105613_c0_g1_i1;comp59338_c0_seq1_5 len=1104 path=[1:0-1103]	Haliotis_sp_Tri_105613_c0_g1_i1	122	133	yes	no	2;3	7.8263e-05	111.52	436740000	694		15
ANCALQIGR	AFLGNIQRANCALQIG	NCALQIGRGTNFANFR	R	A	N	G	R	G	9	0	1001.51	Haliotis_sp_idb_25730_c0_g1_i1;Haliotis_sp_idb_25731_c0_g1_i1	Haliotis_sp_idb_25730_c0_g1_i1	744	752	yes	no	2	0.014609	106.91	19164000			6
ANDILPVR	PEYERTRRANDILPVR	ANDILPVRSPTMAGGL	R	A	N	V	R	S	8	0	896.508	Haliotis_sp_idb_5674_c0_g1_i1;comp104092_c0_seq1_6 len=3885 path=[1:0-41 43:42-242 244:243-569 11294:570-584 8268:585-585 10817:586-609 616:610-894 901:895-942 949:943-973 980:974-998 1005:999-1044 1051:1045-1069 1076:1070-1143 1150:1144-1167 1174:1168-1345 1352:1346-1667 1674:1668-1691 1698:1692-1712 1719:1713-1736 1743:1737-1760 1767:1761-1784 1791:1785-1847 8269:1848-1871 1878:1872-1997 2004:1…	Haliotis_sp_idb_5674_c0_g1_i1	357	364	yes	no	2	0.044719	114.5	74711000			2
ANINVVLEPEAK	EPAPTVVRANINVVLE	VVLEPEAKSALILSGA	R	A	N	A	K	S	12	0	1295.71	Haliotis_sp_idb_17014_c0_g1_i1	Haliotis_sp_idb_17014_c0_g1_i1	30	41	yes	yes	2;3	1.5684e-06	138.45	2015200000			10
ANIPTDAESINLQADGFNTHAYR	KTGLAEVKANIPTDAE	GFNTHAYRYASKSHSP	K	A	N	Y	R	Y	23	0	2517.19	comp101644_c0_seq2_4 len=5041 path=[1:0-618 620:619-713 715:714-1166 1168:1167-1220 1222:1221-2965 2967:2966-5040]	comp101644_c0_seq2_4 len=5041 path=[1:0-618 620:619-713 715:714-1166 1168:1167-1220 1222:1221-2965 2967:2966-5040]	98	120	no	no	3	3.6576e-22	104.18	105910000			9
ANLGTLGLSGAAR	TAFLCGVKANLGTLGL	LGLSGAARRGDCSSAK	K	A	N	A	R	R	13	0	1199.66	Haliotis_sp_idb_35093_c0_g1_i1;comp95608_c0_seq1_6 len=2002 path=[5207:0-14 77:15-206 269:207-215 278:216-424 487:425-440 503:441-502 565:503-536 599:537-585 5333:586-622 685:623-629 692:630-1091 5413:1092-1099 4341:1100-1109 1172:1110-1153 4249:1154-1173 1236:1174-2001]	Haliotis_sp_idb_35093_c0_g1_i1	117	129	yes	no	2	0.00026873	82.069	0			1
ANMYYLPPGAAPFRPVPSPGR	APLPYTPRANMYYLPP	RPVPSPGRHPQTLPPG	R	A	N	G	R	H	21	1	2257.15	Haliotis_sp_idb_34528_c0_g1_i1	Haliotis_sp_idb_34528_c0_g1_i1	161	181	yes	yes	3	1.1258e-06	65.423	1025600	615		1
ANNLIEILQK	PPPINYARANNLIEIL	NLIEILQKFNLTSYIK	R	A	N	Q	K	F	10	0	1154.67	comp107245_c0_seq1_5 len=10256 path=[26608:0-0 12199:1-605 12804:606-1785 28185:1786-1789 28189:1790-1846 14045:1847-1870 14069:1871-2058 14257:2059-2082 14281:2083-2132 14331:2133-2140 14339:2141-3214 15413:3215-3432 15631:3433-3445 15644:3446-5546 17745:5547-6331 22719:6332-6335 18534:6336-6491 18690:6492-6495 18694:6496-7126 19325:7127-7703 29084:7704-7721 19920:7722-7740 19939:7741-8125 20324…	comp107245_c0_seq1_5 len=10256 path=[26608:0-0 12199:1-605 12804:606-1785 28185:1786-1789 28189:1790-1846 14045:1847-1870 14069:1871-2058 14257:2059-2082 14281:2083-2132 14331:2133-2140 14339:2141-3214 15413:3215-3432 15631:3433-3445 15644:3446-5546 17745:5547-6331 22719:6332-6335 18534:6336-6491 18690:6492-6495 18694:6496-7126 19325:7127-7703 29084:7704-7721 19920:7722-7740 19939:7741-8125 20324…	1316	1325	yes	no	2	0.0011556	129.85	47159000			6
ANNVEIKLPYK	VGKTLYARANNVEIKL	VEIKLPYKIGKWNSVK	R	A	N	Y	K	I	11	1	1287.72	Haliotis_sp_CLC_303_c0_g1_i1	Haliotis_sp_CLC_303_c0_g1_i1	645	655	yes	yes	3	0.017126	66.56	5450700			1
ANPAYGEAPYVK	NAQIIIDKANPAYGEA	YGEAPYVKQYATCGEA	K	A	N	V	K	Q	12	0	1278.62	Haliotis_sp_Tri_123826_c0_g1_i1	Haliotis_sp_Tri_123826_c0_g1_i1	106	117	yes	yes	2	0.020627	71.176	46650000			3
ANQCEAAHCIPCIVR	PISHCDYRANQCEAAH	HCIPCIVRYPSCKGLP	R	A	N	V	R	Y	15	0	1797.81	Haliotis_sp_Tri_109450_c0_g1_i1;comp101252_c0_seq3_2 len=1445 path=[12575:0-38 12614:39-47 12623:48-159 12735:160-162 12738:163-166 12742:167-571 13147:572-810 13386:811-817 13393:818-863 13439:864-947 13523:948-949 13525:950-1444];comp101252_c0_seq1_2 len=1553 path=[18161:0-28 18190:29-80 10039:81-104 10063:105-130 10089:131-245 10204:246-361 10320:362-385 17735:386-679 13147:680-918 13386:919-9…	Haliotis_sp_Tri_109450_c0_g1_i1	160	174	yes	no	3	7.4214e-06	100.22	131110000			6
ANQLLQSPLADVLSR	VVALGGSRANQLLQSP	PLADVLSRNVPVYFTT	R	A	N	S	R	N	15	0	1623.89	Haliotis_sp_idb_18725_c0_g1_i1	Haliotis_sp_idb_18725_c0_g1_i1	466	480	yes	yes	2;3	1.6654e-28	196.18	22865000000			86
ANSINNLAGR	ASASASARANSINNLA	SINNLAGRLSSLVDAS	R	A	N	G	R	L	10	0	1028.54	Haliotis_sp_Tri_107535_c0_g1_i1;Haliotis_sp_CLC_21_c0_g1_i1	Haliotis_sp_Tri_107535_c0_g1_i1	30	39	yes	no	2	5.2001e-07	156.83	859110000			31
ANVAVIYGLK	RINFSTNRANVAVIYG	VAVIYGLKYNTSSKES	R	A	N	L	K	Y	10	0	1046.61	comp104779_c0_seq1_6 len=7839 path=[24261:0-153 4384:154-1484 5715:1485-1493 5724:1494-2789 7020:2790-2797 7028:2798-3118 7349:3119-3122 7353:3123-4102 8333:4103-4106 8337:4107-4189 8420:4190-4217 8448:4218-6932 11163:6933-7716 11947:7717-7808 12039:7809-7823 12054:7824-7826 12057:7827-7838];comp104779_c0_seq2_4 len=9346 path=[2723:0-1 2725:2-31 2755:32-1660 4384:1661-2991 5715:2992-3000 5724:300…	comp104779_c0_seq1_6 len=7839 path=[24261:0-153 4384:154-1484 5715:1485-1493 5724:1494-2789 7020:2790-2797 7028:2798-3118 7349:3119-3122 7353:3123-4102 8333:4103-4106 8337:4107-4189 8420:4190-4217 8448:4218-6932 11163:6933-7716 11947:7717-7808 12039:7809-7823 12054:7824-7826 12057:7827-7838]	111	120	no	no	2	0.012004	90.15	31398000			3
ANVNFLTADGSK	STQLLHEKANVNFLTA	FLTADGSKFTHPLHHI	K	A	N	S	K	F	12	0	1235.61	Haliotis_sp_Tri_88331_c0_g1_i1;comp101550_c1_seq1_3 len=2684 path=[2888:0-1014 3903:1015-1703 15176:1704-1706 4595:1707-1802 4691:1803-1898 15270:1899-1899 4788:1900-1901 4790:1902-2034 4923:2035-2062 10588:2063-2111 5000:2112-2247 5136:2248-2262 5151:2263-2395 5284:2396-2405 5294:2406-2560 5449:2561-2590 5479:2591-2683]	Haliotis_sp_Tri_88331_c0_g1_i1	317	328	yes	no	2	0.00020298	110.31	57565000			4
ANVNINSVEPVK	AQVDPEIKANVNINSV	INSVEPVKGAQAETNL	K	A	N	V	K	G	12	0	1282.69	Haliotis_sp_idb_43368_c0_g1_i1	Haliotis_sp_idb_43368_c0_g1_i1	83	94	yes	yes	2	1.5684e-06	138.45	261280000			18
APATQACFDK	LCDLDEFKAPATQACF	ATQACFDKNLLVIEDI	K	A	P	D	K	N	10	0	1107.5	Haliotis_sp_idb_39663_c0_g1_i1	Haliotis_sp_idb_39663_c0_g1_i1	16	25	yes	yes	2	4.2273e-07	164.64	20474000			2
APCDPIVTCVGDTTLTGK	VQRVQCFRAPCDPIVT	GDTTLTGKSGECPRVT	R	A	P	G	K	S	18	0	1903.9	Haliotis_sp_idb_45304_c0_g1_i1	Haliotis_sp_idb_45304_c0_g1_i1	239	256	yes	yes	2;3	2.448e-29	143.46	112940000			18
APCDYIIGHCIGR	CGLRPEPKAPCDYIIG	IIGHCIGREKCIPCEA	K	A	P	G	R	E	13	0	1530.71	Haliotis_sp_idb_1745_c0_g1_i1;Haliotis_sp_CLC_2232_c0_g1_i1	Haliotis_sp_idb_1745_c0_g1_i1	296	308	yes	no	3	3.5556e-06	112.84	228210000			11
APDFIFYAPR	VIKPIDKKAPDFIFYA	DFIFYAPRLRICKRIL	K	A	P	P	R	L	10	0	1195.6	Haliotis_sp_idb_18822_c0_g1_i1;comp92750_c0_seq3_1 len=4082 path=[4060:0-91 4152:92-814 4875:815-836 4897:837-1812 10530:1813-1814 5875:1815-2017 6078:2018-2985 7046:2986-3256 10594:3257-3259 10597:3260-3658 7719:3659-4081];comp92750_c0_seq5_1 len=4247 path=[4060:0-91 8326:92-256 4152:257-979 4875:980-1001 4897:1002-1977 10530:1978-1979 5875:1980-2182 6078:2183-3150 7046:3151-3421 10594:3422-3424…	Haliotis_sp_idb_18822_c0_g1_i1	264	273	yes	no	2	0.0011556	129.85	152260000			25
APFGVTLR	MNHYDGNRAPFGVTLR	APFGVTLRQQWFSHFI	R	A	P	L	R	Q	8	0	859.492	Haliotis_sp_Tri_107502_c0_g1_i1	Haliotis_sp_Tri_107502_c0_g1_i1	740	747	yes	yes	2	0.017123	145.34	2055500000			7
APLGFNMHAGWFYDPTR	NRYYEGNRAPLGFNMH	GWFYDPTRLKAMDQFI	R	A	P	T	R	L	17	0	1978.91	Haliotis_sp_idb_6290_c0_g1_i1	Haliotis_sp_idb_6290_c0_g1_i1	272	288	yes	yes	3	0.0002965	66.022	12660000	670		1
APLHPFNYETVNEDEFTR	CAGDRLMKAPLHPFNY	VNEDEFTRTNSYPNIV	K	A	P	T	R	T	18	0	2178	Haliotis_sp_CLC_1545_c0_g1_i1;Haliotis_sp_Tri_35761_c0_g1_i1;comp98763_c0_seq3_3 len=4694 path=[1:0-2312 2317:2313-2630 2635:2631-2638 2643:2639-3453 11360:3454-3485 3490:3486-3971 3976:3972-4028 4033:4029-4066 4071:4067-4099 4104:4100-4241 4246:4242-4257 4262:4258-4323 4328:4324-4324 4329:4325-4343 15062:4344-4361 15080:4362-4363 15082:4364-4420 15148:4421-4425 15153:4426-4427 15155:4428-4454 15…	Haliotis_sp_CLC_1545_c0_g1_i1	3171	3188	yes	no	3	5.6099e-15	113.8	665580000			25
APLPFPDPSTQNAALWGK	HPGPFPARAPLPFPDP	QNAALWGKDPFQITPP	R	A	P	G	K	D	18	0	1908.97	Haliotis_sp_idb_20008_c0_g1_i1;Haliotis_sp_CLC_363_c0_g1_i1	Haliotis_sp_idb_20008_c0_g1_i1	447	464	yes	no	2;3	4.7655e-33	147.17	89964000			15
APLPSHLSQNEVSSDK	IIPVQLARAPLPSHLS	QNEVSSDKSVVGEKAS	R	A	P	D	K	S	16	0	1707.84	Haliotis_sp_idb_36583_c0_g1_i1	Haliotis_sp_idb_36583_c0_g1_i1	251	266	yes	yes	2;3	2.4638e-135	283.49	18227000000			50
APLPSHLSQNEVSSDKSVVGEK	IIPVQLARAPLPSHLS	DKSVVGEKASASSGSG	R	A	P	E	K	A	22	1	2307.17	Haliotis_sp_idb_36583_c0_g1_i1	Haliotis_sp_idb_36583_c0_g1_i1	251	272	yes	yes	3;4	3.3602e-25	120.41	68088000			6
APLWEAGLR	REIDAIARAPLWEAGL	PLWEAGLRYLHGTGHG	R	A	P	L	R	Y	9	0	1011.55	Haliotis_sp_idb_30235_c0_g1_i1;Haliotis_sp_idb_30234_c0_g1_i1;comp101142_c0_seq1_1 len=2799 path=[2777:0-207 2985:208-218 7751:219-362 3140:363-372 3150:373-648 3426:649-1106 3884:1107-1128 3906:1129-1158 3936:1159-1171 3949:1172-1385 4163:1386-1768 4546:1769-1826 4604:1827-2314 8265:2315-2334 5112:2335-2350 5128:2351-2357 5135:2358-2422 5730:2423-2440 5218:2441-2501 5869:2502-2535 5313:2536-2798…	Haliotis_sp_idb_30235_c0_g1_i1	541	549	yes	no	2	0.044297	85.676	62080000			1
APNPINCAQYINCAPSQPQIIECGYPR	CQTYPGKRAPNPINCA	IIECGYPRLFNGSVCI	R	A	P	P	R	L	27	0	3130.44	Haliotis_sp_idb_1745_c0_g1_i1;Haliotis_sp_CLC_2232_c0_g1_i1	Haliotis_sp_idb_1745_c0_g1_i1	1651	1677	yes	no	3	2.2312e-15	78.451	38519000			5
APNSVSHGYPHR	YSLPQSGKAPNSVSHG	VSHGYPHRGYPYPGPY	K	A	P	H	R	G	12	0	1320.63	Haliotis_sp_Tri_73035_c0_g1_i1	Haliotis_sp_Tri_73035_c0_g1_i1	453	464	yes	yes	3;4	4.0893e-05	106.67	28578000			8
APQPANVDITVDR	AIDGSGVRAPQPANVD	NVDITVDRNLFPPVFI	R	A	P	D	R	N	13	0	1394.72	Haliotis_sp_idb_1321_c0_g1_i1;comp107313_c0_seq1_1 len=23161 path=[1:0-25 27:26-687 689:688-1040 51643:1041-1124 47524:1125-1126 1128:1127-2114 2116:2115-2116 2118:2117-3775 3777:3776-4372 4374:4373-4408 4410:4409-4576 4578:4577-4644 4646:4645-4716 4718:4717-6321 6323:6322-6329 6331:6330-6457 6459:6458-7628 7630:7629-8470 8472:8471-10786 52568:10787-10788 52570:10789-10866 52600:10867-11006 52667…	Haliotis_sp_idb_1321_c0_g1_i1	1051	1063	yes	no	2	1.5531e-06	124.07	82454000			7
APTAAVAPTVAPATGAQSLPIYR	SGPAASAKAPTAAVAP	AQSLPIYRPRQPATKP	K	A	P	Y	R	P	23	0	2222.21	Haliotis_sp_idb_14094_c0_g1_i1;Haliotis_sp_idb_14082_c0_g1_i1;Haliotis_sp_idb_14091_c0_g1_i1;comp85564_c0_seq1_5 len=727 path=[705:0-332 1640:333-341 1047:342-407 1113:408-408 1114:409-430 2057:431-624 1560:625-633 1339:634-726]	Haliotis_sp_idb_14094_c0_g1_i1	31	53	yes	no	3	3.7057e-39	131.09	77784000			5
APTAAVAPTVAPATGAQSLPIYRPR	SGPAASAKAPTAAVAP	SLPIYRPRQPATKPAV	K	A	P	P	R	Q	25	1	2475.36	Haliotis_sp_idb_14094_c0_g1_i1;Haliotis_sp_idb_14082_c0_g1_i1;Haliotis_sp_idb_14091_c0_g1_i1;comp85564_c0_seq1_5 len=727 path=[705:0-332 1640:333-341 1047:342-407 1113:408-408 1114:409-430 2057:431-624 1560:625-633 1339:634-726]	Haliotis_sp_idb_14094_c0_g1_i1	31	55	yes	no	3;4	2.1895e-53	150.91	1577500000			38
APTIEFEPGVHDGGK	ELPSDSFKAPTIEFEP	PGVHDGGKHDGGHHDD	K	A	P	G	K	H	15	0	1552.75	Haliotis_sp_CLC_1545_c0_g1_i1;Haliotis_sp_Tri_35761_c0_g1_i1;comp98763_c0_seq3_3 len=4694 path=[1:0-2312 2317:2313-2630 2635:2631-2638 2643:2639-3453 11360:3454-3485 3490:3486-3971 3976:3972-4028 4033:4029-4066 4071:4067-4099 4104:4100-4241 4246:4242-4257 4262:4258-4323 4328:4324-4324 4329:4325-4343 15062:4344-4361 15080:4362-4363 15082:4364-4420 15148:4421-4425 15153:4426-4427 15155:4428-4454 15…	Haliotis_sp_CLC_1545_c0_g1_i1	2910	2924	yes	no	3	0.00029953	73.296	13876000			2
APTSGPPAGVDPSK	PYGTQGIRAPTSGPPA	PAGVDPSKIRYFGQQT	R	A	P	S	K	I	14	0	1279.64	Haliotis_sp_idb_17014_c0_g1_i1;Haliotis_sp_idb_17016_c0_g1_i1;Haliotis_sp_Tri_15512_c0_g1_i1	Haliotis_sp_idb_17014_c0_g1_i1	483	496	yes	no	2	2.158e-15	136.83	1047500000			19
APVFITVLSQGK	SVIPADLRAPVFITVL	ITVLSQGKSEDFDKML	R	A	P	G	K	S	12	0	1258.73	Haliotis_sp_idb_791_c0_g1_i1	Haliotis_sp_idb_791_c0_g1_i1	812	823	yes	yes	2	0.034299	65.179	11704000			1
APVFNTPTYSAR	VNVTRNLRAPVFNTPT	NTPTYSARILETINFG	R	A	P	A	R	I	12	0	1322.66	Haliotis_sp_idb_1321_c0_g1_i1;comp107313_c0_seq1_1 len=23161 path=[1:0-25 27:26-687 689:688-1040 51643:1041-1124 47524:1125-1126 1128:1127-2114 2116:2115-2116 2118:2117-3775 3777:3776-4372 4374:4373-4408 4410:4409-4576 4578:4577-4644 4646:4645-4716 4718:4717-6321 6323:6322-6329 6331:6330-6457 6459:6458-7628 7630:7629-8470 8472:8471-10786 52568:10787-10788 52570:10789-10866 52600:10867-11006 52667…	Haliotis_sp_idb_1321_c0_g1_i1	1381	1392	yes	no	2	1.92e-06	136.96	28696000			3
APVLNDDKTTYIVR	NNAQIFVKAPVLNDDK	DKTTYIVRVRAADGGI	K	A	P	V	R	V	14	1	1603.86	Haliotis_sp_idb_1321_c0_g1_i1	Haliotis_sp_idb_1321_c0_g1_i1	2834	2847	yes	yes	3	9.9268e-07	106.58	32233000			2
AQAATPGGDTIFGK	________________	GGDTIFGKIIRGEIPT	K	A	Q	G	K	I	14	0	1332.67	Haliotis_sp_Tri_110769_c0_g1_i1;comp102102_c1_seq1_6 len=848 path=[4234:0-520 4755:521-544 4779:545-847]	Haliotis_sp_Tri_110769_c0_g1_i1	7	20	yes	no	2	6.9367e-07	113.76	10545000			1
AQAEANIR	RKALGKLKAQAEANIR	AQAEANIRAFSQALAA	K	A	Q	I	R	A	8	0	871.451	Haliotis_sp_CLC_303_c0_g1_i1;Haliotis_sp_Tri_125184_c0_g1_i1	Haliotis_sp_CLC_303_c0_g1_i1	88	95	yes	no	2	0.037205	119.41	2470600			1
AQAQTMLQSQVQK	GMTQAQARAQAQTMLQ	MLQSQVQKRLQAQANA	R	A	Q	Q	K	R	13	0	1459.75	Haliotis_sp_CLC_1125_c0_g1_i1	Haliotis_sp_CLC_1125_c0_g1_i1	784	796	yes	yes	2	3.2188e-13	154.28	10991000	360		3
AQEFFAVDSR	CEISGTAKAQEFFAVD	EFFAVDSRTCLLTLKK	K	A	Q	S	R	T	10	0	1168.55	comp107313_c0_seq1_3 len=23161 path=[1:0-25 27:26-687 689:688-1040 51643:1041-1124 47524:1125-1126 1128:1127-2114 2116:2115-2116 2118:2117-3775 3777:3776-4372 4374:4373-4408 4410:4409-4576 4578:4577-4644 4646:4645-4716 4718:4717-6321 6323:6322-6329 6331:6330-6457 6459:6458-7628 7630:7629-8470 8472:8471-10786 52568:10787-10788 52570:10789-10866 52600:10867-11006 52667:11007-11015 11017:11016-11017…	comp107313_c0_seq1_3 len=23161 path=[1:0-25 27:26-687 689:688-1040 51643:1041-1124 47524:1125-1126 1128:1127-2114 2116:2115-2116 2118:2117-3775 3777:3776-4372 4374:4373-4408 4410:4409-4576 4578:4577-4644 4646:4645-4716 4718:4717-6321 6323:6322-6329 6331:6330-6457 6459:6458-7628 7630:7629-8470 8472:8471-10786 52568:10787-10788 52570:10789-10866 52600:10867-11006 52667:11007-11015 11017:11016-11017…	5838	5847	yes	no	2	0.0070764	112.13	30004000			6
AQLAEIRK	RPVTGFSRAQLAEIRK	AQLAEIRKASLSKIIC	R	A	Q	R	K	A	8	1	927.55	Haliotis_sp_idb_25746_c0_g1_i1;Haliotis_sp_CLC_532_c0_g1_i1;comp44198_c0_seq1_4 len=232 path=[210:0-231]	Haliotis_sp_idb_25746_c0_g1_i1	608	615	yes	no	3	0.032718	83.429	5372800			1
AQQAYEEAYEIAK	SKAEVQQKAQQAYEEA	EEAYEIAKKKMEKTHP	K	A	Q	A	K	K	13	0	1512.71	Haliotis_sp_Tri_90773_c0_g1_i1;comp108743_c0_seq1_4 len=1812 path=[1790:0-1811]	Haliotis_sp_Tri_90773_c0_g1_i1	151	163	yes	no	2	1.8113e-07	128.54	35867000			5
AQQFLHLLLSTLLYGESPTGR	________________	YGESPTGRNGGGDLSH	M	A	Q	G	R	N	21	0	2343.26	Haliotis_sp_Tri_130845_c0_g1_i1;Haliotis_sp_idb_813_c0_g1_i1	Haliotis_sp_Tri_130845_c0_g1_i1	2	22	yes	no	3	1.3496e-25	125.79	7637100			3
AQQLADTEKDEGPR	ALEEDHCRAQQLADTE	TEKDEGPRKPTDAEAW	R	A	Q	P	R	K	14	1	1556.74	Haliotis_sp_idb_17053_c0_g1_i1;Haliotis_sp_Tri_48536_c0_g1_i1	Haliotis_sp_idb_17053_c0_g1_i1	136	149	yes	no	3	2.8784e-09	105.03	250630000			20
AQTFEEECEFLR	AHIEASNRAQTFEEEC	EEECEFLRALLDKIPQ	R	A	Q	L	R	A	12	0	1557.68	Haliotis_sp_Tri_8133_c0_g1_i1;comp93947_c0_seq8_1 len=3375 path=[1671:0-592 2264:593-779 2451:780-1160 9128:1161-1247 9215:1248-1301 9269:1302-1378 9346:1379-1497 13015:1498-1753 13271:1754-1880 13398:1881-3374];comp93947_c0_seq11_1 len=6924 path=[1671:0-592 2264:593-779 2451:780-1160 9128:1161-1247 9215:1248-1301 9269:1302-1378 9346:1379-1497 9465:1498-1834 9802:1835-2936 10904:2937-3166 11134:3…	Haliotis_sp_Tri_8133_c0_g1_i1	242	253	yes	no	2	7.6888e-05	122.33	79841000			14
AQTYLMNLYMLENQATDAQLEAMGHLMR	NKPAQFAKAQTYLMNL	EAMGHLMRQRNQDPDI	K	A	Q	M	R	Q	28	0	3255.52	Haliotis_sp_Tri_1743_c0_g1_i1	Haliotis_sp_Tri_1743_c0_g1_i1	179	206	yes	yes	3;4;5	1.8267e-106	196.41	8823300000	743;744;745;746		82
AQVPSQATSSLDANK	HPRPDVTKAQVPSQAT	TSSLDANKMTFSFGPM	K	A	Q	N	K	M	15	0	1515.75	Haliotis_sp_idb_6290_c0_g1_i1	Haliotis_sp_idb_6290_c0_g1_i1	866	880	yes	yes	2	9.5638e-08	124.62	93122000			13
AQVQVQNELK	TQFPDISRAQVQVQNE	VQVQNELKDVRSAVQD	R	A	Q	L	K	D	10	0	1155.62	Haliotis_sp_Tri_123584_c0_g1_i1;comp89084_c0_seq1_5 len=1819 path=[1797:0-9 1807:10-76 4247:77-89 4259:90-321 2119:322-831 2629:832-847 2645:848-1818]	Haliotis_sp_Tri_123584_c0_g1_i1	198	207	yes	no	2	0.0034239	114.4	89252000			7
AQYQEYTDDTFSIPVVR	RIGGTYIKAQYQEYTD	TFSIPVVRGVDEEYLG	K	A	Q	V	R	G	17	0	2030.96	Haliotis_sp_idb_10164_c0_g1_i1;comp101565_c0_seq1_5 len=4906 path=[4884:0-315 5200:316-677 5562:678-679 5564:680-934 5819:935-1335 6220:1336-1351 6236:1352-1360 6245:1361-1686 6571:1687-2756 11796:2757-2778 7663:2779-2791 7676:2792-2983 11874:2984-2994 11976:2995-3219 11911:3220-3226 8111:3227-3524 8409:3525-3541 8426:3542-3808 8693:3809-3841 8726:3842-4905]	Haliotis_sp_idb_10164_c0_g1_i1	775	791	yes	no	2;3	4.4549e-36	177.58	179690000			17
ARARAEASVR	RGGSIIARARARAEAS	ARAEASVRAARRAFAS	R	A	R	V	R	A	10	2	1085.61	Haliotis_sp_Tri_107535_c0_g1_i1;Haliotis_sp_CLC_21_c0_g1_i1	Haliotis_sp_Tri_107535_c0_g1_i1	153	162	yes	no	3	0.038723	69.721	1751400			1
ARASARAAIAGVR	SFARAVARARASARAA	RAAIAGVRSSGRAFAS	R	A	R	V	R	S	13	2	1268.74	Haliotis_sp_Tri_107535_c0_g1_i1;Haliotis_sp_CLC_21_c0_g1_i1;sp|P86732|GAAP_HALAI Glycine, alanine and asparagine-rich protein OS=Haliotis asinina PE=1 SV=1	Haliotis_sp_Tri_107535_c0_g1_i1	199	211	yes	no	3	0.0015317	76.326	0			1
ARFEELNADLFR	DFYTSITRARFEELNA	ELNADLFRGTLDPVEK	R	A	R	F	R	G	12	1	1479.75	tr|Q17UC1|Q17UC1_HALTU 71kDa heat shock protein OS=Haliotis tuberculata GN=hsp71 PE=2 SV=1;tr|C1KC83|C1KC83_HALDV Heat shock cognate protein 70 OS=Haliotis diversicolor PE=2 SV=1;Haliotis_sp_idb_28957_c0_g1_i1;tr|Q2MJK5|Q2MJK5_HALDH Heat shock protein 70 OS=Haliotis discus hannai PE=2 SV=1;comp87346_c0_seq3_4 len=2350 path=[2328:0-663 2992:664-723 3052:724-923 3252:924-1631 4726:1632-1656 3985:16…	comp79549_c0_seq1_2 len=2081 path=[4331:0-15 2061:16-1969 4016:1970-2008 4058:2009-2080]	320	331	no	no	3	0.0077873	69.229	8300400			1
ARPTGITVNNNPVDVTK	DEVILITKARPTGITV	NNPVDVTKSVEGSRKG	K	A	R	T	K	S	17	1	1794.96	comp191803_c0_seq1_2 len=480 path=[1:0-479]	comp191803_c0_seq1_2 len=480 path=[1:0-479]	58	74	yes	yes	3	2.305e-07	101.05	124580000			1
ASAAALNDGIK	TVIAQVSKASAAALND	AALNDGIKLFATNTGG	K	A	S	I	K	L	11	0	1029.55	Haliotis_sp_CLC_4146_c0_g1_i1;comp87152_c0_seq1_4 len=1152 path=[1:0-8 10:9-10 12:11-34 36:35-35 37:36-59 61:60-303 305:304-306 308:307-330 332:331-879 881:880-903 905:904-1151];Haliotis_sp_idb_7271_c0_g1_i1	Haliotis_sp_CLC_4146_c0_g1_i1	159	169	yes	no	2	5.0133e-26	226.4	3392900000			34
ASARAAIAGVR	ARAVARARASARAAIA	RAAIAGVRSSGRAFAS	R	A	S	V	R	S	11	1	1041.6	Haliotis_sp_Tri_107535_c0_g1_i1;Haliotis_sp_CLC_21_c0_g1_i1;sp|P86732|GAAP_HALAI Glycine, alanine and asparagine-rich protein OS=Haliotis asinina PE=1 SV=1	Haliotis_sp_Tri_107535_c0_g1_i1	201	211	yes	no	3	0.00037378	113.38	25185000			6
ASASAAAASR	MRFLASARASASAAAA	ASAAAASRASKASSAA	R	A	S	S	R	A	10	0	861.43	comp111388_c0_seq1_4 len=1244 path=[1222:0-1243]	comp111388_c0_seq1_4 len=1244 path=[1222:0-1243]	162	171	yes	yes	2	3.649e-09	204.52	162850000			19
ASASAAASAR	ASASASARASASAAAS	ASAAASARASAYARVQ	R	A	S	A	R	A	10	0	861.43	Haliotis_sp_Tri_107535_c0_g1_i1;Haliotis_sp_CLC_21_c0_g1_i1	Haliotis_sp_Tri_107535_c0_g1_i1	260	269	yes	no	2	0.0093284	93.561	23019000			1
ASASAAASARASAYAR	ASASASARASASAAAS	ARASAYARVQVAAAAA	R	A	S	A	R	V	16	1	1480.74	Haliotis_sp_Tri_107535_c0_g1_i1;Haliotis_sp_CLC_21_c0_g1_i1	Haliotis_sp_Tri_107535_c0_g1_i1	260	275	yes	no	3	2.9603e-07	103.79	22333000			4
ASASASARASASAAASAR	ARARAGARASASASAR	ASAAASARASAYARVQ	R	A	S	A	R	A	18	1	1562.78	Haliotis_sp_Tri_107535_c0_g1_i1;Haliotis_sp_CLC_21_c0_g1_i1	Haliotis_sp_Tri_107535_c0_g1_i1	252	269	yes	no	3	1.2335e-08	88.565	12095000			3
ASASVSRPVPSITISR	ASVSSPKRASASVSRP	VPSITISRHSQSVSKP	R	A	S	S	R	H	16	1	1626.91	Haliotis_sp_idb_17035_c0_g1_i1	Haliotis_sp_idb_17035_c0_g1_i1	71	86	yes	yes	2;3	6.439e-23	156.49	2167500000			34
ASAYARVQVAAAAAAR	ASAAASARASAYARVQ	VAAAAAARAAASAAAS	R	A	S	A	R	A	16	1	1545.84	Haliotis_sp_Tri_107535_c0_g1_i1;Haliotis_sp_CLC_21_c0_g1_i1	Haliotis_sp_Tri_107535_c0_g1_i1	270	285	yes	no	3	1.0299e-06	97.797	32698000			5
ASDFNFLTVLGK	VSRQDIVRASDFNFLT	NFLTVLGKGSFGKVVL	R	A	S	G	K	G	12	0	1310.69	Haliotis_sp_idb_8826_c0_g1_i1;Haliotis_sp_idb_8825_c0_g1_i1;comp91733_c0_seq12_2 len=3750 path=[3874:0-17 3892:18-92 3967:93-279 4154:280-1503 13339:1504-1833 8048:1834-2683 8898:2684-3524 12168:3525-3526 9741:3527-3705 7869:3706-3720 7840:3721-3737 13741:3738-3742 7862:3743-3748 7868:3749-3749];comp91733_c0_seq10_2 len=3762 path=[3874:0-17 3892:18-92 3967:93-279 12615:280-291 4154:292-1515 13339…	Haliotis_sp_idb_8826_c0_g1_i1	333	344	yes	no	2	4.1811e-06	133.32	85067000			18
ASEAQSIVEAAAVR	LALAGSERASEAQSIV	IVEAAAVRDVSSVHWK	R	A	S	V	R	D	14	0	1400.73	comp101644_c0_seq2_4 len=5041 path=[1:0-618 620:619-713 715:714-1166 1168:1167-1220 1222:1221-2965 2967:2966-5040]	comp101644_c0_seq2_4 len=5041 path=[1:0-618 620:619-713 715:714-1166 1168:1167-1220 1222:1221-2965 2967:2966-5040]	847	860	no	no	2;3	4.5681e-26	180.48	1732100000			36
ASGFGGAGGAAGGFGAGGAGGR	________________	GAGGAGGRGGGFGFGS	-	A	S	G	R	G	22	0	1665.76	Haliotis_sp_CLC_5_c0_g1_i1;Haliotis_sp_Tri_57797_c0_g1_i1;Haliotis_sp_Tri_57798_c0_g1_i1	Haliotis_sp_CLC_5_c0_g1_i1	1	22	yes	yes	2	1.1827e-18	108.45	20871000			4
ASGITLDEEALDLITK	________________	EALDLITKDTKGHVYK	M	A	S	T	K	D	16	0	1687.89	Haliotis_sp_Tri_10153_c0_g1_i1;comp95009_c0_seq1_4 len=1905 path=[181:0-75 5348:76-151 333:152-174 356:175-318 500:319-326 508:327-438 4253:439-446 628:447-518 700:519-560 742:561-1904]	Haliotis_sp_Tri_10153_c0_g1_i1	2	17	yes	yes	2	8.2703e-07	99.344	59801000			11
ASIATYCTQNPAAK	MKCSSVYKASIATYCT	CTQNPAAKFTVATNCA	K	A	S	A	K	F	14	0	1494.71	Haliotis_sp_idb_30843_c0_g1_i1	Haliotis_sp_idb_30843_c0_g1_i1	229	242	yes	yes	2	4.7037e-26	170.18	114150000			15
ASIHSTASQISSSK	SSSSTNQRASIHSTAS	ASQISSSKQTAHASKT	R	A	S	S	K	Q	14	0	1402.71	Haliotis_sp_idb_44689_c0_g1_i1;Haliotis_sp_idb_44690_c0_g1_i1;Haliotis_sp_Tri_6755_c0_g1_i1	Haliotis_sp_idb_44689_c0_g1_i1	288	301	yes	no	2;3	2.2169e-64	242.91	9341200000			58
ASLIVTGTR	CQVADEEKASLIVTGT	SLIVTGTRGMGQIRRT	K	A	S	T	R	G	9	0	916.534	Haliotis_sp_Tri_81596_c0_g1_i1;comp96576_c0_seq1_4 len=2097 path=[1:0-136 138:137-141 143:142-266 5509:267-273 5516:274-421 423:422-506 5620:507-528 530:529-715 5687:716-729 731:730-732 734:733-964 966:965-1002 5754:1003-1066 1068:1067-1070 1072:1071-1421 1423:1422-1485 1487:1486-2096]	Haliotis_sp_Tri_81596_c0_g1_i1	115	123	yes	no	2	0.0050709	131.5	313030000			11
ASLTTCGPVAPSYEK	NTLDEFNKASLTTCGP	PVAPSYEKVRFDKGGY	K	A	S	E	K	V	15	0	1579.76	Haliotis_sp_Tri_95672_c0_g1_i1;Haliotis_sp_idb_34627_c0_g1_i1;comp165648_c0_seq1_2 len=428 path=[406:0-427]	Haliotis_sp_Tri_95672_c0_g1_i1	222	236	yes	no	2	1.4652e-26	166.9	720730000			25
ASNDAHVALLQDDGVTDR	TSFKFKVRASNDAHVA	QDDGVTDRYIYEIVIG	R	A	S	D	R	Y	18	0	1895.9	Haliotis_sp_idb_53898_c0_g1_i1	Haliotis_sp_idb_53898_c0_g1_i1	84	101	yes	yes	3	3.3326e-24	127.97	48228000			6
ASQSGVTGSR	SHPNPAQKASQSGVTG	QSGVTGSRTTQFQFNQ	K	A	S	S	R	T	10	0	948.462	Haliotis_sp_idb_18725_c0_g1_i1	Haliotis_sp_idb_18725_c0_g1_i1	356	365	yes	yes	2	0.00045015	141.1	4862900			2
ASTSYNMYGQMVPTDSYK	NWVLSGRRASTSYNMY	MVPTDSYKRNTYDGHL	R	A	S	Y	K	R	18	0	2041.88	comp128817_c0_seq1_3 len=906 path=[1:0-905];Haliotis_sp_idb_42198_c0_g1_i1	comp128817_c0_seq1_3 len=906 path=[1:0-905]	193	210	yes	no	2;3	1.0689e-13	113.86	676520000	116;117		14
ASTSYNMYGQMVPTDSYKR	NWVLSGRRASTSYNMY	VPTDSYKRNTYDGHLN	R	A	S	K	R	N	19	1	2197.98	comp128817_c0_seq1_3 len=906 path=[1:0-905];Haliotis_sp_idb_42198_c0_g1_i1	comp128817_c0_seq1_3 len=906 path=[1:0-905]	193	211	yes	no	3	9.8973e-12	101.92	9372200	116;117		4
ASVEASAQSSR	AKAQAEARASVEASAQ	EASAQSSRNTTGAPMQ	R	A	S	S	R	N	11	0	1091.52	Haliotis_sp_CLC_303_c0_g1_i1	Haliotis_sp_CLC_303_c0_g1_i1	312	322	yes	yes	2	2.7849e-08	159.94	16278000			11
ASVLLCLENAAK	GMHGDTKRASVLLCLE	LCLENAAKTGKKLKGK	R	A	S	A	K	T	12	0	1287.69	Haliotis_sp_idb_8870_c0_g1_i1;comp102820_c2_seq56_4 len=5503 path=[47:0-7 55:8-354 403:355-489 551:490-610 672:611-650 712:651-1103 1165:1104-1105 1167:1106-1248 1310:1249-1516 1578:1517-1525 1587:1526-2963 3025:2964-2970 3032:2971-3033 3095:3034-3349 3411:3350-3644 27196:3645-3645 27197:3646-3649 27201:3650-3651 3713:3652-3780 27261:3781-3785 3847:3786-4286 4348:4287-4293 4355:4294-4663 4725:466…	Haliotis_sp_idb_8870_c0_g1_i1	414	425	yes	no	2	0.018775	72.327	26661000			1
ASVSAAGR	ASATARARASVSAAGR	ASVSAAGRAVASARAQ	R	A	S	G	R	A	8	0	717.377	Haliotis_sp_Tri_107535_c0_g1_i1;Haliotis_sp_CLC_21_c0_g1_i1	Haliotis_sp_Tri_107535_c0_g1_i1	226	233	yes	no	2	0.014911	169.06	47128000			9
ASVSAAGRAVASAR	ASATARARASVSAAGR	GRAVASARAQAVARAR	R	A	S	A	R	A	14	1	1272.69	Haliotis_sp_Tri_107535_c0_g1_i1;Haliotis_sp_CLC_21_c0_g1_i1	Haliotis_sp_Tri_107535_c0_g1_i1	226	239	yes	no	3	9.1853e-06	105.03	32504000			7
ASWHFFKPGFNMEQTR	LWDTYPYKASWHFFKP	GFNMEQTRDYMLKPFP	K	A	S	T	R	D	16	1	1981.93	Haliotis_sp_idb_20988_c0_g1_i1	Haliotis_sp_idb_20988_c0_g1_i1	413	428	yes	yes	3;4	2.0258e-17	126.07	399100000	511		15
ATAVMPDGQFK	GYPAPNFKATAVMPDG	VMPDGQFKDISLSEYK	K	A	T	F	K	D	11	0	1163.56	comp51700_c0_seq3_3 len=645 path=[1:0-572 574:573-644]	comp51700_c0_seq3_3 len=645 path=[1:0-572 574:573-644]	33	43	yes	yes	2	0.0021024	90.306	13297000	140		3
ATDGGGLFADLR	RSFTLRVRATDGGGLF	GGLFADLRIDLTVNKN	R	A	T	L	R	I	12	0	1191.59	comp106997_c0_seq1_2 len=4332 path=[9723:0-82 4463:83-220 4601:221-411 4792:412-463 15133:464-519 4900:520-521 4902:522-566 4947:567-670 5051:671-738 5119:739-839 5220:840-1190 15436:1191-1203 15449:1204-1270 15505:1271-1351 5732:1352-1356 5737:1357-1369 5750:1370-1499 8781:1500-1536 15653:1537-1630 6011:1631-1647 6028:1648-2220 6601:2221-2440 15894:2441-2472 6853:2473-2730 16006:2731-2733 16009:…	comp106997_c0_seq1_2 len=4332 path=[9723:0-82 4463:83-220 4601:221-411 4792:412-463 15133:464-519 4900:520-521 4902:522-566 4947:567-670 5051:671-738 5119:739-839 5220:840-1190 15436:1191-1203 15449:1204-1270 15505:1271-1351 5732:1352-1356 5737:1357-1369 5750:1370-1499 8781:1500-1536 15653:1537-1630 6011:1631-1647 6028:1648-2220 6601:2221-2440 15894:2441-2472 6853:2473-2730 16006:2731-2733 16009:…	1187	1198	no	no	2	0.00090376	89.43	24738000			6
ATIHFFNPDGR	TLTWQGGRATIHFFNP	HFFNPDGRYAELCIGN	R	A	T	G	R	Y	11	0	1273.62	Haliotis_sp_Tri_29101_c0_g1_i1;Haliotis_sp_CLC_652_c0_g1_i1	Haliotis_sp_Tri_29101_c0_g1_i1	228	238	yes	no	2;3	0.00019084	110.08	264940000			27
ATLSYQCLR	AVTAGPPRATLSYQCL	TLSYQCLRTYKNRYED	R	A	T	L	R	T	9	0	1110.55	Haliotis_sp_Tri_4200_c0_g1_i1;comp33684_c0_seq1_1 len=1185 path=[1:0-1184]	Haliotis_sp_Tri_4200_c0_g1_i1	592	600	yes	no	2	0.0050813	131.41	31326000			1
ATMTFDDAENR	ADHLTIVRATMTFDDA	TFDDAENRCKTLGGHL	R	A	T	N	R	C	11	0	1269.53	Haliotis_sp_idb_10705_c0_g1_i1;Haliotis_sp_Tri_36495_c0_g1_i1	Haliotis_sp_idb_10705_c0_g1_i1	47	57	yes	no	2	8.217e-12	162.26	136080000	436		30
ATNVGYTQLGPAK	IYDLQGIKATNVGYTQ	YTQLGPAKSALILTKN	K	A	T	A	K	S	13	0	1318.69	Haliotis_sp_Tri_45070_c0_g1_i1	Haliotis_sp_Tri_45070_c0_g1_i1	282	294	yes	yes	2	0.0025744	88.092	54674000			4
ATPPTAHAFIEGFK	YKFTSDYKATPPTAHA	HAFIEGFKVGIVSGTT	K	A	T	F	K	V	14	0	1485.76	Haliotis_sp_idb_1397_c0_g1_i1	Haliotis_sp_idb_1397_c0_g1_i1	280	293	yes	yes	3	5.7492e-05	94.09	95306000			9
ATPSVAATANIGSGSGSTGPTAVPETASTTSAK	TSSTTSAKATPSVAAT	TASTTSAKATPSVAAT	K	A	T	A	K	A	33	0	2946.44	Haliotis_sp_idb_27866_c0_g1_i1	Haliotis_sp_idb_27866_c0_g1_i1	109	141	yes	yes	3	5.4012e-56	107.71	85866000			3
ATRPEFTIR	QSVAVTLKATRPEFTI	TRPEFTIRGFLVTLLT	K	A	T	I	R	G	9	1	1089.59	Haliotis_sp_Tri_61496_c0_g1_i1	Haliotis_sp_Tri_61496_c0_g1_i1	91	99	yes	yes	2;3	0.0016004	133.23	932170000			35
ATVDGVLIR	TFYSDYIRATVDGVLI	TVDGVLIREFPHNQMS	R	A	T	I	R	E	9	0	942.55	Haliotis_sp_idb_982_c0_g1_i1	Haliotis_sp_idb_982_c0_g1_i1	1427	1435	yes	yes	2	0.0018795	144.12	385540000			22
AVAGTSGGQANAGR	QQVGLLGRAVAGTSGG	GGQANAGRGNQNLERS	R	A	V	G	R	G	14	0	1215.6	Haliotis_sp_Tri_1743_c0_g1_i1	Haliotis_sp_Tri_1743_c0_g1_i1	96	109	yes	yes	2;3	3.3095e-23	136.93	992120000			15
AVAGTSGGQANAGRGNQNLER	QQVGLLGRAVAGTSGG	RGNQNLERSLMQRILT	R	A	V	E	R	S	21	1	2026.99	Haliotis_sp_Tri_1743_c0_g1_i1	Haliotis_sp_Tri_1743_c0_g1_i1	96	116	yes	yes	3	5.6539e-24	121.44	53359000			11
AVASARAQAVAR	ASVSAAGRAVASARAQ	ARAQAVARARAGARAS	R	A	V	A	R	A	12	1	1169.66	Haliotis_sp_Tri_107535_c0_g1_i1;Haliotis_sp_CLC_21_c0_g1_i1	Haliotis_sp_Tri_107535_c0_g1_i1	234	245	yes	no	3	0.0020175	85.813	7691100			4
AVDLAVKR	GWSEAALRAVDLAVKR	AVDLAVKRYL______	R	A	V	K	R	Y	8	1	870.529	Haliotis_sp_Tri_25106_c0_g1_i1	Haliotis_sp_Tri_25106_c0_g1_i1	529	536	yes	yes	2	0.028503	161.11	52164000			2
AVDNILECVR	________________	DNILECVREAYDKMDV	K	A	V	V	R	E	10	0	1187.6	Haliotis_sp_Tri_137490_c0_g1_i1;comp97298_c0_seq1_5 len=1379 path=[1862:0-140 2003:141-276 2139:277-300 4970:301-352 6696:353-353 5023:354-418 8496:419-525 5195:526-580 5250:581-738 5408:739-749 5419:750-766 5436:767-972 5642:973-1378];comp97298_c0_seq3_5 len=689 path=[7054:0-76 5436:77-282 5642:283-688]	Haliotis_sp_Tri_137490_c0_g1_i1	6	15	yes	no	2	0.0040799	108.47	275290000			8
AVEGGSDDEQGGTNLPYDR	GPPPPHDKAVEGGSDD	GTNLPYDRYLREVVMA	K	A	V	D	R	Y	19	0	1978.85	comp92223_c1_seq1_1 len=1422 path=[5715:0-199 5915:200-218 5934:219-467 17974:468-468 6184:469-484 6200:485-1421];Haliotis_sp_idb_2286_c0_g1_i1;comp92223_c1_seq2_1 len=1458 path=[5715:0-199 5915:200-218 5934:219-467 17951:468-470 15696:471-503 17974:504-504 6184:505-520 6200:521-1457];Haliotis_sp_Tri_135246_c0_g1_i1;comp92223_c1_seq3_1 len=528 path=[5715:0-199 5915:200-218 5934:219-467 17951:468-…	comp92223_c1_seq1_1 len=1422 path=[5715:0-199 5915:200-218 5934:219-467 17974:468-468 6184:469-484 6200:485-1421]	68	86	yes	no	2	1.0732e-29	143.57	41545000			1
AVEMDDALGGAATQIR	EKGTSALKAVEMDDAL	GGAATQIRVVQNKEPP	K	A	V	I	R	V	16	0	1616.78	Haliotis_sp_idb_6309_c0_g1_i1;comp104422_c0_seq2_4 len=3842 path=[3820:0-112 3933:113-123 3944:124-156 3977:157-157 3978:158-1701 5522:1702-1703 5524:1704-1915 5736:1916-2336 10745:2337-2337 10746:2338-2340 10749:2341-2484 6305:2485-2555 6376:2556-2565 6386:2566-3428 7249:3429-3429 7250:3430-3605 7426:3606-3652 11076:3653-3841];comp104422_c0_seq1_6 len=3871 path=[3820:0-112 10231:113-117 10012:11…	Haliotis_sp_idb_6309_c0_g1_i1	463	478	yes	no	2	1.8066e-06	96.208	24693000	65		4
AVFPSIVGR	FAGDDAPRAVFPSIVG	VFPSIVGRPRHQGVMV	R	A	V	G	R	P	9	0	944.544	Haliotis_sp_Tri_131427_c0_g1_i1;tr|B3TK83|B3TK83_HALDV Beta-actin 2 OS=Haliotis diversicolor PE=2 SV=1;tr|Q6U1K1|Q6U1K1_HALDH Actin OS=Haliotis discus hannai PE=2 SV=1;tr|Q256S1|Q256S1_HALTU Actin OS=Haliotis tuberculata GN=actin PE=2 SV=1;tr|B3SNT2|B3SNT2_HALDV Actin OS=Haliotis diversicolor PE=2 SV=1;comp103470_c1_seq20_6 len=1319 path=[18001:0-239 25907:240-242 1593:243-278 25943:279-283 25948…	Haliotis_sp_Tri_131427_c0_g1_i1	30	38	no	no	2	0.0111	113.26	1581700000			14
AVFPSIVGRPR	FAGDDAPRAVFPSIVG	PSIVGRPRHQGVMVGM	R	A	V	P	R	H	11	1	1197.7	Haliotis_sp_Tri_131427_c0_g1_i1;tr|B3TK83|B3TK83_HALDV Beta-actin 2 OS=Haliotis diversicolor PE=2 SV=1;tr|Q6U1K1|Q6U1K1_HALDH Actin OS=Haliotis discus hannai PE=2 SV=1;tr|Q256S1|Q256S1_HALTU Actin OS=Haliotis tuberculata GN=actin PE=2 SV=1;tr|B3SNT2|B3SNT2_HALDV Actin OS=Haliotis diversicolor PE=2 SV=1;comp103470_c1_seq20_6 len=1319 path=[18001:0-239 25907:240-242 1593:243-278 25943:279-283 25948…	Haliotis_sp_Tri_131427_c0_g1_i1	30	40	no	no	2;3	3.5882e-05	133.23	856410000			43
AVFVDLEPTVIDEVR	GAGKHVPRAVFVDLEP	PTVIDEVRTGTYRQLF	R	A	V	V	R	T	15	0	1700.9	comp88085_c0_seq2_2 len=1291 path=[2880:0-86 1366:87-326 1606:327-351 1631:352-761 2041:762-786 2066:787-1103 2383:1104-1119 2399:1120-1290];comp88085_c0_seq1_1 len=1296 path=[1274:0-91 1366:92-331 1606:332-356 1631:357-766 2041:767-791 2066:792-1108 2383:1109-1124 2399:1125-1295]	comp88085_c0_seq2_2 len=1291 path=[2880:0-86 1366:87-326 1606:327-351 1631:352-761 2041:762-786 2066:787-1103 2383:1104-1119 2399:1120-1290]	94	108	yes	no	2;3	3.3264e-07	124.62	16154000			3
AVFVDLEPTVVDEVR	GAGKHVPRAVFVDLEP	PTVVDEVRSGTYRQLF	R	A	V	V	R	S	15	0	1686.88	Haliotis_sp_idb_43226_c0_g1_i1;comp103717_c1_seq2_5 len=1575 path=[17181:0-94 3209:95-106 3221:107-112 3227:113-118 3233:119-121 12056:122-129 6840:130-130 6841:131-145 6856:146-151 6862:152-166 6877:167-193 3452:194-223 15079:224-226 15082:227-259 310:260-280 331:281-283 10631:284-322 373:323-385 436:386-511 562:512-538 589:539-544 595:545-553 14119:554-577 628:578-583 634:584-590 641:591-619 67…	Haliotis_sp_idb_18972_c0_g1_i1	21	35	no	no	2;3	2.0919e-12	132.08	170120000			25
AVGGEVPATSSLAPK	AIHEVCVRAVGGEVPA	ATSSLAPKIGPLGLSP	R	A	V	P	K	I	15	0	1382.74	Haliotis_sp_Tri_119612_c0_g1_i1;comp85967_c0_seq6_6 len=620 path=[1:0-477 479:478-619];comp85967_c0_seq5_6 len=1162 path=[1:0-477 1216:478-756 1495:757-823 4831:824-829 1568:830-834 1573:835-1138 4886:1139-1161];comp85967_c0_seq2_6 len=1708 path=[1:0-477 1216:478-756 1495:757-823 4831:824-829 1568:830-834 1573:835-1138 1877:1139-1467 2206:1468-1624 2363:1625-1707]	Haliotis_sp_Tri_119612_c0_g1_i1	17	31	yes	no	2	0.00064885	82.578	17475000			1
AVGSLCVTATAQK	QNPEVNPKAVGSLCVT	CVTATAQKDGAGNKLQ	K	A	V	Q	K	D	13	0	1304.68	Haliotis_sp_idb_2768_c0_g1_i1;Haliotis_sp_Tri_120379_c0_g1_i1	Haliotis_sp_Tri_120379_c0_g1_i1	668	680	no	no	2	0.00056329	105.65	3606900			2
AVHASLALTINPSEFLPDR	LVETEETKAVHASLAL	PSEFLPDRCHFYTYPG	K	A	V	D	R	C	19	0	2050.08	Haliotis_sp_Tri_119238_c0_g1_i1;comp127495_c0_seq1_5 len=723 path=[701:0-722]	Haliotis_sp_Tri_119238_c0_g1_i1	210	228	yes	no	3	1.0041e-09	91.317	13236000			2
AVIGNWDAFNK	WSKEKMRRAVIGNWDA	GNWDAFNKKSYSIEVD	R	A	V	N	K	K	11	0	1233.61	Haliotis_sp_CLC_146_c0_g1_i1;Haliotis_sp_idb_13068_c0_g1_i1;Haliotis_sp_Tri_105374_c0_g1_i1	Haliotis_sp_CLC_146_c0_g1_i1	776	786	yes	no	2	0.0014747	108.47	34874000			3
AVIGNWDAFNKK	WSKEKMRRAVIGNWDA	NWDAFNKKSYSIEVDE	R	A	V	K	K	S	12	1	1361.71	Haliotis_sp_CLC_146_c0_g1_i1;Haliotis_sp_idb_13068_c0_g1_i1;Haliotis_sp_Tri_105374_c0_g1_i1	Haliotis_sp_CLC_146_c0_g1_i1	776	787	yes	no	2;3	5.7896e-07	137.89	83646000			8
AVLITDGYSK	SRQNTLLKAVLITDGY	LITDGYSKNIAKTIEE	K	A	V	S	K	N	10	0	1065.57	Haliotis_sp_CLC_146_c0_g1_i1;Haliotis_sp_idb_13068_c0_g1_i1;Haliotis_sp_idb_13069_c0_g1_i1	Haliotis_sp_CLC_146_c0_g1_i1	160	169	yes	no	2	0.0054139	101.97	713240000			15
AVLSGSVETCPYELVLAVLK	NMTVERARAVLSGSVE	ELVLAVLKLDEYNASS	R	A	V	L	K	L	20	0	2147.15	Haliotis_sp_idb_7598_c0_g1_i1;Haliotis_sp_Tri_114598_c0_g1_i1	Haliotis_sp_idb_7598_c0_g1_i1	1086	1105	yes	no	2;3	4.2725e-45	176.21	552820000			10
AVLSIPDGLELVSSK	DVLFEGDKAVLSIPDG	GLELVSSKTLQVKITP	K	A	V	S	K	T	15	0	1526.86	Haliotis_sp_idb_23519_c0_g1_i1;comp110183_c0_seq1_4 len=791 path=[1:0-790]	Haliotis_sp_idb_23519_c0_g1_i1	951	965	yes	no	2	0.00017662	92.265	63573000			6
AVNNHNYGQVFK	DVKNCFCKAVNNHNYG	HNYGQVFKDFGSIQHC	K	A	V	F	K	D	12	0	1389.68	comp87087_c0_seq1_3 len=678 path=[656:0-151 808:152-181 838:182-231 888:232-241 898:242-280 2569:281-285 942:286-309 966:310-358 1334:359-407 1064:408-470 1598:471-560 2623:561-577 2640:578-578 2641:579-580 2643:581-582 2645:583-585 1541:586-595 1252:596-677]	comp87087_c0_seq1_3 len=678 path=[656:0-151 808:152-181 838:182-231 888:232-241 898:242-280 2569:281-285 942:286-309 966:310-358 1334:359-407 1064:408-470 1598:471-560 2623:561-577 2640:578-578 2641:579-580 2643:581-582 2645:583-585 1541:586-595 1252:596-677]	110	121	yes	yes	2;3	4.5152e-19	163.9	16542000			2
AVPEALSMNLPK	ATKELDCKAVPEALSM	ALSMNLPKYYPLSCDD	K	A	V	P	K	Y	12	0	1268.68	Haliotis_sp_idb_34528_c0_g1_i1	Haliotis_sp_idb_34528_c0_g1_i1	326	337	yes	yes	2	0.019306	61.48	426730000			3
AVQYLESR	MLLDSASKAVQYLESR	AVQYLESRLDTLNSTY	K	A	V	S	R	L	8	0	964.498	comp101644_c0_seq2_4 len=5041 path=[1:0-618 620:619-713 715:714-1166 1168:1167-1220 1222:1221-2965 2967:2966-5040]	comp101644_c0_seq2_4 len=5041 path=[1:0-618 620:619-713 715:714-1166 1168:1167-1220 1222:1221-2965 2967:2966-5040]	815	822	no	no	2	0.017501	164.53	141850000			5
AVQYLNEIK	NMLVDCTKAVQYLNEI	VQYLNEIKDSVVAGFQ	K	A	V	I	K	D	9	0	1076.59	Haliotis_sp_idb_10555_c0_g1_i1;comp94035_c1_seq3_6 len=3615 path=[11239:0-99 13280:100-626 1894:627-651 1919:652-690 2458:691-1155 2923:1156-1381 3149:1382-3550 5318:3551-3569 20316:3570-3575 20322:3576-3583 5351:3584-3614];comp94035_c1_seq7_6 len=5556 path=[11239:0-99 11339:100-1321 12561:1322-2040 13280:2041-2567 1894:2568-2592 1919:2593-2631 2458:2632-3096 2923:3097-3322 3149:3323-5491 5318:54…	Haliotis_sp_idb_10555_c0_g1_i1	691	699	yes	no	2	0.028098	102.62	37176000			0
AVRPTGGKPGEVIVK	RQKSISGRAVRPTGGK	KPGEVIVKTCQEEGIS	R	A	V	V	K	T	15	2	1506.89	Haliotis_sp_Tri_129753_c0_g1_i1;comp102930_c0_seq1_5 len=2482 path=[1:0-245 247:246-278 280:279-294 296:295-442 444:443-462 8038:463-516 521:517-619 8120:620-636 5253:637-652 8145:653-741 5172:742-760 764:761-1008 8270:1009-1029 1033:1030-1105 1109:1106-1125 8321:1126-1152 1156:1153-1341 1345:1342-1358 1362:1359-1441 5058:1442-1490 1494:1491-1514 8477:1515-1535 1539:1536-1645 5572:1646-1649 1653:…	Haliotis_sp_Tri_129753_c0_g1_i1	87	101	yes	no	2;3;4	3.9182e-07	109.79	3904200000			55
AVSDVVECDLCK	RSHPVANKAVSDVVEC	VVECDLCKEVVTKLRA	K	A	V	C	K	E	12	0	1393.62	Haliotis_sp_Tri_62946_c0_g1_i1;Haliotis_sp_idb_29553_c0_g1_i1;comp99065_c0_seq1_4 len=2210 path=[1:0-324 326:325-450 452:451-460 462:461-530 532:531-594 596:595-630 632:631-644 646:645-679 4616:680-720 722:721-755 4398:756-841 843:842-891 893:892-1008 1010:1009-1027 1029:1028-2068 6394:2069-2078 6405:2079-2209];Haliotis_sp_idb_29552_c0_g1_i1	Haliotis_sp_Tri_62946_c0_g1_i1	123	134	yes	no	2	0.00025444	107.09	35405000			2
AVSPTTISLLIR	SDPDVSIKAVSPTTIS	TTISLLIRASGSGGQP	K	A	V	I	R	A	12	0	1269.77	Haliotis_sp_Tri_6626_c0_g1_i1;Haliotis_sp_idb_24399_c0_g1_i1;Haliotis_sp_Tri_6625_c0_g1_i1;Haliotis_sp_Tri_6623_c0_g1_i1	Haliotis_sp_Tri_6626_c0_g1_i1	651	662	yes	no	2	0.0055462	86.911	45754000			9
AVWHTSFGQVNCNGPPR	LYLRCGCRAVWHTSFG	VNCNGPPRIRLGHEVA	R	A	V	P	R	I	17	0	1925.9	Haliotis_sp_Tri_14507_c0_g1_i1	Haliotis_sp_Tri_14507_c0_g1_i1	66	82	yes	yes	3	1.1647e-06	89.992	35075000			1
AVYDAFVVEAQQSGR	QHYTEMLKAVYDAFVV	VEAQQSGRPRLMLTAA	K	A	V	G	R	P	15	0	1638.8	Haliotis_sp_CLC_2296_c0_g1_i1	Haliotis_sp_CLC_2296_c0_g1_i1	179	193	yes	yes	2	0.0063035	63.681	14794000			1
AVYDAFVVEAQQSGRPR	QHYTEMLKAVYDAFVV	AQQSGRPRLMLTAAVA	K	A	V	P	R	L	17	1	1891.95	Haliotis_sp_CLC_2296_c0_g1_i1	Haliotis_sp_CLC_2296_c0_g1_i1	179	195	yes	yes	3	1.1118e-09	111.22	291060000			14
AVYDVDESEFK	KRYLSDPKAVYDVDES	DVDESEFKYKWYISLS	K	A	V	F	K	Y	11	0	1300.58	comp92770_c0_seq1_5 len=4375 path=[4354:0-39 4395:40-188 4544:189-4374];Haliotis_sp_Tri_21823_c0_g1_i1	comp92770_c0_seq1_5 len=4375 path=[4354:0-39 4395:40-188 4544:189-4374]	643	653	yes	no	2	0.043865	68.536	33170000			1
AYDASSDPVGHVALGHFTGLK	DLKTRNNRAYDASSDP	LGHFTGLKEGRLTGPV	R	A	Y	L	K	E	21	0	2141.05	comp90611_c0_seq1_2 len=3646 path=[8397:0-3645]	comp90611_c0_seq1_2 len=3646 path=[8397:0-3645]	991	1011	yes	yes	3;4	6.2554e-19	106.86	90072000			3
AYDRPILTQEDR	TQFSLPVRAYDRPILT	PILTQEDRSQVIINIQ	R	A	Y	D	R	S	12	1	1475.74	comp107313_c0_seq1_3 len=23161 path=[1:0-25 27:26-687 689:688-1040 51643:1041-1124 47524:1125-1126 1128:1127-2114 2116:2115-2116 2118:2117-3775 3777:3776-4372 4374:4373-4408 4410:4409-4576 4578:4577-4644 4646:4645-4716 4718:4717-6321 6323:6322-6329 6331:6330-6457 6459:6458-7628 7630:7629-8470 8472:8471-10786 52568:10787-10788 52570:10789-10866 52600:10867-11006 52667:11007-11015 11017:11016-11017…	comp107313_c0_seq1_3 len=23161 path=[1:0-25 27:26-687 689:688-1040 51643:1041-1124 47524:1125-1126 1128:1127-2114 2116:2115-2116 2118:2117-3775 3777:3776-4372 4374:4373-4408 4410:4409-4576 4578:4577-4644 4646:4645-4716 4718:4717-6321 6323:6322-6329 6331:6330-6457 6459:6458-7628 7630:7629-8470 8472:8471-10786 52568:10787-10788 52570:10789-10866 52600:10867-11006 52667:11007-11015 11017:11016-11017…	5249	5260	yes	no	3	6.3735e-13	162.22	90996000			8
AYDSFYPQDFVEER	FQYVLVVRAYDSFYPQ	PQDFVEERIVIDVTRN	R	A	Y	E	R	I	14	0	1764.76	comp107313_c0_seq1_3 len=23161 path=[1:0-25 27:26-687 689:688-1040 51643:1041-1124 47524:1125-1126 1128:1127-2114 2116:2115-2116 2118:2117-3775 3777:3776-4372 4374:4373-4408 4410:4409-4576 4578:4577-4644 4646:4645-4716 4718:4717-6321 6323:6322-6329 6331:6330-6457 6459:6458-7628 7630:7629-8470 8472:8471-10786 52568:10787-10788 52570:10789-10866 52600:10867-11006 52667:11007-11015 11017:11016-11017…	comp107313_c0_seq1_3 len=23161 path=[1:0-25 27:26-687 689:688-1040 51643:1041-1124 47524:1125-1126 1128:1127-2114 2116:2115-2116 2118:2117-3775 3777:3776-4372 4374:4373-4408 4410:4409-4576 4578:4577-4644 4646:4645-4716 4718:4717-6321 6323:6322-6329 6331:6330-6457 6459:6458-7628 7630:7629-8470 8472:8471-10786 52568:10787-10788 52570:10789-10866 52600:10867-11006 52667:11007-11015 11017:11016-11017…	3895	3908	no	no	2	0.0030681	76.759	683710			1
AYIPQYYFNSR	PKETGPCRAYIPQYYF	PQYYFNSRTCLCEKFV	R	A	Y	S	R	T	11	0	1420.68	Haliotis_sp_CLC_77_c0_g1_i1	Haliotis_sp_CLC_77_c0_g1_i1	37	47	no	no	2;3	0.00046302	107.06	826520000			6
AYKPANAPDNFR	GKDIMDVKAYKPANAP	ANAPDNFRATSNLHVF	K	A	Y	F	R	A	12	1	1362.67	Haliotis_sp_Tri_53798_c0_g1_i1;Haliotis_sp_idb_13782_c0_g1_i1;comp87007_c0_seq1_6 len=892 path=[870:0-172 1762:173-187 1058:188-259 2040:260-266 1137:267-334 1838:335-340 1211:341-464 1335:465-527 1398:528-891]	Haliotis_sp_Tri_53798_c0_g1_i1	49	60	yes	no	3	0.0025225	83.137	63213000			3
AYLGTMCTTR	GDKSKSGRAYLGTMCT	LGTMCTTRSVSVVEND	R	A	Y	T	R	S	10	0	1172.53	Haliotis_sp_idb_19028_c0_g1_i1;comp97297_c0_seq2_4 len=3335 path=[1:0-69 71:70-93 95:94-461 8007:462-685 687:686-695 697:696-843 8128:844-991 993:992-1009 1011:1010-1085 1087:1086-1271 1273:1272-1281 1283:1282-2153 2155:2154-2852 2854:2853-2877 2879:2878-3334]	Haliotis_sp_idb_19028_c0_g1_i1	165	174	yes	no	2	0.0051981	90.15	33148000	236		1
AYPFQCPPGTVYSR	YILCNTGKAYPFQCPP	PPGTVYSRANGLCDWP	K	A	Y	S	R	A	14	0	1641.76	Haliotis_sp_Tri_7902_c0_g1_i1	Haliotis_sp_Tri_7902_c0_g1_i1	81	94	yes	yes	2	1.1994e-09	124.07	59208000			12
AYPGLSPDDVDVFPGAISER	DAVNQLAKAYPGLSPD	FPGAISERPVPGGIVG	K	A	Y	E	R	P	20	0	2104.01	Haliotis_sp_idb_25746_c0_g1_i1;Haliotis_sp_CLC_532_c0_g1_i1	Haliotis_sp_idb_25746_c0_g1_i1	547	566	yes	no	2;3	2.8232e-30	131.67	5410500000			43
AYPGLSPDDVDVFPGAISERPVPGGIVGPTFACLIGR	DAVNQLAKAYPGLSPD	TFACLIGRQFGFIKKG	K	A	Y	G	R	Q	37	1	3795.93	Haliotis_sp_idb_25746_c0_g1_i1;Haliotis_sp_CLC_532_c0_g1_i1	Haliotis_sp_idb_25746_c0_g1_i1	547	583	yes	no	3;4;5	1.5546e-69	122.63	512400000			11
AYSIDAEAR	IYDYKQRKAYSIDAEA	YSIDAEARTCATFPLQ	K	A	Y	A	R	T	9	0	994.472	Haliotis_sp_Tri_31897_c0_g1_i1;Haliotis_sp_CLC_1876_c0_g1_i1	Haliotis_sp_Tri_31897_c0_g1_i1	82	90	no	no	2	0.00046794	172.94	16390000000			36
AYSIHPHGVQHSK	VFYNKASRAYSIHPHG	PHGVQHSKLSEGSLYN	R	A	Y	S	K	L	13	0	1459.73	Haliotis_sp_idb_10164_c0_g1_i1;comp101565_c0_seq1_5 len=4906 path=[4884:0-315 5200:316-677 5562:678-679 5564:680-934 5819:935-1335 6220:1336-1351 6236:1352-1360 6245:1361-1686 6571:1687-2756 11796:2757-2778 7663:2779-2791 7676:2792-2983 11874:2984-2994 11976:2995-3219 11911:3220-3226 8111:3227-3524 8409:3525-3541 8426:3542-3808 8693:3809-3841 8726:3842-4905]	Haliotis_sp_idb_10164_c0_g1_i1	468	480	yes	no	3;4	5.3241e-05	101.53	63669000			12
AYTEYNQAK	GTGISRNRAYTEYNQA	YTEYNQAKIAIKLRRN	R	A	Y	A	K	I	9	0	1086.5	Haliotis_sp_idb_27788_c0_g1_i1	Haliotis_sp_idb_27788_c0_g1_i1	99	107	yes	yes	2	0.00047733	184.49	160190000			12
AYTVFGEVFEAVIK	GIYACDPKAYTVFGEV	EVFEAVIKDYHKVDGL	K	A	Y	I	K	D	14	0	1571.82	Haliotis_sp_idb_28997_c0_g1_i1;Haliotis_sp_idb_28998_c0_g1_i1;Haliotis_sp_idb_28994_c0_g1_i1;comp80952_c0_seq1_1 len=744 path=[722:0-275 998:276-341 2142:342-374 1097:375-743];comp80952_c0_seq3_3 len=806 path=[1443:0-114 1558:115-125 1569:126-199 1643:200-216 1660:217-241 1685:242-245 1689:246-259 1703:260-337 998:338-403 2142:404-436 1097:437-805];comp80952_c0_seq2_3 len=848 path=[722:0-275 2617…	Haliotis_sp_idb_28997_c0_g1_i1	89	102	yes	no	2	0.0049541	70.889	22097000			4
AYVGAESLGPGKR	SFTLSCTKAYVGAESL	ESLGPGKRRTSGLSLP	K	A	Y	K	R	R	13	1	1303.69	comp89625_c1_seq1_4 len=1272 path=[1:0-78 4266:79-97 99:98-348 350:349-373 375:374-400 402:401-425 427:426-648 650:649-650 652:651-676 678:677-704 706:705-743 745:744-780 782:781-812 3805:813-822 824:823-837 839:838-1271]	comp89625_c1_seq1_4 len=1272 path=[1:0-78 4266:79-97 99:98-348 350:349-373 375:374-400 402:401-425 427:426-648 650:649-650 652:651-676 678:677-704 706:705-743 745:744-780 782:781-812 3805:813-822 824:823-837 839:838-1271]	308	320	yes	yes	2	0.0085431	78.342	3732600		19	1
AYYFSTGYGGFTDHTEDAVNQLAK	REFCGLPRAYYFSTGY	DAVNQLAKAYPGLSPD	R	A	Y	A	K	A	24	0	2654.19	Haliotis_sp_idb_25746_c0_g1_i1;Haliotis_sp_idb_25748_c0_g1_i1;Haliotis_sp_CLC_532_c0_g1_i1	Haliotis_sp_idb_25746_c0_g1_i1	523	546	yes	no	2;3;4	7.0534e-76	185.71	11237000000			68
CAAGVEHHQLITQK	NNHEMDSKCAAGVEHH	HHQLITQKDFKFNHKF	K	C	A	Q	K	D	14	0	1590.79	Haliotis_sp_idb_8870_c0_g1_i1;comp102820_c2_seq56_4 len=5503 path=[47:0-7 55:8-354 403:355-489 551:490-610 672:611-650 712:651-1103 1165:1104-1105 1167:1106-1248 1310:1249-1516 1578:1517-1525 1587:1526-2963 3025:2964-2970 3032:2971-3033 3095:3034-3349 3411:3350-3644 27196:3645-3645 27197:3646-3649 27201:3650-3651 3713:3652-3780 27261:3781-3785 3847:3786-4286 4348:4287-4293 4355:4294-4663 4725:466…	Haliotis_sp_idb_8870_c0_g1_i1	748	761	yes	no	3;4	0.00032635	79.875	14682000			2
CAPGTVYHQSK	HGKLMTRKCAPGTVYH	GTVYHQSKCTCDHGTS	K	C	A	S	K	C	11	0	1246.58	Haliotis_sp_idb_26567_c0_g1_i1;Haliotis_sp_idb_26568_c0_g1_i1;Haliotis_sp_CLC_2527_c0_g1_i1	Haliotis_sp_idb_26567_c0_g1_i1	50	60	yes	no	3	0.0001948	111.86	20965000			7
CDLPSDFTYDWR	NADITHGRCDLPSDFT	SDFTYDWRRGTNGYYI	R	C	D	W	R	R	12	0	1573.65	Haliotis_sp_idb_20988_c0_g1_i1	Haliotis_sp_idb_20988_c0_g1_i1	318	329	yes	yes	2	0.00013237	114.72	196580000			16
CEFTDCTCYCIDDLTK	SHSCIGNRCEFTDCTC	YCIDDLTKSVLEPGEA	R	C	E	T	K	S	16	0	2099.79	Haliotis_sp_idb_18725_c0_g1_i1	Haliotis_sp_idb_18725_c0_g1_i1	552	567	yes	yes	2	7.4999e-17	130.29	112490000			6
CESSEIFDPIQK	GRIKATLKCESSEIFD	EIFDPIQKSCTSKILE	K	C	E	Q	K	S	12	0	1451.66	Haliotis_sp_idb_982_c0_g1_i1	Haliotis_sp_idb_982_c0_g1_i1	215	226	yes	yes	2	6.1095e-13	168.02	81055000			9
CETQEYVDQMK	GACCPSDRCETQEYVD	QEYVDQMKKYWNNCAP	R	C	E	M	K	K	11	0	1429.59	Haliotis_sp_Tri_3731_c0_g1_i1;comp92088_c0_seq1_4 len=674 path=[1:0-31 33:32-76 2470:77-121 123:122-145 2497:146-154 2506:155-188 190:189-256 258:257-272 2583:273-294 296:295-328 2621:329-339 341:340-350 352:351-447 2654:448-448 450:449-468 470:469-525 2678:526-531 2684:532-673]	Haliotis_sp_Tri_3731_c0_g1_i1	114	124	yes	no	2	0.0015832	94.767	1717900	765		1
CEYWAILTK	RRYEPRLRCEYWAILT	EYWAILTKYCRIVGTN	R	C	E	T	K	Y	9	0	1182.57	Haliotis_sp_idb_1745_c0_g1_i1;Haliotis_sp_CLC_2232_c0_g1_i1	Haliotis_sp_idb_1745_c0_g1_i1	1413	1421	yes	no	2	0.018312	103.01	58176000			2
CGGGDLCSLPK	TLEDCRRRCGGGDLCS	GDLCSLPKDPGQCAAA	R	C	G	P	K	D	11	0	1162.51	Haliotis_sp_CLC_77_c0_g1_i1	Haliotis_sp_CLC_77_c0_g1_i1	76	86	yes	yes	2	0.0033586	95.477	157410000			1
CGGGDLCSLPR	TLEDCRRRCGGGDLCS	GDLCSLPRDPGPCKAA	R	C	G	P	R	D	11	0	1190.52	comp84928_c0_seq1_4 len=593 path=[571:0-73 645:74-129 1852:130-130 1387:131-175 1872:176-361 933:362-413 985:414-445 1017:446-450 1022:451-592]	comp84928_c0_seq1_4 len=593 path=[571:0-73 645:74-129 1852:130-130 1387:131-175 1872:176-361 933:362-413 985:414-445 1017:446-450 1022:451-592]	104	114	no	no	2	0.00053667	120.77	1676800000			15
CGGGVLCSLPR	TLEDCRRRCGGGVLCS	GVLCSLPRDPGPCDAD	R	C	G	P	R	D	11	0	1174.56	Haliotis_sp_CLC_148_c0_g1_i1	Haliotis_sp_CLC_148_c0_g1_i1	76	86	no	no	2	0.0015711	107.06	496650000			17
CHCVTSAILAGPDLVNPCLPSMR	GTIYSPKKCHCVTSAI	NPCLPSMRFNFDMGKV	K	C	H	M	R	F	23	0	2567.21	Haliotis_sp_CLC_303_c0_g1_i1	Haliotis_sp_CLC_303_c0_g1_i1	527	549	yes	yes	3	2.4508e-15	92.098	14176000	395		3
CICRPEYPNCEVYK	GYLSKNCRCICRPEYP	YPNCEVYKKRETRDFS	R	C	I	Y	K	K	14	1	1886.81	Haliotis_sp_idb_18707_c0_g1_i1;Haliotis_sp_Tri_133115_c0_g1_i1	Haliotis_sp_idb_18707_c0_g1_i1	553	566	yes	no	3	9.5833e-05	95.264	43250000			5
CIGFFIPQIGK	FNTTCTYKCIGFFIPQ	FFIPQIGKKYPNSQVT	K	C	I	G	K	K	11	0	1278.68	Haliotis_sp_idb_7016_c0_g1_i1;comp107084_c0_seq5_1 len=2361 path=[3718:0-107 3826:108-140 15493:141-183 14611:184-188 14621:189-584 4308:585-590 4314:591-2006 5730:2007-2075 5799:2076-2093 5817:2094-2255 5979:2256-2258 5982:2259-2314 7504:2315-2360]	Haliotis_sp_idb_7016_c0_g1_i1	314	324	yes	no	2	0.018215	77.662	7935700			2
CINALAADPSCHQYTAQAVSSIQVLEQQHK	SSVSNYSKCINALAAD	QVLEQQHKVACGEDGG	K	C	I	H	K	V	30	0	3366.61	Haliotis_sp_Tri_83476_c0_g1_i1	Haliotis_sp_Tri_83476_c0_g1_i1	223	252	yes	yes	4	3.6664e-18	71.295	56504000			2
CIVPPFSYHGFELNK	GSFTALAKCIVPPFSY	YHGFELNKVYSVHHGD	K	C	I	N	K	V	15	0	1806.88	Haliotis_sp_CLC_1545_c0_g1_i1;Haliotis_sp_Tri_35761_c0_g1_i1;comp98763_c0_seq3_3 len=4694 path=[1:0-2312 2317:2313-2630 2635:2631-2638 2643:2639-3453 11360:3454-3485 3490:3486-3971 3976:3972-4028 4033:4029-4066 4071:4067-4099 4104:4100-4241 4246:4242-4257 4262:4258-4323 4328:4324-4324 4329:4325-4343 15062:4344-4361 15080:4362-4363 15082:4364-4420 15148:4421-4425 15153:4426-4427 15155:4428-4454 15…	Haliotis_sp_CLC_1545_c0_g1_i1	3383	3397	yes	no	3	0.00046867	68.044	41285000			4
CIYEAWSDDGR	GEFCARFRCIYEAWSD	EAWSDDGRGTFDNIYE	R	C	I	G	R	G	11	0	1370.56	Haliotis_sp_CLC_620_c0_g1_i1;Haliotis_sp_idb_44242_c0_g1_i1;comp427051_c0_seq1_4 len=209 path=[1:0-208]	Haliotis_sp_CLC_620_c0_g1_i1	197	207	yes	no	2	0.00021325	124.42	16858000			1
CLAFDAYDSTTK	IAGNSQERCLAFDAYD	DAYDSTTKIPQCENMR	R	C	L	T	K	I	12	0	1390.61	comp146963_c0_seq1_4 len=1497 path=[1:0-1496]	comp146963_c0_seq1_4 len=1497 path=[1:0-1496]	188	199	yes	yes	2	0.0086014	81.565	25582000			2
CLLETGLGYYR	YVKRFCDKCLLETGLG	ETGLGYYRVPGYCNVF	K	C	L	Y	R	V	11	0	1343.65	Haliotis_sp_Tri_95672_c0_g1_i1;Haliotis_sp_idb_34627_c0_g1_i1	Haliotis_sp_Tri_95672_c0_g1_i1	36	46	yes	no	2	3.5285e-12	170.47	399800000			15
CLQCSPASSPSGGLR	PWHRKDLKCLQCSPAS	SSPSGGLRVVTUGRAP	K	C	L	L	R	V	15	0	1575.71	comp103075_c0_seq2_6 len=2972 path=[1:0-14 16:15-785 3460:786-893 3568:894-906 3581:907-1049 10947:1050-1077 15404:1078-1100 1102:1101-1136 10084:1137-1171 15502:1172-1188 15519:1189-1194 15525:1195-1208 7920:1209-1262 1263:1263-1286 15621:1287-1296 1297:1297-1356 15714:1357-1414 10209:1415-1458 1459:1459-1536 1537:1537-1559 15857:1560-1572 15870:1573-1615 15896:1616-1622 1623:1623-1642 15921:164…	comp103075_c0_seq2_6 len=2972 path=[1:0-14 16:15-785 3460:786-893 3568:894-906 3581:907-1049 10947:1050-1077 15404:1078-1100 1102:1101-1136 10084:1137-1171 15502:1172-1188 15519:1189-1194 15525:1195-1208 7920:1209-1262 1263:1263-1286 15621:1287-1296 1297:1297-1356 15714:1357-1414 10209:1415-1458 1459:1459-1536 1537:1537-1559 15857:1560-1572 15870:1573-1615 15896:1616-1622 1623:1623-1642 15921:164…	727	741	yes	yes	2	0.0017554	73.927	11867000			2
CMAPSSVPCSIDPCR	FWLQDYMRCMAPSSVP	PCSIDPCRMNGKTGVV	R	C	M	C	R	M	15	0	1735.71	Haliotis_sp_CLC_303_c0_g1_i1	Haliotis_sp_CLC_303_c0_g1_i1	401	415	yes	yes	2	9.1589e-10	117.2	33764000	396		2
CMCDNPPTKPSEPDAIK	GLVWTQAKCMCDNPPT	PSEPDAIKDLPIFSSG	K	C	M	I	K	D	17	1	1958.85	Haliotis_sp_idb_42414_c0_g1_i1;comp188351_c0_seq1_6 len=718 path=[1:0-717]	Haliotis_sp_idb_42414_c0_g1_i1	158	174	yes	no	3	1.6904e-11	120.9	464850000	636		19
CNVQQVQCFR	IRCARGLKCNVQQVQC	VQQVQCFRAPCDPIVT	K	C	N	F	R	A	10	0	1337.6	Haliotis_sp_idb_45304_c0_g1_i1;Haliotis_sp_idb_45305_c0_g1_i1	Haliotis_sp_idb_45304_c0_g1_i1	323	332	yes	no	2	1.9825e-07	169.09	58642000			9
CNVWYPYR	FCNSVQERCNVWYPYR	CNVWYPYRTPNSVCNN	R	C	N	Y	R	T	8	0	1156.51	Haliotis_sp_idb_25746_c0_g1_i1;Haliotis_sp_idb_25748_c0_g1_i1	Haliotis_sp_idb_25746_c0_g1_i1	82	89	yes	no	2	1.4604e-15	176.66	1231900000			17
CPDGVNDPIDYGDLSKPGSGR	QAPQSSQKCPDGVNDP	LSKPGSGRKLQIKGKH	K	C	P	G	R	K	21	1	2218	Haliotis_sp_idb_10705_c0_g1_i1;Haliotis_sp_Tri_36495_c0_g1_i1	Haliotis_sp_idb_10705_c0_g1_i1	337	357	yes	no	3	1.1192e-23	117.38	298940000			7
CPEEVARPSHVMK	MDNIRLTRCPEEVARP	ARPSHVMKRYGG____	R	C	P	M	K	R	13	1	1538.73	Haliotis_sp_Tri_95672_c0_g1_i1;comp58675_c0_seq1_4 len=401 path=[379:0-227 607:228-249 629:250-400]	Haliotis_sp_Tri_95672_c0_g1_i1	385	397	yes	no	3;4	0.0017425	83.243	49896000	800		3
CPEPYPDYPDCIK	NEEDAVIKCPEPYPDY	PDYPDCIKYTEPVRET	K	C	P	I	K	Y	13	0	1652.69	Haliotis_sp_idb_14514_c0_g1_i1;Haliotis_sp_Tri_65602_c0_g1_i1;comp71326_c0_seq1_2 len=987 path=[1:0-287 289:288-291 293:292-986]	Haliotis_sp_idb_14514_c0_g1_i1	163	175	yes	no	2	4.2934e-06	120.87	37361000			5
CPLELGQPCGSLTQR	APCGCCPKCPLELGQP	PCGSLTQRCQFDLWCF	K	C	P	Q	R	C	15	0	1714.81	comp70759_c0_seq1_2 len=449 path=[1:0-87 89:88-101 103:102-218 220:219-370 372:371-448]	comp70759_c0_seq1_2 len=449 path=[1:0-87 89:88-101 103:102-218 220:219-370 372:371-448]	66	80	yes	yes	2;3	3.4464e-30	203.11	52020000000			85
CPTRHSKDTR	QYVNVCSKCPTRHSKD	TRHSKDTRHQFINNVM	K	C	P	T	R	H	10	2	1256.6	comp97770_c0_seq5_4 len=5178 path=[1:0-34 36:35-143 145:144-676 678:677-700 702:701-793 795:794-817 819:818-1726 1728:1727-1750 1752:1751-1789 1791:1790-1813 1815:1814-1893 1895:1894-1917 1919:1918-1925 1927:1926-1949 1951:1950-2108 2110:2109-2132 2134:2133-2297 2299:2298-2321 2323:2322-2340 2342:2341-2364 2366:2365-3045 3047:3046-3069 3071:3070-3481 3483:3482-3505 3507:3506-3802 10449:3803-3823 …	comp97770_c0_seq5_4 len=5178 path=[1:0-34 36:35-143 145:144-676 678:677-700 702:701-793 795:794-817 819:818-1726 1728:1727-1750 1752:1751-1789 1791:1790-1813 1815:1814-1893 1895:1894-1917 1919:1918-1925 1927:1926-1949 1951:1950-2108 2110:2109-2132 2134:2133-2297 2299:2298-2321 2323:2322-2340 2342:2341-2364 2366:2365-3045 3047:3046-3069 3071:3070-3481 3483:3482-3505 3507:3506-3802 10449:3803-3823 …	1065	1074	yes	no	2	0.015281	83.948	30033000		46	1
CQFDLWCFK	PCGSLTQRCQFDLWCF	QFDLWCFKSSGNKIEA	R	C	Q	F	K	S	9	0	1302.55	comp70759_c0_seq1_2 len=449 path=[1:0-87 89:88-101 103:102-218 220:219-370 372:371-448]	comp70759_c0_seq1_2 len=449 path=[1:0-87 89:88-101 103:102-218 220:219-370 372:371-448]	81	89	yes	yes	2	0.00048421	185.81	14280000000			28
CQFDLWCFKSSGNK	PCGSLTQRCQFDLWCF	CFKSSGNKIEAYKNVP	R	C	Q	N	K	I	14	1	1775.78	comp70759_c0_seq1_2 len=449 path=[1:0-87 89:88-101 103:102-218 220:219-370 372:371-448]	comp70759_c0_seq1_2 len=449 path=[1:0-87 89:88-101 103:102-218 220:219-370 372:371-448]	81	94	yes	yes	2;3	0.00016791	98.943	309720000			6
CQSSHLTQSPDLNLR	TVFGLFRRCQSSHLTQ	QSPDLNLRIVKT____	R	C	Q	L	R	I	15	0	1754.84	Haliotis_sp_CLC_18921_c0_g1_i1;comp52213_c0_seq1_3 len=2417 path=[2395:0-1708 4104:1709-1900 4296:1901-2416]	Haliotis_sp_CLC_18921_c0_g1_i1	585	599	yes	no	3	1.113e-07	109.55	77447000			4
CSDRSYNYVATTELAAGAAPPPASDK	QHPYIQQKCSDRSYNY	APPPASDKFTVFTTWG	K	C	S	D	K	F	26	1	2711.25	Haliotis_sp_idb_27788_c0_g1_i1	Haliotis_sp_idb_27788_c0_g1_i1	180	205	yes	yes	3	7.1989e-30	102.21	89563000			5
CSPCVDTLPSCTGK	QHQCVGQKCSPCVDTL	TLPSCTGKSDGYWPLV	K	C	S	G	K	S	14	0	1580.66	Haliotis_sp_idb_1745_c0_g1_i1;Haliotis_sp_CLC_2232_c0_g1_i1;comp189149_c0_seq1_5 len=485 path=[1:0-484]	Haliotis_sp_idb_1745_c0_g1_i1	456	469	yes	no	2	0.007971	66.059	31515000			1
CSQVMLDR	QSQQIQTKCSQVMLDR	CSQVMLDRSNGRPAVN	K	C	S	D	R	S	8	0	1007.45	comp49273_c0_seq1_2 len=963 path=[941:0-578 1520:579-686 1628:687-914 1856:915-962];Haliotis_sp_Tri_105572_c0_g1_i1;Haliotis_sp_idb_46434_c0_g1_i1	comp49273_c0_seq1_2 len=963 path=[941:0-578 1520:579-686 1628:687-914 1856:915-962]	203	210	no	no	2	0.0062928	170.95	921330000	139		31
CTALNVDANTAR	LACTSDPRCTALNVDA	NVDANTARTENNQELY	R	C	T	A	R	T	12	0	1304.61	Haliotis_sp_Tri_111351_c0_g1_i1	Haliotis_sp_Tri_111351_c0_g1_i1	25	36	yes	yes	2	2.0105e-05	98.902	0			1
CTCDHGTSPNVVVPR	GTVYHQSKCTCDHGTS	SPNVVVPRVSGHASGA	K	C	T	P	R	V	15	0	1697.76	Haliotis_sp_idb_26567_c0_g1_i1;Haliotis_sp_idb_26568_c0_g1_i1;Haliotis_sp_CLC_2527_c0_g1_i1	Haliotis_sp_idb_26567_c0_g1_i1	61	75	yes	no	2;3	2.151e-27	164.64	1524200000			32
CTGQGEVFDPIAR	GLVDMVKRCTGQGEVF	EVFDPIARLCTTNYKP	R	C	T	A	R	L	13	0	1448.67	Haliotis_sp_idb_1745_c0_g1_i1;Haliotis_sp_CLC_2232_c0_g1_i1	Haliotis_sp_idb_1745_c0_g1_i1	203	215	yes	no	2	1.2215e-18	184.21	422910000			9
CTPTGGPPTAFSECVYPQEFSISGK	QHCGQYYKCTPTGGPP	QEFSISGKECRPYTDV	K	C	T	G	K	E	25	0	2716.21	Haliotis_sp_idb_1745_c0_g1_i1;Haliotis_sp_CLC_2232_c0_g1_i1	Haliotis_sp_idb_1745_c0_g1_i1	545	569	yes	no	3	1.9038e-11	79.935	26822000			1
CTQTIDGYTTPTK	GNYKLTFRCTQTIDGY	DGYTTPTKYPERHVCA	R	C	T	T	K	Y	13	0	1484.68	Haliotis_sp_idb_20988_c0_g1_i1;Haliotis_sp_idb_20996_c0_g1_i1	Haliotis_sp_idb_20988_c0_g1_i1	236	248	yes	no	2	1.4885e-18	164.64	395140000			29
CTQTIDGYTTPTKYPER	GNYKLTFRCTQTIDGY	TPTKYPERHVCARKVV	R	C	T	E	R	H	17	1	2029.94	Haliotis_sp_idb_20988_c0_g1_i1	Haliotis_sp_idb_20988_c0_g1_i1	236	252	yes	yes	3	7.4758e-20	144.97	340990000			16
CTSASFGFIGR	IQQTQWSRCTSASFGF	ASFGFIGRYAYVGTGC	R	C	T	G	R	Y	11	0	1201.56	Haliotis_sp_idb_46434_c0_g1_i1	Haliotis_sp_idb_46434_c0_g1_i1	218	228	yes	yes	2	1.2944e-05	150.1	197950000			19
CTVSEEVFDPVDK	GKIVSRLKCTVSEEVF	EVFDPVDKTCTSNYHR	K	C	T	D	K	T	13	0	1523.68	Haliotis_sp_CLC_3878_c0_g1_i1	Haliotis_sp_CLC_3878_c0_g1_i1	213	225	yes	yes	2	1.6221e-11	145.6	89193000			8
CVLQIAQR	FNWRPKVKCVLQIAQR	CVLQIAQRVTSGYVYD	K	C	V	Q	R	V	8	0	986.533	Haliotis_sp_Tri_53798_c0_g1_i1;Haliotis_sp_idb_13782_c0_g1_i1;comp87007_c0_seq1_6 len=892 path=[870:0-172 1762:173-187 1058:188-259 2040:260-266 1137:267-334 1838:335-340 1211:341-464 1335:465-527 1398:528-891]	Haliotis_sp_Tri_53798_c0_g1_i1	183	190	yes	no	2	0.029194	124.59	42783000			4
CVQAGAIGMCCPLYVNK	PATFRGRRCVQAGAIG	CCPLYVNKRAIDSTAN	R	C	V	N	K	R	17	0	1939.88	Haliotis_sp_CLC_12027_c0_g1_i1;Haliotis_sp_idb_54497_c0_g1_i1;Haliotis_sp_idb_41452_c0_g1_i1	Haliotis_sp_CLC_12027_c0_g1_i1	143	159	yes	no	2;3	8.9798e-10	112.96	91951000	364		3
CVQAGAIGMCCPLYVNKR	PATFRGRRCVQAGAIG	CPLYVNKRAIDSTANM	R	C	V	K	R	A	18	1	2095.98	Haliotis_sp_CLC_12027_c0_g1_i1;Haliotis_sp_idb_54497_c0_g1_i1	Haliotis_sp_CLC_12027_c0_g1_i1	143	160	yes	no	3	8.5544e-10	95.57	11255000	364		1
CYIVGSPLNAR	SSLVHCEKCYIVGSPL	VGSPLNAREFVLHYGG	K	C	Y	A	R	E	11	0	1248.63	Haliotis_sp_idb_5218_c0_g1_i1	Haliotis_sp_idb_5218_c0_g1_i1	77	87	yes	yes	2	0.0039533	94.363	97350000			3
CYNHDQQIQIR	GAYFGNPKCYNHDQQI	HDQQIQIRDWLKKLER	K	C	Y	I	R	D	11	0	1473.68	Haliotis_sp_Tri_73035_c0_g1_i1	Haliotis_sp_Tri_73035_c0_g1_i1	644	654	yes	yes	3	9.1349e-13	184.36	429960000			26
CYRPEKPGSCPPR	CGKPGCRRCYRPEKPG	KPGSCPPRKYDAGVCV	R	C	Y	P	R	K	13	2	1602.74	comp236269_c0_seq1_4 len=272 path=[250:0-271];sp|P84811|PWAP_HALLA Perlwapin OS=Haliotis laevigata PE=1 SV=1	sp|P84811|PWAP_HALLA Perlwapin OS=Haliotis laevigata PE=1 SV=1	85	97	no	no	3;4	1.8582e-08	131.06	1273600000			24
DACQYLTNTQTYTGAPCTKPSCAGK	CGSSPMVKDACQYLTN	TKPSCAGKIDGLHYFP	K	D	A	G	K	I	25	1	2792.22	Haliotis_sp_idb_1745_c0_g1_i1;Haliotis_sp_CLC_2232_c0_g1_i1	Haliotis_sp_idb_1745_c0_g1_i1	1563	1587	yes	no	3	1.0991e-15	89.979	30627000			2
DAEIQGTSSTFR	GDSGTTSRDAEIQGTS	QGTSSTFRIYGNDQNS	R	D	A	F	R	I	12	0	1310.61	Haliotis_sp_idb_58309_c0_g1_i1;Haliotis_sp_idb_68617_c0_g1_i1;Haliotis_sp_idb_68613_c0_g1_i1;comp85491_c0_seq1_6 len=790 path=[2047:0-179 1021:180-205 1047:206-230 1072:231-326 1168:327-439 1281:440-479 2760:480-484 1326:485-497 1339:498-613 1455:614-623 1465:624-659 1501:660-662 1504:663-703 1810:704-789];comp85491_c0_seq2_5 len=828 path=[803:0-217 1021:218-243 1676:244-268 1072:269-364 1168:365…	Haliotis_sp_idb_58309_c0_g1_i1	45	56	yes	no	2	0.00011012	116.24	51300000			5
DAESGVDHCDWAIGR	LSVNWQVRDAESGVDH	HCDWAIGRTRGSSDVK	R	D	A	G	R	T	15	0	1686.71	Haliotis_sp_idb_1397_c0_g1_i1;Haliotis_sp_CLC_1567_c0_g1_i1;comp99390_c0_seq1_2 len=1590 path=[1:0-146 4883:147-203 205:204-255 257:256-486 3362:487-507 509:508-954 956:955-960 962:961-1158 1160:1159-1202 1204:1203-1255 1257:1256-1268 1270:1269-1311 1313:1312-1325 1327:1326-1360 1362:1361-1361 1363:1362-1385 1387:1386-1411 5298:1412-1589]	Haliotis_sp_idb_1397_c0_g1_i1	3113	3127	yes	no	3	2.7653e-05	92.265	31159000			4
DAFITESQQAGR	VTLCKELKDAFITESQ	TESQQAGRESLLLTAA	K	D	A	G	R	E	12	0	1321.63	Haliotis_sp_idb_43266_c0_g1_i1	Haliotis_sp_idb_43266_c0_g1_i1	177	188	yes	yes	2	5.8611e-13	181.68	429530000			22
DAFTTESQQAGR	VTLCKELKDAFTTESQ	TESQQAGRESLLLTAA	K	D	A	G	R	E	12	0	1309.59	comp79626_c0_seq1_4 len=1656 path=[1634:0-1091 2726:1092-1132 2767:1133-1655]	comp79626_c0_seq1_4 len=1656 path=[1634:0-1091 2726:1092-1132 2767:1133-1655]	191	202	yes	yes	2	6.0623e-13	168.3	163620000			22
DAGTIAGLNVLR	DSQRQATKDAGTIAGL	IAGLNVLRIINEPTAA	K	D	A	L	R	I	12	0	1198.67	comp79549_c0_seq1_2 len=2081 path=[4331:0-15 2061:16-1969 4016:1970-2008 4058:2009-2080];comp145818_c0_seq1_2 len=1024 path=[1002:0-1023];Haliotis_sp_idb_37000_c0_g1_i1;comp106854_c0_seq4_3 len=3390 path=[3371:0-258 3630:259-359 3731:360-403 13182:404-411 13190:412-412 13191:413-430 3802:431-482 3854:483-515 3887:516-539 13252:540-556 13269:557-579 3951:580-581 3953:582-606 13312:607-655 13362:65…	comp79549_c0_seq1_2 len=2081 path=[4331:0-15 2061:16-1969 4016:1970-2008 4058:2009-2080]	180	191	yes	no	2	0.0010864	114.86	2183000			1
DAGTISGLNVLR	DSQRQATKDAGTISGL	ISGLNVLRIINEPTAA	K	D	A	L	R	I	12	0	1214.66	tr|Q17UC1|Q17UC1_HALTU 71kDa heat shock protein OS=Haliotis tuberculata GN=hsp71 PE=2 SV=1;tr|C1KC83|C1KC83_HALDV Heat shock cognate protein 70 OS=Haliotis diversicolor PE=2 SV=1;Haliotis_sp_idb_28957_c0_g1_i1;tr|Q2MJK5|Q2MJK5_HALDH Heat shock protein 70 OS=Haliotis discus hannai PE=2 SV=1;comp87346_c0_seq3_4 len=2350 path=[2328:0-663 2992:664-723 3052:724-923 3252:924-1631 4726:1632-1656 3985:16…	tr|Q17UC1|Q17UC1_HALTU 71kDa heat shock protein OS=Haliotis tuberculata GN=hsp71 PE=2 SV=1	160	171	yes	no	2	0.00023084	108.56	40794000			5
DAIYNEPFTVEGSHGATFVNEGDTR	WDYIPDGKDAIYNEPF	FVNEGDTRIGGTYIKA	K	D	A	T	R	I	25	0	2725.23	Haliotis_sp_idb_10164_c0_g1_i1;comp101565_c0_seq1_5 len=4906 path=[4884:0-315 5200:316-677 5562:678-679 5564:680-934 5819:935-1335 6220:1336-1351 6236:1352-1360 6245:1361-1686 6571:1687-2756 11796:2757-2778 7663:2779-2791 7676:2792-2983 11874:2984-2994 11976:2995-3219 11911:3220-3226 8111:3227-3524 8409:3525-3541 8426:3542-3808 8693:3809-3841 8726:3842-4905]	Haliotis_sp_idb_10164_c0_g1_i1	743	767	yes	no	3	5.1312e-60	160.67	52413000			7
DALVWNHATGR	REAYSYLRDALVWNHA	VWNHATGRFGAQIGLD	R	D	A	G	R	F	11	0	1238.62	Haliotis_sp_Tri_25106_c0_g1_i1	Haliotis_sp_Tri_25106_c0_g1_i1	221	231	yes	yes	2;3	2.0659e-05	136.38	4434300000			46
DAMLEDQSSYFQCQDQR	RGKADGYKDAMLEDQS	YFQCQDQRTTIVSCPG	K	D	A	Q	R	T	17	0	2119.86	Haliotis_sp_idb_1745_c0_g1_i1;Haliotis_sp_CLC_2232_c0_g1_i1	Haliotis_sp_idb_1745_c0_g1_i1	1292	1308	yes	no	2;3	1.335e-21	141.13	60010000	484		5
DAMMSGTYFR	KLTRDTKKDAMMSGTY	MMSGTYFRDADLVNGG	K	D	A	F	R	D	10	0	1177.49	comp107325_c0_seq2_5 len=23389 path=[1:0-1580 1582:1581-5577 5579:5578-5617 5619:5618-5929 5931:5930-6112 52603:6113-6270 52633:6271-7110 52723:7111-7121 7123:7122-8290 8292:8291-8665 8667:8666-8898 8900:8899-9708 9710:9709-9952 52965:9953-9996 9998:9997-10275 10277:10276-10312 10314:10313-10317 10319:10318-10351 53062:10352-10415 10417:10416-10440 10442:10441-10507 10509:10508-10531 10533:10532-…	Haliotis_sp_idb_1052_c0_g1_i1	4777	4786	no	no	2	0.0052684	82.417	22746000	96;97		1
DANNVLLDPSLK	CGTGSCCRDANNVLLD	VLLDPSLKNDDFAPST	R	D	A	L	K	N	12	0	1297.69	Haliotis_sp_Tri_3731_c0_g1_i1;comp92088_c0_seq1_4 len=674 path=[1:0-31 33:32-76 2470:77-121 123:122-145 2497:146-154 2506:155-188 190:189-256 258:257-272 2583:273-294 296:295-328 2621:329-339 341:340-350 352:351-447 2654:448-448 450:449-468 470:469-525 2678:526-531 2684:532-673]	Haliotis_sp_Tri_3731_c0_g1_i1	53	64	yes	no	2	0.019496	71.879	103240000			1
DANNVLLDPSLKNDDFAPSTNR	CGTGSCCRDANNVLLD	DFAPSTNRGTCKPGSA	R	D	A	N	R	G	22	1	2415.17	Haliotis_sp_Tri_3731_c0_g1_i1;comp92088_c0_seq1_4 len=674 path=[1:0-31 33:32-76 2470:77-121 123:122-145 2497:146-154 2506:155-188 190:189-256 258:257-272 2583:273-294 296:295-328 2621:329-339 341:340-350 352:351-447 2654:448-448 450:449-468 470:469-525 2678:526-531 2684:532-673]	Haliotis_sp_Tri_3731_c0_g1_i1	53	74	yes	no	3	7.3615e-25	124.08	79557000			4
DAPVANLQAASVK	CVDVHVRRDAPVANLQ	NLQAASVKAVVYYQPE	R	D	A	V	K	A	13	0	1282.69	Haliotis_sp_idb_9842_c0_g1_i1;comp106862_c0_seq1_3 len=6977 path=[6962:0-1296 20050:1297-1621 8584:1622-1642 8605:1643-1701 8664:1702-1730 8693:1731-1872 8835:1873-1882 8845:1883-1992 8955:1993-2052 9015:2053-2092 9055:2093-2112 9075:2113-2419 9382:2420-2431 9394:2432-2457 9420:2458-2477 9440:2478-3169 10132:3170-3184 10147:3185-3666 20548:3667-3716 10679:3717-3856 10819:3857-4580 20725:4581-4581…	comp106862_c0_seq1_3 len=6977 path=[6962:0-1296 20050:1297-1621 8584:1622-1642 8605:1643-1701 8664:1702-1730 8693:1731-1872 8835:1873-1882 8845:1883-1992 8955:1993-2052 9015:2053-2092 9055:2093-2112 9075:2113-2419 9382:2420-2431 9394:2432-2457 9420:2458-2477 9440:2478-3169 10132:3170-3184 10147:3185-3666 20548:3667-3716 10679:3717-3856 10819:3857-4580 20725:4581-4581 20726:4582-4593 14279:4594-45…	1411	1423	no	no	2	0.01256	68.972	10414000			0
DAQPLASNVLR	ELCGKTRRDAQPLASN	PLASNVLRMTYLTEIP	R	D	A	L	R	M	11	0	1182.64	Haliotis_sp_idb_2814_c0_g1_i1	Haliotis_sp_idb_2814_c0_g1_i1	411	421	yes	yes	2;3	0.00025994	116.55	2253500000			14
DASFLSDHPR	NRMSQTSRDASFLSDH	SFLSDHPRSSMSQSSD	R	D	A	P	R	S	10	0	1143.53	Haliotis_sp_idb_3591_c0_g1_i1	Haliotis_sp_idb_3591_c0_g1_i1	686	695	yes	yes	2;3	0.0033003	112.36	136390000			17
DASGVITNYLPTSSQPVLGDWK	IKQWVGLKDASGVITN	QPVLGDWKIKVTAGSM	K	D	A	W	K	I	22	0	2347.17	Haliotis_sp_Tri_105613_c0_g1_i1;comp59338_c0_seq1_5 len=1104 path=[1:0-1103]	Haliotis_sp_Tri_105613_c0_g1_i1	168	189	yes	no	3	8.1356e-13	91.166	18720000			1
DASGYDDWPSGR	KDDDRFLRDASGYDDW	YDDWPSGRGIFHNNEK	R	D	A	G	R	G	12	0	1324.53	Haliotis_sp_idb_28997_c0_g1_i1;Haliotis_sp_idb_28998_c0_g1_i1;comp95150_c0_seq8_1 len=1884 path=[18147:0-41 4736:42-199 4894:200-209 4904:210-236 4931:237-403 5098:404-416 5111:417-440 5135:441-491 5186:492-509 5204:510-517 5212:518-521 5216:522-1263 5958:1264-1267 5962:1268-1349 18907:1350-1350 18908:1351-1357 6052:1358-1359 6054:1360-1692 6387:1693-1713 19027:1714-1883]	Haliotis_sp_idb_28997_c0_g1_i1	212	223	no	no	2	0.0086014	81.565	7841900			1
DASVLDIPSYCR	NDFYPGIRDASVLDIP	LDIPSYCRF_______	R	D	A	C	R	F	12	0	1394.65	Haliotis_sp_CLC_1876_c0_g1_i1	Haliotis_sp_CLC_1876_c0_g1_i1	188	199	yes	yes	2;3	3.6689e-13	172.11	5561600000			56
DATLDEQVALCDGAQSCDLSYEQTPFAECPR	SRRPRCRKDATLDEQV	TPFAECPRPINFVTVE	K	D	A	P	R	P	31	0	3545.5	Haliotis_sp_idb_2814_c0_g1_i1	Haliotis_sp_idb_2814_c0_g1_i1	269	299	yes	yes	3	1.3285e-15	65.244	766850			1
DATNVGDEGGFAPNILENK	VIKEKYGKDATNVGDE	APNILENKEALELLKT	K	D	A	N	K	E	19	0	1959.92	comp80185_c0_seq1_5 len=1716 path=[1:0-517 519:518-558 3443:559-568 570:569-864 866:865-889 891:890-1715]	comp80185_c0_seq1_5 len=1716 path=[1:0-517 519:518-558 3443:559-568 570:569-864 866:865-889 891:890-1715]	236	254	yes	yes	2;3	2.7401e-17	116.6	15332000			6
DAVALINFLER	GMQASHNRDAVALINF	ALINFLERLEREVKAG	R	D	A	E	R	L	11	0	1259.69	Haliotis_sp_idb_30235_c0_g1_i1;Haliotis_sp_idb_30234_c0_g1_i1;comp101142_c0_seq1_1 len=2799 path=[2777:0-207 2985:208-218 7751:219-362 3140:363-372 3150:373-648 3426:649-1106 3884:1107-1128 3906:1129-1158 3936:1159-1171 3949:1172-1385 4163:1386-1768 4546:1769-1826 4604:1827-2314 8265:2315-2334 5112:2335-2350 5128:2351-2357 5135:2358-2422 5730:2423-2440 5218:2441-2501 5869:2502-2535 5313:2536-2798…	Haliotis_sp_idb_30235_c0_g1_i1	403	413	yes	no	2	0.00013308	134.98	133700000			14
DAVQEQQQVAPK	SQPWLHHRDAVQEQQQ	EQQQVAPKETDPKLQG	R	D	A	P	K	E	12	0	1339.67	Haliotis_sp_idb_6290_c0_g1_i1	Haliotis_sp_idb_6290_c0_g1_i1	371	382	yes	yes	2	3.6579e-09	153.34	78962000			3
DAVTYTEHAK	VFLENVIRDAVTYTEH	VTYTEHAKRKTVTAMD	R	D	A	A	K	R	10	0	1133.54	comp135434_c0_seq1_4 len=334 path=[312:0-333]	comp135434_c0_seq1_4 len=334 path=[312:0-333]	71	80	yes	yes	2;3	0.00054436	140.16	32132000			7
DAVTYTEHAR	GFLEGIVRDAVTYTEH	VTYTEHARRKTVTAMD	R	D	A	A	R	R	10	0	1161.54	comp150370_c0_seq1_4 len=306 path=[284:0-305]	comp150370_c0_seq1_4 len=306 path=[284:0-305]	73	82	yes	yes	2	0.0056608	90.827	0			1
DAYSGLVGPMLICR	TSSVDVIKDAYSGLVG	VGPMLICRKGSLDENG	K	D	A	C	R	K	14	0	1550.76	Haliotis_sp_idb_10164_c0_g1_i1;comp101565_c0_seq1_5 len=4906 path=[4884:0-315 5200:316-677 5562:678-679 5564:680-934 5819:935-1335 6220:1336-1351 6236:1352-1360 6245:1361-1686 6571:1687-2756 11796:2757-2778 7663:2779-2791 7676:2792-2983 11874:2984-2994 11976:2995-3219 11911:3220-3226 8111:3227-3524 8409:3525-3541 8426:3542-3808 8693:3809-3841 8726:3842-4905]	Haliotis_sp_idb_10164_c0_g1_i1	538	551	yes	no	2	5.6443e-07	111.79	64849000	426		14
DCDLSDTLK	KSCLGSMKDCDLSDTL	CDLSDTLKTMEDSLKQ	K	D	C	L	K	T	9	0	1065.46	comp105382_c2_seq1_1 len=772 path=[11460:0-346 20047:347-352 11813:353-361 11822:362-507 11968:508-771];Haliotis_sp_idb_35987_c0_g1_i1	comp105382_c2_seq1_1 len=772 path=[11460:0-346 20047:347-352 11813:353-361 11822:362-507 11968:508-771]	144	152	yes	no	2	0.012691	109.66	1402000000			3
DCDLSDTLKTMEDSLK	KSCLGSMKDCDLSDTL	KTMEDSLKQSTGVDLG	K	D	C	L	K	Q	16	1	1869.83	comp105382_c2_seq1_1 len=772 path=[11460:0-346 20047:347-352 11813:353-361 11822:362-507 11968:508-771];Haliotis_sp_idb_35987_c0_g1_i1	comp105382_c2_seq1_1 len=772 path=[11460:0-346 20047:347-352 11813:353-361 11822:362-507 11968:508-771]	144	159	yes	no	3	0.0013702	63.682	14491000	74		1
DCGAPCHINNPTCK	RYACLGSRDCGAPCHI	HINNPTCKNFADGLNV	R	D	C	C	K	N	14	0	1642.66	comp94219_c0_seq16_4 len=775 path=[6877:0-451 12503:452-471 12523:472-474 12563:475-476 2962:477-529 3015:530-530 424:531-628 522:629-632 526:633-682 12796:683-683 577:684-774];comp94219_c0_seq15_4 len=827 path=[6877:0-451 12503:452-471 12523:472-474 12563:475-476 2962:477-529 3015:530-530 424:531-628 522:629-632 526:633-682 8350:683-826]	comp94219_c0_seq16_4 len=775 path=[6877:0-451 12503:452-471 12523:472-474 12563:475-476 2962:477-529 3015:530-530 424:531-628 522:629-632 526:633-682 12796:683-683 577:684-774]	142	155	yes	no	2;3	8.9295e-18	153.94	106590000			5
DCGAPCHINNPTCR	RYACLGGRDCGAPCHI	HINNPTCRNFADGLNV	R	D	C	C	R	N	14	0	1670.67	Haliotis_sp_Tri_137628_c0_g1_i1	Haliotis_sp_Tri_137628_c0_g1_i1	114	127	yes	yes	3	0.00081341	70.26	23573000			1
DCIPIISTR	NVIAVVSKDCIPIIST	CIPIISTRIVTGNGEG	K	D	C	T	R	I	9	0	1073.55	Haliotis_sp_idb_52687_c0_g1_i1	Haliotis_sp_idb_52687_c0_g1_i1	183	191	yes	yes	2	0.029166	93.649	46088000000			4
DCPSNHIYNK	SGNQWFSKDCPSNHIY	PSNHIYNKHACGCIPE	K	D	C	N	K	H	10	0	1246.54	Haliotis_sp_Tri_35519_c0_g1_i1;Haliotis_sp_idb_43536_c0_g1_i1	Haliotis_sp_Tri_35519_c0_g1_i1	75	84	yes	no	2;3	0.0008609	121.6	81002000			19
DCVEQVNFAPYR	KVVLGVQKDCVEQVNF	QVNFAPYRLSREFRRQ	K	D	C	Y	R	L	12	0	1496.67	Haliotis_sp_idb_20988_c0_g1_i1	Haliotis_sp_idb_20988_c0_g1_i1	266	277	yes	yes	2;3	3.5901e-14	201.46	2532200000			56
DDCVPVVITTSSTDSAGGNSLYVLGYNDFYPGIR	SVVTTVTKDDCVPVVI	NDFYPGIRDASVLDIP	K	D	D	I	R	D	34	0	3651.7	Haliotis_sp_CLC_1876_c0_g1_i1	Haliotis_sp_CLC_1876_c0_g1_i1	154	187	yes	yes	3	5.9911e-19	61.725	17085000			1
DDGDYQHCTDCYK	CVNSCTGKDDGDYQHC	QHCTDCYKFVACSSGI	K	D	D	Y	K	F	13	0	1675.59	comp22563_c0_seq1_3 len=1128 path=[1106:0-1127];Haliotis_sp_idb_54309_c0_g1_i1	comp22563_c0_seq1_3 len=1128 path=[1106:0-1127]	193	205	no	no	2;3	3.7987e-06	121.45	45788000			4
DDQTQLVADHFLFK	YPLEGMKKDDQTQLVA	VADHFLFKDDDRFLRD	K	D	D	F	K	D	14	0	1675.82	comp95150_c0_seq8_1 len=1884 path=[18147:0-41 4736:42-199 4894:200-209 4904:210-236 4931:237-403 5098:404-416 5111:417-440 5135:441-491 5186:492-509 5204:510-517 5212:518-521 5216:522-1263 5958:1264-1267 5962:1268-1349 18907:1350-1350 18908:1351-1357 6052:1358-1359 6054:1360-1692 6387:1693-1713 19027:1714-1883]	comp95150_c0_seq8_1 len=1884 path=[18147:0-41 4736:42-199 4894:200-209 4904:210-236 4931:237-403 5098:404-416 5111:417-440 5135:441-491 5186:492-509 5204:510-517 5212:518-521 5216:522-1263 5958:1264-1267 5962:1268-1349 18907:1350-1350 18908:1351-1357 6052:1358-1359 6054:1360-1692 6387:1693-1713 19027:1714-1883]	31	44	yes	yes	2;3	1.5994e-21	157.23	211900000			21
DDTFFDIPSYC	NNFYRGLKDDTFFDIP	FFDIPSYC________	K	D	D	Y	C	-	11	0	1378.54	Haliotis_sp_idb_19681_c0_g1_i1	Haliotis_sp_idb_19681_c0_g1_i1	206	216	yes	yes	2	0.00071899	118.71	159770000			7
DENANSVLVYPESEDELNNIIVDLR	AARAECAKDENANSVL	NNIIVDLRDNVLGLSN	K	D	E	L	R	D	25	0	2859.38	Haliotis_sp_CLC_3294_c0_g1_i1;comp95784_c0_seq3_3 len=3920 path=[1:0-33 11837:34-34 36:35-245 247:246-1613 1615:1614-1633 1635:1634-1648 1650:1649-1782 1784:1783-2946 2948:2947-3077 3079:3078-3099 3101:3100-3124 3126:3125-3126 3128:3127-3687 3689:3688-3693 3695:3694-3919];comp95784_c0_seq1_2 len=4009 path=[9525:0-123 36:124-334 247:335-1702 1615:1703-1722 1635:1723-1737 1650:1738-1871 1784:1872-3…	Haliotis_sp_CLC_3294_c0_g1_i1	873	897	yes	no	3	3.4211e-22	97.542	5989800			1
DESGSNTFVLK	LTFSHGIKDESGSNTF	GSNTFVLKKKNVQIIE	K	D	E	L	K	K	11	0	1195.57	Haliotis_sp_CLC_146_c0_g1_i1;Haliotis_sp_idb_13068_c0_g1_i1;Haliotis_sp_Tri_105374_c0_g1_i1	Haliotis_sp_CLC_146_c0_g1_i1	714	724	yes	no	2	0.0022253	108.7	185820000			14
DESILQSYIDNGLIPLAK	NKMDGLVKDESILQSY	NGLIPLAKAIKDEPGL	K	D	E	A	K	A	18	0	1988.05	Haliotis_sp_idb_10705_c0_g1_i1;Haliotis_sp_Tri_36495_c0_g1_i1	Haliotis_sp_idb_10705_c0_g1_i1	483	500	yes	no	2;3	1.191e-29	140.22	143690000			11
DFGSIQHCR	HNYGQVFKDFGSIQHC	FGSIQHCRRFVHCPCS	K	D	F	C	R	R	9	0	1118.49	comp87087_c0_seq1_3 len=678 path=[656:0-151 808:152-181 838:182-231 888:232-241 898:242-280 2569:281-285 942:286-309 966:310-358 1334:359-407 1064:408-470 1598:471-560 2623:561-577 2640:578-578 2641:579-580 2643:581-582 2645:583-585 1541:586-595 1252:596-677]	comp87087_c0_seq1_3 len=678 path=[656:0-151 808:152-181 838:182-231 888:232-241 898:242-280 2569:281-285 942:286-309 966:310-358 1334:359-407 1064:408-470 1598:471-560 2623:561-577 2640:578-578 2641:579-580 2643:581-582 2645:583-585 1541:586-595 1252:596-677]	122	130	yes	yes	2	0.017766	103.55	1847000			1
DFMIQGGDFTR	SKFHRVIKDFMIQGGD	IQGGDFTRGDGTGGKS	K	D	F	T	R	G	11	0	1285.58	Haliotis_sp_Tri_97777_c0_g1_i1;comp88441_c0_seq3_1 len=1542 path=[1563:0-601 2165:602-827 4392:828-847 3856:848-849 2456:850-877 2484:878-1541];comp88441_c0_seq2_1 len=1583 path=[1563:0-601 2165:602-827 4392:828-847 4412:848-890 2456:891-918 2484:919-1582];comp59451_c0_seq1_4 len=672 path=[650:0-671]	Haliotis_sp_Tri_97777_c0_g1_i1	88	98	yes	no	2	0.0022175	91.961	40189000	176		4
DFSDPGMMSNR	VRLQNARRDFSDPGMM	DPGMMSNRMSQTSRDA	R	D	F	N	R	M	11	0	1255.5	Haliotis_sp_idb_3591_c0_g1_i1	Haliotis_sp_idb_3591_c0_g1_i1	669	679	yes	yes	2	0.003766	78.548	16853000	619;620		3
DFSLENFLK	WDSTVALKDFSLENFL	FSLENFLKDLKATGAS	K	D	F	L	K	D	9	0	1111.56	comp107325_c0_seq2_5 len=23389 path=[1:0-1580 1582:1581-5577 5579:5578-5617 5619:5618-5929 5931:5930-6112 52603:6113-6270 52633:6271-7110 52723:7111-7121 7123:7122-8290 8292:8291-8665 8667:8666-8898 8900:8899-9708 9710:9709-9952 52965:9953-9996 9998:9997-10275 10277:10276-10312 10314:10313-10317 10319:10318-10351 53062:10352-10415 10417:10416-10440 10442:10441-10507 10509:10508-10531 10533:10532-…	comp107325_c0_seq2_5 len=23389 path=[1:0-1580 1582:1581-5577 5579:5578-5617 5619:5618-5929 5931:5930-6112 52603:6113-6270 52633:6271-7110 52723:7111-7121 7123:7122-8290 8292:8291-8665 8667:8666-8898 8900:8899-9708 9710:9709-9952 52965:9953-9996 9998:9997-10275 10277:10276-10312 10314:10313-10317 10319:10318-10351 53062:10352-10415 10417:10416-10440 10442:10441-10507 10509:10508-10531 10533:10532-…	3157	3165	yes	no	2	0.014146	107.57	63684000			6
DFSLTEFVSTQGAQLSDR	WEATKQLKDFSLTEFV	QGAQLSDRLSDLLVDK	K	D	F	D	R	L	18	0	1999.95	comp107325_c0_seq2_5 len=23389 path=[1:0-1580 1582:1581-5577 5579:5578-5617 5619:5618-5929 5931:5930-6112 52603:6113-6270 52633:6271-7110 52723:7111-7121 7123:7122-8290 8292:8291-8665 8667:8666-8898 8900:8899-9708 9710:9709-9952 52965:9953-9996 9998:9997-10275 10277:10276-10312 10314:10313-10317 10319:10318-10351 53062:10352-10415 10417:10416-10440 10442:10441-10507 10509:10508-10531 10533:10532-…	Haliotis_sp_idb_1052_c0_g1_i1	1172	1189	no	no	2	0.00052356	68.41	2481300			1
DFSTAQFR	KLSIPEFKDFSTAQFR	DFSTAQFRQIGKLAKG	K	D	F	F	R	Q	8	0	970.451	Haliotis_sp_idb_5896_c0_g1_i1	Haliotis_sp_idb_5896_c0_g1_i1	526	533	yes	yes	2	0.017123	145.34	583710000			5
DFTHMVMQWGHFTDHDITHSPVQTRPNR	PDDIPKYRDFTHMVMQ	PVQTRPNRRPLLDDCC	R	D	F	N	R	R	28	1	3389.56	Haliotis_sp_idb_25746_c0_g1_i1;Haliotis_sp_idb_25748_c0_g1_i1	Haliotis_sp_idb_25746_c0_g1_i1	159	186	yes	no	6	4.9558e-11	62.032	41590000	533;534		1
DFYLLVASGR	DRFYDLNKDFYLLVAS	YLLVASGRATPEGNKI	K	D	F	G	R	A	10	0	1139.6	Haliotis_sp_Tri_28544_c0_g1_i1;Haliotis_sp_CLC_729_c0_g1_i1;comp59223_c0_seq1_2 len=530 path=[1:0-47 49:48-413 415:414-471 1077:472-529]	Haliotis_sp_Tri_28544_c0_g1_i1	328	337	yes	no	2	0.0082947	102.52	30177000			3
DGCVPIISTTTTVGGEGGNSLYTVGYNNFYR	IVVATVTKDGCVPIIS	VGYNNFYRGLKDDTFF	K	D	G	Y	R	G	31	0	3311.54	Haliotis_sp_idb_19681_c0_g1_i1	Haliotis_sp_idb_19681_c0_g1_i1	172	202	yes	yes	3	8.1961e-30	86.577	111390000			7
DGENIPQLATTLGEK	MHFGGGVKDGENIPQL	LATTLGEKTLVELVTK	K	D	G	E	K	T	15	0	1584.8	Haliotis_sp_Tri_78397_c0_g1_i1;comp24679_c0_seq1_5 len=1229 path=[1207:0-1228]	Haliotis_sp_Tri_78397_c0_g1_i1	35	49	yes	no	2;3	0.0013296	72.662	72502000			5
DGIFQCSFR	TPVSGSDKDGIFQCSF	GIFQCSFRRKKVLSGD	K	D	G	F	R	R	9	0	1128.5	Haliotis_sp_Tri_28544_c0_g1_i1;Haliotis_sp_CLC_729_c0_g1_i1;comp59223_c0_seq1_2 len=530 path=[1:0-47 49:48-413 415:414-471 1077:472-529]	Haliotis_sp_Tri_28544_c0_g1_i1	303	311	yes	no	2	0.028734	91.867	555330			1
DGLAVLGTFFDIAR	LSNAMRFRDGLAVLGT	GTFFDIARENPYFRPI	R	D	G	A	R	E	14	0	1493.79	Haliotis_sp_Tri_130845_c0_g1_i1;Haliotis_sp_idb_813_c0_g1_i1	Haliotis_sp_Tri_130845_c0_g1_i1	163	176	yes	no	2;3	3.3477e-11	132.97	2207100000			48
DGLDIVSLNIQR	FEEDSAAKDGLDIVSL	IVSLNIQRGREHGLRS	K	D	G	Q	R	G	12	0	1341.73	Haliotis_sp_Tri_125905_c0_g1_i1	Haliotis_sp_Tri_125905_c0_g1_i1	451	462	yes	yes	2	0.010887	77.597	7783900			1
DGNDITEEMVSR	DKSVLLLKDGNDITEE	ITEEMVSRELMTYDYG	K	D	G	S	R	E	12	0	1364.59	comp101644_c0_seq2_4 len=5041 path=[1:0-618 620:619-713 715:714-1166 1168:1167-1220 1222:1221-2965 2967:2966-5040]	comp101644_c0_seq2_4 len=5041 path=[1:0-618 620:619-713 715:714-1166 1168:1167-1220 1222:1221-2965 2967:2966-5040]	271	282	no	no	2	1.7947e-07	143.31	447730000	11		35
DGNEVTLGIDVYK	PYFSMQLRDGNEVTLG	TLGIDVYKTEIKMNSV	R	D	G	Y	K	T	13	0	1421.7	Haliotis_sp_idb_3423_c0_g1_i1	Haliotis_sp_idb_3423_c0_g1_i1	1073	1085	yes	yes	2	0.01499	69.314	24538000			3
DGPPTFDSTYIVSGILR	LCASAHLKDGPPTFDS	YIVSGILRLPYAEINE	K	D	G	L	R	L	17	0	1836.93	comp97441_c0_seq3_2 len=2275 path=[2459:0-674 3134:675-690 3150:691-1269 3729:1270-1736 4196:1737-1739 4199:1740-1741 4201:1742-1860 4321:1861-1907 7025:1908-1912 4373:1913-2021 7055:2022-2038 4499:2039-2061 4522:2062-2085 5142:2086-2274];comp97441_c0_seq1_2 len=2361 path=[2459:0-674 3134:675-690 3150:691-1269 3729:1270-1736 4196:1737-1739 4199:1740-1741 4201:1742-1860 4321:1861-1907 7025:1908-19…	comp97441_c0_seq3_2 len=2275 path=[2459:0-674 3134:675-690 3150:691-1269 3729:1270-1736 4196:1737-1739 4199:1740-1741 4201:1742-1860 4321:1861-1907 7025:1908-1912 4373:1913-2021 7055:2022-2038 4499:2039-2061 4522:2062-2085 5142:2086-2274]	23	39	no	no	2	9.6108e-05	77.506	4572200			1
DGSGEDDGLFER	PYDWVEVRDGSGEDDG	EDDGLFERFTGDSLPK	R	D	G	E	R	F	12	0	1295.53	comp96833_c0_seq1_1 len=4779 path=[1:0-1769 1771:1770-3466 9665:3467-3572 3574:3573-3618 3620:3619-3641 3643:3642-3960 3962:3961-4015 4017:4016-4031 11456:4032-4312 4314:4313-4331 4333:4332-4778]	comp96833_c0_seq1_1 len=4779 path=[1:0-1769 1771:1770-3466 9665:3467-3572 3574:3573-3618 3620:3619-3641 3643:3642-3960 3962:3961-4015 4017:4016-4031 11456:4032-4312 4314:4313-4331 4333:4332-4778]	601	612	yes	yes	2	2.0566e-06	136.38	43295000			2
DGSSIFSHLSSK	SLFGARVRDGSSIFSH	IFSHLSSKTKQPICYF	R	D	G	S	K	T	12	0	1263.61	comp94706_c0_seq1_3 len=1255 path=[529:0-183 713:184-211 741:212-327 4367:328-343 873:344-367 897:368-432 962:433-527 1057:528-532 1062:533-619 4462:620-702 1232:703-706 1236:707-794 1324:795-878 1408:879-892 1422:893-954 1484:955-988 2730:989-1005 281:1006-1029 305:1030-1034 310:1035-1051 327:1052-1087 363:1088-1093 369:1094-1127 403:1128-1186 2674:1187-1199 475:1200-1231 4685:1232-1254];Halioti…	comp94706_c0_seq1_3 len=1255 path=[529:0-183 713:184-211 741:212-327 4367:328-343 873:344-367 897:368-432 962:433-527 1057:528-532 1062:533-619 4462:620-702 1232:703-706 1236:707-794 1324:795-878 1408:879-892 1422:893-954 1484:955-988 2730:989-1005 281:1006-1029 305:1030-1034 310:1035-1051 327:1052-1087 363:1088-1093 369:1094-1127 403:1128-1186 2674:1187-1199 475:1200-1231 4685:1232-1254]	70	81	yes	no	2;3	2.3339e-13	141.13	353260000			42
DGVGGLDLPGLLQR	IEYSGNSRDGVGGLDL	DLPGLLQRMRSLPGQS	R	D	G	Q	R	M	14	0	1408.77	Haliotis_sp_Tri_28744_c0_g1_i1;comp64512_c0_seq1_1 len=973 path=[1:0-376 378:377-715 717:716-972]	Haliotis_sp_Tri_28744_c0_g1_i1	118	131	yes	no	2	5.9861e-09	117.7	172120000			29
DHGLPPYVAFHNFASR	ARNIQRGRDHGLPPYV	AFHNFASRYYPELTRG	R	D	H	S	R	Y	16	0	1826.89	Haliotis_sp_Tri_4200_c0_g1_i1;comp33684_c0_seq1_1 len=1185 path=[1:0-1184]	Haliotis_sp_Tri_4200_c0_g1_i1	489	504	yes	no	3	7.4755e-05	75.018	6541000			1
DHGLPSYQAFR	SFNIQRGRDHGLPSYQ	LPSYQAFRDKAIQFAS	R	D	H	F	R	D	11	0	1289.62	Haliotis_sp_Tri_8762_c0_g1_i1;comp103866_c0_seq6_3 len=1832 path=[1904:0-43 1948:44-142 19460:143-169 2074:170-201 2106:202-232 19568:233-248 19615:249-255 19629:256-291 2196:292-307 2212:308-368 2273:369-373 2278:374-399 2304:400-452 2357:453-489 2394:490-538 2443:539-550 19865:551-570 19885:571-578 2483:579-600 20386:601-648 12236:649-701 20440:702-725 2630:726-780 2685:781-790 2695:791-811 205…	Haliotis_sp_Tri_8762_c0_g1_i1	459	469	yes	no	2;3	0.00045363	96.342	22979000			2
DHGTQSYNAWR	AFNIQRGRDHGTQSYN	TQSYNAWREFCGLPRA	R	D	H	W	R	E	11	0	1333.58	Haliotis_sp_idb_25746_c0_g1_i1;Haliotis_sp_idb_25748_c0_g1_i1;Haliotis_sp_CLC_532_c0_g1_i1	Haliotis_sp_idb_25746_c0_g1_i1	505	515	yes	no	2;3	1.1971e-71	271.21	2603100000			46
DHHALELTLGGLKPAAVYEIR	TTHPTVPRDHHALELT	PAAVYEIRINAVNKYG	R	D	H	I	R	I	21	1	2302.24	comp104605_c0_seq2_6 len=2335 path=[2313:0-312 2626:313-332 2646:333-432 2746:433-450 9175:451-481 2795:482-488 2802:489-638 9252:639-644 2958:645-660 2974:661-703 9278:704-706 4648:707-762 4704:763-779 3093:780-804 9350:805-805 3119:806-811 3125:812-818 9364:819-828 3142:829-875 3189:876-955 9397:956-977 9419:978-986 9428:987-990 3304:991-991 3305:992-1060 3374:1061-1062 9457:1063-1064 3378:1065…	comp104605_c0_seq2_6 len=2335 path=[2313:0-312 2626:313-332 2646:333-432 2746:433-450 9175:451-481 2795:482-488 2802:489-638 9252:639-644 2958:645-660 2974:661-703 9278:704-706 4648:707-762 4704:763-779 3093:780-804 9350:805-805 3119:806-811 3125:812-818 9364:819-828 3142:829-875 3189:876-955 9397:956-977 9419:978-986 9428:987-990 3304:991-991 3305:992-1060 3374:1061-1062 9457:1063-1064 3378:1065…	493	513	yes	no	4	5.4298e-06	74.029	10885000			1
DHHALELTLGGLKPATVYEIR	TTHPTVPRDHHALELT	PATVYEIRINAVNKYG	R	D	H	I	R	I	21	1	2332.25	Haliotis_sp_Tri_113162_c0_g1_i1;Haliotis_sp_idb_44566_c0_g1_i1	Haliotis_sp_Tri_113162_c0_g1_i1	486	506	yes	no	4	6.5211e-08	80.236	21991000			3
DHLEDQEFNPK	FEEVWDKKDHLEDQEF	EDQEFNPKTFFKLHDI	K	D	H	P	K	T	11	0	1370.61	comp92223_c1_seq1_1 len=1422 path=[5715:0-199 5915:200-218 5934:219-467 17974:468-468 6184:469-484 6200:485-1421];Haliotis_sp_idb_2286_c0_g1_i1;comp92223_c1_seq2_1 len=1458 path=[5715:0-199 5915:200-218 5934:219-467 17951:468-470 15696:471-503 17974:504-504 6184:505-520 6200:521-1457];Haliotis_sp_Tri_135246_c0_g1_i1	comp92223_c1_seq1_1 len=1422 path=[5715:0-199 5915:200-218 5934:219-467 17974:468-468 6184:469-484 6200:485-1421]	262	272	yes	no	2;3	8.1451e-05	128.85	72332000			3
DHSLVACGR	DPTSASCKDHSLVACG	HSLVACGRRYEPRLRC	K	D	H	G	R	R	9	0	1013.47	Haliotis_sp_idb_1745_c0_g1_i1;Haliotis_sp_CLC_2232_c0_g1_i1	Haliotis_sp_idb_1745_c0_g1_i1	1397	1405	yes	no	2;3	1.7938e-19	180.44	18673000			7
DHTLVTCGSSPMVK	DVESRACKDHTLVTCG	CGSSPMVKDACQYLTN	K	D	H	V	K	D	14	0	1530.72	Haliotis_sp_idb_1745_c0_g1_i1;Haliotis_sp_CLC_2232_c0_g1_i1	Haliotis_sp_idb_1745_c0_g1_i1	1549	1562	yes	no	2;3	0.00031783	88.075	98883000	485		4
DIAEIIDYAR	PTFVYTQKDIAEIIDY	AEIIDYARFRGIRVMP	K	D	I	A	R	F	10	0	1177.6	Haliotis_sp_idb_2169_c0_g1_i1;comp98123_c0_seq1_3 len=5655 path=[12132:0-140 12273:141-153 12286:154-250 556:251-299 606:300-343 650:344-1291 1598:1292-1312 1619:1313-1883 2190:1884-3257 3567:3258-4782 5092:4783-4802 5112:4803-5570 5880:5571-5575 5885:5576-5654];comp98123_c0_seq2_1 len=5959 path=[1:0-554 556:555-603 606:604-647 650:648-1595 1598:1596-1616 1619:1617-2187 2190:2188-3561 3567:3562-5…	Haliotis_sp_idb_2169_c0_g1_i1	621	630	yes	no	2	0.0052722	113.93	72175000			7
DIAPNPEAGVGSNVIANSVSGVR	NIGVTATRDIAPNPEA	ANSVSGVRTNTLISYT	R	D	I	V	R	T	23	0	2222.13	Haliotis_sp_idb_27866_c0_g1_i1	Haliotis_sp_idb_27866_c0_g1_i1	21	43	yes	yes	2;3	8.3004e-63	162.11	3271600000			20
DICNDVLSLLEK	EKIETELRDICNDVLS	DVLSLLEKFLIPNASQ	R	D	I	E	K	F	12	0	1417.71	comp64599_c0_seq2_6 len=1464 path=[3017:0-1301 2878:1302-1463]	comp64599_c0_seq2_6 len=1464 path=[3017:0-1301 2878:1302-1463]	130	141	yes	yes	2	0.00092205	100.22	4920700			1
DIDFDDAEAGELLGK	QGALSAIKDIDFDDAE	EAGELLGKLSIPEFKD	K	D	I	G	K	L	15	0	1606.74	Haliotis_sp_idb_5896_c0_g1_i1	Haliotis_sp_idb_5896_c0_g1_i1	504	518	yes	yes	2	7.5096e-05	96.673	226090000			11
DIDLGEVHEETR	PSLDSAGKDIDLGEVH	GEVHEETREEKTYRNW	K	D	I	T	R	E	12	0	1411.66	Haliotis_sp_Tri_107222_c0_g1_i1;comp103663_c0_seq1_3 len=4523 path=[4546:0-1935 11582:1936-1960 6507:1961-2037 6584:2038-2248 9114:2249-2280 6827:2281-2326 6873:2327-2330 6877:2331-2546 7093:2547-2552 7099:2553-2706 7253:2707-3014 7604:3015-3474 8064:3475-3482 8072:3483-3727 8317:3728-3748 8338:3749-4002 8592:4003-4007 8597:4008-4116 12201:4117-4133 8725:4134-4162 8754:4163-4522];comp103663_c0_se…	Haliotis_sp_Tri_107222_c0_g1_i1	373	384	yes	no	2;3	0.0019963	76.073	44142000			2
DIDVACLVGSMPR	CDETVAFKDIDVACLV	CLVGSMPRREGMERKD	K	D	I	P	R	R	13	0	1431.68	Haliotis_sp_Tri_123584_c0_g1_i1;comp89084_c0_seq1_5 len=1819 path=[1797:0-9 1807:10-76 4247:77-89 4259:90-321 2119:322-831 2629:832-847 2645:848-1818]	Haliotis_sp_Tri_123584_c0_g1_i1	80	92	yes	no	2	5.2429e-05	105.03	41944000	725		13
DIECTAATMDIHIPR	SSGTVERKDIECTAAT	TMDIHIPRTLLPTHKV	K	D	I	P	R	T	15	0	1741.81	comp101638_c0_seq5_5 len=1626 path=[2732:0-74 10580:75-88 10594:89-96 2829:97-107 2840:108-110 2843:111-137 7690:138-156 2889:157-160 2893:161-208 8024:209-223 10658:224-253 10688:254-275 3004:276-354 9007:355-414 3142:415-524 3252:525-1187 3915:1188-1601 10991:1602-1602 10992:1603-1625];comp101638_c0_seq1_5 len=2332 path=[2732:0-74 10580:75-88 10594:89-96 2829:97-107 2840:108-110 2843:111-137 76…	comp101638_c0_seq5_5 len=1626 path=[2732:0-74 10580:75-88 10594:89-96 2829:97-107 2840:108-110 2843:111-137 7690:138-156 2889:157-160 2893:161-208 8024:209-223 10658:224-253 10688:254-275 3004:276-354 9007:355-414 3142:415-524 3252:525-1187 3915:1188-1601 10991:1602-1602 10992:1603-1625]	27	41	yes	no	3	3.7428e-05	92.939	57386000	10		4
DIHLSVVNIGGEDIR	NYAVSLAKDIHLSVVN	NIGGEDIREGNPTITL	K	D	I	I	R	E	15	0	1635.86	Haliotis_sp_Tri_107222_c0_g1_i1;comp103663_c0_seq1_3 len=4523 path=[4546:0-1935 11582:1936-1960 6507:1961-2037 6584:2038-2248 9114:2249-2280 6827:2281-2326 6873:2327-2330 6877:2331-2546 7093:2547-2552 7099:2553-2706 7253:2707-3014 7604:3015-3474 8064:3475-3482 8072:3483-3727 8317:3728-3748 8338:3749-4002 8592:4003-4007 8597:4008-4116 12201:4117-4133 8725:4134-4162 8754:4163-4522];comp103663_c0_se…	Haliotis_sp_Tri_107222_c0_g1_i1	458	472	yes	no	3	7.6268e-05	89.624	27703000			10
DIIEGLGNPR	LRNPGDRRDIIEGLGN	IEGLGNPRSVVVHPLK	R	D	I	P	R	S	10	0	1082.57	Haliotis_sp_idb_666_c0_g1_i1	Haliotis_sp_idb_666_c0_g1_i1	661	670	yes	yes	2	0.018187	85.29	31524000			1
DIIVITTGASPDALK	TVSLPGPKDIIVITTG	GASPDALKKDNSVVTP	K	D	I	L	K	K	15	0	1512.84	comp46614_c0_seq1_4 len=554 path=[1:0-553];Haliotis_sp_Tri_23502_c0_g1_i1	comp46614_c0_seq1_4 len=554 path=[1:0-553]	74	88	yes	no	2	1.0476e-05	104.95	21170000			4
DIIVITTGASPDALKK	TVSLPGPKDIIVITTG	ASPDALKKDNSVVTPS	K	D	I	K	K	D	16	1	1640.93	comp46614_c0_seq1_4 len=554 path=[1:0-553];Haliotis_sp_Tri_23502_c0_g1_i1	comp46614_c0_seq1_4 len=554 path=[1:0-553]	74	89	yes	no	2;3	2.1048e-16	126.77	149220000			12
DIKDHAFFR	GCGPTGERDIKDHAFF	IKDHAFFRRINWEKIE	R	D	I	F	R	R	9	1	1147.58	Haliotis_sp_idb_8826_c0_g1_i1;Haliotis_sp_idb_8825_c0_g1_i1;comp91733_c0_seq12_2 len=3750 path=[3874:0-17 3892:18-92 3967:93-279 4154:280-1503 13339:1504-1833 8048:1834-2683 8898:2684-3524 12168:3525-3526 9741:3527-3705 7869:3706-3720 7840:3721-3737 13741:3738-3742 7862:3743-3748 7868:3749-3749];comp91733_c0_seq10_2 len=3762 path=[3874:0-17 3892:18-92 3967:93-279 12615:280-291 4154:292-1515 13339…	Haliotis_sp_idb_8826_c0_g1_i1	587	595	yes	no	3	0.023475	77.662	32519000			1
DILEPMFER	ATLEPGAKDILEPMFE	ILEPMFERREDISKYT	K	D	I	E	R	R	9	0	1148.55	Haliotis_sp_idb_32603_c0_g1_i1;Haliotis_sp_idb_32602_c0_g1_i1;comp118790_c0_seq1_1 len=1114 path=[1:0-1113]	Haliotis_sp_idb_32603_c0_g1_i1	803	811	yes	no	2	0.00912	111.61	19554000000	592		20
DILTICEMEVFGTK	RVEYLGVRDILTICEM	EMEVFGTKVSGWSPFL	R	D	I	T	K	V	14	0	1654.79	Haliotis_sp_idb_982_c0_g1_i1	Haliotis_sp_idb_982_c0_g1_i1	870	883	yes	yes	2	0.00082459	80.632	20127000	676		6
DINAGINETPK	PRMSDQSRDINAGINE	AGINETPKSTMPTGRS	R	D	I	P	K	S	11	0	1170.59	Haliotis_sp_idb_6290_c0_g1_i1	Haliotis_sp_idb_6290_c0_g1_i1	826	836	yes	yes	2	0.0028215	96.604	43767000			2
DINDYASVNEVYAK	VKTTVLLKDINDYASV	SVNEVYAKYFSNNKPA	K	D	I	A	K	Y	14	0	1599.74	Haliotis_sp_Tri_91048_c0_g1_i1;comp92274_c0_seq1_1 len=1763 path=[1:0-14 16:15-23 25:24-783 785:784-785 787:786-934 936:935-968 970:969-1509 1511:1510-1602 1604:1603-1682 4386:1683-1762]	Haliotis_sp_Tri_91048_c0_g1_i1	114	127	yes	no	2	0.0036487	74.296	3595500			1
DIQILVYTQNPEVIPTAVVK	DSFVSRLRDIQILVYT	VIPTAVVKSCAMKPGQ	R	D	I	V	K	S	20	0	2239.25	Haliotis_sp_idb_982_c0_g1_i1	Haliotis_sp_idb_982_c0_g1_i1	816	835	yes	yes	3	9.0272e-08	69.765	3033100			1
DISWIGTSSEVK	VDGVDFTKDISWIGTS	IGTSSEVKGTFLHHPV	K	D	I	V	K	G	12	0	1320.66	comp107325_c0_seq2_5 len=23389 path=[1:0-1580 1582:1581-5577 5579:5578-5617 5619:5618-5929 5931:5930-6112 52603:6113-6270 52633:6271-7110 52723:7111-7121 7123:7122-8290 8292:8291-8665 8667:8666-8898 8900:8899-9708 9710:9709-9952 52965:9953-9996 9998:9997-10275 10277:10276-10312 10314:10313-10317 10319:10318-10351 53062:10352-10415 10417:10416-10440 10442:10441-10507 10509:10508-10531 10533:10532-…	Haliotis_sp_idb_1052_c0_g1_i1	4695	4706	no	no	2	0.010468	78.324	12766000			2
DITGFNADNTIVVGSLYKPENTK	PDKTSIVKDITGFNAD	LYKPENTKTGGDSVVT	K	D	I	T	K	T	23	1	2495.25	Haliotis_sp_idb_36583_c0_g1_i1	Haliotis_sp_idb_36583_c0_g1_i1	157	179	yes	yes	2;3	2.0009e-53	156.23	1643600000			36
DITVEYIQK	GVPITDSRDITVEYIQ	ITVEYIQKKQPLMHVT	R	D	I	Q	K	K	9	0	1107.58	Haliotis_sp_Tri_6626_c0_g1_i1;Haliotis_sp_idb_24399_c0_g1_i1;Haliotis_sp_Tri_6625_c0_g1_i1;comp101634_c0_seq8_3 len=1283 path=[2891:0-100 2992:101-129 7643:130-155 3047:156-234 3126:235-258 3150:259-266 3158:267-290 3182:291-313 3205:314-321 3213:322-334 3226:335-337 3229:338-358 7815:359-359 7816:360-382 3274:383-454 3346:455-502 3394:503-547 3439:548-571 3463:572-574 3466:575-591 3483:592-598 3…	Haliotis_sp_Tri_6626_c0_g1_i1	272	280	yes	no	2	0.044154	83.948	2777300			1
DITVFDIPPYC	NDFYPGIRDITVFDIP	VFDIPPYC________	R	D	I	Y	C	-	11	0	1338.62	Haliotis_sp_CLC_160_c0_g1_i1;sp|P86734|EPDR1_HALAI Ependymin-related protein 1 OS=Haliotis asinina GN=Sometsuke PE=1 SV=1;Haliotis_sp_Tri_31892_c0_g1_i1;comp22593_c0_seq1_3 len=735 path=[1:0-734];Haliotis_sp_Tri_31898_c0_g1_i1;Haliotis_sp_idb_24481_c0_g1_i1;Haliotis_sp_Tri_31897_c0_g1_i1;Haliotis_sp_idb_16846_c0_g1_i1	Haliotis_sp_CLC_160_c0_g1_i1	188	198	no	no	2	8.5842e-05	128.36	10687000000			54
DITVFDIPPYCNE	NDFYPGIRDITVFDIP	DIPPYCNE________	R	D	I	N	E	-	13	0	1581.7	Haliotis_sp_idb_22001_c0_g1_i1	Haliotis_sp_idb_22001_c0_g1_i1	218	230	yes	yes	2	1.9315e-07	128.08	3074600000			40
DIVITSNAKPHDFEISVR	LQGYYYIRDIVITSNA	HDFEISVRVNSGEGKV	R	D	I	V	R	V	18	1	2040.06	Haliotis_sp_idb_982_c0_g1_i1	Haliotis_sp_idb_982_c0_g1_i1	1534	1551	yes	yes	3	6.3154e-09	80.585	1720900			1
DIYSTQQSHSIDIPAGK	SASRGQEKDIYSTQQS	SIDIPAGKGRAVYFVI	K	D	I	G	K	G	17	0	1858.91	comp101644_c0_seq2_4 len=5041 path=[1:0-618 620:619-713 715:714-1166 1168:1167-1220 1222:1221-2965 2967:2966-5040]	comp101644_c0_seq2_4 len=5041 path=[1:0-618 620:619-713 715:714-1166 1168:1167-1220 1222:1221-2965 2967:2966-5040]	499	515	no	no	2;3	2.4411e-36	182.17	1040600000			30
DKGEVALMANDFKDDLYFTLK	FFFHYLGKDKGEVALM	DDLYFTLKVTLDTVRG	K	D	K	L	K	V	21	2	2432.19	Haliotis_sp_Tri_95672_c0_g1_i1;Haliotis_sp_idb_34627_c0_g1_i1;comp165648_c0_seq1_2 len=428 path=[406:0-427]	Haliotis_sp_Tri_95672_c0_g1_i1	271	291	yes	no	3;4	5.7241e-15	96.848	9035700	801		3
DKIEIYMEK	QRLTTPIKDKIEIYME	KIEIYMEKGYQRELRY	K	D	K	E	K	G	9	1	1167.58	comp101644_c0_seq2_4 len=5041 path=[1:0-618 620:619-713 715:714-1166 1168:1167-1220 1222:1221-2965 2967:2966-5040]	comp101644_c0_seq2_4 len=5041 path=[1:0-618 620:619-713 715:714-1166 1168:1167-1220 1222:1221-2965 2967:2966-5040]	650	658	no	no	2	0.040573	113.67	70860000	12		1
DKLNHLSEEER	MEKEYEKRDKLNHLSE	NHLSEEERKKEEARLE	R	D	K	E	R	K	11	1	1368.66	comp92223_c1_seq1_1 len=1422 path=[5715:0-199 5915:200-218 5934:219-467 17974:468-468 6184:469-484 6200:485-1421];Haliotis_sp_idb_2286_c0_g1_i1;comp92223_c1_seq2_1 len=1458 path=[5715:0-199 5915:200-218 5934:219-467 17951:468-470 15696:471-503 17974:504-504 6184:505-520 6200:521-1457];Haliotis_sp_Tri_135246_c0_g1_i1	comp92223_c1_seq1_1 len=1422 path=[5715:0-199 5915:200-218 5934:219-467 17974:468-468 6184:469-484 6200:485-1421]	215	225	yes	no	3	2.0453e-06	142.47	97739000			8
DKLVLGLPTYGR	WESLGLPKDKLVLGLP	LGLPTYGRTFTLTSAT	K	D	K	G	R	T	12	1	1330.76	Haliotis_sp_idb_32310_c0_g1_i1;comp56242_c0_seq1_1 len=455 path=[1:0-454]	Haliotis_sp_idb_32310_c0_g1_i1	264	275	yes	no	2	0.018084	70.438	18108000			0
DKPEVFQK	TVTTPAGKDKPEVFQK	DKPEVFQKIVGTVDPT	K	D	K	Q	K	I	8	1	989.518	Haliotis_sp_Tri_4114_c0_g1_i1;Haliotis_sp_Tri_4118_c0_g1_i1;comp94729_c0_seq5_2 len=465 path=[510:0-40 3645:41-54 3659:55-118 635:119-126 5191:127-147 1806:148-178 5243:179-189 706:190-216 5304:217-217 733:218-232 748:233-247 56:248-272 5328:273-290 4224:291-333 112:334-348 127:349-380 3818:381-402 5578:403-434 159:435-464];Haliotis_sp_idb_23519_c0_g1_i1;Haliotis_sp_Tri_4113_c0_g1_i1;Haliotis_sp_…	Haliotis_sp_idb_23519_c0_g1_i1	1159	1166	no	no	3	0.029202	91.064	4044300			1
DKQDLLFGVQHK	DLPAVSEKDKQDLLFG	LLFGVQHKVDMVFASF	K	D	K	H	K	V	12	1	1426.76	Haliotis_sp_idb_10046_c0_g1_i1;Haliotis_sp_Tri_130852_c0_g1_i1;comp101858_c3_seq10_6 len=2289 path=[23058:0-188 23247:189-606 23665:607-615 23674:616-720 29219:721-721 29220:722-796 369:797-827 400:828-1156 729:1157-1180 11218:1181-1819 11857:1820-1840 11878:1841-2217 22023:2218-2288];comp101858_c3_seq5_6 len=2371 path=[23058:0-188 23247:189-606 23665:607-615 23674:616-720 29219:721-721 29220:722…	Haliotis_sp_idb_10046_c0_g1_i1	248	259	yes	no	3	0.0055068	74.237	7182600			2
DKSVLLLK	SLVFLLGRDKSVLLLK	DKSVLLLKDGNDITEE	R	D	K	L	K	D	8	1	914.58	comp101644_c0_seq2_4 len=5041 path=[1:0-618 620:619-713 715:714-1166 1168:1167-1220 1222:1221-2965 2967:2966-5040]	comp101644_c0_seq2_4 len=5041 path=[1:0-618 620:619-713 715:714-1166 1168:1167-1220 1222:1221-2965 2967:2966-5040]	263	270	no	no	2	0.04182	128.86	125360000			0
DKTPSVLISSQSSSSR	PYRMYNSRDKTPSVLI	SSQSSSSRFSHKQPPP	R	D	K	S	R	F	16	1	1677.85	Haliotis_sp_CLC_1125_c0_g1_i1	Haliotis_sp_CLC_1125_c0_g1_i1	442	457	yes	yes	3	3.1896e-07	103.6	70189000			4
DLCSEDTELLER	HYPAYRFKDLCSEDTE	EDTELLERIWWTNTQN	K	D	L	E	R	I	12	0	1478.66	comp94706_c0_seq1_3 len=1255 path=[529:0-183 713:184-211 741:212-327 4367:328-343 873:344-367 897:368-432 962:433-527 1057:528-532 1062:533-619 4462:620-702 1232:703-706 1236:707-794 1324:795-878 1408:879-892 1422:893-954 1484:955-988 2730:989-1005 281:1006-1029 305:1030-1034 310:1035-1051 327:1052-1087 363:1088-1093 369:1094-1127 403:1128-1186 2674:1187-1199 475:1200-1231 4685:1232-1254];Halioti…	comp94706_c0_seq1_3 len=1255 path=[529:0-183 713:184-211 741:212-327 4367:328-343 873:344-367 897:368-432 962:433-527 1057:528-532 1062:533-619 4462:620-702 1232:703-706 1236:707-794 1324:795-878 1408:879-892 1422:893-954 1484:955-988 2730:989-1005 281:1006-1029 305:1030-1034 310:1035-1051 327:1052-1087 363:1088-1093 369:1094-1127 403:1128-1186 2674:1187-1199 475:1200-1231 4685:1232-1254]	157	168	yes	no	2	2.2322e-08	146.36	192750000			20
DLDDFLGDIDR	NKGSSSDKDLDDFLGD	DFLGDIDRLLLDMESS	K	D	L	D	R	L	11	0	1292.59	Haliotis_sp_Tri_138845_c0_g1_i1;Haliotis_sp_idb_55709_c0_g1_i1	Haliotis_sp_idb_55709_c0_g1_i1	130	140	no	no	2	0.0012595	111.63	51128000			6
DLGLLSSR	GISAISFRDLGLLSSR	DLGLLSSRYCRSVLAN	R	D	L	S	R	Y	8	0	859.476	Haliotis_sp_Tri_83476_c0_g1_i1	Haliotis_sp_Tri_83476_c0_g1_i1	399	406	yes	yes	2	0.030543	123.72	614400000			6
DLGRPSPMHVEELLVETEETK	AVVAVLLKDLGRPSPM	LVETEETKAVHASLAL	K	D	L	T	K	A	21	1	2408.19	Haliotis_sp_Tri_119238_c0_g1_i1	Haliotis_sp_Tri_119238_c0_g1_i1	189	209	yes	yes	3;4	1.5831e-46	161.68	227870000	721		23
DLGVPSLPGSNIATVTINVLR	YNFVISSRDLGVPSLP	TVTINVLRNLNCPAYT	R	D	L	L	R	N	21	0	2135.2	comp107313_c0_seq1_3 len=23161 path=[1:0-25 27:26-687 689:688-1040 51643:1041-1124 47524:1125-1126 1128:1127-2114 2116:2115-2116 2118:2117-3775 3777:3776-4372 4374:4373-4408 4410:4409-4576 4578:4577-4644 4646:4645-4716 4718:4717-6321 6323:6322-6329 6331:6330-6457 6459:6458-7628 7630:7629-8470 8472:8471-10786 52568:10787-10788 52570:10789-10866 52600:10867-11006 52667:11007-11015 11017:11016-11017…	comp107313_c0_seq1_3 len=23161 path=[1:0-25 27:26-687 689:688-1040 51643:1041-1124 47524:1125-1126 1128:1127-2114 2116:2115-2116 2118:2117-3775 3777:3776-4372 4374:4373-4408 4410:4409-4576 4578:4577-4644 4646:4645-4716 4718:4717-6321 6323:6322-6329 6331:6330-6457 6459:6458-7628 7630:7629-8470 8472:8471-10786 52568:10787-10788 52570:10789-10866 52600:10867-11006 52667:11007-11015 11017:11016-11017…	2304	2324	yes	yes	2;3	7.6994e-27	128.29	16635000			3
DLKPIPVDSFVIQSGER	TIIASDGRDLKPIPVD	FVIQSGERYDFYLETN	R	D	L	E	R	Y	17	1	1899.01	Haliotis_sp_idb_7864_c0_g1_i1;comp104220_c0_seq2_1 len=2270 path=[2472:0-45 2518:46-145 8356:146-147 8358:148-227 8383:228-239 2712:240-261 8404:262-661 8601:662-730 3203:731-734 3207:735-886 3359:887-900 3373:901-910 3383:911-917 3390:918-924 3397:925-940 3413:941-962 3435:963-964 3437:965-1010 3483:1011-1034 3507:1035-1049 3522:1050-1092 3565:1093-1106 3579:1107-1126 3599:1127-1130 3603:1131-11…	Haliotis_sp_idb_7864_c0_g1_i1	331	347	yes	no	3	4.6376e-14	123.14	57966000			7
DLLNMADTLGIGK	DSKIGKTKDLLNMADT	ADTLGIGKNGFVVQEL	K	D	L	G	K	N	13	0	1359.71	Haliotis_sp_Tri_61464_c0_g1_i1;comp94177_c0_seq2_3 len=2876 path=[2854:0-234 3089:235-782 3637:783-1871 4726:1872-2040 4895:2041-2052 4907:2053-2298 5153:2299-2546 5401:2547-2590 5445:2591-2840 5695:2841-2875];comp94177_c0_seq1_3 len=2891 path=[2854:0-234 3089:235-782 3637:783-1871 5994:1872-1886 4726:1887-2055 4895:2056-2067 4907:2068-2313 5153:2314-2561 5401:2562-2605 5445:2606-2855 5695:2856-2…	Haliotis_sp_Tri_61464_c0_g1_i1	385	397	yes	no	2	0.0075315	66.215	4396600	214		1
DLPIFSSGCK	PSEPDAIKDLPIFSSG	PIFSSGCKTLVNYAYN	K	D	L	C	K	T	10	0	1122.54	Haliotis_sp_idb_42414_c0_g1_i1;comp188351_c0_seq1_6 len=718 path=[1:0-717]	Haliotis_sp_idb_42414_c0_g1_i1	175	184	yes	no	2	0.011454	91.636	58472000			2
DLQEANLPANR	AQYEWLEKDLQEANLP	EANLPANRAARPWIIV	K	D	L	N	R	A	11	0	1239.62	Haliotis_sp_idb_29361_c0_g1_i1;comp103134_c0_seq6_1 len=1824 path=[5760:0-44 5805:45-140 8523:141-144 7983:145-154 206:155-592 4054:593-593 4055:594-617 669:618-835 887:836-1006 8807:1007-1075 1127:1076-1086 1138:1087-1192 8868:1193-1217 1269:1218-1373 1425:1374-1429 1481:1430-1463 1515:1464-1466 1518:1467-1789 1841:1790-1797 1849:1798-1799 1851:1800-1823];comp103134_c0_seq3_1 len=1840 path=[5760…	Haliotis_sp_idb_29361_c0_g1_i1	263	273	yes	no	2	3.931e-12	169.65	111880000			11
DLSDVQVPATVVK	SHDEIILRDLSDVQVP	QVPATVVKFSVDEHHL	R	D	L	V	K	F	13	0	1369.75	comp103936_c0_seq2_3 len=3060 path=[1:0-115 119:116-139 143:140-484 8891:485-504 508:505-514 518:515-520 524:521-687 691:688-695 699:696-1358 9049:1359-1722 6570:1723-1741 1745:1742-2145 9191:2146-2166 2170:2167-2206 6155:2207-2228 2232:2229-2230 2234:2231-2340 9273:2341-2348 9281:2349-2352 9285:2353-2374 9325:2375-2375 9308:2376-2390 9323:2391-2394 2402:2395-2491 9424:2492-2498 9431:2499-2520 25…	comp103936_c0_seq2_3 len=3060 path=[1:0-115 119:116-139 143:140-484 8891:485-504 508:505-514 518:515-520 524:521-687 691:688-695 699:696-1358 9049:1359-1722 6570:1723-1741 1745:1742-2145 9191:2146-2166 2170:2167-2206 6155:2207-2228 2232:2229-2230 2234:2231-2340 9273:2341-2348 9281:2349-2352 9285:2353-2374 9325:2375-2375 9308:2376-2390 9323:2391-2394 2402:2395-2491 9424:2492-2498 9431:2499-2520 25…	450	462	yes	no	2	0.0006721	96.371	63529000			7
DLSRPSCPYGDR	CGTCKMYKDLSRPSCP	PSCPYGDRSLWCNTTL	K	D	L	D	R	S	12	1	1421.64	Haliotis_sp_idb_19028_c0_g1_i1;comp97297_c0_seq2_4 len=3335 path=[1:0-69 71:70-93 95:94-461 8007:462-685 687:686-695 697:696-843 8128:844-991 993:992-1009 1011:1010-1085 1087:1086-1271 1273:1272-1281 1283:1282-2153 2155:2154-2852 2854:2853-2877 2879:2878-3334]	Haliotis_sp_idb_19028_c0_g1_i1	443	454	yes	no	3	0.00028403	100.73	41176000			3
DLSTEYENVVGTMR	KEMAQAIRDLSTEYEN	ENVVGTMRDDMEMRMN	R	D	L	M	R	D	14	0	1612.74	Haliotis_sp_Tri_8133_c0_g1_i1;comp93947_c0_seq8_1 len=3375 path=[1671:0-592 2264:593-779 2451:780-1160 9128:1161-1247 9215:1248-1301 9269:1302-1378 9346:1379-1497 13015:1498-1753 13271:1754-1880 13398:1881-3374];comp93947_c0_seq11_1 len=6924 path=[1671:0-592 2264:593-779 2451:780-1160 9128:1161-1247 9215:1248-1301 9269:1302-1378 9346:1379-1497 9465:1498-1834 9802:1835-2936 10904:2937-3166 11134:3…	Haliotis_sp_Tri_8133_c0_g1_i1	288	301	yes	no	2	0.0013075	75.764	37469000	207		4
DLTFTQEIPLK	SQVSLYNRDLTFTQEI	FTQEIPLKLENPRQFF	R	D	L	L	K	L	11	0	1303.7	comp106832_c0_seq1_1 len=13721 path=[13699:0-1807 15507:1808-1811 15511:1812-2199 15899:2200-2202 15902:2203-2228 15928:2229-2245 15945:2246-3199 16899:3200-4277 32933:4278-5358 27456:5359-5371 19071:5372-6317 33164:6318-6341 20041:6342-6350 20050:6351-6419 20119:6420-6489 20189:6490-6496 20196:6497-6564 20264:6565-6674 20374:6675-6676 20376:6677-6758 20458:6759-6763 20463:6764-7955 21655:7956-79…	comp106832_c0_seq1_1 len=13721 path=[13699:0-1807 15507:1808-1811 15511:1812-2199 15899:2200-2202 15902:2203-2228 15928:2229-2245 15945:2246-3199 16899:3200-4277 32933:4278-5358 27456:5359-5371 19071:5372-6317 33164:6318-6341 20041:6342-6350 20050:6351-6419 20119:6420-6489 20189:6490-6496 20196:6497-6564 20264:6565-6674 20374:6675-6676 20376:6677-6758 20458:6759-6763 20463:6764-7955 21655:7956-79…	2756	2766	yes	yes	2	0.001719	105.46	19062000			3
DLTLDAENDLR	NNQINVTRDLTLDAEN	LDAENDLRYTLRIEAR	R	D	L	L	R	Y	11	0	1273.62	Haliotis_sp_idb_1321_c0_g1_i1;comp107313_c0_seq1_1 len=23161 path=[1:0-25 27:26-687 689:688-1040 51643:1041-1124 47524:1125-1126 1128:1127-2114 2116:2115-2116 2118:2117-3775 3777:3776-4372 4374:4373-4408 4410:4409-4576 4578:4577-4644 4646:4645-4716 4718:4717-6321 6323:6322-6329 6331:6330-6457 6459:6458-7628 7630:7629-8470 8472:8471-10786 52568:10787-10788 52570:10789-10866 52600:10867-11006 52667…	Haliotis_sp_idb_1321_c0_g1_i1	915	925	yes	no	2	0.014238	72.29	0			1
DLVDSLILPFDVR	ALYIELTRDLVDSLIL	LILPFDVRDYAADIHR	R	D	L	V	R	D	13	0	1500.82	Haliotis_sp_idb_19016_c0_g1_i1;comp42014_c1_seq1_2 len=281 path=[1713:0-280]	Haliotis_sp_idb_19016_c0_g1_i1	351	363	yes	no	2;3	3.1032e-08	140.01	104630000			22
DLVGSGITR	IGLMSRTKDLVGSGIT	LVGSGITRSRTFTEFN	K	D	L	T	R	S	9	0	916.498	Haliotis_sp_idb_59441_c0_g1_i1;Haliotis_sp_CLC_28060_c0_g1_i1	Haliotis_sp_idb_59441_c0_g1_i1	74	82	yes	no	2	0.0048928	133.13	3155900000			16
DLVNDFECDCVR	CHNGGTCRDLVNDFEC	DFECDCVRGYTGKSCE	R	D	L	V	R	G	12	0	1540.63	comp104779_c0_seq1_6 len=7839 path=[24261:0-153 4384:154-1484 5715:1485-1493 5724:1494-2789 7020:2790-2797 7028:2798-3118 7349:3119-3122 7353:3123-4102 8333:4103-4106 8337:4107-4189 8420:4190-4217 8448:4218-6932 11163:6933-7716 11947:7717-7808 12039:7809-7823 12054:7824-7826 12057:7827-7838];comp104779_c0_seq2_4 len=9346 path=[2723:0-1 2725:2-31 2755:32-1660 4384:1661-2991 5715:2992-3000 5724:300…	comp104779_c0_seq1_6 len=7839 path=[24261:0-153 4384:154-1484 5715:1485-1493 5724:1494-2789 7020:2790-2797 7028:2798-3118 7349:3119-3122 7353:3123-4102 8333:4103-4106 8337:4107-4189 8420:4190-4217 8448:4218-6932 11163:6933-7716 11947:7717-7808 12039:7809-7823 12054:7824-7826 12057:7827-7838]	1550	1561	no	no	2	0.022374	70.089	5263100			1
DLVSFNIQR	VQSANGAKDLVSFNIQ	LVSFNIQRGRDHGLPS	K	D	L	Q	R	G	9	0	1090.58	Haliotis_sp_Tri_8762_c0_g1_i1;comp103866_c0_seq6_3 len=1832 path=[1904:0-43 1948:44-142 19460:143-169 2074:170-201 2106:202-232 19568:233-248 19615:249-255 19629:256-291 2196:292-307 2212:308-368 2273:369-373 2278:374-399 2304:400-452 2357:453-489 2394:490-538 2443:539-550 19865:551-570 19885:571-578 2483:579-600 20386:601-648 12236:649-701 20440:702-725 2630:726-780 2685:781-790 2695:791-811 205…	Haliotis_sp_Tri_8762_c0_g1_i1	448	456	yes	no	2	0.0013932	146.81	103150000			11
DLYANTVLSGGTTMYPGIADR	KCDVDIRKDLYANTVL	MYPGIADRMQKEITAL	K	D	L	D	R	M	21	0	2214.06	Haliotis_sp_Tri_131427_c0_g1_i1;tr|B3TK83|B3TK83_HALDV Beta-actin 2 OS=Haliotis diversicolor PE=2 SV=1;tr|Q6U1K1|Q6U1K1_HALDH Actin OS=Haliotis discus hannai PE=2 SV=1;tr|Q256S1|Q256S1_HALTU Actin OS=Haliotis tuberculata GN=actin PE=2 SV=1;tr|B3SNT2|B3SNT2_HALDV Actin OS=Haliotis diversicolor PE=2 SV=1;comp103470_c1_seq20_6 len=1319 path=[18001:0-239 25907:240-242 1593:243-278 25943:279-283 25948…	Haliotis_sp_Tri_131427_c0_g1_i1	293	313	yes	no	2;3	1.635e-30	127.01	222590000	736		15
DLYLNINWSNVRPGK	PEHQRPDRDLYLNINW	WSNVRPGKLHKFLRTT	R	D	L	G	K	L	15	1	1787.93	Haliotis_sp_CLC_3466_c0_g1_i1;comp16849_c0_seq2_2 len=1627 path=[1605:0-1454 3060:1455-1626]	Haliotis_sp_CLC_3466_c0_g1_i1	270	284	yes	no	3	2.4732e-11	100.11	754810			4
DMDDKPIALDGNCRPR	MEKLRQMKDMDDKPIA	LDGNCRPRQPLGFRMV	K	D	M	P	R	Q	16	2	1871.86	Haliotis_sp_Tri_119238_c0_g1_i1;comp127495_c0_seq1_5 len=723 path=[701:0-722]	Haliotis_sp_Tri_119238_c0_g1_i1	271	286	yes	no	3	1.1908e-05	91.657	16917000	722		1
DMLFNDPEHGSESFFYR	VDTTRSPRDMLFNDPE	GSESFFYRQVLLALEQ	R	D	M	Y	R	Q	17	0	2089.88	tr|Q9GP18|Q9GP18_HALTU Hemocyanin (Fragment) OS=Haliotis tuberculata GN=H1 PE=4 SV=1;Haliotis_sp_CLC_1545_c0_g1_i1;comp98763_c0_seq3_3 len=4694 path=[1:0-2312 2317:2313-2630 2635:2631-2638 2643:2639-3453 11360:3454-3485 3490:3486-3971 3976:3972-4028 4033:4029-4066 4071:4067-4099 4104:4100-4241 4246:4242-4257 4262:4258-4323 4328:4324-4324 4329:4325-4343 15062:4344-4361 15080:4362-4363 15082:4364-4…	Haliotis_sp_CLC_1545_c0_g1_i1	2659	2675	no	no	3	1.6236e-05	80.361	26634000	376		2
DMTPAQIDEILR	VVHGADLRDMTPAQID	AQIDEILRNHGEIVFA	R	D	M	L	R	N	12	0	1400.7	Haliotis_sp_Tri_91277_c0_g1_i1;comp95743_c0_seq1_6 len=5098 path=[5078:0-84 5164:85-530 5610:531-550 5630:551-778 5858:779-851 5931:852-866 5946:867-921 6002:922-3952 9033:3953-3968 9049:3969-5097]	Haliotis_sp_Tri_91277_c0_g1_i1	681	692	yes	no	2	0.00048926	98.105	199820000	220		16
DMYEAELNQAR	KFDLQPIRDMYEAELN	EAELNQARAVIDDLSK	R	D	M	A	R	A	11	0	1338.59	Haliotis_sp_Tri_8133_c0_g1_i1;comp93947_c0_seq8_1 len=3375 path=[1671:0-592 2264:593-779 2451:780-1160 9128:1161-1247 9215:1248-1301 9269:1302-1378 9346:1379-1497 13015:1498-1753 13271:1754-1880 13398:1881-3374];comp93947_c0_seq11_1 len=6924 path=[1671:0-592 2264:593-779 2451:780-1160 9128:1161-1247 9215:1248-1301 9269:1302-1378 9346:1379-1497 9465:1498-1834 9802:1835-2936 10904:2937-3166 11134:3…	Haliotis_sp_Tri_8133_c0_g1_i1	124	134	yes	no	2	0.020013	67.385	12371000			1
DNADTSISTSQGR	ASRQLNARDNADTSIS	SISTSQGRYESTGWKP	R	D	N	G	R	Y	13	0	1350.6	Haliotis_sp_CLC_1949_c0_g1_i1	Haliotis_sp_CLC_1949_c0_g1_i1	46	58	yes	yes	2	1.2215e-18	175.21	47695000			9
DNAIQCNAMEHCQK	PSFWCASKDNAIQCNA	NAMEHCQKHVWN____	K	D	N	Q	K	H	14	0	1717.7	Haliotis_sp_Tri_62946_c0_g1_i1;Haliotis_sp_idb_29553_c0_g1_i1;comp99065_c0_seq1_4 len=2210 path=[1:0-324 326:325-450 452:451-460 462:461-530 532:531-594 596:595-630 632:631-644 646:645-679 4616:680-720 722:721-755 4398:756-841 843:842-891 893:892-1008 1010:1009-1027 1029:1028-2068 6394:2069-2078 6405:2079-2209];Haliotis_sp_Tri_62947_c0_g1_i1	Haliotis_sp_Tri_62946_c0_g1_i1	721	734	no	no	3	6.8168e-05	95.264	8823600	769		1
DNFWVGYDNER	QEVPFYVKDNFWVGYD	WVGYDNERSIKAKIKW	K	D	N	E	R	S	11	0	1413.59	Haliotis_sp_idb_43266_c0_g1_i1;comp79626_c0_seq1_4 len=1656 path=[1634:0-1091 2726:1092-1132 2767:1133-1655]	Haliotis_sp_idb_43266_c0_g1_i1	347	357	no	no	2	0.010417	84.605	19968000			2
DNICPYLGSAQK	TELKQFVKDNICPYLG	PYLGSAQKQCVQDVET	K	D	N	Q	K	Q	12	0	1364.64	Haliotis_sp_Tri_62946_c0_g1_i1;Haliotis_sp_idb_29553_c0_g1_i1;comp99065_c0_seq1_4 len=2210 path=[1:0-324 326:325-450 452:451-460 462:461-530 532:531-594 596:595-630 632:631-644 646:645-679 4616:680-720 722:721-755 4398:756-841 843:842-891 893:892-1008 1010:1009-1027 1029:1028-2068 6394:2069-2078 6405:2079-2209];Haliotis_sp_idb_29552_c0_g1_i1	Haliotis_sp_Tri_62946_c0_g1_i1	159	170	yes	no	2	0.00026773	106.26	61349000			6
DNIQGITKPAIR	KRHRKVLRDNIQGITK	GITKPAIRRLARRGGV	R	D	N	I	R	R	12	1	1324.75	comp135434_c0_seq1_4 len=334 path=[312:0-333]	comp135434_c0_seq1_4 len=334 path=[312:0-333]	27	38	yes	yes	2;3	9.2283e-06	136.38	866470000			36
DNLESTHLR	QLQSGAVKDNLESTHL	NLESTHLREEVKKLKG	K	D	N	L	R	E	9	0	1083.53	Haliotis_sp_Tri_8133_c0_g1_i1;comp93947_c0_seq8_1 len=3375 path=[1671:0-592 2264:593-779 2451:780-1160 9128:1161-1247 9215:1248-1301 9269:1302-1378 9346:1379-1497 13015:1498-1753 13271:1754-1880 13398:1881-3374];comp93947_c0_seq11_1 len=6924 path=[1671:0-592 2264:593-779 2451:780-1160 9128:1161-1247 9215:1248-1301 9269:1302-1378 9346:1379-1497 9465:1498-1834 9802:1835-2936 10904:2937-3166 11134:3…	Haliotis_sp_Tri_8133_c0_g1_i1	322	330	yes	no	2;3	0.0047698	134.26	23485000			6
DNPSLQPIMSALR	VFFKVSERDNPSLQPI	QPIMSALRNIIHYGSY	R	D	N	L	R	N	13	0	1440.74	Haliotis_sp_Tri_6552_c0_g1_i1	Haliotis_sp_Tri_6552_c0_g1_i1	187	199	yes	yes	2	6.7104e-12	145.81	152790000	774		14
DNSVVTPSETLSFDDK	ASPDALKKDNSVVTPS	ETLSFDDKTVYVYRDA	K	D	N	D	K	T	16	0	1752.81	comp46614_c0_seq1_4 len=554 path=[1:0-553];Haliotis_sp_Tri_23502_c0_g1_i1	comp46614_c0_seq1_4 len=554 path=[1:0-553]	90	105	yes	no	2	1.336e-10	115.8	38364000			6
DNVLGLSNAK	NNIIVDLRDNVLGLSN	VLGLSNAKVWFGMTPS	R	D	N	A	K	V	10	0	1029.55	Haliotis_sp_CLC_3294_c0_g1_i1;comp95784_c0_seq3_3 len=3920 path=[1:0-33 11837:34-34 36:35-245 247:246-1613 1615:1614-1633 1635:1634-1648 1650:1649-1782 1784:1783-2946 2948:2947-3077 3079:3078-3099 3101:3100-3124 3126:3125-3126 3128:3127-3687 3689:3688-3693 3695:3694-3919];comp95784_c0_seq1_2 len=4009 path=[9525:0-123 36:124-334 247:335-1702 1615:1703-1722 1635:1723-1737 1650:1738-1871 1784:1872-3…	Haliotis_sp_CLC_3294_c0_g1_i1	898	907	yes	no	2	0.0064278	98.04	133460000			5
DPAYNLTPLSSATSSSSSTNQR	SMMPNVNKDPAYNLTP	SSSSTNQRASIHSTAS	K	D	P	Q	R	A	22	0	2283.06	Haliotis_sp_idb_44689_c0_g1_i1;Haliotis_sp_idb_44690_c0_g1_i1;Haliotis_sp_Tri_6755_c0_g1_i1	Haliotis_sp_idb_44689_c0_g1_i1	266	287	yes	no	2;3	3.8984e-45	149.71	310420000			15
DPGNCYGYFLK	HDVCLLPKDPGNCYGY	NCYGYFLKYYFNSRTC	K	D	P	L	K	Y	11	0	1332.58	Haliotis_sp_CLC_148_c0_g1_i1	Haliotis_sp_CLC_148_c0_g1_i1	31	41	yes	yes	2	1.4253e-12	196.11	741800000			27
DPGPCDADVPR	GVLCSLPRDPGPCDAD	PCDADVPRWWYNKRTN	R	D	P	P	R	W	11	0	1197.51	Haliotis_sp_CLC_148_c0_g1_i1	Haliotis_sp_CLC_148_c0_g1_i1	87	97	no	no	2	6.5944e-05	130.56	2130500000			35
DPGPCKAAIPR	GDLCSLPRDPGPCKAA	PCKAAIPRWWYNKRTN	R	D	P	P	R	W	11	1	1180.6	comp84928_c0_seq1_4 len=593 path=[571:0-73 645:74-129 1852:130-130 1387:131-175 1872:176-361 933:362-413 985:414-445 1017:446-450 1022:451-592]	comp84928_c0_seq1_4 len=593 path=[571:0-73 645:74-129 1852:130-130 1387:131-175 1872:176-361 933:362-413 985:414-445 1017:446-450 1022:451-592]	115	125	yes	yes	3	0.0007504	100.88	17736000			4
DPGQCAAAIR	GDLCSLPKDPGQCAAA	GQCAAAIRRWWYNKRT	K	D	P	I	R	R	10	0	1057.5	Haliotis_sp_CLC_77_c0_g1_i1	Haliotis_sp_CLC_77_c0_g1_i1	87	96	yes	yes	2	0.0011199	131.5	245170000			3
DPGQCAAAIRR	GDLCSLPKDPGQCAAA	QCAAAIRRWWYNKRTN	K	D	P	R	R	W	11	1	1213.6	Haliotis_sp_CLC_77_c0_g1_i1	Haliotis_sp_CLC_77_c0_g1_i1	87	97	yes	yes	3	0.0021132	90.15	8786500			2
DPPGQPSLLILLDK	LLTNCDAKDPPGQPSL	SLLILLDKTQRNHGKK	K	D	P	D	K	T	14	0	1504.85	Haliotis_sp_Tri_111928_c0_g1_i1;comp64272_c0_seq1_3 len=1172 path=[1150:0-1147 2298:1148-1171]	Haliotis_sp_Tri_111928_c0_g1_i1	158	171	yes	no	2;3	8.8553e-17	147.1	20521000000			83
DPPGQPSLLILLDKTQR	LLTNCDAKDPPGQPSL	ILLDKTQRNHGKKDLV	K	D	P	Q	R	N	17	1	1890.06	Haliotis_sp_Tri_111928_c0_g1_i1;comp64272_c0_seq1_3 len=1172 path=[1150:0-1147 2298:1148-1171]	Haliotis_sp_Tri_111928_c0_g1_i1	158	174	yes	no	2;3	1.7957e-13	118.72	433540000			24
DPSIFHIPK	SDINKGIRDPSIFHIP	PSIFHIPKMCREANMT	R	D	P	P	K	M	9	0	1052.57	comp104253_c0_seq4_4 len=1117 path=[18587:0-325 18913:326-676 19264:677-821 19409:822-894 19482:895-995 19583:996-1116]	comp104253_c0_seq4_4 len=1117 path=[18587:0-325 18913:326-676 19264:677-821 19409:822-894 19482:895-995 19583:996-1116]	223	231	yes	yes	2	0.0010544	149.72	67646000			7
DPSPPKPTGYFHYR	DVSSVHWKDPSPPKPT	PTGYFHYRWYHDTEAK	K	D	P	Y	R	W	14	1	1660.8	comp101644_c0_seq2_4 len=5041 path=[1:0-618 620:619-713 715:714-1166 1168:1167-1220 1222:1221-2965 2967:2966-5040]	comp101644_c0_seq2_4 len=5041 path=[1:0-618 620:619-713 715:714-1166 1168:1167-1220 1222:1221-2965 2967:2966-5040]	869	882	no	no	3;4	7.8001e-05	98.943	182810000			12
DPSVFNPPAFCK	FGITPGIKDPSVFNPP	FNPPAFCKQNITGDAA	K	D	P	C	K	Q	12	0	1377.64	comp103384_c0_seq2_4 len=1187 path=[1163:0-170 5826:171-172 5828:173-203 1367:204-205 1369:206-224 5878:225-251 5905:252-305 1469:306-345 5962:346-377 2887:378-401 6002:402-403 6004:404-411 6012:412-414 1576:415-415 1577:416-440 1602:441-475 6038:476-481 6044:482-488 1650:489-521 1683:522-525 6072:526-539 6086:540-575 6105:576-589 6119:590-596 1758:597-605 6131:606-615 6141:616-623 2504:624-660 1…	comp103384_c0_seq2_4 len=1187 path=[1163:0-170 5826:171-172 5828:173-203 1367:204-205 1369:206-224 5878:225-251 5905:252-305 1469:306-345 5962:346-377 2887:378-401 6002:402-403 6004:404-411 6012:412-414 1576:415-415 1577:416-440 1602:441-475 6038:476-481 6044:482-488 1650:489-521 1683:522-525 6072:526-539 6086:540-575 6105:576-589 6119:590-596 1758:597-605 6131:606-615 6141:616-623 2504:624-660 1…	219	230	no	no	2	0.0020787	94.767	27256000			2
DPSVFTPPAFCK	FDITLGIKDPSVFTPP	FTPPAFCKQNVTGDTA	K	D	P	C	K	Q	12	0	1364.64	Haliotis_sp_idb_4412_c0_g1_i1	Haliotis_sp_idb_4412_c0_g1_i1	202	213	yes	yes	2	0.00026117	106.67	50378000			4
DPYPTDPYPK	YRKDPYSKDPYPTDPY	YPTDPYPKDPYPPAPQ	K	D	P	P	K	D	10	0	1191.54	comp64297_c0_seq2_6 len=650 path=[1:0-380 382:381-407 409:408-462 1361:463-464 466:465-649];comp64297_c0_seq1_6 len=677 path=[1:0-380 382:381-407 1523:408-434 409:435-489 1361:490-491 466:492-676]	comp64297_c0_seq2_6 len=650 path=[1:0-380 382:381-407 409:408-462 1361:463-464 466:465-649]	44	53	yes	no	2	0.0097299	93.096	75013000			2
DQASWEMAK	TQTVAFLKDQASWEMA	QASWEMAKNTLHHKTS	K	D	Q	A	K	N	9	0	1064.46	Haliotis_sp_idb_7598_c0_g1_i1;Haliotis_sp_Tri_114598_c0_g1_i1	Haliotis_sp_idb_7598_c0_g1_i1	718	726	yes	no	2	0.018971	85.533	57616000			2
DQDTYFLNK	NLTSTCFKDQDTYFLN	QDTYFLNKYSVPKYYN	K	D	Q	N	K	Y	9	0	1142.52	comp92993_c0_seq1_6 len=1148 path=[1:0-46 48:47-65 4306:66-84 3010:85-125 101:126-158 2567:159-205 2614:206-404 418:405-527 4470:528-529 4472:530-544 2899:545-584 598:585-631 3720:632-635 4514:636-770 784:771-842 4136:843-850 864:851-991 1005:992-1061 1075:1062-1108 1122:1109-1147];comp92993_c0_seq2_6 len=1160 path=[1:0-46 48:47-65 4306:66-84 86:85-99 101:100-132 4371:133-289 291:290-304 306:305-…	Haliotis_sp_Tri_100581_c0_g1_i1	91	99	no	no	2	0.0047146	134.77	131820000			6
DQEIGALTATYTNALR	LCEEMKKRDQEIGALT	ATYTNALRQKSISGRA	R	D	Q	L	R	Q	16	0	1735.87	Haliotis_sp_Tri_129753_c0_g1_i1;comp102930_c0_seq1_5 len=2482 path=[1:0-245 247:246-278 280:279-294 296:295-442 444:443-462 8038:463-516 521:517-619 8120:620-636 5253:637-652 8145:653-741 5172:742-760 764:761-1008 8270:1009-1029 1033:1030-1105 1109:1106-1125 8321:1126-1152 1156:1153-1341 1345:1342-1358 1362:1359-1441 5058:1442-1490 1494:1491-1514 8477:1515-1535 1539:1536-1645 5572:1646-1649 1653:…	Haliotis_sp_Tri_129753_c0_g1_i1	64	79	yes	no	2;3	1.3876e-35	168.41	521190000			32
DQFITILHENAR	HEHQRPDRDQFITILH	TILHENARPGTEWDFK	R	D	Q	A	R	P	12	0	1455.75	Haliotis_sp_idb_18707_c0_g1_i1;Haliotis_sp_Tri_133115_c0_g1_i1	Haliotis_sp_idb_18707_c0_g1_i1	445	456	yes	no	2;3	1.4652e-05	138.89	158000000			18
DQGLPTNRPANPNPAFVTINVIR	FNMIVDVRDQGLPTNR	FVTINVIRNANPPIFF	R	D	Q	I	R	N	23	1	2503.33	comp106997_c0_seq1_2 len=4332 path=[9723:0-82 4463:83-220 4601:221-411 4792:412-463 15133:464-519 4900:520-521 4902:522-566 4947:567-670 5051:671-738 5119:739-839 5220:840-1190 15436:1191-1203 15449:1204-1270 15505:1271-1351 5732:1352-1356 5737:1357-1369 5750:1370-1499 8781:1500-1536 15653:1537-1630 6011:1631-1647 6028:1648-2220 6601:2221-2440 15894:2441-2472 6853:2473-2730 16006:2731-2733 16009:…	comp106997_c0_seq1_2 len=4332 path=[9723:0-82 4463:83-220 4601:221-411 4792:412-463 15133:464-519 4900:520-521 4902:522-566 4947:567-670 5051:671-738 5119:739-839 5220:840-1190 15436:1191-1203 15449:1204-1270 15505:1271-1351 5732:1352-1356 5737:1357-1369 5750:1370-1499 8781:1500-1536 15653:1537-1630 6011:1631-1647 6028:1648-2220 6601:2221-2440 15894:2441-2472 6853:2473-2730 16006:2731-2733 16009:…	1293	1315	no	no	3	1.5279e-10	81.144	18158000			2
DQIENTAVEK	GIAGFVLRDQIENTAV	IENTAVEKMEEAQHNY	R	D	Q	E	K	M	10	0	1145.56	Haliotis_sp_idb_7902_c0_g1_i1;Haliotis_sp_idb_7904_c0_g1_i1;comp80057_c0_seq1_3 len=2191 path=[1:0-1876 1878:1877-2190]	Haliotis_sp_idb_7902_c0_g1_i1	107	116	yes	no	2	0.014932	87.066	12095000			1
DQIEVCHVR	FVTGKVPKDQIEVCHV	QIEVCHVRKLFKSRDT	K	D	Q	V	R	K	9	0	1154.55	Haliotis_sp_Tri_137490_c0_g1_i1;comp97298_c0_seq1_5 len=1379 path=[1862:0-140 2003:141-276 2139:277-300 4970:301-352 6696:353-353 5023:354-418 8496:419-525 5195:526-580 5250:581-738 5408:739-749 5419:750-766 5436:767-972 5642:973-1378]	Haliotis_sp_Tri_137490_c0_g1_i1	78	86	yes	no	2;3	0.013547	95.642	76088000			11
DQTEMMQTLVTK	DADPVLNRDQTEMMQT	MMQTLVTKQGRDCSKR	R	D	Q	T	K	Q	12	0	1423.67	comp103592_c0_seq7_4 len=1576 path=[2552:0-89 2642:90-132 10473:133-135 10476:136-272 2825:273-346 10559:347-351 9000:352-357 3277:358-376 10714:377-396 10734:397-417 3337:418-580 6487:581-625 3545:626-654 8568:655-655 3575:656-752 3672:753-844 3764:845-929 6656:930-936 3856:937-968 3888:969-971 3891:972-995 5768:996-1268 6041:1269-1336 6109:1337-1397 11042:1398-1413 6186:1414-1546 9454:1547-1575…	comp103592_c0_seq7_4 len=1576 path=[2552:0-89 2642:90-132 10473:133-135 10476:136-272 2825:273-346 10559:347-351 9000:352-357 3277:358-376 10714:377-396 10734:397-417 3337:418-580 6487:581-625 3545:626-654 8568:655-655 3575:656-752 3672:753-844 3764:845-929 6656:930-936 3856:937-968 3888:969-971 3891:972-995 5768:996-1268 6041:1269-1336 6109:1337-1397 11042:1398-1413 6186:1414-1546 9454:1547-1575]	266	277	yes	no	2	0.0070363	62.166	8471000	50;51	33;34	1
DQTQTVHVK	GREQTESKDQTQTVHV	QTQTVHVKAGSASSVF	K	D	Q	V	K	A	9	0	1054.54	Haliotis_sp_Tri_105613_c0_g1_i1;comp32926_c1_seq1_1 len=528 path=[3185:0-527]	Haliotis_sp_Tri_105613_c0_g1_i1	835	843	yes	no	2	0.0010544	149.72	3899300			2
DSDLPELVQAR	CANMYPPRDSDLPELV	LPELVQARATIQKLIG	R	D	S	A	R	A	11	0	1241.63	comp103103_c0_seq1_2 len=2248 path=[1:0-105 6828:106-677 679:678-699 7040:700-704 706:705-720 722:721-872 7102:873-873 4587:874-888 890:889-1082 1084:1083-1095 1097:1096-1695 1697:1696-1696 1698:1697-1758 7372:1759-1759 7373:1760-1827 7582:1828-1884 1886:1885-1897 1899:1898-1944 4664:1945-1961 1963:1962-2010 2012:2011-2043 7517:2044-2247];Haliotis_sp_Tri_74375_c0_g1_i1	comp103103_c0_seq1_2 len=2248 path=[1:0-105 6828:106-677 679:678-699 7040:700-704 706:705-720 722:721-872 7102:873-873 4587:874-888 890:889-1082 1084:1083-1095 1097:1096-1695 1697:1696-1696 1698:1697-1758 7372:1759-1759 7373:1760-1827 7582:1828-1884 1886:1885-1897 1899:1898-1944 4664:1945-1961 1963:1962-2010 2012:2011-2043 7517:2044-2247]	528	538	yes	no	2	0.0021292	108.7	130250000			20
DSGPCYADIPR	RQVCTLPKDSGPCYAD	PCYADIPRFYFDYRKG	K	D	S	P	R	F	11	0	1249.54	Haliotis_sp_CLC_1047_c0_g1_i1;comp51373_c0_seq1_3 len=516 path=[494:0-83 578:84-515]	Haliotis_sp_CLC_1047_c0_g1_i1	32	42	yes	no	2	0.0011509	113.22	2916200000			25
DSHEVLELK	ISRLFVTKDSHEVLEL	SHEVLELKQPNGTGCG	K	D	S	L	K	Q	9	0	1068.55	Haliotis_sp_idb_39359_c0_g1_i1;comp91520_c0_seq1_2 len=1858 path=[1836:0-405 2242:406-408 2245:409-483 2320:484-503 2340:504-533 2370:534-552 2389:553-1375 3212:1376-1409 3246:1410-1766 3603:1767-1857]	Haliotis_sp_idb_39359_c0_g1_i1	50	58	yes	no	3	0.025335	63.816	5035300			1
DSLHANLQQMDSLHANLQQR	LHANLQQRDSLHANLQ	LHANLQQRDSLHANLQ	R	D	S	Q	R	D	20	0	2318.12	tr|F8J3D2|F8J3D2_HALLA Perlucin C protein OS=Haliotis laevigata GN=perlucin C PE=2 SV=1;tr|F8J3D1|F8J3D1_HALLA Perlucin B protein OS=Haliotis laevigata GN=perlucin B PE=2 SV=1	tr|F8J3D2|F8J3D2_HALLA Perlucin C protein OS=Haliotis laevigata GN=perlucin C PE=2 SV=1	164	183	yes	no	3	3.3159e-13	102.67	22284000	816		4
DSLHANLQQR	LHANLQQMDSLHANLQ	LHANLQQRDSLHANLQ	M	D	S	Q	R	D	10	0	1180.59	tr|F8J3D2|F8J3D2_HALLA Perlucin C protein OS=Haliotis laevigata GN=perlucin C PE=2 SV=1;tr|F8J3D1|F8J3D1_HALLA Perlucin B protein OS=Haliotis laevigata GN=perlucin B PE=2 SV=1;Haliotis_sp_Tri_110681_c0_g1_i1;sp|P82596|PLC_HALLA Perlucin OS=Haliotis laevigata PE=1 SV=3	tr|F8J3D2|F8J3D2_HALLA Perlucin C protein OS=Haliotis laevigata GN=perlucin C PE=2 SV=1	174	183	no	no	2;3	6.1823e-08	166.07	641250000			60
DSNMALFGSDTEK	KAKKYDWKDSNMALFG	LFGSDTEKEVKKESAE	K	D	S	E	K	E	13	0	1413.61	Haliotis_sp_Tri_91049_c0_g1_i1;comp93951_c0_seq1_3 len=2511 path=[2491:0-1214 3706:1215-1216 3708:1217-1250 3742:1251-1261 3753:1262-1597 4091:1598-1691 4185:1692-1748 6236:1749-1764 4258:1765-2365 4859:2366-2405 4899:2406-2510];tr|B6RB97|B6RB97_HALDI Gelsolin OS=Haliotis discus discus PE=2 SV=1	Haliotis_sp_Tri_91049_c0_g1_i1	14	26	yes	no	2	0.0021744	89.507	9599700	209		0
DSQTLAFR	TVRVNVARDSQTLAFR	DSQTLAFRQDNYVFTM	R	D	S	F	R	Q	8	0	936.466	Haliotis_sp_idb_1321_c0_g1_i1;comp107313_c0_seq1_1 len=23161 path=[1:0-25 27:26-687 689:688-1040 51643:1041-1124 47524:1125-1126 1128:1127-2114 2116:2115-2116 2118:2117-3775 3777:3776-4372 4374:4373-4408 4410:4409-4576 4578:4577-4644 4646:4645-4716 4718:4717-6321 6323:6322-6329 6331:6330-6457 6459:6458-7628 7630:7629-8470 8472:8471-10786 52568:10787-10788 52570:10789-10866 52600:10867-11006 52667…	Haliotis_sp_idb_1321_c0_g1_i1	1697	1704	yes	no	2	0.045043	114.28	126950000			1
DSSHIGGVYK	DSEVFFKKDSSHIGGV	SHIGGVYKKALFKEYT	K	D	S	Y	K	K	10	0	1061.51	Haliotis_sp_idb_10164_c0_g1_i1;comp101565_c0_seq1_5 len=4906 path=[4884:0-315 5200:316-677 5562:678-679 5564:680-934 5819:935-1335 6220:1336-1351 6236:1352-1360 6245:1361-1686 6571:1687-2756 11796:2757-2778 7663:2779-2791 7676:2792-2983 11874:2984-2994 11976:2995-3219 11911:3220-3226 8111:3227-3524 8409:3525-3541 8426:3542-3808 8693:3809-3841 8726:3842-4905]	Haliotis_sp_idb_10164_c0_g1_i1	408	417	yes	no	2	0.031909	78.61	9378100			1
DSSLIMQLLR	QLGCEDYKDSSLIMQL	SLIMQLLRDNLTLWTS	K	D	S	L	R	D	10	0	1174.64	Haliotis_sp_Tri_90773_c0_g1_i1;comp108743_c0_seq1_4 len=1812 path=[1790:0-1811]	Haliotis_sp_Tri_90773_c0_g1_i1	219	228	yes	no	2	0.0056012	89.047	7524400	107		1
DSSMTTCEISGTAK	RPINVTDRDSSMTTCE	CEISGTAKAQEFFAVD	R	D	S	A	K	A	14	0	1486.63	comp107313_c0_seq1_3 len=23161 path=[1:0-25 27:26-687 689:688-1040 51643:1041-1124 47524:1125-1126 1128:1127-2114 2116:2115-2116 2118:2117-3775 3777:3776-4372 4374:4373-4408 4410:4409-4576 4578:4577-4644 4646:4645-4716 4718:4717-6321 6323:6322-6329 6331:6330-6457 6459:6458-7628 7630:7629-8470 8472:8471-10786 52568:10787-10788 52570:10789-10866 52600:10867-11006 52667:11007-11015 11017:11016-11017…	comp107313_c0_seq1_3 len=23161 path=[1:0-25 27:26-687 689:688-1040 51643:1041-1124 47524:1125-1126 1128:1127-2114 2116:2115-2116 2118:2117-3775 3777:3776-4372 4374:4373-4408 4410:4409-4576 4578:4577-4644 4646:4645-4716 4718:4717-6321 6323:6322-6329 6331:6330-6457 6459:6458-7628 7630:7629-8470 8472:8471-10786 52568:10787-10788 52570:10789-10866 52600:10867-11006 52667:11007-11015 11017:11016-11017…	5824	5837	yes	no	2	0.0059577	61.409	1371700	92		1
DSTLIMQLLR	TLSEESYKDSTLIMQL	TLIMQLLRDNLTLWTS	K	D	S	L	R	D	10	0	1188.65	Haliotis_sp_CLC_3369_c0_g1_i1;comp94743_c0_seq3_1 len=3288 path=[1:0-118 120:119-135 137:136-359 361:360-789 791:790-808 810:809-1376 1379:1377-2507 2510:2508-2527 2530:2528-3000 3003:3001-3016 9096:3017-3287];comp111239_c0_seq1_1 len=1999 path=[1977:0-1998];comp299622_c0_seq1_6 len=453 path=[431:0-452];comp160034_c0_seq1_5 len=290 path=[268:0-289];Haliotis_sp_Tri_60505_c0_g1_i1;comp87374_c0_seq2…	Haliotis_sp_CLC_3369_c0_g1_i1	251	260	no	no	2	0.00044924	134.25	269730000	150		36
DSVLTGLTEMR	KYYTATERDSVLTGLT	LTGLTEMRYVFVHRSD	R	D	S	M	R	Y	11	0	1220.61	Haliotis_sp_Tri_12500_c0_g1_i1	Haliotis_sp_Tri_12500_c0_g1_i1	315	325	yes	yes	2	0.00088957	102.4	73124000	727		7
DSYVGDEAQSK	VMVGMGQKDSYVGDEA	VGDEAQSKRGILTLKY	K	D	S	S	K	R	11	0	1197.52	Haliotis_sp_Tri_131427_c0_g1_i1;tr|B3TK83|B3TK83_HALDV Beta-actin 2 OS=Haliotis diversicolor PE=2 SV=1;tr|Q6U1K1|Q6U1K1_HALDH Actin OS=Haliotis discus hannai PE=2 SV=1;tr|Q256S1|Q256S1_HALTU Actin OS=Haliotis tuberculata GN=actin PE=2 SV=1;tr|B3SNT2|B3SNT2_HALDV Actin OS=Haliotis diversicolor PE=2 SV=1;comp103470_c1_seq20_6 len=1319 path=[18001:0-239 25907:240-242 1593:243-278 25943:279-283 25948…	Haliotis_sp_Tri_131427_c0_g1_i1	52	62	no	no	2	7.2131e-05	110.74	71635000			14
DTPAQTVICLPGSR	IYDRCTKKDTPAQTVI	VICLPGSRALIPHPEN	K	D	T	S	R	A	14	0	1513.76	Haliotis_sp_Tri_109450_c0_g1_i1;comp101252_c0_seq3_2 len=1445 path=[12575:0-38 12614:39-47 12623:48-159 12735:160-162 12738:163-166 12742:167-571 13147:572-810 13386:811-817 13393:818-863 13439:864-947 13523:948-949 13525:950-1444];Haliotis_sp_Tri_109451_c0_g1_i1	Haliotis_sp_Tri_109450_c0_g1_i1	81	94	yes	no	2	1.432e-09	123.76	273410000			16
DTSSPYIYAK	GGFYECTRDTSSPYIY	SSPYIYAKPMCCPHKH	R	D	T	A	K	P	10	0	1143.54	Haliotis_sp_CLC_303_c0_g1_i1	Haliotis_sp_CLC_303_c0_g1_i1	439	448	yes	yes	2	0.013698	88.495	582990000			2
DVADALVQIGK	TNGMINWKDVADALVQ	DALVQIGKVLNWLMKF	K	D	V	G	K	V	11	0	1127.62	Haliotis_sp_Tri_2746_c0_g1_i1;Haliotis_sp_Tri_17455_c0_g1_i1;tr|A0A0B4VCR4|A0A0B4VCR4_HALAI Glycine-rich boundary protein OS=Haliotis asinina GN=GRBP PE=2 SV=1	Haliotis_sp_Tri_2746_c0_g1_i1	182	192	yes	no	2	0.0014593	108.7	1148000000			26
DVGPNTLVTR	PYNENIRRDVGPNTLV	GPNTLVTRVVARDNDT	R	D	V	T	R	V	10	0	1070.57	comp107313_c0_seq1_3 len=23161 path=[1:0-25 27:26-687 689:688-1040 51643:1041-1124 47524:1125-1126 1128:1127-2114 2116:2115-2116 2118:2117-3775 3777:3776-4372 4374:4373-4408 4410:4409-4576 4578:4577-4644 4646:4645-4716 4718:4717-6321 6323:6322-6329 6331:6330-6457 6459:6458-7628 7630:7629-8470 8472:8471-10786 52568:10787-10788 52570:10789-10866 52600:10867-11006 52667:11007-11015 11017:11016-11017…	comp107313_c0_seq1_3 len=23161 path=[1:0-25 27:26-687 689:688-1040 51643:1041-1124 47524:1125-1126 1128:1127-2114 2116:2115-2116 2118:2117-3775 3777:3776-4372 4374:4373-4408 4410:4409-4576 4578:4577-4644 4646:4645-4716 4718:4717-6321 6323:6322-6329 6331:6330-6457 6459:6458-7628 7630:7629-8470 8472:8471-10786 52568:10787-10788 52570:10789-10866 52600:10867-11006 52667:11007-11015 11017:11016-11017…	2555	2564	yes	yes	2	0.011064	91.549	30158000			2
DVHNLYGFLVHK	HHGDLENRDVHNLYGF	LYGFLVHKATWDGLLK	R	D	V	H	K	A	12	0	1440.75	Haliotis_sp_Tri_51263_c0_g1_i1;comp92344_c0_seq1_6 len=4517 path=[1:0-1584 1586:1585-1586 1588:1587-2191 2193:2192-3504 3506:3505-4516]	Haliotis_sp_Tri_51263_c0_g1_i1	568	579	yes	no	3	0.0020803	75.739	22134000			3
DVITAIGLK	FNQVPILRDVITAIGL	VITAIGLKGDMLETLM	R	D	V	L	K	G	9	0	928.559	comp107134_c0_seq1_6 len=18397 path=[18394:0-271 41822:272-289 18685:290-733 19129:734-1246 19642:1247-1905 20319:1906-5752 24166:5753-5759 24173:5760-8137 26551:8138-8156 26570:8157-11611 42906:11612-11627 30041:11628-12118 30532:12119-12149 30563:12150-13025 31439:13026-13105 43150:13106-13110 31524:13111-13111 31525:13112-13121 31535:13122-13351 31765:13352-13366 31780:13367-14416 32830:14417-…	comp107134_c0_seq1_6 len=18397 path=[18394:0-271 41822:272-289 18685:290-733 19129:734-1246 19642:1247-1905 20319:1906-5752 24166:5753-5759 24173:5760-8137 26551:8138-8156 26570:8157-11611 42906:11612-11627 30041:11628-12118 30532:12119-12149 30563:12150-13025 31439:13026-13105 43150:13106-13110 31524:13111-13111 31525:13112-13121 31535:13122-13351 31765:13352-13366 31780:13367-14416 32830:14417-…	1894	1902	yes	no	2	0.026459	95.502	10023000			1
DVITITDTR	APLSRRRRDVITITDT	VITITDTRDPRELLNK	R	D	V	T	R	D	9	0	1032.55	Haliotis_sp_idb_1052_c0_g1_i1;comp90611_c0_seq1_2 len=3646 path=[8397:0-3645]	Haliotis_sp_idb_1052_c0_g1_i1	2311	2319	no	no	2	0.014299	120.99	2616700			2
DVLLYHVLSGEVYSTQLTNELVAK	LNNVTILKDVLLYHVL	LTNELVAKSLSNGLPI	K	D	V	A	K	S	24	0	2690.42	Haliotis_sp_Tri_78397_c0_g1_i1;comp24679_c0_seq1_5 len=1229 path=[1207:0-1228]	Haliotis_sp_Tri_78397_c0_g1_i1	102	125	yes	no	3;4	1.8139e-21	96.016	17892000			4
DVLSVAFSSDNR	RRFVGHTKDVLSVAFS	VAFSSDNRQIVSGSRD	K	D	V	N	R	Q	12	0	1308.63	comp51969_c0_seq1_2 len=816 path=[794:0-371 1166:372-667 1462:668-815]	comp51969_c0_seq1_2 len=816 path=[794:0-371 1166:372-667 1462:668-815]	137	148	yes	yes	2	0.0037104	90.793	1241600			1
DVNAAIATIK	YRGDVVPKDVNAAIAT	NAAIATIKTKRTIQFV	K	D	V	I	K	T	10	0	1014.57	Haliotis_sp_idb_43226_c0_g1_i1;comp103717_c1_seq2_5 len=1575 path=[17181:0-94 3209:95-106 3221:107-112 3227:113-118 3233:119-121 12056:122-129 6840:130-130 6841:131-145 6856:146-151 6862:152-166 6877:167-193 3452:194-223 15079:224-226 15082:227-259 310:260-280 331:281-283 10631:284-322 373:323-385 436:386-511 562:512-538 589:539-544 595:545-553 14119:554-577 628:578-583 634:584-590 641:591-619 67…	Haliotis_sp_idb_18972_c0_g1_i1	283	292	no	no	2	0.0228	83.045	110630000			2
DVNSGLVGPLVICR	FSDVNPVKDVNSGLVG	VGPLVICRKGALELVR	K	D	V	C	R	K	14	0	1497.8	Haliotis_sp_idb_10164_c0_g1_i1;comp101565_c0_seq1_5 len=4906 path=[4884:0-315 5200:316-677 5562:678-679 5564:680-934 5819:935-1335 6220:1336-1351 6236:1352-1360 6245:1361-1686 6571:1687-2756 11796:2757-2778 7663:2779-2791 7676:2792-2983 11874:2984-2994 11976:2995-3219 11911:3220-3226 8111:3227-3524 8409:3525-3541 8426:3542-3808 8693:3809-3841 8726:3842-4905]	Haliotis_sp_idb_10164_c0_g1_i1	889	902	yes	no	2;3	4.0542e-12	134.68	112950000			11
DVNTLTKPETDNLR	IAGSGVRKDVNTLTKP	KPETDNLREALRGVMD	K	D	V	L	R	E	14	1	1614.82	Haliotis_sp_CLC_1545_c0_g1_i1	Haliotis_sp_CLC_1545_c0_g1_i1	2534	2547	yes	yes	3	0.0036143	63.727	39485000			1
DVQVGVEGDFVPAVSMK	SVDGKDLKDVQVGVEG	FVPAVSMKGPMAVRTV	K	D	V	M	K	G	17	0	1775.88	Haliotis_sp_idb_2772_c0_g1_i1;Haliotis_sp_Tri_120379_c0_g1_i1;Haliotis_sp_Tri_120377_c0_g1_i1	Haliotis_sp_idb_2772_c0_g1_i1	2047	2063	no	no	2	0.00037978	67.645	41875000	571		3
DVSAIDEHGNTVDHCTR	DQKGTIYRDVSAIDEH	NTVDHCTRTDFDYFEA	R	D	V	T	R	T	17	0	1924.83	comp100630_c0_seq1_5 len=1005 path=[2193:0-34 5440:35-214 5620:215-283 9813:284-330 8150:331-360 9875:361-366 2560:367-385 2579:386-419 9904:420-535 5984:536-559 9979:560-566 2760:567-567 2761:568-604 2798:605-657 10060:658-674 10077:675-756 10103:757-775 2969:776-831 6433:832-863 3057:864-1004];comp100630_c0_seq4_5 len=1019 path=[2193:0-34 5440:35-214 5620:215-283 9813:284-330 8150:331-360 9875:…	comp100630_c0_seq1_5 len=1005 path=[2193:0-34 5440:35-214 5620:215-283 9813:284-330 8150:331-360 9875:361-366 2560:367-385 2579:386-419 9904:420-535 5984:536-559 9979:560-566 2760:567-567 2761:568-604 2798:605-657 10060:658-674 10077:675-756 10103:757-775 2969:776-831 6433:832-863 3057:864-1004]	251	267	yes	no	3	2.5361e-07	96.143	7143000			1
DVSGANVDNVIHPGIVLK	TDKNNNLKDVSGANVD	IHPGIVLKDVKQGKYE	K	D	V	L	K	D	18	0	1845.99	Haliotis_sp_idb_44689_c0_g1_i1;Haliotis_sp_idb_44690_c0_g1_i1;Haliotis_sp_Tri_29190_c0_g1_i1	Haliotis_sp_idb_44689_c0_g1_i1	572	589	yes	no	2;3;4	9.2454e-81	241.68	16819000000			71
DVSGANVDNVIHPGIVLKDVK	TDKNNNLKDVSGANVD	GIVLKDVKQGKYEQNF	K	D	V	V	K	Q	21	1	2188.19	Haliotis_sp_idb_44689_c0_g1_i1;Haliotis_sp_idb_44690_c0_g1_i1;Haliotis_sp_Tri_29190_c0_g1_i1	Haliotis_sp_idb_44689_c0_g1_i1	572	592	yes	no	3	7.41e-06	73.294	7925800			1
DVSLFEIPSYCYA	NNVFPGVKDVSLFEIP	EIPSYCYA________	K	D	V	Y	A	-	13	0	1562.7	Haliotis_sp_idb_52687_c0_g1_i1	Haliotis_sp_idb_52687_c0_g1_i1	217	229	yes	yes	2	0.000575	97.734	4234600000			18
DVTPPVLPNPCIVALCPEGHYCESR	TTCCWTPRDVTPPVLP	EGHYCESREVSCEVPP	R	D	V	S	R	E	25	0	2879.34	Haliotis_sp_idb_45304_c0_g1_i1;Haliotis_sp_idb_45305_c0_g1_i1	Haliotis_sp_idb_45304_c0_g1_i1	114	138	yes	no	3	2.0553e-08	66.52	6679500			2
DVVEVVLQSPR	YEQGKLRKDVVEVVLQ	EVVLQSPRGSEQTDPP	K	D	V	P	R	G	11	0	1239.68	Haliotis_sp_Tri_99928_c0_g1_i1;comp100001_c0_seq2_1 len=4276 path=[1:0-167 169:168-182 184:183-477 479:478-674 676:675-2699 2701:2700-3395 3397:3396-3406 3408:3407-4049 10984:4050-4091 4093:4092-4275];comp100001_c0_seq3_3 len=4359 path=[1:0-167 8976:168-250 169:251-265 184:266-560 479:561-757 676:758-2782 2701:2783-3478 3397:3479-3489 3408:3490-4132 10984:4133-4174 4093:4175-4358]	Haliotis_sp_Tri_99928_c0_g1_i1	367	377	yes	no	2	0.0071682	88.338	13066000			1
DWGESAHGPFR	NVQRDWPRDWGESAHG	ESAHGPFRAMRLGSLR	R	D	W	F	R	A	11	0	1257.55	Haliotis_sp_CLC_123_c0_g1_i1;Haliotis_sp_idb_32947_c0_g1_i1	Haliotis_sp_CLC_123_c0_g1_i1	262	272	yes	no	3	0.0057619	70.942	9178500			1
DWMATIFGR	GQVKQFRRDWMATIFG	WMATIFGRYSIIGRAI	R	D	W	G	R	Y	9	0	1095.52	Haliotis_sp_idb_40380_c0_g1_i1;comp89520_c0_seq1_4 len=1098 path=[1:0-97 99:98-99 101:100-141 143:142-154 156:155-551 553:552-920 922:921-921 2187:922-945 4135:946-1010 1012:1011-1097]	Haliotis_sp_idb_40380_c0_g1_i1	152	160	yes	no	2	0.021261	83.948	5576400			1
DYDTDEDDGFYGGDDR	DYDSLGSRDYDTDEDD	GFYGGDDRIRLRLMHR	R	D	Y	D	R	I	16	0	1853.65	Haliotis_sp_idb_55709_c0_g1_i1;Haliotis_sp_Tri_52153_c0_g1_i1	Haliotis_sp_idb_55709_c0_g1_i1	565	580	yes	no	2	3.8029e-36	185.67	248730000			10
DYEHLGTSEK	DGLWHDVRDYEHLGTS	EHLGTSEKIVVGGVAL	R	D	Y	E	K	I	10	0	1177.53	Haliotis_sp_idb_1397_c0_g1_i1;Haliotis_sp_Tri_34683_c0_g1_i1;comp97911_c1_seq1_4 len=1696 path=[1:0-71 73:72-102 104:103-278 280:279-320 322:321-324 326:325-345 347:346-455 4378:456-490 492:491-663 665:664-681 683:682-842 844:843-862 864:863-1274 6916:1275-1394 1396:1395-1418 1420:1419-1486 1488:1487-1498 1500:1499-1561 1563:1562-1593 1595:1594-1695]	Haliotis_sp_idb_1397_c0_g1_i1	1418	1427	no	no	2;3	5.5588e-07	196.48	20424000			4
DYFQSQSDLAVK	GVLDESERDYFQSQSD	SQSDLAVKAMQQQRFG	R	D	Y	V	K	A	12	0	1399.66	Haliotis_sp_idb_14124_c0_g1_i1;comp92385_c0_seq9_2 len=1818 path=[1888:0-182 2079:183-1063 2960:1064-1153 14336:1154-1154 14337:1155-1156 3053:1157-1327 3224:1328-1817];comp92385_c0_seq6_2 len=1827 path=[1888:0-182 2079:183-1063 13813:1064-1068 8062:1069-1163 14337:1164-1165 3053:1166-1336 3224:1337-1826];Haliotis_sp_idb_14126_c0_g1_i1;comp92385_c0_seq4_2 len=1131 path=[1888:0-182 2079:183-1063 1…	Haliotis_sp_idb_14124_c0_g1_i1	264	275	yes	no	2	0.0052028	85.522	35789000			4
DYMLKPFPDHDVFHVSGSWWPNK	GFNMEQTRDYMLKPFP	SGSWWPNKLQSWSEAA	R	D	Y	N	K	L	23	1	2801.31	Haliotis_sp_idb_20988_c0_g1_i1;comp406429_c0_seq1_3 len=209 path=[187:0-208]	Haliotis_sp_idb_20988_c0_g1_i1	429	451	yes	no	4	6.4267e-20	86.557	15465000	512		2
DYPNTYPNQPQPQPQPQPQPQQRPQPR	APPAGAVRDYPNTYPN	PQQRPQPRPQQPPQQV	R	D	Y	P	R	P	27	1	3223.55	Haliotis_sp_idb_4071_c0_g1_i1;Haliotis_sp_idb_4065_c0_g1_i1	Haliotis_sp_idb_4071_c0_g1_i1	513	539	yes	no	3	1.1563e-16	76.889	75498000			2
DYRDEESGLR	RSLQAHWKDYRDEESG	RDEESGLRCYHVSLVK	K	D	Y	L	R	C	10	1	1238.55	comp107325_c0_seq2_5 len=23389 path=[1:0-1580 1582:1581-5577 5579:5578-5617 5619:5618-5929 5931:5930-6112 52603:6113-6270 52633:6271-7110 52723:7111-7121 7123:7122-8290 8292:8291-8665 8667:8666-8898 8900:8899-9708 9710:9709-9952 52965:9953-9996 9998:9997-10275 10277:10276-10312 10314:10313-10317 10319:10318-10351 53062:10352-10415 10417:10416-10440 10442:10441-10507 10509:10508-10531 10533:10532-…	Haliotis_sp_idb_1052_c0_g1_i1	4597	4606	no	no	3	0.0012678	110.39	14199000			2
DYVEIFDGTTSTSPNLGR	PQSEGCTKDYVEIFDG	STSPNLGRVCGQTKLT	K	D	Y	G	R	V	18	0	1970.92	Haliotis_sp_idb_26594_c0_g1_i1;comp97362_c0_seq6_5 len=2670 path=[2648:0-275 2924:276-288 2937:289-685 18235:686-1160 18339:1161-1166 3815:1167-1550 4199:1551-1828 4477:1829-2197 4846:2198-2213 4862:2214-2245 4894:2246-2263 18635:2264-2270 18642:2271-2272 4921:2273-2669];comp97362_c0_seq3_5 len=2826 path=[2648:0-275 2924:276-288 2937:289-685 18235:686-1160 18339:1161-1166 15825:1167-1322 3815:132…	Haliotis_sp_idb_26594_c0_g1_i1	326	343	yes	no	2	4.1578e-24	133.86	11136000			2
DYVPDDLHPLLEHIGTGLLGAFK	PLLKRQKKDYVPDDLH	TGLLGAFKHAVGGDDH	K	D	Y	F	K	H	23	0	2519.31	Haliotis_sp_idb_44191_c0_g1_i1;comp96813_c0_seq1_5 len=1118 path=[1108:0-120 1229:121-127 1236:128-160 1269:161-303 2442:304-331 1440:332-567 3927:568-586 3943:587-696 1805:697-718 1827:719-822 1931:823-826 1935:827-903 4073:904-925 2034:926-940 4085:941-957 2066:958-981 4116:982-1025 2134:1026-1041 2150:1042-1071 2670:1072-1117]	Haliotis_sp_idb_44191_c0_g1_i1	324	346	no	no	4	1.5354e-13	72.99	7497800			2
EAAENSLVAYK	FATGNDRKEAAENSLV	ENSLVAYKAASDIAMT	K	E	A	Y	K	A	11	0	1193.59	Haliotis_sp_CLC_3369_c0_g1_i1;comp94743_c0_seq3_1 len=3288 path=[1:0-118 120:119-135 137:136-359 361:360-789 791:790-808 810:809-1376 1379:1377-2507 2510:2508-2527 2530:2528-3000 3003:3001-3016 9096:3017-3287];comp111239_c0_seq1_1 len=1999 path=[1977:0-1998]	Haliotis_sp_CLC_3369_c0_g1_i1	178	188	yes	no	2	2.7481e-06	129.89	153190000			15
EAESAVFHNQLFEELR	KMMHHICREAESAVFH	NQLFEELRRETPMFTD	R	E	A	L	R	R	16	0	1917.92	Haliotis_sp_idb_10046_c0_g1_i1;Haliotis_sp_Tri_130852_c0_g1_i1;comp101858_c3_seq10_6 len=2289 path=[23058:0-188 23247:189-606 23665:607-615 23674:616-720 29219:721-721 29220:722-796 369:797-827 400:828-1156 729:1157-1180 11218:1181-1819 11857:1820-1840 11878:1841-2217 22023:2218-2288];comp101858_c3_seq5_6 len=2371 path=[23058:0-188 23247:189-606 23665:607-615 23674:616-720 29219:721-721 29220:722…	Haliotis_sp_idb_10046_c0_g1_i1	407	422	yes	no	3	1.9765e-05	82.59	24679000			1
EAFDQSHQLFDAQIQNMDR	TVVSSSYKEAFDQSHQ	AQIQNMDRLQLLAQGN	K	E	A	D	R	L	19	0	2292.02	Haliotis_sp_Tri_45070_c0_g1_i1	Haliotis_sp_Tri_45070_c0_g1_i1	773	791	yes	yes	3	7.3317e-11	101.49	27440000	766		2
EAFFVDVLSSVR	INSGKTYREAFFVDVL	VDVLSSVRVLRYFAGF	R	E	A	V	R	V	12	0	1367.71	Haliotis_sp_idb_39269_c0_g1_i1;comp101668_c0_seq7_2 len=1636 path=[5406:0-67 5663:68-68 5664:69-171 5767:172-681 836:682-720 7215:721-1201 7696:1202-1635];comp101668_c0_seq3_3 len=1667 path=[10817:0-99 5664:100-202 5767:203-712 836:713-751 7215:752-1232 7696:1233-1666];comp101668_c0_seq4_2 len=1825 path=[5406:0-67 5474:68-256 5663:257-257 5664:258-360 5767:361-870 836:871-909 7215:910-1390 7696:1…	Haliotis_sp_idb_39269_c0_g1_i1	122	133	yes	no	2	0.016275	73.881	18144000			1
EAFLTSMNR	IKMSRPAREAFLTSMN	AFLTSMNRGAKSKISR	R	E	A	N	R	G	9	0	1067.51	Haliotis_sp_idb_5896_c0_g1_i1	Haliotis_sp_idb_5896_c0_g1_i1	746	754	yes	yes	2	0.018496	85.862	86685000			3
EAFNAAYLELGGLGER	QPIDDSFREAFNAAYL	ELGGLGERVLGFCDYF	R	E	A	E	R	V	16	0	1708.84	Haliotis_sp_Tri_91277_c0_g1_i1;comp95743_c0_seq1_6 len=5098 path=[5078:0-84 5164:85-530 5610:531-550 5630:551-778 5858:779-851 5931:852-866 5946:867-921 6002:922-3952 9033:3953-3968 9049:3969-5097];tr|Q5XPR3|Q5XPR3_HALTU NaK-ATPase alpha subunit (Fragment) OS=Haliotis tuberculata PE=2 SV=1	Haliotis_sp_Tri_91277_c0_g1_i1	545	560	yes	no	2;3	5.5889e-39	177.3	122630000			18
EAFQSASPYLAR	IAMTTSEREAFQSASP	SASPYLARKCLKMDVL	R	E	A	A	R	K	12	0	1338.66	Haliotis_sp_idb_38838_c0_g1_i1	Haliotis_sp_idb_38838_c0_g1_i1	166	177	yes	yes	2	4.9747e-07	143	260790000			11
EAFSLFDKDGDGTITTK	EEQIAEFKEAFSLFDK	GDGTITTKELGTVMRS	K	E	A	T	K	E	17	1	1843.88	comp68174_c0_seq1_5 len=483 path=[1:0-315 317:316-328 330:329-482];comp201817_c0_seq1_1 len=205 path=[183:0-204];comp174986_c0_seq1_2 len=262 path=[240:0-261];comp31935_c0_seq2_5 len=377 path=[1127:0-94 868:95-376];comp97214_c1_seq13_2 len=390 path=[2855:0-215 3071:216-288 16718:289-309 863:310-389];Haliotis_sp_CLC_2355_c0_g1_i1;comp31935_c0_seq1_4 len=586 path=[564:0-303 868:304-585];comp97214_c…	comp68174_c0_seq1_5 len=483 path=[1:0-315 317:316-328 330:329-482]	21	37	no	no	3	1.889e-05	81.656	52790000			3
EAGQTNDVVFR	IGEKLDEREAGQTNDV	QTNDVVFRQTKAIADN	R	E	A	F	R	Q	11	0	1234.59	Haliotis_sp_Tri_27896_c0_g1_i1;comp90883_c0_seq1_3 len=1777 path=[1756:0-886 2643:887-888 2645:889-960 2717:961-1284 3041:1285-1288 3045:1289-1443 3201:1444-1543 4477:1544-1544 3302:1545-1554 3312:1555-1621 4524:1622-1626 3589:1627-1648 3406:1649-1649 3407:1650-1776]	Haliotis_sp_Tri_27896_c0_g1_i1	158	168	yes	no	2	2.1497e-05	136.02	63840000			3
EAISGNVALLK	GDLSGMKREAISGNVA	SGNVALLKPAKGSSTS	R	E	A	L	K	P	11	0	1113.64	Haliotis_sp_idb_2772_c0_g1_i1;Haliotis_sp_Tri_120379_c0_g1_i1	Haliotis_sp_idb_2772_c0_g1_i1	1503	1513	no	no	2	0.0016008	106.62	25430000			3
EAISGNVALLKPAK	GDLSGMKREAISGNVA	VALLKPAKGSSTSGSP	R	E	A	A	K	G	14	1	1409.82	Haliotis_sp_idb_2772_c0_g1_i1;Haliotis_sp_Tri_120379_c0_g1_i1	Haliotis_sp_idb_2772_c0_g1_i1	1503	1516	no	no	2;3	1.5465e-13	141.73	334450000			17
EALASSLMGLFEK	YKVPSNEKEALASSLM	SLMGLFEKRRFKNFLT	K	E	A	E	K	R	13	0	1394.71	Haliotis_sp_Tri_100026_c0_g1_i1;comp90707_c0_seq1_2 len=3314 path=[3292:0-2269 5562:2270-2411 5704:2412-2719 6012:2720-3313]	Haliotis_sp_Tri_100026_c0_g1_i1	126	138	yes	no	2	0.00057895	93.348	53718000	688		5
EALEDRIDTITDDR	DTPWDNMREALEDRID	IDTITDDRTPDDQDDL	R	E	A	D	R	T	14	1	1660.79	Haliotis_sp_idb_22086_c0_g1_i1;Haliotis_sp_idb_42421_c0_g1_i1	Haliotis_sp_idb_22086_c0_g1_i1	530	543	no	no	2;3	2.0689e-28	179.79	142770000			9
EALTHVHQDVLDR	AGRAEDIKEALTHVHQ	VHQDVLDRYYGCGMVI	K	E	A	D	R	Y	13	0	1531.77	Haliotis_sp_Tri_44659_c0_g1_i1;comp103749_c0_seq2_5 len=3899 path=[17359:0-130 5928:131-172 5970:173-197 5995:198-264 6062:265-467 6265:468-1172 6970:1173-1240 7038:1241-1283 7081:1284-1340 18323:1341-1404 12794:1405-1426 7224:1427-1451 12884:1452-1472 7270:1473-1523 7321:1524-2382 8180:2383-2424 8222:2425-2510 8308:2511-2537 8337:2538-2549 18527:2550-2631 8431:2632-2635 8435:2636-3414 9214:3415-…	Haliotis_sp_Tri_44659_c0_g1_i1	37	49	yes	no	3	0.0010107	76.759	12677000			1
EAQQEMLLKPGSAPVAGFR	YSDFTLKKEAQQEMLL	SAPVAGFRTVTDHNKR	K	E	A	F	R	T	19	1	2028.05	Haliotis_sp_idb_39194_c0_g1_i1	Haliotis_sp_idb_39194_c0_g1_i1	58	76	yes	yes	3	5.583e-06	69.747	13223000	630		2
EAVEGIPSTHTQAPLEINLASK	FQMSGDVKEAVEGIPS	LEINLASKPVTSSSSL	K	E	A	S	K	P	22	0	2304.2	Haliotis_sp_idb_2772_c0_g1_i1	Haliotis_sp_idb_2772_c0_g1_i1	2081	2102	yes	yes	3	4.465e-18	108.08	79485000			6
EAVGVAQHHDAVSGTEK	TYNIEILKEAVGVAQH	DAVSGTEKQAVAYDYA	K	E	A	E	K	Q	17	0	1733.83	Haliotis_sp_idb_16122_c0_g1_i1;comp90174_c0_seq4_3 len=3377 path=[1:0-592 594:593-672 674:673-712 714:713-2863 2865:2864-3094 3096:3095-3095 3097:3096-3376]	Haliotis_sp_idb_16122_c0_g1_i1	424	440	yes	no	3	2.186e-30	155.2	52607000			10
EAVTCYSGLSCPAPK	NITRCNSKEAVTCYSG	GLSCPAPKGLFPHPRD	K	E	A	P	K	G	15	0	1638.74	Haliotis_sp_CLC_4146_c0_g1_i1;comp87152_c0_seq1_4 len=1152 path=[1:0-8 10:9-10 12:11-34 36:35-35 37:36-59 61:60-303 305:304-306 308:307-330 332:331-879 881:880-903 905:904-1151]	Haliotis_sp_CLC_4146_c0_g1_i1	286	300	yes	no	2;3	1.0998e-26	186.56	3040300000			29
EAYDKMDVNDDNTVTFGEFK	DNILECVREAYDKMDV	TVTFGEFKKFCDKIDG	R	E	A	F	K	K	20	1	2337.01	Haliotis_sp_Tri_137490_c0_g1_i1;comp97298_c0_seq1_5 len=1379 path=[1862:0-140 2003:141-276 2139:277-300 4970:301-352 6696:353-353 5023:354-418 8496:419-525 5195:526-580 5250:581-738 5408:739-749 5419:750-766 5436:767-972 5642:973-1378];comp97298_c0_seq3_5 len=689 path=[7054:0-76 5436:77-282 5642:283-688]	Haliotis_sp_Tri_137490_c0_g1_i1	16	35	yes	no	3	8.6275e-05	61.942	5897200	238		1
EAYNYLHDALVWEHATGR	FLARYASREAYNYLHD	VWEHATGRFGALIGLI	R	E	A	G	R	F	18	0	2144.01	Haliotis_sp_idb_20988_c0_g1_i1;Haliotis_sp_idb_20996_c0_g1_i1	Haliotis_sp_idb_20988_c0_g1_i1	149	166	yes	no	3;4	1.2814e-57	191.61	2217800000			51
ECLFPQVFDPR	GNLNKFVRECLFPQVF	FPQVFDPRDNTCKDRQ	R	E	C	P	R	D	11	0	1406.67	Haliotis_sp_idb_1745_c0_g1_i1;Haliotis_sp_CLC_2232_c0_g1_i1	Haliotis_sp_idb_1745_c0_g1_i1	412	422	yes	no	2;3	0.0047519	92.866	399040000			7
ECPYPQLYNVISK	FRWPEHLRECPYPQLY	QLYNVISKQCEHYSMV	R	E	C	S	K	Q	13	0	1609.78	Haliotis_sp_Tri_109450_c0_g1_i1;comp101252_c0_seq3_2 len=1445 path=[12575:0-38 12614:39-47 12623:48-159 12735:160-162 12738:163-166 12742:167-571 13147:572-810 13386:811-817 13393:818-863 13439:864-947 13523:948-949 13525:950-1444];Haliotis_sp_Tri_109451_c0_g1_i1	Haliotis_sp_Tri_109450_c0_g1_i1	124	136	yes	no	2	0.0052417	79.875	106360000			4
ECRPYTDVDCAER	QEFSISGKECRPYTDV	TDVDCAERVEKVQGCD	K	E	C	E	R	V	13	1	1669.68	Haliotis_sp_idb_1745_c0_g1_i1;Haliotis_sp_CLC_2232_c0_g1_i1	Haliotis_sp_idb_1745_c0_g1_i1	570	582	yes	no	2;3	4.5781e-18	170.79	720400000			18
ECTPPAPPIEKPGTCPR	KCCGGCPRECTPPAPP	EKPGTCPRLPIATPYG	R	E	C	P	R	L	17	1	1905.91	Haliotis_sp_Tri_38314_c0_g1_i1;comp24992_c0_seq1_5 len=261 path=[239:0-260]	Haliotis_sp_Tri_38314_c0_g1_i1	98	114	yes	no	3	7.0151e-06	85.563	254180000			6
ECVYPQLFDAVTR	PVGMVIERECVYPQLF	QLFDAVTRRCVTTTQC	R	E	C	T	R	R	13	0	1596.76	Haliotis_sp_idb_1745_c0_g1_i1;Haliotis_sp_CLC_2232_c0_g1_i1	Haliotis_sp_idb_1745_c0_g1_i1	880	892	yes	no	2;3	1.8058e-08	131.06	122490000			14
EDCPGICEVK	YGIWKCVKEDCPGICE	CPGICEVKGLKTVKQF	K	E	D	V	K	G	10	0	1205.51	comp146963_c0_seq1_4 len=1497 path=[1:0-1496]	comp146963_c0_seq1_4 len=1497 path=[1:0-1496]	19	28	yes	yes	2	0.028562	80.24	36843000			3
EDDNTFVDLPITTTETAK	YHDMHAQREDDNTFVD	ITTTETAKYFRVKACK	R	E	D	A	K	Y	18	0	2008.95	Haliotis_sp_idb_982_c0_g1_i1	Haliotis_sp_idb_982_c0_g1_i1	2553	2570	yes	yes	2;3	1.85e-09	92.096	3991200			3
EDLVDQATDALEDR	LEDIAEAREDLVDQAT	ATDALEDRLDGIDDQA	R	E	D	D	R	L	14	0	1588.72	Haliotis_sp_idb_22086_c0_g1_i1;Haliotis_sp_idb_22087_c0_g1_i1;Haliotis_sp_Tri_23060_c0_g1_i1;Haliotis_sp_Tri_23058_c0_g1_i1	Haliotis_sp_idb_22086_c0_g1_i1	261	274	yes	no	2;3	1.4925e-31	206.2	384460000			20
EDNTILHVNTQK	GNQEWQYKEDNTILHV	ILHVNTQKCAEVSIDG	K	E	D	Q	K	C	12	0	1410.71	Haliotis_sp_idb_5674_c0_g1_i1;comp104092_c0_seq1_6 len=3885 path=[1:0-41 43:42-242 244:243-569 11294:570-584 8268:585-585 10817:586-609 616:610-894 901:895-942 949:943-973 980:974-998 1005:999-1044 1051:1045-1069 1076:1070-1143 1150:1144-1167 1174:1168-1345 1352:1346-1667 1674:1668-1691 1698:1692-1712 1719:1713-1736 1743:1737-1760 1767:1761-1784 1791:1785-1847 8269:1848-1871 1878:1872-1997 2004:1…	Haliotis_sp_idb_5674_c0_g1_i1	586	597	yes	no	3	0.0079821	62.088	70599000			1
EDNVPTSVDFSSVR	________________	SVDFSSVRYGQLFSPD	K	E	D	V	R	Y	14	0	1550.72	Haliotis_sp_idb_66004_c0_g1_i1	Haliotis_sp_idb_66004_c0_g1_i1	8	21	yes	yes	2	5.7482e-06	115.24	56703000			8
EDRYLHSLTK	KAKASAAKEDRYLHSL	RYLHSLTKITTFMVKL	K	E	D	T	K	I	10	1	1260.65	Haliotis_sp_Tri_108584_c0_g1_i1	Haliotis_sp_Tri_108584_c0_g1_i1	92	101	yes	yes	3	0.0073514	83.226	8562600			2
EDSNVKPPVDVGVVR	SLKFPGNKEDSNVKPP	PVDVGVVRMDKQKVTP	K	E	D	V	R	M	15	1	1608.85	Haliotis_sp_idb_5674_c0_g1_i1;comp104092_c0_seq1_6 len=3885 path=[1:0-41 43:42-242 244:243-569 11294:570-584 8268:585-585 10817:586-609 616:610-894 901:895-942 949:943-973 980:974-998 1005:999-1044 1051:1045-1069 1076:1070-1143 1150:1144-1167 1174:1168-1345 1352:1346-1667 1674:1668-1691 1698:1692-1712 1719:1713-1736 1743:1737-1760 1767:1761-1784 1791:1785-1847 8269:1848-1871 1878:1872-1997 2004:1…	Haliotis_sp_idb_5674_c0_g1_i1	100	114	yes	no	3	0.0015942	67.326	3181000			1
EDSPYYVVCDGGR	GLNQWVGREDSPYYVV	YVVCDGGRMVYSGLCN	R	E	D	G	R	M	13	0	1515.63	Haliotis_sp_Tri_109450_c0_g1_i1;comp101252_c0_seq3_2 len=1445 path=[12575:0-38 12614:39-47 12623:48-159 12735:160-162 12738:163-166 12742:167-571 13147:572-810 13386:811-817 13393:818-863 13439:864-947 13523:948-949 13525:950-1444];comp101252_c0_seq1_2 len=1553 path=[18161:0-28 18190:29-80 10039:81-104 10063:105-130 10089:131-245 10204:246-361 10320:362-385 17735:386-679 13147:680-918 13386:919-9…	Haliotis_sp_Tri_109450_c0_g1_i1	192	204	yes	no	2	0.00053768	98.337	227480000			17
EDSQRPGAHLTVK	EPKRAVSREDSQRPGA	PGAHLTVKKIFVGGIK	R	E	D	V	K	K	13	1	1436.74	comp72553_c0_seq1_3 len=1761 path=[2261:0-199 2461:200-225 6082:226-933 6792:934-1314 7173:1315-1673 7533:1674-1760]	comp72553_c0_seq1_3 len=1761 path=[2261:0-199 2461:200-225 6082:226-933 6792:934-1314 7173:1315-1673 7533:1674-1760]	119	131	yes	yes	3	0.0054506	62.338	2855200			2
EDTGFVDGACSTIR	IANKMYWKEDTGFVDG	DGACSTIRGAYDAGLD	K	E	D	I	R	G	14	0	1526.67	Haliotis_sp_idb_20328_c0_g1_i1	Haliotis_sp_idb_20328_c0_g1_i1	561	574	yes	yes	2	1.0906e-21	159.52	128990000			12
EDVDEIVLVGGSTR	LQAVHLTREDVDEIVL	VLVGGSTRIPKVRELI	R	E	D	T	R	I	14	0	1487.75	Haliotis_sp_idb_2214_c0_g1_i1;comp106543_c0_seq12_5 len=1411 path=[3449:0-30 12683:31-58 3508:59-337 3787:338-349 17373:350-528 3978:529-529 3979:530-553 4003:554-889 4339:890-913 4363:914-1410];comp106543_c0_seq11_6 len=1451 path=[3409:0-23 14576:24-25 3435:26-39 3449:40-70 3480:71-98 3508:99-377 3787:378-389 17373:390-568 3978:569-569 3979:570-593 4003:594-929 4339:930-953 4363:954-1450];comp10…	Haliotis_sp_idb_2214_c0_g1_i1	358	371	yes	no	2	4.192e-07	126.71	6886600			2
EDVLPVSEAYYHVGVR	LQGSGKSREDVLPVSE	AYYHVGVRNATNGSKK	R	E	D	V	R	N	16	0	1831.91	Haliotis_sp_CLC_8754_c0_g1_i1;Haliotis_sp_idb_12174_c0_g1_i1	Haliotis_sp_idb_12174_c0_g1_i1	433	448	no	no	3	1.7556e-13	125.97	286190000			14
EEFATTSVTFLR	MVGAAVSREEFATTSV	TTSVTFLREQGFDGLD	R	E	E	L	R	E	12	0	1399.7	Haliotis_sp_idb_32310_c0_g1_i1;comp56242_c1_seq1_1 len=419 path=[865:0-418]	Haliotis_sp_idb_32310_c0_g1_i1	123	134	yes	no	2	8.5242e-07	153.95	177390000			22
EEFDREAEETGR	VKLLQGVREEFDREAE	REAEETGRRRLLLTVA	R	E	E	G	R	R	12	1	1466.63	Haliotis_sp_CLC_413_c0_g1_i1;comp19203_c0_seq1_1 len=639 path=[1:0-638]	Haliotis_sp_CLC_413_c0_g1_i1	200	211	yes	no	3	0.00018625	103.44	204500000			8
EEGLAPDTNILR	EAQDIVLREEGLAPDT	APDTNILRKVIIEKIF	R	E	E	L	R	K	12	0	1326.68	Haliotis_sp_idb_20328_c0_g1_i1	Haliotis_sp_idb_20328_c0_g1_i1	137	148	yes	yes	2	0.0003931	110.64	297330000			22
EEIQGEIMSFESPGTEPVK	TSTRELVREEIQGEIM	SPGTEPVKIFAIDRLL	R	E	E	V	K	I	19	0	2105.98	comp49086_c0_seq1_6 len=655 path=[653:0-32 686:33-654]	comp49086_c0_seq1_6 len=655 path=[653:0-32 686:33-654]	56	74	yes	yes	3	0.00011851	64.346	3289400	138		1
EFCISGSDPIHLYMETER	FTTRGRGREFCISGSD	HLYMETERSAEDTGVA	R	E	F	E	R	S	18	0	2182.97	Haliotis_sp_idb_12724_c0_g1_i1;comp82638_c0_seq1_6 len=2489 path=[2469:0-1041 3511:1042-1521 3991:1522-2488]	Haliotis_sp_idb_12724_c0_g1_i1	135	152	yes	no	3	0.00013272	67.646	18277000	163		1
EFHLTITVEQQYFK	VFPFQLMREFHLTITV	TVEQQYFKIAVDGTPI	R	E	F	F	K	I	14	0	1781.9	Haliotis_sp_idb_3423_c0_g1_i1	Haliotis_sp_idb_3423_c0_g1_i1	908	921	yes	yes	3	0.0016796	66.708	410560			1
EFIAPYNIMDLPK	NGYPAVTREFIAPYNI	YNIMDLPKYVAKRDVD	R	E	F	P	K	Y	13	0	1549.79	Haliotis_sp_Tri_129603_c0_g1_i1;comp104987_c1_seq10_2 len=1719 path=[8889:0-38 5325:39-39 5326:40-163 5450:164-187 5474:188-193 5480:194-217 5504:218-277 5564:278-301 5588:302-472 5759:473-494 5781:495-1007 6294:1008-1031 6318:1032-1621 6908:1622-1627 6914:1628-1636 6923:1637-1645 6932:1646-1651 6938:1652-1660 6947:1661-1679 6966:1680-1694 6981:1695-1695 6982:1696-1698 6985:1699-1718]	Haliotis_sp_Tri_129603_c0_g1_i1	902	914	yes	no	2	0.0018536	79.089	36080000	730		5
EFPHNQMSHR	TVDGVLIREFPHNQMS	PHNQMSHRIRSLSVSG	R	E	F	H	R	I	10	0	1281.57	Haliotis_sp_idb_982_c0_g1_i1	Haliotis_sp_idb_982_c0_g1_i1	1436	1445	yes	yes	3	0.014633	70.808	970700			1
EFQVLVYNPIGR	CTATESQKEFQVLVYN	LVYNPIGRSVTYNVRL	K	E	F	G	R	S	12	0	1433.77	Haliotis_sp_idb_16122_c0_g1_i1;comp90174_c0_seq4_3 len=3377 path=[1:0-592 594:593-672 674:673-712 714:713-2863 2865:2864-3094 3096:3095-3095 3097:3096-3376]	Haliotis_sp_idb_16122_c0_g1_i1	499	510	yes	no	2	1.92e-06	136.96	17313000			4
EFVLHYGGVER	VGSPLNAREFVLHYGG	LHYGGVERVLMCDGLE	R	E	F	E	R	V	11	0	1304.65	Haliotis_sp_idb_5218_c0_g1_i1	Haliotis_sp_idb_5218_c0_g1_i1	88	98	yes	yes	2	0.024994	74.962	21763000			3
EFVTSQGGALTDR	QLQDFSLREFVTSQGG	QGGALTDRLADVLVDK	R	E	F	D	R	L	13	0	1379.67	Haliotis_sp_Tri_7956_c0_g1_i1;comp106992_c0_seq1_5 len=5273 path=[5251:0-138 5390:139-141 5393:142-238 5490:239-262 16755:263-310 5562:311-315 5567:316-367 5619:368-409 5661:410-504 5756:505-527 5779:528-1032 6284:1033-1075 6327:1076-1178 6430:1179-1201 6453:1202-1418 11360:1419-1435 6687:1436-1482 6734:1483-1507 17201:1508-1789 7041:1790-1837 7089:1838-1879 7131:1880-1987 7239:1988-2081 17436:20…	Haliotis_sp_Tri_7956_c0_g1_i1	1490	1502	yes	no	2	6.1017e-06	118.76	15497000			2
EGCYSTFGESATYSYGNR	RELRYKHREGCYSTFG	ATYSYGNRNCSMWLTA	R	E	G	N	R	N	18	0	2047.82	comp101644_c0_seq2_4 len=5041 path=[1:0-618 620:619-713 715:714-1166 1168:1167-1220 1222:1221-2965 2967:2966-5040]	comp101644_c0_seq2_4 len=5041 path=[1:0-618 620:619-713 715:714-1166 1168:1167-1220 1222:1221-2965 2967:2966-5040]	670	687	no	no	2	1.0688e-06	73.918	1885900			1
EGDIADLLATALFK	IDTATTTKEGDIADLL	LLATALFKVAFLPYGY	K	E	G	F	K	V	14	0	1475.79	Haliotis_sp_Tri_3904_c0_g1_i1;comp93346_c0_seq1_3 len=2246 path=[2427:0-86 4933:87-120 2548:121-145 5716:146-146 2777:147-1197 3828:1198-1347 3978:1348-1348 3979:1349-1349 3980:1350-1481 5820:1482-1753 5873:1754-2245];comp93346_c0_seq2_2 len=2299 path=[5716:0-0 2578:1-199 2777:200-1250 3828:1251-1400 3978:1401-1401 3979:1402-1402 3980:1403-1534 5820:1535-1806 5873:1807-2298]	Haliotis_sp_Tri_3904_c0_g1_i1	474	487	yes	no	2	0.0049541	70.889	2401600			1
EGDILTLLESER	RNVKGPVREGDILTLL	LTLLESEREARRLRUI	R	E	G	E	R	E	12	0	1373.7	comp172842_c0_seq1_2 len=250 path=[228:0-249];comp85311_c0_seq2_6 len=311 path=[1860:0-76 472:77-310];comp85311_c0_seq1_4 len=705 path=[1:0-107 1954:108-113 115:114-118 120:119-202 1416:203-207 209:208-293 295:294-314 316:315-470 472:471-704]	comp172842_c0_seq1_2 len=250 path=[228:0-249]	49	60	yes	no	2	0.0021138	94.688	16797000			3
EGGELIFGGSDPAK	LSRDPKAKEGGELIFG	FGGSDPAKYSGNFTYV	K	E	G	A	K	Y	14	0	1375.66	comp105805_c2_seq17_3 len=1072 path=[21153:0-105 139:106-1047 23380:1048-1048 23381:1049-1071];comp105805_c2_seq15_2 len=1104 path=[1:0-31 33:32-90 92:91-137 139:138-1079 23380:1080-1080 23381:1081-1103];Haliotis_sp_Tri_10477_c0_g1_i1;Haliotis_sp_Tri_10476_c0_g1_i1;comp105805_c2_seq1_3 len=2117 path=[21153:0-105 139:106-1047 1081:1048-1953 1987:1954-1983 23666:1984-1998 23681:1999-1999 23682:2000…	comp105805_c2_seq17_3 len=1072 path=[21153:0-105 139:106-1047 23380:1048-1048 23381:1049-1071]	234	247	yes	no	2	0.00051866	91.712	49929000			8
EGHYPPYGK	HFPPHVKKEGHYPPYG	GHYPPYGKKQGHYPPY	K	E	G	G	K	K	9	0	1046.48	Haliotis_sp_idb_36895_c0_g1_i1;Haliotis_sp_idb_25721_c0_g1_i1;Haliotis_sp_idb_25720_c0_g1_i1;Haliotis_sp_idb_47174_c0_g1_i1	Haliotis_sp_idb_36895_c0_g1_i1	110	118	yes	no	2;3	0.014826	106.6	18972000			5
EGTFISDIKK	GHVVSLDKEGTFISDI	TFISDIKKYLRTAAKY	K	E	G	K	K	Y	10	1	1136.61	Haliotis_sp_idb_10705_c0_g1_i1;Haliotis_sp_Tri_36495_c0_g1_i1	Haliotis_sp_idb_10705_c0_g1_i1	442	451	yes	no	2;3	0.0020131	126.71	2508700000			16
EGTTTVQVAGR	SGVASAEKEGTTTVQV	TTVQVAGRTSTGTEQT	K	E	G	G	R	T	11	0	1117.57	Haliotis_sp_idb_23862_c0_g1_i1	Haliotis_sp_idb_23862_c0_g1_i1	280	290	no	no	2	8.2213e-12	152.07	6673500000			20
EHAIPFNVFNYK	INPDRITREHAIPFNV	PFNVFNYKDNFHYVYD	R	E	H	Y	K	D	12	0	1477.74	Haliotis_sp_CLC_1545_c0_g1_i1	Haliotis_sp_CLC_1545_c0_g1_i1	1123	1134	yes	yes	3	1.9361e-07	139.86	47269000			11
EHALLAYTLGVK	ISKEGQTREHALLAYT	LAYTLGVKQLIIGINK	R	E	H	V	K	Q	12	0	1313.73	comp86258_c0_seq3_4 len=1642 path=[1:0-745 747:746-1147 1149:1148-1463 1465:1464-1641];comp86258_c0_seq2_4 len=1752 path=[1:0-745 747:746-1147 1149:1148-1463 5052:1464-1573 1465:1574-1751];tr|Q45Y88|Q45Y88_HALRU Elongation factor 1-alpha (Fragment) OS=Haliotis rufescens PE=2 SV=1;Haliotis_sp_CLC_84_c0_g1_i1;Haliotis_sp_idb_34797_c0_g1_i1;tr|D1H0L8|D1H0L8_HALTU Elongation factor 1-alpha OS=Halioti…	comp86258_c0_seq3_4 len=1642 path=[1:0-745 747:746-1147 1149:1148-1463 1465:1464-1641]	146	157	no	no	2;3	1.4128e-06	151.55	59068000			9
EHGKPYHCSCHR	KRPAKCDREHGKPYHC	PYHCSCHRHURLIRAF	R	E	H	H	R	H	12	1	1566.66	comp64477_c0_seq1_5 len=264 path=[482:0-72 901:73-198 687:199-263]	comp64477_c0_seq1_5 len=264 path=[482:0-72 901:73-198 687:199-263]	49	60	yes	yes	3;4	0.0022518	76.326	12282000			4
EHIFTEMDKDK	FEEMNRMREHIFTEMD	FTEMDKDKDARISQAE	R	E	H	D	K	D	11	1	1391.64	comp92223_c1_seq1_1 len=1422 path=[5715:0-199 5915:200-218 5934:219-467 17974:468-468 6184:469-484 6200:485-1421];Haliotis_sp_idb_2286_c0_g1_i1;comp92223_c1_seq2_1 len=1458 path=[5715:0-199 5915:200-218 5934:219-467 17951:468-470 15696:471-503 17974:504-504 6184:505-520 6200:521-1457];Haliotis_sp_Tri_135246_c0_g1_i1	comp92223_c1_seq1_1 len=1422 path=[5715:0-199 5915:200-218 5934:219-467 17974:468-468 6184:469-484 6200:485-1421]	324	334	yes	no	3	0.0018053	93.839	10174000	189		1
EHIFTEMDKDKDAR	FEEMNRMREHIFTEMD	MDKDKDARISQAEFLQ	R	E	H	A	R	I	14	2	1733.8	comp92223_c1_seq1_1 len=1422 path=[5715:0-199 5915:200-218 5934:219-467 17974:468-468 6184:469-484 6200:485-1421];Haliotis_sp_idb_2286_c0_g1_i1;comp92223_c1_seq2_1 len=1458 path=[5715:0-199 5915:200-218 5934:219-467 17951:468-470 15696:471-503 17974:504-504 6184:505-520 6200:521-1457];Haliotis_sp_Tri_135246_c0_g1_i1	comp92223_c1_seq1_1 len=1422 path=[5715:0-199 5915:200-218 5934:219-467 17974:468-468 6184:469-484 6200:485-1421]	324	337	yes	no	3;4	1.355e-07	113.25	54087000	189		11
EHMVVSESQLK	SVTWIVFKEHMVVSES	VVSESQLKALRSMCCG	K	E	H	L	K	A	11	0	1285.63	comp97413_c0_seq7_1 len=1615 path=[3307:0-33 3341:34-86 6794:87-139 3447:140-227 225:228-308 306:309-310 308:311-660 658:661-752 750:753-794 792:795-979 977:980-1442 7178:1443-1614];comp97413_c0_seq1_3 len=1647 path=[4921:0-257 223:258-258 224:259-259 225:260-340 306:341-342 308:343-692 658:693-784 750:785-826 792:827-1011 977:1012-1474 7178:1475-1646];comp97413_c0_seq5_2 len=1745 path=[4120:0-14…	comp97413_c0_seq7_1 len=1615 path=[3307:0-33 3341:34-86 6794:87-139 3447:140-227 225:228-308 306:309-310 308:311-660 658:661-752 750:753-794 792:795-979 977:980-1442 7178:1443-1614]	320	330	yes	no	2;3	0.0029782	88.596	30530000	243		5
EHSRPVDLFDYK	SNPVELTKEHSRPVDL	PVDLFDYKQLGYSYDS	K	E	H	Y	K	Q	12	1	1504.73	Haliotis_sp_CLC_1545_c0_g1_i1;Haliotis_sp_Tri_35761_c0_g1_i1;Haliotis_sp_Tri_35760_c0_g1_i1	Haliotis_sp_CLC_1545_c0_g1_i1	285	296	yes	no	3	8.5089e-07	134.99	83698000			9
EHTFLVR	GAMRLNPKEHTFLVRT	KEHTFLVRTASQLGLN	K	E	H	V	R	T	7	0	900.482	Haliotis_sp_Tri_25106_c0_g1_i1	Haliotis_sp_Tri_25106_c0_g1_i1	103	109	yes	yes	2	0.046772	79.307	178540000			0
EIGHALGFVPEHQRPDR	NQRGIVAREIGHALGF	PEHQRPDRDLYLNINW	R	E	I	D	R	D	17	1	1956.99	Haliotis_sp_CLC_3466_c0_g1_i1;comp16849_c0_seq2_2 len=1627 path=[1605:0-1454 3060:1455-1626];Haliotis_sp_idb_22395_c0_g1_i1	Haliotis_sp_CLC_3466_c0_g1_i1	253	269	yes	no	3;4	2.3365e-19	138.81	309490000			17
EIHLTPDEFK	SGVNPENREIHLTPDE	HLTPDEFKQIFKCSYE	R	E	I	F	K	Q	10	0	1227.61	Haliotis_sp_idb_6309_c0_g1_i1;comp104422_c0_seq2_4 len=3842 path=[3820:0-112 3933:113-123 3944:124-156 3977:157-157 3978:158-1701 5522:1702-1703 5524:1704-1915 5736:1916-2336 10745:2337-2337 10746:2338-2340 10749:2341-2484 6305:2485-2555 6376:2556-2565 6386:2566-3428 7249:3429-3429 7250:3430-3605 7426:3606-3652 11076:3653-3841];comp104422_c0_seq1_6 len=3871 path=[3820:0-112 10231:113-117 10012:11…	Haliotis_sp_idb_6309_c0_g1_i1	783	792	yes	no	3	0.012291	66.321	2024100			1
EILSHDHDHAGPPEGSR	STGSFIKKEILSHDHD	AGPPEGSRVVVVAVDG	K	E	I	S	R	V	17	0	1852.85	Haliotis_sp_idb_24105_c0_g1_i1;comp87569_c0_seq1_5 len=979 path=[957:0-95 1053:96-131 1089:132-155 2553:156-214 1172:215-222 1180:223-291 1249:292-311 1269:312-978]	Haliotis_sp_idb_24105_c0_g1_i1	38	54	yes	no	3	0.00026492	64.454	2117900			1
EITGTEPLTAEQTQK	TQQGSVPREITGTEPL	LTAEQTQKEITRVGQI	R	E	I	Q	K	E	15	0	1644.82	Haliotis_sp_Tri_63049_c0_g1_i1	Haliotis_sp_Tri_63049_c0_g1_i1	262	276	yes	yes	2	1.1389e-14	141.82	141770000			10
EIVDLVLDR	RGHYTIGKEIVDLVLD	IVDLVLDRIRKLADQC	K	E	I	D	R	I	9	0	1070.6	Haliotis_sp_idb_18972_c0_g1_i1;Haliotis_sp_idb_18973_c0_g1_i1;Haliotis_sp_idb_20855_c0_g1_i1;Haliotis_sp_Tri_117173_c0_g1_i1;comp103717_c1_seq19_6 len=633 path=[6188:0-86 595:87-95 604:96-116 625:117-119 628:120-125 634:126-132 641:133-161 670:162-170 9353:171-182 9365:183-185 9368:186-188 9371:189-215 9398:216-233 742:234-241 750:242-248 757:249-278 787:279-344 853:345-604 1113:605-605 1114:606-…	Haliotis_sp_idb_18972_c0_g1_i1	113	121	no	no	2	0.0053878	128.6	45555000			2
EIVLVDDFSDMDHLK	RSPAHLLKEIVLVDDF	FSDMDHLKTPLKDYMN	K	E	I	L	K	T	15	0	1774.84	Haliotis_sp_idb_5674_c0_g1_i1;comp104092_c0_seq1_6 len=3885 path=[1:0-41 43:42-242 244:243-569 11294:570-584 8268:585-585 10817:586-609 616:610-894 901:895-942 949:943-973 980:974-998 1005:999-1044 1051:1045-1069 1076:1070-1143 1150:1144-1167 1174:1168-1345 1352:1346-1667 1674:1668-1691 1698:1692-1712 1719:1713-1736 1743:1737-1760 1767:1761-1784 1791:1785-1847 8269:1848-1871 1878:1872-1997 2004:1…	Haliotis_sp_idb_5674_c0_g1_i1	227	241	yes	no	3	6.0971e-05	88.706	150810000	55		8
EIVPVKTVENSVNAK	DQTPVAIKEIVPVKTV	VENSVNAKLSHPIEPR	K	E	I	A	K	L	15	1	1625.9	Haliotis_sp_idb_27355_c0_g1_i1;comp30184_c0_seq1_4 len=604 path=[582:0-603]	Haliotis_sp_idb_27355_c0_g1_i1	504	518	yes	no	3	1.2528e-10	136.6	74504000			5
EKDESPPQFLQYEDR	RMIEVGKKEKDESPPQ	QFLQYEDRTGNSRSKR	K	E	K	D	R	T	15	1	1879.86	Haliotis_sp_idb_1052_c0_g1_i1;comp90611_c0_seq1_2 len=3646 path=[8397:0-3645]	Haliotis_sp_idb_1052_c0_g1_i1	2665	2679	no	no	3	7.3454e-15	138.73	133740000			11
EKLDYVALDFEQEMATAASSSSLEK	REIVRDIKEKLDYVAL	ASSSSLEKSYELPDGQ	K	E	K	E	K	S	25	1	2761.3	Haliotis_sp_Tri_131427_c0_g1_i1;tr|Q6U1K1|Q6U1K1_HALDH Actin OS=Haliotis discus hannai PE=2 SV=1	Haliotis_sp_Tri_131427_c0_g1_i1	215	239	no	no	3	4.1337e-11	81.315	7917200	737		1
EKLNIGLALYGR	WVKMGAPREKLNIGLA	IGLALYGRTFTLSTAD	R	E	K	G	R	T	12	1	1345.77	Haliotis_sp_CLC_2296_c0_g1_i1	Haliotis_sp_CLC_2296_c0_g1_i1	276	287	yes	yes	3	0.0012256	90.697	2700600			2
ELAEDGYSGVEVR	ELNEFLTRELAEDGYS	GYSGVEVRVTPTRTEI	R	E	L	V	R	V	13	0	1422.66	Haliotis_sp_CLC_1391_c0_g1_i1;Haliotis_sp_idb_68664_c0_g1_i1;Haliotis_sp_Tri_79257_c0_g1_i1;comp84331_c0_seq1_3 len=799 path=[1:0-72 74:73-79 81:80-597 599:598-619 621:620-798];comp78671_c0_seq1_1 len=812 path=[790:0-691 1898:692-698 1905:699-771 1562:772-811]	Haliotis_sp_CLC_1391_c0_g1_i1	30	42	yes	no	2	0.0028988	86.699	3366400			1
ELASQPDVDGFLVGGASLKPEFVDIINAK	SVTGATCKELASQPDV	FVDIINAKQUALPIPL	K	E	L	A	K	Q	29	1	3028.58	comp23692_c0_seq1_3 len=1292 path=[1:0-1291]	comp23692_c0_seq1_3 len=1292 path=[1:0-1291]	221	249	yes	yes	3	1.9894e-12	60.419	4733000			1
ELCEQNLR	YYIAAGTKELCEQNLR	ELCEQNLRLNIHVEHE	K	E	L	L	R	L	8	0	1060.5	Haliotis_sp_CLC_1545_c0_g1_i1;Haliotis_sp_Tri_35761_c0_g1_i1;comp98763_c0_seq3_3 len=4694 path=[1:0-2312 2317:2313-2630 2635:2631-2638 2643:2639-3453 11360:3454-3485 3490:3486-3971 3976:3972-4028 4033:4029-4066 4071:4067-4099 4104:4100-4241 4246:4242-4257 4262:4258-4323 4328:4324-4324 4329:4325-4343 15062:4344-4361 15080:4362-4363 15082:4364-4420 15148:4421-4425 15153:4426-4427 15155:4428-4454 15…	Haliotis_sp_CLC_1545_c0_g1_i1	3414	3421	yes	no	2	0.0155	157.34	45288000			5
ELDLETIQFK	VWEAPTARELDLETIQ	DLETIQFKAIAVHNFS	R	E	L	F	K	A	10	0	1234.64	Haliotis_sp_Tri_61496_c0_g1_i1	Haliotis_sp_Tri_61496_c0_g1_i1	153	162	yes	yes	2	7.0616e-07	177.06	869350000			28
ELEEVVQPIMSK	EELQAKKKELEEVVQP	VVQPIMSKLYEGAGGA	K	E	L	S	K	L	12	0	1400.72	Haliotis_sp_Tri_2770_c0_g1_i1;comp99703_c0_seq1_2 len=2817 path=[2795:0-1060 3856:1061-1739 4535:1740-1764 4560:1765-1802 4598:1803-1812 4608:1813-1836 4632:1837-2307 5103:2308-2429 5225:2430-2816]	Haliotis_sp_Tri_2770_c0_g1_i1	633	644	yes	no	2	0.00010779	107.09	11092000	256		2
ELEQILQNDSDLSEMEEFGQAK	RRLIIAYKELEQILQN	MEEFGQAKEALEAEKE	K	E	L	A	K	E	22	0	2552.16	comp96038_c1_seq3_1 len=652 path=[2212:0-24 2237:25-106 2319:107-155 2368:156-188 9644:189-297 2510:298-322 2535:323-344 2557:345-368 2581:369-395 17637:396-404 17646:405-422 2635:423-519 2732:520-651]	comp96038_c1_seq3_1 len=652 path=[2212:0-24 2237:25-106 2319:107-155 2368:156-188 9644:189-297 2510:298-322 2535:323-344 2557:345-368 2581:369-395 17637:396-404 17646:405-422 2635:423-519 2732:520-651]	101	122	yes	yes	3	1.3965e-08	81.807	7828600	232		1
ELGEEFIQCR	GLHYFPGRELGEEFIQ	GEEFIQCRNERLVVVT	R	E	L	C	R	N	10	0	1279.59	Haliotis_sp_idb_1745_c0_g1_i1;Haliotis_sp_CLC_2232_c0_g1_i1	Haliotis_sp_idb_1745_c0_g1_i1	1598	1607	yes	no	2	5.0529e-07	157.66	748220000			34
ELGLDAAQALSQSAAR	FSLAEWTKELGLDAAQ	ALSQSAARLLLDKFGI	K	E	L	A	R	L	16	0	1599.82	comp107325_c0_seq2_5 len=23389 path=[1:0-1580 1582:1581-5577 5579:5578-5617 5619:5618-5929 5931:5930-6112 52603:6113-6270 52633:6271-7110 52723:7111-7121 7123:7122-8290 8292:8291-8665 8667:8666-8898 8900:8899-9708 9710:9709-9952 52965:9953-9996 9998:9997-10275 10277:10276-10312 10314:10313-10317 10319:10318-10351 53062:10352-10415 10417:10416-10440 10442:10441-10507 10509:10508-10531 10533:10532-…	Haliotis_sp_idb_1052_c0_g1_i1	587	602	no	no	2;3	3.0429e-39	181.58	68158000			7
ELGVVDVLMEAK	MLCLSLARELGVVDVL	VDVLMEAKQPLTSQQV	R	E	L	A	K	Q	12	0	1301.69	Haliotis_sp_idb_11781_c0_g1_i1;Haliotis_sp_Tri_8814_c0_g1_i1;comp107191_c0_seq1_3 len=3038 path=[1:0-74 76:75-232 234:233-580 582:581-595 597:596-674 676:675-1745 1747:1746-1760 1762:1761-1798 1800:1799-1803 1805:1804-2165 2168:2166-2376 2379:2377-2528 2531:2529-2551 2554:2552-2606 2609:2607-2646 2649:2647-2865 2868:2866-2873 2876:2874-3037]	Haliotis_sp_idb_11781_c0_g1_i1	26	37	yes	no	2	0.0012519	92.781	26531000	85		1
ELIDLVLDR	RGHYTVGKELIDLVLD	LIDLVLDRIRKLADQC	K	E	L	D	R	I	9	0	1084.61	Haliotis_sp_idb_43226_c0_g1_i1;comp103717_c1_seq2_5 len=1575 path=[17181:0-94 3209:95-106 3221:107-112 3227:113-118 3233:119-121 12056:122-129 6840:130-130 6841:131-145 6856:146-151 6862:152-166 6877:167-193 3452:194-223 15079:224-226 15082:227-259 310:260-280 331:281-283 10631:284-322 373:323-385 436:386-511 562:512-538 589:539-544 595:545-553 14119:554-577 628:578-583 634:584-590 641:591-619 67…	Haliotis_sp_idb_43226_c0_g1_i1	69	77	yes	no	2	0.012154	128.28	103060000			8
ELIGNPFR	CILDNAVRELIGNPFR	ELIGNPFRRFIFVEMA	R	E	L	F	R	R	8	0	944.508	Haliotis_sp_CLC_2482_c0_g1_i1;comp99376_c0_seq37_5 len=3557 path=[1:0-542 544:543-639 32268:640-643 32272:644-654 32422:655-657 659:658-834 836:835-1514 1516:1515-1911 1913:1912-1945 1947:1946-1981 1983:1982-2074 32839:2075-2106 13104:2107-2286 13284:2287-2477 2461:2478-2490 32946:2491-2501 2485:2502-2518 2502:2519-2544 2528:2545-2709 2693:2710-2905 2889:2906-2945 2929:2946-2956 2940:2957-3174 33…	Haliotis_sp_CLC_2482_c0_g1_i1	116	123	yes	no	2	0.044292	114.78	11633000			1
ELITCGTECDR	VHCPCSARELITCGTE	TCGTECDRKVKEWACD	R	E	L	D	R	K	11	0	1352.57	comp87087_c0_seq1_3 len=678 path=[656:0-151 808:152-181 838:182-231 888:232-241 898:242-280 2569:281-285 942:286-309 966:310-358 1334:359-407 1064:408-470 1598:471-560 2623:561-577 2640:578-578 2641:579-580 2643:581-582 2645:583-585 1541:586-595 1252:596-677];comp87087_c0_seq2_3 len=270 path=[1064:0-62 1127:63-152 2623:153-169 2641:170-171 2643:172-173 2645:174-176 1241:177-187 1252:188-269]	comp87087_c0_seq1_3 len=678 path=[656:0-151 808:152-181 838:182-231 888:232-241 898:242-280 2569:281-285 942:286-309 966:310-358 1334:359-407 1064:408-470 1598:471-560 2623:561-577 2640:578-578 2641:579-580 2643:581-582 2645:583-585 1541:586-595 1252:596-677]	141	151	yes	no	2	3.1564e-11	160.18	54142000			6
ELITCGTECDRK	VHCPCSARELITCGTE	CGTECDRKVKEWACDH	R	E	L	R	K	V	12	1	1480.66	comp87087_c0_seq1_3 len=678 path=[656:0-151 808:152-181 838:182-231 888:232-241 898:242-280 2569:281-285 942:286-309 966:310-358 1334:359-407 1064:408-470 1598:471-560 2623:561-577 2640:578-578 2641:579-580 2643:581-582 2645:583-585 1541:586-595 1252:596-677];comp87087_c0_seq2_3 len=270 path=[1064:0-62 1127:63-152 2623:153-169 2641:170-171 2643:172-173 2645:174-176 1241:177-187 1252:188-269]	comp87087_c0_seq1_3 len=678 path=[656:0-151 808:152-181 838:182-231 888:232-241 898:242-280 2569:281-285 942:286-309 966:310-358 1334:359-407 1064:408-470 1598:471-560 2623:561-577 2640:578-578 2641:579-580 2643:581-582 2645:583-585 1541:586-595 1252:596-677]	141	152	yes	no	2;3	0.0016477	99.5	27879000			4
ELIVCEEPVIGR	KPGQLSYRELIVCEEP	CEEPVIGRFVRVEYLG	R	E	L	G	R	F	12	0	1412.73	Haliotis_sp_idb_982_c0_g1_i1	Haliotis_sp_idb_982_c0_g1_i1	848	859	yes	yes	2	1.3488e-05	121.02	427760000			18
ELKDAFITESQQAGR	RNLVTLCKELKDAFIT	TESQQAGRESLLLTAA	K	E	L	G	R	E	15	1	1691.85	Haliotis_sp_idb_43266_c0_g1_i1	Haliotis_sp_idb_43266_c0_g1_i1	174	188	yes	yes	3	1.3336e-12	133.48	69675000			3
ELLFTADDVVSK	EENRRKYRELLFTADD	TADDVVSKNISGVILF	R	E	L	S	K	N	12	0	1335.69	Haliotis_sp_CLC_699_c0_g1_i1;Haliotis_sp_idb_17813_c0_g1_i1;Haliotis_sp_idb_17815_c0_g1_i1;comp89781_c0_seq1_3 len=1771 path=[1:0-592 594:593-1161 4712:1162-1166 1168:1167-1172 1174:1173-1306 1308:1307-1308 1310:1309-1770]	Haliotis_sp_CLC_699_c0_g1_i1	61	72	yes	no	2	0.0063026	81.565	6501300			4
ELPDWDEDRDITQEK	RPICRKLRELPDWDED	DRDITQEKLLKLGPIL	R	E	L	E	K	L	15	1	1887.85	Haliotis_sp_idb_5896_c0_g1_i1	Haliotis_sp_idb_5896_c0_g1_i1	457	471	yes	yes	3	0.0005818	73.834	31324000			1
ELQDIVSLKK	QQSKSVTRELQDIVSL	QDIVSLKKASEPKASG	R	E	L	K	K	A	10	1	1171.68	Haliotis_sp_idb_3074_c0_g1_i1	Haliotis_sp_idb_3074_c0_g1_i1	1099	1108	yes	yes	2;3	0.018453	87.184	41400000			4
ELQNQGSTIYGSMSGAQR	SASVASWRELQNQGST	GSMSGAQRVTTAVRKR	R	E	L	Q	R	V	18	0	1925.89	Haliotis_sp_idb_20988_c0_g1_i1	Haliotis_sp_idb_20988_c0_g1_i1	354	371	yes	yes	2;3	1.1193e-46	171.29	4837000000	513		40
ELQSQGNTIYGSLPGAQR	ESSVALWRELQSQGNT	GSLPGAQRVSTEVRNR	R	E	L	Q	R	V	18	0	1917.95	Haliotis_sp_Tri_25106_c0_g1_i1	Haliotis_sp_Tri_25106_c0_g1_i1	421	438	yes	yes	2;3	1.1262e-56	197.14	8274300000			40
ELTALAPSTMK	GIGERMTKELTALAPS	ALAPSTMKIKVVAPPE	K	E	L	M	K	I	11	0	1160.61	comp54951_c0_seq1_3 len=757 path=[1:0-121 1001:122-535 533:536-561 559:562-589 587:590-756];comp174518_c0_seq1_1 len=270 path=[248:0-269]	comp54951_c0_seq1_3 len=757 path=[1:0-121 1001:122-535 533:536-561 559:562-589 587:590-756]	146	156	yes	no	2	0.00049581	112.94	3013700000	143		31
ELTFEDTTK	TTDPGVSRELTFEDTT	LTFEDTTKDKQTVLVT	R	E	L	T	K	D	9	0	1082.51	Haliotis_sp_Tri_4114_c0_g1_i1;comp94729_c0_seq3_2 len=685 path=[159:0-29 189:30-30 2532:31-54 5414:55-55 5415:56-684];Haliotis_sp_CLC_21451_c0_g1_i1;Haliotis_sp_idb_23519_c0_g1_i1	Haliotis_sp_idb_23519_c0_g1_i1	1340	1348	no	no	2	0.0076035	118.67	69883000			4
EMIEVMVPYTLSVK	NVPVGTSREMIEVMVP	VPYTLSVKFQALKAGE	R	E	M	V	K	F	14	0	1637.84	comp102137_c1_seq2_2 len=1929 path=[6723:0-162 6886:163-313 7037:314-692 22440:693-698 7422:699-711 22452:712-1401 8125:1402-1531 23109:1532-1532 17850:1533-1928];comp102137_c1_seq18_3 len=1957 path=[22797:0-6 6566:7-38 6598:39-49 22851:50-60 22862:61-61 22863:62-71 12277:72-1072 13278:1073-1078 13284:1079-1429 8125:1430-1559 23109:1560-1560 17850:1561-1956];comp102137_c1_seq31_2 len=2556 path=[6…	comp102137_c1_seq2_2 len=1929 path=[6723:0-162 6886:163-313 7037:314-692 22440:693-698 7422:699-711 22452:712-1401 8125:1402-1531 23109:1532-1532 17850:1533-1928]	487	500	yes	no	2	0.0014778	62.088	201090000	32	1;30	1
EMREDGGIQAIEEAIDK	AHTNYSTKEMREDGGI	AIEEAIDKLSKKHVRH	K	E	M	D	K	L	17	1	1902.9	Haliotis_sp_Tri_79232_c0_g1_i1;Haliotis_sp_Tri_79231_c0_g1_i1;comp102550_c0_seq3_1 len=1733 path=[3383:0-197 3581:198-209 3593:210-268 3652:269-284 3668:285-355 3739:356-365 3749:366-458 3842:459-653 4037:654-694 4078:695-934 4318:935-1004 4388:1005-1317 4701:1318-1318 4702:1319-1415 13361:1416-1416 4800:1417-1418 4802:1419-1514 13416:1515-1521 4907:1522-1536 4922:1537-1580 4967:1581-1683 11574:1…	Haliotis_sp_Tri_79232_c0_g1_i1	258	274	yes	no	3	0.00089479	62.94	13697000	36		1
EMSLTTSPIITK	RGDIQKAKEMSLTTSP	TTSPIITKGYSGFLTV	K	E	M	T	K	G	12	0	1319.7	Haliotis_sp_idb_14124_c0_g1_i1;comp92385_c0_seq9_2 len=1818 path=[1888:0-182 2079:183-1063 2960:1064-1153 14336:1154-1154 14337:1155-1156 3053:1157-1327 3224:1328-1817];comp92385_c0_seq6_2 len=1827 path=[1888:0-182 2079:183-1063 13813:1064-1068 8062:1069-1163 14337:1164-1165 3053:1166-1336 3224:1337-1826];Haliotis_sp_idb_14126_c0_g1_i1;comp92385_c0_seq4_2 len=1131 path=[1888:0-182 2079:183-1063 1…	Haliotis_sp_idb_14124_c0_g1_i1	60	71	yes	no	2	0.0044345	78.324	75612000	196		11
ENAVIGNAVPASDVTSLK	GLEAYTFKENAVIGNA	ASDVTSLKSDMEWHVV	K	E	N	L	K	S	18	0	1783.93	Haliotis_sp_idb_2772_c0_g1_i1;Haliotis_sp_Tri_120379_c0_g1_i1	Haliotis_sp_idb_2772_c0_g1_i1	1790	1807	no	no	2	7.4206e-24	132.74	238790000			17
ENLHMADMMDAPDFQR	PDNRLSWRENLHMADM	MDAPDFQRDAFIRNVL	R	E	N	Q	R	D	16	0	1919.8	Haliotis_sp_idb_26567_c0_g1_i1;Haliotis_sp_idb_26568_c0_g1_i1	Haliotis_sp_idb_26567_c0_g1_i1	1044	1059	yes	no	2;3	3.3023e-25	148.7	1746600000	543;544;545		32
ENPYFRPIEDGLVR	GTFFDIARENPYFRPI	PIEDGLVRAKYAGNFT	R	E	N	V	R	A	14	1	1703.86	Haliotis_sp_Tri_130845_c0_g1_i1;Haliotis_sp_idb_813_c0_g1_i1	Haliotis_sp_Tri_130845_c0_g1_i1	177	190	yes	no	2;3	2.7205e-32	191.57	4657200000			44
ENVIQMGCAPVYSTK	FNNPDITKENVIQMGC	CAPVYSTKIHVFATPT	K	E	N	T	K	I	15	0	1695.8	Haliotis_sp_idb_2772_c0_g1_i1;Haliotis_sp_Tri_120379_c0_g1_i1	Haliotis_sp_idb_2772_c0_g1_i1	1944	1958	no	no	2	1.528e-10	124.25	111350000	572		9
ENVYIMYVDSK	KRTTVGTKENVYIMYV	YIMYVDSKSKHPVSYE	K	E	N	S	K	S	11	0	1359.64	comp97441_c0_seq3_2 len=2275 path=[2459:0-674 3134:675-690 3150:691-1269 3729:1270-1736 4196:1737-1739 4199:1740-1741 4201:1742-1860 4321:1861-1907 7025:1908-1912 4373:1913-2021 7055:2022-2038 4499:2039-2061 4522:2062-2085 5142:2086-2274];comp97441_c0_seq1_2 len=2361 path=[2459:0-674 3134:675-690 3150:691-1269 3729:1270-1736 4196:1737-1739 4199:1740-1741 4201:1742-1860 4321:1861-1907 7025:1908-19…	comp97441_c0_seq3_2 len=2275 path=[2459:0-674 3134:675-690 3150:691-1269 3729:1270-1736 4196:1737-1739 4199:1740-1741 4201:1742-1860 4321:1861-1907 7025:1908-1912 4373:1913-2021 7055:2022-2038 4499:2039-2061 4522:2062-2085 5142:2086-2274]	148	158	no	no	2	0.0074016	78.324	91310000	244		8
ENYDELLGR	NIIWNWARENYDELLG	NYDELLGRFTLYSRSF	R	E	N	G	R	F	9	0	1107.52	comp92770_c0_seq1_5 len=4375 path=[4354:0-39 4395:40-188 4544:189-4374]	comp92770_c0_seq1_5 len=4375 path=[4354:0-39 4395:40-188 4544:189-4374]	953	961	yes	yes	2	0.015164	88.495	0			1
EPASVLTDK	RASRPDQREPASVLTD	PASVLTDKMLLDSASK	R	E	P	D	K	M	9	0	958.497	comp101644_c0_seq2_4 len=5041 path=[1:0-618 620:619-713 715:714-1166 1168:1167-1220 1222:1221-2965 2967:2966-5040]	comp101644_c0_seq2_4 len=5041 path=[1:0-618 620:619-713 715:714-1166 1168:1167-1220 1222:1221-2965 2967:2966-5040]	798	806	no	no	2	0.022338	99.013	155960000			3
EPCEFLSIR	CSPRPVEKEPCEFLSI	PCEFLSIRRQYCTTDG	K	E	P	I	R	R	9	0	1149.55	Haliotis_sp_idb_1745_c0_g1_i1;Haliotis_sp_CLC_2232_c0_g1_i1	Haliotis_sp_idb_1745_c0_g1_i1	1067	1075	yes	no	2	0.013905	122.33	318250000			7
EPCICGFSSSIPR	PLGLIFIREPCICGFS	GFSSSIPRDQRNVECY	R	E	P	P	R	D	13	0	1508.68	Haliotis_sp_idb_5218_c0_g1_i1;Haliotis_sp_idb_5212_c0_g1_i1	Haliotis_sp_idb_5218_c0_g1_i1	157	169	yes	no	2	0.00065354	96.464	36389000			4
EPLQVVMLYNK	DIDISSLREPLQVVML	QVVMLYNKNVTNVEVY	R	E	P	N	K	N	11	0	1332.71	Haliotis_sp_Tri_129603_c0_g1_i1;comp104987_c1_seq10_2 len=1719 path=[8889:0-38 5325:39-39 5326:40-163 5450:164-187 5474:188-193 5480:194-217 5504:218-277 5564:278-301 5588:302-472 5759:473-494 5781:495-1007 6294:1008-1031 6318:1032-1621 6908:1622-1627 6914:1628-1636 6923:1637-1645 6932:1646-1651 6938:1652-1660 6947:1661-1679 6966:1680-1694 6981:1695-1695 6982:1696-1698 6985:1699-1718]	Haliotis_sp_Tri_129603_c0_g1_i1	852	862	yes	no	2	0.0054542	82.417	29053000	731		2
EPLSAELASFK	TKHFYSCKEPLSAELA	SAELASFKCPW_____	K	E	P	F	K	C	11	0	1190.62	Haliotis_sp_CLC_15249_c0_g1_i1	Haliotis_sp_CLC_15249_c0_g1_i1	325	335	yes	yes	2	0.0044962	93.345	38037000			2
EPMDIVIYDSSK	YPDLKVVREPMDIVIY	IVIYDSSKNRIKQWRG	R	E	P	S	K	N	12	0	1395.66	comp101644_c1_seq1_1 len=1326 path=[6320:0-664 6985:665-668 6989:669-1293 7614:1294-1325]	comp101644_c1_seq1_1 len=1326 path=[6320:0-664 6985:665-668 6989:669-1293 7614:1294-1325]	202	213	no	no	2	0.0045392	77.894	250190000	21		6
EPNPPTVTSPR	AAMTLAIREPNPPTVT	PPTVTSPRSSDDPNSY	R	E	P	P	R	S	11	0	1193.6	Haliotis_sp_Tri_6626_c0_g1_i1;Haliotis_sp_idb_24399_c0_g1_i1;Haliotis_sp_Tri_6625_c0_g1_i1;Haliotis_sp_Tri_6623_c0_g1_i1;comp101634_c0_seq7_3 len=245 path=[821:0-12 834:13-14 836:15-36 858:37-38 860:39-52 874:53-58 880:59-94 916:95-106 928:107-125 6205:126-152 6232:153-154 6234:155-193 1015:194-211 1033:212-220 1042:221-235 1057:236-244]	Haliotis_sp_Tri_6626_c0_g1_i1	530	540	yes	no	2	0.0024296	99.752	43101000			8
EPSEAALNALEK	FIGNFNNREPSEAALN	AALNALEKMLECGVRN	R	E	P	E	K	M	12	0	1270.64	comp84033_c0_seq1_3 len=391 path=[1:0-390]	comp84033_c0_seq1_3 len=391 path=[1:0-390]	33	44	yes	yes	2	0.00020181	110.38	47255000			2
EPSSGTRTLK	PUSLHMPREPSSGTRT	SSGTRTLKMULIWURT	R	E	P	L	K	M	10	1	1074.57	comp97845_c0_seq1_6 len=2435 path=[2140:0-31 6805:32-43 6817:44-55 2196:56-185 2325:186-305 2445:306-317 8923:318-320 2460:321-327 2467:328-544 2684:545-554 2694:555-756 6616:757-771 2911:772-929 3069:930-953 3093:954-1061 3201:1062-1068 3208:1069-1220 3360:1221-1227 9240:1228-1279 3419:1280-1291 3431:1292-2047 4187:2048-2078 4633:2079-2099 4654:2100-2258 4813:2259-2291 4846:2292-2327 4882:2328-2…	comp97845_c0_seq1_6 len=2435 path=[2140:0-31 6805:32-43 6817:44-55 2196:56-185 2325:186-305 2445:306-317 8923:318-320 2460:321-327 2467:328-544 2684:545-554 2694:555-756 6616:757-771 2911:772-929 3069:930-953 3093:954-1061 3201:1062-1068 3208:1069-1220 3360:1221-1227 9240:1228-1279 3419:1280-1291 3431:1292-2047 4187:2048-2078 4633:2079-2099 4654:2100-2258 4813:2259-2291 4846:2292-2327 4882:2328-2…	512	521	yes	no	2	0.015069	62.463	175220000		25;47;48	1
EPTPISQIQTLSSWR	KQMLDWMREPTPISQI	IQTLSSWRCGTAQMSN	R	E	P	W	R	C	15	0	1741.9	Haliotis_sp_Tri_107502_c0_g1_i1	Haliotis_sp_Tri_107502_c0_g1_i1	316	330	yes	yes	3	0.001205	62.077	5359600			1
EPVGTNLALNKPATSSSNK	VMNSDVRKEPVGTNLA	PATSSSNKDGSQPGWL	K	E	P	N	K	D	19	1	1927	Haliotis_sp_idb_2772_c0_g1_i1;Haliotis_sp_CLC_3878_c0_g1_i1;Haliotis_sp_Tri_120379_c0_g1_i1	Haliotis_sp_idb_2772_c0_g1_i1	1144	1162	no	no	3	1.6339e-09	94.45	27645000			2
EPVNPCAAVHCK	VVFASIPKEPVNPCAA	PCAAVHCKVGTVCKVN	K	E	P	C	K	V	12	0	1380.63	Haliotis_sp_Tri_38314_c0_g1_i1;comp24992_c1_seq1_1 len=263 path=[477:0-262]	Haliotis_sp_Tri_38314_c0_g1_i1	24	35	yes	no	2	0.0020787	94.767	8262000			1
EPVVIADLDDAISTQTLNTR	VGLVLYGREPVVIADL	STQTLNTRITLLSHRK	R	E	P	T	R	I	20	0	2170.11	Haliotis_sp_CLC_4146_c0_g1_i1;comp87152_c0_seq1_4 len=1152 path=[1:0-8 10:9-10 12:11-34 36:35-35 37:36-59 61:60-303 305:304-306 308:307-330 332:331-879 881:880-903 905:904-1151];Haliotis_sp_idb_7271_c0_g1_i1	Haliotis_sp_CLC_4146_c0_g1_i1	73	92	yes	no	2;3	8.2873e-64	197.1	5191800000			82
EQELQQMQQLQQLQQQR	SQMQIKQREQELQQMQ	LQQLQQQRLALHQQQR	R	E	Q	Q	R	L	17	0	2183.08	Haliotis_sp_idb_12174_c0_g1_i1;Haliotis_sp_CLC_1949_c0_g1_i1	Haliotis_sp_idb_12174_c0_g1_i1	248	264	no	no	2;3	6.6786e-45	199.37	341580000	380		18
EQILTIDPFDQR	VRGFISTKEQILTIDP	TIDPFDQRYNTFILGL	K	E	Q	Q	R	Y	12	0	1473.75	Haliotis_sp_Tri_129603_c0_g1_i1;comp105495_c0_seq9_4 len=2286 path=[9783:0-21 1946:22-1210 3135:1211-1564 19827:1565-1565 3490:1566-1729 3654:1730-2285];comp105495_c0_seq23_4 len=2970 path=[19402:0-22 1262:23-58 19462:59-65 1305:66-160 1400:161-295 1535:296-322 19538:323-324 1565:325-335 1576:336-374 1615:375-416 1657:417-426 1667:427-437 1678:438-503 19643:504-507 1748:508-513 1754:514-548 19668…	Haliotis_sp_Tri_129603_c0_g1_i1	523	534	yes	no	2	0.00013237	114.72	151300000			16
EQLEFADLDPSGDYIVSTR	PEPNMGTKEQLEFADL	GDYIVSTRVRVGRSHD	K	E	Q	T	R	V	19	0	2154.01	Haliotis_sp_idb_28997_c0_g1_i1;Haliotis_sp_idb_28998_c0_g1_i1;Haliotis_sp_idb_28994_c0_g1_i1;comp80952_c0_seq1_1 len=744 path=[722:0-275 998:276-341 2142:342-374 1097:375-743];comp80952_c0_seq3_3 len=806 path=[1443:0-114 1558:115-125 1569:126-199 1643:200-216 1660:217-241 1685:242-245 1689:246-259 1703:260-337 998:338-403 2142:404-436 1097:437-805];comp80952_c0_seq2_3 len=848 path=[722:0-275 2617…	Haliotis_sp_idb_28997_c0_g1_i1	121	139	yes	no	2;3	6.7736e-39	155.49	229690000			28
EQPIDDSFR	STVLLNGKEQPIDDSF	QPIDDSFREAFNAAYL	K	E	Q	F	R	E	9	0	1105.5	Haliotis_sp_Tri_91277_c0_g1_i1;comp95743_c0_seq1_6 len=5098 path=[5078:0-84 5164:85-530 5610:531-550 5630:551-778 5858:779-851 5931:852-866 5946:867-921 6002:922-3952 9033:3953-3968 9049:3969-5097];tr|Q5XPR3|Q5XPR3_HALTU NaK-ATPase alpha subunit (Fragment) OS=Haliotis tuberculata PE=2 SV=1	Haliotis_sp_Tri_91277_c0_g1_i1	536	544	yes	no	2	0.028944	90.906	124890000			2
EQPISHCDYR	SMVKCGDREQPISHCD	PISHCDYRANQCEAAH	R	E	Q	Y	R	A	10	0	1303.56	Haliotis_sp_Tri_109450_c0_g1_i1;comp101252_c0_seq3_2 len=1445 path=[12575:0-38 12614:39-47 12623:48-159 12735:160-162 12738:163-166 12742:167-571 13147:572-810 13386:811-817 13393:818-863 13439:864-947 13523:948-949 13525:950-1444]	Haliotis_sp_Tri_109450_c0_g1_i1	150	159	yes	no	3	0.0088595	72.2	16608000			1
EQQQIQQSAYPSSSMHQGQQQIQQSMAPSNPK	PKPMPPQREQQQIQQS	SMAPSNPKQQVQQQIQ	R	E	Q	P	K	Q	32	0	3598.65	Haliotis_sp_Tri_93282_c0_g1_i1	Haliotis_sp_Tri_93282_c0_g1_i1	23	54	yes	yes	4	3.9002e-44	107.94	69213000	798;799		2
EQQQLPHHQQQQQQQQSSR	DQSQHQKKEQQQLPHH	QQQQQSSRQQQQQQVR	K	E	Q	S	R	Q	19	0	2370.12	Haliotis_sp_CLC_8754_c0_g1_i1;Haliotis_sp_idb_12174_c0_g1_i1	Haliotis_sp_idb_12174_c0_g1_i1	327	345	no	no	3;4	6.1958e-11	100.28	65626000			4
ERHPGSFDVVHVK	RIGVITNRERHPGSFD	SFDVVHVKDANGNSFA	R	E	R	V	K	D	13	1	1505.77	comp24760_c0_seq1_4 len=902 path=[1:0-696 698:697-901]	comp24760_c0_seq1_4 len=902 path=[1:0-696 698:697-901]	204	216	yes	yes	4	0.0016428	79.089	17135000			1
ESDCLFTQQLLNK	ATASVCLKESDCLFTQ	FTQQLLNKAKVPQPLC	K	E	S	N	K	A	13	0	1594.77	Haliotis_sp_idb_1052_c0_g1_i1;comp90611_c0_seq1_2 len=3646 path=[8397:0-3645]	Haliotis_sp_idb_1052_c0_g1_i1	1926	1938	no	no	2	1.0306e-13	145.31	27678000			6
ESELFLSYFAK	QHREVEGKESELFLSY	LFLSYFAKGLKTIEGG	K	E	S	A	K	G	11	0	1332.66	Haliotis_sp_idb_6309_c0_g1_i1;comp104422_c0_seq2_4 len=3842 path=[3820:0-112 3933:113-123 3944:124-156 3977:157-157 3978:158-1701 5522:1702-1703 5524:1704-1915 5736:1916-2336 10745:2337-2337 10746:2338-2340 10749:2341-2484 6305:2485-2555 6376:2556-2565 6386:2566-3428 7249:3429-3429 7250:3430-3605 7426:3606-3652 11076:3653-3841];comp104422_c0_seq1_6 len=3871 path=[3820:0-112 10231:113-117 10012:11…	Haliotis_sp_idb_6309_c0_g1_i1	104	114	yes	no	2	0.0037374	94.767	28792000			3
ESESFLAETDK	AFIYIALKESESFLAE	SFLAETDKSSLTRAVT	K	E	S	D	K	S	11	0	1254.56	Haliotis_sp_idb_9842_c0_g1_i1;comp106862_c0_seq1_3 len=6977 path=[6962:0-1296 20050:1297-1621 8584:1622-1642 8605:1643-1701 8664:1702-1730 8693:1731-1872 8835:1873-1882 8845:1883-1992 8955:1993-2052 9015:2053-2092 9055:2093-2112 9075:2113-2419 9382:2420-2431 9394:2432-2457 9420:2458-2477 9440:2478-3169 10132:3170-3184 10147:3185-3666 20548:3667-3716 10679:3717-3856 10819:3857-4580 20725:4581-4581…	comp106862_c0_seq1_3 len=6977 path=[6962:0-1296 20050:1297-1621 8584:1622-1642 8605:1643-1701 8664:1702-1730 8693:1731-1872 8835:1873-1882 8845:1883-1992 8955:1993-2052 9015:2053-2092 9055:2093-2112 9075:2113-2419 9382:2420-2431 9394:2432-2457 9420:2458-2477 9440:2478-3169 10132:3170-3184 10147:3185-3666 20548:3667-3716 10679:3717-3856 10819:3857-4580 20725:4581-4581 20726:4582-4593 14279:4594-45…	1096	1106	no	no	2	0.011223	74.237	21171000			1
ESIPTFVTTATLR	KDNFKCIKESIPTFVT	FVTTATLRMQVSQNAT	K	E	S	L	R	M	13	0	1434.77	comp104779_c0_seq1_6 len=7839 path=[24261:0-153 4384:154-1484 5715:1485-1493 5724:1494-2789 7020:2790-2797 7028:2798-3118 7349:3119-3122 7353:3123-4102 8333:4103-4106 8337:4107-4189 8420:4190-4217 8448:4218-6932 11163:6933-7716 11947:7717-7808 12039:7809-7823 12054:7824-7826 12057:7827-7838];comp104779_c0_seq2_4 len=9346 path=[2723:0-1 2725:2-31 2755:32-1660 4384:1661-2991 5715:2992-3000 5724:300…	comp104779_c0_seq1_6 len=7839 path=[24261:0-153 4384:154-1484 5715:1485-1493 5724:1494-2789 7020:2790-2797 7028:2798-3118 7349:3119-3122 7353:3123-4102 8333:4103-4106 8337:4107-4189 8420:4190-4217 8448:4218-6932 11163:6933-7716 11947:7717-7808 12039:7809-7823 12054:7824-7826 12057:7827-7838]	375	387	yes	no	2	0.023557	64.104	49735000			2
ESLLLTAAVPASR	TESQQAGRESLLLTAA	TAAVPASRYKGEIGYD	R	E	S	S	R	Y	13	0	1326.75	Haliotis_sp_idb_43266_c0_g1_i1;comp79626_c0_seq1_4 len=1656 path=[1634:0-1091 2726:1092-1132 2767:1133-1655]	Haliotis_sp_idb_43266_c0_g1_i1	189	201	no	no	2	1.1916e-08	135.02	883480000			31
ESRGNAVHEFLR	FGKTKIIRESRGNAVH	NAVHEFLRGQLVDSAG	R	E	S	L	R	G	12	1	1413.71	Haliotis_sp_idb_25746_c0_g1_i1;Haliotis_sp_idb_25748_c0_g1_i1;Haliotis_sp_CLC_532_c0_g1_i1	Haliotis_sp_idb_25746_c0_g1_i1	452	463	yes	no	3;4	6.8356e-05	109.96	677340000			16
ESSLFQDTYK	KQVDLFYKESSLFQDT	SLFQDTYKKCQVDSIT	K	E	S	Y	K	K	10	0	1216.56	Haliotis_sp_idb_44572_c0_g1_i1;Haliotis_sp_idb_44571_c0_g1_i1	Haliotis_sp_idb_44572_c0_g1_i1	425	434	yes	no	2	0.0040799	108.47	24431000			2
ESTLHLVLR	LSDYNIQKESTLHLVL	STLHLVLRLRGGMQIF	K	E	S	L	R	L	9	0	1066.61	comp85993_c0_seq3_1 len=269 path=[1:0-25 2598:26-29 1290:30-56 1317:57-133 3005:134-185 3038:186-199 2517:200-215 1475:216-235 3070:236-245 3080:246-268];comp64346_c0_seq4_6 len=435 path=[457:0-206 227:207-227 970:228-434];comp64346_c0_seq2_6 len=435 path=[974:0-206 973:207-227 970:228-434];comp64346_c0_seq1_6 len=435 path=[457:0-206 922:207-227 971:228-434];comp85993_c0_seq1_3 len=458 path=[2343…	comp85993_c0_seq3_1 len=269 path=[1:0-25 2598:26-29 1290:30-56 1317:57-133 3005:134-185 3038:186-199 2517:200-215 1475:216-235 3070:236-245 3080:246-268]	17	25	yes	no	2	5.2988e-05	185.72	240750000			19
ESVGTNLALNKPATSSSNK	AKNEAVTKESVGTNLA	PATSSSNKDGSQPGWL	K	E	S	N	K	D	19	1	1916.98	Haliotis_sp_idb_2768_c0_g1_i1	Haliotis_sp_idb_2768_c0_g1_i1	857	875	yes	yes	3	6.0837e-12	105.9	72112000			6
ESVSSGYITQK	PVLHNPQRESVSSGYI	SSGYITQKSYPTSCAE	R	E	S	Q	K	S	11	0	1197.59	Haliotis_sp_CLC_18921_c0_g1_i1;comp52213_c0_seq1_3 len=2417 path=[2395:0-1708 4104:1709-1900 4296:1901-2416]	Haliotis_sp_CLC_18921_c0_g1_i1	181	191	yes	no	2	0.0037374	94.767	127520000			7
ETAMLYEPGVSSEGNK	NWGLITYRETAMLYEP	GVSSEGNKQRVAVVVS	R	E	T	N	K	Q	16	0	1710.78	Haliotis_sp_idb_20754_c0_g1_i1;comp105195_c0_seq12_2 len=3169 path=[15574:0-232 20956:233-689 4190:690-712 21235:713-716 4217:717-718 4219:719-1155 9049:1156-1796 9690:1797-1806 9700:1807-2415 10309:2416-2439 10333:2440-2444 10338:2445-2468 10362:2469-2657 10551:2658-2681 10575:2682-2733 10627:2734-2772 10666:2773-2877 10771:2878-2901 10795:2902-2922 10816:2923-2962 10856:2963-2986 10880:2987-298…	Haliotis_sp_idb_20754_c0_g1_i1	418	433	yes	no	2	5.1182e-21	139.58	40532000	509		6
ETCAGYPGSEFFLR	GIYEDFGKETCAGYPG	PGSEFFLRTDANTFAD	K	E	T	L	R	T	14	0	1632.72	Haliotis_sp_idb_48873_c0_g1_i1;comp92958_c0_seq2_5 len=1533 path=[3447:0-11 3459:12-86 4376:87-105 4395:106-108 3739:109-109 1520:110-133 4444:134-137 4448:138-157 3983:158-171 1573:172-422 3192:423-439 1841:440-796 4609:797-817 4630:818-818 2922:819-910 2300:911-1532];comp92958_c0_seq1_6 len=1558 path=[3447:0-11 3459:12-86 4376:87-105 4395:106-108 1481:109-147 1520:148-171 4448:172-191 1568:192-…	Haliotis_sp_idb_48873_c0_g1_i1	125	138	yes	no	2	0.00036719	94.09	8097500			1
ETDMGVCNAPCFDAGDTR	NLLPTDEKETDMGVCN	CFDAGDTRRNEQMGLT	K	E	T	T	R	R	18	0	2014.78	Haliotis_sp_idb_25746_c0_g1_i1;Haliotis_sp_idb_25748_c0_g1_i1	Haliotis_sp_idb_25746_c0_g1_i1	297	314	yes	no	2;3	1.3869e-29	142.94	1953300000	535		27
ETDMGVCNAPCFDAGDTRR	NLLPTDEKETDMGVCN	FDAGDTRRNEQMGLTS	K	E	T	R	R	N	19	1	2170.88	Haliotis_sp_idb_25746_c0_g1_i1;Haliotis_sp_idb_25748_c0_g1_i1	Haliotis_sp_idb_25746_c0_g1_i1	297	315	yes	no	3	1.111e-13	109.72	310590000	535		9
ETEIFQSVDLTER	VFKKLDVKETEIFQSV	QSVDLTERVNLNQVVI	K	E	T	E	R	V	13	0	1565.76	Haliotis_sp_idb_54086_c0_g1_i1;Haliotis_sp_Tri_14923_c0_g1_i1;Haliotis_sp_Tri_14924_c0_g1_i1;comp82828_c0_seq1_3 len=1320 path=[3184:0-142 367:143-1247 1472:1248-1319];comp82828_c0_seq2_1 len=1543 path=[1:0-212 214:213-242 244:243-365 367:366-1470 1472:1471-1542]	Haliotis_sp_idb_54086_c0_g1_i1	105	117	yes	no	2	0.0095888	79.875	6216500			1
ETFDDLTAANGDKHEDEDDDKDYDSLGSR	RERLGDLKETFDDLTA	DYDSLGSRDYDTDEDD	K	E	T	S	R	D	29	2	3272.35	Haliotis_sp_idb_55709_c0_g1_i1;Haliotis_sp_Tri_52153_c0_g1_i1	Haliotis_sp_idb_55709_c0_g1_i1	536	564	yes	no	4	5.924e-13	63.138	9690900			1
ETLGLESAETPLTK	FPLLTVIKETLGLESA	SAETPLTKNVDPGIKL	K	E	T	T	K	N	14	0	1487.77	Haliotis_sp_CLC_413_c0_g1_i1;comp104237_c0_seq2_2 len=1215 path=[16513:0-1019 17533:1020-1021 17535:1022-1045 17559:1046-1214];comp104237_c0_seq3_2 len=1223 path=[16513:0-1019 17533:1020-1021 17535:1022-1045 22578:1046-1098 20526:1099-1106 18868:1107-1222];comp104237_c0_seq1_2 len=1251 path=[16513:0-1019 17533:1020-1021 17535:1022-1045 22578:1046-1098 18832:1099-1134 18868:1135-1250]	Haliotis_sp_CLC_413_c0_g1_i1	422	435	yes	no	2	3.3477e-11	130.2	79343000			14
ETLPMVPQALR	HGMLWNMRETLPMVPQ	PMVPQALRTPSECMLQ	R	E	T	L	R	T	11	0	1253.68	Haliotis_sp_Tri_21565_c0_g1_i1	Haliotis_sp_Tri_21565_c0_g1_i1	30	40	yes	yes	2	0.0047163	83.869	195570000	754		6
ETLSTLDSQNVSK	SDTVLTKKETLSTLDS	LDSQNVSKFDTVGRHR	K	E	T	S	K	F	13	0	1420.7	Haliotis_sp_idb_3591_c0_g1_i1	Haliotis_sp_idb_3591_c0_g1_i1	876	888	yes	yes	2	0.0052417	79.875	32884000			1
ETSNIHVFSR	DNAPTTFRETSNIHVF	SNIHVFSRQLVAMRNS	R	E	T	S	R	Q	10	0	1188.59	Haliotis_sp_idb_26064_c0_g1_i1;comp81814_c0_seq1_2 len=1018 path=[996:0-317 1314:318-418 1415:419-467 1464:468-622 1619:623-631 1628:632-754 1751:755-775 1772:776-1017];comp81814_c0_seq3_2 len=1327 path=[996:0-317 2344:318-626 1314:627-727 1415:728-776 1464:777-931 1619:932-940 1628:941-1063 1751:1064-1084 1772:1085-1326]	Haliotis_sp_idb_26064_c0_g1_i1	98	107	yes	no	2	0.010987	80.706	0			1
ETSPGSATGVCTPHGLEK	CGFHECCKETSPGSAT	CTPHGLEKSSCNLTPN	K	E	T	E	K	S	18	0	1826.85	Haliotis_sp_idb_73893_c0_g1_i1;comp83133_c0_seq1_3 len=545 path=[1373:0-75 1609:76-124 1141:125-134 77:135-271 1659:272-283 226:284-285 1673:286-298 1687:299-312 950:313-343 286:344-390 1223:391-416 1731:417-429 1745:430-544]	Haliotis_sp_idb_73893_c0_g1_i1	80	97	yes	no	3	2.772e-09	84.653	46111000			4
ETTNLFVFNR	EGSAENFRETTNLFVF	TNLFVFNRNLVAIRDS	R	E	T	N	R	N	10	0	1239.62	Haliotis_sp_Tri_23898_c0_g1_i1;comp103559_c0_seq2_2 len=646 path=[1:0-329 331:330-330 332:331-369 371:370-413 3748:414-417 7106:418-473 7147:474-479 7153:480-494 496:495-495 497:496-531 533:532-563 7191:564-573 7201:574-576 578:577-577 579:578-607 7835:608-612 7844:613-621 623:622-645];comp103559_c0_seq1_2 len=928 path=[1:0-329 331:330-330 332:331-369 371:370-413 3748:414-417 7106:418-473 7147:47…	Haliotis_sp_Tri_23898_c0_g1_i1	73	82	yes	no	2	0.0011089	132.01	171520000			17
ETTTGKSDNQDLK	HPLQAVVKETTTGKSD	KSDNQDLKQIPQTVKP	K	E	T	L	K	Q	13	1	1435.68	comp99683_c0_seq7_1 len=1621 path=[2309:0-43 2353:44-57 2252:58-287 2596:288-374 13796:375-377 2686:378-381 2690:382-478 12398:479-497 13176:498-517 2826:518-635 2944:636-641 2950:642-889 3198:890-914 3223:915-1535 3844:1536-1620];comp99683_c0_seq12_1 len=1621 path=[2194:0-57 2252:58-287 2596:288-374 13796:375-377 2686:378-381 2690:382-478 12398:479-497 13176:498-517 2826:518-635 2944:636-641 295…	comp99683_c0_seq7_1 len=1621 path=[2309:0-43 2353:44-57 2252:58-287 2596:288-374 13796:375-377 2686:378-381 2690:382-478 12398:479-497 13176:498-517 2826:518-635 2944:636-641 2950:642-889 3198:890-914 3223:915-1535 3844:1536-1620]	197	209	yes	no	2	0.00052621	105.13	205460000			3
ETTTHAFYYPR	TRVTSQIKETTTHAFY	THAFYYPRTTSFTIPD	K	E	T	P	R	T	11	0	1384.64	Haliotis_sp_Tri_105613_c0_g1_i1;comp59338_c0_seq1_5 len=1104 path=[1:0-1103]	Haliotis_sp_Tri_105613_c0_g1_i1	381	391	yes	no	3	0.0022027	81.017	81013000			5
ETVISDYPR	KNANLFVKETVISDYP	TVISDYPRFPHRGILV	K	E	T	P	R	F	9	0	1078.53	Haliotis_sp_idb_2169_c0_g1_i1;comp98123_c0_seq1_3 len=5655 path=[12132:0-140 12273:141-153 12286:154-250 556:251-299 606:300-343 650:344-1291 1598:1292-1312 1619:1313-1883 2190:1884-3257 3567:3258-4782 5092:4783-4802 5112:4803-5570 5880:5571-5575 5885:5576-5654];comp98123_c0_seq2_1 len=5959 path=[1:0-554 556:555-603 606:604-647 650:648-1595 1598:1596-1616 1619:1617-2187 2190:2188-3561 3567:3562-5…	Haliotis_sp_idb_2169_c0_g1_i1	542	550	yes	no	2	0.021095	101.65	102130000			4
ETVSVPLHVPAPLIDR	SLQILVNKETVSVPLH	VPAPLIDRIVVDDDSL	K	E	T	D	R	I	16	0	1741.97	Haliotis_sp_idb_2772_c0_g1_i1;Haliotis_sp_CLC_3878_c0_g1_i1	Haliotis_sp_idb_2772_c0_g1_i1	897	912	no	no	2;3	0.00028628	75.316	45465000			3
ETVVCAFFNK	LGENAFSKETVVCAFF	VVCAFFNKEDVVNGIK	K	E	T	N	K	E	10	0	1213.58	Haliotis_sp_Tri_4114_c0_g1_i1;comp94729_c0_seq3_2 len=685 path=[159:0-29 189:30-30 2532:31-54 5414:55-55 5415:56-684];Haliotis_sp_CLC_21451_c0_g1_i1;Haliotis_sp_idb_23519_c0_g1_i1	Haliotis_sp_idb_23519_c0_g1_i1	1392	1401	no	no	2	0.0050086	103.55	14123000			3
EVAPIGDGAANLR	SNVQVVGKEVAPIGDG	GDGAANLRLRRDLEIT	K	E	V	L	R	L	13	0	1281.67	Haliotis_sp_Tri_23898_c0_g1_i1;comp103559_c0_seq2_2 len=646 path=[1:0-329 331:330-330 332:331-369 371:370-413 3748:414-417 7106:418-473 7147:474-479 7153:480-494 496:495-495 497:496-531 533:532-563 7191:564-573 7201:574-576 578:577-577 579:578-607 7835:608-612 7844:613-621 623:622-645];comp103559_c0_seq1_2 len=928 path=[1:0-329 331:330-330 332:331-369 371:370-413 3748:414-417 7106:418-473 7147:47…	Haliotis_sp_Tri_23898_c0_g1_i1	175	187	yes	no	2	0.0022669	89.43	41157000			2
EVDFLSLQEANTIK	HSDVLIRKEVDFLSLQ	LQEANTIKDALYKLQN	K	E	V	I	K	D	14	0	1605.83	Haliotis_sp_CLC_1545_c0_g1_i1;Haliotis_sp_Tri_35761_c0_g1_i1;comp98763_c0_seq3_3 len=4694 path=[1:0-2312 2317:2313-2630 2635:2631-2638 2643:2639-3453 11360:3454-3485 3490:3486-3971 3976:3972-4028 4033:4029-4066 4071:4067-4099 4104:4100-4241 4246:4242-4257 4262:4258-4323 4328:4324-4324 4329:4325-4343 15062:4344-4361 15080:4362-4363 15082:4364-4420 15148:4421-4425 15153:4426-4427 15155:4428-4454 15…	Haliotis_sp_CLC_1545_c0_g1_i1	2942	2955	yes	no	2	1.1031e-05	82.925	0			1
EVDLCLGQTTR	SDPESDIREVDLCLGQ	LCLGQTTRDCYHLEWQ	R	E	V	T	R	D	11	0	1290.62	Haliotis_sp_idb_1052_c0_g1_i1;comp90611_c2_seq1_4 len=4221 path=[4199:0-140 4340:141-165 4365:166-221 4421:222-231 4431:232-544 4744:545-3216 7416:3217-3473 17178:3474-4220]	Haliotis_sp_idb_1052_c0_g1_i1	3197	3207	yes	no	2	0.032296	71.085	6597100			1
EVFQGLLQDK	FYANNGIKEVFQGLLQ	FQGLLQDKNQKTDEKF	K	E	V	D	K	N	10	0	1175.62	Haliotis_sp_Tri_8762_c0_g1_i1;comp103866_c0_seq6_3 len=1832 path=[1904:0-43 1948:44-142 19460:143-169 2074:170-201 2106:202-232 19568:233-248 19615:249-255 19629:256-291 2196:292-307 2212:308-368 2273:369-373 2278:374-399 2304:400-452 2357:453-489 2394:490-538 2443:539-550 19865:551-570 19885:571-578 2483:579-600 20386:601-648 12236:649-701 20440:702-725 2630:726-780 2685:781-790 2695:791-811 205…	Haliotis_sp_Tri_8762_c0_g1_i1	411	420	yes	no	2	0.006034	99.568	50902000			5
EVIGQFDLGQDSTR	HKQLDFIKEVIGQFDL	DLGQDSTRVGVITFSD	K	E	V	T	R	V	14	0	1563.75	Haliotis_sp_Tri_86314_c0_g1_i1;comp97759_c0_seq1_3 len=2686 path=[4815:0-617 5433:618-850 5666:851-864 5680:865-942 5758:943-946 5762:947-2243 7059:2244-2563 11870:2564-2621 2432:2622-2627 12393:2628-2685]	Haliotis_sp_Tri_86314_c0_g1_i1	267	280	yes	no	2	2.652e-06	107.74	6284500			1
EVISLYK	PIEDKQGKEVISLYKT	KEVISLYKTDLRTHGQ	K	E	V	Y	K	T	7	0	850.48	comp41270_c0_seq1_5 len=490 path=[468:0-489]	comp41270_c0_seq1_5 len=490 path=[468:0-489]	125	131	yes	yes	2	0.03188	62.714	68958000		11	0
EVIVQYNPNLETR	VGDVTFQREVIVQYNP	YNPNLETRIDQIITMS	R	E	V	T	R	I	13	0	1573.81	Haliotis_sp_idb_18575_c0_g1_i1	Haliotis_sp_idb_18575_c0_g1_i1	173	185	yes	yes	2;3	1.3534e-18	176.25	1377600000			13
EVQGHESSLFK	DDAAVQHREVQGHESS	GHESSLFKSYFPRGIM	R	E	V	F	K	S	11	0	1259.61	Haliotis_sp_Tri_91049_c0_g1_i1;comp93951_c0_seq1_3 len=2511 path=[2491:0-1214 3706:1215-1216 3708:1217-1250 3742:1251-1261 3753:1262-1597 4091:1598-1691 4185:1692-1748 6236:1749-1764 4258:1765-2365 4859:2366-2405 4899:2406-2510];tr|B6RB97|B6RB97_HALDI Gelsolin OS=Haliotis discus discus PE=2 SV=1;Haliotis_sp_CLC_5447_c0_g1_i1;Haliotis_sp_idb_15505_c0_g1_i1;comp97886_c0_seq1_6 len=2035 path=[1:0-28…	Haliotis_sp_Tri_91049_c0_g1_i1	129	139	no	no	2	2.0295e-05	136.53	30050000			4
EVQVTAHQEDPNLSR	AEPDVGVREVQVTAHQ	QEDPNLSRGVSFTSVL	R	E	V	S	R	G	15	0	1721.83	Haliotis_sp_CLC_1125_c0_g1_i1	Haliotis_sp_CLC_1125_c0_g1_i1	354	368	yes	yes	3	0.00055932	66.826	28143000			2
EVSAEKIEEISK	QVVGTILKEVSAEKIE	EKIEEISKSDLDLYIE	K	E	V	S	K	S	12	1	1360.71	comp98044_c0_seq5_2 len=630 path=[1516:0-58 1575:59-108 1625:109-129 1646:130-263 1780:264-270 1787:271-569 6139:570-574 6144:575-586 5788:587-629];Haliotis_sp_Tri_52786_c0_g1_i1;comp98044_c0_seq2_2 len=1470 path=[1516:0-58 1575:59-108 1625:109-129 1646:130-263 1780:264-270 1787:271-569 6139:570-574 6144:575-586 2103:587-594 2111:595-1113 2630:1114-1130 2647:1131-1259 2776:1260-1391 2908:1392-141…	comp98044_c0_seq5_2 len=630 path=[1516:0-58 1575:59-108 1625:109-129 1646:130-263 1780:264-270 1787:271-569 6139:570-574 6144:575-586 5788:587-629]	98	109	yes	no	2	0.00049648	116.19	17068000			3
EVVMALEEDPEFR	LPYDRYLREVVMALEE	LEEDPEFRKKLEESNV	R	E	V	F	R	K	13	0	1562.73	comp92223_c1_seq1_1 len=1422 path=[5715:0-199 5915:200-218 5934:219-467 17974:468-468 6184:469-484 6200:485-1421];Haliotis_sp_idb_2286_c0_g1_i1;comp92223_c1_seq2_1 len=1458 path=[5715:0-199 5915:200-218 5934:219-467 17951:468-470 15696:471-503 17974:504-504 6184:505-520 6200:521-1457];Haliotis_sp_Tri_135246_c0_g1_i1;comp92223_c1_seq3_1 len=528 path=[5715:0-199 5915:200-218 5934:219-467 17951:468-…	comp92223_c1_seq1_1 len=1422 path=[5715:0-199 5915:200-218 5934:219-467 17974:468-468 6184:469-484 6200:485-1421]	90	102	yes	no	2	9.3604e-19	184.31	108170000	190		19
EVVMALEEDPEFRK	LPYDRYLREVVMALEE	EEDPEFRKKLEESNVS	R	E	V	R	K	K	14	1	1690.82	comp92223_c1_seq1_1 len=1422 path=[5715:0-199 5915:200-218 5934:219-467 17974:468-468 6184:469-484 6200:485-1421];Haliotis_sp_idb_2286_c0_g1_i1;comp92223_c1_seq2_1 len=1458 path=[5715:0-199 5915:200-218 5934:219-467 17951:468-470 15696:471-503 17974:504-504 6184:505-520 6200:521-1457];Haliotis_sp_Tri_135246_c0_g1_i1;comp92223_c1_seq3_1 len=528 path=[5715:0-199 5915:200-218 5934:219-467 17951:468-…	comp92223_c1_seq1_1 len=1422 path=[5715:0-199 5915:200-218 5934:219-467 17974:468-468 6184:469-484 6200:485-1421]	90	103	yes	no	3	0.00023107	82.651	3251800	190		1
EVVTEVQVESNVPK	GVKSVVSKEVVTEVQV	QVESNVPKGVTFWISA	K	E	V	P	K	G	14	0	1555.81	Haliotis_sp_idb_9842_c0_g1_i1;comp106862_c0_seq1_3 len=6977 path=[6962:0-1296 20050:1297-1621 8584:1622-1642 8605:1643-1701 8664:1702-1730 8693:1731-1872 8835:1873-1882 8845:1883-1992 8955:1993-2052 9015:2053-2092 9055:2093-2112 9075:2113-2419 9382:2420-2431 9394:2432-2457 9420:2458-2477 9440:2478-3169 10132:3170-3184 10147:3185-3666 20548:3667-3716 10679:3717-3856 10819:3857-4580 20725:4581-4581…	comp106862_c0_seq1_3 len=6977 path=[6962:0-1296 20050:1297-1621 8584:1622-1642 8605:1643-1701 8664:1702-1730 8693:1731-1872 8835:1873-1882 8845:1883-1992 8955:1993-2052 9015:2053-2092 9055:2093-2112 9075:2113-2419 9382:2420-2431 9394:2432-2457 9420:2458-2477 9440:2478-3169 10132:3170-3184 10147:3185-3666 20548:3667-3716 10679:3717-3856 10819:3857-4580 20725:4581-4581 20726:4582-4593 14279:4594-45…	838	851	no	no	2	1.1276e-06	112.42	11135000			2
EVYDILVR	MASTWTSREVYDILVR	EVYDILVRVLSLYPGF	R	E	V	V	R	V	8	0	1005.55	Haliotis_sp_Tri_24151_c0_g1_i1	Haliotis_sp_Tri_24151_c0_g1_i1	98	105	yes	yes	2	0.026156	130.27	913680000			7
EVYELHAVGAELR	AGVNHFVREVYELHAV	HAVGAELRVKRQVDTK	R	E	V	L	R	V	13	0	1484.76	Haliotis_sp_idb_1397_c0_g1_i1;comp106765_c0_seq2_5 len=4279 path=[10295:0-107 10403:108-367 1003:368-389 20795:390-390 20796:391-412 1048:413-1337 1973:1338-1339 1975:1340-1964 2600:1965-1985 21402:1986-2406 3042:2407-2451 3087:2452-2460 3096:2461-2558 3194:2559-2593 3229:2594-2598 3234:2599-2644 3280:2645-2675 3311:2676-2841 21552:2842-2842 3478:2843-2962 21596:2963-3020 21623:3021-3023 21626:30…	Haliotis_sp_idb_1397_c0_g1_i1	444	456	yes	no	2;3	1.0241e-11	148.96	90504000			7
EYAVEVLR	SDPESSIREYAVEVLR	EYAVEVLRARNLSDAF	R	E	Y	L	R	A	8	0	977.518	Haliotis_sp_idb_1052_c0_g1_i1;comp90611_c2_seq1_4 len=4221 path=[4199:0-140 4340:141-165 4365:166-221 4421:222-231 4431:232-544 4744:545-3216 7416:3217-3473 17178:3474-4220]	Haliotis_sp_idb_1052_c0_g1_i1	3418	3425	yes	no	2	0.039381	110.12	3257800			1
EYEMEKEYEKR	DQRKEEFKEYEMEKEY	MEKEYEKRDKLNHLSE	K	E	Y	K	R	D	11	2	1532.68	comp92223_c1_seq1_1 len=1422 path=[5715:0-199 5915:200-218 5934:219-467 17974:468-468 6184:469-484 6200:485-1421];Haliotis_sp_idb_2286_c0_g1_i1;comp92223_c1_seq2_1 len=1458 path=[5715:0-199 5915:200-218 5934:219-467 17951:468-470 15696:471-503 17974:504-504 6184:505-520 6200:521-1457];Haliotis_sp_Tri_135246_c0_g1_i1	comp92223_c1_seq1_1 len=1422 path=[5715:0-199 5915:200-218 5934:219-467 17974:468-468 6184:469-484 6200:485-1421]	204	214	yes	no	3	0.035123	67.385	1913500	191		1
EYHGLSIPQLER	NQRKVNFKEYHGLSIP	LSIPQLERMVRSNANQ	K	E	Y	E	R	M	12	0	1440.74	comp103936_c0_seq2_3 len=3060 path=[1:0-115 119:116-139 143:140-484 8891:485-504 508:505-514 518:515-520 524:521-687 691:688-695 699:696-1358 9049:1359-1722 6570:1723-1741 1745:1742-2145 9191:2146-2166 2170:2167-2206 6155:2207-2228 2232:2229-2230 2234:2231-2340 9273:2341-2348 9281:2349-2352 9285:2353-2374 9325:2375-2375 9308:2376-2390 9323:2391-2394 2402:2395-2491 9424:2492-2498 9431:2499-2520 25…	comp103936_c0_seq2_3 len=3060 path=[1:0-115 119:116-139 143:140-484 8891:485-504 508:505-514 518:515-520 524:521-687 691:688-695 699:696-1358 9049:1359-1722 6570:1723-1741 1745:1742-2145 9191:2146-2166 2170:2167-2206 6155:2207-2228 2232:2229-2230 2234:2231-2340 9273:2341-2348 9281:2349-2352 9285:2353-2374 9325:2375-2375 9308:2376-2390 9323:2391-2394 2402:2395-2491 9424:2492-2498 9431:2499-2520 25…	624	635	yes	no	3	0.001084	84.479	16854000			1
EYIDCQAGR	TPGSVLSREYIDCQAG	YIDCQAGRIKATLKCE	R	E	Y	G	R	I	9	0	1110.48	Haliotis_sp_idb_982_c0_g1_i1	Haliotis_sp_idb_982_c0_g1_i1	200	208	yes	yes	2	0.0061237	107.57	19245000			3
EYLTFQESTSIDFPVQTVEGSQK	VAMLIDLREYLTFQES	QTVEGSQKLRVSVAGD	R	E	Y	Q	K	L	23	0	2632.25	comp101644_c0_seq2_4 len=5041 path=[1:0-618 620:619-713 715:714-1166 1168:1167-1220 1222:1221-2965 2967:2966-5040]	comp101644_c0_seq2_4 len=5041 path=[1:0-618 620:619-713 715:714-1166 1168:1167-1220 1222:1221-2965 2967:2966-5040]	571	593	no	no	3	1.9197e-45	145.55	8556800			3
EYSVPILIDLK	VEPEGTPKEYSVPILI	VPILIDLKQATSFSKT	K	E	Y	L	K	Q	11	0	1288.73	Haliotis_sp_Tri_105613_c0_g1_i1;comp32926_c1_seq1_1 len=528 path=[3185:0-527]	Haliotis_sp_Tri_105613_c0_g1_i1	891	901	yes	no	2	0.0063855	89.805	277640000			9
EYTGYMFNQEKPQDASETHLGFLGPVIR	VYKKALFKEYTGYMFN	GFLGPVIRAEVGDLVK	K	E	Y	I	R	A	28	1	3226.54	Haliotis_sp_idb_10164_c0_g1_i1;comp101565_c0_seq1_5 len=4906 path=[4884:0-315 5200:316-677 5562:678-679 5564:680-934 5819:935-1335 6220:1336-1351 6236:1352-1360 6245:1361-1686 6571:1687-2756 11796:2757-2778 7663:2779-2791 7676:2792-2983 11874:2984-2994 11976:2995-3219 11911:3220-3226 8111:3227-3524 8409:3525-3541 8426:3542-3808 8693:3809-3841 8726:3842-4905]	Haliotis_sp_idb_10164_c0_g1_i1	423	450	yes	no	3;4	5.786e-16	81.974	49020000	427		3
FAAIYPGTK	DSPLRRKRFAAIYPGT	AAIYPGTKWCGVGNIS	R	F	A	T	K	W	9	0	966.517	comp98044_c0_seq5_2 len=630 path=[1516:0-58 1575:59-108 1625:109-129 1646:130-263 1780:264-270 1787:271-569 6139:570-574 6144:575-586 5788:587-629];Haliotis_sp_Tri_52786_c0_g1_i1;comp98044_c0_seq2_2 len=1470 path=[1516:0-58 1575:59-108 1625:109-129 1646:130-263 1780:264-270 1787:271-569 6139:570-574 6144:575-586 2103:587-594 2111:595-1113 2630:1114-1130 2647:1131-1259 2776:1260-1391 2908:1392-141…	comp98044_c0_seq5_2 len=630 path=[1516:0-58 1575:59-108 1625:109-129 1646:130-263 1780:264-270 1787:271-569 6139:570-574 6144:575-586 5788:587-629]	136	144	yes	no	2	0.036877	89.08	16576000			1
FADLTQEEFK	TAVYGATKFADLTQEE	DLTQEEFKQNYLSKKT	K	F	A	F	K	Q	10	0	1226.58	Haliotis_sp_idb_44191_c0_g1_i1;comp105290_c0_seq2_6 len=2532 path=[1:0-47 8877:48-178 196:179-199 9012:200-202 9051:203-260 9056:261-265 9061:266-286 299:287-319 5190:320-332 345:333-358 5444:359-371 384:372-412 425:413-456 469:457-457 470:458-481 494:482-636 649:637-693 9257:694-711 724:712-731 744:732-765 9295:766-805 9327:806-905 918:906-1014 9478:1015-1043 1056:1044-1063 1076:1064-1064 1077:1…	Haliotis_sp_idb_44191_c0_g1_i1	460	469	yes	no	2	4.002e-07	163.64	584040000			18
FAEGYVPR	ADKIIREKFAEGYVPR	FAEGYVPRKIVGYART	K	F	A	P	R	K	8	0	937.466	comp103936_c0_seq2_3 len=3060 path=[1:0-115 119:116-139 143:140-484 8891:485-504 508:505-514 518:515-520 524:521-687 691:688-695 699:696-1358 9049:1359-1722 6570:1723-1741 1745:1742-2145 9191:2146-2166 2170:2167-2206 6155:2207-2228 2232:2229-2230 2234:2231-2340 9273:2341-2348 9281:2349-2352 9285:2353-2374 9325:2375-2375 9308:2376-2390 9323:2391-2394 2402:2395-2491 9424:2492-2498 9431:2499-2520 25…	comp103936_c0_seq2_3 len=3060 path=[1:0-115 119:116-139 143:140-484 8891:485-504 508:505-514 518:515-520 524:521-687 691:688-695 699:696-1358 9049:1359-1722 6570:1723-1741 1745:1742-2145 9191:2146-2166 2170:2167-2206 6155:2207-2228 2232:2229-2230 2234:2231-2340 9273:2341-2348 9281:2349-2352 9285:2353-2374 9325:2375-2375 9308:2376-2390 9323:2391-2394 2402:2395-2491 9424:2492-2498 9431:2499-2520 25…	692	699	yes	no	2	0.036959	108.46	35677000			1
FAHAPTDSPLFK	YSLVDQAKFAHAPTDS	PTDSPLFKKLTMKDIM	K	F	A	F	K	K	12	0	1329.67	Haliotis_sp_Tri_45832_c0_g1_i1	Haliotis_sp_Tri_45832_c0_g1_i1	123	134	yes	yes	3	5.6108e-05	97.163	27101000			3
FALATVNAK	DDVQTMAKFALATVNA	ALATVNAKENSQRQMV	K	F	A	A	K	E	9	0	933.528	Haliotis_sp_idb_44191_c0_g1_i1;comp96813_c0_seq1_5 len=1118 path=[1108:0-120 1229:121-127 1236:128-160 1269:161-303 2442:304-331 1440:332-567 3927:568-586 3943:587-696 1805:697-718 1827:719-822 1931:823-826 1935:827-903 4073:904-925 2034:926-940 4085:941-957 2066:958-981 4116:982-1025 2134:1026-1041 2150:1042-1071 2670:1072-1117];Haliotis_sp_CLC_6293_c0_g1_i1	Haliotis_sp_idb_44191_c0_g1_i1	44	52	no	no	2	0.020499	100.84	186880000			4
FAMDFNSK	TFKWCRPRFAMDFNSK	FAMDFNSKRIRNKVIR	R	F	A	S	K	R	8	0	958.422	Haliotis_sp_Tri_111928_c0_g1_i1;comp64272_c0_seq1_3 len=1172 path=[1150:0-1147 2298:1148-1171]	Haliotis_sp_Tri_111928_c0_g1_i1	78	85	yes	no	2	0.0061637	177.78	5238800000	146		41
FAMDFNSKR	TFKWCRPRFAMDFNSK	AMDFNSKRIRNKVIRY	R	F	A	K	R	I	9	1	1114.52	Haliotis_sp_Tri_111928_c0_g1_i1;comp64272_c0_seq1_3 len=1172 path=[1150:0-1147 2298:1148-1171]	Haliotis_sp_Tri_111928_c0_g1_i1	78	86	yes	no	3	0.0015673	113.62	69773000	146		16
FAMYIILPLEK	ELPYEGNRFAMYIILP	YIILPLEKDGLSKLEE	R	F	A	E	K	D	11	0	1336.75	Haliotis_sp_idb_22405_c0_g1_i1;comp99282_c0_seq1_3 len=1955 path=[1:0-70 72:71-123 125:124-130 132:131-624 5781:625-632 634:633-738 740:739-761 763:762-851 853:852-871 873:872-925 927:926-927 929:928-1007 1009:1008-1029 1031:1030-1300 6026:1301-1321 1325:1322-1333 1337:1334-1578 1582:1579-1608 1613:1609-1763 1768:1764-1806 1811:1807-1831 6183:1832-1891 1896:1892-1954]	Haliotis_sp_idb_22405_c0_g1_i1	327	337	yes	no	2	0.009521	75.819	18044000	251		1
FANAELGSTVYIR	KSGLRIPRFANAELGS	LGSTVYIRIRYRGEGS	R	F	A	I	R	I	13	0	1439.74	Haliotis_sp_idb_25730_c0_g1_i1;Haliotis_sp_idb_25731_c0_g1_i1	Haliotis_sp_idb_25730_c0_g1_i1	641	653	yes	no	2	0.00060517	101.53	1376200			1
FAPNIYVMK	CGEQNMVRFAPNIYVM	APNIYVMKYLQRTQRL	R	F	A	M	K	Y	9	0	1081.56	comp101644_c0_seq2_4 len=5041 path=[1:0-618 620:619-713 715:714-1166 1168:1167-1220 1222:1221-2965 2967:2966-5040]	comp101644_c0_seq2_4 len=5041 path=[1:0-618 620:619-713 715:714-1166 1168:1167-1220 1222:1221-2965 2967:2966-5040]	628	636	no	no	2	0.013716	91.853	616240000			14
FASATGATPIAGR	YGQRAVLKFASATGAT	GATPIAGRFTPGTFTN	K	F	A	G	R	F	13	0	1218.64	tr|B6RB17|B6RB17_HALDI 40S ribosomal protein SA OS=Haliotis discus discus PE=2 SV=1;Haliotis_sp_CLC_41_c0_g1_i1;comp24944_c0_seq1_5 len=1291 path=[1269:0-704 1974:705-1290];comp24944_c0_seq2_6 len=1382 path=[2537:0-795 1974:796-1381];comp51703_c0_seq1_4 len=972 path=[950:0-971]	tr|B6RB17|B6RB17_HALDI 40S ribosomal protein SA OS=Haliotis discus discus PE=2 SV=1	90	102	yes	no	2	9.8825e-08	131.69	38926000			7
FATLTDCSITCR	GCQGNGNRFATLTDCS	TDCSITCRCSSCVVAN	R	F	A	C	R	C	12	0	1443.65	Haliotis_sp_Tri_21565_c0_g1_i1	Haliotis_sp_Tri_21565_c0_g1_i1	142	153	yes	yes	2	5.689e-14	194.96	303130000			23
FAVFGDLGNENPR	GGSDWSPRFAVFGDLG	DLGNENPRALPYLQEE	R	F	A	P	R	A	13	0	1434.69	Haliotis_sp_idb_29361_c0_g1_i1	Haliotis_sp_idb_29361_c0_g1_i1	132	144	yes	yes	2	0.004181	73.927	23700000			1
FAVINPHWDDESLFQETR	EHNRIARRFAVINPHW	ESLFQETRKIIAAAMQ	R	F	A	T	R	K	18	0	2203.03	Haliotis_sp_Tri_4200_c0_g1_i1	Haliotis_sp_Tri_4200_c0_g1_i1	330	347	yes	yes	3	1.5213e-05	75.548	11574000			1
FCHGLDCPSFTVLK	DQSKWPPKFCHGLDCP	CPSFTVLKSVKGEYEA	K	F	C	L	K	S	14	0	1679.78	Haliotis_sp_idb_24554_c0_g1_i1;comp82066_c1_seq1_4 len=1285 path=[1316:0-668 1985:669-669 1986:670-693 2010:694-784 2101:785-1284];comp82066_c1_seq2_5 len=911 path=[2636:0-167 2813:168-410 2101:411-910]	Haliotis_sp_idb_24554_c0_g1_i1	42	55	yes	no	2;3	1.4065e-11	133.16	33612000			4
FCNQFLEFHMSEK	TWYGINPRFCNQFLEF	LEFHMSEKGEFYVANR	R	F	C	E	K	G	13	0	1715.74	Haliotis_sp_CLC_303_c0_g1_i1	Haliotis_sp_CLC_303_c0_g1_i1	366	378	yes	yes	3	0.00032957	95.428	393190000	397		14
FDATSQNCLR	LNCPASLKFDATSQNC	ATSQNCLRVSPSCMHM	K	F	D	L	R	V	10	0	1210.54	Haliotis_sp_idb_2772_c0_g1_i1;Haliotis_sp_Tri_120375_c0_g1_i1	Haliotis_sp_idb_2772_c0_g1_i1	74	83	yes	no	2	1.1678e-06	186.78	120230000			9
FDMTVAAFDSEFPLKR	LTSTTTSRFDMTVAAF	DSEFPLKRSTARVTVY	R	F	D	K	R	S	16	1	1872.91	comp107313_c0_seq1_3 len=23161 path=[1:0-25 27:26-687 689:688-1040 51643:1041-1124 47524:1125-1126 1128:1127-2114 2116:2115-2116 2118:2117-3775 3777:3776-4372 4374:4373-4408 4410:4409-4576 4578:4577-4644 4646:4645-4716 4718:4717-6321 6323:6322-6329 6331:6330-6457 6459:6458-7628 7630:7629-8470 8472:8471-10786 52568:10787-10788 52570:10789-10866 52600:10867-11006 52667:11007-11015 11017:11016-11017…	comp107313_c0_seq1_3 len=23161 path=[1:0-25 27:26-687 689:688-1040 51643:1041-1124 47524:1125-1126 1128:1127-2114 2116:2115-2116 2118:2117-3775 3777:3776-4372 4374:4373-4408 4410:4409-4576 4578:4577-4644 4646:4645-4716 4718:4717-6321 6323:6322-6329 6331:6330-6457 6459:6458-7628 7630:7629-8470 8472:8471-10786 52568:10787-10788 52570:10789-10866 52600:10867-11006 52667:11007-11015 11017:11016-11017…	4936	4951	yes	no	3	9.5726e-08	105.39	48041000	93		6
FDPTSQTCVR	INCPSSLRFDPTSQTC	PTSQTCVRFSPSCLNM	R	F	D	V	R	F	10	0	1209.54	Haliotis_sp_CLC_3878_c0_g1_i1;Haliotis_sp_idb_55101_c0_g1_i1	Haliotis_sp_CLC_3878_c0_g1_i1	74	83	yes	no	2	0.00077222	152.97	763820000			25
FDQASSNCLR	LNCPPNLRFDQASSNC	QASSNCLRYSPACVNM	R	F	D	L	R	Y	10	0	1196.52	Haliotis_sp_idb_982_c0_g1_i1	Haliotis_sp_idb_982_c0_g1_i1	76	85	yes	yes	2	0.0011781	128.81	104030000			7
FEATYFADK	DLMSIYSRFEATYFAD	EATYFADKSLSGTTEQ	R	F	E	D	K	S	9	0	1090.5	comp100163_c2_seq1_3 len=3661 path=[6689:0-1864 8554:1865-2809 11971:2810-2817 11979:2818-2821 9511:2822-3036 9726:3037-3044 9734:3045-3326 10016:3327-3660];Haliotis_sp_idb_3766_c0_g1_i1	comp100163_c2_seq1_3 len=3661 path=[6689:0-1864 8554:1865-2809 11971:2810-2817 11979:2818-2821 9511:2822-3036 9726:3037-3044 9734:3045-3326 10016:3327-3660]	393	401	yes	no	2	0.040416	86.898	191200000			2
FEDENFILK	GRSIYGEKFEDENFIL	EDENFILKHTGPGILS	K	F	E	L	K	H	9	0	1153.57	comp108991_c0_seq1_4 len=714 path=[692:0-713]	comp108991_c0_seq1_4 len=714 path=[692:0-713]	94	102	yes	yes	2	0.0066047	122.33	12088000			2
FEDSQSSVER	TTLSALWKFEDSQSSV	DSQSSVERLYLSLTSH	K	F	E	E	R	L	10	0	1182.52	comp104383_c0_seq1_2 len=2832 path=[1:0-9 11:10-58 60:59-85 87:86-137 139:138-202 204:203-407 5642:408-433 435:434-797 8779:798-809 811:810-816 818:817-984 5968:985-990 992:991-1018 8870:1019-1193 5836:1194-1212 1214:1213-1310 8980:1311-1380 1382:1381-1402 1404:1403-1499 1501:1500-1521 1523:1522-1537 1539:1538-1738 6918:1739-1751 1753:1752-1760 1762:1761-1947 1949:1948-2009 2011:2010-2317 2319:23…	Haliotis_sp_idb_1397_c0_g1_i1	2213	2222	no	no	2	2.6448e-05	150.1	30756000			4
FEELNADLFR	YTSITRARFEELNADL	ELNADLFRGTLDPVEK	R	F	E	F	R	G	10	0	1252.61	tr|Q17UC1|Q17UC1_HALTU 71kDa heat shock protein OS=Haliotis tuberculata GN=hsp71 PE=2 SV=1;tr|C1KC83|C1KC83_HALDV Heat shock cognate protein 70 OS=Haliotis diversicolor PE=2 SV=1;Haliotis_sp_idb_28957_c0_g1_i1;tr|Q2MJK5|Q2MJK5_HALDH Heat shock protein 70 OS=Haliotis discus hannai PE=2 SV=1;comp87346_c0_seq3_4 len=2350 path=[2328:0-663 2992:664-723 3052:724-923 3252:924-1631 4726:1632-1656 3985:16…	comp79549_c0_seq1_2 len=2081 path=[4331:0-15 2061:16-1969 4016:1970-2008 4058:2009-2080]	322	331	no	no	2	4.3545e-06	163.64	43922000			12
FEEVAALVDDK	VGIGSSIRFEEVAALV	VAALVDDKSKVFLLNT	R	F	E	D	K	S	11	0	1234.61	Haliotis_sp_CLC_146_c0_g1_i1;Haliotis_sp_idb_13068_c0_g1_i1;Haliotis_sp_idb_13069_c0_g1_i1	Haliotis_sp_CLC_146_c0_g1_i1	199	209	yes	no	2	0.0014683	108.56	793370000			23
FEITKPLQK	FIFDRLYKFEITKPLQ	EITKPLQKLGVKLHGG	K	F	E	Q	K	L	9	1	1102.64	Haliotis_sp_CLC_1545_c0_g1_i1	Haliotis_sp_CLC_1545_c0_g1_i1	1631	1639	yes	yes	2;3	0.0046814	149.82	121690000			9
FEMPSELTYYHDMHAQR	PMAVRELRFEMPSELT	YHDMHAQREDDNTFVD	R	F	E	Q	R	E	17	0	2153.93	Haliotis_sp_idb_982_c0_g1_i1	Haliotis_sp_idb_982_c0_g1_i1	2536	2552	yes	yes	3;4	4.1663e-08	103.13	220810000	677;678		10
FENMTVER	SNANTANKFENMTVER	FENMTVERARAVLSGS	K	F	E	E	R	A	8	0	1024.46	Haliotis_sp_idb_7598_c0_g1_i1;Haliotis_sp_Tri_114598_c0_g1_i1	Haliotis_sp_idb_7598_c0_g1_i1	1076	1083	yes	no	2	0.032808	95.502	85205000	672		1
FESSLYYANAEIFR	IPGVKIFRFESSLYYA	YANAEIFRSNLYKSTV	R	F	E	F	R	S	14	0	1708.81	Haliotis_sp_CLC_1340_c0_g1_i1	Haliotis_sp_CLC_1340_c0_g1_i1	572	585	yes	yes	3	6.7529e-05	73.927	327150			0
FETLEDCR	GCLGNANRFETLEDCR	FETLEDCRRRCGGGDL	R	F	E	C	R	R	8	0	1068.45	comp84928_c0_seq1_4 len=593 path=[571:0-73 645:74-129 1852:130-130 1387:131-175 1872:176-361 933:362-413 985:414-445 1017:446-450 1022:451-592]	comp84928_c0_seq1_4 len=593 path=[571:0-73 645:74-129 1852:130-130 1387:131-175 1872:176-361 933:362-413 985:414-445 1017:446-450 1022:451-592]	94	101	yes	yes	2	0.014156	163.99	5387600000			24
FETLEDCRR	GCLGNANRFETLEDCR	ETLEDCRRRCGGGDLC	R	F	E	R	R	R	9	1	1224.56	comp84928_c0_seq1_4 len=593 path=[571:0-73 645:74-129 1852:130-130 1387:131-175 1872:176-361 933:362-413 985:414-445 1017:446-450 1022:451-592]	comp84928_c0_seq1_4 len=593 path=[571:0-73 645:74-129 1852:130-130 1387:131-175 1872:176-361 933:362-413 985:414-445 1017:446-450 1022:451-592]	94	102	yes	yes	2;3	0.00089357	166.07	1105600000			17
FFCEEGTSDHIAR	AGRRADVRFFCEEGTS	GTSDHIARIDEPETCV	R	F	F	A	R	I	13	0	1567.67	Haliotis_sp_CLC_17798_c0_g1_i1;Haliotis_sp_idb_6762_c0_g1_i1;comp97289_c0_seq1_2 len=3277 path=[3290:0-686 3977:687-838 4129:839-2183 5474:2184-2204 5495:2205-2458 5749:2459-3220 6522:3221-3276];comp97289_c0_seq2_2 len=3288 path=[3290:0-686 3977:687-838 4129:839-2183 5474:2184-2204 5495:2205-2458 5749:2459-3220 6511:3221-3231 6522:3232-3287]	Haliotis_sp_CLC_17798_c0_g1_i1	192	204	yes	no	3	1.5584e-06	115.57	42490000			2
FFDCSQYNPPYR	PHPGSCAKFFDCSQYN	SQYNPPYRLRRYENEC	K	F	F	Y	R	L	12	0	1592.67	Haliotis_sp_idb_30843_c0_g1_i1	Haliotis_sp_idb_30843_c0_g1_i1	117	128	yes	yes	2	0.0001563	113.22	51358000			10
FFEVISTTTDPGVSR	APPGTVPKFFEVISTT	TTDPGVSRELTFEDTT	K	F	F	S	R	E	15	0	1654.82	Haliotis_sp_Tri_4114_c0_g1_i1;comp94729_c0_seq3_2 len=685 path=[159:0-29 189:30-30 2532:31-54 5414:55-55 5415:56-684];Haliotis_sp_CLC_21451_c0_g1_i1;Haliotis_sp_idb_23519_c0_g1_i1	Haliotis_sp_idb_23519_c0_g1_i1	1325	1339	no	no	2	1.8899e-05	103.88	46355000			2
FFLGEETFR	ASIIRMMRFFLGEETF	FLGEETFRLGLSKYLK	R	F	F	F	R	L	9	0	1144.56	Haliotis_sp_idb_20754_c0_g1_i1;comp105195_c0_seq12_2 len=3169 path=[15574:0-232 20956:233-689 4190:690-712 21235:713-716 4217:717-718 4219:719-1155 9049:1156-1796 9690:1797-1806 9700:1807-2415 10309:2416-2439 10333:2440-2444 10338:2445-2468 10362:2469-2657 10551:2658-2681 10575:2682-2733 10627:2734-2772 10666:2773-2877 10771:2878-2901 10795:2902-2922 10816:2923-2962 10856:2963-2986 10880:2987-298…	Haliotis_sp_idb_20754_c0_g1_i1	540	548	yes	no	2	0.0027102	141.48	289190000			6
FFPEDVSEELIQEITQR	LQFKFRAKFFPEDVSE	LIQEITQRMFYLQVKE	K	F	F	Q	R	M	17	0	2079.02	Haliotis_sp_idb_18822_c0_g1_i1;comp92750_c0_seq3_1 len=4082 path=[4060:0-91 4152:92-814 4875:815-836 4897:837-1812 10530:1813-1814 5875:1815-2017 6078:2018-2985 7046:2986-3256 10594:3257-3259 10597:3260-3658 7719:3659-4081];comp92750_c0_seq5_1 len=4247 path=[4060:0-91 8326:92-256 4152:257-979 4875:980-1001 4897:1002-1977 10530:1978-1979 5875:1980-2182 6078:2183-3150 7046:3151-3421 10594:3422-3424…	Haliotis_sp_idb_18822_c0_g1_i1	84	100	yes	no	3	1.7311e-06	83.751	22003000			3
FFTLNVEAR	VEGLSTQRFFTLNVEA	FTLNVEARDEGTPSLF	R	F	F	A	R	D	9	0	1095.57	comp107313_c0_seq1_3 len=23161 path=[1:0-25 27:26-687 689:688-1040 51643:1041-1124 47524:1125-1126 1128:1127-2114 2116:2115-2116 2118:2117-3775 3777:3776-4372 4374:4373-4408 4410:4409-4576 4578:4577-4644 4646:4645-4716 4718:4717-6321 6323:6322-6329 6331:6330-6457 6459:6458-7628 7630:7629-8470 8472:8471-10786 52568:10787-10788 52570:10789-10866 52600:10867-11006 52667:11007-11015 11017:11016-11017…	comp107313_c0_seq1_3 len=23161 path=[1:0-25 27:26-687 689:688-1040 51643:1041-1124 47524:1125-1126 1128:1127-2114 2116:2115-2116 2118:2117-3775 3777:3776-4372 4374:4373-4408 4410:4409-4576 4578:4577-4644 4646:4645-4716 4718:4717-6321 6323:6322-6329 6331:6330-6457 6459:6458-7628 7630:7629-8470 8472:8471-10786 52568:10787-10788 52570:10789-10866 52600:10867-11006 52667:11007-11015 11017:11016-11017…	2940	2948	no	no	2	0.0034979	138.98	36393000			9
FGAQIGLDFLTFITDSNAPDDLK	VWNHATGRFGAQIGLD	SNAPDDLKTVQNGMDQ	R	F	G	L	K	T	23	0	2497.24	Haliotis_sp_Tri_25106_c0_g1_i1	Haliotis_sp_Tri_25106_c0_g1_i1	232	254	yes	yes	3	1.6563e-56	145.44	121160000			21
FGDRVPADIR	LGDIIDVKFGDRVPAD	DRVPADIRVITAHSFK	K	F	G	I	R	V	10	1	1144.6	Haliotis_sp_Tri_91277_c0_g1_i1;comp95743_c0_seq1_6 len=5098 path=[5078:0-84 5164:85-530 5610:531-550 5630:551-778 5858:779-851 5931:852-866 5946:867-921 6002:922-3952 9033:3953-3968 9049:3969-5097]	Haliotis_sp_Tri_91277_c0_g1_i1	204	213	yes	no	3	0.027773	65.232	10761000			1
FGESVTFWR	VKNNFGYRFGESVTFW	GESVTFWRYTCURHFR	R	F	G	W	R	Y	9	0	1127.54	comp92030_c0_seq1_6 len=991 path=[1752:0-76 1829:77-132 3297:133-188 1941:189-303 3382:304-360 928:361-504 3444:505-544 1112:545-546 1114:547-597 1165:598-715 1283:716-717 1285:718-737 1305:738-761 1329:762-789 1357:790-791 1359:792-841 1409:842-843 1411:844-990]	comp92030_c0_seq1_6 len=991 path=[1752:0-76 1829:77-132 3297:133-188 1941:189-303 3382:304-360 928:361-504 3444:505-544 1112:545-546 1114:547-597 1165:598-715 1283:716-717 1285:718-737 1305:738-761 1329:762-789 1357:790-791 1359:792-841 1409:842-843 1411:844-990]	160	168	yes	yes	2	0.0034979	138.98	34450000			3
FGGLEEMCK	LDQLVCSKFGGLEEMC	GGLEEMCKQLMESYVP	K	F	G	C	K	Q	9	0	1069.46	Haliotis_sp_Tri_62946_c0_g1_i1;Haliotis_sp_idb_29553_c0_g1_i1;comp99065_c0_seq1_4 len=2210 path=[1:0-324 326:325-450 452:451-460 462:461-530 532:531-594 596:595-630 632:631-644 646:645-679 4616:680-720 722:721-755 4398:756-841 843:842-891 893:892-1008 1010:1009-1027 1029:1028-2068 6394:2069-2078 6405:2079-2209];Haliotis_sp_idb_29552_c0_g1_i1	Haliotis_sp_Tri_62946_c0_g1_i1	70	78	yes	no	2	0.0059926	107.57	282620000	770		14
FGHTLVR	VFGAAAFRFGHTLVRT	RFGHTLVRTFFSRRLP	R	F	G	V	R	T	7	0	828.461	Haliotis_sp_idb_25746_c0_g1_i1;Haliotis_sp_idb_25748_c0_g1_i1;Haliotis_sp_CLC_532_c0_g1_i1;comp39177_c0_seq1_3 len=251 path=[229:0-142 372:143-250]	Haliotis_sp_idb_25746_c0_g1_i1	416	422	yes	no	2	2.1181e-05	153.15	1539800000			0
FGISELLLDDR	AARLLLDRFGISELLL	SELLLDDRCDVSRTPY	R	F	G	D	R	C	11	0	1276.67	Haliotis_sp_Tri_7956_c0_g1_i1;comp106992_c0_seq1_5 len=5273 path=[5251:0-138 5390:139-141 5393:142-238 5490:239-262 16755:263-310 5562:311-315 5567:316-367 5619:368-409 5661:410-504 5756:505-527 5779:528-1032 6284:1033-1075 6327:1076-1178 6430:1179-1201 6453:1202-1418 11360:1419-1435 6687:1436-1482 6734:1483-1507 17201:1508-1789 7041:1790-1837 7089:1838-1879 7131:1880-1987 7239:1988-2081 17436:20…	Haliotis_sp_Tri_7956_c0_g1_i1	923	933	yes	no	2	0.0093877	85.522	5924800			1
FGLALNFR	SNRSLGKKFGLALNFR	FGLALNFRINYVPNKP	K	F	G	F	R	I	8	0	936.518	Haliotis_sp_CLC_303_c0_g1_i1	Haliotis_sp_CLC_303_c0_g1_i1	605	612	yes	yes	2	0.014347	178.65	864730000			29
FGNQIIPFDITFGK	QGYHVVGKFGNQIIPF	PFDITFGKDIMDVKAY	K	F	G	G	K	D	14	0	1595.83	Haliotis_sp_Tri_53798_c0_g1_i1;Haliotis_sp_idb_13782_c0_g1_i1;comp87007_c0_seq1_6 len=892 path=[870:0-172 1762:173-187 1058:188-259 2040:260-266 1137:267-334 1838:335-340 1211:341-464 1335:465-527 1398:528-891]	Haliotis_sp_Tri_53798_c0_g1_i1	29	42	yes	no	2	0.0051517	70.373	30947000			1
FGQGEQGSSGINAADIYILSHPK	VNNNRPGRFGQGEQGS	IYILSHPKKKSKTIVS	R	F	G	P	K	K	23	0	2388.17	Haliotis_sp_CLC_597_c0_g1_i1;comp109446_c0_seq1_5 len=447 path=[425:0-446]	Haliotis_sp_CLC_597_c0_g1_i1	85	107	yes	no	3	6.7224e-57	150.95	71372000			7
FGSPNQFGSQFGGQSSFGDTSQFGAR	SFGSRRSKFGSPNQFG	DTSQFGARSQFGSVPQ	K	F	G	A	R	S	26	0	2697.18	Haliotis_sp_Tri_108584_c0_g1_i1	Haliotis_sp_Tri_108584_c0_g1_i1	309	334	yes	yes	3	1.6686e-91	185.45	309030000			21
FGSQPIVPR	QTMGSSQRFGSQPIVP	GSQPIVPRSHFLQRYP	R	F	G	P	R	S	9	0	999.55	Haliotis_sp_Tri_45070_c0_g1_i1	Haliotis_sp_Tri_45070_c0_g1_i1	1065	1073	yes	yes	2	0.0031318	140.14	432340000			28
FGVEQDVDMVFASFIR	EKDIQDLKFGVEQDVD	MVFASFIRKAADVHEV	K	F	G	I	R	K	16	0	1858.89	comp101858_c3_seq18_4 len=2097 path=[10064:0-47 10112:48-189 10254:190-207 10272:208-1130 729:1131-1154 753:1155-1893 1492:1894-2096]	comp101858_c3_seq18_4 len=2097 path=[10064:0-47 10112:48-189 10254:190-207 10272:208-1130 729:1131-1154 753:1155-1893 1492:1894-2096]	223	238	yes	yes	3	3.6228e-06	94.454	9212900	29		2
FGVVHGSVVER	VPVTKKGRFGVVHGSV	VHGSVVERFNPYHSMV	R	F	G	E	R	F	11	0	1184.63	Haliotis_sp_Tri_91665_c0_g1_i1;comp106928_c1_seq2_5 len=3259 path=[7621:0-102 7724:103-123 7745:124-232 17172:233-239 17179:240-309 7931:310-470 17305:471-473 17308:474-476 8098:477-481 8103:482-484 8106:485-545 8167:546-580 11398:581-587 8209:588-593 17412:594-612 17431:613-621 8243:622-626 8248:627-634 17453:635-688 17528:689-690 17530:691-772 8394:773-893 8515:894-998 8620:999-1044 17780:1045-…	Haliotis_sp_Tri_91665_c0_g1_i1	100	110	yes	no	3	0.0001972	111.63	58907000			2
FHALFGPASEAER	SSFRDDCKFHALFGPA	GPASEAERTAGDRVVF	K	F	H	E	R	T	13	0	1430.69	Haliotis_sp_Tri_88331_c0_g1_i1;comp101550_c1_seq1_3 len=2684 path=[2888:0-1014 3903:1015-1703 15176:1704-1706 4595:1707-1802 4691:1803-1898 15270:1899-1899 4788:1900-1901 4790:1902-2034 4923:2035-2062 10588:2063-2111 5000:2112-2247 5136:2248-2262 5151:2263-2395 5284:2396-2405 5294:2406-2560 5449:2561-2590 5479:2591-2683]	Haliotis_sp_Tri_88331_c0_g1_i1	216	228	yes	no	3	0.00031237	90.614	70251000			7
FHFVQVKPTR	AFTDTTPRFHFVQVKP	FVQVKPTRRVLVLDAS	R	F	H	T	R	R	10	1	1257.7	Haliotis_sp_Tri_123826_c0_g1_i1	Haliotis_sp_Tri_123826_c0_g1_i1	302	311	yes	yes	3	0.0012678	110.39	69118000			9
FHHTIGGSR	RGLGKGHKFHHTIGGS	HHTIGGSRRAAWRRRN	K	F	H	S	R	R	9	0	1010.5	comp50924_c0_seq1_4 len=686 path=[664:0-685]	comp50924_c0_seq1_4 len=686 path=[664:0-685]	186	194	yes	yes	3	0.0013269	115.71	23695000			5
FHIFATPTLGQVVDISIR	CPMVYSTRFHIFATPT	QVVDISIREHGKDFLR	R	F	H	I	R	E	18	0	2013.1	Haliotis_sp_idb_982_c0_g1_i1	Haliotis_sp_idb_982_c0_g1_i1	2426	2443	yes	yes	3	2.1115e-21	135.57	2030600			2
FHMTVTLSNK	FPFTMNKKFHMTVTLS	MTVTLSNKQYKISVDG	K	F	H	N	K	Q	10	0	1176.6	Haliotis_sp_idb_982_c0_g1_i1	Haliotis_sp_idb_982_c0_g1_i1	2837	2846	yes	yes	2;3	0.0019822	104.82	106190000	679		10
FIAQSHGHASTTHDSNPLR	NMMTALSKFIAQSHGH	THDSNPLRKVEQTANV	K	F	I	L	R	K	19	0	2074.99	Haliotis_sp_idb_26567_c0_g1_i1;Haliotis_sp_idb_26568_c0_g1_i1;Haliotis_sp_CLC_2527_c0_g1_i1	Haliotis_sp_idb_26567_c0_g1_i1	197	215	yes	no	3;4;5	1.9269e-47	171.35	1031100000			55
FIAQSHGHASTTHDSNPLRK	NMMTALSKFIAQSHGH	HDSNPLRKVEQTANVR	K	F	I	R	K	V	20	1	2203.09	Haliotis_sp_idb_26567_c0_g1_i1;Haliotis_sp_idb_26568_c0_g1_i1;Haliotis_sp_CLC_2527_c0_g1_i1	Haliotis_sp_idb_26567_c0_g1_i1	197	216	yes	no	4;5	2.5392e-08	82.609	25752000			2
FIASETALR	GIVTSTNKFIASETAL	IASETALRAFYYWTQS	K	F	I	L	R	A	9	0	1006.54	Haliotis_sp_idb_19028_c0_g1_i1;comp97297_c0_seq2_4 len=3335 path=[1:0-69 71:70-93 95:94-461 8007:462-685 687:686-695 697:696-843 8128:844-991 993:992-1009 1011:1010-1085 1087:1086-1271 1273:1272-1281 1283:1282-2153 2155:2154-2852 2854:2853-2877 2879:2878-3334]	Haliotis_sp_idb_19028_c0_g1_i1	119	127	yes	no	2	0.027343	98.233	49945000			2
FIEDLHSGK	DKPGLLKKFIEDLHSG	IEDLHSGKLHREFHHG	K	F	I	G	K	L	9	0	1044.52	Haliotis_sp_Tri_88331_c0_g1_i1;comp101550_c1_seq1_3 len=2684 path=[2888:0-1014 3903:1015-1703 15176:1704-1706 4595:1707-1802 4691:1803-1898 15270:1899-1899 4788:1900-1901 4790:1902-2034 4923:2035-2062 10588:2063-2111 5000:2112-2247 5136:2248-2262 5151:2263-2395 5284:2396-2405 5294:2406-2560 5449:2561-2590 5479:2591-2683]	Haliotis_sp_Tri_88331_c0_g1_i1	374	382	yes	no	3	0.012198	76.345	21108000			3
FIILSDSPTAPVEESNIK	DVPLSGQRFIILSDSP	PVEESNIKVKICKPTT	R	F	I	I	K	V	18	0	1959.02	comp46614_c0_seq1_4 len=554 path=[1:0-553];Haliotis_sp_Tri_23502_c0_g1_i1	comp46614_c0_seq1_4 len=554 path=[1:0-553]	145	162	yes	no	2;3	1.1635e-50	199.61	132220000			10
FIQQVLALK	HNLNAMNRFIQQVLAL	IQQVLALKNVYIVSVK	R	F	I	L	K	N	9	0	1058.65	Haliotis_sp_Tri_107502_c0_g1_i1	Haliotis_sp_Tri_107502_c0_g1_i1	292	300	yes	yes	2	0.0071981	120.15	1476000000			21
FISFIVHVTEDPDDIPK	GADLPSARFISFIVHV	EDPDDIPKYRDFTHMV	R	F	I	P	K	Y	17	0	1971	Haliotis_sp_idb_25746_c0_g1_i1;Haliotis_sp_idb_25748_c0_g1_i1	Haliotis_sp_idb_25746_c0_g1_i1	140	156	yes	no	2;3	8.0662e-43	203.99	5661300000			141
FISGQSGILK	VTYTWTNKFISGQSGI	SGQSGILKYRQYICTV	K	F	I	L	K	Y	10	0	1048.59	comp104383_c0_seq1_2 len=2832 path=[1:0-9 11:10-58 60:59-85 87:86-137 139:138-202 204:203-407 5642:408-433 435:434-797 8779:798-809 811:810-816 818:817-984 5968:985-990 992:991-1018 8870:1019-1193 5836:1194-1212 1214:1213-1310 8980:1311-1380 1382:1381-1402 1404:1403-1499 1501:1500-1521 1523:1522-1537 1539:1538-1738 6918:1739-1751 1753:1752-1760 1762:1761-1947 1949:1948-2009 2011:2010-2317 2319:23…	Haliotis_sp_idb_1397_c0_g1_i1	2617	2626	no	no	2	0.018055	85.355	196330000			1
FIVDAIDGSGVR	TSDTSVYRFIVDAIDG	AIDGSGVRAPQPANVD	R	F	I	V	R	A	12	0	1247.65	Haliotis_sp_idb_1321_c0_g1_i1;comp107313_c0_seq1_1 len=23161 path=[1:0-25 27:26-687 689:688-1040 51643:1041-1124 47524:1125-1126 1128:1127-2114 2116:2115-2116 2118:2117-3775 3777:3776-4372 4374:4373-4408 4410:4409-4576 4578:4577-4644 4646:4645-4716 4718:4717-6321 6323:6322-6329 6331:6330-6457 6459:6458-7628 7630:7629-8470 8472:8471-10786 52568:10787-10788 52570:10789-10866 52600:10867-11006 52667…	Haliotis_sp_idb_1321_c0_g1_i1	1039	1050	yes	no	2	0.0010673	98.902	102590000			5
FIYGGCPGNANNFQTLDECR	KRTNKCQRFIYGGCPG	FQTLDECRFQCQRRST	R	F	I	C	R	F	20	0	2332	Haliotis_sp_CLC_77_c0_g1_i1	Haliotis_sp_CLC_77_c0_g1_i1	110	129	yes	yes	2;3	1.9502e-59	178.06	321090000			4
FKDDPTSK	PNLQVQMRFKDDPTSK	FKDDPTSKAKKQVLLT	R	F	K	S	K	A	8	1	936.455	Haliotis_sp_Tri_111928_c0_g1_i1;comp64272_c0_seq1_3 len=1172 path=[1150:0-1147 2298:1148-1171]	Haliotis_sp_Tri_111928_c0_g1_i1	137	144	yes	no	3	0.017888	102.07	152580000			7
FKDDPTSKAK	PNLQVQMRFKDDPTSK	DDPTSKAKKQVLLTNC	R	F	K	A	K	K	10	2	1135.59	Haliotis_sp_Tri_111928_c0_g1_i1;comp64272_c0_seq1_3 len=1172 path=[1150:0-1147 2298:1148-1171]	Haliotis_sp_Tri_111928_c0_g1_i1	137	146	yes	no	3	0.0037695	97.452	11495000			1
FKDIPNLAK	ITNALTQRFKDIPNLA	KDIPNLAKVEVTGVML	R	F	K	A	K	V	9	1	1044.6	comp107245_c0_seq1_5 len=10256 path=[26608:0-0 12199:1-605 12804:606-1785 28185:1786-1789 28189:1790-1846 14045:1847-1870 14069:1871-2058 14257:2059-2082 14281:2083-2132 14331:2133-2140 14339:2141-3214 15413:3215-3432 15631:3433-3445 15644:3446-5546 17745:5547-6331 22719:6332-6335 18534:6336-6491 18690:6492-6495 18694:6496-7126 19325:7127-7703 29084:7704-7721 19920:7722-7740 19939:7741-8125 20324…	comp107245_c0_seq1_5 len=10256 path=[26608:0-0 12199:1-605 12804:606-1785 28185:1786-1789 28189:1790-1846 14045:1847-1870 14069:1871-2058 14257:2059-2082 14281:2083-2132 14331:2133-2140 14339:2141-3214 15413:3215-3432 15631:3433-3445 15644:3446-5546 17745:5547-6331 22719:6332-6335 18534:6336-6491 18690:6492-6495 18694:6496-7126 19325:7127-7703 29084:7704-7721 19920:7722-7740 19939:7741-8125 20324…	339	347	yes	no	3	0.01645	83.948	12074000			1
FKDLCSEDTELLER	TGHYPAYRFKDLCSED	EDTELLERIWWTNTQN	R	F	K	E	R	I	14	1	1753.82	comp94706_c0_seq1_3 len=1255 path=[529:0-183 713:184-211 741:212-327 4367:328-343 873:344-367 897:368-432 962:433-527 1057:528-532 1062:533-619 4462:620-702 1232:703-706 1236:707-794 1324:795-878 1408:879-892 1422:893-954 1484:955-988 2730:989-1005 281:1006-1029 305:1030-1034 310:1035-1051 327:1052-1087 363:1088-1093 369:1094-1127 403:1128-1186 2674:1187-1199 475:1200-1231 4685:1232-1254];Halioti…	comp94706_c0_seq1_3 len=1255 path=[529:0-183 713:184-211 741:212-327 4367:328-343 873:344-367 897:368-432 962:433-527 1057:528-532 1062:533-619 4462:620-702 1232:703-706 1236:707-794 1324:795-878 1408:879-892 1422:893-954 1484:955-988 2730:989-1005 281:1006-1029 305:1030-1034 310:1035-1051 327:1052-1087 363:1088-1093 369:1094-1127 403:1128-1186 2674:1187-1199 475:1200-1231 4685:1232-1254]	155	168	yes	no	2;3	2.0447e-17	149.35	781620000			25
FKGEVSSDGSK	KYDSTHGRFKGEVSSD	EVSSDGSKLIVNGSAI	R	F	K	S	K	L	11	1	1139.55	Haliotis_sp_idb_33826_c0_g1_i1;comp93193_c0_seq1_1 len=1303 path=[1480:0-38 1519:39-871 3263:872-887 2368:888-1005 2486:1006-1063 4483:1064-1069 2550:1070-1078 2559:1079-1175 2656:1176-1187 2668:1188-1240 3030:1241-1259 2753:1260-1302];comp93193_c0_seq2_1 len=1502 path=[1480:0-38 1519:39-871 3263:872-887 2368:888-1005 2486:1006-1063 4483:1064-1069 2550:1070-1078 2559:1079-1175 2656:1176-1187 2668…	Haliotis_sp_idb_33826_c0_g1_i1	55	65	yes	no	3	0.0061688	77.124	6330700			3
FLAPAYGDGISLPR	SAPTQMRRFLAPAYGD	GDGISLPRTKSVTGAD	R	F	L	P	R	T	14	0	1475.78	Haliotis_sp_idb_25746_c0_g1_i1;Haliotis_sp_idb_25748_c0_g1_i1	Haliotis_sp_idb_25746_c0_g1_i1	113	126	yes	no	2;3	1.0473e-17	148.96	39077000000			116
FLAPAYGDGISLPRTK	SAPTQMRRFLAPAYGD	GISLPRTKSVTGADLP	R	F	L	T	K	S	16	1	1704.92	Haliotis_sp_idb_25746_c0_g1_i1;Haliotis_sp_idb_25748_c0_g1_i1	Haliotis_sp_idb_25746_c0_g1_i1	113	128	yes	no	3	0.0014651	61.265	4344600			1
FLEALQWQSSK	LRPSNYGRFLEALQWQ	ALQWQSSKTVRTMDTR	R	F	L	S	K	T	11	0	1335.68	Haliotis_sp_Tri_29101_c0_g1_i1	Haliotis_sp_Tri_29101_c0_g1_i1	171	181	yes	yes	2	0.00010745	125.97	104370000			11
FLEISNFR	IDEVLQSRFLEISNFR	FLEISNFRFSIRNLGS	R	F	L	F	R	F	8	0	1024.53	Haliotis_sp_Tri_61464_c0_g1_i1;comp94177_c0_seq2_3 len=2876 path=[2854:0-234 3089:235-782 3637:783-1871 4726:1872-2040 4895:2041-2052 4907:2053-2298 5153:2299-2546 5401:2547-2590 5445:2591-2840 5695:2841-2875];comp94177_c0_seq1_3 len=2891 path=[2854:0-234 3089:235-782 3637:783-1871 5994:1872-1886 4726:1887-2055 4895:2056-2067 4907:2068-2313 5153:2314-2561 5401:2562-2605 5445:2606-2855 5695:2856-2…	Haliotis_sp_Tri_61464_c0_g1_i1	271	278	yes	no	2	0.040306	117.4	67269000			2
FLEKFLTQLVSYYSIAPQNTR	AVPNVEFRFLEKFLTQ	SIAPQNTRVGLVLYGR	R	F	L	T	R	V	21	1	2517.33	Haliotis_sp_CLC_4146_c0_g1_i1;comp87152_c0_seq1_4 len=1152 path=[1:0-8 10:9-10 12:11-34 36:35-35 37:36-59 61:60-303 305:304-306 308:307-330 332:331-879 881:880-903 905:904-1151];Haliotis_sp_idb_7271_c0_g1_i1	Haliotis_sp_CLC_4146_c0_g1_i1	44	64	yes	no	3	6.3108e-08	81.016	5937600			1
FLELLLHNFK	LNETNTERFLELLLHN	ELLLHNFKCETTNPAG	R	F	L	F	K	C	10	0	1272.72	Haliotis_sp_idb_26030_c0_g1_i1;comp104856_c0_seq3_5 len=2741 path=[1:0-84 13888:85-89 91:90-97 99:98-160 162:161-169 171:170-268 270:269-319 13967:320-337 4954:338-364 9307:365-381 4998:382-452 5069:453-462 5079:463-519 5136:520-525 5142:526-600 14188:601-718 7400:719-738 5355:739-764 5381:765-802 5419:803-855 5472:856-877 5494:878-903 5520:904-907 5524:908-1002 14760:1003-1009 14767:1010-1082 14…	Haliotis_sp_idb_26030_c0_g1_i1	60	69	yes	no	2;3	0.00078422	127.76	33152000			8
FLGLESGQIHPSDVTTPEELVGVVDQPITR	VQSPDCSRFLGLESGQ	VVDQPITRDTPQDFIK	R	F	L	T	R	D	30	0	3232.66	Haliotis_sp_Tri_129603_c0_g1_i1;comp105495_c0_seq9_4 len=2286 path=[9783:0-21 1946:22-1210 3135:1211-1564 19827:1565-1565 3490:1566-1729 3654:1730-2285];comp105495_c0_seq23_4 len=2970 path=[19402:0-22 1262:23-58 19462:59-65 1305:66-160 1400:161-295 1535:296-322 19538:323-324 1565:325-335 1576:336-374 1615:375-416 1657:417-426 1667:427-437 1678:438-503 19643:504-507 1748:508-513 1754:514-548 19668…	Haliotis_sp_Tri_129603_c0_g1_i1	230	259	yes	no	3	1.1904e-21	80.729	23702000			2
FLHLIFPNVK	AIEWSWRRFLHLIFPN	HLIFPNVKWATPRS__	R	F	L	V	K	W	10	0	1226.72	Haliotis_sp_Tri_63049_c0_g1_i1	Haliotis_sp_Tri_63049_c0_g1_i1	296	305	yes	yes	2;3	0.00099866	113.66	105710000			23
FLINNLNDVVGSLLEAPGER	GDLFKRTKFLINNLND	LLEAPGERADAWYVDG	K	F	L	E	R	A	20	0	2169.14	Haliotis_sp_Tri_125905_c0_g1_i1	Haliotis_sp_Tri_125905_c0_g1_i1	410	429	yes	yes	2;3	2.0517e-33	151.41	2724200			3
FLLDDQCETYVTPYK	LEQLGIDKFLLDDQCE	ETYVTPYKGAIQRWKN	K	F	L	Y	K	G	15	0	1890.87	comp107325_c0_seq2_5 len=23389 path=[1:0-1580 1582:1581-5577 5579:5578-5617 5619:5618-5929 5931:5930-6112 52603:6113-6270 52633:6271-7110 52723:7111-7121 7123:7122-8290 8292:8291-8665 8667:8666-8898 8900:8899-9708 9710:9709-9952 52965:9953-9996 9998:9997-10275 10277:10276-10312 10314:10313-10317 10319:10318-10351 53062:10352-10415 10417:10416-10440 10442:10441-10507 10509:10508-10531 10533:10532-…	Haliotis_sp_idb_1052_c0_g1_i1	1010	1024	no	no	2	7.177e-12	132.08	18952000			4
FLLDYSLISNPTFDTK	MTVSLLKKFLLDYSLI	SNPTFDTKFMETMLKG	K	F	L	T	K	F	16	0	1872.95	Haliotis_sp_idb_7016_c0_g1_i1;comp107084_c0_seq5_1 len=2361 path=[3718:0-107 3826:108-140 15493:141-183 14611:184-188 14621:189-584 4308:585-590 4314:591-2006 5730:2007-2075 5799:2076-2093 5817:2094-2255 5979:2256-2258 5982:2259-2314 7504:2315-2360]	Haliotis_sp_idb_7016_c0_g1_i1	216	231	yes	no	2;3	2.1262e-20	135.47	28390000			5
FLLFKPNVDVR	CNPARLSKFLLFKPNV	FKPNVDVRNISSSICN	K	F	L	V	R	N	11	1	1346.77	comp107134_c0_seq1_6 len=18397 path=[18394:0-271 41822:272-289 18685:290-733 19129:734-1246 19642:1247-1905 20319:1906-5752 24166:5753-5759 24173:5760-8137 26551:8138-8156 26570:8157-11611 42906:11612-11627 30041:11628-12118 30532:12119-12149 30563:12150-13025 31439:13026-13105 43150:13106-13110 31524:13111-13111 31525:13112-13121 31535:13122-13351 31765:13352-13366 31780:13367-14416 32830:14417-…	comp107134_c0_seq1_6 len=18397 path=[18394:0-271 41822:272-289 18685:290-733 19129:734-1246 19642:1247-1905 20319:1906-5752 24166:5753-5759 24173:5760-8137 26551:8138-8156 26570:8157-11611 42906:11612-11627 30041:11628-12118 30532:12119-12149 30563:12150-13025 31439:13026-13105 43150:13106-13110 31524:13111-13111 31525:13112-13121 31535:13122-13351 31765:13352-13366 31780:13367-14416 32830:14417-…	253	263	yes	no	3	0.0061914	77.062	21097000			2
FLMSSGPER	DNIPKIDRFLMSSGPE	LMSSGPERLVQSLTNI	R	F	L	E	R	L	9	0	1022.49	comp107134_c0_seq1_6 len=18397 path=[18394:0-271 41822:272-289 18685:290-733 19129:734-1246 19642:1247-1905 20319:1906-5752 24166:5753-5759 24173:5760-8137 26551:8138-8156 26570:8157-11611 42906:11612-11627 30041:11628-12118 30532:12119-12149 30563:12150-13025 31439:13026-13105 43150:13106-13110 31524:13111-13111 31525:13112-13121 31535:13122-13351 31765:13352-13366 31780:13367-14416 32830:14417-…	comp107134_c0_seq1_6 len=18397 path=[18394:0-271 41822:272-289 18685:290-733 19129:734-1246 19642:1247-1905 20319:1906-5752 24166:5753-5759 24173:5760-8137 26551:8138-8156 26570:8157-11611 42906:11612-11627 30041:11628-12118 30532:12119-12149 30563:12150-13025 31439:13026-13105 43150:13106-13110 31524:13111-13111 31525:13112-13121 31535:13122-13351 31765:13352-13366 31780:13367-14416 32830:14417-…	3511	3519	yes	no	2	0.043294	72.325	14458000			1
FLPPLLPGESMLQSGSVPNR	FVTLVSGKFLPPLLPG	QSGSVPNRLGMGPRIP	K	F	L	N	R	L	20	0	2138.12	Haliotis_sp_Tri_6552_c0_g1_i1	Haliotis_sp_Tri_6552_c0_g1_i1	453	472	yes	yes	3	4.5968e-05	62.203	31893000	775		1
FLQLLSPSK	INACPLTKFLQLLSPS	LQLLSPSKQRSNIRVS	K	F	L	S	K	Q	9	0	1031.6	Haliotis_sp_idb_20328_c0_g1_i1;comp4971_c0_seq1_1 len=399 path=[1:0-398]	Haliotis_sp_idb_20328_c0_g1_i1	603	611	yes	no	2	0.0075919	118.71	430230000			14
FLSCSNSIPYVNECPDNLVFYPLK	PHPRDNTKFLSCSNSI	NLVFYPLKSECDYPDN	K	F	L	L	K	S	24	0	2875.36	Haliotis_sp_CLC_4146_c0_g1_i1;comp87152_c0_seq1_4 len=1152 path=[1:0-8 10:9-10 12:11-34 36:35-35 37:36-59 61:60-303 305:304-306 308:307-330 332:331-879 881:880-903 905:904-1151]	Haliotis_sp_CLC_4146_c0_g1_i1	312	335	yes	no	3	6.9213e-20	84.327	137880000			5
FLSECPYPDLFDPTSASCK	VQSGPFGRFLSECPYP	DPTSASCKDHSLVACG	R	F	L	C	K	D	19	0	2232.97	Haliotis_sp_idb_1745_c0_g1_i1;Haliotis_sp_CLC_2232_c0_g1_i1	Haliotis_sp_idb_1745_c0_g1_i1	1378	1396	yes	no	2;3	8.8991e-24	128.79	161550000			11
FLSTLPELVPTAMAGR	AINNWSNRFLSTLPEL	VPTAMAGRLTAPMGLG	R	F	L	G	R	L	16	0	1701.91	Haliotis_sp_idb_3074_c0_g1_i1	Haliotis_sp_idb_3074_c0_g1_i1	708	723	yes	yes	2;3	0.00055974	67.326	62158000	585		5
FLTQLVSYYSIAPQNTR	VEFRFLEKFLTQLVSY	SIAPQNTRVGLVLYGR	K	F	L	T	R	V	17	0	2000.04	Haliotis_sp_CLC_4146_c0_g1_i1;comp87152_c0_seq1_4 len=1152 path=[1:0-8 10:9-10 12:11-34 36:35-35 37:36-59 61:60-303 305:304-306 308:307-330 332:331-879 881:880-903 905:904-1151];Haliotis_sp_idb_7271_c0_g1_i1	Haliotis_sp_CLC_4146_c0_g1_i1	48	64	yes	no	2;3	1.1063e-29	157.11	5501000000			49
FLVNDQECLTLNGR	SVKNSKSRFLVNDQEC	ECLTLNGRGSIAKTTC	R	F	L	G	R	G	14	0	1677.81	Haliotis_sp_idb_42414_c0_g1_i1;comp34113_c0_seq1_5 len=860 path=[838:0-859]	Haliotis_sp_idb_42414_c0_g1_i1	334	347	yes	no	2;3	3.9244e-33	193.28	145270000			19
FLVNVNNGAVTVR	FASGSSDRFLVNVNNG	NNGAVTVRRSLIGESG	R	F	L	V	R	R	13	0	1401.77	Haliotis_sp_idb_1321_c0_g1_i1;comp107313_c0_seq1_1 len=23161 path=[1:0-25 27:26-687 689:688-1040 51643:1041-1124 47524:1125-1126 1128:1127-2114 2116:2115-2116 2118:2117-3775 3777:3776-4372 4374:4373-4408 4410:4409-4576 4578:4577-4644 4646:4645-4716 4718:4717-6321 6323:6322-6329 6331:6330-6457 6459:6458-7628 7630:7629-8470 8472:8471-10786 52568:10787-10788 52570:10789-10866 52600:10867-11006 52667…	Haliotis_sp_idb_1321_c0_g1_i1	1221	1233	yes	no	2	0.00017229	104.24	14920000			3
FLWGGCGGNANK	PPRPGCRRFLWGGCGG	GCGGNANKFVAEEMCH	R	F	L	N	K	F	12	0	1279.58	Haliotis_sp_Tri_21565_c0_g1_i1	Haliotis_sp_Tri_21565_c0_g1_i1	235	246	yes	yes	2	0.0010083	82.417	0			2
FMDRPAESGIVLNYDPSTNK	EGTPSKLKFMDRPAES	NYDPSTNKLEVNVFNQ	K	F	M	N	K	L	20	1	2253.07	Haliotis_sp_Tri_120377_c0_g1_i1;Haliotis_sp_Tri_120381_c0_g1_i1;Haliotis_sp_idb_13824_c0_g1_i1	Haliotis_sp_idb_13824_c0_g1_i1	148	167	no	no	3	3.1928e-06	76.329	18642000	461		1
FMFSSMHIHVGGAGAR	VPGYTDCRFMFSSMHI	HVGGAGARHGTENRVN	R	F	M	A	R	H	16	0	1703.8	Haliotis_sp_Tri_72839_c0_g1_i1	Haliotis_sp_Tri_72839_c0_g1_i1	146	161	yes	yes	4	0.00011259	69.92	18035000	779;780		1
FNALQYVTFANSTTR	SLCCPPSRFNALQYVT	TFANSTTRMRALYYIV	R	F	N	T	R	M	15	0	1731.86	Haliotis_sp_idb_40080_c0_g1_i1	Haliotis_sp_idb_40080_c0_g1_i1	16	30	yes	yes	2;3	0.00027792	87.519	66440000			8
FNFDLGDFGDVTER	YKNYYYERFNFDLGDF	DFGDVTERRALRKRLN	R	F	N	E	R	R	14	0	1630.73	Haliotis_sp_idb_5674_c0_g1_i1;comp104092_c0_seq1_6 len=3885 path=[1:0-41 43:42-242 244:243-569 11294:570-584 8268:585-585 10817:586-609 616:610-894 901:895-942 949:943-973 980:974-998 1005:999-1044 1051:1045-1069 1076:1070-1143 1150:1144-1167 1174:1168-1345 1352:1346-1667 1674:1668-1691 1698:1692-1712 1719:1713-1736 1743:1737-1760 1767:1761-1784 1791:1785-1847 8269:1848-1871 1878:1872-1997 2004:1…	Haliotis_sp_idb_5674_c0_g1_i1	461	474	yes	no	2	4.0621e-07	114.64	159300000			20
FNFDLGDFGDVTERR	YKNYYYERFNFDLGDF	FGDVTERRALRKRLNC	R	F	N	R	R	A	15	1	1786.83	Haliotis_sp_idb_5674_c0_g1_i1;comp104092_c0_seq1_6 len=3885 path=[1:0-41 43:42-242 244:243-569 11294:570-584 8268:585-585 10817:586-609 616:610-894 901:895-942 949:943-973 980:974-998 1005:999-1044 1051:1045-1069 1076:1070-1143 1150:1144-1167 1174:1168-1345 1352:1346-1667 1674:1668-1691 1698:1692-1712 1719:1713-1736 1743:1737-1760 1767:1761-1784 1791:1785-1847 8269:1848-1871 1878:1872-1997 2004:1…	Haliotis_sp_idb_5674_c0_g1_i1	461	475	yes	no	3	0.0030744	60.55	3616400			1
FNFDMGKVEDVMHSGAAFAQR	NPCLPSMRFNFDMGKV	SGAAFAQREVKIIRKK	R	F	N	Q	R	E	21	1	2356.07	Haliotis_sp_CLC_303_c0_g1_i1	Haliotis_sp_CLC_303_c0_g1_i1	550	570	yes	yes	4	1.6124e-05	61.276	3249000	398;399		1
FNFDMSDNNLSFK	REALACFRFNFDMSDN	SDNNLSFKFDMFLN__	R	F	N	F	K	F	13	0	1577.68	Haliotis_sp_Tri_85863_c0_g1_i1;comp90993_c0_seq1_2 len=1150 path=[4879:0-30 49:31-625 644:626-631 650:632-845 864:846-870 889:871-911 5272:912-917 5278:918-921 940:922-1149];comp90993_c0_seq2_3 len=557 path=[2458:0-64 5374:65-115 3217:116-138 3240:139-212 3314:213-233 3335:234-328 940:329-556]	Haliotis_sp_Tri_85863_c0_g1_i1	327	339	yes	no	2	0.00083099	90.759	8613900	184		1
FNFRSQTGSTGVR	LGDNWTIRFNFRSQTG	QTGSTGVRVLVSNSVC	R	F	N	V	R	V	13	1	1455.72	comp52297_c0_seq1_2 len=813 path=[791:0-812];Haliotis_sp_idb_10314_c0_g1_i1	comp52297_c0_seq1_2 len=813 path=[791:0-812]	103	115	yes	no	3	0.00019782	97.273	57925000			2
FNMASGSSSIR	RGSVSTDKFNMASGSS	ASGSSSIRNSGATSGS	K	F	N	I	R	N	11	0	1155.53	Haliotis_sp_idb_36583_c0_g1_i1	Haliotis_sp_idb_36583_c0_g1_i1	404	414	yes	yes	2	0.00022415	120.86	192280000	628		9
FNMIVDVR	AENQAISRFNMIVDVR	FNMIVDVRDQGLPTNR	R	F	N	V	R	D	8	0	992.511	comp106997_c0_seq1_2 len=4332 path=[9723:0-82 4463:83-220 4601:221-411 4792:412-463 15133:464-519 4900:520-521 4902:522-566 4947:567-670 5051:671-738 5119:739-839 5220:840-1190 15436:1191-1203 15449:1204-1270 15505:1271-1351 5732:1352-1356 5737:1357-1369 5750:1370-1499 8781:1500-1536 15653:1537-1630 6011:1631-1647 6028:1648-2220 6601:2221-2440 15894:2441-2472 6853:2473-2730 16006:2731-2733 16009:…	comp106997_c0_seq1_2 len=4332 path=[9723:0-82 4463:83-220 4601:221-411 4792:412-463 15133:464-519 4900:520-521 4902:522-566 4947:567-670 5051:671-738 5119:739-839 5220:840-1190 15436:1191-1203 15449:1204-1270 15505:1271-1351 5732:1352-1356 5737:1357-1369 5750:1370-1499 8781:1500-1536 15653:1537-1630 6011:1631-1647 6028:1648-2220 6601:2221-2440 15894:2441-2472 6853:2473-2730 16006:2731-2733 16009:…	1285	1292	yes	no	2	0.042627	76.064	5671200			0
FNNAIQESLTIR	EGSLETWRFNNAIQES	IQESLTIRFRFFPWIH	R	F	N	I	R	F	12	0	1404.74	Haliotis_sp_CLC_146_c0_g1_i1;Haliotis_sp_idb_13068_c0_g1_i1;Haliotis_sp_Tri_105374_c0_g1_i1	Haliotis_sp_CLC_146_c0_g1_i1	748	759	yes	no	2	7.961e-06	129.34	144790000			10
FNNFDGLR	YQELPPFRFNNFDGLR	FNNFDGLRTAFRLTNN	R	F	N	L	R	T	8	0	981.467	Haliotis_sp_Tri_130845_c0_g1_i1;Haliotis_sp_idb_813_c0_g1_i1	Haliotis_sp_Tri_130845_c0_g1_i1	75	82	yes	no	2	0.0022056	153.71	5234400000			33
FNPGTQGHLNVR	SLVLAQNRFNPGTQGH	TQGHLNVRGRVELSDQ	R	F	N	V	R	G	12	0	1338.68	Haliotis_sp_Tri_45070_c0_g1_i1	Haliotis_sp_Tri_45070_c0_g1_i1	924	935	yes	yes	3	1.3869e-05	118.28	170960000			13
FNYEYDNLR	NIVFDHYRFNYEYDNL	NYEYDNLRVRGHDIHE	R	F	N	L	R	V	9	0	1232.55	Haliotis_sp_CLC_1545_c0_g1_i1;Haliotis_sp_Tri_35761_c0_g1_i1;comp98763_c0_seq3_3 len=4694 path=[1:0-2312 2317:2313-2630 2635:2631-2638 2643:2639-3453 11360:3454-3485 3490:3486-3971 3976:3972-4028 4033:4029-4066 4071:4067-4099 4104:4100-4241 4246:4242-4257 4262:4258-4323 4328:4324-4324 4329:4325-4343 15062:4344-4361 15080:4362-4363 15082:4364-4420 15148:4421-4425 15153:4426-4427 15155:4428-4454 15…	Haliotis_sp_CLC_1545_c0_g1_i1	3202	3210	yes	no	2	0.0045242	138.98	593980000			22
FNYGGCPGNANNFQTLYECR	KRTNNCQRFNYGGCPG	FQTLYECRFQCRRTST	R	F	N	C	R	F	20	0	2381	comp84928_c0_seq1_4 len=593 path=[571:0-73 645:74-129 1852:130-130 1387:131-175 1872:176-361 933:362-413 985:414-445 1017:446-450 1022:451-592]	comp84928_c0_seq1_4 len=593 path=[571:0-73 645:74-129 1852:130-130 1387:131-175 1872:176-361 933:362-413 985:414-445 1017:446-450 1022:451-592]	138	157	yes	yes	3	1.551e-12	94.281	40229000			2
FPGGGIVTAGDGR	MQIRNDPRFPGGGIVT	IVTAGDGRDGTVVNRY	R	F	P	G	R	D	13	0	1202.6	Haliotis_sp_idb_54301_c0_g1_i1	Haliotis_sp_idb_54301_c0_g1_i1	79	91	yes	yes	2	0.0030771	84.297	129970000			11
FPGQLNADLR	SGVTTCLRFPGQLNAD	GQLNADLRKLAVNMVP	R	F	P	L	R	K	10	0	1129.59	Haliotis_sp_idb_23118_c0_g1_i1;comp109271_c0_seq1_3 len=1300 path=[1:0-1299];tr|B6RB84|B6RB84_HALDI Beta-tubulin (Fragment) OS=Haliotis discus discus PE=2 SV=1	Haliotis_sp_idb_23118_c0_g1_i1	242	251	no	no	2	0.0086083	99.34	125250000			3
FPHPDSCAMFYDCSR	CRIYNHLRFPHPDSCA	AMFYDCSRKTATATYG	R	F	P	S	R	K	15	0	1888.73	Haliotis_sp_CLC_3878_c0_g1_i1	Haliotis_sp_CLC_3878_c0_g1_i1	107	121	yes	yes	3	0.0015487	63.29	23984000	402		1
FPIDYEDPKDITGYVIPLHR	FDEIQFFRFPIDYEDP	GYVIPLHRDKDTDAIT	R	F	P	H	R	D	20	1	2387.22	Haliotis_sp_idb_16059_c0_g1_i1;comp99141_c3_seq2_1 len=1387 path=[5631:0-140 5772:141-142 5774:143-611 18717:612-616 18723:617-618 6251:619-628 6261:629-957 6590:958-1044 6677:1045-1142 6775:1143-1158 19002:1159-1241 6874:1242-1351 3241:1352-1375 19104:1376-1380 19109:1381-1386]	Haliotis_sp_idb_16059_c0_g1_i1	142	161	yes	no	4	6.6077e-05	60.949	15177000			1
FPLLTVIK	GKYCDQGKFPLLTVIK	FPLLTVIKETLGLESA	K	F	P	I	K	E	8	0	929.595	Haliotis_sp_CLC_413_c0_g1_i1;comp104237_c0_seq2_2 len=1215 path=[16513:0-1019 17533:1020-1021 17535:1022-1045 17559:1046-1214];comp104237_c0_seq3_2 len=1223 path=[16513:0-1019 17533:1020-1021 17535:1022-1045 22578:1046-1098 20526:1099-1106 18868:1107-1222];comp104237_c0_seq1_2 len=1251 path=[16513:0-1019 17533:1020-1021 17535:1022-1045 22578:1046-1098 18832:1099-1134 18868:1135-1250]	Haliotis_sp_CLC_413_c0_g1_i1	414	421	yes	no	2	0.045043	114.28	28800000			1
FPLSDGLWHDVR	VYWSLQEKFPLSDGLW	DGLWHDVRDYEHLGTS	K	F	P	V	R	D	12	0	1440.71	Haliotis_sp_idb_1397_c0_g1_i1;Haliotis_sp_Tri_34683_c0_g1_i1;comp97911_c1_seq1_4 len=1696 path=[1:0-71 73:72-102 104:103-278 280:279-320 322:321-324 326:325-345 347:346-455 4378:456-490 492:491-663 665:664-681 683:682-842 844:843-862 864:863-1274 6916:1275-1394 1396:1395-1418 1420:1419-1486 1488:1487-1498 1500:1499-1561 1563:1562-1593 1595:1594-1695]	Haliotis_sp_idb_1397_c0_g1_i1	1406	1417	no	no	3	0.006512	64.121	4691700			1
FPLTILTVR	DMTDTLDKFPLTILTV	PLTILTVRGSVTIYVS	K	F	P	V	R	G	9	0	1058.65	Haliotis_sp_idb_38838_c0_g1_i1	Haliotis_sp_idb_38838_c0_g1_i1	201	209	yes	yes	2	0.017766	103.55	74676000			1
FPLVTTDAK	NYDVGCFKFPLVTTDA	PLVTTDAKLPASIPAK	K	F	P	A	K	L	9	0	990.539	Haliotis_sp_idb_39359_c0_g1_i1;comp91520_c0_seq1_2 len=1858 path=[1836:0-405 2242:406-408 2245:409-483 2320:484-503 2340:504-533 2370:534-552 2389:553-1375 3212:1376-1409 3246:1410-1766 3603:1767-1857]	Haliotis_sp_idb_39359_c0_g1_i1	334	342	yes	no	2	0.0063247	123.35	39786000			3
FPNASVVTGFR	LDTIIKNRFPNASVVT	ASVVTGFRNRSNPMEY	R	F	P	F	R	N	11	0	1193.62	Haliotis_sp_idb_20008_c0_g1_i1;Haliotis_sp_CLC_363_c0_g1_i1	Haliotis_sp_idb_20008_c0_g1_i1	187	197	yes	no	2	0.0011509	113.22	94864000			8
FPSFPKLSPQLAR	DLNQAAGRFPSFPKLS	KLSPQLARLLLEAGLK	R	F	P	A	R	L	13	1	1486.83	Haliotis_sp_idb_7598_c0_g1_i1;Haliotis_sp_Tri_114598_c0_g1_i1;Haliotis_sp_CLC_4024_c0_g1_i1	Haliotis_sp_idb_7598_c0_g1_i1	506	518	yes	no	3	9.7993e-07	122.39	75140000			5
FPSGMADLAK	KIVPDPARFPSGMADL	SGMADLAKYMHSKGLK	R	F	P	A	K	Y	10	0	1035.51	Haliotis_sp_Tri_61154_c0_g1_i1;comp92600_c0_seq1_6 len=1641 path=[1:0-64 4356:65-74 76:75-100 102:101-118 120:119-164 166:165-170 4408:171-259 261:260-281 283:282-322 4476:323-331 3347:332-347 3363:348-395 397:396-523 525:524-542 544:543-685 687:686-705 707:706-1640]	Haliotis_sp_Tri_61154_c0_g1_i1	125	134	yes	no	2	0.034616	60.064	47929000			0
FPTAVFADPDNCAR	LIENACRRFPTAVFAD	ADPDNCARYIDCSKPY	R	F	P	A	R	Y	14	0	1579.71	Haliotis_sp_idb_1745_c0_g1_i1	Haliotis_sp_idb_1745_c0_g1_i1	1788	1801	yes	yes	2	5.6785e-09	113.25	156460000			19
FPTCANSIICSDCER	EYEQFLSKFPTCANSI	IICSDCERYYPSCAGR	K	F	P	E	R	Y	15	0	1828.75	Haliotis_sp_idb_1745_c0_g1_i1;Haliotis_sp_CLC_2232_c0_g1_i1	Haliotis_sp_idb_1745_c0_g1_i1	769	783	yes	no	2	1.6493e-26	171.46	38741000			7
FPVEGNFEDQQYVCVPSGAESVGPLFYGYDQSR	AGARTCTKFPVEGNFE	FYGYDQSRLNSQAYVY	K	F	P	S	R	L	33	0	3740.67	Haliotis_sp_Tri_31892_c0_g1_i1;comp22593_c0_seq1_3 len=735 path=[1:0-734]	Haliotis_sp_Tri_31892_c0_g1_i1	95	127	yes	no	3;4;5	2.2717e-29	81.28	1159200000			10
FQADTSVDGYQATVEYHGLPAR	ELRRALERFQADTSVD	EYHGLPARCPQPDAKV	R	F	Q	A	R	C	22	0	2424.13	tr|Q9GP18|Q9GP18_HALTU Hemocyanin (Fragment) OS=Haliotis tuberculata GN=H1 PE=4 SV=1;Haliotis_sp_CLC_1545_c0_g1_i1;Haliotis_sp_Tri_35761_c0_g1_i1;Haliotis_sp_Tri_35760_c0_g1_i1	Haliotis_sp_CLC_1545_c0_g1_i1	471	492	no	no	3	9.1612e-11	71.651	1999600			1
FQAEMAAFK	EMRLNMQRFQAEMAAF	QAEMAAFKRRMAQLGQ	R	F	Q	F	K	R	9	0	1041.5	comp95780_c0_seq2_4 len=1153 path=[1151:0-87 1239:88-94 1246:95-227 1379:228-261 1413:262-298 4581:299-405 4649:406-435 3988:436-472 1620:473-475 1623:476-577 1725:578-611 1759:612-649 1797:650-695 1843:696-715 4790:716-768 2726:769-830 3266:831-845 1993:846-859 2007:860-917 2065:918-941 2089:942-967 2846:968-996 2168:997-1033 2205:1034-1057 2229:1058-1152]	comp95780_c0_seq2_4 len=1153 path=[1151:0-87 1239:88-94 1246:95-227 1379:228-261 1413:262-298 4581:299-405 4649:406-435 3988:436-472 1620:473-475 1623:476-577 1725:578-611 1759:612-649 1797:650-695 1843:696-715 4790:716-768 2726:769-830 3266:831-845 1993:846-859 2007:860-917 2065:918-941 2089:942-967 2846:968-996 2168:997-1033 2205:1034-1057 2229:1058-1152]	136	144	yes	yes	2	0.012805	93.178	31587000			2
FQAEMAAFNR	VMRLNMQRFQAEMAAF	AEMAAFNRQMSQLGHN	R	F	Q	N	R	Q	10	0	1183.54	Haliotis_sp_Tri_81308_c0_g1_i1	Haliotis_sp_Tri_81308_c0_g1_i1	155	164	yes	yes	2	0.00021851	140.45	236500000	791		12
FQAYNPEP	KYISSQRKFQAYNPEP	FQAYNPEP________	K	F	Q	E	P	-	8	0	964.429	Haliotis_sp_idb_27355_c0_g1_i1;comp30184_c0_seq1_4 len=604 path=[582:0-603]	Haliotis_sp_idb_27355_c0_g1_i1	573	580	yes	yes	1	0.032194	108.09	841810000			0
FQITLPHHLTFIK	TTDGDKIRFQITLPHH	PHHLTFIKCRRLAVRG	R	F	Q	I	K	C	13	0	1593.9	Haliotis_sp_idb_1397_c0_g1_i1;Haliotis_sp_Tri_34683_c0_g1_i1;comp97911_c1_seq1_4 len=1696 path=[1:0-71 73:72-102 104:103-278 280:279-320 322:321-324 326:325-345 347:346-455 4378:456-490 492:491-663 665:664-681 683:682-842 844:843-862 864:863-1274 6916:1275-1394 1396:1395-1418 1420:1419-1486 1488:1487-1498 1500:1499-1561 1563:1562-1593 1595:1594-1695]	Haliotis_sp_idb_1397_c0_g1_i1	1547	1559	no	no	3;4	0.00023502	90.412	81451000			13
FQQFIPGTGWK	PYKGDNRKFQQFIPGT	FIPGTGWKTMSCAVGT	K	F	Q	W	K	T	11	0	1307.67	Haliotis_sp_CLC_4_c0_g1_i1;Haliotis_sp_Tri_11338_c0_g1_i1	Haliotis_sp_CLC_4_c0_g1_i1	36	46	yes	no	2	1.4472e-05	138.99	4460600000			36
FQTVSAQEIGTYCAFNPTK	VTTTSAPRFQTVSAQE	YCAFNPTKVAAHPDSC	R	F	Q	T	K	V	19	0	2161.01	Haliotis_sp_idb_1745_c0_g1_i1;Haliotis_sp_CLC_2232_c0_g1_i1	Haliotis_sp_idb_1745_c0_g1_i1	1179	1197	yes	no	2;3	2.5364e-39	161.08	154260000			15
FQVTSEQVAGTSTYR	EPRGYENRFQVTSEQV	VAGTSTYRGRLQLLQP	R	F	Q	Y	R	G	15	0	1672.81	comp106997_c0_seq1_2 len=4332 path=[9723:0-82 4463:83-220 4601:221-411 4792:412-463 15133:464-519 4900:520-521 4902:522-566 4947:567-670 5051:671-738 5119:739-839 5220:840-1190 15436:1191-1203 15449:1204-1270 15505:1271-1351 5732:1352-1356 5737:1357-1369 5750:1370-1499 8781:1500-1536 15653:1537-1630 6011:1631-1647 6028:1648-2220 6601:2221-2440 15894:2441-2472 6853:2473-2730 16006:2731-2733 16009:…	comp106997_c0_seq1_2 len=4332 path=[9723:0-82 4463:83-220 4601:221-411 4792:412-463 15133:464-519 4900:520-521 4902:522-566 4947:567-670 5051:671-738 5119:739-839 5220:840-1190 15436:1191-1203 15449:1204-1270 15505:1271-1351 5732:1352-1356 5737:1357-1369 5750:1370-1499 8781:1500-1536 15653:1537-1630 6011:1631-1647 6028:1648-2220 6601:2221-2440 15894:2441-2472 6853:2473-2730 16006:2731-2733 16009:…	399	413	yes	no	2	0.00088836	79.652	13528000			1
FQVVGDDLLVTNPK	TKFTGSVKFQVVGDDL	DLLVTNPKRVQKGIDI	K	F	Q	P	K	R	14	0	1543.82	Haliotis_sp_Tri_41297_c0_g1_i1;comp85374_c0_seq1_2 len=2398 path=[2376:0-114 2491:115-316 5523:317-323 5530:324-457 2834:458-1083 3460:1084-2397];comp85374_c0_seq2_2 len=2116 path=[5023:0-175 2834:176-801 3460:802-2115]	Haliotis_sp_Tri_41297_c0_g1_i1	346	359	yes	no	2	0.00044047	92.939	143080000			22
FQVVIPNDIITAIDTPGFVVYNR	TEADKSCRFQVVIPND	PGFVVYNRIMHIQHQG	R	F	Q	N	R	I	23	0	2590.38	Haliotis_sp_Tri_29101_c0_g1_i1;Haliotis_sp_CLC_652_c0_g1_i1	Haliotis_sp_Tri_29101_c0_g1_i1	257	279	yes	no	3	1.0002e-15	93.804	52617000			3
FRDGLAVLGTFFDIAR	GSLSNAMRFRDGLAVL	GTFFDIARENPYFRPI	R	F	R	A	R	E	16	1	1796.96	Haliotis_sp_Tri_130845_c0_g1_i1;Haliotis_sp_idb_813_c0_g1_i1	Haliotis_sp_Tri_130845_c0_g1_i1	161	176	yes	no	2;3	5.3201e-31	171.98	485400000			34
FRPTSDEITEESVR	SLKEDMTKFRPTSDEI	EITEESVRSFVQSFVD	K	F	R	V	R	S	14	1	1664.8	Haliotis_sp_idb_34907_c0_g1_i1;comp96713_c3_seq4_2 len=1246 path=[18995:0-132 19128:133-225 1019:226-251 25:252-295 69:296-306 80:307-875 22586:876-878 652:879-1245];Haliotis_sp_Tri_46701_c0_g1_i1	Haliotis_sp_idb_34907_c0_g1_i1	370	383	yes	no	3	0.00047757	82.925	137450000			6
FSAFQDVTSSNSTAIFR	TICCPPSRFSAFQDVT	SNSTAIFRGLYYFVWD	R	F	S	F	R	G	17	0	1876.9	Haliotis_sp_idb_52687_c0_g1_i1	Haliotis_sp_idb_52687_c0_g1_i1	55	71	yes	yes	2;3	2.5768e-09	112.34	80551000			8
FSAVFTNQNPK	CMVYRKPRFSAVFTNQ	VFTNQNPKQWIFVPEL	R	F	S	P	K	Q	11	0	1251.62	comp103936_c0_seq2_3 len=3060 path=[1:0-115 119:116-139 143:140-484 8891:485-504 508:505-514 518:515-520 524:521-687 691:688-695 699:696-1358 9049:1359-1722 6570:1723-1741 1745:1742-2145 9191:2146-2166 2170:2167-2206 6155:2207-2228 2232:2229-2230 2234:2231-2340 9273:2341-2348 9281:2349-2352 9285:2353-2374 9325:2375-2375 9308:2376-2390 9323:2391-2394 2402:2395-2491 9424:2492-2498 9431:2499-2520 25…	comp103936_c0_seq2_3 len=3060 path=[1:0-115 119:116-139 143:140-484 8891:485-504 508:505-514 518:515-520 524:521-687 691:688-695 699:696-1358 9049:1359-1722 6570:1723-1741 1745:1742-2145 9191:2146-2166 2170:2167-2206 6155:2207-2228 2232:2229-2230 2234:2231-2340 9273:2341-2348 9281:2349-2352 9285:2353-2374 9325:2375-2375 9308:2376-2390 9323:2391-2394 2402:2395-2491 9424:2492-2498 9431:2499-2520 25…	661	671	yes	no	2	0.016658	70.728	0			1
FSCSVERPGSSSYLFFQSFR	SMNADNTKFSCSVERP	YLFFQSFRLMVGGVQA	K	F	S	F	R	L	20	1	2387.1	comp81210_c0_seq1_1 len=907 path=[885:0-224 1110:225-266 1152:267-293 1179:294-700 1586:701-906];Haliotis_sp_Tri_86153_c0_g1_i1	comp81210_c0_seq1_1 len=907 path=[885:0-224 1110:225-266 1152:267-293 1179:294-700 1586:701-906]	104	123	yes	no	3	3.2416e-05	67.227	5696800			1
FSDPTNCAR	CLANPSARFSDPTNCA	SDPTNCARYYDCTMKV	R	F	S	A	R	Y	9	0	1066.45	Haliotis_sp_idb_982_c0_g1_i1	Haliotis_sp_idb_982_c0_g1_i1	248	256	yes	yes	2	0.00047463	155.07	52975000			11
FSEMVALKK	AHTTDLAKFSEMVALK	SEMVALKKVNPNLKVL	K	F	S	K	K	V	9	1	1051.57	comp99505_c0_seq1_5 len=2162 path=[2140:0-311 6103:312-326 2467:327-333 2474:334-390 2531:391-431 2572:432-476 2617:477-516 2657:517-535 2676:536-559 2700:560-569 2710:570-635 6210:636-645 2786:646-1182 3323:1183-1192 3333:1193-1315 3456:1316-1363 3504:1364-1382 6284:1383-1701 3842:1702-1726 3867:1727-1782 5164:1783-1783 3924:1784-1823 3964:1824-1856 3997:1857-1911 4052:1912-1936 4077:1937-2003 4…	comp99505_c0_seq1_5 len=2162 path=[2140:0-311 6103:312-326 2467:327-333 2474:334-390 2531:391-431 2572:432-476 2617:477-516 2657:517-535 2676:536-559 2700:560-569 2710:570-635 6210:636-645 2786:646-1182 3323:1183-1192 3333:1193-1315 3456:1316-1363 3504:1364-1382 6284:1383-1701 3842:1702-1726 3867:1727-1782 5164:1783-1783 3924:1784-1823 3964:1824-1856 3997:1857-1911 4052:1912-1936 4077:1937-2003 4…	115	123	yes	no	3	0.015858	72.607	9309600			1
FSGFQHPQQHQPSNR	GFPQPSNRFSGFQHPQ	QQHQPSNRQGFQPPHH	R	F	S	N	R	Q	15	0	1793.83	Haliotis_sp_idb_20009_c0_g1_i1;Haliotis_sp_idb_20008_c0_g1_i1	Haliotis_sp_idb_20008_c0_g1_i1	52	66	no	no	2;3;4	2.2941e-27	174.52	12636000000			54
FSGSFDFPCQSPCMDFVEVR	NNTAITIRFSGSFDFP	CMDFVEVRFTDLARTG	R	F	S	V	R	F	20	0	2411	Haliotis_sp_CLC_3466_c0_g1_i1;comp16849_c0_seq2_2 len=1627 path=[1605:0-1454 3060:1455-1626]	Haliotis_sp_CLC_3466_c0_g1_i1	449	468	yes	no	3	7.0784e-17	113.54	3814800	401		2
FSHCILGPCPPPRPECVPQVK	PNMACKVRFSHCILGP	PECVPQVKLGVCPVES	R	F	S	V	K	L	21	1	2474.2	Haliotis_sp_Tri_121805_c0_g1_i1;Haliotis_sp_idb_7323_c0_g1_i1	Haliotis_sp_Tri_121805_c0_g1_i1	50	70	yes	no	3;4	9.2384e-06	72.359	24624000			3
FSLTDHFVSK	FTGAAVGKFSLTDHFV	LTDHFVSKVNPSGIQL	K	F	S	S	K	V	10	0	1179.59	Haliotis_sp_Tri_61154_c0_g1_i1;comp92600_c0_seq1_6 len=1641 path=[1:0-64 4356:65-74 76:75-100 102:101-118 120:119-164 166:165-170 4408:171-259 261:260-281 283:282-322 4476:323-331 3347:332-347 3363:348-395 397:396-523 525:524-542 544:543-685 687:686-705 707:706-1640]	Haliotis_sp_Tri_61154_c0_g1_i1	403	412	yes	no	2;3	0.00095629	99.283	95409000			13
FSMTQSFSMK	RREVYLPKFSMTQSFS	MTQSFSMKSALQKFGI	K	F	S	M	K	S	10	0	1192.53	Haliotis_sp_idb_22405_c0_g1_i1;comp99282_c0_seq1_3 len=1955 path=[1:0-70 72:71-123 125:124-130 132:131-624 5781:625-632 634:633-738 740:739-761 763:762-851 853:852-871 873:872-925 927:926-927 929:928-1007 1009:1008-1029 1031:1030-1300 6026:1301-1321 1325:1322-1333 1337:1334-1578 1582:1579-1608 1613:1609-1763 1768:1764-1806 1811:1807-1831 6183:1832-1891 1896:1892-1954]	Haliotis_sp_idb_22405_c0_g1_i1	375	384	yes	no	2	0.0065072	79.659	12891000	252;253		1
FSPSCLNMELIAR	PTSQTCVRFSPSCLNM	LNMELIARRYCRIYNH	R	F	S	A	R	R	13	0	1536.74	Haliotis_sp_CLC_3878_c0_g1_i1	Haliotis_sp_CLC_3878_c0_g1_i1	84	96	yes	yes	2	1.45e-05	110.38	255610000	403		22
FSPVPDPATELPIK	KIQLQGFKFSPVPDPA	PATELPIKVGILMCTM	K	F	S	I	K	V	14	0	1509.81	comp100163_c2_seq1_3 len=3661 path=[6689:0-1864 8554:1865-2809 11971:2810-2817 11979:2818-2821 9511:2822-3036 9726:3037-3044 9734:3045-3326 10016:3327-3660];Haliotis_sp_idb_3766_c0_g1_i1	comp100163_c2_seq1_3 len=3661 path=[6689:0-1864 8554:1865-2809 11971:2810-2817 11979:2818-2821 9511:2822-3036 9726:3037-3044 9734:3045-3326 10016:3327-3660]	998	1011	yes	no	2	0.00067667	89.231	117070000			9
FSSNQANALTEEQYR	FTATQMSRFSSNQANA	ALTEEQYRHLSAGQKE	R	F	S	Y	R	H	15	0	1756.8	Haliotis_sp_idb_5896_c0_g1_i1	Haliotis_sp_idb_5896_c0_g1_i1	1190	1204	yes	yes	2	5.5163e-07	110.97	12867000			3
FSTNFTDLFEK	KPSPVAQRFSTNFTDL	NFTDLFEKLVPLAVHD	R	F	S	E	K	L	11	0	1347.63	Haliotis_sp_Tri_37898_c0_g1_i1;Haliotis_sp_Tri_37900_c0_g1_i1;comp100651_c0_seq8_6 len=4069 path=[10844:0-565 11410:566-602 11447:603-678 11523:679-681 11526:682-892 11737:893-911 11756:912-964 11809:965-1187 12032:1188-1189 12034:1190-1268 19436:1269-1269 12114:1270-1280 12125:1281-1392 15669:1393-1478 12357:1479-1632 6764:1633-1730 6862:1731-1731 6863:1732-3012 8144:3013-4068];comp100651_c0_seq…	Haliotis_sp_Tri_37898_c0_g1_i1	348	358	yes	no	2	0.039303	70.089	12537000			1
FSTTPDAASGAR	GDTLEVAKFSTTPDAA	PDAASGARTDRRVKYD	K	F	S	A	R	T	12	0	1179.55	Haliotis_sp_idb_2023_c0_g1_i1;Haliotis_sp_CLC_2607_c0_g1_i1;Haliotis_sp_idb_2021_c0_g1_i1	Haliotis_sp_idb_2023_c0_g1_i1	166	177	yes	no	2	0.019753	69.03	36037000			2
FSVSPVVR	AHNLKVMKFSVSPVVR	FSVSPVVRVAVECKNP	K	F	S	V	R	V	8	0	889.502	Haliotis_sp_idb_10555_c0_g1_i1;comp94035_c1_seq3_6 len=3615 path=[11239:0-99 13280:100-626 1894:627-651 1919:652-690 2458:691-1155 2923:1156-1381 3149:1382-3550 5318:3551-3569 20316:3570-3575 20322:3576-3583 5351:3584-3614];comp94035_c1_seq7_6 len=5556 path=[11239:0-99 11339:100-1321 12561:1322-2040 13280:2041-2567 1894:2568-2592 1919:2593-2631 2458:2632-3096 2923:3097-3322 3149:3323-5491 5318:54…	Haliotis_sp_idb_10555_c0_g1_i1	522	529	no	no	2	0.039805	117.72	75418000			3
FSYDTYVPEEILEEIR	VKNSTIEKFSYDTYVP	EEILEEIRQENFGNEE	K	F	S	I	R	Q	16	0	2001.96	Haliotis_sp_idb_26277_c0_g1_i1;comp96136_c0_seq5_5 len=3090 path=[1:0-417 419:418-420 422:421-1744 1746:1745-2463 2465:2464-2631 10180:2632-2772 12595:2773-2790 8923:2791-2814 12621:2815-3089];comp96136_c0_seq3_5 len=3248 path=[1:0-417 419:418-420 422:421-1744 1746:1745-2463 2465:2464-2631 2633:2632-3247]	Haliotis_sp_idb_26277_c0_g1_i1	80	95	yes	no	2	0.00010389	83.54	2961900			1
FSYGGCEGNANNFK	KRTNRCQRFSYGGCEG	EGNANNFKTLYECRFQ	R	F	S	F	K	T	14	0	1563.64	Haliotis_sp_CLC_148_c0_g1_i1	Haliotis_sp_CLC_148_c0_g1_i1	110	123	no	no	2;3	1.8707e-31	204.48	2817400000			36
FSYYYGNFGSK	GTANIHIRFSYYYGNF	YYGNFGSKKNPFIRKR	R	F	S	S	K	K	11	0	1331.58	comp101644_c1_seq1_1 len=1326 path=[6320:0-664 6985:665-668 6989:669-1293 7614:1294-1325]	comp101644_c1_seq1_1 len=1326 path=[6320:0-664 6985:665-668 6989:669-1293 7614:1294-1325]	310	320	no	no	2	8.0378e-06	141.71	611230000			16
FTASAGIQVVGDDLTVTNPK	DDWGAWQKFTASAGIQ	DLTVTNPKRIAKAASE	K	F	T	P	K	R	20	0	2032.05	comp80185_c0_seq1_5 len=1716 path=[1:0-517 519:518-558 3443:559-568 570:569-864 866:865-889 891:890-1715]	comp80185_c0_seq1_5 len=1716 path=[1:0-517 519:518-558 3443:559-568 570:569-864 866:865-889 891:890-1715]	340	359	yes	yes	3	4.5675e-14	107.72	1388300			2
FTAVDTNVVLK	LWNKHTYRFTAVDTNV	VDTNVVLKISSSSRMM	R	F	T	L	K	I	11	0	1205.67	Haliotis_sp_idb_1397_c0_g1_i1;Haliotis_sp_Tri_34683_c0_g1_i1	Haliotis_sp_idb_1397_c0_g1_i1	2944	2954	no	no	2	0.0047519	92.866	185710000			8
FTDVGSVEHVTLHSLNLQAGR	AGGEDVVKFTDVGSVE	SLNLQAGRTYYASVKA	K	F	T	G	R	T	21	0	2279.17	comp104383_c0_seq1_2 len=2832 path=[1:0-9 11:10-58 60:59-85 87:86-137 139:138-202 204:203-407 5642:408-433 435:434-797 8779:798-809 811:810-816 818:817-984 5968:985-990 992:991-1018 8870:1019-1193 5836:1194-1212 1214:1213-1310 8980:1311-1380 1382:1381-1402 1404:1403-1499 1501:1500-1521 1523:1522-1537 1539:1538-1738 6918:1739-1751 1753:1752-1760 1762:1761-1947 1949:1948-2009 2011:2010-2317 2319:23…	comp104383_c0_seq1_2 len=2832 path=[1:0-9 11:10-58 60:59-85 87:86-137 139:138-202 204:203-407 5642:408-433 435:434-797 8779:798-809 811:810-816 818:817-984 5968:985-990 992:991-1018 8870:1019-1193 5836:1194-1212 1214:1213-1310 8980:1311-1380 1382:1381-1402 1404:1403-1499 1501:1500-1521 1523:1522-1537 1539:1538-1738 6918:1739-1751 1753:1752-1760 1762:1761-1947 1949:1948-2009 2011:2010-2317 2319:23…	76	96	yes	yes	3;4	3.9353e-24	117.37	167040000			14
FTFFTTWGK	APPPASDKFTFFTTWG	TFFTTWGKVHLYILRS	K	F	T	G	K	V	9	0	1133.55	Haliotis_sp_idb_59441_c0_g1_i1	Haliotis_sp_idb_59441_c0_g1_i1	192	200	yes	yes	2	0.0056647	126.07	72217000			7
FTFTAPESIEK	STTDQLNKFTFTAPES	TAPESIEKGNDHRLNV	K	F	T	E	K	G	11	0	1268.63	Haliotis_sp_idb_19812_c0_g1_i1;Haliotis_sp_CLC_9568_c0_g1_i1;Haliotis_sp_idb_19811_c0_g1_i1;comp87710_c0_seq1_1 len=729 path=[707:0-40 748:41-59 767:60-166 3060:167-198 906:199-228 936:229-230 938:231-316 3800:317-333 3817:334-453 1161:454-512 1220:513-653 1361:654-728]	Haliotis_sp_idb_19812_c0_g1_i1	109	119	yes	no	2	0.00010971	125.72	100290000			8
FTGSAQSVLER	QSGGLSSRFTGSAQSV	SAQSVLERGTNSLSQG	R	F	T	E	R	G	11	0	1193.6	Haliotis_sp_idb_3591_c0_g1_i1	Haliotis_sp_idb_3591_c0_g1_i1	507	517	yes	yes	2	1.6735e-05	147.91	309870000			19
FTHEVSTQLLHEK	DDHGVVEKFTHEVSTQ	STQLLHEKANVNFLTA	K	F	T	E	K	A	13	0	1567.8	Haliotis_sp_Tri_88331_c0_g1_i1;comp101550_c1_seq1_3 len=2684 path=[2888:0-1014 3903:1015-1703 15176:1704-1706 4595:1707-1802 4691:1803-1898 15270:1899-1899 4788:1900-1901 4790:1902-2034 4923:2035-2062 10588:2063-2111 5000:2112-2247 5136:2248-2262 5151:2263-2395 5284:2396-2405 5294:2406-2560 5449:2561-2590 5479:2591-2683]	Haliotis_sp_Tri_88331_c0_g1_i1	304	316	yes	no	4	0.0010301	73.927	31287000			1
FTHPLHHIGK	FLTADGSKFTHPLHHI	HPLHHIGKTLSDLPVL	K	F	T	G	K	T	10	0	1185.64	Haliotis_sp_Tri_88331_c0_g1_i1;comp101550_c1_seq1_3 len=2684 path=[2888:0-1014 3903:1015-1703 15176:1704-1706 4595:1707-1802 4691:1803-1898 15270:1899-1899 4788:1900-1901 4790:1902-2034 4923:2035-2062 10588:2063-2111 5000:2112-2247 5136:2248-2262 5151:2263-2395 5284:2396-2405 5294:2406-2560 5449:2561-2590 5479:2591-2683]	Haliotis_sp_Tri_88331_c0_g1_i1	329	338	yes	no	3	0.002827	85.355	6347700			4
FTLINSVK	NNLCGGGRFTLINSVK	FTLINSVKNRLLDATV	R	F	T	V	K	N	8	0	920.533	Haliotis_sp_idb_53451_c0_g1_i1	Haliotis_sp_idb_53451_c0_g1_i1	73	80	yes	yes	2	0.014531	152.63	101000000			4
FTNCVDCGR	INRVVIHRFTNCVDCG	TNCVDCGRYIHDLRVE	R	F	T	G	R	Y	9	0	1127.45	Haliotis_sp_idb_982_c0_g1_i1	Haliotis_sp_idb_982_c0_g1_i1	1883	1891	yes	yes	2	4.9962e-06	155.42	18177000			4
FTPEFQNQPYIR	DVTIKRDRFTPEFQNQ	FQNQPYIRNNFPYRSN	R	F	T	I	R	N	12	0	1538.75	comp107313_c0_seq1_3 len=23161 path=[1:0-25 27:26-687 689:688-1040 51643:1041-1124 47524:1125-1126 1128:1127-2114 2116:2115-2116 2118:2117-3775 3777:3776-4372 4374:4373-4408 4410:4409-4576 4578:4577-4644 4646:4645-4716 4718:4717-6321 6323:6322-6329 6331:6330-6457 6459:6458-7628 7630:7629-8470 8472:8471-10786 52568:10787-10788 52570:10789-10866 52600:10867-11006 52667:11007-11015 11017:11016-11017…	comp107313_c0_seq1_3 len=23161 path=[1:0-25 27:26-687 689:688-1040 51643:1041-1124 47524:1125-1126 1128:1127-2114 2116:2115-2116 2118:2117-3775 3777:3776-4372 4374:4373-4408 4410:4409-4576 4578:4577-4644 4646:4645-4716 4718:4717-6321 6323:6322-6329 6331:6330-6457 6459:6458-7628 7630:7629-8470 8472:8471-10786 52568:10787-10788 52570:10789-10866 52600:10867-11006 52667:11007-11015 11017:11016-11017…	3388	3399	no	no	2	0.0051219	85.813	19847000			3
FTPGTFTNQIQAAFR	GATPIAGRFTPGTFTN	NQIQAAFREPRLLVVT	R	F	T	F	R	E	15	0	1697.85	comp48021_c0_seq1_2 len=1014 path=[1:0-822 824:823-1013];Haliotis_sp_idb_46813_c0_g1_i1;tr|B6RB17|B6RB17_HALDI 40S ribosomal protein SA OS=Haliotis discus discus PE=2 SV=1;Haliotis_sp_CLC_41_c0_g1_i1;comp24944_c0_seq1_5 len=1291 path=[1269:0-704 1974:705-1290];comp24944_c0_seq2_6 len=1382 path=[2537:0-795 1974:796-1381]	tr|B6RB17|B6RB17_HALDI 40S ribosomal protein SA OS=Haliotis discus discus PE=2 SV=1	123	137	no	no	2	0.00011826	98.253	799130			1
FTPNQLNEIR	EEDNAYVKFTPNQLNE	PNQLNEIRKVSLSRVV	K	F	T	I	R	K	10	0	1230.64	Haliotis_sp_idb_19812_c0_g1_i1;Haliotis_sp_idb_19814_c0_g1_i1;Haliotis_sp_idb_19811_c0_g1_i1;Haliotis_sp_Tri_18754_c0_g1_i1;Haliotis_sp_idb_19813_c0_g1_i1;comp103815_c0_seq1_5 len=2215 path=[1:0-64 12949:65-71 12956:72-88 90:89-114 14038:115-115 12985:116-131 13002:132-249 251:250-273 275:274-278 280:279-743 745:744-767 769:768-799 801:800-882 884:883-907 909:908-945 8130:946-958 13282:959-1040 7…	Haliotis_sp_idb_19812_c0_g1_i1	692	701	yes	no	2	0.0043826	105.98	105650000			13
FTQTSMEEVDER	SSMHFFQRFTQTSMEE	SMEEVDERDCRRLEWV	R	F	T	E	R	D	12	0	1470.63	Haliotis_sp_idb_12126_c0_g1_i1	Haliotis_sp_idb_12126_c0_g1_i1	211	222	yes	yes	2	5.029e-05	115.57	8070200	442		1
FTVATNCAQYHDCSK	CTQNPAAKFTVATNCA	AQYHDCSKQVHHMQLD	K	F	T	S	K	Q	15	0	1800.76	Haliotis_sp_idb_30843_c0_g1_i1	Haliotis_sp_idb_30843_c0_g1_i1	243	257	yes	yes	3	2.2506e-18	151.07	225500000			14
FTVFTTWGK	APPPASDKFTVFTTWG	TVFTTWGKVHLYILRS	K	F	T	G	K	V	9	0	1085.55	Haliotis_sp_idb_27788_c0_g1_i1;sp|P86725|UP6_HALAI Uncharacterized protein 6 OS=Haliotis asinina PE=1 SV=1	Haliotis_sp_idb_27788_c0_g1_i1	206	214	yes	no	2	0.0056647	126.07	1101000000			18
FTVQAVDNGSPR	AGTPNFFRFTVQAVDN	AVDNGSPRRTSQIFVY	R	F	T	P	R	R	12	0	1289.64	comp107313_c0_seq1_3 len=23161 path=[1:0-25 27:26-687 689:688-1040 51643:1041-1124 47524:1125-1126 1128:1127-2114 2116:2115-2116 2118:2117-3775 3777:3776-4372 4374:4373-4408 4410:4409-4576 4578:4577-4644 4646:4645-4716 4718:4717-6321 6323:6322-6329 6331:6330-6457 6459:6458-7628 7630:7629-8470 8472:8471-10786 52568:10787-10788 52570:10789-10866 52600:10867-11006 52667:11007-11015 11017:11016-11017…	comp107313_c0_seq1_3 len=23161 path=[1:0-25 27:26-687 689:688-1040 51643:1041-1124 47524:1125-1126 1128:1127-2114 2116:2115-2116 2118:2117-3775 3777:3776-4372 4374:4373-4408 4410:4409-4576 4578:4577-4644 4646:4645-4716 4718:4717-6321 6323:6322-6329 6331:6330-6457 6459:6458-7628 7630:7629-8470 8472:8471-10786 52568:10787-10788 52570:10789-10866 52600:10867-11006 52667:11007-11015 11017:11016-11017…	4833	4844	yes	no	2	0.022787	68.676	3361900			0
FTVVEPAGIDQITISSLSPGDK	NAETFNDKFTVVEPAG	SSLSPGDKIYSLTEVT	K	F	T	D	K	I	22	0	2273.18	comp49086_c0_seq1_6 len=655 path=[653:0-32 686:33-654];Haliotis_sp_idb_68755_c0_g1_i1	comp49086_c0_seq1_6 len=655 path=[653:0-32 686:33-654]	119	140	yes	no	2;3	2.1764e-08	84.946	22446000			4
FVACSSGIK	QHCTDCYKFVACSSGI	VACSSGIKYDMPCAAT	K	F	V	I	K	Y	9	0	967.48	comp22563_c0_seq1_3 len=1128 path=[1106:0-1127];Haliotis_sp_idb_54309_c0_g1_i1	comp22563_c0_seq1_3 len=1128 path=[1106:0-1127]	206	214	no	no	2	0.030229	93.178	113490000			1
FVAEEMCHFK	GCGGNANKFVAEEMCH	AEEMCHFKCGGADYPE	K	F	V	F	K	C	10	0	1296.56	Haliotis_sp_Tri_21565_c0_g1_i1	Haliotis_sp_Tri_21565_c0_g1_i1	247	256	yes	yes	2;3	0.00052747	125.71	154510000	755		15
FVDSHELEFECK	VINFDAFKFVDSHELE	HELEFECKVRTCKEGD	K	F	V	C	K	V	12	0	1538.67	Haliotis_sp_idb_18575_c0_g1_i1;Haliotis_sp_CLC_3307_c0_g1_i1	Haliotis_sp_idb_18575_c0_g1_i1	325	336	yes	no	2;3	5.514e-13	184.1	1125900000			40
FVDSPFINETPK	ANSSCTIKFVDSPFIN	PFINETPKGSTLSSRV	K	F	V	P	K	G	12	0	1392.69	Haliotis_sp_CLC_9241_c0_g1_i1;comp103563_c0_seq8_1 len=2699 path=[4547:0-732 5280:733-1338 5886:1339-1473 6021:1474-1583 6131:1584-1607 6155:1608-1710 6258:1711-2698];comp103563_c0_seq7_1 len=3092 path=[4547:0-732 5280:733-1338 15900:1339-1731 5886:1732-1866 6021:1867-1976 6131:1977-2000 6155:2001-2103 6258:2104-3091];comp103563_c0_seq3_1 len=1292 path=[18185:0-303 6258:304-1291];comp103563_c0_se…	Haliotis_sp_CLC_9241_c0_g1_i1	631	642	yes	no	2	0.0056073	86.772	9948500			1
FVDTSDLLAPTDDGTDSQVFITK	LLGPIVEKFVDTSDLL	DSQVFITKSYDATTHF	K	F	V	T	K	S	23	0	2484.19	Haliotis_sp_Tri_100026_c0_g1_i1;comp90707_c0_seq1_2 len=3314 path=[3292:0-2269 5562:2270-2411 5704:2412-2719 6012:2720-3313]	Haliotis_sp_Tri_100026_c0_g1_i1	380	402	yes	no	2	1.4272e-06	63.606	2308000			1
FVFDVFQFATDR	SNGIKMEKFVFDVFQF	VFQFATDRNFAVWDVL	K	F	V	D	R	N	12	0	1490.72	comp100424_c4_seq2_5 len=2107 path=[9433:0-790 21894:791-934 22038:935-1683 22787:1684-2106]	comp100424_c4_seq2_5 len=2107 path=[9433:0-790 21894:791-934 22038:935-1683 22787:1684-2106]	430	441	yes	yes	2	0.02835	66.989	6363000			1
FVGLMAMIDPPR	NFPITGLRFVGLMAMI	MAMIDPPRAAVPDAVG	R	F	V	P	R	A	12	0	1345.69	Haliotis_sp_Tri_91277_c0_g1_i1;comp95743_c0_seq1_6 len=5098 path=[5078:0-84 5164:85-530 5610:531-550 5630:551-778 5858:779-851 5931:852-866 5946:867-921 6002:922-3952 9033:3953-3968 9049:3969-5097]	Haliotis_sp_Tri_91277_c0_g1_i1	594	605	yes	no	2	0.002811	80.69	45471000	221;222		9
FVGTTKVIYDYK	SGDRSNNKFVGTTKVI	TKVIYDYKKGVAYNID	K	F	V	Y	K	K	12	1	1432.76	Haliotis_sp_Tri_31898_c0_g1_i1;Haliotis_sp_idb_24481_c0_g1_i1	Haliotis_sp_Tri_31898_c0_g1_i1	67	78	yes	no	2;3	1.412e-14	164.64	883590000			31
FVGTTKVIYDYKK	SGDRSNNKFVGTTKVI	KVIYDYKKGVAYNIDA	K	F	V	K	K	G	13	2	1560.86	Haliotis_sp_Tri_31898_c0_g1_i1;Haliotis_sp_idb_24481_c0_g1_i1	Haliotis_sp_Tri_31898_c0_g1_i1	67	79	yes	no	4	0.0038017	65.043	2313900			1
FVGTTKVIYDYR	TGDRNNRKFVGTTKVI	TKVIYDYRKRIGYNID	K	F	V	Y	R	K	12	1	1460.77	Haliotis_sp_idb_22001_c0_g1_i1;Haliotis_sp_idb_22004_c0_g1_i1	Haliotis_sp_idb_22001_c0_g1_i1	98	109	no	no	2;3	1.8228e-11	158.58	989940000			25
FVIKPIDK	NISFNDKKFVIKPIDK	FVIKPIDKKAPDFIFY	K	F	V	D	K	K	8	1	958.585	Haliotis_sp_idb_18822_c0_g1_i1;comp92750_c0_seq3_1 len=4082 path=[4060:0-91 4152:92-814 4875:815-836 4897:837-1812 10530:1813-1814 5875:1815-2017 6078:2018-2985 7046:2986-3256 10594:3257-3259 10597:3260-3658 7719:3659-4081];comp92750_c0_seq5_1 len=4247 path=[4060:0-91 8326:92-256 4152:257-979 4875:980-1001 4897:1002-1977 10530:1978-1979 5875:1980-2182 6078:2183-3150 7046:3151-3421 10594:3422-3424…	Haliotis_sp_idb_18822_c0_g1_i1	255	262	yes	no	3	0.036286	84.568	57268000			5
FVIKPIDKK	NISFNDKKFVIKPIDK	VIKPIDKKAPDFIFYA	K	F	V	K	K	A	9	2	1086.68	Haliotis_sp_idb_18822_c0_g1_i1;comp92750_c0_seq3_1 len=4082 path=[4060:0-91 4152:92-814 4875:815-836 4897:837-1812 10530:1813-1814 5875:1815-2017 6078:2018-2985 7046:2986-3256 10594:3257-3259 10597:3260-3658 7719:3659-4081];comp92750_c0_seq5_1 len=4247 path=[4060:0-91 8326:92-256 4152:257-979 4875:980-1001 4897:1002-1977 10530:1978-1979 5875:1980-2182 6078:2183-3150 7046:3151-3421 10594:3422-3424…	Haliotis_sp_idb_18822_c0_g1_i1	255	263	yes	no	3	0.030123	80.755	59349000			2
FVWDELNPSLVESYAGPHAGYGK	GLHEEETKFVWDELNP	GPHAGYGKIKRGWRWN	K	F	V	G	K	I	23	0	2535.21	Haliotis_sp_CLC_554_c0_g1_i1	Haliotis_sp_CLC_554_c0_g1_i1	127	149	yes	yes	3	2.191e-07	63.706	4733700			1
FVYGGCGGNANR	SRTCLCEKFVYGGCGG	GCGGNANRFKTLEDCR	K	F	V	N	R	F	12	0	1270.55	Haliotis_sp_CLC_77_c0_g1_i1	Haliotis_sp_CLC_77_c0_g1_i1	54	65	no	no	2	0.0010254	99.283	252250000			2
FVYGGCGGNLNK	HTTNRCEKFVYGGCGG	GCGGNLNKFDTVEECY	K	F	V	N	K	F	12	0	1284.59	comp107245_c0_seq1_5 len=10256 path=[26608:0-0 12199:1-605 12804:606-1785 28185:1786-1789 28189:1790-1846 14045:1847-1870 14069:1871-2058 14257:2059-2082 14281:2083-2132 14331:2133-2140 14339:2141-3214 15413:3215-3432 15631:3433-3445 15644:3446-5546 17745:5547-6331 22719:6332-6335 18534:6336-6491 18690:6492-6495 18694:6496-7126 19325:7127-7703 29084:7704-7721 19920:7722-7740 19939:7741-8125 20324…	comp107245_c0_seq1_5 len=10256 path=[26608:0-0 12199:1-605 12804:606-1785 28185:1786-1789 28189:1790-1846 14045:1847-1870 14069:1871-2058 14257:2059-2082 14281:2083-2132 14331:2133-2140 14339:2141-3214 15413:3215-3432 15631:3433-3445 15644:3446-5546 17745:5547-6331 22719:6332-6335 18534:6336-6491 18690:6492-6495 18694:6496-7126 19325:7127-7703 29084:7704-7721 19920:7722-7740 19939:7741-8125 20324…	2809	2820	yes	no	2	0.00066898	102.52	52663000			4
FVYGGCLGNANR	SRTRLCEKFVYGGCLG	GCLGNANRFETLEDCR	K	F	V	N	R	F	12	0	1326.61	comp84928_c0_seq1_4 len=593 path=[571:0-73 645:74-129 1852:130-130 1387:131-175 1872:176-361 933:362-413 985:414-445 1017:446-450 1022:451-592]	comp84928_c0_seq1_4 len=593 path=[571:0-73 645:74-129 1852:130-130 1387:131-175 1872:176-361 933:362-413 985:414-445 1017:446-450 1022:451-592]	82	93	yes	yes	2;3	8.4665e-06	140.49	4867600000			35
FVYGGCLGNANRFETLEDCR	SRTRLCEKFVYGGCLG	FETLEDCRRRCGGGDL	K	F	V	C	R	R	20	1	2377.06	comp84928_c0_seq1_4 len=593 path=[571:0-73 645:74-129 1852:130-130 1387:131-175 1872:176-361 933:362-413 985:414-445 1017:446-450 1022:451-592]	comp84928_c0_seq1_4 len=593 path=[571:0-73 645:74-129 1852:130-130 1387:131-175 1872:176-361 933:362-413 985:414-445 1017:446-450 1022:451-592]	82	101	yes	yes	3	1.2861e-05	73.138	89785000			3
FVYGGCPGNANNFDTLEDCR	SRTCLCEKFVYGGCPG	FDTLEDCRRRCGGGVL	K	F	V	C	R	R	20	0	2304.95	Haliotis_sp_CLC_148_c0_g1_i1	Haliotis_sp_CLC_148_c0_g1_i1	54	73	yes	yes	2;3	5.3833e-30	128.38	197350000			5
FVYGGCPGNANNFDTLEDCRR	SRTCLCEKFVYGGCPG	DTLEDCRRRCGGGVLC	K	F	V	R	R	R	21	1	2461.05	Haliotis_sp_CLC_148_c0_g1_i1	Haliotis_sp_CLC_148_c0_g1_i1	54	74	yes	yes	3	6.6447e-24	120.9	122200000			7
FVYGGCYGNANNFHTLK	YRKGVCRKFVYGGCYG	ANNFHTLKECRAICGG	K	F	V	L	K	E	17	0	1960.89	Haliotis_sp_CLC_1047_c0_g1_i1;comp51373_c0_seq1_3 len=516 path=[494:0-83 578:84-515]	Haliotis_sp_CLC_1047_c0_g1_i1	55	71	yes	no	3	1.7752e-06	87.429	321480000			4
FWYELNRPVTGFSR	GFIKKGDRFWYELNRP	RPVTGFSRAQLAEIRK	R	F	W	S	R	A	14	1	1770.88	Haliotis_sp_idb_25746_c0_g1_i1;Haliotis_sp_CLC_532_c0_g1_i1	Haliotis_sp_idb_25746_c0_g1_i1	594	607	yes	no	2;3	3.76e-16	147.51	4726800000			25
FYATCDNGLLR	YQSCVSCRFYATCDNG	TCDNGLLRDRRECPSG	R	F	Y	L	R	D	11	0	1328.62	Haliotis_sp_idb_32090_c0_g1_i1	Haliotis_sp_idb_32090_c0_g1_i1	75	85	yes	yes	2	2.3163e-07	146.11	38894000			4
FYDDESGIDHFK	TTVVANFRFYDDESGI	ESGIDHFKYQVYQRYQ	R	F	Y	F	K	Y	12	0	1471.63	Haliotis_sp_idb_1052_c0_g1_i1;comp90611_c2_seq1_4 len=4221 path=[4199:0-140 4340:141-165 4365:166-221 4421:222-231 4431:232-544 4744:545-3216 7416:3217-3473 17178:3474-4220]	Haliotis_sp_idb_1052_c0_g1_i1	3520	3531	yes	no	3	0.00048682	92.792	166130000			5
FYDLNKDFYLLVASGR	KVLSGDDRFYDLNKDF	YLLVASGRATPEGNKI	R	F	Y	G	R	A	16	1	1919.98	Haliotis_sp_Tri_28544_c0_g1_i1;Haliotis_sp_CLC_729_c0_g1_i1;comp59223_c0_seq1_2 len=530 path=[1:0-47 49:48-413 415:414-471 1077:472-529]	Haliotis_sp_Tri_28544_c0_g1_i1	322	337	yes	no	3	1.5694e-09	113.47	55455000			4
FYDSTLLTVDSDQK	FRILNKKRFYDSTLLT	LTVDSDQKLLWPFTLD	R	F	Y	Q	K	L	14	0	1630.77	Haliotis_sp_idb_6290_c0_g1_i1	Haliotis_sp_idb_6290_c0_g1_i1	1447	1460	yes	yes	2	1.9692e-06	109.83	34287000			5
FYHSGELGSIGVGAGINR	TGGRSWNKFYHSGELG	GVGAGINRLSIYANET	K	F	Y	N	R	L	18	0	1832.92	Haliotis_sp_CLC_18921_c0_g1_i1;comp52213_c0_seq1_3 len=2417 path=[2395:0-1708 4104:1709-1900 4296:1901-2416]	Haliotis_sp_CLC_18921_c0_g1_i1	113	130	yes	no	3	1.2108e-09	95.067	66114000			2
FYITIIDAPGHR	LWKFETTKFYITIIDA	IIDAPGHRDFIKNMIT	K	F	Y	H	R	D	12	0	1401.74	comp86258_c0_seq3_4 len=1642 path=[1:0-745 747:746-1147 1149:1148-1463 1465:1464-1641];comp86258_c0_seq2_4 len=1752 path=[1:0-745 747:746-1147 1149:1148-1463 5052:1464-1573 1465:1574-1751];tr|Q45Y88|Q45Y88_HALRU Elongation factor 1-alpha (Fragment) OS=Haliotis rufescens PE=2 SV=1;Haliotis_sp_CLC_84_c0_g1_i1;Haliotis_sp_idb_34797_c0_g1_i1;tr|D8L742|D8L742_HALCO Elongation factor-1 alpha (Fragment)…	comp86258_c0_seq3_4 len=1642 path=[1:0-745 747:746-1147 1149:1148-1463 1465:1464-1641]	96	107	yes	no	3	1.2224e-05	119.27	41478000			15
FYLAGAGGVIHK	PYPGNPTKFYLAGAGG	GAGGVIHKMSCPDGLM	K	F	Y	H	K	M	12	0	1231.67	Haliotis_sp_Tri_95672_c0_g1_i1;Haliotis_sp_idb_34627_c0_g1_i1;comp165648_c0_seq1_2 len=428 path=[406:0-427]	Haliotis_sp_Tri_95672_c0_g1_i1	165	176	yes	no	2;3	0.00026196	106.62	1534500000			47
FYRPFFFDVTDAVHR	GASEMPWKFYRPFFFD	DVTDAVHRLGVPLSGH	K	F	Y	H	R	L	15	1	1915.94	Haliotis_sp_CLC_1545_c0_g1_i1;Haliotis_sp_Tri_35761_c0_g1_i1;Haliotis_sp_Tri_35760_c0_g1_i1	Haliotis_sp_CLC_1545_c0_g1_i1	379	393	yes	no	3;4	3.9669e-05	94.09	49607000			12
GAAANSGSNTLSTFDR	SLYIESTRGAAANSGS	NTLSTFDRLNNANANV	R	G	A	D	R	L	16	0	1567.72	Haliotis_sp_idb_27864_c0_g1_i1	Haliotis_sp_idb_27864_c0_g1_i1	406	421	yes	yes	2	1.6293e-21	148.57	74148000			3
GAAQNIIPSSTGAAK	AKDWRGGRGAAQNIIP	PSSTGAAKAVGKVIPE	R	G	A	A	K	A	15	0	1384.73	Haliotis_sp_idb_33826_c0_g1_i1;comp93193_c0_seq1_1 len=1303 path=[1480:0-38 1519:39-871 3263:872-887 2368:888-1005 2486:1006-1063 4483:1064-1069 2550:1070-1078 2559:1079-1175 2656:1176-1187 2668:1188-1240 3030:1241-1259 2753:1260-1302];comp93193_c0_seq2_1 len=1502 path=[1480:0-38 1519:39-871 3263:872-887 2368:888-1005 2486:1006-1063 4483:1064-1069 2550:1070-1078 2559:1079-1175 2656:1176-1187 2668…	Haliotis_sp_idb_33826_c0_g1_i1	200	214	yes	no	2	5.9642e-05	98.654	252660000			8
GAAYNALVGR	KGKDFYGKGAAYNALV	AYNALVGRDCSKAVAK	K	G	A	G	R	D	10	0	990.525	Haliotis_sp_Tri_102529_c0_g1_i1;Haliotis_sp_idb_15781_c0_g1_i1;comp91382_c0_seq3_6 len=2048 path=[2094:0-775 2870:776-1120 3215:1121-1135 3230:1136-1214 3309:1215-1457 3552:1458-1473 3568:1474-1511 3606:1512-1903 5632:1904-2047];comp91382_c0_seq1_6 len=2116 path=[2094:0-775 2870:776-1120 3215:1121-1135 3230:1136-1214 3309:1215-1457 3552:1458-1473 3568:1474-1511 3606:1512-1903 3998:1904-2115]	Haliotis_sp_Tri_102529_c0_g1_i1	41	50	yes	no	2	0.004026	96.668	0			2
GAFHPTFVYTQK	VFPELSRKGAFHPTFV	PTFVYTQKDIAEIIDY	K	G	A	Q	K	D	12	0	1394.7	Haliotis_sp_idb_2169_c0_g1_i1;comp98123_c0_seq1_3 len=5655 path=[12132:0-140 12273:141-153 12286:154-250 556:251-299 606:300-343 650:344-1291 1598:1292-1312 1619:1313-1883 2190:1884-3257 3567:3258-4782 5092:4783-4802 5112:4803-5570 5880:5571-5575 5885:5576-5654];comp98123_c0_seq2_1 len=5959 path=[1:0-554 556:555-603 606:604-647 650:648-1595 1598:1596-1616 1619:1617-2187 2190:2188-3561 3567:3562-5…	Haliotis_sp_idb_2169_c0_g1_i1	609	620	yes	no	3	0.00066842	89.805	28277000			2
GAGHILPYDQPVR	NFYQVIVRGAGHILPY	LPYDQPVRGFDMIQRF	R	G	A	V	R	G	13	0	1421.74	Haliotis_sp_idb_14124_c0_g1_i1;comp92385_c0_seq9_2 len=1818 path=[1888:0-182 2079:183-1063 2960:1064-1153 14336:1154-1154 14337:1155-1156 3053:1157-1327 3224:1328-1817];comp92385_c0_seq6_2 len=1827 path=[1888:0-182 2079:183-1063 13813:1064-1068 8062:1069-1163 14337:1164-1165 3053:1166-1336 3224:1337-1826];comp92385_c0_seq5_3 len=580 path=[2960:0-89 3224:90-579];comp92385_c0_seq2_3 len=991 path=[1…	Haliotis_sp_idb_14124_c0_g1_i1	441	453	yes	no	2;3	7.0484e-05	99.752	247170000			26
GAGMTSQDQFK	IAEFNQVRGAGMTSQD	MTSQDQFKWSYFHGFD	R	G	A	F	K	W	11	0	1168.52	Haliotis_sp_idb_10705_c0_g1_i1;Haliotis_sp_Tri_36495_c0_g1_i1	Haliotis_sp_idb_10705_c0_g1_i1	655	665	yes	no	2	1.2607e-05	134.57	10136000	437		6
GAGSISTSSSNINGVQK	GVRYCCPRGAGSISTS	SNINGVQKDSCKCGVR	R	G	A	Q	K	D	17	0	1605.8	comp88250_c0_seq2_2 len=449 path=[427:0-23 451:24-62 490:63-69 497:70-80 508:81-101 1523:102-128 556:129-266 694:267-290 718:291-294 722:295-425 1622:426-448];comp88250_c0_seq1_2 len=422 path=[427:0-23 451:24-62 490:63-69 497:70-80 508:81-101 556:102-239 694:240-263 718:264-267 722:268-398 1622:399-421]	comp88250_c0_seq2_2 len=449 path=[427:0-23 451:24-62 490:63-69 497:70-80 508:81-101 1523:102-128 556:129-266 694:267-290 718:291-294 722:295-425 1622:426-448]	75	91	yes	no	2	1.0905e-36	187.37	221300000			7
GALKPLGCDLTR	AYGNGVSRGALKPLGC	PLGCDLTRETTRCLEK	R	G	A	T	R	E	12	1	1299.7	Haliotis_sp_CLC_12_c0_g1_i1	Haliotis_sp_CLC_12_c0_g1_i1	175	186	yes	yes	2;3	0.00036294	114.24	71989000			6
GALNVIGGVR	LFSSSAIRGALNVIGG	LNVIGGVRSCDINQLQ	R	G	A	V	R	S	10	0	954.561	Haliotis_sp_idb_5896_c0_g1_i1	Haliotis_sp_idb_5896_c0_g1_i1	1101	1110	yes	yes	2	0.0028586	117.81	150510000			21
GAMEVSQEEVLFAIK	DGNKWASKGAMEVSQE	EEVLFAIKVCSHNGSE	K	G	A	I	K	V	15	0	1649.83	Haliotis_sp_idb_55376_c0_g1_i1;comp80927_c0_seq4_4 len=1305 path=[1:0-282 284:283-843 845:844-863 865:864-875 877:876-895 897:896-1119 3568:1120-1304];comp80927_c0_seq1_4 len=1421 path=[1:0-282 284:283-843 845:844-863 865:864-875 877:876-895 897:896-1119 1121:1120-1420]	Haliotis_sp_idb_55376_c0_g1_i1	35	49	yes	no	2	6.2749e-10	119.87	8382200	156		1
GAMTQAILLAGR	ADLTSVLRGAMTQAIL	QAILLAGRSQEDTMYF	R	G	A	G	R	S	12	0	1200.66	Haliotis_sp_Tri_90950_c0_g1_i1;Haliotis_sp_Tri_90949_c0_g1_i1;comp99268_c0_seq8_1 len=1807 path=[8718:0-91 8810:92-137 8856:138-231 8950:232-272 8991:273-532 4708:533-920 5096:921-944 5120:945-971 5147:972-995 5171:996-1114 5290:1115-1115 5291:1116-1139 5315:1140-1217 5393:1218-1241 5417:1242-1397 5573:1398-1421 5597:1422-1433 5609:1434-1457 5633:1458-1542 5718:1543-1558 5734:1559-1584 5760:1585-…	Haliotis_sp_Tri_90950_c0_g1_i1	142	153	yes	no	2	0.0044301	78.342	22792000	250		2
GAPAQFDSSPSLVR	YSYQSGPRGAPAQFDS	DSSPSLVRSKARVVSK	R	G	A	V	R	S	14	0	1430.72	Haliotis_sp_Tri_77019_c0_g1_i1	Haliotis_sp_Tri_77019_c0_g1_i1	677	690	yes	yes	2	0.00075027	88.075	5838900			2
GAPIYDTGLGSR	SPSVSGQRGAPIYDTG	YDTGLGSRQTSTSGQS	R	G	A	S	R	Q	12	0	1205.6	Haliotis_sp_idb_27355_c0_g1_i1	Haliotis_sp_idb_27355_c0_g1_i1	238	249	yes	yes	2;3	4.9164e-09	157.68	13002000000			67
GAPVNEQDGELNCGGFIR	SLWRYGYKGAPVNEQD	LNCGGFIRQWSDTDKE	K	G	A	I	R	Q	18	0	1931.88	Haliotis_sp_idb_67370_c0_g1_i1	Haliotis_sp_idb_67370_c0_g1_i1	38	55	yes	yes	2	1.8121e-23	129.05	29568000			3
GASLGTDLFHTANVIHDK	LYEVFDLKGASLGTDL	TANVIHDKGTGTREHH	K	G	A	D	K	G	18	0	1894.95	Haliotis_sp_CLC_1545_c0_g1_i1	Haliotis_sp_CLC_1545_c0_g1_i1	1246	1263	yes	yes	3;4	2.4822e-09	89.468	103010000			8
GASPLSSAQPASVTINVVR	LTVQATDRGASPLSSA	SVTINVVRNQASPVFV	R	G	A	V	R	N	19	0	1853	Haliotis_sp_idb_1321_c0_g1_i1;comp107269_c0_seq9_2 len=1302 path=[22560:0-24 22940:25-37 22953:38-39 25:40-82 22967:83-151 23020:152-186 172:187-324 23131:325-325 20776:326-328 23126:329-400 20656:401-401 387:402-830 19350:831-835 821:836-943 23447:944-948 18094:949-961 947:962-1009 23480:1010-1025 1011:1026-1026 1012:1027-1031 1017:1032-1072 23522:1073-1287 22087:1288-1301];comp107269_c0_seq10_2…	Haliotis_sp_idb_1321_c0_g1_i1	396	414	yes	no	2	2.6784e-17	116.81	26784000			4
GASWIPFGSSVLIGQSDK	RLLPMTPRGASWIPFG	VLIGQSDKSMRPSAPI	R	G	A	D	K	S	18	0	1847.94	Haliotis_sp_CLC_18921_c0_g1_i1;comp52213_c0_seq1_3 len=2417 path=[2395:0-1708 4104:1709-1900 4296:1901-2416]	Haliotis_sp_CLC_18921_c0_g1_i1	463	480	yes	no	2	0.00056927	67.645	6096100			1
GATDPSGVVSR	KNRIKQWRGATDPSGV	DPSGVVSRVLAMSSDP	R	G	A	S	R	V	11	0	1044.52	comp101644_c1_seq1_1 len=1326 path=[6320:0-664 6985:665-668 6989:669-1293 7614:1294-1325]	comp101644_c1_seq1_1 len=1326 path=[6320:0-664 6985:665-668 6989:669-1293 7614:1294-1325]	221	231	no	no	2	1.4472e-05	138.99	754980000			24
GAYNPVTHVYTR	AFPEMSNKGAYNPVTH	PVTHVYTRADIREITN	K	G	A	T	R	A	12	0	1376.68	comp94326_c0_seq1_4 len=1416 path=[8056:0-52 8446:53-64 6790:65-219 5594:220-260 5635:261-1415];Haliotis_sp_Tri_111044_c0_g1_i1;comp94326_c0_seq2_5 len=3406 path=[3384:0-787 4172:788-1190 8429:1191-1953 5338:1954-2042 8446:2043-2054 5439:2055-2209 5594:2210-2250 5635:2251-3405]	comp94326_c0_seq1_4 len=1416 path=[8056:0-52 8446:53-64 6790:65-219 5594:220-260 5635:261-1415]	240	251	yes	no	3	0.0093781	60.157	21514000			1
GCGPQEQFYNCADIR	GGDTCPFRGCGPQEQF	FYNCADIRIQNTLSTT	R	G	C	I	R	I	15	0	1813.75	Haliotis_sp_idb_39663_c0_g1_i1	Haliotis_sp_idb_39663_c0_g1_i1	83	97	yes	yes	2	4.9706e-05	99.927	21487000			2
GCPLGFHQNR	________________	PLGFHQNRRSCYWFST	-	G	C	N	R	R	10	0	1184.55	sp|P82596|PLC_HALLA Perlucin OS=Haliotis laevigata PE=1 SV=3	sp|P82596|PLC_HALLA Perlucin OS=Haliotis laevigata PE=1 SV=3	1	10	yes	yes	3	0.015534	64.654	25325000			3
GCPSCSCQHQGSGR	LGYDVDVKGCPSCSCQ	CQHQGSGRQRYFGDAD	K	G	C	G	R	Q	14	0	1576.59	comp128817_c0_seq1_3 len=906 path=[1:0-905];Haliotis_sp_idb_42198_c0_g1_i1	comp128817_c0_seq1_3 len=906 path=[1:0-905]	248	261	yes	no	3	8.759e-06	103.76	14351000			4
GCSGTFVVEECNTK	VTHWWVEKGCSGTFVV	VVEECNTKDVRNAGSP	K	G	C	T	K	D	14	0	1586.67	Haliotis_sp_CLC_1642_c0_g1_i1;comp85674_c0_seq1_1 len=1364 path=[2827:0-66 1553:67-628 2115:629-650 2137:651-998 2485:999-1296 2783:1297-1363];comp85674_c0_seq2_1 len=1436 path=[1414:0-138 1553:139-700 2115:701-722 2137:723-1070 2485:1071-1368 2783:1369-1435];tr|Q9BP38|Q9BP38_HALRU Aragonite protein AP24 OS=Haliotis rufescens PE=2 SV=1	Haliotis_sp_CLC_1642_c0_g1_i1	137	150	yes	no	2	8.506e-45	229.63	721330000			23
GDAALALQQNVFGLGALFPDENTAPR	QNSRSQSRGDAALALQ	PDENTAPRVSSASQPG	R	G	D	P	R	V	26	0	2684.36	Haliotis_sp_Tri_14507_c0_g1_i1	Haliotis_sp_Tri_14507_c0_g1_i1	284	309	yes	yes	3	2.6393e-44	119.87	75655000			7
GDDDDDNGGYAFLR	________________	NGGYAFLRRALARASA	-	G	D	L	R	R	14	0	1528.61	comp241021_c0_seq1_1 len=240 path=[218:0-239]	comp241021_c0_seq1_1 len=240 path=[218:0-239]	1	14	yes	yes	2	1.6334e-26	190.1	53065000			13
GDDDDDNGGYAFLRR	________________	GGYAFLRRALARASAR	-	G	D	R	R	A	15	1	1684.71	comp241021_c0_seq1_1 len=240 path=[218:0-239]	comp241021_c0_seq1_1 len=240 path=[218:0-239]	1	15	yes	yes	3	0.0008161	70.889	5279200			1
GDDMDAYRR	MGIEVGLRGDDMDAYR	DDMDAYRRSNSLEIDL	R	G	D	R	R	S	9	1	1097.46	Haliotis_sp_Tri_107502_c0_g1_i1	Haliotis_sp_Tri_107502_c0_g1_i1	590	598	yes	yes	3	0.019005	66.27	1114100			1
GDGLGPNFFSINR	SVLQYELRGDGLGPNF	PNFFSINRQTGQITVS	R	G	D	N	R	Q	13	0	1392.68	comp107313_c0_seq1_3 len=23161 path=[1:0-25 27:26-687 689:688-1040 51643:1041-1124 47524:1125-1126 1128:1127-2114 2116:2115-2116 2118:2117-3775 3777:3776-4372 4374:4373-4408 4410:4409-4576 4578:4577-4644 4646:4645-4716 4718:4717-6321 6323:6322-6329 6331:6330-6457 6459:6458-7628 7630:7629-8470 8472:8471-10786 52568:10787-10788 52570:10789-10866 52600:10867-11006 52667:11007-11015 11017:11016-11017…	comp107313_c0_seq1_3 len=23161 path=[1:0-25 27:26-687 689:688-1040 51643:1041-1124 47524:1125-1126 1128:1127-2114 2116:2115-2116 2118:2117-3775 3777:3776-4372 4374:4373-4408 4410:4409-4576 4578:4577-4644 4646:4645-4716 4718:4717-6321 6323:6322-6329 6331:6330-6457 6459:6458-7628 7630:7629-8470 8472:8471-10786 52568:10787-10788 52570:10789-10866 52600:10867-11006 52667:11007-11015 11017:11016-11017…	6464	6476	yes	no	2	0.015663	66.989	22361000			2
GDLGIEIPAEK	VDGVMVARGDLGIEIP	GIEIPAEKVFLAQKMM	R	G	D	E	K	V	11	0	1140.6	Haliotis_sp_idb_10046_c0_g1_i1;Haliotis_sp_Tri_130852_c0_g1_i1;comp101858_c3_seq10_6 len=2289 path=[23058:0-188 23247:189-606 23665:607-615 23674:616-720 29219:721-721 29220:722-796 369:797-827 400:828-1156 729:1157-1180 11218:1181-1819 11857:1820-1840 11878:1841-2217 22023:2218-2288];comp101858_c3_seq5_6 len=2371 path=[23058:0-188 23247:189-606 23665:607-615 23674:616-720 29219:721-721 29220:722…	Haliotis_sp_idb_10046_c0_g1_i1	318	328	no	no	2	0.031871	72.62	189510000			2
GDQAAEYALLSNPIEVK	TGMCGNGKGDQAAEYA	LSNPIEVKGIAGNFRS	K	G	D	V	K	G	17	0	1816.92	comp44977_c0_seq1_2 len=894 path=[872:0-893]	comp44977_c0_seq1_2 len=894 path=[872:0-893]	204	220	yes	yes	2;3	4.7343e-05	82.765	22082000			2
GDRFWYELNR	RQFGFIKKGDRFWYEL	RFWYELNRPVTGFSRA	K	G	D	N	R	P	10	1	1354.64	Haliotis_sp_idb_25746_c0_g1_i1;Haliotis_sp_CLC_532_c0_g1_i1	Haliotis_sp_idb_25746_c0_g1_i1	591	600	yes	no	3	0.0036264	91.549	27262000			4
GDRFWYELNRPVTGFSR	RQFGFIKKGDRFWYEL	RPVTGFSRAQLAEIRK	K	G	D	S	R	A	17	2	2099.03	Haliotis_sp_idb_25746_c0_g1_i1;Haliotis_sp_CLC_532_c0_g1_i1	Haliotis_sp_idb_25746_c0_g1_i1	591	607	yes	no	3;4	1.8408e-06	88.565	141220000			7
GDSIIIHFR	GPVLKGERGDSIIIHF	DSIIIHFRNNASRTYS	R	G	D	F	R	N	9	0	1056.57	Haliotis_sp_idb_10164_c0_g1_i1;comp101565_c0_seq1_5 len=4906 path=[4884:0-315 5200:316-677 5562:678-679 5564:680-934 5819:935-1335 6220:1336-1351 6236:1352-1360 6245:1361-1686 6571:1687-2756 11796:2757-2778 7663:2779-2791 7676:2792-2983 11874:2984-2994 11976:2995-3219 11911:3220-3226 8111:3227-3524 8409:3525-3541 8426:3542-3808 8693:3809-3841 8726:3842-4905]	Haliotis_sp_idb_10164_c0_g1_i1	104	112	yes	no	2;3	0.0048818	133.23	143740000			5
GDTDTGSNVQFTLGAR	TEVTVDIKGDTDTGSN	VQFTLGARKNTMTDCT	K	G	D	A	R	K	16	0	1637.76	Haliotis_sp_idb_13824_c0_g1_i1	Haliotis_sp_idb_13824_c0_g1_i1	507	522	yes	yes	2	6.4674e-27	166.9	12652000			2
GDYYVDGGGLAGHYR	HAASCALKGDYYVDGG	GGLAGHYRTAEFHFHW	K	G	D	Y	R	T	15	0	1598.71	Haliotis_sp_Tri_6552_c0_g1_i1	Haliotis_sp_Tri_6552_c0_g1_i1	109	123	yes	yes	3	0.00012233	80.96	86080000			5
GECLLSTWHR	TGTWEGMKGECLLSTW	CLLSTWHRRPMPASMP	K	G	E	H	R	R	10	0	1257.59	Haliotis_sp_idb_3423_c0_g1_i1	Haliotis_sp_idb_3423_c0_g1_i1	815	824	yes	yes	3	0.00019409	125.97	43389000			6
GEEFVLQATAFNYHER	ELPYSVVRGEEFVLQA	TAFNYHERDLPALIIL	R	G	E	E	R	D	16	0	1909.9	comp101644_c0_seq2_4 len=5041 path=[1:0-618 620:619-713 715:714-1166 1168:1167-1220 1222:1221-2965 2967:2966-5040]	comp101644_c0_seq2_4 len=5041 path=[1:0-618 620:619-713 715:714-1166 1168:1167-1220 1222:1221-2965 2967:2966-5040]	456	471	no	no	2;3	8.7411e-37	191.78	533930000			27
GEFYVANR	LEFHMSEKGEFYVANR	GEFYVANRMCPYGLFW	K	G	E	N	R	M	8	0	954.456	Haliotis_sp_CLC_303_c0_g1_i1	Haliotis_sp_CLC_303_c0_g1_i1	379	386	yes	yes	2	0.026708	128.57	263540000			4
GEGGSGLGLR	QQGERGWRGEGGSGLG	GGSGLGLRGEKGDPGT	R	G	E	L	R	G	10	0	901.462	Haliotis_sp_CLC_866_c0_g1_i1	Haliotis_sp_CLC_866_c0_g1_i1	236	245	yes	yes	2	0.017125	85.807	34506000			2
GEGIHTELQTVR	TGFSARQRGEGIHTEL	HTELQTVRAECPITCG	R	G	E	V	R	A	12	0	1338.69	comp105830_c0_seq5_3 len=1687 path=[3022:0-346 3369:347-350 3373:351-557 3580:558-567 3590:568-573 3596:574-581 3604:582-625 13103:626-631 8207:632-645 8221:646-647 8223:648-655 3678:656-758 3781:759-810 3833:811-866 3889:867-877 3900:878-990 4013:991-1005 4028:1006-1182 4205:1183-1220 4243:1221-1361 4384:1362-1431 9264:1432-1452 13457:1453-1555 4578:1556-1595 13524:1596-1686];Haliotis_sp_Tri_368…	comp105830_c0_seq5_3 len=1687 path=[3022:0-346 3369:347-350 3373:351-557 3580:558-567 3590:568-573 3596:574-581 3604:582-625 13103:626-631 8207:632-645 8221:646-647 8223:648-655 3678:656-758 3781:759-810 3833:811-866 3889:867-877 3900:878-990 4013:991-1005 4028:1006-1182 4205:1183-1220 4243:1221-1361 4384:1362-1431 9264:1432-1452 13457:1453-1555 4578:1556-1595 13524:1596-1686]	117	128	yes	no	2;3	2.9102e-09	133.05	61750000			7
GEIIHPSTSGSITR	SRLKHNEKGEIIHPST	STSGSITRQESPGNYV	K	G	E	T	R	Q	14	0	1453.75	Haliotis_sp_idb_8012_c0_g1_i1	Haliotis_sp_idb_8012_c0_g1_i1	377	390	yes	yes	3	0.0017209	63.754	22440000			1
GENLHEEFEK	GVPASGPKGENLHEEF	NLHEEFEKHVEKHKAG	K	G	E	E	K	H	10	0	1230.55	Haliotis_sp_Tri_47901_c0_g1_i1;comp92949_c2_seq16_6 len=2805 path=[10669:0-168 25616:169-326 10996:327-505 11175:506-523 11193:524-749 11419:750-1339 12009:1340-1367 3329:1368-1370 3332:1371-1405 26308:1406-1409 3371:1410-1419 3381:1420-1443 3405:1444-1676 3638:1677-1724 3686:1725-2454 4416:2455-2473 4435:2474-2613 4589:2614-2804];comp92949_c2_seq3_6 len=2819 path=[10669:0-168 25616:169-326 10996…	Haliotis_sp_Tri_47901_c0_g1_i1	72	81	yes	no	3	0.0096726	71.03	11425000			1
GEQLALQAIVFNYLTQDVDAVVSLPQSK	NLPYSVTRGEQLALQA	VVSLPQSKNYLNVVID	R	G	E	S	K	N	28	0	3045.6	Haliotis_sp_Tri_105613_c0_g1_i1;comp32926_c1_seq1_1 len=528 path=[3185:0-527]	Haliotis_sp_Tri_105613_c0_g1_i1	789	816	yes	no	3	6.5725e-28	102.72	22588000			3
GERGSVGFSLSVDGSVVR	________________	SVDGSVVRHVWPVDLN	-	G	E	V	R	H	18	1	1806.92	comp86835_c0_seq2_1 len=367 path=[439:0-290 3039:291-366]	comp86835_c0_seq2_1 len=367 path=[439:0-290 3039:291-366]	1	18	yes	yes	2	1.2335e-05	75.911	4274400		15;16;17	1
GESISLDPELQGK	LRLQILQRGESISLDP	LDPELQGKCKDDIKTF	R	G	E	G	K	C	13	0	1371.69	Haliotis_sp_idb_8870_c0_g1_i1;comp102820_c2_seq56_4 len=5503 path=[47:0-7 55:8-354 403:355-489 551:490-610 672:611-650 712:651-1103 1165:1104-1105 1167:1106-1248 1310:1249-1516 1578:1517-1525 1587:1526-2963 3025:2964-2970 3032:2971-3033 3095:3034-3349 3411:3350-3644 27196:3645-3645 27197:3646-3649 27201:3650-3651 3713:3652-3780 27261:3781-3785 3847:3786-4286 4348:4287-4293 4355:4294-4663 4725:466…	Haliotis_sp_idb_8870_c0_g1_i1	826	838	yes	no	2	0.00035315	101.32	28251000			2
GEVALMANDFKDDLYFTLK	FHYLGKDKGEVALMAN	DDLYFTLKVTLDTVRG	K	G	E	L	K	V	19	1	2189.07	Haliotis_sp_Tri_95672_c0_g1_i1;Haliotis_sp_idb_34627_c0_g1_i1;comp165648_c0_seq1_2 len=428 path=[406:0-427]	Haliotis_sp_Tri_95672_c0_g1_i1	273	291	yes	no	3	0.00022571	63.998	12855000	801		1
GFGYSGSIFHR	LQLATGSRGFGYSGSI	YSGSIFHRVIKDFMIQ	R	G	F	H	R	V	11	0	1226.58	Haliotis_sp_idb_26484_c0_g1_i1;comp85406_c1_seq2_1 len=792 path=[1:0-591 593:592-791]	Haliotis_sp_idb_26484_c0_g1_i1	68	78	yes	no	2;3	0.00019188	112.13	501670000			35
GFSFNQVTIK	ELLVIANKGFSFNQVT	SFNQVTIKACVKTLTT	K	G	F	I	K	A	10	0	1139.6	comp49086_c0_seq1_6 len=655 path=[653:0-32 686:33-654];Haliotis_sp_idb_68755_c0_g1_i1	comp49086_c0_seq1_6 len=655 path=[653:0-32 686:33-654]	171	180	yes	no	2	0.0028821	117.7	105340000			5
GFTQYILDPIYK	SVPADAKRGFTQYILD	YILDPIYKVFKTCMNE	R	G	F	Y	K	V	12	0	1456.76	Haliotis_sp_idb_10555_c0_g1_i1;comp94035_c1_seq3_6 len=3615 path=[11239:0-99 13280:100-626 1894:627-651 1919:652-690 2458:691-1155 2923:1156-1381 3149:1382-3550 5318:3551-3569 20316:3570-3575 20322:3576-3583 5351:3584-3614];comp94035_c1_seq7_6 len=5556 path=[11239:0-99 11339:100-1321 12561:1322-2040 13280:2041-2567 1894:2568-2592 1919:2593-2631 2458:2632-3096 2923:3097-3322 3149:3323-5491 5318:54…	Haliotis_sp_idb_10555_c0_g1_i1	311	322	yes	no	2	0.0045409	89.189	14275000			1
GFVGFMDNIR	VGMSHGSKGFVGFMDN	VGFMDNIRLTRCPEEV	K	G	F	I	R	L	10	0	1154.55	Haliotis_sp_Tri_95672_c0_g1_i1;comp58675_c0_seq1_4 len=401 path=[379:0-227 607:228-249 629:250-400]	Haliotis_sp_Tri_95672_c0_g1_i1	372	381	yes	no	2	0.0027221	98.048	2298500000	802		27
GFWEVPVVELR	DCPTEPHKGFWEVPVV	EVPVVELRMTHDRPCV	K	G	F	L	R	M	11	0	1329.71	Haliotis_sp_idb_6290_c0_g1_i1	Haliotis_sp_idb_6290_c0_g1_i1	222	232	yes	yes	2	0.013765	81.625	12334000			1
GGDLGAVYR	LRLISMQKGGDLGAVY	GDLGAVYRRLVAAIRT	K	G	G	Y	R	R	9	0	906.456	Haliotis_sp_idb_28997_c0_g1_i1;Haliotis_sp_idb_28998_c0_g1_i1	Haliotis_sp_idb_28997_c0_g1_i1	251	259	yes	no	2	0.006225	123.72	145650000			14
GGEITAALSAVLLEQLGIDK	LNNWLKERGGEITAAL	LEQLGIDKFLLDDQCE	R	G	G	D	K	F	20	0	1997.1	comp107325_c0_seq2_5 len=23389 path=[1:0-1580 1582:1581-5577 5579:5578-5617 5619:5618-5929 5931:5930-6112 52603:6113-6270 52633:6271-7110 52723:7111-7121 7123:7122-8290 8292:8291-8665 8667:8666-8898 8900:8899-9708 9710:9709-9952 52965:9953-9996 9998:9997-10275 10277:10276-10312 10314:10313-10317 10319:10318-10351 53062:10352-10415 10417:10416-10440 10442:10441-10507 10509:10508-10531 10533:10532-…	Haliotis_sp_idb_1052_c0_g1_i1	990	1009	no	no	3	2.11e-28	141.6	1851100			1
GGESIVPPGFEAVSR	GLFDLAARGGESIVPP	PGFEAVSRSGGLGGPP	R	G	G	S	R	S	15	0	1500.76	Haliotis_sp_Tri_33510_c0_g1_i1;Haliotis_sp_CLC_62_c0_g1_i1;Haliotis_sp_Tri_64677_c0_g1_i1;Haliotis_sp_Tri_33508_c0_g1_i1	Haliotis_sp_Tri_33510_c0_g1_i1	75	89	yes	no	2	5.0347e-05	102.5	236260000			15
GGFMSTQDTVAALEALSK	ISNQRNDRGGFMSTQD	AALEALSKFAGDVYSP	R	G	G	S	K	F	18	0	1824.89	comp101644_c0_seq2_4 len=5041 path=[1:0-618 620:619-713 715:714-1166 1168:1167-1220 1222:1221-2965 2967:2966-5040]	comp101644_c0_seq2_4 len=5041 path=[1:0-618 620:619-713 715:714-1166 1168:1167-1220 1222:1221-2965 2967:2966-5040]	926	943	no	no	2;3	3.4242e-31	122.01	254280000	13		26
GGGFGFGSASAR	GAGGAGGRGGGFGFGS	GFGSASARASADAAAR	R	G	G	A	R	A	12	0	1069.49	Haliotis_sp_CLC_5_c0_g1_i1;Haliotis_sp_Tri_57797_c0_g1_i1;Haliotis_sp_Tri_57798_c0_g1_i1	Haliotis_sp_CLC_5_c0_g1_i1	23	34	yes	no	2	0.00075829	101.71	7588400000			15
GGGGGPPPPAAGGMGMAR	MGGGMGARGGGGGPPP	AGGMGMARGFPLMSLD	R	G	G	A	R	G	18	0	1493.69	Haliotis_sp_Tri_127820_c0_g1_i1	Haliotis_sp_Tri_127820_c0_g1_i1	75	92	yes	yes	3	1.4808e-07	85.45	11659000	728;729		4
GGGGNFGPGPGSNFR	NFGFGDSRGGGGNFGP	PGPGSNFRGGSDGYGS	R	G	G	F	R	G	15	0	1376.62	comp63526_c0_seq4_3 len=1096 path=[1:0-862 984:863-1072 3475:1073-1095];comp63526_c0_seq1_3 len=1216 path=[1:0-862 864:863-982 984:983-1192 3475:1193-1215];comp63526_c0_seq2_3 len=1573 path=[1:0-862 984:863-1072 1194:1073-1413 1535:1414-1572];comp63526_c0_seq3_3 len=1693 path=[1:0-862 864:863-982 984:983-1192 1194:1193-1533 1535:1534-1692]	comp63526_c0_seq4_3 len=1096 path=[1:0-862 984:863-1072 3475:1073-1095]	250	264	yes	no	2	0.0049682	65.219	9898000			1
GGGQIIPTAR	LHADAIHRGGGQIIPT	GQIIPTARRVFYASAL	R	G	G	A	R	R	10	0	968.54	Haliotis_sp_idb_10555_c0_g1_i1;comp94035_c1_seq3_6 len=3615 path=[11239:0-99 13280:100-626 1894:627-651 1919:652-690 2458:691-1155 2923:1156-1381 3149:1382-3550 5318:3551-3569 20316:3570-3575 20322:3576-3583 5351:3584-3614];comp94035_c1_seq7_6 len=5556 path=[11239:0-99 11339:100-1321 12561:1322-2040 13280:2041-2567 1894:2568-2592 1919:2593-2631 2458:2632-3096 2923:3097-3322 3149:3323-5491 5318:54…	Haliotis_sp_idb_10555_c0_g1_i1	740	749	no	no	2	0.010427	94.409	31765000			1
GGGSQNAQVGHVIEVNQGVQGTQR	GSNSQTRRGGGSQNAQ	QGVQGTQRGGGQGYQG	R	G	G	Q	R	G	24	0	2419.2	Haliotis_sp_idb_26567_c0_g1_i1;Haliotis_sp_idb_26568_c0_g1_i1;Haliotis_sp_CLC_2527_c0_g1_i1	Haliotis_sp_idb_26567_c0_g1_i1	98	121	yes	no	3	2.6298e-144	235.3	373180000			23
GGMPAMPVTYSSK	NHKRIIIRGGMPAMPV	MPVTYSSKSTDMKQLQ	R	G	G	S	K	S	13	0	1324.62	Haliotis_sp_CLC_8754_c0_g1_i1;Haliotis_sp_idb_12174_c0_g1_i1	Haliotis_sp_idb_12174_c0_g1_i1	374	386	no	no	2	0.0016204	76.357	63477000	422;423		7
GGNPAANILSSIR	PLTPALTRGGNPAANI	ANILSSIRSALGAGND	R	G	G	I	R	S	13	0	1268.68	Haliotis_sp_Tri_138845_c0_g1_i1;Haliotis_sp_CLC_25186_c0_g1_i1	Haliotis_sp_Tri_138845_c0_g1_i1	40	52	yes	no	2;3	0.0028382	86.944	604900000			9
GGPTVHGSYPYSNLLILK	KYIPCPFKGGPTVHGS	YSNLLILKGYDGIYKA	K	G	G	L	K	G	18	0	1915.02	Haliotis_sp_Tri_2952_c0_g1_i1;comp48289_c0_seq1_1 len=667 path=[921:0-507 1864:508-666];comp48289_c0_seq2_1 len=943 path=[921:0-507 1429:508-942];Haliotis_sp_idb_54202_c0_g1_i1	Haliotis_sp_Tri_2952_c0_g1_i1	128	145	yes	no	2;3	2.3162e-33	151.04	78386000			7
GGQAVQTIAK	IGGVETDKGGQAVQTI	QAVQTIAKISFDAIGR	K	G	G	A	K	I	10	0	971.54	comp103384_c0_seq2_4 len=1187 path=[1163:0-170 5826:171-172 5828:173-203 1367:204-205 1369:206-224 5878:225-251 5905:252-305 1469:306-345 5962:346-377 2887:378-401 6002:402-403 6004:404-411 6012:412-414 1576:415-415 1577:416-440 1602:441-475 6038:476-481 6044:482-488 1650:489-521 1683:522-525 6072:526-539 6086:540-575 6105:576-589 6119:590-596 1758:597-605 6131:606-615 6141:616-623 2504:624-660 1…	comp103384_c0_seq2_4 len=1187 path=[1163:0-170 5826:171-172 5828:173-203 1367:204-205 1369:206-224 5878:225-251 5905:252-305 1469:306-345 5962:346-377 2887:378-401 6002:402-403 6004:404-411 6012:412-414 1576:415-415 1577:416-440 1602:441-475 6038:476-481 6044:482-488 1650:489-521 1683:522-525 6072:526-539 6086:540-575 6105:576-589 6119:590-596 1758:597-605 6131:606-615 6141:616-623 2504:624-660 1…	73	82	no	no	2	0.0083525	94.692	19597000			2
GGSSITSPPAANVFTSQGLTQSQTIRPSLADGDTVR	SAYRVDHKGGSSITSP	LADGDTVRFWVRAYDI	K	G	G	V	R	F	36	1	3615.81	Haliotis_sp_idb_1397_c0_g1_i1;comp106765_c0_seq2_5 len=4279 path=[10295:0-107 10403:108-367 1003:368-389 20795:390-390 20796:391-412 1048:413-1337 1973:1338-1339 1975:1340-1964 2600:1965-1985 21402:1986-2406 3042:2407-2451 3087:2452-2460 3096:2461-2558 3194:2559-2593 3229:2594-2598 3234:2599-2644 3280:2645-2675 3311:2676-2841 21552:2842-2842 3478:2843-2962 21596:2963-3020 21623:3021-3023 21626:30…	Haliotis_sp_idb_1397_c0_g1_i1	601	636	yes	no	4	5.4961e-23	68.046	5218200			2
GGSYVSLVSPDGK	SGVGLLDKGGSYVSLV	SLVSPDGKDLSIVIET	K	G	G	G	K	D	13	0	1264.63	Haliotis_sp_idb_10731_c0_g1_i1;comp101219_c0_seq2_6 len=2292 path=[7651:0-502 8154:503-515 8167:516-818 8470:819-999 8651:1000-1211 8863:1212-1476 18212:1477-1790 18527:1791-1917 1931:1918-1977 17898:1978-2291];comp101219_c0_seq1_6 len=2304 path=[7651:0-502 8154:503-515 8167:516-818 8470:819-999 8651:1000-1211 8863:1212-1476 28940:1477-1483 1493:1484-1921 1931:1922-1981 1991:1982-2203 2213:2204-2…	Haliotis_sp_idb_10731_c0_g1_i1	360	372	yes	no	2	0.0025724	88.101	64345000			5
GGYDLEAATLKPAAK	________________	ATLKPAAKSTSLLKWL	M	G	G	A	K	S	15	1	1503.79	Haliotis_sp_idb_22086_c0_g1_i1;Haliotis_sp_idb_22087_c0_g1_i1	Haliotis_sp_idb_22086_c0_g1_i1	2	16	yes	no	2;3	2.7441e-06	110.44	281480000			17
GHDIHELEEVLK	EYDNLRVRGHDIHELE	HELEEVLKELRNKDRV	R	G	H	L	K	E	12	0	1417.72	Haliotis_sp_CLC_1545_c0_g1_i1;Haliotis_sp_Tri_35761_c0_g1_i1;comp98763_c0_seq3_3 len=4694 path=[1:0-2312 2317:2313-2630 2635:2631-2638 2643:2639-3453 11360:3454-3485 3490:3486-3971 3976:3972-4028 4033:4029-4066 4071:4067-4099 4104:4100-4241 4246:4242-4257 4262:4258-4323 4328:4324-4324 4329:4325-4343 15062:4344-4361 15080:4362-4363 15082:4364-4420 15148:4421-4425 15153:4426-4427 15155:4428-4454 15…	Haliotis_sp_CLC_1545_c0_g1_i1	3213	3224	yes	no	2;3	2.2172e-09	149.41	732060000			33
GHHYFPDHNDCQK	KFIECPSRGHHYFPDH	PDHNDCQKYIECHEGQ	R	G	H	Q	K	Y	13	0	1653.67	Haliotis_sp_idb_43266_c0_g1_i1;comp79626_c0_seq1_4 len=1656 path=[1634:0-1091 2726:1092-1132 2767:1133-1655]	Haliotis_sp_idb_43266_c0_g1_i1	470	482	no	no	3;4	8.7178e-07	119.39	39420000			7
GHLDPPVHHR	TVAYRPGKGHLDPPVH	LDPPVHHRHDDDLIVR	K	G	H	H	R	H	10	0	1163.59	tr|Q9GP18|Q9GP18_HALTU Hemocyanin (Fragment) OS=Haliotis tuberculata GN=H1 PE=4 SV=1;Haliotis_sp_CLC_1545_c0_g1_i1;Haliotis_sp_Tri_35761_c0_g1_i1;Haliotis_sp_Tri_35760_c0_g1_i1	Haliotis_sp_CLC_1545_c0_g1_i1	433	442	no	no	3	5.7571e-05	113.62	3496500			7
GHQSLYNR	PFTMTVPRGHQSLYNR	GHQSLYNRLLGMVNML	R	G	H	N	R	L	8	0	973.473	Haliotis_sp_idb_12172_c0_g1_i1;Haliotis_sp_idb_12176_c0_g1_i1	Haliotis_sp_idb_12172_c0_g1_i1	739	746	no	no	2;3	1.685e-15	180.03	53231000			12
GHYTEGAELVDSVLDVVR	GAGNNWAKGHYTEGAE	DSVLDVVRKEAESCDC	K	G	H	V	R	K	18	0	1957.97	Haliotis_sp_idb_23118_c0_g1_i1;comp109271_c0_seq1_3 len=1300 path=[1:0-1299];tr|B6RB84|B6RB84_HALDI Beta-tubulin (Fragment) OS=Haliotis discus discus PE=2 SV=1	Haliotis_sp_idb_23118_c0_g1_i1	104	121	no	no	3	1.9955e-10	97.235	10594000			2
GIEEVLALVPCISK	LVKDTINKGIEEVLAL	ALVPCISKTAPGKSAP	K	G	I	S	K	T	14	0	1526.84	Haliotis_sp_idb_1052_c0_g1_i1	Haliotis_sp_idb_1052_c0_g1_i1	165	178	no	no	2	0.0055775	69.261	2089600			1
GIFEAHGPNATPAALLMTCR	VADRTGFRGIFEAHGP	AALLMTCRDISSVPAI	R	G	I	C	R	D	20	0	2126.04	Haliotis_sp_idb_2814_c0_g1_i1	Haliotis_sp_idb_2814_c0_g1_i1	439	458	yes	yes	3	9.3615e-10	77.969	663250000	581		9
GIFGDEIIAFNAIDLK	NVGVGLGRGIFGDEII	AFNAIDLKTRNNRAYD	R	G	I	L	K	T	16	0	1734.92	Haliotis_sp_idb_1052_c0_g1_i1;comp90611_c0_seq1_2 len=3646 path=[8397:0-3645]	Haliotis_sp_idb_1052_c0_g1_i1	2830	2845	no	no	2	0.0021892	66.022	3080400			1
GIFPPYNFLCSGTGIK	SEINTLKRGIFPPYNF	LCSGTGIKAVDFDCTG	R	G	I	I	K	A	16	0	1769.88	Haliotis_sp_idb_1745_c0_g1_i1;Haliotis_sp_CLC_2232_c0_g1_i1	Haliotis_sp_idb_1745_c0_g1_i1	23	38	yes	no	2	2.3476e-05	88.768	39911000			7
GIHGEHTESVGGVYDLSNK	EKLHIQPRGIHGEHTE	GVYDLSNKRRLGLTEF	R	G	I	N	K	R	19	0	1997.94	Haliotis_sp_idb_28997_c0_g1_i1;Haliotis_sp_idb_28998_c0_g1_i1	Haliotis_sp_idb_28997_c0_g1_i1	325	343	no	no	3	3.7883e-18	117.65	50471000			3
GIHGEHTESVGGVYDLSNKR	EKLHIQPRGIHGEHTE	VYDLSNKRRLGLTEFE	R	G	I	K	R	R	20	1	2154.05	Haliotis_sp_idb_28997_c0_g1_i1;Haliotis_sp_idb_28998_c0_g1_i1	Haliotis_sp_idb_28997_c0_g1_i1	325	344	no	no	4	4.294e-06	73.138	22468000			1
GILAADESTGSIAK	HRIVAPGKGILAADES	ESTGSIAKRLQSIGTE	K	G	I	A	K	R	14	0	1331.69	comp23247_c0_seq1_2 len=1455 path=[1433:0-1210 2644:1211-1454]	comp23247_c0_seq1_2 len=1455 path=[1433:0-1210 2644:1211-1454]	89	102	yes	yes	2	2.8024e-05	105.03	109290000			3
GILAADESTGTMGK	NDIVAPGKGILAADES	ESTGTMGKRLSGINVE	K	G	I	G	K	R	14	0	1349.65	Haliotis_sp_CLC_699_c0_g1_i1;Haliotis_sp_idb_17813_c0_g1_i1;Haliotis_sp_idb_17815_c0_g1_i1;comp89781_c0_seq1_3 len=1771 path=[1:0-592 594:593-1161 4712:1162-1166 1168:1167-1172 1174:1173-1306 1308:1307-1308 1310:1309-1770];tr|B6RB70|B6RB70_HALDI Fructose-bisphosphate aldolase (Fragment) OS=Haliotis discus discus PE=2 SV=1;tr|A0A059XNP6|A0A059XNP6_9VEST Fructose-bisphosphate aldolase (Fragment) OS…	Haliotis_sp_CLC_699_c0_g1_i1	29	42	yes	no	2	5.2437e-07	112.08	28559000	420		3
GILGYTDEDVVSQDFLGDAR	NASENEMKGILGYTDE	QDFLGDARSSIFDAKA	K	G	I	A	R	S	20	0	2169.02	Haliotis_sp_idb_33826_c0_g1_i1;comp93193_c0_seq1_1 len=1303 path=[1480:0-38 1519:39-871 3263:872-887 2368:888-1005 2486:1006-1063 4483:1064-1069 2550:1070-1078 2559:1079-1175 2656:1176-1187 2668:1188-1240 3030:1241-1259 2753:1260-1302];comp93193_c0_seq2_1 len=1502 path=[1480:0-38 1519:39-871 3263:872-887 2368:888-1005 2486:1006-1063 4483:1064-1069 2550:1070-1078 2559:1079-1175 2656:1176-1187 2668…	Haliotis_sp_idb_33826_c0_g1_i1	271	290	yes	no	2;3	5.6875e-38	136.49	183630000			23
GIMTMEGGAASGFR	LFKSYFPRGIMTMEGG	GGAASGFRHVEPETYE	R	G	I	F	R	H	14	0	1383.63	Haliotis_sp_Tri_91049_c0_g1_i1;comp93951_c0_seq1_3 len=2511 path=[2491:0-1214 3706:1215-1216 3708:1217-1250 3742:1251-1261 3753:1262-1597 4091:1598-1691 4185:1692-1748 6236:1749-1764 4258:1765-2365 4859:2366-2405 4899:2406-2510]	Haliotis_sp_Tri_91049_c0_g1_i1	145	158	yes	no	2	2.2241e-11	125.53	65487000	210;211		16
GIPVEEVDPR	VEDIAAERGIPVEEVD	PVEEVDPREAKAAVVH	R	G	I	P	R	E	10	0	1109.57	Haliotis_sp_Tri_91277_c0_g1_i1;comp95743_c0_seq1_6 len=5098 path=[5078:0-84 5164:85-530 5610:531-550 5630:551-778 5858:779-851 5931:852-866 5946:867-921 6002:922-3952 9033:3953-3968 9049:3969-5097]	Haliotis_sp_Tri_91277_c0_g1_i1	658	667	no	no		1	NaN	0			0
GIRDPSIFHIPK	FSYSDINKGIRDPSIF	PSIFHIPKMCREANMT	K	G	I	P	K	M	12	1	1378.77	comp104253_c0_seq4_4 len=1117 path=[18587:0-325 18913:326-676 19264:677-821 19409:822-894 19482:895-995 19583:996-1116]	comp104253_c0_seq4_4 len=1117 path=[18587:0-325 18913:326-676 19264:677-821 19409:822-894 19482:895-995 19583:996-1116]	220	231	yes	yes	3;4	0.0038003	76.073	165190000			12
GIVDDLLAPLDGLK	QEVIDIVKGIVDDLLA	LAPLDGLKNLGGRFVE	K	G	I	L	K	N	14	0	1437.81	comp107325_c0_seq2_5 len=23389 path=[1:0-1580 1582:1581-5577 5579:5578-5617 5619:5618-5929 5931:5930-6112 52603:6113-6270 52633:6271-7110 52723:7111-7121 7123:7122-8290 8292:8291-8665 8667:8666-8898 8900:8899-9708 9710:9709-9952 52965:9953-9996 9998:9997-10275 10277:10276-10312 10314:10313-10317 10319:10318-10351 53062:10352-10415 10417:10416-10440 10442:10441-10507 10509:10508-10531 10533:10532-…	comp107325_c0_seq2_5 len=23389 path=[1:0-1580 1582:1581-5577 5579:5578-5617 5619:5618-5929 5931:5930-6112 52603:6113-6270 52633:6271-7110 52723:7111-7121 7123:7122-8290 8292:8291-8665 8667:8666-8898 8900:8899-9708 9710:9709-9952 52965:9953-9996 9998:9997-10275 10277:10276-10312 10314:10313-10317 10319:10318-10351 53062:10352-10415 10417:10416-10440 10442:10441-10507 10509:10508-10531 10533:10532-…	990	1003	yes	no	2	6.9367e-07	113.76	34949000			11
GIVDQSQQAYQEAFEISK	VAAGDDKKGIVDQSQQ	QEAFEISKKEMQPTHP	K	G	I	S	K	K	18	0	2039.98	comp64599_c0_seq2_6 len=1464 path=[3017:0-1301 2878:1302-1463]	comp64599_c0_seq2_6 len=1464 path=[3017:0-1301 2878:1302-1463]	178	195	yes	yes	2;3	2.8259e-09	85.362	3406000			2
GIVEESVTGVHR	PAMFNMIKGIVEESVT	ESVTGVHRLYQLSKSG	K	G	I	H	R	L	12	0	1281.67	Haliotis_sp_Tri_106055_c0_g1_i1;Haliotis_sp_idb_20621_c0_g1_i1;Haliotis_sp_Tri_106057_c0_g1_i1;Haliotis_sp_Tri_106056_c0_g1_i1;comp104887_c0_seq13_4 len=4001 path=[875:0-42 918:43-43 919:44-61 937:62-83 959:84-554 1430:555-976 1852:977-1000 1876:1001-1746 2622:1747-1770 2646:1771-2158 3034:2159-2182 3058:2183-2463 3339:2464-2487 3363:2488-3286 4162:3287-3310 4186:3311-3480 4356:3481-3504 4380:350…	Haliotis_sp_Tri_106055_c0_g1_i1	180	191	yes	no	3	0.00096374	85.813	61013000			7
GKDEYPHQEK	DKNAPLGKGKDEYPHQ	DEYPHQEKLGGQHQPQ	K	G	K	E	K	L	10	1	1229.57	Haliotis_sp_idb_41781_c0_g1_i1;Haliotis_sp_idb_41783_c0_g1_i1;Haliotis_sp_Tri_34409_c0_g1_i1	Haliotis_sp_idb_41781_c0_g1_i1	88	97	yes	no	3	0.0027165	94.767	1223100			1
GKHFYINDQK	SGRKLQIKGKHFYIND	HFYINDQKVFLSGANQ	K	G	K	Q	K	V	10	1	1248.63	Haliotis_sp_idb_10705_c0_g1_i1;Haliotis_sp_Tri_36495_c0_g1_i1	Haliotis_sp_idb_10705_c0_g1_i1	363	372	yes	no	3	0.0027719	100.88	76132000			7
GLAALFAGR	DEAVAIKKGLAALFAG	LAALFAGRLHHESEKV	K	G	L	G	R	L	9	0	874.502	comp107325_c0_seq2_5 len=23389 path=[1:0-1580 1582:1581-5577 5579:5578-5617 5619:5618-5929 5931:5930-6112 52603:6113-6270 52633:6271-7110 52723:7111-7121 7123:7122-8290 8292:8291-8665 8667:8666-8898 8900:8899-9708 9710:9709-9952 52965:9953-9996 9998:9997-10275 10277:10276-10312 10314:10313-10317 10319:10318-10351 53062:10352-10415 10417:10416-10440 10442:10441-10507 10509:10508-10531 10533:10532-…	comp107325_c0_seq2_5 len=23389 path=[1:0-1580 1582:1581-5577 5579:5578-5617 5619:5618-5929 5931:5930-6112 52603:6113-6270 52633:6271-7110 52723:7111-7121 7123:7122-8290 8292:8291-8665 8667:8666-8898 8900:8899-9708 9710:9709-9952 52965:9953-9996 9998:9997-10275 10277:10276-10312 10314:10313-10317 10319:10318-10351 53062:10352-10415 10417:10416-10440 10442:10441-10507 10509:10508-10531 10533:10532-…	158	166	yes	no	2	0.014995	106.36	21238000			6
GLAEDLAQIHR	________________	EDLAQIHRQKYPSRMI	M	G	L	H	R	Q	11	0	1221.65	Haliotis_sp_idb_19681_c0_g1_i1	Haliotis_sp_idb_19681_c0_g1_i1	2	12	yes	yes	3	0.00047025	96.143	5569300			1
GLASALFHK	AGNIKWRRGLASALFH	LASALFHKIREVNPSL	R	G	L	H	K	I	9	0	942.529	Haliotis_sp_idb_5896_c0_g1_i1	Haliotis_sp_idb_5896_c0_g1_i1	629	637	yes	yes	2	0.013076	109.11	223540000			7
GLDSSTLLLALPDITK	KSDQNLVRGLDSSTLL	LALPDITKLSFDEDEA	R	G	L	T	K	L	16	0	1655.93	Haliotis_sp_idb_5896_c0_g1_i1	Haliotis_sp_idb_5896_c0_g1_i1	425	440	yes	yes	2;3	2.5359e-24	150.39	299230000			17
GLDYALIAK	EDSDIRGKGLDYALIA	LDYALIAKDFNMLKWL	K	G	L	A	K	D	9	0	962.544	comp93747_c0_seq2_4 len=2566 path=[1:0-650 7687:651-666 668:667-671 673:672-740 742:741-762 7770:763-779 781:780-801 803:802-805 807:806-1133 7854:1134-1134 1136:1135-1150 1152:1151-1185 1187:1186-1209 1211:1210-2464 2466:2465-2565];comp93747_c0_seq1_4 len=2572 path=[5760:0-558 6319:559-560 6321:561-672 668:673-677 673:678-746 742:747-768 7770:769-785 781:786-807 803:808-811 807:812-1139 7854:114…	comp93747_c0_seq2_4 len=2566 path=[1:0-650 7687:651-666 668:667-671 673:672-740 742:741-762 7770:763-779 781:780-801 803:802-805 807:806-1133 7854:1134-1134 1136:1135-1150 1152:1151-1185 1187:1186-1209 1211:1210-2464 2466:2465-2565]	348	356	yes	no	2	0.036431	89.355	42931000			2
GLEDCAVADNPVK	NSDTNNGKGLEDCAVA	AVADNPVKTECSYKVW	K	G	L	V	K	T	13	0	1386.64	Haliotis_sp_idb_44191_c0_g1_i1;comp96813_c0_seq1_5 len=1118 path=[1108:0-120 1229:121-127 1236:128-160 1269:161-303 2442:304-331 1440:332-567 3927:568-586 3943:587-696 1805:697-718 1827:719-822 1931:823-826 1935:827-903 4073:904-925 2034:926-940 4085:941-957 2066:958-981 4116:982-1025 2134:1026-1041 2150:1042-1071 2670:1072-1117];Haliotis_sp_CLC_6293_c0_g1_i1	Haliotis_sp_idb_44191_c0_g1_i1	188	200	no	no	2	4.0688e-05	109	131230000			13
GLFPGGYVISADGSDAEVR	RGDFIPQKGLFPGGYV	DGSDAEVRDIYGKLHS	K	G	L	V	R	D	19	0	1908.92	Haliotis_sp_idb_36084_c0_g1_i1;Haliotis_sp_idb_28907_c0_g1_i1	Haliotis_sp_idb_36084_c0_g1_i1	169	187	yes	no	2	7.7835e-09	89.468	26645000			6
GLGNLTFCPTNLGTALR	GLSFAKKKGLGNLTFC	TNLGTALRASVHMKIP	K	G	L	L	R	A	17	0	1803.93	Haliotis_sp_idb_28997_c0_g1_i1;Haliotis_sp_idb_28998_c0_g1_i1	Haliotis_sp_idb_28997_c0_g1_i1	280	296	yes	no	2	7.6837e-30	159.34	94488000			22
GLKDDTFFDIPSYC	VGYNNFYRGLKDDTFF	FFDIPSYC________	R	G	L	Y	C	-	14	1	1676.74	Haliotis_sp_idb_19681_c0_g1_i1	Haliotis_sp_idb_19681_c0_g1_i1	203	216	yes	yes	2;3	2.0261e-11	134.61	14034000000			26
GLMAGWFDACPGYAITVDR	RNINYPGRGLMAGWFD	GYAITVDRESGFDFTS	R	G	L	D	R	E	19	0	2098.96	Haliotis_sp_idb_45022_c0_g1_i1;comp98351_c4_seq1_5 len=1352 path=[4561:0-133 4695:134-143 4705:144-399 4961:400-402 4964:403-636 5198:637-677 5239:678-709 5271:710-765 5327:766-792 5354:793-928 5490:929-1351];comp98351_c4_seq2_5 len=1658 path=[4561:0-133 4695:134-143 4705:144-399 4961:400-402 4964:403-636 5198:637-677 5239:678-709 5271:710-765 5327:766-792 5354:793-928 15081:929-1176 15329:1177-1…	Haliotis_sp_idb_45022_c0_g1_i1	100	118	yes	no	2	9.1392e-09	86.8	7481000	247		1
GLMAQMSSVGVIMQQK	VGHAAVYKGLMAQMSS	VGVIMQQKRNDIIQQL	K	G	L	Q	K	R	16	0	1706.85	Haliotis_sp_Tri_79843_c0_g1_i1	Haliotis_sp_Tri_79843_c0_g1_i1	147	162	yes	yes	2	5.9233e-05	73.834	14151000	786;787;788		2
GLPDGLNQWVGR	IVRYPSCKGLPDGLNQ	GLNQWVGREDSPYYVV	K	G	L	G	R	E	12	0	1310.67	Haliotis_sp_Tri_109450_c0_g1_i1;comp101252_c0_seq3_2 len=1445 path=[12575:0-38 12614:39-47 12623:48-159 12735:160-162 12738:163-166 12742:167-571 13147:572-810 13386:811-817 13393:818-863 13439:864-947 13523:948-949 13525:950-1444];comp101252_c0_seq1_2 len=1553 path=[18161:0-28 18190:29-80 10039:81-104 10063:105-130 10089:131-245 10204:246-361 10320:362-385 17735:386-679 13147:680-918 13386:919-9…	Haliotis_sp_Tri_109450_c0_g1_i1	180	191	yes	no	2	3.638e-06	133.89	183320000			11
GLPVFITSADVVK	KSVEGSRKGLPVFITS	ITSADVVKGSTEVTIG	K	G	L	V	K	G	13	0	1344.77	comp191803_c0_seq1_2 len=480 path=[1:0-479]	comp191803_c0_seq1_2 len=480 path=[1:0-479]	82	94	yes	yes	2	0.0055116	79.089	45224000			3
GLSCDTCVLQWK	DMHLRMPKGLSCDTCV	DTCVLQWKYHTGYRMG	K	G	L	W	K	Y	12	0	1465.67	Haliotis_sp_CLC_18633_c0_g1_i1	Haliotis_sp_CLC_18633_c0_g1_i1	177	188	yes	yes	2	0.027037	67.385	13061000			0
GLSGGEGPQGAR	PAGLQGEKGLSGGEGP	GEGPQGARGWRGFAGL	K	G	L	A	R	G	12	0	1084.53	Haliotis_sp_CLC_73_c0_g1_i1	Haliotis_sp_CLC_73_c0_g1_i1	209	220	yes	yes	2	8.858e-05	118.28	11573000			7
GLSGSEANCAIDHMR	WQELQKYRGLSGSEAN	NCAIDHMRTPLKPFSF	R	G	L	M	R	T	15	0	1616.7	Haliotis_sp_CLC_1545_c0_g1_i1;comp56050_c0_seq1_4 len=796 path=[774:0-795]	Haliotis_sp_CLC_1545_c0_g1_i1	1923	1937	yes	no	3	2.1102e-06	105.14	136340000	377		8
GLTFTQVGTDK	VLSLDEAKGLTFTQVG	FTQVGTDKLITPIAKE	K	G	L	D	K	L	11	0	1165.6	Haliotis_sp_Tri_4114_c0_g1_i1;comp94729_c0_seq3_2 len=685 path=[159:0-29 189:30-30 2532:31-54 5414:55-55 5415:56-684];Haliotis_sp_CLC_21451_c0_g1_i1;Haliotis_sp_idb_23519_c0_g1_i1	Haliotis_sp_idb_23519_c0_g1_i1	1365	1375	no	no	2	0.00036662	122.69	105020000			7
GLTIIFNFEEAETAKPTER	FNNVDYARGLTIIFNF	ETAKPTERQVLLSNCD	R	G	L	E	R	Q	19	1	2165.1	Haliotis_sp_Tri_35519_c0_g1_i1;Haliotis_sp_idb_43536_c0_g1_i1	Haliotis_sp_Tri_35519_c0_g1_i1	246	264	yes	no	3	3.445e-31	149.47	376350000			39
GLVLPVTDNIHFTNAR	QLNAQGQKGLVLPVTD	NIHFTNARLTLLKGAL	K	G	L	A	R	L	16	0	1765.95	Haliotis_sp_idb_7016_c0_g1_i1;comp107084_c0_seq5_1 len=2361 path=[3718:0-107 3826:108-140 15493:141-183 14611:184-188 14621:189-584 4308:585-590 4314:591-2006 5730:2007-2075 5799:2076-2093 5817:2094-2255 5979:2256-2258 5982:2259-2314 7504:2315-2360]	Haliotis_sp_idb_7016_c0_g1_i1	441	456	yes	no	3	9.2565e-07	95.57	91652000			13
GLVWTQAK	EYAMFCPRGLVWTQAK	GLVWTQAKCMCDNPPT	R	G	L	A	K	C	8	0	901.502	Haliotis_sp_idb_42414_c0_g1_i1;comp188351_c0_seq1_6 len=718 path=[1:0-717]	Haliotis_sp_idb_42414_c0_g1_i1	150	157	yes	no	2	0.045629	113.89	209030000			1
GLYYFVWDGPNQR	SNSTAIFRGLYYFVWD	VWDGPNQRYFVGEDRI	R	G	L	Q	R	Y	13	0	1613.76	Haliotis_sp_idb_52687_c0_g1_i1	Haliotis_sp_idb_52687_c0_g1_i1	72	84	yes	yes	2;3	1.399e-09	134.3	7279400000			61
GMQSIASASGVLAQGQPQSITIK	NVKATLVKGMQSIASA	QPQSITIKVPKDLKSG	K	G	M	I	K	V	23	0	2271.19	Haliotis_sp_Tri_105613_c0_g1_i1	Haliotis_sp_Tri_105613_c0_g1_i1	56	78	yes	yes	3	1.7187e-21	99.923	65188000	695		2
GNADITHGR	YQYQWWKRGNADITHG	NADITHGRCDLPSDFT	R	G	N	G	R	C	9	0	939.452	Haliotis_sp_idb_20988_c0_g1_i1	Haliotis_sp_idb_20988_c0_g1_i1	309	317	yes	yes	2;3	1.3369e-05	210.6	127760000			10
GNANNFNSIAECEK	SFIYGGCRGNANNFNS	NSIAECEKKCLPGSVC	R	G	N	E	K	K	14	0	1566.67	Haliotis_sp_idb_84384_c0_g1_i1;comp64150_c0_seq2_1 len=699 path=[1:0-281 283:282-443 445:444-478 480:479-698]	Haliotis_sp_idb_84384_c0_g1_i1	74	87	yes	no	2	5.41e-14	139.86	12446000			2
GNAVHEFLR	TKIIRESRGNAVHEFL	NAVHEFLRGQLVDSAG	R	G	N	L	R	G	9	0	1041.54	Haliotis_sp_idb_25746_c0_g1_i1;Haliotis_sp_idb_25748_c0_g1_i1;Haliotis_sp_CLC_532_c0_g1_i1	Haliotis_sp_idb_25746_c0_g1_i1	455	463	yes	no	2;3	0.0010777	137.95	11089000000			44
GNFGDQENVCVPSGAVSVGPFFYGYNQNR	TCTTFPVRGNFGDQEN	FYGYNQNRLNSQSYTY	R	G	N	N	R	L	29	0	3178.42	Haliotis_sp_idb_22001_c0_g1_i1;Haliotis_sp_idb_22004_c0_g1_i1	Haliotis_sp_idb_22001_c0_g1_i1	130	158	no	no	3;4	1.9445e-25	83.879	211240000			4
GNLGGDGHDLCHGGHFK	HDFQKHGRGNLGGDGH	LCHGGHFKDFMIKHGK	R	G	N	F	K	D	17	0	1776.78	Haliotis_sp_idb_44191_c0_g1_i1;comp105290_c0_seq2_6 len=2532 path=[1:0-47 8877:48-178 196:179-199 9012:200-202 9051:203-260 9056:261-265 9061:266-286 299:287-319 5190:320-332 345:333-358 5444:359-371 384:372-412 425:413-456 469:457-457 470:458-481 494:482-636 649:637-693 9257:694-711 724:712-731 744:732-765 9295:766-805 9327:806-905 918:906-1014 9478:1015-1043 1056:1044-1063 1076:1064-1064 1077:1…	Haliotis_sp_idb_44191_c0_g1_i1	396	412	yes	no	3	8.1098e-07	92.38	12428000			1
GNLVLPLNWQLLNSPASQIQVQSAAAFR	NKPAPSAKGNLVLPLN	VQSAAAFRSNPPRPPV	K	G	N	F	R	S	28	0	3034.64	Haliotis_sp_idb_34528_c0_g1_i1	Haliotis_sp_idb_34528_c0_g1_i1	250	277	yes	yes	3	2.294e-11	65.801	4927700			1
GNPGMGFRPMPDLATTLIR	IHEDSLIRGNPGMGFR	DLATTLIRYEMADEKS	R	G	N	I	R	Y	19	1	2043.04	Haliotis_sp_Tri_122828_c0_g1_i1;comp91393_c0_seq1_5 len=3152 path=[3130:0-1533 4664:1534-1692 4823:1693-2939 6070:2940-3151];Haliotis_sp_idb_17966_c0_g1_i1	Haliotis_sp_Tri_122828_c0_g1_i1	117	135	yes	no	3	3.2833e-08	78.78	5524200	186;187		1
GNPTVEVDLR	ARQIFDSRGNPTVEVD	PTVEVDLRNENGLFRA	R	G	N	L	R	N	10	0	1098.57	Haliotis_sp_Tri_41297_c0_g1_i1;comp85374_c0_seq1_2 len=2398 path=[2376:0-114 2491:115-316 5523:317-323 5530:324-457 2834:458-1083 3460:1084-2397];Haliotis_sp_idb_32275_c0_g1_i1	Haliotis_sp_Tri_41297_c0_g1_i1	48	57	yes	no	2	0.046718	73.841	19963000			1
GNQNLERSLMQR	GGQANAGRGNQNLERS	LERSLMQRILTGRLIG	R	G	N	Q	R	I	12	1	1444.72	Haliotis_sp_Tri_1743_c0_g1_i1;comp89145_c0_seq2_3 len=654 path=[1328:0-27 1356:28-167 1496:168-194 1523:195-206 1535:207-257 1586:258-313 1642:314-316 1645:317-321 1650:322-401 1730:402-455 1784:456-496 1825:497-511 1840:512-583 1912:584-595 1924:596-618 1947:619-653]	Haliotis_sp_Tri_1743_c0_g1_i1	110	121	yes	no	3	0.02367	61.11	12287000	747		1
GNVCNNDQDCPGNQK	AIRPGQCKGNVCNNDQ	QDCPGNQKCCGKPGCR	K	G	N	Q	K	C	15	0	1718.67	comp236269_c0_seq1_4 len=272 path=[250:0-271]	comp236269_c0_seq1_4 len=272 path=[250:0-271]	9	23	yes	yes	2	2.1181e-32	210.14	5194200			3
GPAFVTQPESLVVVGK	YDPNELLRGPAFVTQP	ESLVVVGKSVHAVIEC	R	G	P	G	K	S	16	0	1626.9	Haliotis_sp_Tri_113648_c0_g1_i1	Haliotis_sp_Tri_113648_c0_g1_i1	237	252	yes	yes	2	8.7182e-07	103.88	31791000			6
GPASTYFGVR	DASISVARGPASTYFG	ASTYFGVRSGAGKSAS	R	G	P	V	R	S	10	0	1053.52	Haliotis_sp_idb_25730_c0_g1_i1;Haliotis_sp_idb_25731_c0_g1_i1	Haliotis_sp_idb_25730_c0_g1_i1	685	694	yes	no	2	0.00051582	140.45	137650000			20
GPFQPARASLNNR	PSPSAALRGPFQPARA	ARASLNNRRPPPNPAG	R	G	P	N	R	R	13	1	1426.74	Haliotis_sp_CLC_39_c0_g1_i1	Haliotis_sp_CLC_39_c0_g1_i1	53	65	yes	yes	3	0.0016263	80.69	5131700			1
GPIQTDEVMFYMCNNER	EGRPDNFKGPIQTDEV	FYMCNNERTTIDTCTV	K	G	P	E	R	T	17	0	2102.89	Haliotis_sp_idb_1745_c0_g1_i1;Haliotis_sp_CLC_2232_c0_g1_i1	Haliotis_sp_idb_1745_c0_g1_i1	948	964	yes	no	2;3	2.2087e-09	108.77	136390000	486;487		9
GPLQSVQVFGR	VLGAMPSKGPLQSVQV	QSVQVFGRKKTATAVA	K	G	P	G	R	K	11	0	1186.65	comp109153_c0_seq1_5 len=543 path=[1:0-542];Haliotis_sp_idb_67061_c0_g1_i1;Haliotis_sp_idb_67060_c0_g1_i1;comp72685_c0_seq2_1 len=643 path=[1:0-71 73:72-619 1875:620-642];comp72685_c0_seq1_1 len=828 path=[1:0-71 1570:72-256 73:257-804 1875:805-827]	comp109153_c0_seq1_5 len=543 path=[1:0-542]	18	28	yes	no	2	0.030138	64.82	0			1
GPPARPGVCCFR	PVTTACVRGPPARPGV	RPGVCCFRPSGGPPAP	R	G	P	F	R	P	12	1	1372.65	Haliotis_sp_CLC_1320_c0_g1_i1;Haliotis_sp_Tri_133893_c0_g1_i1;Haliotis_sp_Tri_133894_c0_g1_i1	Haliotis_sp_CLC_1320_c0_g1_i1	99	110	yes	no	3	0.0071637	70.412	99884000			2
GPPGFDGFPGPEGPVGPAGK	SICLSGPKGPPGFDGF	GPVGPAGKDGAPGEKG	K	G	P	G	K	D	20	0	1835.88	Haliotis_sp_CLC_866_c0_g1_i1;Haliotis_sp_Tri_74171_c0_g1_i1	Haliotis_sp_CLC_866_c0_g1_i1	173	192	yes	no	2	2.3117e-50	163.18	34347000			9
GPPPGAVLR	PPPGAALRGPPPGAVL	PPPGAVLRGPSPSAAL	R	G	P	L	R	G	9	0	862.502	Haliotis_sp_CLC_39_c0_g1_i1	Haliotis_sp_CLC_39_c0_g1_i1	35	43	yes	yes	2	0.021153	100.19	790140000			10
GPQGGVATR	PFGPYVYRGPQGGVAT	PQGGVATRRGYIEPDE	R	G	P	T	R	R	9	0	841.441	Haliotis_sp_idb_2814_c0_g1_i1	Haliotis_sp_idb_2814_c0_g1_i1	97	105	yes	yes	2	0.0011068	149.27	49791000			11
GPSPSAALR	PPPGAVLRGPSPSAAL	PSPSAALRGPFQPARA	R	G	P	L	R	G	9	0	854.461	Haliotis_sp_CLC_39_c0_g1_i1	Haliotis_sp_CLC_39_c0_g1_i1	44	52	yes	yes	2	0.0048132	133.86	668750000			30
GPTDCLPASDPGCR	DSADDKSKGPTDCLPA	PASDPGCRDSTNKAEL	K	G	P	C	R	D	14	0	1501.63	comp88250_c0_seq2_2 len=449 path=[427:0-23 451:24-62 490:63-69 497:70-80 508:81-101 1523:102-128 556:129-266 694:267-290 718:291-294 722:295-425 1622:426-448];comp88250_c0_seq1_2 len=422 path=[427:0-23 451:24-62 490:63-69 497:70-80 508:81-101 556:102-239 694:240-263 718:264-267 722:268-398 1622:399-421]	comp88250_c0_seq2_2 len=449 path=[427:0-23 451:24-62 490:63-69 497:70-80 508:81-101 1523:102-128 556:129-266 694:267-290 718:291-294 722:295-425 1622:426-448]	44	57	yes	yes	2;3	1.1295e-16	145	243230000			13
GPVGTLLAQK	SFQDVEDKGPVGTLLA	VGTLLAQKDGTFSYVN	K	G	P	Q	K	D	10	0	982.581	Haliotis_sp_idb_30843_c0_g1_i1	Haliotis_sp_idb_30843_c0_g1_i1	404	413	yes	yes	2	0.0019217	122.33	57538000			5
GQDLGQGLAK	LSDWAKAKGQDLGQGL	DLGQGLAKAAVNLLLE	K	G	Q	A	K	A	10	0	985.519	comp107325_c0_seq2_5 len=23389 path=[1:0-1580 1582:1581-5577 5579:5578-5617 5619:5618-5929 5931:5930-6112 52603:6113-6270 52633:6271-7110 52723:7111-7121 7123:7122-8290 8292:8291-8665 8667:8666-8898 8900:8899-9708 9710:9709-9952 52965:9953-9996 9998:9997-10275 10277:10276-10312 10314:10313-10317 10319:10318-10351 53062:10352-10415 10417:10416-10440 10442:10441-10507 10509:10508-10531 10533:10532-…	Haliotis_sp_idb_1052_c0_g1_i1	788	797	no	no	2	0.0097117	96.342	29710000			2
GQFQYVLVVR	RNSVRSDRGQFQYVLV	FQYVLVVRAYDSFYPQ	R	G	Q	V	R	A	10	0	1207.67	comp107313_c0_seq1_3 len=23161 path=[1:0-25 27:26-687 689:688-1040 51643:1041-1124 47524:1125-1126 1128:1127-2114 2116:2115-2116 2118:2117-3775 3777:3776-4372 4374:4373-4408 4410:4409-4576 4578:4577-4644 4646:4645-4716 4718:4717-6321 6323:6322-6329 6331:6330-6457 6459:6458-7628 7630:7629-8470 8472:8471-10786 52568:10787-10788 52570:10789-10866 52600:10867-11006 52667:11007-11015 11017:11016-11017…	comp107313_c0_seq1_3 len=23161 path=[1:0-25 27:26-687 689:688-1040 51643:1041-1124 47524:1125-1126 1128:1127-2114 2116:2115-2116 2118:2117-3775 3777:3776-4372 4374:4373-4408 4410:4409-4576 4578:4577-4644 4646:4645-4716 4718:4717-6321 6323:6322-6329 6331:6330-6457 6459:6458-7628 7630:7629-8470 8472:8471-10786 52568:10787-10788 52570:10789-10866 52600:10867-11006 52667:11007-11015 11017:11016-11017…	3885	3894	no	no	2	0.010728	93.598	1564700			1
GQISTPFTCPPPPLADINPLR	VFVSKPVKGQISTPFT	LADINPLRMSYTTTEA	K	G	Q	L	R	M	21	0	2290.18	Haliotis_sp_idb_982_c0_g1_i1	Haliotis_sp_idb_982_c0_g1_i1	1971	1991	yes	yes	2;3	1.365e-10	75.064	4049000			2
GQLVDSAGK	NAVHEFLRGQLVDSAG	QLVDSAGKFDRHITPT	R	G	Q	G	K	F	9	0	873.456	Haliotis_sp_idb_25746_c0_g1_i1;Haliotis_sp_idb_25748_c0_g1_i1;Haliotis_sp_CLC_532_c0_g1_i1	Haliotis_sp_idb_25746_c0_g1_i1	464	472	yes	no	2	0.015776	105.52	618600000			9
GQLVDSAGKFDR	NAVHEFLRGQLVDSAG	DSAGKFDRHITPTLTN	R	G	Q	D	R	H	12	1	1291.65	Haliotis_sp_idb_25746_c0_g1_i1;Haliotis_sp_idb_25748_c0_g1_i1;Haliotis_sp_CLC_532_c0_g1_i1	Haliotis_sp_idb_25746_c0_g1_i1	464	475	yes	no	2;3	1.9264e-16	188.96	3815200000			87
GQTSDLLNIAK	NKIIDFVKGQTSDLLN	SDLLNIAKYLTAQISQ	K	G	Q	A	K	Y	11	0	1158.62	comp100163_c2_seq1_3 len=3661 path=[6689:0-1864 8554:1865-2809 11971:2810-2817 11979:2818-2821 9511:2822-3036 9726:3037-3044 9734:3045-3326 10016:3327-3660];Haliotis_sp_idb_3766_c0_g1_i1	comp100163_c2_seq1_3 len=3661 path=[6689:0-1864 8554:1865-2809 11971:2810-2817 11979:2818-2821 9511:2822-3036 9726:3037-3044 9734:3045-3326 10016:3327-3660]	463	473	yes	no	2	0.0070303	88.596	134900000			3
GRDHGTQSYNAWR	LAAFNIQRGRDHGTQS	TQSYNAWREFCGLPRA	R	G	R	W	R	E	13	1	1546.7	Haliotis_sp_idb_25746_c0_g1_i1;Haliotis_sp_idb_25748_c0_g1_i1;Haliotis_sp_CLC_532_c0_g1_i1	Haliotis_sp_idb_25746_c0_g1_i1	503	515	yes	no	2;3;4	4.0494e-68	237.59	881330000			32
GRHLLPDELGGPK	NETIYYLRGRHLLPDE	PDELGGPKTPYNLKPS	R	G	R	P	K	T	13	1	1387.76	Haliotis_sp_Tri_25106_c0_g1_i1	Haliotis_sp_Tri_25106_c0_g1_i1	137	149	yes	yes	3	0.0035077	71.933	190580000			2
GSAECSFTLLELK	FSFKVSNKGSAECSFT	SFTLLELKGKMKVEAS	K	G	S	L	K	G	13	0	1453.71	comp146963_c0_seq1_4 len=1497 path=[1:0-1496]	comp146963_c0_seq1_4 len=1497 path=[1:0-1496]	47	59	yes	yes	2	6.814e-06	117.93	34051000			5
GSAVGSQVTGVLLSK	LKTWLAERGSAVGSQV	VTGVLLSKLLDELQIT	R	G	S	S	K	L	15	0	1401.78	comp107325_c0_seq2_5 len=23389 path=[1:0-1580 1582:1581-5577 5579:5578-5617 5619:5618-5929 5931:5930-6112 52603:6113-6270 52633:6271-7110 52723:7111-7121 7123:7122-8290 8292:8291-8665 8667:8666-8898 8900:8899-9708 9710:9709-9952 52965:9953-9996 9998:9997-10275 10277:10276-10312 10314:10313-10317 10319:10318-10351 53062:10352-10415 10417:10416-10440 10442:10441-10507 10509:10508-10531 10533:10532-…	Haliotis_sp_idb_1052_c0_g1_i1	1572	1586	no	no	2	6.8391e-07	109.79	158030000			12
GSDSYAIGVK	LMTVTVTRGSDSYAIG	DSYAIGVKDKTFKVNG	R	G	S	V	K	D	10	0	995.492	comp146963_c0_seq1_4 len=1497 path=[1:0-1496]	comp146963_c0_seq1_4 len=1497 path=[1:0-1496]	82	91	yes	yes	2	0.0071009	96.143	20293000			1
GSFGQQTGFSNTDQSGGLSSR	SVTDTQPRGSFGQQTG	QSGGLSSRFTGSAQSV	R	G	S	S	R	F	21	0	2116.94	Haliotis_sp_idb_3591_c0_g1_i1	Haliotis_sp_idb_3591_c0_g1_i1	486	506	yes	yes	3	1.1832e-05	65.855	40166000			1
GSGTTIASSSTIGSVTGSSSTSNK	TTTSKLTKGSGTTIAS	GSSSTSNKSSSSSSSG	K	G	S	N	K	S	24	0	2173.03	Haliotis_sp_idb_36583_c0_g1_i1	Haliotis_sp_idb_36583_c0_g1_i1	314	337	yes	yes	2;3	4.4421e-32	125.11	111990000			7
GSISPAYAPGTYQHLSTSGVANVR	SAYSFSQRGSISPAYA	TSGVANVRDSRQKEKK	R	G	S	V	R	D	24	0	2432.21	Haliotis_sp_Tri_8133_c0_g1_i1;comp93947_c0_seq8_1 len=3375 path=[1671:0-592 2264:593-779 2451:780-1160 9128:1161-1247 9215:1248-1301 9269:1302-1378 9346:1379-1497 13015:1498-1753 13271:1754-1880 13398:1881-3374];comp93947_c0_seq11_1 len=6924 path=[1671:0-592 2264:593-779 2451:780-1160 9128:1161-1247 9215:1248-1301 9269:1302-1378 9346:1379-1497 9465:1498-1834 9802:1835-2936 10904:2937-3166 11134:3…	Haliotis_sp_Tri_8133_c0_g1_i1	47	70	yes	no	3	1.1209e-19	87.511	99317000			5
GSIVATGTINQANLASFSIPVTSK	LVYQVMSRGSIVATGT	FSIPVTSKMAPNARII	R	G	S	S	K	M	24	0	2375.27	Haliotis_sp_Tri_105613_c0_g1_i1;comp278816_c0_seq1_1 len=218 path=[196:0-217]	Haliotis_sp_Tri_105613_c0_g1_i1	485	508	yes	no	3	8.1528e-20	83.31	4683400			2
GSKPLGTLFAQPAR	SVGAAVIKGSKPLGTL	TLFAQPARLIYPEICL	K	G	S	A	R	L	14	1	1441.8	Haliotis_sp_CLC_413_c0_g1_i1;comp104237_c0_seq2_2 len=1215 path=[16513:0-1019 17533:1020-1021 17535:1022-1045 17559:1046-1214];comp104237_c0_seq3_2 len=1223 path=[16513:0-1019 17533:1020-1021 17535:1022-1045 22578:1046-1098 20526:1099-1106 18868:1107-1222];comp104237_c0_seq1_2 len=1251 path=[16513:0-1019 17533:1020-1021 17535:1022-1045 22578:1046-1098 18832:1099-1134 18868:1135-1250]	Haliotis_sp_CLC_413_c0_g1_i1	324	337	yes	no	3	0.00019713	90.412	61596000			4
GSNHDISHDNSFGMK	ETLLDLLRGSNHDISH	HDNSFGMKIPLPLFIA	R	G	S	M	K	I	15	0	1644.7	Haliotis_sp_CLC_146_c0_g1_i1;Haliotis_sp_idb_13068_c0_g1_i1;Haliotis_sp_idb_13069_c0_g1_i1	Haliotis_sp_CLC_146_c0_g1_i1	451	465	yes	no	3	4.5031e-12	126.63	50165000	371		4
GSPAEDKQNFIELLK	DWEYPANRGSPAEDKQ	QNFIELLKVLNAAFDA	R	G	S	L	K	V	15	1	1687.88	Haliotis_sp_idb_32310_c0_g1_i1;comp56242_c1_seq1_1 len=419 path=[865:0-418]	Haliotis_sp_idb_32310_c0_g1_i1	152	166	yes	no	3	2.4614e-05	96.673	154310000			11
GSPAMQGALR	GRLVMRNKGSPAMQGA	PAMQGALRQRIAKWRM	K	G	S	L	R	Q	10	0	986.497	Haliotis_sp_idb_5896_c0_g1_i1	Haliotis_sp_idb_5896_c0_g1_i1	318	327	yes	yes	2	0.0074931	85.533	19463000	659		5
GSSSDKDLDDFLGDIDR	RSDVETNKGSSSDKDL	DFLGDIDRLLLDMESS	K	G	S	D	R	L	17	1	1853.83	Haliotis_sp_Tri_138845_c0_g1_i1;Haliotis_sp_idb_55709_c0_g1_i1	Haliotis_sp_idb_55709_c0_g1_i1	124	140	no	no	2;3	3.737e-36	188.84	531870000			12
GSTPNVGNGGGLFDLAAR	IVPNNRNRGSTPNVGN	GLFDLAARGGESIVPP	R	G	S	A	R	G	18	0	1701.84	Haliotis_sp_Tri_33510_c0_g1_i1;Haliotis_sp_CLC_62_c0_g1_i1;Haliotis_sp_Tri_64677_c0_g1_i1;Haliotis_sp_Tri_33508_c0_g1_i1	Haliotis_sp_Tri_33510_c0_g1_i1	57	74	yes	no	2	1.1291e-12	111.22	24458000			3
GSVDSPTGQPDGSPPPDK	IVPFAIGRGSVDSPTG	DGSPPPDKVYPSPGVV	R	G	S	D	K	V	18	0	1736.79	Haliotis_sp_idb_23329_c0_g1_i1	Haliotis_sp_idb_23329_c0_g1_i1	26	43	yes	yes	2	4.532e-46	167.14	357190000			17
GSVDSPTGQPDGSPPPDKVYPSPGVVTLGGTGSGK	IVPFAIGRGSVDSPTG	LGGTGSGKTEFALPNS	R	G	S	G	K	T	35	1	3293.61	Haliotis_sp_idb_23329_c0_g1_i1	Haliotis_sp_idb_23329_c0_g1_i1	26	60	yes	yes	3	8.4312e-27	70.823	52856000			3
GSVSTDKFNMASGSSSIR	PGLSGSVRGSVSTDKF	ASGSSSIRNSGATSGS	R	G	S	I	R	N	18	1	1829.86	Haliotis_sp_idb_36583_c0_g1_i1	Haliotis_sp_idb_36583_c0_g1_i1	397	414	yes	yes	2;3	5.6416e-38	155.88	1239700000	628		23
GTAFSEHMQMCDYK	GIYRPCPRGTAFSEHM	HMQMCDYKWRVPGCY_	R	G	T	Y	K	W	14	0	1703.67	Haliotis_sp_CLC_2296_c0_g1_i1	Haliotis_sp_CLC_2296_c0_g1_i1	655	668	yes	yes	3	0.00014665	84.753	54994000	385;386		3
GTAGFVSASGQSTPATSAGQQHR	SYIQQQARGTAGFVSA	TSAGQQHRHKILTQAT	R	G	T	H	R	H	23	0	2202.04	Haliotis_sp_idb_27355_c0_g1_i1	Haliotis_sp_idb_27355_c0_g1_i1	162	184	yes	yes	3	1.286e-31	120.41	43899000			3
GTALQLYEK	TYKEVNVKGTALQLYE	TALQLYEKHGLDKGTI	K	G	T	E	K	H	9	0	1021.54	Haliotis_sp_Tri_100026_c0_g1_i1;comp90707_c0_seq1_2 len=3314 path=[3292:0-2269 5562:2270-2411 5704:2412-2719 6012:2720-3313]	Haliotis_sp_Tri_100026_c0_g1_i1	166	174	yes	no	2	0.0054242	128.27	69129000			2
GTAYRIDSVAR	KTIYDYKKGTAYRIDS	YRIDSVARTCTTFPTQ	K	G	T	A	R	T	11	1	1207.63	Haliotis_sp_idb_52687_c0_g1_i1	Haliotis_sp_idb_52687_c0_g1_i1	109	119	yes	yes	3	0.001069	94.767	124100000			16
GTCKPGSAQLK	DFAPSTNRGTCKPGSA	KPGSAQLKEVCSSGCE	R	G	T	L	K	E	11	1	1145.59	Haliotis_sp_Tri_3731_c0_g1_i1;comp92088_c0_seq1_4 len=674 path=[1:0-31 33:32-76 2470:77-121 123:122-145 2497:146-154 2506:155-188 190:189-256 258:257-272 2583:273-294 296:295-328 2621:329-339 341:340-350 352:351-447 2654:448-448 450:449-468 470:469-525 2678:526-531 2684:532-673]	Haliotis_sp_Tri_3731_c0_g1_i1	75	85	yes	no	3	0.0033124	84.882	6146000			4
GTFDNIYEK	EAWSDDGRGTFDNIYE	TFDNIYEKCIQHLCSV	R	G	T	E	K	C	9	0	1085.5	Haliotis_sp_CLC_620_c0_g1_i1;Haliotis_sp_idb_44242_c0_g1_i1	Haliotis_sp_CLC_620_c0_g1_i1	208	216	yes	no	2	0.017766	103.55	542900000			4
GTGAQSDALDTIIK	ICAALTLKGTGAQSDA	DALDTIIKNRFPNASV	K	G	T	I	K	N	14	0	1388.71	Haliotis_sp_idb_20008_c0_g1_i1;Haliotis_sp_CLC_363_c0_g1_i1	Haliotis_sp_idb_20008_c0_g1_i1	171	184	yes	no	2;3	1.9149e-31	204.28	11243000000			82
GTGAQSDALDTIIKNR	ICAALTLKGTGAQSDA	LDTIIKNRFPNASVVT	K	G	T	N	R	F	16	1	1658.86	Haliotis_sp_idb_20008_c0_g1_i1;Haliotis_sp_CLC_363_c0_g1_i1	Haliotis_sp_idb_20008_c0_g1_i1	171	186	yes	no	3	2.2502e-17	130.72	83972000			12
GTIDFAGHALALYR	YEKHGLDKGTIDFAGH	GHALALYRDDSYLNGP	K	G	T	Y	R	D	14	0	1503.78	Haliotis_sp_Tri_100026_c0_g1_i1;comp90707_c0_seq1_2 len=3314 path=[3292:0-2269 5562:2270-2411 5704:2412-2719 6012:2720-3313]	Haliotis_sp_Tri_100026_c0_g1_i1	180	193	yes	no	3	0.0002315	83.204	16525000			4
GTITFENAVTTR	YDPNPFFRGTITFENA	FENAVTTRDPQEGLFN	R	G	T	T	R	D	12	0	1308.67	Haliotis_sp_CLC_1545_c0_g1_i1	Haliotis_sp_CLC_1545_c0_g1_i1	1402	1413	yes	yes	2	0.00094403	118.87	85734000			3
GTNFANFR	NCALQIGRGTNFANFR	GTNFANFRGYIDNVTI	R	G	T	F	R	G	8	0	925.441	Haliotis_sp_idb_25730_c0_g1_i1;Haliotis_sp_idb_25731_c0_g1_i1	Haliotis_sp_idb_25730_c0_g1_i1	753	760	yes	no	2	0.028178	125.25	45913000			3
GTNGYYIHLPSYSDGSASVASWR	DFTYDWRRGTNGYYIH	SASVASWRELQNQGST	R	G	T	W	R	E	23	0	2487.15	Haliotis_sp_idb_20988_c0_g1_i1	Haliotis_sp_idb_20988_c0_g1_i1	331	353	yes	yes	3	3.055e-07	61.736	7777400			1
GTNSLSQGAASFSSR	SAQSVLERGTNSLSQG	GAASFSSRNTAVADLV	R	G	T	S	R	N	15	0	1468.69	Haliotis_sp_idb_3591_c0_g1_i1	Haliotis_sp_idb_3591_c0_g1_i1	518	532	yes	yes	2	3.6229e-06	110.97	17077000			1
GTPINCVQNVFEYTNR	CSSGQHWKGTPINCVQ	NVFEYTNRVFDFRPTC	K	G	T	N	R	V	16	0	1910.89	Haliotis_sp_idb_982_c0_g1_i1	Haliotis_sp_idb_982_c0_g1_i1	1673	1688	yes	yes	2;3	2.5073e-11	118.64	27578000			6
GTQSIASASGVLAQGQPQSITIK	NVKATLVKGTQSIASA	QPQSITIKVPKDLKSG	K	G	T	I	K	V	23	0	2241.2	comp186485_c0_seq1_2 len=291 path=[1:0-290]	comp186485_c0_seq1_2 len=291 path=[1:0-290]	63	85	yes	yes	3	1.9198e-19	80.314	81425000			2
GTTCQQGECVQILR	IPVGRCRRGTTCQQGE	GECVQILRAHWILVYN	R	G	T	L	R	A	14	0	1648.77	Haliotis_sp_idb_16155_c0_g1_i1	Haliotis_sp_idb_16155_c0_g1_i1	170	183	yes	yes	2	2.4904e-06	108.23	18431000			2
GTVLAEVQNAQK	LSEIIKNRGTVLAEVQ	AEVQNAQKQPVVISEA	R	G	T	Q	K	Q	12	0	1256.67	Haliotis_sp_Tri_6552_c0_g1_i1	Haliotis_sp_Tri_6552_c0_g1_i1	368	379	yes	yes	2	2.8199e-06	134.75	120080000			13
GTVYYDTDQEVPFYVK	NDYNGAHRGTVYYDTD	QEVPFYVKDNFWVGYD	R	G	T	V	K	D	16	0	1922.89	Haliotis_sp_idb_43266_c0_g1_i1;comp79626_c0_seq1_4 len=1656 path=[1634:0-1091 2726:1092-1132 2767:1133-1655]	Haliotis_sp_idb_43266_c0_g1_i1	331	346	no	no	2	1.4463e-08	108.63	185500000			10
GVAFDPITCTCALK	THRRRCARGVAFDPIT	ITCTCALKFIVGFTQC	R	G	V	L	K	F	14	0	1551.74	Haliotis_sp_CLC_146_c0_g1_i1;Haliotis_sp_idb_13068_c0_g1_i1;Haliotis_sp_Tri_105374_c0_g1_i1	Haliotis_sp_CLC_146_c0_g1_i1	679	692	yes	no	2	5.5942e-05	103.76	397270000			14
GVAYNIDAAAR	KVIYDYKKGVAYNIDA	YNIDAAARTCSKYSLQ	K	G	V	A	R	T	11	0	1119.57	Haliotis_sp_Tri_31898_c0_g1_i1;Haliotis_sp_idb_24481_c0_g1_i1	Haliotis_sp_Tri_31898_c0_g1_i1	80	90	yes	no	2;3	7.1783e-07	120.76	53332000000			125
GVDEEYLGLLGPVIR	TFSIPVVRGVDEEYLG	GLLGPVIRLEVGDVLD	R	G	V	I	R	L	15	0	1628.88	Haliotis_sp_idb_10164_c0_g1_i1;comp101565_c0_seq1_5 len=4906 path=[4884:0-315 5200:316-677 5562:678-679 5564:680-934 5819:935-1335 6220:1336-1351 6236:1352-1360 6245:1361-1686 6571:1687-2756 11796:2757-2778 7663:2779-2791 7676:2792-2983 11874:2984-2994 11976:2995-3219 11911:3220-3226 8111:3227-3524 8409:3525-3541 8426:3542-3808 8693:3809-3841 8726:3842-4905]	Haliotis_sp_idb_10164_c0_g1_i1	792	806	yes	no	2;3	1.8374e-14	139.86	238900000			24
GVDGTANIHIR	TAKYTHGKGVDGTANI	GTANIHIRFSYYYGNF	K	G	V	I	R	F	11	0	1151.6	comp101644_c1_seq1_1 len=1326 path=[6320:0-664 6985:665-668 6989:669-1293 7614:1294-1325]	comp101644_c1_seq1_1 len=1326 path=[6320:0-664 6985:665-668 6989:669-1293 7614:1294-1325]	299	309	no	no	2;3	1.344e-12	158.79	773840000			37
GVFSGANLAVVTDANVYEHR	SSGGTDAKGVFSGANL	DANVYEHRDYYYDNRF	K	G	V	H	R	D	20	0	2118.05	comp101644_c0_seq2_4 len=5041 path=[1:0-618 620:619-713 715:714-1166 1168:1167-1220 1222:1221-2965 2967:2966-5040]	comp101644_c0_seq2_4 len=5041 path=[1:0-618 620:619-713 715:714-1166 1168:1167-1220 1222:1221-2965 2967:2966-5040]	316	335	no	no	2;3	5.6328e-12	89.859	198070000			11
GVGIISEGSK	ITAKAIAKGVGIISEG	GIISEGSKTVEDIAAE	K	G	V	S	K	T	10	0	945.513	Haliotis_sp_Tri_91277_c0_g1_i1;comp95743_c0_seq1_6 len=5098 path=[5078:0-84 5164:85-530 5610:531-550 5630:551-778 5858:779-851 5931:852-866 5946:867-921 6002:922-3952 9033:3953-3968 9049:3969-5097]	Haliotis_sp_Tri_91277_c0_g1_i1	639	648	yes	no	2	0.0043826	117.7	44933000			3
GVGTTSVTEATNK	KGQKVDTKGVGTTSVT	SVTEATNKQLDTVIPE	K	G	V	N	K	Q	13	0	1263.63	Haliotis_sp_Tri_29101_c0_g1_i1	Haliotis_sp_Tri_29101_c0_g1_i1	123	135	yes	yes	2	7.0114e-08	132.79	73201000			5
GVIAVSQDPLGVPGTVR	SKSLLLNKGVIAVSQD	LGVPGTVRMMVGQISV	K	G	V	V	R	M	17	0	1663.93	Haliotis_sp_idb_12496_c0_g1_i1;Haliotis_sp_Tri_81475_c0_g1_i1;comp102420_c1_seq9_2 len=1935 path=[1893:0-234 16789:235-278 16886:279-299 13813:300-303 2197:304-377 2271:378-378 2272:379-408 2302:409-432 2326:433-440 2334:441-464 2358:465-507 2401:508-537 2431:538-540 2434:541-585 2479:586-588 2482:589-691 2585:692-714 2608:715-744 2638:745-762 2656:763-777 2671:778-786 2680:787-797 2691:798-798 8…	Haliotis_sp_idb_12496_c0_g1_i1	348	364	yes	no	2	9.0187e-05	73.279	24509000			3
GVLALPNMIDPR	LYISVNDRGVLALPNM	LPNMIDPRTIHSVSGT	R	G	V	P	R	T	12	0	1294.71	Haliotis_sp_idb_2772_c0_g1_i1;Haliotis_sp_Tri_120379_c0_g1_i1	Haliotis_sp_idb_2772_c0_g1_i1	1831	1842	no	no	2	0.0063972	74.611	365120000	573		7
GVSFQALFR	WIKVLFDKGVSFQALF	VSFQALFRDPFGVERN	K	G	V	F	R	D	9	0	1023.55	comp100163_c2_seq1_3 len=3661 path=[6689:0-1864 8554:1865-2809 11971:2810-2817 11979:2818-2821 9511:2822-3036 9726:3037-3044 9734:3045-3326 10016:3327-3660];Haliotis_sp_idb_3766_c0_g1_i1	comp100163_c2_seq1_3 len=3661 path=[6689:0-1864 8554:1865-2809 11971:2810-2817 11979:2818-2821 9511:2822-3036 9726:3037-3044 9734:3045-3326 10016:3327-3660]	95	103	yes	no	2	0.0019037	153.78	65748000			13
GVSFTSVLER	QEDPNLSRGVSFTSVL	SFTSVLERNTDTHSSV	R	G	V	E	R	N	10	0	1093.58	Haliotis_sp_CLC_1125_c0_g1_i1	Haliotis_sp_CLC_1125_c0_g1_i1	369	378	yes	yes	2	0.011064	91.549	47108000			4
GVSNAVNNVNNLIAK	IKGDYHGKGVSNAVNN	NVNNLIAKELVDKDID	K	G	V	A	K	E	15	0	1525.82	Haliotis_sp_Tri_41297_c0_g1_i1;comp85374_c0_seq1_2 len=2398 path=[2376:0-114 2491:115-316 5523:317-323 5530:324-457 2834:458-1083 3460:1084-2397];Haliotis_sp_idb_32275_c0_g1_i1	Haliotis_sp_Tri_41297_c0_g1_i1	93	107	yes	no	2	7.0416e-05	97.273	28442000			2
GVVDSEDLPLNISR	PEYLNFIRGVVDSEDL	DLPLNISREMLQQSKI	R	G	V	S	R	E	14	0	1512.78	comp65289_c0_seq2_1 len=2735 path=[1880:0-81 1962:82-114 6403:115-966 7256:967-2734];comp319327_c0_seq1_4 len=271 path=[249:0-270];Haliotis_sp_Tri_81073_c0_g1_i1;tr|Q17UC2|Q17UC2_HALTU 84kDa heat shock protein OS=Haliotis tuberculata GN=hsp84 PE=2 SV=1;tr|M1JNK7|M1JNK7_HALDV Heat shock protein 90 OS=Haliotis diversicolor PE=2 SV=1;tr|D0V3X9|D0V3X9_HALDH Heat shock protein 90 OS=Haliotis discus ha…	comp65289_c0_seq2_1 len=2735 path=[1880:0-81 1962:82-114 6403:115-966 7256:967-2734]	398	411	no	no	2	1.0762e-05	110.14	47606000			4
GVVEDVIPAGEEALFDMK	HDVALPSRGVVEDVIP	EEALFDMKAFEDTDHQ	R	G	V	M	K	A	18	0	1917.94	Haliotis_sp_idb_1397_c0_g1_i1;Haliotis_sp_Tri_34683_c0_g1_i1;comp97911_c1_seq1_4 len=1696 path=[1:0-71 73:72-102 104:103-278 280:279-320 322:321-324 326:325-345 347:346-455 4378:456-490 492:491-663 665:664-681 683:682-842 844:843-862 864:863-1274 6916:1275-1394 1396:1395-1418 1420:1419-1486 1488:1487-1498 1500:1499-1561 1563:1562-1593 1595:1594-1695]	Haliotis_sp_idb_1397_c0_g1_i1	1226	1243	no	no	3	4.1277e-09	84.653	69698000	466		8
GVYPLYHTLYDGYR	DLGDRIQRGVYPLYHT	HTLYDGYRFVKMMDPE	R	G	V	Y	R	F	14	0	1715.83	Haliotis_sp_idb_19016_c0_g1_i1;comp42014_c1_seq1_2 len=281 path=[1713:0-280]	Haliotis_sp_idb_19016_c0_g1_i1	313	326	yes	no	3	0.00015646	85.837	80532000			6
GYADCAVFGDR	EALFDGDRGYADCAVF	DCAVFGDRQVVGTILK	R	G	Y	D	R	Q	11	0	1229.51	comp98044_c0_seq5_2 len=630 path=[1516:0-58 1575:59-108 1625:109-129 1646:130-263 1780:264-270 1787:271-569 6139:570-574 6144:575-586 5788:587-629];Haliotis_sp_Tri_52786_c0_g1_i1;comp98044_c0_seq2_2 len=1470 path=[1516:0-58 1575:59-108 1625:109-129 1646:130-263 1780:264-270 1787:271-569 6139:570-574 6144:575-586 2103:587-594 2111:595-1113 2630:1114-1130 2647:1131-1259 2776:1260-1391 2908:1392-141…	comp98044_c0_seq5_2 len=630 path=[1516:0-58 1575:59-108 1625:109-129 1646:130-263 1780:264-270 1787:271-569 6139:570-574 6144:575-586 5788:587-629]	79	89	yes	no	2	0.0017982	104.82	196060000			9
GYFIKPTVFSDVTEDMR	GGQRHGDRGYFIKPTV	SDVTEDMRVGRDEIFG	R	G	Y	M	R	V	17	1	2003.97	Haliotis_sp_idb_39269_c0_g1_i1;comp101668_c0_seq7_2 len=1636 path=[5406:0-67 5663:68-68 5664:69-171 5767:172-681 836:682-720 7215:721-1201 7696:1202-1635];comp101668_c0_seq3_3 len=1667 path=[10817:0-99 5664:100-202 5767:203-712 836:713-751 7215:752-1232 7696:1233-1666];comp101668_c0_seq4_2 len=1825 path=[5406:0-67 5474:68-256 5663:257-257 5664:258-360 5767:361-870 836:871-909 7215:910-1390 7696:1…	Haliotis_sp_idb_39269_c0_g1_i1	384	400	yes	no	3	3.9003e-06	88.19	44120000	25		4
GYIDDILVAR	LEKETKYRGYIDDILV	IDDILVARYCRRFVEQ	R	G	Y	A	R	Y	10	0	1133.61	Haliotis_sp_Tri_50040_c0_g1_i1	Haliotis_sp_Tri_50040_c0_g1_i1	364	373	yes	yes	2	0.0020454	121.73	125910000			13
GYIDNVTIYLCRP	GTNFANFRGYIDNVTI	VTIYLCRP________	R	G	Y	R	P	-	13	1	1582.78	Haliotis_sp_idb_25730_c0_g1_i1;Haliotis_sp_idb_25731_c0_g1_i1	Haliotis_sp_idb_25730_c0_g1_i1	761	773	yes	no	2	0.0014662	95.417	18052000			3
GYIFHPEIR	VEIQECPKGYIFHPEI	YIFHPEIRDCVLDVEE	K	G	Y	I	R	D	9	0	1130.59	Haliotis_sp_idb_2772_c0_g1_i1;Haliotis_sp_CLC_3878_c0_g1_i1;Haliotis_sp_Tri_120379_c0_g1_i1	Haliotis_sp_idb_2772_c0_g1_i1	364	372	no	no	2	0.026459	96.668	154610000			3
GYLAGLSFLK	NRYEHHFRGYLAGLSF	LAGLSFLKDKTESDRV	R	G	Y	L	K	D	10	0	1067.6	Haliotis_sp_idb_1669_c0_g1_i1;comp106058_c0_seq2_6 len=6042 path=[1:0-319 321:320-323 325:324-383 386:384-583 586:584-1031 1034:1032-1111 1114:1112-1161 1164:1162-1185 1188:1186-1277 1280:1278-1280 1283:1281-1452 1455:1453-1459 1462:1460-1670 20769:1671-1696 20780:1697-1712 20796:1713-1724 16836:1725-1740 1743:1741-1759 1762:1760-1942 1945:1943-1949 1952:1950-2030 2033:2031-2033 2036:2034-2161 21…	Haliotis_sp_idb_1669_c0_g1_i1	526	535	yes	no	2	0.04244	75.387	10900000			1
GYNYGVPYYGGYR	ADQDYYNRGYNYGVPY	VPYYGGYRRGYYPTGK	R	G	Y	Y	R	R	13	0	1527.68	comp87110_c0_seq4_2 len=388 path=[1771:0-159 3378:160-163 1300:164-187 3405:188-191 1328:192-197 1334:198-387]	comp87110_c0_seq4_2 len=388 path=[1771:0-159 3378:160-163 1300:164-187 3405:188-191 1328:192-197 1334:198-387]	74	86	yes	yes	2	1.3456e-06	117.09	229490000			29
GYRPPHDR	GDEIWMGRGYRPPHDR	GYRPPHDRILRYKYEN	R	G	Y	D	R	I	8	1	996.489	Haliotis_sp_idb_50884_c0_g1_i1;Haliotis_sp_idb_18771_c0_g1_i1;Haliotis_sp_idb_18767_c0_g1_i1	Haliotis_sp_idb_50884_c0_g1_i1	139	146	yes	no	3	0.022959	99.136	15743000			3
GYSDPESSIR	ATVATQWRGYSDPESS	SDPESSIREYAVEVLR	R	G	Y	I	R	E	10	0	1109.5	Haliotis_sp_idb_1052_c0_g1_i1;comp90611_c2_seq1_4 len=4221 path=[4199:0-140 4340:141-165 4365:166-221 4421:222-231 4431:232-544 4744:545-3216 7416:3217-3473 17178:3474-4220]	Haliotis_sp_idb_1052_c0_g1_i1	3408	3417	yes	no	2	0.0031269	116.52	73963000			3
GYSFTTTAER	LMKILTERGYSFTTTA	SFTTTAEREIVRDIKE	R	G	Y	E	R	E	10	0	1131.52	Haliotis_sp_Tri_131427_c0_g1_i1;tr|B3TK83|B3TK83_HALDV Beta-actin 2 OS=Haliotis diversicolor PE=2 SV=1;tr|Q6U1K1|Q6U1K1_HALDH Actin OS=Haliotis discus hannai PE=2 SV=1;tr|Q256S1|Q256S1_HALTU Actin OS=Haliotis tuberculata GN=actin PE=2 SV=1;tr|B3SNT2|B3SNT2_HALDV Actin OS=Haliotis diversicolor PE=2 SV=1;comp103470_c1_seq20_6 len=1319 path=[18001:0-239 25907:240-242 1593:243-278 25943:279-283 25948…	Haliotis_sp_Tri_131427_c0_g1_i1	198	207	no	no	2	0.0016273	135.55	4513900000			34
GYVDGNTGSIPWK	VYDGEQFKGYVDGNTG	NTGSIPWKGVIQKRSH	K	G	Y	W	K	G	13	0	1392.67	Haliotis_sp_Tri_35519_c0_g1_i1;Haliotis_sp_idb_43536_c0_g1_i1	Haliotis_sp_Tri_35519_c0_g1_i1	327	339	yes	no	2	4.9247e-05	107.17	455930000			24
GYYDSLQDK	KKALDKIRGYYDSLQD	YYDSLQDKTSATAQRM	R	G	Y	D	K	T	9	0	1087.48	Haliotis_sp_idb_35832_c0_g1_i1;comp89562_c0_seq3_6 len=1172 path=[1290:0-366 1657:367-509 1800:510-534 3572:535-1075 2848:1076-1171];comp89562_c0_seq1_6 len=1312 path=[1290:0-366 1657:367-509 1800:510-534 3572:535-1075 2366:1076-1311]	Haliotis_sp_idb_35832_c0_g1_i1	97	105	yes	no	2	0.029465	93.649	70704000			1
HACGCIPENAETR	PSNHIYNKHACGCIPE	IPENAETRAAREPAFP	K	H	A	T	R	A	13	0	1513.64	Haliotis_sp_Tri_35519_c0_g1_i1	Haliotis_sp_Tri_35519_c0_g1_i1	85	97	yes	yes	2;3	1.0241e-11	148.96	513620000			21
HAEEVDCKDDPCK	FFDGKKCRHAEEVDCK	DCKDDPCKRHPPGYAY	R	H	A	C	K	R	13	1	1601.64	Haliotis_sp_Tri_95672_c0_g1_i1;Haliotis_sp_idb_34627_c0_g1_i1	Haliotis_sp_Tri_95672_c0_g1_i1	80	92	yes	no	3	1.4188e-09	136.38	6496100			4
HAEEVDCKDDPCKR	FFDGKKCRHAEEVDCK	CKDDPCKRHPPGYAYS	R	H	A	K	R	H	14	2	1757.75	Haliotis_sp_Tri_95672_c0_g1_i1;Haliotis_sp_idb_34627_c0_g1_i1	Haliotis_sp_Tri_95672_c0_g1_i1	80	93	yes	no	3;4	2.7704e-26	178.84	87651000			17
HAFLAVFR	KSASHDERHAFLAVFR	HAFLAVFRKSAFDKHT	R	H	A	F	R	K	8	0	959.534	comp103936_c0_seq2_3 len=3060 path=[1:0-115 119:116-139 143:140-484 8891:485-504 508:505-514 518:515-520 524:521-687 691:688-695 699:696-1358 9049:1359-1722 6570:1723-1741 1745:1742-2145 9191:2146-2166 2170:2167-2206 6155:2207-2228 2232:2229-2230 2234:2231-2340 9273:2341-2348 9281:2349-2352 9285:2353-2374 9325:2375-2375 9308:2376-2390 9323:2391-2394 2402:2395-2491 9424:2492-2498 9431:2499-2520 25…	comp103936_c0_seq2_3 len=3060 path=[1:0-115 119:116-139 143:140-484 8891:485-504 508:505-514 518:515-520 524:521-687 691:688-695 699:696-1358 9049:1359-1722 6570:1723-1741 1745:1742-2145 9191:2146-2166 2170:2167-2206 6155:2207-2228 2232:2229-2230 2234:2231-2340 9273:2341-2348 9281:2349-2352 9285:2353-2374 9325:2375-2375 9308:2376-2390 9323:2391-2394 2402:2395-2491 9424:2492-2498 9431:2499-2520 25…	551	558	yes	no	2	0.016553	146.94	48034000			2
HAGDLGNVVANAAGVADIK	GAPADENRHAGDLGNV	AAGVADIKIDDQIISL	R	H	A	I	K	I	19	0	1790.93	Haliotis_sp_Tri_127650_c0_g1_i1;comp94247_c1_seq1_6 len=1133 path=[1:0-356 358:357-439 441:440-471 2680:472-483 485:484-515 2833:516-575 4698:576-618 2348:619-761 763:762-787 789:788-799 801:800-821 4793:822-833 3190:834-853 4808:854-885 2244:886-899 2258:900-914 916:915-960 3418:961-980 982:981-1083 1085:1084-1085 1087:1086-1132]	Haliotis_sp_Tri_127650_c0_g1_i1	81	99	yes	no	3	5.3471e-07	79.293	9525500			1
HAVGGDDHDFQK	TGLLGAFKHAVGGDDH	GDDHDFQKHGETKPLI	K	H	A	Q	K	H	12	0	1324.58	Haliotis_sp_idb_44191_c0_g1_i1	Haliotis_sp_idb_44191_c0_g1_i1	347	358	yes	yes	3	0.00012497	101.35	14914000			7
HDDVDAYR	RKMTWRPRHDDVDAYR	HDDVDAYRHIRNTNLT	R	H	D	Y	R	H	8	0	989.42	Haliotis_sp_idb_982_c0_g1_i1	Haliotis_sp_idb_982_c0_g1_i1	2749	2756	yes	yes	2	0.017255	166.52	28175000			2
HDEIIFGFR	IDDDAHLRHDEIIFGF	DEIIFGFRVWREERER	R	H	D	F	R	V	9	0	1132.57	Haliotis_sp_idb_4984_c0_g1_i1;comp99132_c0_seq3_2 len=5293 path=[15736:0-656 4934:657-692 19469:693-782 5039:783-793 19532:794-808 10615:809-1487 11294:1488-2342 12152:2343-4421 16642:4422-4434 20067:4435-4532 14342:4533-4668 20146:4669-4695 14505:4696-4759 14569:4760-4777 14587:4778-4799 14609:4800-5099 14909:5100-5122 14932:5123-5174 14984:5175-5184 14994:5185-5238 15048:5239-5253 15063:5254-52…	Haliotis_sp_idb_4984_c0_g1_i1	806	814	yes	no	2	0.022801	105.52	357070			1
HDSDFTFR	VMKQLHLRHDSDFTFR	HDSDFTFRVKIVGTDD	R	H	D	F	R	V	8	0	1023.44	tr|Q9GP18|Q9GP18_HALTU Hemocyanin (Fragment) OS=Haliotis tuberculata GN=H1 PE=4 SV=1;tr|Q9NDV3|Q9NDV3_HALTU Hemocyanin type 1 (Fragment) OS=Haliotis tuberculata GN=H1 PE=2 SV=1;Haliotis_sp_CLC_1545_c0_g1_i1;Haliotis_sp_Tri_35761_c0_g1_i1;comp98763_c0_seq3_3 len=4694 path=[1:0-2312 2317:2313-2630 2635:2631-2638 2643:2639-3453 11360:3454-3485 3490:3486-3971 3976:3972-4028 4033:4029-4066 4071:4067-4…	Haliotis_sp_CLC_1545_c0_g1_i1	2885	2892	no	no	2	0.020098	141.2	39454000			2
HDSSGASVFSNDISNAPVPHPQSAANTK	FMPIIAGRHDSSGASV	PQSAANTKVVNTVSIE	R	H	D	T	K	V	28	0	2834.32	Haliotis_sp_idb_44689_c0_g1_i1;Haliotis_sp_idb_44690_c0_g1_i1;Haliotis_sp_Tri_6755_c0_g1_i1	Haliotis_sp_idb_44689_c0_g1_i1	191	218	yes	no	3;4	6.9684e-33	100.59	653050000			14
HDVPDYLTLDELR	GAPMQPKRHDVPDYLT	YLTLDELRMSFTTGSF	R	H	D	L	R	M	13	0	1584.78	Haliotis_sp_CLC_303_c0_g1_i1	Haliotis_sp_CLC_303_c0_g1_i1	334	346	yes	yes	2;3	0.00026268	94.122	70833000			10
HEALETYSSQHR	FTISTWMKHEALETYS	ETYSSQHRAPKEHVLC	K	H	E	H	R	A	12	0	1456.67	Haliotis_sp_idb_1669_c0_g1_i1;comp106058_c0_seq2_6 len=6042 path=[1:0-319 321:320-323 325:324-383 386:384-583 586:584-1031 1034:1032-1111 1114:1112-1161 1164:1162-1185 1188:1186-1277 1280:1278-1280 1283:1281-1452 1455:1453-1459 1462:1460-1670 20769:1671-1696 20780:1697-1712 20796:1713-1724 16836:1725-1740 1743:1741-1759 1762:1760-1942 1945:1943-1949 1952:1950-2030 2033:2031-2033 2036:2034-2161 21…	Haliotis_sp_idb_1669_c0_g1_i1	386	397	yes	no	3	0.00038962	93.839	10872000			1
HELSSLSSR	KHTPNRVRHELSSLSS	ELSSLSSRDIASLKAA	R	H	E	S	R	D	9	0	1014.51	tr|Q9GP18|Q9GP18_HALTU Hemocyanin (Fragment) OS=Haliotis tuberculata GN=H1 PE=4 SV=1;tr|Q9NDV3|Q9NDV3_HALTU Hemocyanin type 1 (Fragment) OS=Haliotis tuberculata GN=H1 PE=2 SV=1	tr|Q9GP18|Q9GP18_HALTU Hemocyanin (Fragment) OS=Haliotis tuberculata GN=H1 PE=4 SV=1	2103	2111	yes	no	2	0.029465	93.649	10575000			1
HFNAPSHIR	SRRKNRKRHFNAPSHI	FNAPSHIRRKLMTSPL	R	H	F	I	R	R	9	0	1077.55	comp148966_c0_seq1_4 len=408 path=[386:0-407];Haliotis_sp_Tri_53506_c0_g1_i1;comp45831_c0_seq1_1 len=497 path=[475:0-496];comp100582_c0_seq1_5 len=631 path=[18200:0-22 236:23-630]	comp148966_c0_seq1_4 len=408 path=[386:0-407]	24	32	yes	no	3	0.00099029	123.35	17948000			2
HFQVKPTVVDSSLSHGGIFSDK	PVKGCYHRHFQVKPTV	HGGIFSDKSKGSHDAD	R	H	F	D	K	S	22	1	2384.21	Haliotis_sp_idb_1397_c0_g1_i1;comp86036_c0_seq1_4 len=814 path=[792:0-565 1358:566-813]	Haliotis_sp_idb_1397_c0_g1_i1	761	782	yes	no	4	1.0235e-10	75.057	24802000			2
HFYINDQK	RKLQIKGKHFYINDQK	HFYINDQKVFLSGANQ	K	H	F	Q	K	V	8	0	1063.51	Haliotis_sp_idb_10705_c0_g1_i1;Haliotis_sp_Tri_36495_c0_g1_i1	Haliotis_sp_idb_10705_c0_g1_i1	365	372	yes	no	2	0.01559	167.23	171340000			10
HGETKPLIGGDDHDFQK	GDDHDFQKHGETKPLI	GDDHDFQKHGETKPLI	K	H	G	Q	K	H	17	1	1892.9	Haliotis_sp_idb_44191_c0_g1_i1	Haliotis_sp_idb_44191_c0_g1_i1	359	375	yes	no	3;4	3.3319e-25	149.97	860950000			29
[truncated: 2,265 more rows]
