# Supplementary material for: In-depth proteomic analyses of Haliotis laevigata (greenlip abalone) nacre and prismatic organic shell matrix
Source: Proteome Sci. 2018 Jun 15;16:11. doi: 10.1186/s12953-018-0139-3 (PMC6003135; doi:10.1186/s12953-018-0139-3)
Supplement: Supplementary file 25 — Peptides, prismatic layer acid-insoluble, protocol B. See legend to Additional file 17. (XLSX 134 kb) [file 12953_2018_139_MOESM25_ESM.xlsx]

## Sheet: Haliotis_prism_soluble_A_peptid
Sequence	N-term cleavage window	C-term cleavage window	Amino acid before	First amino acid	Second amino acid	Second last amino acid	Last amino acid	Amino acid after	Length	Missed cleavages	Mass	Proteins	Leading razor protein	Start position	End position	Unique (Groups)	Unique (Proteins)	Charges	PEP	Score	Intensity	Oxidation (M) site IDs	Phospho (STY) site IDs	MS/MS Count
AAAPQGTLQEK	HSASPLPKAAAPQGTL	PQGTLQEKTNPEIHAA	K	A	A	E	K	T	11	0	1112.58	Haliotis_sp_Tri_18127_c0_g1_i1	Haliotis_sp_Tri_18127_c0_g1_i1	312	322	yes	yes	2	0.011657	129.89	7371700			1
AAAVSSSPMPGGSSSASQLSVGNTALNSR	KNLKAAKRAAAVSSSP	GNTALNSRKALSSMNN	R	A	A	S	R	K	29	0	2690.29	Haliotis_sp_idb_32602_c0_g1_i1;Haliotis_sp_idb_32603_c0_g1_i1;comp118790_c0_seq1_1 len=1114 path=[1:0-1113];Haliotis_sp_idb_32598_c0_g1_i1	Haliotis_sp_idb_32602_c0_g1_i1	704	732	yes	no	3;4	4.3296e-57	197.54	195890000	165		10
AALVGHIKPTYK	KESTIGSRAALVGHIK	GHIKPTYKAVTQISAQ	R	A	A	Y	K	A	12	1	1296.76	Haliotis_sp_idb_3074_c0_g1_i1	Haliotis_sp_idb_3074_c0_g1_i1	278	289	yes	yes	4	0.0036866	89.301	1419200			1
AAMQQSASPSVSGQR	QFDMQKMRAAMQQSAS	SPSVSGQRGAPIYDTG	R	A	A	Q	R	G	15	0	1503.71	Haliotis_sp_idb_27355_c0_g1_i1	Haliotis_sp_idb_27355_c0_g1_i1	223	237	yes	yes	2;3	4.4087e-34	165.64	106880000	156		12
AAVPSGASTGIYEALELR	YTAKGLFRAAVPSGAS	IYEALELRDNDKTRFM	R	A	A	L	R	D	18	0	1803.94	comp80185_c0_seq1_5 len=1716 path=[1:0-517 519:518-558 3443:559-568 570:569-864 866:865-889 891:890-1715]	comp80185_c0_seq1_5 len=1716 path=[1:0-517 519:518-558 3443:559-568 570:569-864 866:865-889 891:890-1715]	66	83	yes	yes	3	1.293e-06	104.76	2063900			1
AAVVAAAGPNPPVPGPAAGALVPK	PQVPASPKAAVVAAAG	AAGALVPKIPAVVTQF	K	A	A	P	K	I	24	0	2091.18	Haliotis_sp_idb_20008_c0_g1_i1	Haliotis_sp_idb_20008_c0_g1_i1	124	147	yes	yes	3	3.9293e-09	88.176	24785000			1
ADAVAAAAENAER	TSSLGSARADAVAAAA	AAAENAERQAEAINEA	R	A	D	E	R	Q	13	0	1257.59	Haliotis_sp_idb_47306_c0_g1_i1	Haliotis_sp_idb_47306_c0_g1_i1	122	134	yes	yes	2;3	1.5699e-05	139.48	67532000			6
ADFLNLLTTNFNIPIEEAK	SMRQDLTKADFLNLLT	NIPIEEAKKLLPVATS	K	A	D	A	K	K	19	0	2162.13	Haliotis_sp_Tri_12080_c0_g1_i1	Haliotis_sp_Tri_12080_c0_g1_i1	347	365	yes	yes	3	5.252e-07	106.7	2510300			1
ADGVPASPLTMTVPR	ADTEEAGRADGVPASP	PLTMTVPRGHQSLYNR	R	A	D	P	R	G	15	0	1510.78	Haliotis_sp_Tri_18120_c0_g1_i1;Haliotis_sp_idb_12176_c0_g1_i1	Haliotis_sp_Tri_18120_c0_g1_i1	501	515	no	no	2;3	4.5947e-13	173.25	71577000	118		8
ADVDAIIGDLNDDPTILEFLR	SDDIPLDRADVDAIIG	PTILEFLRNSTSVLGR	R	A	D	L	R	N	21	0	2314.17	Haliotis_sp_CLC_3466_c0_g1_i1	Haliotis_sp_CLC_3466_c0_g1_i1	129	149	yes	yes	2;3	6.2045e-12	119.38	36560000			3
AEYPGNNAIQNQAGSFLSQGTNPAQYK	TPSVATQKAEYPGNNA	GTNPAQYKYPDRKPLT	K	A	E	Y	K	Y	27	0	2867.35	Haliotis_sp_Tri_73035_c0_g1_i1	Haliotis_sp_Tri_73035_c0_g1_i1	370	396	yes	yes	3	5.123e-14	101.71	22037000			3
AGEFMTCECVLR	YPGGTSGRAGEFMTCE	MTCECVLRTEPNSSIT	R	A	G	L	R	T	12	0	1471.63	Haliotis_sp_idb_2814_c0_g1_i1	Haliotis_sp_idb_2814_c0_g1_i1	346	357	yes	yes	2	0.00028043	122.7	15787000	161		4
AHTNAGMFIMSVGHVEYAMFCPR	CFCYCPHKAHTNAGMF	EYAMFCPRGLVWTQAK	K	A	H	P	R	G	23	0	2625.17	comp188351_c0_seq1_6 len=718 path=[1:0-717];Haliotis_sp_idb_42414_c0_g1_i1	comp188351_c0_seq1_6 len=718 path=[1:0-717]	91	113	yes	no	4	5.7947e-24	160.57	2456000	8;9;10		2
AIDSTANMILMTK	CPLYVNKRAIDSTANM	ANMILMTKMAEMFAL_	R	A	I	T	K	M	13	0	1407.71	Haliotis_sp_CLC_12027_c0_g1_i1;Haliotis_sp_idb_54497_c0_g1_i1	Haliotis_sp_CLC_12027_c0_g1_i1	161	173	yes	no	2	0.0037636	79.875	13191000	92;93		2
AINYEIMQTTR	VYGDRLQKAINYEIMQ	YEIMQTTRMSLPG___	K	A	I	T	R	M	11	0	1338.66	Haliotis_sp_Tri_1743_c0_g1_i1;comp89145_c0_seq2_3 len=654 path=[1328:0-27 1356:28-167 1496:168-194 1523:195-206 1535:207-257 1586:258-313 1642:314-316 1645:317-321 1650:322-401 1730:402-455 1784:456-496 1825:497-511 1840:512-583 1912:584-595 1924:596-618 1947:619-653]	Haliotis_sp_Tri_1743_c0_g1_i1	234	244	yes	no	2;3	0.00055732	117.09	201710000	218		5
ALDVISR	SHLLIGLRALDVISRK	RALDVISRKAKDYHPP	R	A	L	S	R	K	7	0	772.444	comp100704_c0_seq2_6 len=2004 path=[2755:0-113 8065:114-127 2883:128-152 8097:153-169 2925:170-170 2926:171-302 3058:303-357 8178:358-362 3118:363-364 3120:365-424 3180:425-432 3188:433-500 4399:501-532 8304:533-546 3302:547-607 8330:608-631 3387:632-655 3411:656-743 3499:744-762 8376:763-776 3532:777-782 1557:783-783 1558:784-806 8412:807-808 1402:809-875 1469:876-878 1472:879-889 8497:890-902 8…	comp100704_c0_seq2_6 len=2004 path=[2755:0-113 8065:114-127 2883:128-152 8097:153-169 2925:170-170 2926:171-302 3058:303-357 8178:358-362 3118:363-364 3120:365-424 3180:425-432 3188:433-500 4399:501-532 8304:533-546 3302:547-607 8330:608-631 3387:632-655 3411:656-743 3499:744-762 8376:763-776 3532:777-782 1557:783-783 1558:784-806 8412:807-808 1402:809-875 1469:876-878 1472:879-889 8497:890-902 8…	319	325	yes	yes	2	0.0051979	104.45	0			1
ALHSFVYDGTNQR	VNSRTTARALHSFVYD	VYDGTNQRYLISSNRN	R	A	L	Q	R	Y	13	0	1506.72	Haliotis_sp_CLC_2860_c0_g1_i1;Haliotis_sp_idb_19681_c0_g1_i1	Haliotis_sp_CLC_2860_c0_g1_i1	47	59	yes	no	3	0.0001138	120.57	18883000			3
ALMALLK	GNNHLHIRALMALLKN	RALMALLKNPVMMKGS	R	A	L	L	K	N	7	0	758.472	Haliotis_sp_idb_28907_c0_g1_i1;Haliotis_sp_CLC_13596_c0_g1_i1	Haliotis_sp_idb_28907_c0_g1_i1	47	53	yes	no	2	0.034419	106.76	7656900	163		1
ALPVTVPAQSEPTAR	GAIPSKSRALPVTVPA	AQSEPTARSSIKLTRP	R	A	L	A	R	S	15	0	1535.83	Haliotis_sp_CLC_73_c0_g1_i1	Haliotis_sp_CLC_73_c0_g1_i1	521	535	yes	yes	2;3	0.0010697	92.265	28449000			3
ALTPAASVTASVTSSAK	TSTPATAKALTPAASV	ASVTSSAKAKASAAKE	K	A	L	A	K	A	17	0	1560.84	Haliotis_sp_Tri_108584_c0_g1_i1	Haliotis_sp_Tri_108584_c0_g1_i1	68	84	yes	yes	3	0.0001701	90.334	1805200			1
ALYFIVYDGVNDR	VNSTTTMRALYFIVYD	VYDGVNDRYLVSGDRS	R	A	L	D	R	Y	13	0	1543.77	Haliotis_sp_Tri_31898_c0_g1_i1;Haliotis_sp_idb_24481_c0_g1_i1;Haliotis_sp_Tri_31894_c0_g1_i1	Haliotis_sp_Tri_31898_c0_g1_i1	43	55	yes	no	2;3	1.761e-05	127.56	18723000			12
ALYVIIYDGVNQR	VNSTTTLRALYVIIYD	IYDGVNQRYLITGDRS	R	A	L	Q	R	Y	13	0	1522.81	Haliotis_sp_Tri_31892_c0_g1_i1;comp22593_c0_seq1_3 len=735 path=[1:0-734];Haliotis_sp_CLC_1876_c0_g1_i1	Haliotis_sp_Tri_31892_c0_g1_i1	43	55	yes	no	2;3	6.3845e-08	162.26	66491000			17
ANINVVLEPEAK	EPAPTVVRANINVVLE	VVLEPEAKSALILSGA	R	A	N	A	K	S	12	0	1295.71	Haliotis_sp_idb_17014_c0_g1_i1	Haliotis_sp_idb_17014_c0_g1_i1	30	41	yes	yes	2;3	0.00029205	130.44	1634200000			10
ANQLLQSPLADVLSR	VVALGGSRANQLLQSP	PLADVLSRNVPVYFTT	R	A	N	S	R	N	15	0	1623.89	Haliotis_sp_idb_18725_c0_g1_i1	Haliotis_sp_idb_18725_c0_g1_i1	466	480	yes	yes	2;3	4.5372e-22	196.18	1990600000			17
ANSINNLAGR	ASASASARANSINNLA	SINNLAGRLSSLVDAS	R	A	N	G	R	L	10	0	1028.54	Haliotis_sp_Tri_107535_c0_g1_i1;Haliotis_sp_CLC_21_c0_g1_i1	Haliotis_sp_Tri_107535_c0_g1_i1	30	39	yes	no	2	0.00047566	162.88	202230000			5
ANVNINSVEPVK	AQVDPEIKANVNINSV	INSVEPVKGAQAETNL	K	A	N	V	K	G	12	0	1282.69	Haliotis_sp_idb_43368_c0_g1_i1	Haliotis_sp_idb_43368_c0_g1_i1	83	94	yes	yes	2	0.0040068	136.53	170590000			4
APLPFPDPSTQNAALWGK	HPGPFPARAPLPFPDP	QNAALWGKDPFQITPP	R	A	P	G	K	D	18	0	1908.97	Haliotis_sp_idb_20008_c0_g1_i1;Haliotis_sp_CLC_363_c0_g1_i1	Haliotis_sp_idb_20008_c0_g1_i1	447	464	yes	no	2;3	1.1188e-17	168.41	14225000			6
APLPSHLSQNEVSSDK	IIPVQLARAPLPSHLS	QNEVSSDKSVVGEKAS	R	A	P	D	K	S	16	0	1707.84	Haliotis_sp_idb_36583_c0_g1_i1	Haliotis_sp_idb_36583_c0_g1_i1	251	266	yes	yes	2;3	1.9495e-29	183.7	3438700000			10
APTAAVAPTVAPATGAQSLPIYRPR	SGPAASAKAPTAAVAP	SLPIYRPRQPATKPAV	K	A	P	P	R	Q	25	1	2475.36	Haliotis_sp_idb_14094_c0_g1_i1;Haliotis_sp_idb_14082_c0_g1_i1;Haliotis_sp_idb_14091_c0_g1_i1;comp85564_c0_seq1_5 len=727 path=[705:0-332 1640:333-341 1047:342-407 1113:408-408 1114:409-430 2057:431-624 1560:625-633 1339:634-726]	Haliotis_sp_idb_14094_c0_g1_i1	31	55	yes	no	3;4	8.0946e-20	123.61	117720000			9
APTSGPPAGVDPSK	PYGTQGIRAPTSGPPA	PAGVDPSKIRYFGQQT	R	A	P	S	K	I	14	0	1279.64	Haliotis_sp_idb_17014_c0_g1_i1;Haliotis_sp_idb_17016_c0_g1_i1;Haliotis_sp_Tri_15512_c0_g1_i1	Haliotis_sp_idb_17014_c0_g1_i1	483	496	yes	no	2	4.4997e-11	180.85	25236000			3
AQAQTMLQSQVQK	GMTQAQARAQAQTMLQ	MLQSQVQKRLQAQANA	R	A	Q	Q	K	R	13	0	1459.75	Haliotis_sp_CLC_1125_c0_g1_i1	Haliotis_sp_CLC_1125_c0_g1_i1	784	796	yes	yes	2	0.0033237	83.53	1839000	91		2
AQRMVYQMEAQMMGQR	SPQEAAMRAQRMVYQM	EAQMMGQRNQQQGFVP	R	A	Q	Q	R	N	16	1	1956.88	Haliotis_sp_idb_32602_c0_g1_i1;Haliotis_sp_idb_32603_c0_g1_i1;Haliotis_sp_CLC_1702_c0_g1_i1;Haliotis_sp_Tri_121152_c0_g1_i1;comp205609_c0_seq1_4 len=643 path=[1:0-642]	Haliotis_sp_idb_32602_c0_g1_i1	296	311	no	no	3	0.00078564	75.968	2724000	12;13;14;15		1
AQTYLMNLYMLENQATDAQLEAMGHLMR	NKPAQFAKAQTYLMNL	EAMGHLMRQRNQDPDI	K	A	Q	M	R	Q	28	0	3255.52	Haliotis_sp_Tri_1743_c0_g1_i1	Haliotis_sp_Tri_1743_c0_g1_i1	179	206	yes	yes	4	1.3459e-17	106.11	2397100	219;220;221;222		1
ARPTGITVNNNPVDVTK	DEVILITKARPTGITV	NNPVDVTKSVEGSRKG	K	A	R	T	K	S	17	1	1794.96	comp191803_c0_seq1_2 len=480 path=[1:0-479]	comp191803_c0_seq1_2 len=480 path=[1:0-479]	58	74	yes	yes	3	0.00365	66.201	4564100			1
ASASAAAASR	MRFLASARASASAAAA	ASAAAASRASKASSAA	R	A	S	S	R	A	10	0	861.43	comp111388_c0_seq1_4 len=1244 path=[1222:0-1243]	comp111388_c0_seq1_4 len=1244 path=[1222:0-1243]	162	171	yes	yes	2	4.8169e-05	172.88	1538300			1
ASASAAASAR	ASASASARASASAAAS	ASAAASARASAYARVQ	R	A	S	A	R	A	10	0	861.43	Haliotis_sp_Tri_107535_c0_g1_i1;Haliotis_sp_CLC_21_c0_g1_i1	Haliotis_sp_Tri_107535_c0_g1_i1	260	269	yes	no	2	6.52e-27	219.72	5394500			1
ASASVSRPVPSITISR	ASVSSPKRASASVSRP	VPSITISRHSQSVSKP	R	A	S	S	R	H	16	1	1626.91	Haliotis_sp_idb_17035_c0_g1_i1	Haliotis_sp_idb_17035_c0_g1_i1	71	86	yes	yes	3	1.4323e-05	121.82	17733000			3
ASIHSTASQISSSK	SSSSTNQRASIHSTAS	ASQISSSKQTAHASKT	R	A	S	S	K	Q	14	0	1402.71	Haliotis_sp_idb_44689_c0_g1_i1;Haliotis_sp_idb_44690_c0_g1_i1;Haliotis_sp_Tri_6755_c0_g1_i1	Haliotis_sp_idb_44689_c0_g1_i1	288	301	yes	no	2;3	1.5448e-56	239.38	1562500000			28
ASIHSTASQISSSKQTAHASK	SSSSTNQRASIHSTAS	KQTAHASKTDTSAVNG	R	A	S	S	K	T	21	1	2126.07	Haliotis_sp_idb_44689_c0_g1_i1;Haliotis_sp_idb_44690_c0_g1_i1;Haliotis_sp_Tri_6755_c0_g1_i1	Haliotis_sp_idb_44689_c0_g1_i1	288	308	yes	no	5	6.4461e-07	85.737	752990			1
ASQSGVTGSR	SHPNPAQKASQSGVTG	QSGVTGSRTTQFQFNQ	K	A	S	S	R	T	10	0	948.462	Haliotis_sp_idb_18725_c0_g1_i1	Haliotis_sp_idb_18725_c0_g1_i1	356	365	yes	yes	2	0.00018604	169.65	4965800			2
ASVEASAQSSR	AKAQAEARASVEASAQ	EASAQSSRNTTGAPMQ	R	A	S	S	R	N	11	0	1091.52	Haliotis_sp_CLC_303_c0_g1_i1	Haliotis_sp_CLC_303_c0_g1_i1	312	322	yes	yes	2	8.8268e-13	174.77	1244600			2
ASVSAAGR	ASATARARASVSAAGR	ASVSAAGRAVASARAQ	R	A	S	G	R	A	8	0	717.377	Haliotis_sp_Tri_107535_c0_g1_i1;Haliotis_sp_CLC_21_c0_g1_i1	Haliotis_sp_Tri_107535_c0_g1_i1	226	233	yes	no	2	0.010963	160.54	373780			1
ATIHFFNPDGR	TLTWQGGRATIHFFNP	HFFNPDGRYAELCIGN	R	A	T	G	R	Y	11	0	1273.62	Haliotis_sp_CLC_652_c0_g1_i1;Haliotis_sp_Tri_29101_c0_g1_i1	Haliotis_sp_CLC_652_c0_g1_i1	12	22	yes	no	3	0.0030347	89.356	778460			1
ATPSVAATANIGSGSGSTGPTAVPETASTTSAK	TSSTTSAKATPSVAAT	TASTTSAKATPSVAAT	K	A	T	A	K	A	33	0	2946.44	Haliotis_sp_idb_27866_c0_g1_i1	Haliotis_sp_idb_27866_c0_g1_i1	109	141	yes	yes	3	8.6655e-37	124.35	269090000			5
AVAGTSGGQANAGR	QQVGLLGRAVAGTSGG	GGQANAGRGNQNLERS	R	A	V	G	R	G	14	0	1215.6	Haliotis_sp_Tri_1743_c0_g1_i1	Haliotis_sp_Tri_1743_c0_g1_i1	96	109	yes	yes	2	3.8737e-11	181.66	13412000			2
AVFPSIVGRPR	FAGDDAPRAVFPSIVG	PSIVGRPRHQGVMVGM	R	A	V	P	R	H	11	1	1197.7	tr|Q5BQE5|Q5BQE5_9VEST Actin A1 OS=Haliotis iris PE=3 SV=1;tr|Q5BQE3|Q5BQE3_9VEST Actin A3 OS=Haliotis iris PE=3 SV=1;tr|B3TK83|B3TK83_HALDV Beta-actin 2 OS=Haliotis diversicolor PE=2 SV=1;tr|B2ZA76|B2ZA76_HALDV Actin OS=Haliotis diversicolor supertexta PE=3 SV=2;tr|Q6U1K1|Q6U1K1_HALDH Actin OS=Haliotis discus hannai PE=2 SV=1;tr|Q256S1|Q256S1_HALTU Actin OS=Haliotis tuberculata GN=actin PE=2 SV=…	tr|Q5BQE5|Q5BQE5_9VEST Actin A1 OS=Haliotis iris PE=3 SV=1	29	39	yes	no	3	0.0012921	128.03	4322300			2
AVLSGSVETCPYELVLAVLK	NMTVERARAVLSGSVE	ELVLAVLKLDEYNASS	R	A	V	L	K	L	20	0	2147.15	Haliotis_sp_idb_7598_c0_g1_i1;Haliotis_sp_Tri_114598_c0_g1_i1	Haliotis_sp_idb_7598_c0_g1_i1	1086	1105	yes	no	2;3;4	1.4838e-22	176.21	2750300000			13
AVLSIPDGLELVSSK	DVLFEGDKAVLSIPDG	GLELVSSKTLQVKITP	K	A	V	S	K	T	15	0	1526.86	comp110183_c0_seq1_4 len=791 path=[1:0-790];Haliotis_sp_idb_23519_c0_g1_i1	comp110183_c0_seq1_4 len=791 path=[1:0-790]	206	220	yes	no	2	0.0026886	77.746	925410			0
AYPGLSPDDVDVFPGAISER	DAVNQLAKAYPGLSPD	FPGAISERPVPGGIVG	K	A	Y	E	R	P	20	0	2104.01	Haliotis_sp_idb_25746_c0_g1_i1;Haliotis_sp_CLC_532_c0_g1_i1	Haliotis_sp_idb_25746_c0_g1_i1	547	566	yes	no	2;3	0.00019236	74.776	14809000			3
AYVGAESLGPGKR	SFTLSCTKAYVGAESL	ESLGPGKRRTSGLSLP	K	A	Y	K	R	R	13	1	1303.69	comp89625_c1_seq1_4 len=1272 path=[1:0-78 4266:79-97 99:98-348 350:349-373 375:374-400 402:401-425 427:426-648 650:649-650 652:651-676 678:677-704 706:705-743 745:744-780 782:781-812 3805:813-822 824:823-837 839:838-1271]	comp89625_c1_seq1_4 len=1272 path=[1:0-78 4266:79-97 99:98-348 350:349-373 375:374-400 402:401-425 427:426-648 650:649-650 652:651-676 678:677-704 706:705-743 745:744-780 782:781-812 3805:813-822 824:823-837 839:838-1271]	308	320	yes	yes	2	0.002806	78.342	5536100		15	1
CEFTDCTCYCIDDLTK	SHSCIGNRCEFTDCTC	YCIDDLTKSVLEPGEA	R	C	E	T	K	S	16	0	2099.79	Haliotis_sp_idb_18725_c0_g1_i1	Haliotis_sp_idb_18725_c0_g1_i1	552	567	yes	yes	2;3	3.8068e-07	128.06	96261000			13
CETQEYVDQMK	GACCPSDRCETQEYVD	QEYVDQMKKYWNNCAP	R	C	E	M	K	K	11	0	1429.59	comp92088_c0_seq1_4 len=674 path=[1:0-31 33:32-76 2470:77-121 123:122-145 2497:146-154 2506:155-188 190:189-256 258:257-272 2583:273-294 296:295-328 2621:329-339 341:340-350 352:351-447 2654:448-448 450:449-468 470:469-525 2678:526-531 2684:532-673];Haliotis_sp_Tri_3731_c0_g1_i1	Haliotis_sp_Tri_3731_c0_g1_i1	114	124	no	no	2;3	0.00089828	134.98	13123000	30		5
CETQEYVDQMKK	GACCPSDRCETQEYVD	EYVDQMKKYWNNCAPP	R	C	E	K	K	Y	12	1	1557.68	comp92088_c0_seq1_4 len=674 path=[1:0-31 33:32-76 2470:77-121 123:122-145 2497:146-154 2506:155-188 190:189-256 258:257-272 2583:273-294 296:295-328 2621:329-339 341:340-350 352:351-447 2654:448-448 450:449-468 470:469-525 2678:526-531 2684:532-673];Haliotis_sp_Tri_3731_c0_g1_i1	Haliotis_sp_Tri_3731_c0_g1_i1	114	125	no	no	3	0.00015047	130.56	3100100	30		2
CMCDNPPTKPSEPDAIK	GLVWTQAKCMCDNPPT	PSEPDAIKDLPIFSSG	K	C	M	I	K	D	17	1	1958.85	comp188351_c0_seq1_6 len=718 path=[1:0-717];Haliotis_sp_idb_42414_c0_g1_i1	comp188351_c0_seq1_6 len=718 path=[1:0-717]	122	138	yes	no	3	8.8352e-09	137.45	111130000	11		4
CPLELGQPCGSLTQR	APCGCCPKCPLELGQP	PCGSLTQRCQFDLWCF	K	C	P	Q	R	C	15	0	1714.81	comp70759_c0_seq1_2 len=449 path=[1:0-87 89:88-101 103:102-218 220:219-370 372:371-448]	comp70759_c0_seq1_2 len=449 path=[1:0-87 89:88-101 103:102-218 220:219-370 372:371-448]	66	80	yes	yes	2;3	2.5149e-20	187.16	1124900000			9
CSQVMLDR	QSQQIQTKCSQVMLDR	CSQVMLDRSNGRPAVN	K	C	S	D	R	S	8	0	1007.45	comp49273_c0_seq1_2 len=963 path=[941:0-578 1520:579-686 1628:687-914 1856:915-962];Haliotis_sp_Tri_105572_c0_g1_i1;Haliotis_sp_idb_46434_c0_g1_i1	comp49273_c0_seq1_2 len=963 path=[941:0-578 1520:579-686 1628:687-914 1856:915-962]	203	210	yes	no	2	0.016539	126.24	14907000	19		3
CTCDHGTSPNVVVPR	GTVYHQSKCTCDHGTS	SPNVVVPRVSGHASGA	K	C	T	P	R	V	15	0	1697.76	Haliotis_sp_idb_26568_c0_g1_i1;Haliotis_sp_idb_26567_c0_g1_i1;Haliotis_sp_CLC_2527_c0_g1_i1	Haliotis_sp_idb_26568_c0_g1_i1	61	75	no	no	3	7.6222e-10	156.24	7008600			1
CVAILDPMRR	TVAIGLDRCVAILDPM	AILDPMRRNGATVRVR	R	C	V	R	R	N	10	1	1229.64	comp135370_c0_seq1_6 len=831 path=[809:0-830]	comp135370_c0_seq1_6 len=831 path=[809:0-830]	160	169	yes	yes	2	0.016331	63.216	0	7		1
CVPIAAHLEK	SINEDVIRCVPIAAHL	PIAAHLEKRSSPGTAS	R	C	V	E	K	R	10	0	1136.6	Haliotis_sp_idb_19531_c0_g1_i1	Haliotis_sp_idb_19531_c0_g1_i1	175	184	yes	yes	3	0.033742	63.073	5277100			1
CYRPEKPGSCPPR	CGKPGCRRCYRPEKPG	KPGSCPPRKYDAGVCV	R	C	Y	P	R	K	13	2	1602.74	sp|P84811|PWAP_HALLA Perlwapin OS=Haliotis laevigata PE=1 SV=1;comp236269_c0_seq1_4 len=272 path=[250:0-271]	sp|P84811|PWAP_HALLA Perlwapin OS=Haliotis laevigata PE=1 SV=1	85	97	yes	no	4	7.9176e-07	159.52	1090100			1
DANNVLLDPSLK	CGTGSCCRDANNVLLD	VLLDPSLKNDDFAPST	R	D	A	L	K	N	12	0	1297.69	comp92088_c0_seq1_4 len=674 path=[1:0-31 33:32-76 2470:77-121 123:122-145 2497:146-154 2506:155-188 190:189-256 258:257-272 2583:273-294 296:295-328 2621:329-339 341:340-350 352:351-447 2654:448-448 450:449-468 470:469-525 2678:526-531 2684:532-673];Haliotis_sp_Tri_3731_c0_g1_i1	Haliotis_sp_Tri_3731_c0_g1_i1	53	64	no	no	2;3	0.0030446	104.17	92171000			2
DANNVLLDPSLKNDDFAPSTNR	CGTGSCCRDANNVLLD	DFAPSTNRGTCKPGSA	R	D	A	N	R	G	22	1	2415.17	comp92088_c0_seq1_4 len=674 path=[1:0-31 33:32-76 2470:77-121 123:122-145 2497:146-154 2506:155-188 190:189-256 258:257-272 2583:273-294 296:295-328 2621:329-339 341:340-350 352:351-447 2654:448-448 450:449-468 470:469-525 2678:526-531 2684:532-673];Haliotis_sp_Tri_3731_c0_g1_i1	Haliotis_sp_Tri_3731_c0_g1_i1	53	74	no	no	3	2.0704e-11	111.11	20305000			3
DAQPLASNVLR	ELCGKTRRDAQPLASN	PLASNVLRMTYLTEIP	R	D	A	L	R	M	11	0	1182.64	Haliotis_sp_idb_2814_c0_g1_i1	Haliotis_sp_idb_2814_c0_g1_i1	411	421	yes	yes	3	0.0087721	75.566	1694200			1
DDGDYQHCTDCYK	CVNSCTGKDDGDYQHC	QHCTDCYKFVACSSGI	K	D	D	Y	K	F	13	0	1675.59	Haliotis_sp_idb_54309_c0_g1_i1;comp22563_c0_seq1_3 len=1128 path=[1106:0-1127]	Haliotis_sp_idb_54309_c0_g1_i1	322	334	yes	no	2;3	0.00016135	143.94	26355000			4
DIAPNPEAGVGSNVIANSVSGVR	NIGVTATRDIAPNPEA	ANSVSGVRTNTLISYT	R	D	I	V	R	T	23	0	2222.13	Haliotis_sp_idb_27866_c0_g1_i1	Haliotis_sp_idb_27866_c0_g1_i1	21	43	yes	yes	2;3;4	1.0288e-22	155.17	9611500000			21
DIIVITTGASPDALKK	TVSLPGPKDIIVITTG	ASPDALKKDNSVVTPS	K	D	I	K	K	D	16	1	1640.93	comp46614_c0_seq1_4 len=554 path=[1:0-553];Haliotis_sp_Tri_23502_c0_g1_i1	comp46614_c0_seq1_4 len=554 path=[1:0-553]	74	89	yes	no	3	8.541e-05	107.82	10504000			3
DILEPMFER	ATLEPGAKDILEPMFE	ILEPMFERREDINKAR	K	D	I	E	R	R	9	0	1148.55	Haliotis_sp_idb_32602_c0_g1_i1;Haliotis_sp_idb_32603_c0_g1_i1;comp118790_c0_seq1_1 len=1114 path=[1:0-1113]	Haliotis_sp_idb_32602_c0_g1_i1	803	811	yes	no	2;3	0.007274	93.098	6450900000	166		12
DILEPMFERR	ATLEPGAKDILEPMFE	LEPMFERREDINKARK	K	D	I	R	R	E	10	1	1304.65	Haliotis_sp_idb_32602_c0_g1_i1;Haliotis_sp_idb_32603_c0_g1_i1;comp118790_c0_seq1_1 len=1114 path=[1:0-1113]	Haliotis_sp_idb_32602_c0_g1_i1	803	812	yes	no	3	0.0045372	82.417	6026700	166		2
DILEPMFERREDINK	ATLEPGAKDILEPMFE	ERREDINKARKLAATM	K	D	I	N	K	A	15	2	1903.95	Haliotis_sp_idb_32602_c0_g1_i1;comp118790_c0_seq1_1 len=1114 path=[1:0-1113]	Haliotis_sp_idb_32602_c0_g1_i1	803	817	yes	no	4	0.0038889	63.185	9993500	166		2
DITGFNADNTIVVGSLYKPENTK	PDKTSIVKDITGFNAD	LYKPENTKTGGDSVVT	K	D	I	T	K	T	23	1	2495.25	Haliotis_sp_idb_36583_c0_g1_i1	Haliotis_sp_idb_36583_c0_g1_i1	157	179	yes	yes	3;4	1.0733e-22	157.59	322120000			11
DLDDFLGDIDR	NKGSSSDKDLDDFLGD	DFLGDIDRLLLDMESS	K	D	L	D	R	L	11	0	1292.59	Haliotis_sp_idb_55709_c0_g1_i1;Haliotis_sp_Tri_138845_c0_g1_i1	Haliotis_sp_Tri_138845_c0_g1_i1	248	258	no	no	2	0.0093081	123.67	2655100			1
DLIERVUSR	DDMKIISRDLIERVUS	LIERVUSRKUCFLPFI	R	D	L	S	R	K	9	1	1137.5	comp105442_c0_seq2_3 len=1197 path=[6190:0-91 21502:92-140 6327:141-366 28438:367-379 6566:380-477 6664:478-500 6687:501-544 6731:545-693 6880:694-739 28586:740-741 6928:742-795 6982:796-819 7006:820-820 7007:821-824 7011:825-841 28667:842-866 11398:867-1196];comp105442_c0_seq8_3 len=1884 path=[5499:0-45 14790:46-64 5564:65-112 5612:113-136 5636:137-166 11775:167-190 28202:191-209 28221:210-216 2…	comp105442_c0_seq2_3 len=1197 path=[6190:0-91 21502:92-140 6327:141-366 28438:367-379 6566:380-477 6664:478-500 6687:501-544 6731:545-693 6880:694-739 28586:740-741 6928:742-795 6982:796-819 7006:820-820 7007:821-824 7011:825-841 28667:842-866 11398:867-1196]	76	84	yes	no	3	0.022166	76.064	4789900		6	1
DPAYNLTPLSSATSSSSSTNQR	SMMPNVNKDPAYNLTP	SSSSTNQRASIHSTAS	K	D	P	Q	R	A	22	0	2283.06	Haliotis_sp_idb_44689_c0_g1_i1;Haliotis_sp_idb_44690_c0_g1_i1;Haliotis_sp_Tri_6755_c0_g1_i1	Haliotis_sp_idb_44689_c0_g1_i1	266	287	yes	no	2;3	5.6459e-25	165.9	597390000			9
DPPGQPSLLILLDK	LLTNCDAKDPPGQPSL	SLLILLDKTQRNHGKK	K	D	P	D	K	T	14	0	1504.85	Haliotis_sp_Tri_111928_c0_g1_i1;comp64272_c0_seq1_3 len=1172 path=[1150:0-1147 2298:1148-1171]	Haliotis_sp_Tri_111928_c0_g1_i1	158	171	yes	no	2	0.0095105	105.53	16251000			1
DQASWEMAK	TQTVAFLKDQASWEMA	QASWEMAKNTLHHKTS	K	D	Q	A	K	N	9	0	1064.46	Haliotis_sp_idb_7598_c0_g1_i1;Haliotis_sp_Tri_114598_c0_g1_i1	Haliotis_sp_idb_7598_c0_g1_i1	718	726	yes	no	2	0.022343	76.282	213120000	191		4
DSLHANLQQMDSLHANLQQR	LHANLQQRDSLHANLQ	LHANLQQRDSLHANLQ	R	D	S	Q	R	D	20	0	2318.12	tr|F8J3D2|F8J3D2_HALLA Perlucin C protein OS=Haliotis laevigata GN=perlucin C PE=2 SV=1;tr|F8J3D1|F8J3D1_HALLA Perlucin B protein OS=Haliotis laevigata GN=perlucin B PE=2 SV=1	tr|F8J3D2|F8J3D2_HALLA Perlucin C protein OS=Haliotis laevigata GN=perlucin C PE=2 SV=1	164	183	yes	no	4	0.00052397	60.09	3163200	234		1
DSLHANLQQR	LHANLQQRDSLHANLQ	LHANLQQR________	R	D	S	Q	R	-	10	0	1180.59	sp|P82596|PLC_HALLA Perlucin OS=Haliotis laevigata PE=1 SV=3;Haliotis_sp_Tri_110681_c0_g1_i1;tr|F8J3D2|F8J3D2_HALLA Perlucin C protein OS=Haliotis laevigata GN=perlucin C PE=2 SV=1;tr|F8J3D1|F8J3D1_HALLA Perlucin B protein OS=Haliotis laevigata GN=perlucin B PE=2 SV=1	sp|P82596|PLC_HALLA Perlucin OS=Haliotis laevigata PE=1 SV=3	146	155	no	no	2;3	0.0010385	150.61	21472000			5
DVADALVQIGK	TNGMINWKDVADALVQ	DALVQIGKVLNWLMKF	K	D	V	G	K	V	11	0	1127.62	Haliotis_sp_Tri_2746_c0_g1_i1;tr|A0A0B4VCR4|A0A0B4VCR4_HALAI Glycine-rich boundary protein OS=Haliotis asinina GN=GRBP PE=2 SV=1;Haliotis_sp_Tri_17455_c0_g1_i1	Haliotis_sp_Tri_2746_c0_g1_i1	182	192	yes	no	3	0.010862	72.2	2560900			2
DVSGANVDNVIHPGIVLK	TDKNNNLKDVSGANVD	IHPGIVLKDVKQGKYE	K	D	V	L	K	D	18	0	1845.99	Haliotis_sp_idb_44689_c0_g1_i1;Haliotis_sp_idb_44690_c0_g1_i1;Haliotis_sp_Tri_29190_c0_g1_i1	Haliotis_sp_idb_44689_c0_g1_i1	572	589	yes	no	2;3;4	2.9229e-15	156.49	4774400000			24
DVSGANVDNVIHPGIVLKDVK	TDKNNNLKDVSGANVD	GIVLKDVKQGKYEQNF	K	D	V	V	K	Q	21	1	2188.19	Haliotis_sp_idb_44689_c0_g1_i1;Haliotis_sp_idb_44690_c0_g1_i1;Haliotis_sp_Tri_29190_c0_g1_i1	Haliotis_sp_idb_44689_c0_g1_i1	572	592	yes	no	3;4	7.4356e-07	91.276	17183000			5
EAEILELR	LEKIIDIKEAEILELR	EAEILELRFKNDMLEA	K	E	A	L	R	F	8	0	971.529	Haliotis_sp_idb_50948_c0_g1_i1	Haliotis_sp_idb_50948_c0_g1_i1	80	87	yes	yes	2	1.6726e-07	125.31	0			2
EAFDQSHQLFDAQIQNMDR	TVVSSSYKEAFDQSHQ	AQIQNMDRLQLLAQGN	K	E	A	D	R	L	19	0	2292.02	Haliotis_sp_Tri_45070_c0_g1_i1	Haliotis_sp_Tri_45070_c0_g1_i1	773	791	yes	yes	3	3.5007e-22	179.1	39538000	231		3
ECPSGQIWDDSLK	NGLLRDRRECPSGQIW	QIWDDSLKQCEFTSAT	R	E	C	L	K	Q	13	0	1533.68	Haliotis_sp_idb_32090_c0_g1_i1	Haliotis_sp_idb_32090_c0_g1_i1	89	101	yes	yes	2	0.031804	94.688	17682000			2
EDINKAR	LEPMFERREDINKARK	REDINKARKLAATMSF	R	E	D	A	R	K	7	1	844.44	Haliotis_sp_idb_32602_c0_g1_i1;comp118790_c0_seq1_1 len=1114 path=[1:0-1113]	Haliotis_sp_idb_32602_c0_g1_i1	813	819	yes	no	2	0.0080141	97.071	0			1
EDLVDQATDALEDR	LEDIAEAREDLVDQAT	ATDALEDRLDGIDDQA	R	E	D	D	R	L	14	0	1588.72	Haliotis_sp_Tri_23060_c0_g1_i1;Haliotis_sp_Tri_23058_c0_g1_i1;Haliotis_sp_idb_22086_c0_g1_i1;Haliotis_sp_idb_22087_c0_g1_i1	Haliotis_sp_Tri_23060_c0_g1_i1	60	73	yes	no	2	0.00012117	135.02	1948000			1
EGTTTVQVAGR	SGVASAEKEGTTTVQV	TTVQVAGRTSTGTEQT	K	E	G	G	R	T	11	0	1117.57	Haliotis_sp_Tri_117880_c0_g1_i1;Haliotis_sp_idb_23862_c0_g1_i1	Haliotis_sp_Tri_117880_c0_g1_i1	333	343	yes	no	2;3	0.0022837	125.66	537770000			9
EIVPVKTVENSVNAK	DQTPVAIKEIVPVKTV	VENSVNAKLSHPIEPR	K	E	I	A	K	L	15	1	1625.9	Haliotis_sp_idb_27355_c0_g1_i1;comp30184_c0_seq1_4 len=604 path=[582:0-603]	Haliotis_sp_idb_27355_c0_g1_i1	504	518	yes	no	3	0.011844	62.69	4444400			1
EKSDKDTSK	TSRMSIKKEKSDKDTS	KSDKDTSKRVLDQILR	K	E	K	S	K	R	9	2	1036.5	Haliotis_sp_idb_34580_c0_g1_i1;comp101424_c0_seq2_4 len=1873 path=[1:0-67 6154:68-69 6156:70-176 179:177-192 195:193-344 3778:345-366 6332:367-372 3806:373-392 6349:393-404 3838:405-413 396:414-462 6384:463-464 447:465-466 449:467-515 498:516-539 522:540-632 3870:633-669 6513:670-1070 4092:1071-1090 1073:1091-1565 1548:1566-1570 6755:1571-1770 1753:1771-1872]	Haliotis_sp_idb_34580_c0_g1_i1	139	147	yes	no	2	0.018716	62.582	2869200		3;28	0
ELQSQGNTIYGSLPGAQR	ESSVALWRELQSQGNT	GSLPGAQRVSTEVRNR	R	E	L	Q	R	V	18	0	1917.95	Haliotis_sp_Tri_25106_c0_g1_i1	Haliotis_sp_Tri_25106_c0_g1_i1	421	438	yes	yes	3	0.0018272	60.307	693190			1
ENLHMADMMDAPDFQR	PDNRLSWRENLHMADM	MDAPDFQRDAFIRNVL	R	E	N	Q	R	D	16	0	1919.8	Haliotis_sp_idb_26568_c0_g1_i1;Haliotis_sp_idb_26567_c0_g1_i1	Haliotis_sp_idb_26568_c0_g1_i1	994	1009	yes	no	2;3	2.7101e-09	126.16	301880000	147;148;149		7
EQNTCPFNTDCYQGAVCCIR	SGYEISCREQNTCPFN	QGAVCCIRVSGSNPPA	R	E	Q	I	R	V	20	0	2492	Haliotis_sp_Tri_116352_c0_g1_i1;Haliotis_sp_idb_288_c0_g1_i1	Haliotis_sp_Tri_116352_c0_g1_i1	314	333	yes	no	2;3	1.2972e-07	105.79	58609000			4
ESMNVYQSNQPSSN	MNSQLSGKESMNVYQS	QSNQPSSN________	K	E	S	S	N	-	14	0	1583.65	Haliotis_sp_CLC_2527_c0_g1_i1	Haliotis_sp_CLC_2527_c0_g1_i1	566	579	yes	yes	2	0.0011826	98.942	5583500	94		2
ESTLHLVLR	LSDYNIQKESTLHLVL	STLHLVLRLRGGMQIF	K	E	S	L	R	L	9	0	1066.61	comp85993_c0_seq3_1 len=269 path=[1:0-25 2598:26-29 1290:30-56 1317:57-133 3005:134-185 3038:186-199 2517:200-215 1475:216-235 3070:236-245 3080:246-268];comp64346_c0_seq4_6 len=435 path=[457:0-206 227:207-227 970:228-434];comp64346_c0_seq2_6 len=435 path=[974:0-206 973:207-227 970:228-434];comp64346_c0_seq1_6 len=435 path=[457:0-206 922:207-227 971:228-434];comp85993_c0_seq1_3 len=458 path=[2343…	comp85993_c0_seq3_1 len=269 path=[1:0-25 2598:26-29 1290:30-56 1317:57-133 3005:134-185 3038:186-199 2517:200-215 1475:216-235 3070:236-245 3080:246-268]	17	25	yes	no	3	0.023092	78.113	4531300			2
ETDMGVCNAPCFDAGDTR	NLLPTDEKETDMGVCN	CFDAGDTRRNEQMGLT	K	E	T	T	R	R	18	0	2014.78	Haliotis_sp_idb_25746_c0_g1_i1;Haliotis_sp_idb_25748_c0_g1_i1	Haliotis_sp_idb_25746_c0_g1_i1	297	314	yes	no	2;3	0.00022918	79.92	14936000	142		2
ETTQGQTTSTVPANHEELTVTPHAPEIK	VDSSAPEKETTQGQTT	TPHAPEIKTEASTTPN	K	E	T	I	K	T	28	0	3015.48	Haliotis_sp_idb_7598_c0_g1_i1;Haliotis_sp_Tri_114598_c0_g1_i1	Haliotis_sp_idb_7598_c0_g1_i1	939	966	yes	no	4	5.9354e-24	114.74	19587000			2
EVCSSGCECAPGLICYTPITGACCPSDR	KPGSAQLKEVCSSGCE	GACCPSDRCETQEYVD	K	E	V	D	R	C	28	0	3176.28	Haliotis_sp_Tri_3731_c0_g1_i1	Haliotis_sp_Tri_3731_c0_g1_i1	86	113	yes	yes	3	6.2068e-06	68.207	2513400			2
EVCSSGCQCAPGLICYTPITGACCPSDR	KPGSAQLKEVCSSGCQ	GACCPSDRCETQEYVD	K	E	V	D	R	C	28	0	3175.3	comp92088_c0_seq1_4 len=674 path=[1:0-31 33:32-76 2470:77-121 123:122-145 2497:146-154 2506:155-188 190:189-256 258:257-272 2583:273-294 296:295-328 2621:329-339 341:340-350 352:351-447 2654:448-448 450:449-468 470:469-525 2678:526-531 2684:532-673]	comp92088_c0_seq1_4 len=674 path=[1:0-31 33:32-76 2470:77-121 123:122-145 2497:146-154 2506:155-188 190:189-256 258:257-272 2583:273-294 296:295-328 2621:329-339 341:340-350 352:351-447 2654:448-448 450:449-468 470:469-525 2678:526-531 2684:532-673]	163	190	yes	yes	3	1.8412e-09	82.6	40698000			2
EVYPVFPDK	PATHLSSKEVYPVFPD	VYPVFPDKLNSAEMGD	K	E	V	D	K	L	9	0	1092.55	Haliotis_sp_CLC_554_c0_g1_i1	Haliotis_sp_CLC_554_c0_g1_i1	227	235	yes	yes	3	0.013162	89.08	2019500			1
FDDDRFDDDR	WDDWDDDRFDDDRFDD	DDRFDDDRFDDDRFDD	R	F	D	D	R	F	10	1	1314.51	Haliotis_sp_idb_58203_c0_g1_i1;sp|P86736|DGRP_HALAI Aspartate and glycine-rich protein (Fragment) OS=Haliotis asinina PE=1 SV=1;Haliotis_sp_Tri_57798_c0_g1_i1	Haliotis_sp_Tri_57798_c0_g1_i1	19	28	no	no	3	0.0094716	92.611	12517000			1
FDDDRFDDDRFDDDR	WDDWDDDRFDDDRFDD	DDRFDDDRFDDDRWDD	R	F	D	D	R	F	15	2	1962.76	Haliotis_sp_idb_58203_c0_g1_i1;sp|P86736|DGRP_HALAI Aspartate and glycine-rich protein (Fragment) OS=Haliotis asinina PE=1 SV=1	REV__Haliotis_sp_idb_58203_c0_g1_i1	19	33	yes	no	4	0.0011619	86.497	16056000			1
FDWHGFDSPFPWK	VKMPEMPKFDWHGFDS	FDSPFPWKIUUINFPF	K	F	D	W	K	I	13	0	1664.74	comp88250_c0_seq1_2 len=422 path=[427:0-23 451:24-62 490:63-69 497:70-80 508:81-101 556:102-239 694:240-263 718:264-267 722:268-398 1622:399-421];comp88250_c0_seq2_2 len=449 path=[427:0-23 451:24-62 490:63-69 497:70-80 508:81-101 1523:102-128 556:129-266 694:267-290 718:291-294 722:295-425 1622:426-448]	comp88250_c0_seq1_2 len=422 path=[427:0-23 451:24-62 490:63-69 497:70-80 508:81-101 556:102-239 694:240-263 718:264-267 722:268-398 1622:399-421]	99	111	yes	no	3	0.0039564	78.964	2403100			1
FENMTVER	SNANTANKFENMTVER	FENMTVERARAVLSGS	K	F	E	E	R	A	8	0	1024.46	Haliotis_sp_idb_7598_c0_g1_i1;Haliotis_sp_Tri_114598_c0_g1_i1	Haliotis_sp_idb_7598_c0_g1_i1	1076	1083	yes	no	2	0.017361	106.6	25918000	192		3
FGSPNQFGSQFGGQSSFGDTSQFGAR	SFGSRRSKFGSPNQFG	DTSQFGARSQFGSVPQ	K	F	G	A	R	S	26	0	2697.18	Haliotis_sp_Tri_108584_c0_g1_i1	Haliotis_sp_Tri_108584_c0_g1_i1	309	334	yes	yes	3	1.3821e-10	97.068	2800500			1
FIILSDSPTAPVEESNIK	DVPLSGQRFIILSDSP	PVEESNIKVKICKPTT	R	F	I	I	K	V	18	0	1959.02	comp46614_c0_seq1_4 len=554 path=[1:0-553];Haliotis_sp_Tri_23502_c0_g1_i1	comp46614_c0_seq1_4 len=554 path=[1:0-553]	145	162	yes	no	2;3	1.0488e-10	135.09	18927000			5
FISFIVHVTEDPDDIPK	GADLPSARFISFIVHV	EDPDDIPKYRDFTHMV	R	F	I	P	K	Y	17	0	1971	Haliotis_sp_idb_25746_c0_g1_i1;Haliotis_sp_idb_25748_c0_g1_i1	Haliotis_sp_idb_25746_c0_g1_i1	140	156	yes	no	3	0.00036898	70.41	1909500			3
FLAPAYGDGISLPR	SAPTQMRRFLAPAYGD	GDGISLPRTKSVTGAD	R	F	L	P	R	T	14	0	1475.78	Haliotis_sp_idb_25746_c0_g1_i1;Haliotis_sp_idb_25748_c0_g1_i1	Haliotis_sp_idb_25746_c0_g1_i1	113	126	yes	no	3	6.9659e-07	158.11	8041000			3
FLELLLHNFK	LNETNTERFLELLLHN	ELLLHNFKCETTNPAG	R	F	L	F	K	C	10	0	1272.72	Haliotis_sp_idb_26030_c0_g1_i1;comp104856_c0_seq3_5 len=2741 path=[1:0-84 13888:85-89 91:90-97 99:98-160 162:161-169 171:170-268 270:269-319 13967:320-337 4954:338-364 9307:365-381 4998:382-452 5069:453-462 5079:463-519 5136:520-525 5142:526-600 14188:601-718 7400:719-738 5355:739-764 5381:765-802 5419:803-855 5472:856-877 5494:878-903 5520:904-907 5524:908-1002 14760:1003-1009 14767:1010-1082 14…	Haliotis_sp_idb_26030_c0_g1_i1	60	69	yes	no	3	0.0022465	127.76	1083300			2
FLSTLPELVPTAMAGR	AINNWSNRFLSTLPEL	VPTAMAGRLTAPMGLG	R	F	L	G	R	L	16	0	1701.91	Haliotis_sp_idb_3074_c0_g1_i1	Haliotis_sp_idb_3074_c0_g1_i1	708	723	yes	yes	2;3	0.00022946	97.797	13147000	164		2
FNMASGSSSIR	RGSVSTDKFNMASGSS	ASGSSSIRNSGATSGS	K	F	N	I	R	N	11	0	1155.53	Haliotis_sp_idb_36583_c0_g1_i1	Haliotis_sp_idb_36583_c0_g1_i1	404	414	yes	yes	2;3	0.00012077	163.84	664600000	182		12
FNPGTQGHLNVR	SLVLAQNRFNPGTQGH	TQGHLNVRGRVELSDQ	R	F	N	V	R	G	12	0	1338.68	Haliotis_sp_Tri_45070_c0_g1_i1	Haliotis_sp_Tri_45070_c0_g1_i1	924	935	yes	yes	3	0.00026119	124.42	17182000			3
FPGLHYPPATHLSSK	DSAPSGFRFPGLHYPP	PATHLSSKEVYPVFPD	R	F	P	S	K	E	15	0	1650.85	Haliotis_sp_CLC_554_c0_g1_i1	Haliotis_sp_CLC_554_c0_g1_i1	212	226	yes	yes	4	1.3518e-05	120.7	20534000			16
FPSFPKLSPQLAR	DLNQAAGRFPSFPKLS	KLSPQLARLLLEAGLK	R	F	P	A	R	L	13	1	1486.83	Haliotis_sp_idb_7598_c0_g1_i1;Haliotis_sp_Tri_114598_c0_g1_i1;Haliotis_sp_CLC_4024_c0_g1_i1	Haliotis_sp_idb_7598_c0_g1_i1	506	518	yes	no	3	3.0624e-05	128.54	26212000			11
FSGFQHPQQHQPSNR	GFPQPSNRFSGFQHPQ	QQHQPSNRQGFQPPHH	R	F	S	N	R	Q	15	0	1793.83	Haliotis_sp_idb_20008_c0_g1_i1;Haliotis_sp_idb_20009_c0_g1_i1	Haliotis_sp_idb_20008_c0_g1_i1	52	66	no	no	3;4	2.2093e-05	119.04	20208000			4
FTGSAQSVLER	QSGGLSSRFTGSAQSV	SAQSVLERGTNSLSQG	R	F	T	E	R	G	11	0	1193.6	Haliotis_sp_idb_3591_c0_g1_i1	Haliotis_sp_idb_3591_c0_g1_i1	507	517	yes	yes	2	3.8022e-08	129.82	69703000			3
FTNGMINWK	ILYVDNPKFTNGMINW	TNGMINWKDVADALVQ	K	F	T	W	K	D	9	0	1109.53	Haliotis_sp_Tri_2746_c0_g1_i1;tr|A0A0B4VCR4|A0A0B4VCR4_HALAI Glycine-rich boundary protein OS=Haliotis asinina GN=GRBP PE=2 SV=1;Haliotis_sp_Tri_17455_c0_g1_i1	Haliotis_sp_Tri_2746_c0_g1_i1	173	181	yes	no	2	0.0068049	111.74	7405000	224		1
FTVTATGLTK	MTVPWPQKFTVTATGL	VTATGLTKQSSNYIAC	K	F	T	T	K	Q	10	0	1037.58	Haliotis_sp_CLC_31424_c0_g1_i1;comp105323_c0_seq37_4 len=1539 path=[5847:0-258 6106:259-300 6148:301-1402 13798:1403-1538];comp105323_c0_seq9_4 len=1581 path=[5847:0-258 6106:259-300 18658:301-342 6148:343-1444 13798:1445-1580];comp105323_c0_seq15_4 len=1693 path=[5847:0-258 6106:259-300 6148:301-1402 7250:1403-1692];comp105323_c0_seq1_4 len=1735 path=[5847:0-258 6106:259-300 18658:301-342 6148:3…	Haliotis_sp_CLC_31424_c0_g1_i1	212	221	yes	no	2	0.023586	80.688	7062200		29;30	2
FVDSHELEFECK	VINFDAFKFVDSHELE	HELEFECKVRTCKEGD	K	F	V	C	K	V	12	0	1538.67	Haliotis_sp_idb_18575_c0_g1_i1;Haliotis_sp_CLC_3307_c0_g1_i1	Haliotis_sp_idb_18575_c0_g1_i1	325	336	yes	no	3	0.00029243	127.56	4709400			1
FVYGGCLGNANR	SRTRLCEKFVYGGCLG	GCLGNANRFETLEDCR	K	F	V	N	R	F	12	0	1326.61	comp84928_c0_seq1_4 len=593 path=[571:0-73 645:74-129 1852:130-130 1387:131-175 1872:176-361 933:362-413 985:414-445 1017:446-450 1022:451-592]	comp84928_c0_seq1_4 len=593 path=[571:0-73 645:74-129 1852:130-130 1387:131-175 1872:176-361 933:362-413 985:414-445 1017:446-450 1022:451-592]	82	93	yes	yes	2	0.0068545	117.52	8704700			1
FYATCDNGLLR	YQSCVSCRFYATCDNG	TCDNGLLRDRRECPSG	R	F	Y	L	R	D	11	0	1328.62	Haliotis_sp_idb_32090_c0_g1_i1	Haliotis_sp_idb_32090_c0_g1_i1	75	85	yes	yes	2	0.001895	158.79	105880000			3
GAAANSGSNTLSTFDR	SLYIESTRGAAANSGS	NTLSTFDRLNNANANV	R	G	A	D	R	L	16	0	1567.72	Haliotis_sp_idb_27864_c0_g1_i1	Haliotis_sp_idb_27864_c0_g1_i1	406	421	yes	yes	2;3	7.3311e-08	139.66	754920000			13
GAGSISTSSSNINGVQK	GVRYCCPRGAGSISTS	SNINGVQKDSCKCGVR	R	G	A	Q	K	D	17	0	1605.8	comp88250_c0_seq1_2 len=422 path=[427:0-23 451:24-62 490:63-69 497:70-80 508:81-101 556:102-239 694:240-263 718:264-267 722:268-398 1622:399-421];comp88250_c0_seq2_2 len=449 path=[427:0-23 451:24-62 490:63-69 497:70-80 508:81-101 1523:102-128 556:129-266 694:267-290 718:291-294 722:295-425 1622:426-448]	comp88250_c0_seq1_2 len=422 path=[427:0-23 451:24-62 490:63-69 497:70-80 508:81-101 556:102-239 694:240-263 718:264-267 722:268-398 1622:399-421]	66	82	yes	no	2	7.4089e-05	119.54	3715100			1
GAPIYDTGLGSR	SPSVSGQRGAPIYDTG	YDTGLGSRQTSTSGQS	R	G	A	S	R	Q	12	0	1205.6	Haliotis_sp_idb_27355_c0_g1_i1	Haliotis_sp_idb_27355_c0_g1_i1	238	249	yes	yes	2;3	0.00032243	153.95	1561800000			11
GCPLGFHQNR	________________	PLGFHQNRRSCYWFST	-	G	C	N	R	R	10	0	1184.55	sp|P82596|PLC_HALLA Perlucin OS=Haliotis laevigata PE=1 SV=3;Haliotis_sp_Tri_110681_c0_g1_i1;tr|F8J3C9|F8J3C9_HALLA Perlucin A protein OS=Haliotis laevigata GN=perlucin A PE=2 SV=1;tr|F8J3D0|F8J3D0_HALLA Perlucin A2 protein OS=Haliotis laevigata GN=perlucin A2 PE=2 SV=1	sp|P82596|PLC_HALLA Perlucin OS=Haliotis laevigata PE=1 SV=3	1	10	yes	yes	3	0.016101	74.376	3138100			1
GEGIHTELQTVR	TGFSARQRGEGIHTEL	HTELQTVRAECPITCG	R	G	E	V	R	A	12	0	1338.69	comp105830_c0_seq5_3 len=1687 path=[3022:0-346 3369:347-350 3373:351-557 3580:558-567 3590:568-573 3596:574-581 3604:582-625 13103:626-631 8207:632-645 8221:646-647 8223:648-655 3678:656-758 3781:759-810 3833:811-866 3889:867-877 3900:878-990 4013:991-1005 4028:1006-1182 4205:1183-1220 4243:1221-1361 4384:1362-1431 9264:1432-1452 13457:1453-1555 4578:1556-1595 13524:1596-1686];Haliotis_sp_Tri_368…	comp105830_c0_seq5_3 len=1687 path=[3022:0-346 3369:347-350 3373:351-557 3580:558-567 3590:568-573 3596:574-581 3604:582-625 13103:626-631 8207:632-645 8221:646-647 8223:648-655 3678:656-758 3781:759-810 3833:811-866 3889:867-877 3900:878-990 4013:991-1005 4028:1006-1182 4205:1183-1220 4243:1221-1361 4384:1362-1431 9264:1432-1452 13457:1453-1555 4578:1556-1595 13524:1596-1686]	117	128	yes	no	3	0.00073795	110.64	15134000			2
GFKPNSLISRHK	QNWNTVERGFKPNSLI	NSLISRHKNFAFYCFH	R	G	F	H	K	N	12	2	1382.78	comp65068_c0_seq1_3 len=964 path=[950:0-885 1844:886-963]	comp65068_c0_seq1_3 len=964 path=[950:0-885 1844:886-963]	238	249	yes	yes	3	0.021615	66.267	11860000		12	1
GFPLMSLDQLAEYNEMPYLQR	AGGMGMARGFPLMSLD	NEMPYLQRPLAARIAE	R	G	F	Q	R	P	21	0	2514.19	Haliotis_sp_Tri_127820_c0_g1_i1	Haliotis_sp_Tri_127820_c0_g1_i1	93	113	yes	yes	3;4	2.9694e-14	123.63	812780000	212;213		6
GFPLMSLDQLAEYNEMPYLQRPLAAR	AGGMGMARGFPLMSLD	LQRPLAARIAEVQWRS	R	G	F	A	R	I	26	1	3022.5	Haliotis_sp_Tri_127820_c0_g1_i1	Haliotis_sp_Tri_127820_c0_g1_i1	93	118	yes	yes	3;4;5	7.3705e-31	152.27	514390000	212;213		10
GGESIVPPGFEAVSR	GLFDLAARGGESIVPP	PGFEAVSRSGGLGGPP	R	G	G	S	R	S	15	0	1500.76	Haliotis_sp_Tri_33510_c0_g1_i1;Haliotis_sp_CLC_62_c0_g1_i1;Haliotis_sp_Tri_64677_c0_g1_i1;Haliotis_sp_Tri_33508_c0_g1_i1	Haliotis_sp_Tri_33510_c0_g1_i1	75	89	yes	no	2;3	0.00031713	105.58	63651000			4
GGGFGFGSASAR	GAGGAGGRGGGFGFGS	GFGSASARASADAAAR	R	G	G	A	R	A	12	0	1069.49	Haliotis_sp_Tri_57798_c0_g1_i1;Haliotis_sp_CLC_5_c0_g1_i1;Haliotis_sp_Tri_57797_c0_g1_i1	Haliotis_sp_Tri_57798_c0_g1_i1	129	140	yes	no	2	0.0061485	118.77	472700000			1
GGGGGPPPPAAGGMGMAR	MGGGMGARGGGGGPPP	AGGMGMARGFPLMSLD	R	G	G	A	R	G	18	0	1493.69	Haliotis_sp_Tri_127820_c0_g1_i1	Haliotis_sp_Tri_127820_c0_g1_i1	75	92	yes	yes	3	2.6515e-13	136.33	20670000	214;215		4
GGNPAANILSSIR	PLTPALTRGGNPAANI	ANILSSIRSALGAGND	R	G	G	I	R	S	13	0	1268.68	Haliotis_sp_Tri_138845_c0_g1_i1;Haliotis_sp_CLC_25186_c0_g1_i1	Haliotis_sp_Tri_138845_c0_g1_i1	40	52	yes	no	2;3	6.4046e-08	162.22	98489000			11
GHMVPWTNDIK	LLLNQVDRGHMVPWTN	VPWTNDIKGSEYQTQS	R	G	H	I	K	G	11	0	1296.63	Haliotis_sp_idb_23329_c0_g1_i1	Haliotis_sp_idb_23329_c0_g1_i1	90	100	yes	yes	2;3	0.0018908	101.3	1099300000	140		15
GHQSLYNR	PLTMTVPRGHQSLYNR	GHQSLYNRLLGMVNML	R	G	H	N	R	L	8	0	973.473	Haliotis_sp_Tri_18120_c0_g1_i1;Haliotis_sp_idb_12172_c0_g1_i1;Haliotis_sp_idb_12176_c0_g1_i1	Haliotis_sp_Tri_18120_c0_g1_i1	516	523	no	no	3	0.017293	97.798	453440			2
GLFPGGYVISADGSDAEVR	KGDFIPKKGLFPGGYV	DGSDAEVRDIYGKLHS	K	G	L	V	R	D	19	0	1908.92	Haliotis_sp_idb_28907_c0_g1_i1;Haliotis_sp_idb_36084_c0_g1_i1	Haliotis_sp_idb_28907_c0_g1_i1	210	228	yes	no	2;3	4.3917e-07	107.62	13372000			5
GLSDACSLFSNVCNTGTCK	TNGGCSDRGLSDACSL	VCNTGTCKSKGCTYIC	R	G	L	C	K	S	19	0	2089.89	Haliotis_sp_idb_3074_c0_g1_i1	Haliotis_sp_idb_3074_c0_g1_i1	52	70	yes	yes	2;3	3.021e-14	152.32	12139000			2
GLYYFVWDGPNQR	SNSTAIFRGLYYFVWD	VWDGPNQRYFVGEDRI	R	G	L	Q	R	Y	13	0	1613.76	Haliotis_sp_idb_52687_c0_g1_i1	Haliotis_sp_idb_52687_c0_g1_i1	72	84	yes	yes	2;3	1.1036e-05	143.97	7364600			3
GNAVHEFLR	TKIIRESRGNAVHEFL	NAVHEFLRGQLVDSAG	R	G	N	L	R	G	9	0	1041.54	Haliotis_sp_idb_25746_c0_g1_i1;Haliotis_sp_idb_25748_c0_g1_i1;Haliotis_sp_CLC_532_c0_g1_i1	Haliotis_sp_idb_25746_c0_g1_i1	455	463	yes	no	3	0.012544	90.15	3739600			2
GPPARPGVCCFR	PVTTACVRGPPARPGV	RPGVCCFRPSGGPPAP	R	G	P	F	R	P	12	1	1372.65	Haliotis_sp_CLC_1320_c0_g1_i1;Haliotis_sp_Tri_133893_c0_g1_i1;Haliotis_sp_Tri_133894_c0_g1_i1	Haliotis_sp_CLC_1320_c0_g1_i1	99	110	yes	no	3	0.0011685	112.13	36674000			3
GPSSTGQNNPPLPPPPPFGR	AGLGLSGRGPSSTGQN	PPPPPFGRDPPSVGPR	R	G	P	G	R	D	20	0	2013.01	Haliotis_sp_Tri_33510_c0_g1_i1;Haliotis_sp_CLC_62_c0_g1_i1;Haliotis_sp_Tri_64677_c0_g1_i1;Haliotis_sp_Tri_33508_c0_g1_i1	Haliotis_sp_Tri_33510_c0_g1_i1	181	200	yes	no	2;3	5.1914e-08	122.01	21802000			3
GPVGTLLAQK	SFQDVEDKGPVGTLLA	VGTLLAQKDGTFSYVN	K	G	P	Q	K	D	10	0	982.581	Haliotis_sp_idb_30843_c0_g1_i1	Haliotis_sp_idb_30843_c0_g1_i1	404	413	yes	yes	2	0.0071556	156.46	16046000			2
GRLCVILTGDR	________________	CVILTGDRLUSHPPTT	-	G	R	D	R	L	11	1	1258.68	comp27674_c0_seq1_5 len=494 path=[1:0-228 230:229-493]	comp27674_c0_seq1_5 len=494 path=[1:0-228 230:229-493]	1	11	yes	yes	3	0.0070289	73.499	739100			0
GSFGQQTGFSNTDQSGGLSSR	SVTDTQPRGSFGQQTG	QSGGLSSRFTGSAQSV	R	G	S	S	R	F	21	0	2116.94	Haliotis_sp_idb_3591_c0_g1_i1	Haliotis_sp_idb_3591_c0_g1_i1	486	506	yes	yes	3	1.1273e-19	148.2	16252000			2
GSGTTIASSSTIGSVTGSSSTSNK	TTTSKLTKGSGTTIAS	GSSSTSNKSSSSSSSG	K	G	S	N	K	S	24	0	2173.03	Haliotis_sp_idb_36583_c0_g1_i1	Haliotis_sp_idb_36583_c0_g1_i1	314	337	yes	yes	3	3.2998e-09	89.721	11987000			1
GSTPNVGNGGGLFDLAAR	IVPNNRNRGSTPNVGN	GLFDLAARGGESIVPP	R	G	S	A	R	G	18	0	1701.84	Haliotis_sp_Tri_33510_c0_g1_i1;Haliotis_sp_CLC_62_c0_g1_i1;Haliotis_sp_Tri_64677_c0_g1_i1;Haliotis_sp_Tri_33508_c0_g1_i1	Haliotis_sp_Tri_33510_c0_g1_i1	57	74	yes	no	2	0.0044013	80.585	7016900			1
GSVDSPTGQPDGSPPPDK	IVPFAIGRGSVDSPTG	DGSPPPDKVYPSPGVV	R	G	S	D	K	V	18	0	1736.79	Haliotis_sp_idb_23329_c0_g1_i1	Haliotis_sp_idb_23329_c0_g1_i1	26	43	yes	yes	2;3	1.2729e-06	108.75	1148000000			22
GSVDSPTGQPDGSPPPDKVYPSPGVVTLGGTGSGK	IVPFAIGRGSVDSPTG	LGGTGSGKTEFALPNS	R	G	S	G	K	T	35	1	3293.61	Haliotis_sp_idb_23329_c0_g1_i1	Haliotis_sp_idb_23329_c0_g1_i1	26	60	yes	yes	3;4	2.2463e-37	131.84	310970000			15
GSVSTDKFNMASGSSSIR	PGLSGSVRGSVSTDKF	ASGSSSIRNSGATSGS	R	G	S	I	R	N	18	1	1829.86	Haliotis_sp_idb_36583_c0_g1_i1	Haliotis_sp_idb_36583_c0_g1_i1	397	414	yes	yes	2;3	4.8752e-14	151.41	1215800000	182		23
GTAGFVSASGQSTPATSAGQQHR	SYIQQQARGTAGFVSA	TSAGQQHRHKILTQAT	R	G	T	H	R	H	23	0	2202.04	Haliotis_sp_idb_27355_c0_g1_i1	Haliotis_sp_idb_27355_c0_g1_i1	162	184	yes	yes	2;3;4	6.3391e-24	154.65	578100000			11
GTCKPGSAQLK	DFAPSTNRGTCKPGSA	KPGSAQLKEVCSSGCE	R	G	T	L	K	E	11	1	1145.59	comp92088_c0_seq1_4 len=674 path=[1:0-31 33:32-76 2470:77-121 123:122-145 2497:146-154 2506:155-188 190:189-256 258:257-272 2583:273-294 296:295-328 2621:329-339 341:340-350 352:351-447 2654:448-448 450:449-468 470:469-525 2678:526-531 2684:532-673];Haliotis_sp_Tri_3731_c0_g1_i1	Haliotis_sp_Tri_3731_c0_g1_i1	75	85	no	no	3	0.001679	112.7	4035900			2
GTGAQSDALDTIIK	ICAALTLKGTGAQSDA	DALDTIIKNRFPNASV	K	G	T	I	K	N	14	0	1388.71	Haliotis_sp_idb_20008_c0_g1_i1;Haliotis_sp_CLC_363_c0_g1_i1	Haliotis_sp_idb_20008_c0_g1_i1	171	184	yes	no	2;3	5.5845e-06	142.1	160990000			6
GTGLLGAEPISFEVGVGGR	LVLPYRNKGTGLLGAE	FEVGVGGRMVMDPTDA	K	G	T	G	R	M	19	0	1814.95	Haliotis_sp_idb_8012_c0_g1_i1	Haliotis_sp_idb_8012_c0_g1_i1	1511	1529	yes	yes	2;3	9.036e-14	144.5	41945000		25	7
GTNSLSQGAASFSSR	SAQSVLERGTNSLSQG	GAASFSSRNTAVADLV	R	G	T	S	R	N	15	0	1468.69	Haliotis_sp_idb_3591_c0_g1_i1	Haliotis_sp_idb_3591_c0_g1_i1	518	532	yes	yes	2	1.6043e-14	174.59	15226000			3
GVAYNIDAAAR	KVIYDYKKGVAYNIDA	YNIDAAARTCSKYSLQ	K	G	V	A	R	T	11	0	1119.57	Haliotis_sp_Tri_31898_c0_g1_i1;Haliotis_sp_idb_24481_c0_g1_i1	Haliotis_sp_Tri_31898_c0_g1_i1	80	90	yes	no	2	0.010923	140.49	144070000			3
GWHVPTIDFTITTVHLGLGDK	VLVSWQDRGWHVPTID	VHLGLGDKWVALGFSE	R	G	W	D	K	W	21	0	2306.21	Haliotis_sp_Tri_28544_c0_g1_i1;Haliotis_sp_CLC_729_c0_g1_i1	Haliotis_sp_Tri_28544_c0_g1_i1	225	245	yes	no	4	4.1009e-05	77.221	4283600			1
HDSSGASVFSNDISNAPVPHPQSAANTK	FMPIIAGRHDSSGASV	PQSAANTKVVNTVSIE	R	H	D	T	K	V	28	0	2834.32	Haliotis_sp_idb_44689_c0_g1_i1;Haliotis_sp_idb_44690_c0_g1_i1;Haliotis_sp_Tri_6755_c0_g1_i1	Haliotis_sp_idb_44689_c0_g1_i1	191	218	yes	no	3;4	4.648e-18	102.97	429210000			5
HDVPDYLTLDELR	GAPMQPKRHDVPDYLT	YLTLDELRMSFTTGSF	R	H	D	L	R	M	13	0	1584.78	Haliotis_sp_CLC_303_c0_g1_i1	Haliotis_sp_CLC_303_c0_g1_i1	334	346	yes	yes	3	0.0030485	84.365	11456000			1
HLLPDELGGPK	TIYYLRGRHLLPDELG	PDELGGPKTPYNLKPS	R	H	L	P	K	T	11	0	1174.63	Haliotis_sp_Tri_25106_c0_g1_i1	Haliotis_sp_Tri_25106_c0_g1_i1	139	149	yes	yes	2;3	0.001061	110.38	30587000			6
HLLSPFPALQTPPLQGSGK	SHGPGESKHLLSPFPA	PPLQGSGKSREDVLPV	K	H	L	G	K	S	19	0	1987.09	Haliotis_sp_idb_12174_c0_g1_i1;Haliotis_sp_CLC_8754_c0_g1_i1	Haliotis_sp_idb_12174_c0_g1_i1	412	430	yes	no	3	1.8083e-14	147.17	7808900			7
HNVDLDLPDSAPSGFR	YDDYMQSRHNVDLDLP	DSAPSGFRFPGLHYPP	R	H	N	F	R	F	16	0	1738.83	Haliotis_sp_CLC_554_c0_g1_i1	Haliotis_sp_CLC_554_c0_g1_i1	196	211	yes	yes	2;3	9.0239e-10	150.37	63377000			4
HQNVIAVVSK	NSTTPDGRHQNVIAVV	NVIAVVSKDCIPIIST	R	H	Q	S	K	D	10	0	1093.62	Haliotis_sp_idb_52687_c0_g1_i1	Haliotis_sp_idb_52687_c0_g1_i1	173	182	yes	yes	2;3	0.005804	147.91	76446000			3
HSIDNLMIR	YSLLCLKRHSIDNLMI	SIDNLMIRLLPIFPQK	R	H	S	I	R	L	9	0	1097.57	comp63023_c0_seq1_1 len=509 path=[511:0-227 741:228-508]	comp63023_c0_seq1_1 len=509 path=[511:0-227 741:228-508]	83	91	yes	yes	2	0.008696	97.431	9942200	23		1
IAEVQWR	LQRPLAARIAEVQWRS	RIAEVQWRSQMPSMLA	R	I	A	W	R	S	7	0	900.482	Haliotis_sp_Tri_127820_c0_g1_i1	Haliotis_sp_Tri_127820_c0_g1_i1	119	125	yes	yes	2	0.00047018	123.99	147110000			0
IAGGGDLIPIR	QVSNLQCKIAGGGDLI	GGDLIPIRTPEYRAWV	K	I	A	I	R	T	11	0	1080.63	Haliotis_sp_idb_50884_c0_g1_i1	Haliotis_sp_idb_50884_c0_g1_i1	27	37	yes	yes	2	0.011657	129.89	54059000			2
IAPHLSEALQR	LPQNQDPKIAPHLSEA	HLSEALQRMPEPQRTQ	K	I	A	Q	R	M	11	0	1233.68	Haliotis_sp_idb_20008_c0_g1_i1;comp45250_c0_seq1_3 len=312 path=[1:0-311];Haliotis_sp_Tri_79915_c0_g1_i1	Haliotis_sp_idb_20008_c0_g1_i1	590	600	yes	no	2;3	0.00066463	144.55	755850000			5
IASALGLPLTSIAIESIFDPSDDIPLDR	KVAEIEGRIASALGLP	SDDIPLDRADVDAIIG	R	I	A	D	R	A	28	0	2938.55	Haliotis_sp_CLC_3466_c0_g1_i1	Haliotis_sp_CLC_3466_c0_g1_i1	101	128	yes	yes	3	3.501e-18	107.58	7592400			1
IASRPVFIPR	UNLQTCPKIASRPVFI	SRPVFIPRYISSTSVU	K	I	A	P	R	Y	10	1	1154.69	comp98967_c0_seq3_5 len=2881 path=[8144:0-733 8878:734-2767 14967:2768-2800 19522:2801-2844 15732:2845-2880];comp98967_c0_seq2_5 len=3876 path=[8144:0-733 8878:734-2767 10912:2768-2771 19522:2772-2815 10960:2816-2842 5060:2843-2929 19576:2930-2934 15214:2935-2937 5152:2938-2943 5158:2944-3003 19639:3004-3026 19662:3027-3036 1387:3037-3073 1424:3074-3117 1468:3118-3128 19763:3129-3141 1492:3142-31…	comp98967_c0_seq3_5 len=2881 path=[8144:0-733 8878:734-2767 14967:2768-2800 19522:2801-2844 15732:2845-2880]	273	282	yes	no	3	0.03241	61.161	5451900		20	1
IAYSIDAGAR	VIYDYKKRIAYSIDAG	YSIDAGARTCTKFPVE	R	I	A	A	R	T	10	0	1035.53	Haliotis_sp_Tri_31892_c0_g1_i1;comp22593_c0_seq1_3 len=735 path=[1:0-734]	Haliotis_sp_Tri_31892_c0_g1_i1	81	90	yes	no	2	3.0756e-07	176.38	353450000			5
IDQIPSYIYYLSLK	ANIHRRMKIDQIPSYI	YIYYLSLKNKPAQFAK	K	I	D	L	K	N	14	0	1714.92	Haliotis_sp_Tri_1743_c0_g1_i1;comp89145_c0_seq2_3 len=654 path=[1328:0-27 1356:28-167 1496:168-194 1523:195-206 1535:207-257 1586:258-313 1642:314-316 1645:317-321 1650:322-401 1730:402-455 1784:456-496 1825:497-511 1840:512-583 1912:584-595 1924:596-618 1947:619-653]	Haliotis_sp_Tri_1743_c0_g1_i1	157	170	yes	no	3	0.00034047	109.79	23815000			3
IEAYKNVPNFPSFK	CFKSSGNKIEAYKNVP	VPNFPSFKGVCAHLDI	K	I	E	F	K	G	14	1	1652.86	comp70759_c0_seq1_2 len=449 path=[1:0-87 89:88-101 103:102-218 220:219-370 372:371-448]	comp70759_c0_seq1_2 len=449 path=[1:0-87 89:88-101 103:102-218 220:219-370 372:371-448]	95	108	yes	yes	3	1.3744e-05	126.77	47492000			8
IEDVAGGDIGDDDDDDGFEK	IRDALEDRIEDVAGGD	DDDDGFEKQDGIDNDD	R	I	E	E	K	Q	20	0	2095.83	Haliotis_sp_Tri_23060_c0_g1_i1;Haliotis_sp_Tri_23058_c0_g1_i1;Haliotis_sp_idb_22086_c0_g1_i1	Haliotis_sp_Tri_23060_c0_g1_i1	203	222	yes	no	3	0.00017866	75.533	3058400			1
IELTPQDGILSR	GIENRAGKIELTPQDG	PQDGILSRACQCESST	K	I	E	S	R	A	12	0	1340.73	comp107310_c0_seq1_2 len=2939 path=[19413:0-24 15648:25-489 25001:490-592 16216:593-877 25676:878-1080 16704:1081-1117 16741:1118-1420 17044:1421-1486 17110:1487-1492 17116:1493-1566 17190:1567-2154 17778:2155-2157 17781:2158-2272 25450:2273-2273 17897:2274-2287 17911:2288-2386 25516:2387-2843 18467:2844-2881 25705:2882-2938];comp107310_c0_seq2_2 len=5432 path=[13130:0-31 13162:32-63 24189:64-262…	comp107310_c0_seq1_2 len=2939 path=[19413:0-24 15648:25-489 25001:490-592 16216:593-877 25676:878-1080 16704:1081-1117 16741:1118-1420 17044:1421-1486 17110:1487-1492 17116:1493-1566 17190:1567-2154 17778:2155-2157 17781:2158-2272 25450:2273-2273 17897:2274-2287 17911:2288-2386 25516:2387-2843 18467:2844-2881 25705:2882-2938]	914	925	yes	no	2	0.010417	79.659	9797600		8	1
IEPSWLSIRKK	TVSSTTLRIEPSWLSI	SWLSIRKKHKMHKTIT	R	I	E	K	K	H	11	2	1355.79	comp87011_c0_seq1_5 len=2703 path=[1:0-717 719:718-2325 2327:2326-2702]	comp87011_c0_seq1_5 len=2703 path=[1:0-717 719:718-2325 2327:2326-2702]	352	362	yes	yes	2	0.018181	67.334	5848400		14	1
IGAVIPIQAQK	QSSEFRRRIGAVIPIQ	VIPIQAQKVFLAYPYP	R	I	G	Q	K	V	11	0	1136.69	Haliotis_sp_Tri_25106_c0_g1_i1	Haliotis_sp_Tri_25106_c0_g1_i1	351	361	yes	yes	2	0.021724	105.2	35321000			1
IINMMPLITPEEFK	YMSDFIEKIINMMPLI	LITPEEFKVAQAGVEK	K	I	I	F	K	V	14	0	1674.87	Haliotis_sp_idb_17014_c0_g1_i1;Haliotis_sp_idb_17016_c0_g1_i1;Haliotis_sp_Tri_15512_c0_g1_i1	Haliotis_sp_idb_17014_c0_g1_i1	281	294	yes	no	2;3	5.4366e-06	129.54	717040000	122;123		16
ILAPGNPMTDAFKPNQGFPQPSNR	SQGPNNFRILAPGNPM	GFPQPSNRFSGFQHPQ	R	I	L	N	R	F	24	1	2596.29	Haliotis_sp_idb_20008_c0_g1_i1;Haliotis_sp_idb_20009_c0_g1_i1	Haliotis_sp_idb_20008_c0_g1_i1	28	51	no	no	3;4	3.4321e-06	79.69	49021000	136		5
ILTQATNAAK	AGQQHRHKILTQATNA	TQATNAAKSHLMRNLF	K	I	L	A	K	S	10	0	1029.58	Haliotis_sp_idb_27355_c0_g1_i1	Haliotis_sp_idb_27355_c0_g1_i1	187	196	yes	yes	2	0.03008	135.43	383940000			3
INDIFYLNIFYSLRK	LLSEURLRINDIFYLN	NIFYSLRKRIWHNEEK	R	I	N	R	K	R	15	1	1918.04	comp96382_c0_seq3_6 len=798 path=[13297:0-14 14074:15-183 5588:184-535 10530:536-573 13629:574-622 10657:623-639 6044:640-700 11322:701-714 6119:715-797];comp96382_c0_seq1_6 len=813 path=[13297:0-14 14074:15-183 11432:184-198 5588:199-550 10530:551-588 13629:589-637 10657:638-654 6044:655-715 11322:716-729 6119:730-812];comp96382_c0_seq4_6 len=927 path=[5275:0-0 5276:1-68 5344:69-143 14074:144-31…	comp96382_c0_seq3_6 len=798 path=[13297:0-14 14074:15-183 5588:184-535 10530:536-573 13629:574-622 10657:623-639 6044:640-700 11322:701-714 6119:715-797]	242	256	yes	no	3	0.003822	61.444	3324500		18	1
INLWCQSSSGDPSPPAIYPGEK	IPNCPPTRINLWCQSS	PAIYPGEKWEFHNATD	R	I	N	E	K	W	22	0	2402.12	Haliotis_sp_idb_18725_c0_g1_i1	Haliotis_sp_idb_18725_c0_g1_i1	509	530	yes	yes	3	5.3945e-05	76.492	502780000			2
INTQPVNQQQQINSQSIDLSPINSK	SQSFHQPRINTQPVNQ	DLSPINSKLGHKSATN	R	I	N	S	K	L	25	0	2793.43	Haliotis_sp_idb_26568_c0_g1_i1;Haliotis_sp_idb_26567_c0_g1_i1;comp3500_c0_seq1_5 len=399 path=[307:0-92 120:93-245 400:246-398];Haliotis_sp_CLC_2527_c0_g1_i1	Haliotis_sp_idb_26568_c0_g1_i1	410	434	no	no	3;4	5.052e-20	126.27	245330000			4
IPYTNSLHANLQQR	HFICEKERIPYTNSLH	LHANLQQRDSLHANLQ	R	I	P	Q	R	D	14	0	1653.86	sp|P82596|PLC_HALLA Perlucin OS=Haliotis laevigata PE=1 SV=3;Haliotis_sp_Tri_110681_c0_g1_i1;tr|F8J3D2|F8J3D2_HALLA Perlucin C protein OS=Haliotis laevigata GN=perlucin C PE=2 SV=1	sp|P82596|PLC_HALLA Perlucin OS=Haliotis laevigata PE=1 SV=3	132	145	no	no	3	0.0019441	88.075	4088000			1
IQQMSLEKK	LVNMDTLRIQQMSLEK	QQMSLEKKLDRERKRT	R	I	Q	K	K	L	9	1	1103.6	comp105317_c0_seq1_3 len=3206 path=[11831:0-41 1269:42-111 9228:112-115 1343:116-501 1729:502-514 1742:515-717 1945:718-718 1946:719-760 1988:761-903 2131:904-922 2150:923-1707 2935:1708-1733 2961:1734-1866 3094:1867-1870 3098:1871-2367 3595:2368-2377 3605:2378-2582 3810:2583-2674 3902:2675-2699 3927:2700-2765 3993:2766-2819 4047:2820-2846 4074:2847-2864 4092:2865-2888 4116:2889-2990 4218:2991-30…	comp105317_c0_seq1_3 len=3206 path=[11831:0-41 1269:42-111 9228:112-115 1343:116-501 1729:502-514 1742:515-717 1945:718-718 1946:719-760 1988:761-903 2131:904-922 2150:923-1707 2935:1708-1733 2961:1734-1866 3094:1867-1870 3098:1871-2367 3595:2368-2377 3605:2378-2582 3810:2583-2674 3902:2675-2699 3927:2700-2765 3993:2766-2819 4047:2820-2846 4074:2847-2864 4092:2865-2888 4116:2889-2990 4218:2991-30…	438	446	yes	no	2	0.015104	66.692	5857600	3		0
IQSHVNPQSTNQK	SSIETQTRIQSHVNPQ	NPQSTNQKLITAQYVN	R	I	Q	Q	K	L	13	0	1479.74	Haliotis_sp_idb_26568_c0_g1_i1;Haliotis_sp_idb_26567_c0_g1_i1;Haliotis_sp_CLC_2527_c0_g1_i1	Haliotis_sp_idb_26568_c0_g1_i1	308	320	no	no	2;3	2.1271e-12	184.96	15033000			3
ISPEIAR	HCVSGSVKISPEIART	KISPEIARTGSKQNVG	K	I	S	A	R	T	7	0	784.444	comp201039_c0_seq1_6 len=359 path=[337:0-358]	comp201039_c0_seq1_6 len=359 path=[337:0-358]	60	66	yes	yes	2	0.0038118	162.07	23410000			1
ITLDGEVYCCPPQFPALR	GCRKAASRITLDGEVY	PPQFPALRSNLTNING	R	I	T	L	R	S	18	0	2135.02	comp68339_c0_seq2_2 len=249 path=[667:0-161 603:162-248]	comp68339_c0_seq2_2 len=249 path=[667:0-161 603:162-248]	18	35	yes	yes	2;3	1.6231e-07	116.58	57779000			8
IWPCFAGPECVDPSPPPSR	CRLVADCKIWPCFAGP	DPSPPPSRQCPVGKPV	K	I	W	S	R	Q	19	0	2167.98	Haliotis_sp_Tri_116352_c0_g1_i1;Haliotis_sp_Tri_116349_c0_g1_i1	Haliotis_sp_Tri_116352_c0_g1_i1	484	502	yes	no	3	0.00091137	66.152	4054400			2
KCDAEEDFPNCQAVSLDR	CVFNMAGKKCDAEEDF	CQAVSLDRTTCVCPGG	K	K	C	D	R	T	18	1	2152.92	comp89283_c0_seq1_6 len=789 path=[767:0-111 879:112-113 2715:114-149 2751:150-150 2752:151-163 931:164-164 932:165-189 957:190-574 1342:575-788];comp89283_c0_seq2_5 len=518 path=[2123:0-303 1342:304-517]	comp89283_c0_seq1_6 len=789 path=[767:0-111 879:112-113 2715:114-149 2751:150-150 2752:151-163 931:164-164 932:165-189 957:190-574 1342:575-788]	53	70	yes	no	3	1.4029e-06	100.02	9465700			2
KDMQNLNDR	KVKREGEKKDMQNLND	DMQNLNDRFAGYIAKV	K	K	D	D	R	F	9	1	1132.53	comp65237_c0_seq2_1 len=1557 path=[1564:0-1101 2666:1102-1556]	comp65237_c0_seq2_1 len=1557 path=[1564:0-1101 2666:1102-1556]	139	147	yes	yes	2	0.015971	90.15	12850000	24		4
KFQAYNPEP	RKYISSQRKFQAYNPE	FQAYNPEP________	R	K	F	E	P	-	9	1	1092.52	Haliotis_sp_idb_27355_c0_g1_i1;comp30184_c0_seq1_4 len=604 path=[582:0-603]	Haliotis_sp_idb_27355_c0_g1_i1	572	580	yes	yes	3	0.015369	78.149	3206500			2
KGVAYNIDAAAR	TKVIYDYKKGVAYNID	YNIDAAARTCSKYSLQ	K	K	G	A	R	T	12	1	1247.66	Haliotis_sp_Tri_31898_c0_g1_i1;Haliotis_sp_idb_24481_c0_g1_i1	Haliotis_sp_Tri_31898_c0_g1_i1	79	90	yes	no	3	0.00033883	116.55	10114000			2
KPLTGAPGFPTAVADAQAK	AQYKYPDRKPLTGAPG	AVADAQAKTAPGAPVY	R	K	P	A	K	T	19	1	1838.99	Haliotis_sp_Tri_73035_c0_g1_i1	Haliotis_sp_Tri_73035_c0_g1_i1	401	419	yes	yes	3	0.00024028	76.176	18811000			2
KVVLAIQK	PDRYVCARKVVLAIQK	KVVLAIQKDCVEKVSF	R	K	V	Q	K	D	8	1	897.601	Haliotis_sp_Tri_25106_c0_g1_i1	Haliotis_sp_Tri_25106_c0_g1_i1	324	331	yes	yes	2	0.028344	80.684	3897100			0
LAMMQQAAAR	MQQSNAAKLAMMQQAA	MMQQAAARYEAMMQQA	K	L	A	A	R	Y	10	0	1089.54	Haliotis_sp_idb_32602_c0_g1_i1;Haliotis_sp_idb_32603_c0_g1_i1;Haliotis_sp_CLC_1702_c0_g1_i1;comp186443_c0_seq1_3 len=345 path=[1:0-344]	Haliotis_sp_idb_32602_c0_g1_i1	86	95	yes	no	2;3	0.001183	141.2	1535000000	167;168		33
LAVAGDPGNQTADEASTTVSSTGGR	RNASKSERLAVAGDPG	TVSSTGGRTTIVTDTT	R	L	A	G	R	T	25	0	2361.1	Haliotis_sp_idb_7598_c0_g1_i1;Haliotis_sp_Tri_114598_c0_g1_i1;Haliotis_sp_CLC_9451_c0_g1_i1	Haliotis_sp_idb_7598_c0_g1_i1	621	645	yes	no	2;3	1.5079e-17	118.05	100440000			7
LCYVALDFEQEMATAASSSSLEK	IVRDIKEKLCYVALDF	ASSSSLEKSYELPDGQ	K	L	C	E	K	S	23	0	2549.17	comp103470_c1_seq44_5 len=764 path=[21410:0-166 1578:167-175 25904:176-178 25907:179-181 1593:182-217 25943:218-222 16814:223-406 2814:407-412 17003:413-685 8329:686-740 26391:741-763];comp103470_c1_seq27_6 len=825 path=[18001:0-239 25907:240-242 1593:243-278 25943:279-283 16814:284-467 2814:468-473 17003:474-746 8329:747-801 26391:802-824];comp103470_c1_seq42_4 len=922 path=[13231:0-135 13367:13…	comp103470_c1_seq44_5 len=764 path=[21410:0-166 1578:167-175 25904:176-178 25907:179-181 1593:182-217 25943:218-222 16814:223-406 2814:407-412 17003:413-685 8329:686-740 26391:741-763]	48	70	yes	no	3	0.00013575	62.303	958460	2		1
LDAAQGVYGDR	PDIARMFKLDAAQGVY	AQGVYGDRLQKAINYE	K	L	D	D	R	L	11	0	1163.56	Haliotis_sp_Tri_1743_c0_g1_i1;comp89145_c0_seq2_3 len=654 path=[1328:0-27 1356:28-167 1496:168-194 1523:195-206 1535:207-257 1586:258-313 1642:314-316 1645:317-321 1650:322-401 1730:402-455 1784:456-496 1825:497-511 1840:512-583 1912:584-595 1924:596-618 1947:619-653];comp89145_c0_seq1_3 len=993 path=[980:0-211 1192:212-291 1272:292-319 3404:320-320 1301:321-347 1328:348-375 1982:376-515 1496:516…	Haliotis_sp_Tri_1743_c0_g1_i1	220	230	yes	no	2;3	0.0095921	135.99	169490000			5
LDDIILR	HIAHSATKLDDIILRC	KLDDIILRCIDTCLMT	K	L	D	L	R	C	7	0	856.502	comp106348_c2_seq14_2 len=420 path=[1922:0-0 10499:1-18 10520:19-29 10531:30-62 10584:63-63 1987:64-66 6801:67-90 2014:91-105 2029:106-108 5355:109-109 5356:110-141 2063:142-143 2065:144-151 2073:152-175 2097:176-201 2123:202-210 2132:211-213 4939:214-239 2161:240-240 2162:241-241 2163:242-292 2214:293-314 2236:315-318 2240:319-322 2244:323-323 2245:324-328 3307:329-333 3312:334-362 3341:363-378 …	comp106348_c2_seq14_2 len=420 path=[1922:0-0 10499:1-18 10520:19-29 10531:30-62 10584:63-63 1987:64-66 6801:67-90 2014:91-105 2029:106-108 5355:109-109 5356:110-141 2063:142-143 2065:144-151 2073:152-175 2097:176-201 2123:202-210 2132:211-213 4939:214-239 2161:240-240 2162:241-241 2163:242-292 2214:293-314 2236:315-318 2240:319-322 2244:323-323 2245:324-328 3307:329-333 3312:334-362 3341:363-378 …	99	105	yes	no	2	0.0038118	162.07	3788600			1
LDEYNASSAESGTSGHSK	ELVLAVLKLDEYNASS	SGTSGHSKKTNETETV	K	L	D	S	K	K	18	0	1838.79	Haliotis_sp_idb_7598_c0_g1_i1;Haliotis_sp_Tri_114598_c0_g1_i1	Haliotis_sp_idb_7598_c0_g1_i1	1106	1123	yes	no	2;3	9.2469e-28	190.46	339400000			16
LDEYNASSAESGTSGHSKK	ELVLAVLKLDEYNASS	GTSGHSKKTNETETVA	K	L	D	K	K	T	19	1	1966.89	Haliotis_sp_idb_7598_c0_g1_i1;Haliotis_sp_Tri_114598_c0_g1_i1	Haliotis_sp_idb_7598_c0_g1_i1	1106	1124	yes	no	4	1.3222e-05	85.087	1755200			2
LDKPLVIAEFNQVR	LHNASEYKLDKPLVIA	IAEFNQVRGAGMTSQD	K	L	D	V	R	G	14	1	1640.92	Haliotis_sp_idb_10705_c0_g1_i1;Haliotis_sp_Tri_36495_c0_g1_i1	Haliotis_sp_idb_10705_c0_g1_i1	641	654	yes	no	3	0.0034215	87.447	8646500			2
LELLSQK	IQTPQPSRLELLSQKV	RLELLSQKVRESRERL	R	L	E	Q	K	V	7	0	829.491	Haliotis_sp_idb_55709_c0_g1_i1;Haliotis_sp_Tri_52153_c0_g1_i1	Haliotis_sp_idb_55709_c0_g1_i1	517	523	yes	no	2	0.016034	97.033	2830600			0
LGEAFNYWLGASDLNIEGR	FIRGYATRLGEAFNYW	SDLNIEGRWLWEGQRR	R	L	G	G	R	W	19	0	2124.03	sp|P82596|PLC_HALLA Perlucin OS=Haliotis laevigata PE=1 SV=3;tr|F8J3C9|F8J3C9_HALLA Perlucin A protein OS=Haliotis laevigata GN=perlucin A PE=2 SV=1	sp|P82596|PLC_HALLA Perlucin OS=Haliotis laevigata PE=1 SV=3	56	74	yes	no	3	3.5008e-15	150.7	3939200			1
LGIIMTYGGSDLTSPDPQTVIAQVSK	AGRGSVPKLGIIMTYG	TVIAQVSKASAAALND	K	L	G	S	K	A	26	0	2690.38	Haliotis_sp_idb_7271_c0_g1_i1;Haliotis_sp_CLC_4146_c0_g1_i1;comp87152_c0_seq1_4 len=1152 path=[1:0-8 10:9-10 12:11-34 36:35-35 37:36-59 61:60-303 305:304-306 308:307-330 332:331-879 881:880-903 905:904-1151]	Haliotis_sp_idb_7271_c0_g1_i1	133	158	yes	no	3	1.2144e-17	113.31	7496200	29		2
LHSIDGGVFQA	EVRDIYGKLHSIDGGV	IDGGVFQA________	K	L	H	Q	A	-	11	0	1142.57	Haliotis_sp_idb_28907_c0_g1_i1	Haliotis_sp_idb_28907_c0_g1_i1	234	244	yes	yes	2	0.024022	81.099	4184600			0
LIGLDNQEITR	MQRILTGRLIGLDNQE	LDNQEITRLNSVGTLG	R	L	I	T	R	L	11	0	1270.69	Haliotis_sp_Tri_1743_c0_g1_i1;comp89145_c0_seq2_3 len=654 path=[1328:0-27 1356:28-167 1496:168-194 1523:195-206 1535:207-257 1586:258-313 1642:314-316 1645:317-321 1650:322-401 1730:402-455 1784:456-496 1825:497-511 1840:512-583 1912:584-595 1924:596-618 1947:619-653]	Haliotis_sp_Tri_1743_c0_g1_i1	127	137	yes	no	2;3	0.00075806	149.96	230600000			9
LITAQYVNQPDMNAQPIDK	NPQSTNQKLITAQYVN	MNAQPIDKTPANVYQI	K	L	I	D	K	T	19	0	2158.07	Haliotis_sp_idb_26568_c0_g1_i1;Haliotis_sp_idb_26567_c0_g1_i1;Haliotis_sp_CLC_2527_c0_g1_i1	Haliotis_sp_idb_26568_c0_g1_i1	321	339	no	no	2;3;4	5.6994e-06	92.474	287680000	95		6
LLAGMEALALGK	MTVGHLGRLLAGMEAL	MEALALGKTVAVLKST	R	L	L	G	K	T	12	0	1185.68	Haliotis_sp_idb_19531_c0_g1_i1	Haliotis_sp_idb_19531_c0_g1_i1	606	617	yes	yes	2	0.01485	66.393	38731000	134		2
LLGMVNMLSMR	GHQSLYNRLLGMVNML	MVNMLSMRRGGLSNGH	R	L	L	M	R	R	11	0	1263.65	Haliotis_sp_Tri_18120_c0_g1_i1;Haliotis_sp_idb_12172_c0_g1_i1;Haliotis_sp_idb_12176_c0_g1_i1	Haliotis_sp_Tri_18120_c0_g1_i1	524	534	no	no	2;3	0.0019914	83.775	84750000	119;120;121		10
LLLAAGLQPCPEMFGHTK	KLTPELARLLLAAGLQ	PEMFGHTKATSTHTSD	R	L	L	T	K	A	18	0	1982.01	Haliotis_sp_Tri_117880_c0_g1_i1;Haliotis_sp_idb_23862_c0_g1_i1	Haliotis_sp_Tri_117880_c0_g1_i1	196	213	yes	no	2;3;4	2.8719e-10	132.51	2876100000	200		22
LLLEAGLKPCQDDPLEPSTIQETR	KLSPQLARLLLEAGLK	PSTIQETRSTASTTVD	R	L	L	T	R	S	24	1	2722.38	Haliotis_sp_idb_7598_c0_g1_i1;Haliotis_sp_Tri_114598_c0_g1_i1	Haliotis_sp_idb_7598_c0_g1_i1	519	542	yes	no	3;4	4.9547e-30	152.07	1481700000			12
LLQDSVDFSLADAINTEFK	RSSVPGVRLLQDSVDF	DAINTEFKNTRTNEKV	R	L	L	F	K	N	19	0	2125.06	comp52564_c0_seq2_5 len=1810 path=[1:0-283 285:284-1750 1752:1751-1809]	comp52564_c0_seq2_5 len=1810 path=[1:0-283 285:284-1750 1752:1751-1809]	109	127	yes	yes	3	9.5066e-18	165.3	5666500			2
LNSVGTLGVR	LDNQEITRLNSVGTLG	SVGTLGVRRANIHRRM	R	L	N	V	R	R	10	0	1014.58	Haliotis_sp_Tri_1743_c0_g1_i1;comp89145_c0_seq2_3 len=654 path=[1328:0-27 1356:28-167 1496:168-194 1523:195-206 1535:207-257 1586:258-313 1642:314-316 1645:317-321 1650:322-401 1730:402-455 1784:456-496 1825:497-511 1840:512-583 1912:584-595 1924:596-618 1947:619-653]	Haliotis_sp_Tri_1743_c0_g1_i1	138	147	yes	no	2	6.3914e-12	186.78	133510000			5
LPHFSEPVGAPSFTQASR	PSDVQLNKLPHFSEPV	PSFTQASRVDTVAPPS	K	L	P	S	R	V	18	0	1926.96	Haliotis_sp_Tri_18127_c0_g1_i1	Haliotis_sp_Tri_18127_c0_g1_i1	339	356	yes	yes	3;4	7.1917e-07	104.2	179670000			4
LPQVLDPLLGINAALNELSGVR	NRETVVTRLPQVLDPL	LNELSGVRQNKDTTSS	R	L	P	V	R	Q	22	0	2301.31	Haliotis_sp_idb_19531_c0_g1_i1	Haliotis_sp_idb_19531_c0_g1_i1	515	536	yes	yes	2;3	3.106e-22	153.65	70958000			4
LPSKGVAGLAR	PPAAGAPRLPSKGVAG	KGVAGLARTSHKSLLN	R	L	P	A	R	T	11	1	1067.65	Haliotis_sp_Tri_119193_c0_g1_i1	Haliotis_sp_Tri_119193_c0_g1_i1	83	93	yes	yes	3	0.0020338	108.9	26218000			4
LQLLAQGNVDSQTR	AQIQNMDRLQLLAQGN	GNVDSQTRTSAVVNNY	R	L	Q	T	R	T	14	0	1541.82	Haliotis_sp_Tri_45070_c0_g1_i1	Haliotis_sp_Tri_45070_c0_g1_i1	792	805	yes	yes	2;3	0.00015278	122.64	8257500			3
LQVTMTRKR	QHQNQTWRLQVTMTRK	QVTMTRKRQPHWRWUS	R	L	Q	K	R	Q	9	2	1131.65	comp85092_c0_seq3_1 len=3268 path=[3966:0-2812 6779:2813-3068 7035:3069-3139 7868:3140-3196 8798:3197-3267];comp85092_c0_seq1_1 len=3682 path=[3966:0-2812 6779:2813-3068 7035:3069-3139 7106:3140-3666 252:3667-3674 260:3675-3681]	comp85092_c0_seq3_1 len=3268 path=[3966:0-2812 6779:2813-3068 7035:3069-3139 7868:3140-3196 8798:3197-3267]	340	348	yes	no	2	0.023579	65.224	16257000	28	36	1
LSAFLSSQHAPGAPVSSDSQR	QSADFNDKLSAFLSSQ	PVSSDSQRQEILSVEQ	K	L	S	Q	R	Q	21	0	2141.05	Haliotis_sp_idb_6290_c0_g1_i1	Haliotis_sp_idb_6290_c0_g1_i1	1196	1216	yes	yes	3	2.0636e-18	141.08	12703000			2
LSAIGVPTQSSSK	GPSAASNRLSAIGVPT	VPTQSSSKALTVTAKN	R	L	S	S	K	A	13	0	1273.69	Haliotis_sp_Tri_18120_c0_g1_i1;Haliotis_sp_idb_12172_c0_g1_i1	Haliotis_sp_Tri_18120_c0_g1_i1	187	199	yes	no	2	0.0040106	116.19	117800000			3
LSALLIKDFLSK	LRYTUEKRLSALLIKD	LIKDFLSKYQRQEYUH	R	L	S	S	K	Y	12	1	1346.82	comp106965_c0_seq6_1 len=4677 path=[5110:0-77 13873:78-95 5206:96-100 5211:101-168 5279:169-174 5285:175-224 5335:225-270 16682:271-322 5433:323-338 5449:339-339 5450:340-375 5486:376-390 5501:391-460 5571:461-462 5573:463-566 5677:567-577 5688:578-626 16859:627-642 16875:643-796 16914:797-808 5919:809-813 5924:814-840 5951:841-1294 6405:1295-1316 6427:1317-1584 6695:1585-1623 6734:1624-1647 6758…	comp106965_c0_seq6_1 len=4677 path=[5110:0-77 13873:78-95 5206:96-100 5211:101-168 5279:169-174 5285:175-224 5335:225-270 16682:271-322 5433:323-338 5449:339-339 5450:340-375 5486:376-390 5501:391-460 5571:461-462 5573:463-566 5677:567-577 5688:578-626 16859:627-642 16875:643-796 16914:797-808 5919:809-813 5924:814-840 5951:841-1294 6405:1295-1316 6427:1317-1584 6695:1585-1623 6734:1624-1647 6758…	834	845	yes	no	2	0.010198	77.062	35052000		7	1
LSASLSRFKAR	CCLLTVCKLSASLSRF	SLSRFKARHGTSNUHI	K	L	S	A	R	H	11	2	1234.71	comp102664_c0_seq8_1 len=517 path=[1:0-73 75:74-104 106:105-216 13068:217-217 219:218-226 228:227-252 13089:253-256 13093:257-259 261:260-317 319:318-451 13231:452-507 12396:508-516];comp102664_c0_seq6_1 len=786 path=[1:0-73 75:74-104 106:105-216 13068:217-217 219:218-226 228:227-252 13089:253-256 13093:257-259 261:260-317 319:318-451 13231:452-507 509:508-552 13321:553-602 604:603-640 642:641-67…	comp102664_c0_seq8_1 len=517 path=[1:0-73 75:74-104 106:105-216 13068:217-217 219:218-226 228:227-252 13089:253-256 13093:257-259 261:260-317 319:318-451 13231:452-507 12396:508-516]	78	88	yes	no	2	0.0013921	105.98	38248000		4	4
LSGYMSDFIEK	NEVRRLMRLSGYMSDF	YMSDFIEKIINMMPLI	R	L	S	E	K	I	11	0	1288.6	Haliotis_sp_idb_17014_c0_g1_i1;Haliotis_sp_idb_17016_c0_g1_i1;Haliotis_sp_Tri_15512_c0_g1_i1	Haliotis_sp_idb_17014_c0_g1_i1	270	280	yes	no	2;3	0.0015147	111.52	553070000	124		9
LSHPIEPR	VENSVNAKLSHPIEPR	LSHPIEPRLSPVPNTD	K	L	S	P	R	L	8	0	947.519	Haliotis_sp_idb_27355_c0_g1_i1;comp30184_c0_seq1_4 len=604 path=[582:0-603]	Haliotis_sp_idb_27355_c0_g1_i1	519	526	yes	no	3	0.016761	105.1	201460000			4
LSMMPNVNK	PVVPTPDRLSMMPNVN	SMMPNVNKDPAYNLTP	R	L	S	N	K	D	9	0	1032.51	Haliotis_sp_idb_44689_c0_g1_i1;Haliotis_sp_idb_44690_c0_g1_i1;Haliotis_sp_Tri_6755_c0_g1_i1	Haliotis_sp_idb_44689_c0_g1_i1	257	265	yes	no	2	0.0027447	148.62	187670000	183;184		8
LSMMPNVNKDPAYNLTPLSSATSSSSSTNQR	PVVPTPDRLSMMPNVN	SSSSTNQRASIHSTAS	R	L	S	Q	R	A	31	1	3297.56	Haliotis_sp_idb_44689_c0_g1_i1;Haliotis_sp_idb_44690_c0_g1_i1;Haliotis_sp_Tri_6755_c0_g1_i1	Haliotis_sp_idb_44689_c0_g1_i1	257	287	yes	no	3;4;5	2.1753e-19	109.44	935130000	183;184		20
LSPQLAR	GRFPSFPKLSPQLARL	KLSPQLARLLLEAGLK	K	L	S	A	R	L	7	0	783.46	Haliotis_sp_idb_7598_c0_g1_i1;Haliotis_sp_Tri_114598_c0_g1_i1;Haliotis_sp_CLC_4024_c0_g1_i1	Haliotis_sp_idb_7598_c0_g1_i1	512	518	yes	no	2	0.00057313	114.02	860050000			0
LSPVPNTDPYTGTGNMLK	LSHPIEPRLSPVPNTD	TGTGNMLKPITNAEFG	R	L	S	L	K	P	18	0	1903.93	Haliotis_sp_idb_27355_c0_g1_i1;comp30184_c0_seq1_4 len=604 path=[582:0-603]	Haliotis_sp_idb_27355_c0_g1_i1	527	544	yes	no	3	0.00029667	78.228	15933000	157		2
LSPVPNTDPYTGTGNMLKPITNAEFGAIMQR	LSHPIEPRLSPVPNTD	EFGAIMQRMLVQRLRK	R	L	S	Q	R	M	31	1	3332.65	Haliotis_sp_idb_27355_c0_g1_i1	Haliotis_sp_idb_27355_c0_g1_i1	527	557	yes	yes	4	2.096e-18	100.17	710770000	157;158		3
LSSLVDASASAR	SINNLAGRLSSLVDAS	VDASASARASANANAG	R	L	S	A	R	A	12	0	1175.61	Haliotis_sp_Tri_107535_c0_g1_i1;Haliotis_sp_CLC_21_c0_g1_i1	Haliotis_sp_Tri_107535_c0_g1_i1	40	51	yes	no	2;3	1.6797e-13	187.85	1243400000			20
LSSMPNPTPAQLQSVMSQFQQLER	QFAALDSKLSSMPNPT	SQFQQLERQMEMANNP	K	L	S	E	R	Q	24	0	2716.33	Haliotis_sp_idb_32602_c0_g1_i1;Haliotis_sp_idb_32603_c0_g1_i1;Haliotis_sp_Tri_121152_c0_g1_i1;Haliotis_sp_idb_32598_c0_g1_i1;comp184680_c0_seq1_2 len=342 path=[1:0-341]	Haliotis_sp_idb_32602_c0_g1_i1	538	561	yes	no	3;4	1.0151e-38	183.07	2076300000	169;170		36
LSSSNLESSALTR	LATRHISKLSSSNLES	LESSALTRVALRLEQS	K	L	S	T	R	V	13	0	1363.69	comp90709_c0_seq1_5 len=1542 path=[1:0-21 23:22-53 5522:54-513 515:514-538 540:539-1103 5773:1104-1109 5779:1110-1110 5780:1111-1269 1272:1270-1541]	comp90709_c0_seq1_5 len=1542 path=[1:0-21 23:22-53 5522:54-513 515:514-538 540:539-1103 5773:1104-1109 5779:1110-1110 5780:1111-1269 1272:1270-1541]	233	245	yes	yes	2	0.0082985	78.548	4549800		16;17;37	1
LTRPEQSSSVASPAR	PTARSSIKLTRPEQSS	SSVASPARVSVSRPSS	K	L	T	A	R	V	15	1	1584.82	Haliotis_sp_CLC_73_c0_g1_i1	Haliotis_sp_CLC_73_c0_g1_i1	540	554	yes	yes	3	8.519e-07	130.29	11975000			3
LVSLYHQVVALGGSR	LLAATINKLVSLYHQV	VVALGGSRANQLLQSP	K	L	V	S	R	A	15	0	1597.89	Haliotis_sp_idb_18725_c0_g1_i1	Haliotis_sp_idb_18725_c0_g1_i1	451	465	yes	yes	2;3	3.3939e-11	171.46	913600000			10
LYGGTGTQYNTQGYYAAQQR	QTYMMHQRLYGGTGTQ	GYYAAQQRPAYQYNYQ	R	L	Y	Q	R	P	20	0	2239.03	comp49273_c0_seq1_2 len=963 path=[941:0-578 1520:579-686 1628:687-914 1856:915-962];Haliotis_sp_Tri_105572_c0_g1_i1;Haliotis_sp_idb_46434_c0_g1_i1	comp49273_c0_seq1_2 len=963 path=[941:0-578 1520:579-686 1628:687-914 1856:915-962]	56	75	yes	no	2;3	1.6752e-22	175.19	495460000			10
LYNTLYYIR	LQRRSESKLYNTLYYI	YNTLYYIRYEDIVKKG	K	L	Y	I	R	Y	9	0	1217.64	comp90719_c0_seq1_3 len=845 path=[1:0-328 1710:329-344 346:345-377 1860:378-408 419:409-427 438:428-729 740:730-751 762:752-844]	comp90719_c0_seq1_3 len=845 path=[1:0-328 1710:329-344 346:345-377 1860:378-408 419:409-427 438:428-729 740:730-751 762:752-844]	20	28	yes	yes	2	0.023644	77.732	30417000		40	1
MAEYHQFDMQK	NLFEQFSKMAEYHQFD	YHQFDMQKMRAAMQQS	K	M	A	Q	K	M	11	0	1426.6	Haliotis_sp_idb_27355_c0_g1_i1	Haliotis_sp_idb_27355_c0_g1_i1	210	220	yes	yes	2;3	0.00046849	127.87	354380000	159;160		16
MAGVAGPLEDVLK	EDVMKIAKMAGVAGPL	GPLEDVLKKTLSTEKP	K	M	A	L	K	K	13	0	1298.69	Haliotis_sp_Tri_12080_c0_g1_i1	Haliotis_sp_Tri_12080_c0_g1_i1	41	53	yes	yes	2	0.0017354	100.22	3150900	211		2
MASTWLPVGPFR	WRFLQINKMASTWLPV	WLPVGPFRSLKYERFG	K	M	A	F	R	S	12	0	1360.7	comp71497_c2_seq1_5 len=2030 path=[2062:0-2027 5375:2028-2029];comp71497_c2_seq2_5 len=2094 path=[2062:0-2027 4090:2028-2029 5373:2030-2060 5375:2061-2062 5374:2063-2093]	comp71497_c2_seq1_5 len=2030 path=[2062:0-2027 5375:2028-2029]	361	372	yes	no	2	0.022156	60.255	6146600	26		1
MATDGFQSGTISER	KMLSLRSRMATDGFQS	QSGTISERTTLQALPT	R	M	A	E	R	T	14	0	1498.67	Haliotis_sp_Tri_18120_c0_g1_i1;Haliotis_sp_idb_12172_c0_g1_i1	Haliotis_sp_Tri_18120_c0_g1_i1	437	450	no	no	2	2.4684e-06	150.11	12808000	226		3
MAVSQAVLSSDYTK	AGMQFMRRMAVSQAVL	VLSSDYTKRMTALDAI	R	M	A	T	K	R	14	0	1498.73	Haliotis_sp_CLC_39_c0_g1_i1	Haliotis_sp_CLC_39_c0_g1_i1	80	93	yes	yes	2;3	1.732e-07	160.65	74584000	101		5
MAVSQAVLSSDYTKR	AGMQFMRRMAVSQAVL	LSSDYTKRMTALDAIQ	R	M	A	K	R	M	15	1	1654.83	Haliotis_sp_CLC_39_c0_g1_i1	Haliotis_sp_CLC_39_c0_g1_i1	80	94	yes	yes	3	0.00026466	99.069	4493500	101		2
MEEIVEGCTGALHILAR	QQFVEGVRMEEIVEGC	GALHILARDVHNRIVI	R	M	E	A	R	D	17	0	1897.94	comp133740_c0_seq1_1 len=1438 path=[1416:0-1437]	comp133740_c0_seq1_1 len=1438 path=[1416:0-1437]	418	434	yes	yes	3	0.00049056	63.681	0	6		1
MFTAQIPTVPGTTVDFGAMR	YSDRIGGRMFTAQIPT	TVDFGAMRLNPKEHTF	R	M	F	M	R	L	20	0	2139.05	Haliotis_sp_Tri_25106_c0_g1_i1	Haliotis_sp_Tri_25106_c0_g1_i1	79	98	yes	yes	3	3.8548e-06	89.859	5102500	229;230		3
MHAPAPAMAD	AMGQMNGRMHAPAPAM	APAPAMAD________	R	M	H	A	D	-	10	0	1010.43	comp205609_c0_seq1_4 len=643 path=[1:0-642]	comp205609_c0_seq1_4 len=643 path=[1:0-642]	205	214	yes	yes	2	0.023083	69.812	24850000	16;17		5
MHAPAPAMADPAR	AMGQMNGRMHAPAPAM	PAMADPARMGNMHGMN	R	M	H	A	R	M	13	0	1334.62	Haliotis_sp_idb_32602_c0_g1_i1;Haliotis_sp_idb_32603_c0_g1_i1;Haliotis_sp_CLC_1702_c0_g1_i1;Haliotis_sp_Tri_121152_c0_g1_i1	Haliotis_sp_idb_32602_c0_g1_i1	394	406	yes	no	2;3	0.0020672	84.169	204520000	171;172		15
MNDPYNPPPIGSPAFVAWLHR	GGGMGVNRMNDPYNPP	AFVAWLHRMDQLGIDT	R	M	N	H	R	M	21	0	2378.16	Haliotis_sp_Tri_18120_c0_g1_i1;Haliotis_sp_idb_12172_c0_g1_i1	Haliotis_sp_Tri_18120_c0_g1_i1	95	115	yes	no	3;4	1.5932e-14	131.09	368740000	227		6
MPEPQRTQFVNDAISAFFR	HLSEALQRMPEPQRTQ	DAISAFFRTLGIQLPS	R	M	P	F	R	T	19	1	2253.1	Haliotis_sp_idb_20008_c0_g1_i1;comp45250_c0_seq1_3 len=312 path=[1:0-311];Haliotis_sp_Tri_79915_c0_g1_i1	Haliotis_sp_idb_20008_c0_g1_i1	601	619	yes	no	3	0.0040262	70.094	1133400	137		1
MSLNEHQVNQPSR	LNSQVIDKMSLNEHQV	HQVNQPSRNSQSFHQP	K	M	S	S	R	N	13	0	1538.73	Haliotis_sp_idb_26568_c0_g1_i1;Haliotis_sp_idb_26567_c0_g1_i1;Haliotis_sp_CLC_2527_c0_g1_i1	Haliotis_sp_idb_26568_c0_g1_i1	388	400	no	no	2;3	2.3821e-12	183.81	156750000	96		12
MTALDAIQNIPCVVGNPVLK	LSSDYTKRMTALDAIQ	VVGNPVLKYLLMDYMD	R	M	T	L	K	Y	20	0	2152.14	Haliotis_sp_CLC_39_c0_g1_i1	Haliotis_sp_CLC_39_c0_g1_i1	95	114	yes	yes	2;3	4.5849e-15	103.66	89204000	102		6
MTYLTEIPAVADR	PLASNVLRMTYLTEIP	EIPAVADRTGFRGIFE	R	M	T	D	R	T	13	0	1478.74	Haliotis_sp_idb_2814_c0_g1_i1	Haliotis_sp_idb_2814_c0_g1_i1	422	434	yes	yes	2	0.000806	107.99	12153000	162		2
MVMDPTDALR	FEVGVGGRMVMDPTDA	MDPTDALRYKAQGGLL	R	M	V	L	R	Y	10	0	1147.54	Haliotis_sp_idb_8012_c0_g1_i1	Haliotis_sp_idb_8012_c0_g1_i1	1530	1539	yes	yes	2	0.011437	80.102	47649000	193;194		3
MVYQMEAQMMGQR	EAAMRAQRMVYQMEAQ	EAQMMGQRNQQQGFVP	R	M	V	Q	R	N	13	0	1601.68	Haliotis_sp_idb_32602_c0_g1_i1;Haliotis_sp_idb_32603_c0_g1_i1;Haliotis_sp_CLC_1702_c0_g1_i1;Haliotis_sp_Tri_121152_c0_g1_i1;comp205609_c0_seq1_4 len=643 path=[1:0-642]	Haliotis_sp_idb_32602_c0_g1_i1	299	311	no	no	2;3	6.0915e-06	142.1	1583800000	12;13;14;15		63
MVYQMEAQMMGQRNQQQGFVPDR	EAAMRAQRMVYQMEAQ	QQGFVPDRQVPLPNNP	R	M	V	D	R	Q	23	1	2771.24	Haliotis_sp_idb_32602_c0_g1_i1;Haliotis_sp_idb_32603_c0_g1_i1;Haliotis_sp_CLC_1702_c0_g1_i1;Haliotis_sp_Tri_121152_c0_g1_i1;comp205609_c0_seq1_4 len=643 path=[1:0-642]	Haliotis_sp_idb_32602_c0_g1_i1	299	321	no	no	4	7.7513e-05	73.672	9170400	12;13;14;15		2
MYYSDSFVYGK	TEASIEEKMYYSDSFV	SDSFVYGKVRAIYKGG	K	M	Y	G	K	V	11	0	1358.59	Haliotis_sp_idb_14514_c0_g1_i1;Haliotis_sp_Tri_65602_c0_g1_i1;comp71326_c0_seq1_2 len=987 path=[1:0-287 289:288-291 293:292-986]	Haliotis_sp_idb_14514_c0_g1_i1	43	53	yes	no	2	0.0032504	88.596	9510200	25		1
NADLNPIDMMFADR	IQRMVIAKNADLNPID	IDMMFADRFRGAQSAG	K	N	A	D	R	F	14	0	1621.72	Haliotis_sp_Tri_119193_c0_g1_i1	Haliotis_sp_Tri_119193_c0_g1_i1	139	152	yes	yes	2;3	0.00045696	105.14	1814800000	201;202		23
NALPGSHGENSAAPFK	DPATATAKNALPGSHG	ENSAAPFKAEASTSAD	K	N	A	F	K	A	16	0	1595.77	Haliotis_sp_Tri_57542_c0_g1_i1	Haliotis_sp_Tri_57542_c0_g1_i1	62	77	yes	yes	3	0.0011732	81.656	5267400			2
NDDFAPSTNR	VLLDPSLKNDDFAPST	DFAPSTNRGTCKPGSA	K	N	D	N	R	G	10	0	1135.49	comp92088_c0_seq1_4 len=674 path=[1:0-31 33:32-76 2470:77-121 123:122-145 2497:146-154 2506:155-188 190:189-256 258:257-272 2583:273-294 296:295-328 2621:329-339 341:340-350 352:351-447 2654:448-448 450:449-468 470:469-525 2678:526-531 2684:532-673];Haliotis_sp_Tri_3731_c0_g1_i1	Haliotis_sp_Tri_3731_c0_g1_i1	65	74	no	no	2	0.029364	136.49	25438000			2
NEQMGLTSMHTLMMR	FDAGDTRRNEQMGLTS	SMHTLMMREHNRIART	R	N	E	M	R	E	15	0	1778.79	Haliotis_sp_idb_25746_c0_g1_i1;Haliotis_sp_idb_25748_c0_g1_i1;Haliotis_sp_CLC_532_c0_g1_i1	Haliotis_sp_idb_25746_c0_g1_i1	316	330	yes	no	3	0.0028701	62.861	1818100	143;144;145;146		1
NFGGQPGGPPFGIQGNPQFGPQGNQFGR	GGPPGGQRNFGGQPGG	PQGNQFGRPQGGNGFG	R	N	F	G	R	P	28	0	2856.35	Haliotis_sp_CLC_123_c0_g1_i1;Haliotis_sp_idb_32947_c0_g1_i1	Haliotis_sp_CLC_123_c0_g1_i1	402	429	yes	no	3	6.4869e-09	76.237	9807800			1
NFVIQAGQAFQAAR	HAAFVGGRNFVIQAGQ	GQAFQAARVGRVLARS	R	N	F	A	R	V	14	0	1519.79	Haliotis_sp_idb_25746_c0_g1_i1;Haliotis_sp_idb_25748_c0_g1_i1	Haliotis_sp_idb_25746_c0_g1_i1	44	57	yes	no	2;3	5.4811e-12	176.32	17501000			3
NLNSLLSSSR	SIQLFLTKNLNSLLSS	NSLLSSSRASRGEVNQ	K	N	L	S	R	A	10	0	1089.58	Haliotis_sp_Tri_12080_c0_g1_i1	Haliotis_sp_Tri_12080_c0_g1_i1	226	235	yes	yes	2	2.9996e-07	129.88	1987900			2
NMITGTSQADCAVLIVAAGVGEFEAGISK	PGHRDFIKNMITGTSQ	EFEAGISKNGQTREHA	K	N	M	S	K	N	29	0	2908.43	comp48128_c0_seq1_4 len=1730 path=[1:0-117 119:118-1729]	comp48128_c0_seq1_4 len=1730 path=[1:0-117 119:118-1729]	119	147	yes	yes	3	5.847e-24	114.79	1525100	18		2
NNDGTSSGTANSIGSPTSLSNTVDNTDTVSATR	TGKLLASRNNDGTSSG	TDTVSATRTTAPTAEP	R	N	N	T	R	T	33	0	3240.46	Haliotis_sp_idb_27866_c0_g1_i1	Haliotis_sp_idb_27866_c0_g1_i1	59	91	yes	yes	3;4	1.1186e-23	101.39	56566000			5
NNIDSTGPGFANVYDPTIDPSIR	LDPLTRRKNNIDSTGP	PTIDPSIRNVFGAAAF	K	N	N	I	R	N	23	0	2462.17	Haliotis_sp_idb_25746_c0_g1_i1;Haliotis_sp_idb_25748_c0_g1_i1	Haliotis_sp_idb_25746_c0_g1_i1	384	406	yes	no	3	2.8051e-07	90.978	15981000			1
NPMEVAGAFSDLVDGAGCNIVCDK	AFDFYAGRNPMEVAGA	GCNIVCDKIRGPRKIG	R	N	P	D	K	I	24	0	2538.12	Haliotis_sp_idb_20008_c0_g1_i1;Haliotis_sp_CLC_363_c0_g1_i1;comp401928_c0_seq1_5 len=237 path=[1:0-236]	Haliotis_sp_idb_20008_c0_g1_i1	225	248	yes	no	3	2.9132e-17	112.48	19960000	138		3
NPNQFGGPQQGNFGGPPGGQR	MNGFNTFRNPNQFGGP	GGPPGGQRNFGGQPGG	R	N	P	Q	R	N	21	0	2109.97	Haliotis_sp_CLC_123_c0_g1_i1;Haliotis_sp_idb_32947_c0_g1_i1	Haliotis_sp_CLC_123_c0_g1_i1	381	401	yes	no	2;3	1.3109e-18	143.83	37893000			5
NPSYQSMGSYASSLLDPAVFR	LFPQQQQRNPSYQSMG	LLDPAVFRVAHAPVGQ	R	N	P	F	R	V	21	0	2289.07	Haliotis_sp_Tri_1743_c0_g1_i1	Haliotis_sp_Tri_1743_c0_g1_i1	60	80	yes	yes	2;3	2.505e-19	147.25	1105300000	223		21
NPTLIGQSLVLAQNR	DYISNSGRNPTLIGQS	SLVLAQNRFNPGTQGH	R	N	P	N	R	F	15	0	1622.91	Haliotis_sp_Tri_45070_c0_g1_i1	Haliotis_sp_Tri_45070_c0_g1_i1	909	923	yes	yes	2;3	4.2452e-10	158.52	6780200			3
NQNAMNAQSGNQQPHNSQSVNK	PPINTYPRNQNAMNAQ	HNSQSVNKLNMNSQTN	R	N	Q	N	K	L	22	0	2395.07	Haliotis_sp_idb_26568_c0_g1_i1;Haliotis_sp_idb_26567_c0_g1_i1	Haliotis_sp_idb_26568_c0_g1_i1	762	783	yes	no	3;4	9.8711e-15	132.14	13653000	150		4
NQNPQGDPMHTAFHQHLFR	GQPSYQTRNQNPQGDP	AFHQHLFRSTLGDSKS	R	N	Q	F	R	S	19	0	2274.05	Haliotis_sp_idb_26568_c0_g1_i1;Haliotis_sp_idb_26567_c0_g1_i1;Haliotis_sp_CLC_2527_c0_g1_i1	Haliotis_sp_idb_26568_c0_g1_i1	239	257	no	no	5	0.00024142	67.902	4754800	97		0
NQQQGFVPDR	EAQMMGQRNQQQGFVP	QQGFVPDRQVPLPNNP	R	N	Q	D	R	Q	10	0	1187.57	Haliotis_sp_idb_32602_c0_g1_i1;Haliotis_sp_idb_32603_c0_g1_i1;Haliotis_sp_CLC_1702_c0_g1_i1;Haliotis_sp_Tri_121152_c0_g1_i1;comp205609_c0_seq1_4 len=643 path=[1:0-642]	Haliotis_sp_idb_32602_c0_g1_i1	312	321	no	no	2	0.033435	125.75	316980000			2
NSQSFHQPR	HQVNQPSRNSQSFHQP	SQSFHQPRINTQPVNQ	R	N	S	P	R	I	9	0	1099.52	Haliotis_sp_idb_26568_c0_g1_i1;Haliotis_sp_idb_26567_c0_g1_i1;comp3500_c0_seq1_5 len=399 path=[307:0-92 120:93-245 400:246-398];Haliotis_sp_CLC_2527_c0_g1_i1	Haliotis_sp_idb_26568_c0_g1_i1	401	409	no	no	3	0.018539	82.287	1323700			2
NTNAYVQQTGAYNNR	TNNNGYGRNTNAYVQQ	QTGAYNNRNAGSQNRG	R	N	T	N	R	N	15	0	1712.79	comp49273_c0_seq1_2 len=963 path=[941:0-578 1520:579-686 1628:687-914 1856:915-962]	comp49273_c0_seq1_2 len=963 path=[941:0-578 1520:579-686 1628:687-914 1856:915-962]	105	119	yes	yes	2;3	1.755e-37	217.2	344330000			11
NVLMNEPSLTPVDR	FQRDAFIRNVLMNEPS	PSLTPVDRMELNQLTI	R	N	V	D	R	M	14	0	1583.8	Haliotis_sp_idb_26568_c0_g1_i1;Haliotis_sp_idb_26567_c0_g1_i1	Haliotis_sp_idb_26568_c0_g1_i1	1015	1028	yes	no	2;3	0.0001159	118.52	37705000	151		6
NVPNFPSFK	GNKIEAYKNVPNFPSF	VPNFPSFKGVCAHLDI	K	N	V	F	K	G	9	0	1048.53	comp70759_c0_seq1_2 len=449 path=[1:0-87 89:88-101 103:102-218 220:219-370 372:371-448]	comp70759_c0_seq1_2 len=449 path=[1:0-87 89:88-101 103:102-218 220:219-370 372:371-448]	100	108	yes	yes	3	0.0046958	136.57	16421000			11
PAPRPSRPTAVR	PAPQPAPRPAPRPSRP	PSRPTAVRQPIQRYMP	R	P	A	V	R	Q	12	2	1303.75	Haliotis_sp_Tri_108584_c0_g1_i1	Haliotis_sp_Tri_108584_c0_g1_i1	210	221	yes	yes	4	0.013233	65.179	960130			1
PGFNTPYGTQGIR	NQQNTAQKPGFNTPYG	PYGTQGIRAPTSGPPA	K	P	G	I	R	A	13	0	1406.69	Haliotis_sp_idb_17014_c0_g1_i1;Haliotis_sp_idb_17016_c0_g1_i1;Haliotis_sp_Tri_15512_c0_g1_i1	Haliotis_sp_idb_17014_c0_g1_i1	470	482	yes	no	2	0.00026719	136.93	5599200			1
PGLCPAIRPGPCK	NICVPKPKPGLCPAIR	AIRPGPCKGNVCSNDQ	K	P	G	C	K	G	13	1	1421.73	sp|P84811|PWAP_HALLA Perlwapin OS=Haliotis laevigata PE=1 SV=1	sp|P84811|PWAP_HALLA Perlwapin OS=Haliotis laevigata PE=1 SV=1	48	60	yes	yes	3	3.2015e-05	132.32	26316000			3
PIHVQALKPAPR	SAPRPKPKPIHVQALK	QALKPAPRPAPQPAPR	K	P	I	P	R	P	12	1	1325.79	Haliotis_sp_Tri_108584_c0_g1_i1	Haliotis_sp_Tri_108584_c0_g1_i1	190	201	yes	yes	4	7.7607e-15	193.21	11668000			3
PITNAEFGAIMQR	TGTGNMLKPITNAEFG	EFGAIMQRMLVQRLRK	K	P	I	Q	R	M	13	0	1446.73	Haliotis_sp_idb_27355_c0_g1_i1	Haliotis_sp_idb_27355_c0_g1_i1	545	557	yes	yes	2;3	5.1253e-09	172.6	19440000	158		2
PKPIHVQALKPAPR	PPSAPRPKPKPIHVQA	QALKPAPRPAPQPAPR	K	P	K	P	R	P	14	2	1550.94	Haliotis_sp_Tri_108584_c0_g1_i1	Haliotis_sp_Tri_108584_c0_g1_i1	188	201	yes	yes	4	6.8745e-07	157.56	5595200			2
PLDILHQNISR	LPRLGCLKPLDILHQN	ILHQNISRLILYYRDK	K	P	L	S	R	L	11	0	1304.72	comp100125_c1_seq10_6 len=1236 path=[1214:0-202 1417:203-408 1623:409-449 1664:450-616 1831:617-648 1863:649-672 1887:673-707 1922:708-711 1926:712-790 2005:791-820 2035:821-1004 20198:1005-1024 20218:1025-1026 2241:1027-1030 2245:1031-1065 2280:1066-1075 2290:1076-1132 20265:1133-1133 2348:1134-1235];comp100125_c1_seq7_5 len=1526 path=[7762:0-452 8215:453-492 1417:493-698 1623:699-739 1664:740-9…	comp100125_c1_seq10_6 len=1236 path=[1214:0-202 1417:203-408 1623:409-449 1664:450-616 1831:617-648 1863:649-672 1887:673-707 1922:708-711 1926:712-790 2005:791-820 2035:821-1004 20198:1005-1024 20218:1025-1026 2241:1027-1030 2245:1031-1065 2280:1066-1075 2290:1076-1132 20265:1133-1133 2348:1134-1235]	280	290	yes	no	2	0.02953	70.028	2816300		0	1
PLNADVPHVSK	GLNHDADKPLNADVPH	ADVPHVSKLTPELARL	K	P	L	S	K	L	11	0	1175.63	Haliotis_sp_Tri_117880_c0_g1_i1;Haliotis_sp_idb_23862_c0_g1_i1	Haliotis_sp_Tri_117880_c0_g1_i1	178	188	yes	no	3	0.0013275	107.17	7453400			2
PQPVQRPQVPR	PQPQPQPKPQPVQRPQ	VQRPQVPRPYQPPQQP	K	P	Q	P	R	P	11	1	1300.74	Haliotis_sp_idb_4071_c0_g1_i1;Haliotis_sp_idb_4065_c0_g1_i1	Haliotis_sp_idb_4071_c0_g1_i1	559	569	yes	no	3	0.0015817	114.4	17366000			3
PQQPPQQVRPK	PQQRPQPRPQQPPQQV	PPQQVRPKPQPQPQPK	R	P	Q	P	K	P	11	1	1301.72	Haliotis_sp_idb_4071_c0_g1_i1;Haliotis_sp_idb_4065_c0_g1_i1	Haliotis_sp_idb_4071_c0_g1_i1	540	550	yes	no	3	0.0029425	102.52	578570			1
PSDIAGAQLK	PESNMIDKPSDIAGAQ	DIAGAQLKTQKTVTSA	K	P	S	L	K	T	10	0	998.54	Haliotis_sp_Tri_117880_c0_g1_i1;Haliotis_sp_idb_23862_c0_g1_i1	Haliotis_sp_Tri_117880_c0_g1_i1	140	149	yes	no	2	0.017912	148.56	61494000			2
PSFSFFMCR	KHVIQGAKPSFSFFMC	SFSFFMCRFCUHHSNG	K	P	S	C	R	F	9	0	1177.5	comp83338_c0_seq1_3 len=1804 path=[1:0-122 124:123-170 3975:171-1803]	comp83338_c0_seq1_3 len=1804 path=[1:0-122 124:123-170 3975:171-1803]	36	44	yes	yes	2	0.033266	63.419	886700	27	13	1
PSQINVPISESFVPSTLPYAGK	EPYQAIVKPSQINVPI	STLPYAGKAQAIEIAS	K	P	S	G	K	A	22	0	2330.22	Haliotis_sp_Tri_18127_c0_g1_i1	Haliotis_sp_Tri_18127_c0_g1_i1	426	447	yes	yes	3	9.9653e-15	132.65	23514000			3
PSQSFNNNQQSQQIQTK	SNSATNGRPSQSFNNN	QSQQIQTKCSQVMLDR	R	P	S	T	K	C	17	0	1975.93	comp49273_c0_seq1_2 len=963 path=[941:0-578 1520:579-686 1628:687-914 1856:915-962];Haliotis_sp_Tri_105572_c0_g1_i1;Haliotis_sp_idb_46434_c0_g1_i1	comp49273_c0_seq1_2 len=963 path=[941:0-578 1520:579-686 1628:687-914 1856:915-962]	186	202	yes	no	2;3	1.4837e-22	198.85	78650000			4
PSSSASITISR	RPSISVSRPSSSASIT	SASITISRQSQSASNP	R	P	S	S	R	Q	11	0	1104.58	Haliotis_sp_idb_17035_c0_g1_i1;Haliotis_sp_CLC_73_c0_g1_i1	Haliotis_sp_idb_17035_c0_g1_i1	18	28	no	no	2	0.010198	121.02	8599600			1
PTFLDAQVDPEIK	GFSNFFNKPTFLDAQV	AQVDPEIKANVNINSV	K	P	T	I	K	A	13	0	1471.76	Haliotis_sp_idb_43368_c0_g1_i1	Haliotis_sp_idb_43368_c0_g1_i1	70	82	yes	yes	2	0.031474	68.751	2758400			0
PVHGESLRR	GVNVNDURPVHGESLR	VHGESLRRSSHQKEHG	R	P	V	R	R	S	9	1	1049.57	comp103222_c0_seq4_1 len=4152 path=[13483:0-80 13586:81-161 16475:162-1707 6217:1708-2032 6542:2033-2218 6728:2219-2225 6735:2226-2418 6928:2419-2533 7043:2534-2539 7049:2540-4043 2106:4044-4045 2108:4046-4130 2193:4131-4144 2207:4145-4147 2210:4148-4151];comp103222_c0_seq1_2 len=4174 path=[13483:0-80 13564:81-102 13586:103-183 16475:184-1729 6217:1730-2054 6542:2055-2240 6728:2241-2247 6735:2248…	comp103222_c0_seq4_1 len=4152 path=[13483:0-80 13586:81-161 16475:162-1707 6217:1708-2032 6542:2033-2218 6728:2219-2225 6735:2226-2418 6928:2419-2533 7043:2534-2539 7049:2540-4043 2106:4044-4045 2108:4046-4130 2193:4131-4144 2207:4145-4147 2210:4148-4151]	54	62	yes	no	3	0.02643	60.019	1544800		5	1
PVIDTNLQEISCAPDGSCPVTTACVR	TIMCPIGKPVIDTNLQ	PVTTACVRGPPARPGV	K	P	V	V	R	G	26	0	2859.32	Haliotis_sp_CLC_1320_c0_g1_i1;Haliotis_sp_Tri_133893_c0_g1_i1;Haliotis_sp_Tri_133894_c0_g1_i1	Haliotis_sp_CLC_1320_c0_g1_i1	73	98	yes	no	3	1.5739e-09	89.272	11674000			1
PVPGGIVGPTFACLIGR	FPGAISERPVPGGIVG	TFACLIGRQFGFIKKG	R	P	V	G	R	Q	17	0	1709.93	Haliotis_sp_idb_25746_c0_g1_i1;Haliotis_sp_CLC_532_c0_g1_i1	Haliotis_sp_idb_25746_c0_g1_i1	567	583	yes	no	3	1.8041e-08	124.62	434220			0
PVPSASVLVSR	RPAVSVSRPVPSASVL	SASVLVSRPVPSASVS	R	P	V	S	R	P	11	0	1110.64	Haliotis_sp_Tri_121458_c0_g1_i1;Haliotis_sp_idb_17035_c0_g1_i1	Haliotis_sp_idb_17035_c0_g1_i1	155	165	no	no	2	0.027681	75.819	58761000			0
PVSDYLPR	________________	PVSDYLPRDPPSASMS	-	P	V	P	R	D	8	0	945.492	Haliotis_sp_Tri_20350_c0_g1_i1;Haliotis_sp_Tri_20347_c0_g1_i1;Haliotis_sp_Tri_20348_c0_g1_i1	Haliotis_sp_Tri_20350_c0_g1_i1	1	8	yes	no	2	0.039083	95.909	4816800			0
QAAAAASPAAGSQDQAATQR	ILLRQRQRQAAAAASP	QDQAATQRR_______	R	Q	A	Q	R	R	20	0	1869.89	Haliotis_sp_Tri_121458_c0_g1_i1;Haliotis_sp_idb_17035_c0_g1_i1	Haliotis_sp_idb_17035_c0_g1_i1	217	236	no	no	3	2.2865e-14	137.89	1295500			2
QAEAINEAATGFR	AAAENAERQAEAINEA	NEAATGFRNKLERAGM	R	Q	A	F	R	N	13	0	1376.67	Haliotis_sp_idb_47306_c0_g1_i1	Haliotis_sp_idb_47306_c0_g1_i1	135	147	yes	yes	2;3	3.8504e-05	156	91634000			8
QAPMLPSPPQVPASPK	QQQQQPNRQAPMLPSP	PQVPASPKAAVVAAAG	R	Q	A	P	K	A	16	0	1643.87	Haliotis_sp_idb_20008_c0_g1_i1	Haliotis_sp_idb_20008_c0_g1_i1	108	123	yes	yes	2;3	0.00021906	98.508	23944000	139		8
QAVGGSNDVTQQAVATSK	TTNYASTKQAVGGSND	QQAVATSKDATEQAST	K	Q	A	S	K	D	18	0	1759.87	Haliotis_sp_idb_51205_c0_g1_i1	Haliotis_sp_idb_51205_c0_g1_i1	115	132	yes	yes	2;3	7.4408e-22	180.78	3001100000			22
QCPVGKPVLNGSLVEISCR	DPSPPPSRQCPVGKPV	SLVEISCREGNTCPFN	R	Q	C	C	R	E	19	1	2112.08	Haliotis_sp_Tri_116352_c0_g1_i1;Haliotis_sp_Tri_116349_c0_g1_i1	Haliotis_sp_Tri_116352_c0_g1_i1	503	521	yes	no	3	8.7914e-07	102.39	1941800			1
QDVVQAPGSGPSTEVVHFDITGTNMPAQVYK	AIPVTGLKQDVVQAPG	NMPAQVYKQMPVENIA	K	Q	D	Y	K	Q	31	0	3271.58	Haliotis_sp_idb_26836_c0_g1_i1	Haliotis_sp_idb_26836_c0_g1_i1	205	235	no	no	3;4	4.2677e-14	92.258	79845000	154		6
QEILSVEQPIAGR	PVSSDSQRQEILSVEQ	VEQPIAGRQSHNGPLS	R	Q	E	G	R	Q	13	0	1438.78	Haliotis_sp_idb_6290_c0_g1_i1	Haliotis_sp_idb_6290_c0_g1_i1	1217	1229	yes	yes	2	6.3537e-05	152.47	2731700			2
QEYDESGPSIVHR	FQQMWISKQEYDESGP	SGPSIVHRKCF_____	K	Q	E	H	R	K	13	0	1515.7	tr|Q5BQE5|Q5BQE5_9VEST Actin A1 OS=Haliotis iris PE=3 SV=1;tr|Q5BQE3|Q5BQE3_9VEST Actin A3 OS=Haliotis iris PE=3 SV=1;tr|B3TK83|B3TK83_HALDV Beta-actin 2 OS=Haliotis diversicolor PE=2 SV=1;tr|B2ZA76|B2ZA76_HALDV Actin OS=Haliotis diversicolor supertexta PE=3 SV=2;tr|Q6U1K1|Q6U1K1_HALDH Actin OS=Haliotis discus hannai PE=2 SV=1;tr|Q256S1|Q256S1_HALTU Actin OS=Haliotis tuberculata GN=actin PE=2 SV=…	tr|Q5BQE5|Q5BQE5_9VEST Actin A1 OS=Haliotis iris PE=3 SV=1	360	372	no	no	3	0.0041783	77.644	374810			1
QFVNYCPQHNCPFNSGSR	VAFVGAQRQFVNYCPQ	CPFNSGSRLDQCLSDT	R	Q	F	S	R	L	18	0	2210.94	comp40287_c0_seq1_1 len=308 path=[1:0-307]	comp40287_c0_seq1_1 len=308 path=[1:0-307]	17	34	yes	yes	3	9.9191e-05	82.877	75970000			5
QGGMGPDPYPVDVGAR	GPSNSYPRQGGMGPDP	YPVDVGARSTFLRDRL	R	Q	G	A	R	S	16	0	1614.75	Haliotis_sp_idb_3591_c0_g1_i1	Haliotis_sp_idb_3591_c0_g1_i1	396	411	yes	yes	2	0.001725	76.82	1764400	180		1
QHAAFVGGR	GGADLTNRQHAAFVGG	HAAFVGGRNFVIQAGQ	R	Q	H	G	R	N	9	0	941.483	Haliotis_sp_idb_25746_c0_g1_i1;Haliotis_sp_idb_25748_c0_g1_i1	Haliotis_sp_idb_25746_c0_g1_i1	35	43	yes	no	2	0.01423	96.948	3495700			1
QINIRPEYLLQR	RPPLYRDRQINIRPEY	RPEYLLQRDRYRAVWN	R	Q	I	Q	R	D	12	1	1541.87	Haliotis_sp_Tri_45070_c0_g1_i1	Haliotis_sp_Tri_45070_c0_g1_i1	615	626	yes	yes	3	0.0020973	106.26	3632200			2
QLISDLFSYENTVGANQNSLK	GSLKDSIKQLISDLFS	GANQNSLKTVSEGQYN	K	Q	L	L	K	T	21	0	2340.16	Haliotis_sp_idb_7598_c0_g1_i1;Haliotis_sp_Tri_114598_c0_g1_i1	Haliotis_sp_idb_7598_c0_g1_i1	756	776	yes	no	2;3;4	6.448e-44	206.74	3053400000			28
QLNPSVTDTQPR	TFTEHSSRQLNPSVTD	SVTDTQPRGSFGQQTG	R	Q	L	P	R	G	12	0	1354.68	Haliotis_sp_idb_3591_c0_g1_i1	Haliotis_sp_idb_3591_c0_g1_i1	474	485	yes	yes	2	0.0052229	107.09	4919400			2
QLTDLTSQMAEVR	LTIGSITKQLTDLTSQ	TSQMAEVRGSLENLVN	K	Q	L	V	R	G	13	0	1490.74	Haliotis_sp_Tri_108584_c0_g1_i1	Haliotis_sp_Tri_108584_c0_g1_i1	123	135	yes	yes	2;3	3.4835e-33	162.72	190480000	199		12
QMPVENIATTK	NMPAQVYKQMPVENIA	VENIATTKVANSVTGT	K	Q	M	T	K	V	11	0	1230.63	Haliotis_sp_idb_26836_c0_g1_i1	Haliotis_sp_idb_26836_c0_g1_i1	236	246	no	no	2	0.0012983	98.182	119030000	155		8
QNTLMESLLFNSM	NIIQQQQRQNTLMESL	ESLLFNSM________	R	Q	N	S	M	-	13	0	1526.71	Haliotis_sp_Tri_33510_c0_g1_i1;Haliotis_sp_CLC_62_c0_g1_i1	Haliotis_sp_Tri_33510_c0_g1_i1	421	433	yes	no	2;3	1.7575e-12	185.25	53960000	110;111		10
QNVVTTVSEGDCVPVVVTR	TTTADGRRQNVVTTVS	CVPVVVTRTTTGGGEG	R	Q	N	T	R	T	19	0	2058.04	Haliotis_sp_Tri_31898_c0_g1_i1;Haliotis_sp_idb_24481_c0_g1_i1;Haliotis_sp_CLC_160_c0_g1_i1	Haliotis_sp_Tri_31898_c0_g1_i1	145	163	yes	no	2;3	1.9331e-08	121.82	37900000			6
QPQQQNNQNVAAIVLNALQVGDVNPSMLLLSLPK	QQQQQQQRQPQQQNNQ	MLLLSLPKQARTNPVV	R	Q	P	P	K	Q	34	0	3653.96	Haliotis_sp_idb_17014_c0_g1_i1;Haliotis_sp_idb_17016_c0_g1_i1;Haliotis_sp_Tri_15512_c0_g1_i1	Haliotis_sp_idb_17014_c0_g1_i1	573	606	yes	no	3;4	2.4259e-37	127.95	91207000	125		6
QPQQRPATSK	TEAAFGDRQPQQRPAT	QQRPATSKENISQEGU	R	Q	P	S	K	E	10	1	1139.6	comp93245_c0_seq3_3 len=565 path=[1:0-541 5285:542-564];comp93245_c0_seq1_3 len=2260 path=[1:0-541 543:542-880 882:881-1448 1450:1449-2034 5473:2035-2035 5474:2036-2036 5476:2037-2037 5477:2038-2042 2044:2043-2053 5484:2054-2259]	comp93245_c0_seq3_3 len=565 path=[1:0-541 5285:542-564]	128	137	yes	no	2	0.015548	61.78	634760		38	1
QPSYIQQQAR	TVVSVSRRQPSYIQQQ	SYIQQQARGTAGFVSA	R	Q	P	A	R	G	10	0	1217.62	Haliotis_sp_idb_27355_c0_g1_i1	Haliotis_sp_idb_27355_c0_g1_i1	152	161	yes	yes	2;3	0.0020643	135.43	149530000			5
QPTPPPSPGQGQTASQLSDLSAVMNIIQQQQR	TPLRGPSRQPTPPPSP	NIIQQQQRQNTLMESL	R	Q	P	Q	R	Q	32	0	3401.7	Haliotis_sp_Tri_33510_c0_g1_i1;Haliotis_sp_CLC_62_c0_g1_i1	Haliotis_sp_Tri_33510_c0_g1_i1	389	420	yes	no	4	7.2429e-34	145.65	30320000	112		4
QQACGVRPECVDPSPR	CRLVFGCRQQACGVRP	ECVDPSPRPTIMCPIG	R	Q	Q	P	R	P	16	1	1854.85	Haliotis_sp_CLC_1320_c0_g1_i1;Haliotis_sp_Tri_133893_c0_g1_i1;Haliotis_sp_Tri_133894_c0_g1_i1	Haliotis_sp_CLC_1320_c0_g1_i1	48	63	yes	no	2;3	0.00092438	93.424	39044000			3
QQIVVATVTK	NSTALDGRQQIVVATV	IVVATVTKDGCVPIIS	R	Q	Q	T	K	D	10	0	1085.64	Haliotis_sp_CLC_2860_c0_g1_i1;Haliotis_sp_idb_19681_c0_g1_i1	Haliotis_sp_CLC_2860_c0_g1_i1	148	157	yes	no	2	0.010922	88.596	2083100			1
QQMAPSNPMQQAGQQQR	QQGQHQVQQQMAPSNP	QQAGQQQRQQSAQPSI	Q	Q	Q	Q	R	Q	17	0	1926.88	Haliotis_sp_idb_12174_c0_g1_i1	Haliotis_sp_idb_12174_c0_g1_i1	743	759	yes	yes	2;3	1.7177e-10	153.94	85754000	113;114		18
QQPGAGLGGPASAPTQAQLLQQFAALDSK	PFMPDMSRQQPGAGLG	QFAALDSKLSSMPNPT	R	Q	Q	S	K	L	29	0	2849.47	Haliotis_sp_idb_32602_c0_g1_i1;Haliotis_sp_idb_32603_c0_g1_i1;Haliotis_sp_Tri_121152_c0_g1_i1;Haliotis_sp_idb_32598_c0_g1_i1;comp184680_c0_seq1_2 len=342 path=[1:0-341]	Haliotis_sp_idb_32602_c0_g1_i1	509	537	yes	no	2;3;4	1.3003e-57	198.67	2533400000			23
QQQFQAGQDFGQQQQQQQQR	PNLLQQQRQQQFQAGQ	QQQQQQQRFQGRPDFQ	R	Q	Q	Q	R	F	20	0	2433.12	Haliotis_sp_Tri_33510_c0_g1_i1;Haliotis_sp_CLC_62_c0_g1_i1	Haliotis_sp_Tri_33510_c0_g1_i1	270	289	yes	no	3	1.5517e-22	176.04	60753000			6
QQQQQQQQQQQQQQQQQQQQQPNR	QHYQQQQRQQQQQQQQ	QQQQQPNRQGMLQAQG	R	Q	Q	N	R	Q	24	0	3074.44	Haliotis_sp_idb_20009_c0_g1_i1	Haliotis_sp_idb_20009_c0_g1_i1	85	108	yes	yes	4	2.3946e-45	191.47	2802100			2
QQQTNSQPVDLSPMNSQLGHK	QINPQPMKQQQTNSQP	MNSQLGHKSSTNVYQI	K	Q	Q	H	K	S	21	0	2336.12	Haliotis_sp_idb_26568_c0_g1_i1;Haliotis_sp_idb_26567_c0_g1_i1	Haliotis_sp_idb_26568_c0_g1_i1	613	633	yes	no	3	2.6526e-14	124.2	41580000	152		9
QQSAQPSISMQQGQQQLQQQMAPSNPMQQVQQVR	QQAGQQQRQQSAQPSI	MQQVQQVRQQMAPSNP	R	Q	Q	V	R	Q	34	0	3864.84	Haliotis_sp_idb_12174_c0_g1_i1	Haliotis_sp_idb_12174_c0_g1_i1	760	793	yes	yes	4	4.6606e-24	99.987	48751000	115;116;117		7
QQVSTTNVAGTQQGSTTNVAGK	AASSNDAKQQVSTTNV	STTNVAGKQQASTTNN	K	Q	Q	G	K	Q	22	0	2176.07	Haliotis_sp_idb_27864_c0_g1_i1;Haliotis_sp_CLC_2598_c0_g1_i1;Haliotis_sp_Tri_29187_c0_g1_i1	Haliotis_sp_idb_27864_c0_g1_i1	149	170	yes	no	2;3;4	4.3745e-30	184.35	4059200000			45
QSAVETQGKSQR	________________	ETQGKSQRRERYLADV	-	Q	S	Q	R	R	12	1	1317.66	comp2569_c0_seq1_5 len=210 path=[1:0-209]	comp2569_c0_seq1_5 len=210 path=[1:0-209]	1	12	yes	yes	2	0.0080862	64.121	2605800			1
QSFGQGFPSSYSSMFGR	QNVQPFQRQSFGQGFP	SYSSMFGRSQNMNRPM	R	Q	S	G	R	S	17	0	1868.82	Haliotis_sp_idb_17014_c0_g1_i1;Haliotis_sp_idb_17016_c0_g1_i1	Haliotis_sp_idb_17014_c0_g1_i1	530	546	yes	no	2;3	2.1699e-05	87.088	9750000	126		5
QSPSTSPFMPDMSR	HSHFLNQRQSPSTSPF	PFMPDMSRQQPGAGLG	R	Q	S	S	R	Q	14	0	1566.68	Haliotis_sp_idb_32602_c0_g1_i1;Haliotis_sp_idb_32603_c0_g1_i1;comp184680_c0_seq1_2 len=342 path=[1:0-341]	Haliotis_sp_idb_32602_c0_g1_i1	495	508	yes	no	2;3	0.0047044	72.321	706610000	173;174		5
QSQPFKILSCPVRFGK	PLSIFVWKQSQPFKIL	SCPVRFGKVNCHRRCS	K	Q	S	G	K	V	16	2	1891.01	comp97332_c1_seq8_3 len=1401 path=[13052:0-130 7160:131-439 7469:440-789 7819:790-1057 8773:1058-1400];comp97332_c1_seq5_1 len=1510 path=[13052:0-130 7160:131-439 7469:440-789 7819:790-1057 8664:1058-1166 8773:1167-1509];comp97332_c1_seq12_3 len=1527 path=[13052:0-130 7160:131-439 7469:440-789 7819:790-1057 8647:1058-1074 8664:1075-1183 8773:1184-1526];comp97332_c1_seq9_3 len=2061 path=[6369:0-64…	comp97332_c1_seq8_3 len=1401 path=[13052:0-130 7160:131-439 7469:440-789 7819:790-1057 8773:1058-1400]	417	432	yes	no	3	0.0072012	62.287	15432000		19	1
QSQSGSNPSPSRPSISVSR	SASITISRQSQSGSNP	RPSISVSRPSSSASIT	R	Q	S	S	R	P	19	1	1956.96	Haliotis_sp_CLC_73_c0_g1_i1	Haliotis_sp_CLC_73_c0_g1_i1	571	589	yes	yes	3	2.7628e-05	86.8	22164000			3
QSQSSIETQTR	PLNTYTKKQSQSSIET	SSIETQTRIQSHVNPQ	K	Q	S	T	R	I	11	0	1263.61	Haliotis_sp_idb_26568_c0_g1_i1;Haliotis_sp_idb_26567_c0_g1_i1;Haliotis_sp_CLC_2527_c0_g1_i1	Haliotis_sp_idb_26568_c0_g1_i1	297	307	no	no	2	0.00010814	164.9	4329000			2
QTSLTDSEQSVYVQPSK	SPFEINSKQTSLTDSE	SVYVQPSKTDKNNNLK	K	Q	T	S	K	T	17	0	1895.91	Haliotis_sp_idb_44689_c0_g1_i1;Haliotis_sp_idb_44690_c0_g1_i1;Haliotis_sp_Tri_29190_c0_g1_i1	Haliotis_sp_idb_44689_c0_g1_i1	547	563	yes	no	2;3	8.2948e-22	158.45	1686500000			45
QTSLTDSEQSVYVQPSKTDK	SPFEINSKQTSLTDSE	VQPSKTDKNNNLKDVS	K	Q	T	D	K	N	20	1	2240.08	Haliotis_sp_idb_44689_c0_g1_i1;Haliotis_sp_idb_44690_c0_g1_i1;Haliotis_sp_Tri_29190_c0_g1_i1	Haliotis_sp_idb_44689_c0_g1_i1	547	566	yes	no	2;3	2.6093e-07	98.443	50599000			6
QTSTSGQSR	YDAGQGSRQTSTSGQS	TSTSGQSRTSVYDAGQ	R	Q	T	S	R	T	9	0	950.442	Haliotis_sp_idb_27355_c0_g1_i1	Haliotis_sp_idb_27355_c0_g1_i1	290	298	yes	yes	2	0.021755	89.047	534120			1
QTTTGQASGVASAEK	GISQASGRQTTTGQAS	SGVASAEKEGTTTVQV	R	Q	T	E	K	E	15	0	1434.7	Haliotis_sp_Tri_117880_c0_g1_i1;Haliotis_sp_idb_23862_c0_g1_i1	Haliotis_sp_Tri_117880_c0_g1_i1	318	332	yes	no	2;3	2.0585e-35	179.55	629700000			38
QTTTGQASGVASAEKEGTTTVQVAGR	GISQASGRQTTTGQAS	TTVQVAGRTSTGTEQT	R	Q	T	G	R	T	26	1	2534.26	Haliotis_sp_Tri_117880_c0_g1_i1;Haliotis_sp_idb_23862_c0_g1_i1	Haliotis_sp_Tri_117880_c0_g1_i1	318	343	yes	no	3	4.6803e-54	208.17	10657000			2
QTYMMHQR	MQDMAEDRQTYMMHQR	QTYMMHQRLYGGTGTQ	R	Q	T	Q	R	L	8	0	1093.48	comp49273_c0_seq1_2 len=963 path=[941:0-578 1520:579-686 1628:687-914 1856:915-962];Haliotis_sp_Tri_105572_c0_g1_i1;Haliotis_sp_idb_46434_c0_g1_i1	comp49273_c0_seq1_2 len=963 path=[941:0-578 1520:579-686 1628:687-914 1856:915-962]	48	55	yes	no	2	0.019801	75.213	3161600	20;21		1
QVPLPNNPPVQHQWPQQQMTAFGR	QQGFVPDRQVPLPNNP	QQMTAFGRQDMPIQAH	R	Q	V	G	R	Q	24	0	2797.39	Haliotis_sp_idb_32602_c0_g1_i1;Haliotis_sp_idb_32603_c0_g1_i1;Haliotis_sp_CLC_1702_c0_g1_i1;Haliotis_sp_Tri_121152_c0_g1_i1	Haliotis_sp_idb_32602_c0_g1_i1	322	345	yes	no	3;4;5	6.2133e-14	107.39	135980000	175		12
QYCSHSCIGNR	FHNATDLKQYCSHSCI	SHSCIGNRCEFTDCTC	K	Q	Y	N	R	C	11	0	1380.57	Haliotis_sp_idb_18725_c0_g1_i1	Haliotis_sp_idb_18725_c0_g1_i1	541	551	yes	yes	2;3	5.2603e-14	187.31	59380000			5
RGYALTTTLLELUK	KTVSKPARRGYALTTT	TTLLELUKRLISEEAY	R	R	G	U	K	R	14	1	1628.8	comp42320_c0_seq1_5 len=657 path=[635:0-656]	comp42320_c0_seq1_5 len=657 path=[635:0-656]	85	98	yes	yes	2	0.032723	62.088	46870		33;34;35	0
RHDVPDYLTLDELR	TGAPMQPKRHDVPDYL	YLTLDELRMSFTTGSF	K	R	H	L	R	M	14	1	1740.88	Haliotis_sp_CLC_303_c0_g1_i1	Haliotis_sp_CLC_303_c0_g1_i1	333	346	yes	yes	3;4	0.0011642	90.725	9333800			4
RLQLFPR	LKSIHPVRRLQLFPRL	RRLQLFPRLPHPPPNR	R	R	L	P	R	L	7	1	928.561	comp107085_c0_seq11_4 len=1823 path=[15960:0-18 6849:19-36 6867:37-57 16077:58-81 16101:82-83 6914:84-88 6919:89-130 6961:131-171 16159:172-179 16167:180-200 16188:201-214 16202:215-222 16210:223-226 16214:227-244 7075:245-254 7085:255-297 16269:298-311 7142:312-385 16320:386-394 7225:395-398 7229:399-588 7419:589-596 7427:597-700 7531:701-710 7541:711-761 7595:762-1093 7927:1094-1095 7929:1096-1…	comp107085_c0_seq11_4 len=1823 path=[15960:0-18 6849:19-36 6867:37-57 16077:58-81 16101:82-83 6914:84-88 6919:89-130 6961:131-171 16159:172-179 16167:180-200 16188:201-214 16202:215-222 16210:223-226 16214:227-244 7075:245-254 7085:255-297 16269:298-311 7142:312-385 16320:386-394 7225:395-398 7229:399-588 7419:589-596 7427:597-700 7531:701-710 7541:711-761 7595:762-1093 7927:1094-1095 7929:1096-1…	328	334	yes	no	3	0.0081579	86.512	0			1
RLVLVCLR	TYVLDGERRLVLVCLR	RLVLVCLRVCWKGEGG	R	R	L	L	R	V	8	1	1027.63	comp83593_c0_seq1_3 len=365 path=[1345:0-33 1379:34-39 41:40-125 1440:126-134 136:135-195 197:196-297 299:298-305 307:306-332 334:333-340 342:341-364]	comp83593_c0_seq1_3 len=365 path=[1345:0-33 1379:34-39 41:40-125 1440:126-134 136:135-195 197:196-297 299:298-305 307:306-332 334:333-340 342:341-364]	58	65	yes	yes	2	0.0088311	95.541	30929000			0
RPPPNPAGMQFMR	ARASLNNRRPPPNPAG	PAGMQFMRRMAVSQAV	R	R	P	M	R	R	13	1	1497.73	Haliotis_sp_CLC_39_c0_g1_i1	Haliotis_sp_CLC_39_c0_g1_i1	66	78	yes	yes	3	0.0012028	88.021	52923000	103;104		3
RPQPSLGGTGASSLQAR	NVASSIVRRPQPSLGG	GASSLQARTPFMRYQS	R	R	P	A	R	T	17	1	1681.89	Haliotis_sp_Tri_121458_c0_g1_i1	Haliotis_sp_Tri_121458_c0_g1_i1	123	139	yes	yes	3	6.5153e-06	116.06	1006400			1
RQNVVTTVSEGDCVPVVVTR	NTTTADGRRQNVVTTV	CVPVVVTRTTTGGGEG	R	R	Q	T	R	T	20	1	2214.14	Haliotis_sp_Tri_31898_c0_g1_i1;Haliotis_sp_idb_24481_c0_g1_i1;Haliotis_sp_CLC_160_c0_g1_i1	Haliotis_sp_Tri_31898_c0_g1_i1	144	163	yes	no	3	7.147e-11	128.67	4041300			1
RQPSYIQQQAR	QTVVSVSRRQPSYIQQ	SYIQQQARGTAGFVSA	R	R	Q	A	R	G	11	1	1373.72	Haliotis_sp_idb_27355_c0_g1_i1	Haliotis_sp_idb_27355_c0_g1_i1	151	161	yes	yes	2;3;4	3.1447e-29	212.09	854610000			10
RSSTVYVMTMLR	SSWHPKHRRSSTVYVM	VYVMTMLRKMNLSSUS	R	R	S	L	R	K	12	1	1442.74	comp102279_c0_seq1_2 len=753 path=[1:0-728 8994:729-752];comp102279_c0_seq3_2 len=2394 path=[1:0-728 730:729-889 891:890-2152 2154:2153-2183 2185:2184-2335 9792:2336-2350 2352:2351-2361 2363:2362-2393]	comp102279_c0_seq1_2 len=753 path=[1:0-728 8994:729-752]	163	174	yes	no	2	0.0095815	60.301	1651900	0;1		1
RTPQQSCQQAK	AMALLNLKRTPQQSCQ	QQSCQQAKDVKSTLLV	K	R	T	A	K	D	11	1	1330.64	Haliotis_sp_idb_6179_c0_g1_i1	Haliotis_sp_idb_6179_c0_g1_i1	369	379	yes	yes	2	0.01627	67.334	1886500		24;39	1
SALGAGNDATTLAEK	ANILSSIRSALGAGND	DATTLAEKVADIADDL	R	S	A	E	K	V	15	0	1417.7	Haliotis_sp_Tri_138845_c0_g1_i1;Haliotis_sp_CLC_25186_c0_g1_i1	Haliotis_sp_Tri_138845_c0_g1_i1	53	67	yes	no	2	0.0022668	109.79	99965000			3
SAQSTSIFPLQK	GFSGTISRSAQSTSIF	TSIFPLQKSSNSVSGP	R	S	A	Q	K	S	12	0	1305.69	Haliotis_sp_idb_17035_c0_g1_i1	Haliotis_sp_idb_17035_c0_g1_i1	106	117	no	no		1	NaN	0			0
SATNVYQINQPSSNSQSFHQPQINSLSVNQQQTK	MNSQLGHKSATNVYQI	SVNQQQTKSQPADLSP	K	S	A	T	K	S	34	0	3801.83	Haliotis_sp_idb_26568_c0_g1_i1;Haliotis_sp_idb_26567_c0_g1_i1;Haliotis_sp_CLC_2527_c0_g1_i1	Haliotis_sp_idb_26568_c0_g1_i1	534	567	no	no	4	7.2515e-12	78.531	15648000			1
SCCVDPFSCIR	DTDCCIGKSCCVDPFS	VDPFSCIRECVATDPR	K	S	C	I	R	E	11	0	1399.57	comp40287_c0_seq1_1 len=308 path=[1:0-307]	comp40287_c0_seq1_1 len=308 path=[1:0-307]	49	59	yes	yes	2	0.010261	126.19	59762000			4
SEPLSVSPYLMK	RSTLGDSKSEPLSVSP	SVSPYLMKQQGLNSQP	K	S	E	M	K	Q	12	0	1349.69	Haliotis_sp_idb_26568_c0_g1_i1;Haliotis_sp_idb_26567_c0_g1_i1;Haliotis_sp_CLC_2527_c0_g1_i1	Haliotis_sp_idb_26568_c0_g1_i1	265	276	no	no	2;3	0.00049504	110.64	39878000	98		3
SFAQGQPQTVDFQIPK	TIIQSTTRSFAQGQPQ	TVDFQIPKDLNRPWRW	R	S	F	P	K	D	16	0	1789.9	comp101644_c1_seq1_1 len=1326 path=[6320:0-664 6985:665-668 6989:669-1293 7614:1294-1325];Haliotis_sp_idb_12235_c0_g1_i1;Haliotis_sp_CLC_1485_c0_g1_i1	comp101644_c1_seq1_1 len=1326 path=[6320:0-664 6985:665-668 6989:669-1293 7614:1294-1325]	118	133	yes	no	3	0.0011042	82.349	1201400			1
SFSIQHNSLNVQSGNR	PENKSTVRSFSIQHNS	LNVQSGNRQPITSQSM	R	S	F	N	R	Q	16	0	1786.87	Haliotis_sp_idb_26568_c0_g1_i1;Haliotis_sp_idb_26567_c0_g1_i1	Haliotis_sp_idb_26568_c0_g1_i1	678	693	yes	no	2;3	3.4731e-23	198.95	623680000			11
SFVSSAVSSPSR	SASVRTGRSFVSSAVS	SAVSSPSRPAVSVSRP	R	S	F	S	R	P	12	0	1209.6	Haliotis_sp_idb_17035_c0_g1_i1	Haliotis_sp_idb_17035_c0_g1_i1	136	147	yes	yes	2	0.018779	105.65	36505000			1
SFVSSAVSSPSRPAVSVSR	SASVRTGRSFVSSAVS	RPAVSVSRPVPSASVL	R	S	F	S	R	P	19	1	1905.99	Haliotis_sp_idb_17035_c0_g1_i1	Haliotis_sp_idb_17035_c0_g1_i1	136	154	yes	yes	3	0.00071427	74.732	70669000			2
SGTNSLDLAAFNIQR	TLTNELFKSGTNSLDL	LAAFNIQRGRDHGTQS	K	S	G	Q	R	G	15	0	1605.81	Haliotis_sp_idb_25746_c0_g1_i1;Haliotis_sp_idb_25748_c0_g1_i1;Haliotis_sp_CLC_532_c0_g1_i1	Haliotis_sp_idb_25746_c0_g1_i1	488	502	yes	no	2;3	0.0029656	81.578	9582300			2
SGVAADKHPSVLK	MVKMLSSRSGVAADKH	DKHPSVLKPGTWPDQT	R	S	G	L	K	P	13	1	1307.72	Haliotis_sp_Tri_18120_c0_g1_i1	Haliotis_sp_Tri_18120_c0_g1_i1	295	307	no	no	3;4	5.6596e-06	152.16	8423100			5
SILMTDDGR	EDRQGDGRSILMTDDG	ILMTDDGREKTSAHDD	R	S	I	G	R	E	9	0	1006.48	Haliotis_sp_Tri_138845_c0_g1_i1;Haliotis_sp_CLC_25186_c0_g1_i1	Haliotis_sp_Tri_138845_c0_g1_i1	126	134	yes	no	2	0.02114	80.688	8738600	216		1
SINDYLPSNSPSVSR	PPSASMSRSINDYLPS	SNSPSVSRPVNDFLQS	R	S	I	S	R	P	15	0	1634.79	Haliotis_sp_Tri_20350_c0_g1_i1;Haliotis_sp_Tri_20347_c0_g1_i1;Haliotis_sp_Tri_20348_c0_g1_i1	Haliotis_sp_Tri_20350_c0_g1_i1	18	32	yes	no	3	0.0058156	65.374	1739000			1
SISVSRPASSASITISR	SNPSPSQRSISVSRPA	SASITISRQSQSASNP	R	S	I	S	R	Q	17	1	1717.93	Haliotis_sp_CLC_73_c0_g1_i1	Haliotis_sp_CLC_73_c0_g1_i1	614	630	yes	yes	3	0.0015138	77.031	9683000			2
SKAEEDEFSLAK	AQAQANAKSKAEEDEF	EDEFSLAKTAADSLVH	K	S	K	A	K	T	12	1	1352.65	Haliotis_sp_CLC_303_c0_g1_i1;Haliotis_sp_Tri_125184_c0_g1_i1	Haliotis_sp_CLC_303_c0_g1_i1	134	145	yes	no	3	0.00044807	124.38	7595500			2
SLLNNPYLMMMGDK	GLARTSHKSLLNNPYL	YLMMMGDKYFEVAALD	K	S	L	D	K	Y	14	0	1625.76	Haliotis_sp_Tri_119193_c0_g1_i1;sp|P86738|UP4_HALAI Uncharacterized protein 4 OS=Haliotis asinina PE=1 SV=1	Haliotis_sp_Tri_119193_c0_g1_i1	98	111	yes	no	3	0.0031771	67.648	550210000	203;204;205		5
SLLNNPYLMMMGDKYFEVAALDMLMDPSTQVSPIQR	GLARTSHKSLLNNPYL	TQVSPIQRMVIAKNAD	K	S	L	Q	R	M	36	1	4117.97	Haliotis_sp_Tri_119193_c0_g1_i1	Haliotis_sp_Tri_119193_c0_g1_i1	98	133	yes	yes	4	2.5171e-11	75.755	25610000	203;204;205;206;207		1
SLYVPAMLSMM	QSAGMGMRSLYVPAML	VPAMLSMM________	R	S	L	M	M	-	11	0	1241.59	Haliotis_sp_Tri_119193_c0_g1_i1	Haliotis_sp_Tri_119193_c0_g1_i1	165	175	yes	yes	3	0.0012748	92.239	10872000	208;209;210		5
SNILDDLFSR	KCRLLPSRSNILDDLF	ILDDLFSRLSAINNTL	R	S	N	S	R	L	10	0	1178.59	Haliotis_sp_idb_26030_c0_g1_i1;comp104856_c0_seq3_5 len=2741 path=[1:0-84 13888:85-89 91:90-97 99:98-160 162:161-169 171:170-268 270:269-319 13967:320-337 4954:338-364 9307:365-381 4998:382-452 5069:453-462 5079:463-519 5136:520-525 5142:526-600 14188:601-718 7400:719-738 5355:739-764 5381:765-802 5419:803-855 5472:856-877 5494:878-903 5520:904-907 5524:908-1002 14760:1003-1009 14767:1010-1082 14…	Haliotis_sp_idb_26030_c0_g1_i1	260	269	yes	no	2	0.032373	128.81	808790			1
SNLNEQMEDIR	DDDDYYEKSNLNEQME	NEQMEDIRERIEGMNS	K	S	N	I	R	E	11	0	1347.61	Haliotis_sp_idb_55709_c0_g1_i1;Haliotis_sp_CLC_21655_c0_g1_i1;Haliotis_sp_idb_55710_c0_g1_i1	Haliotis_sp_idb_55709_c0_g1_i1	329	339	yes	no	2	1.3357e-08	148.18	12420000	190		2
SPLHQQHLSPR	SNSQQQDRSPLHQQHL	HQQHLSPRRQDQATNL	R	S	P	P	R	R	11	0	1298.68	Haliotis_sp_CLC_1949_c0_g1_i1	Haliotis_sp_CLC_1949_c0_g1_i1	195	205	yes	yes	4	0.0093588	67.519	698550			0
SPVTDQTPVAIK	APAVGQDRSPVTDQTP	DQTPVAIKEIVPVKTV	R	S	P	I	K	E	12	0	1254.68	Haliotis_sp_idb_27355_c0_g1_i1;comp30184_c0_seq1_4 len=604 path=[582:0-603]	Haliotis_sp_idb_27355_c0_g1_i1	492	503	yes	no	2;3	1.89e-08	176.32	235690000			8
SQFGSVPQFGGSK	DTSQFGARSQFGSVPQ	VPQFGGSKFSATSQFG	R	S	Q	S	K	F	13	0	1324.64	Haliotis_sp_Tri_108584_c0_g1_i1	Haliotis_sp_Tri_108584_c0_g1_i1	335	347	yes	yes	2	0.014971	105.78	91953000			2
SQNMNRPMPTQMAQMAR	SYSSMFGRSQNMNRPM	TQMAQMARRQQQQQQQ	R	S	Q	A	R	R	17	1	1990.9	Haliotis_sp_idb_17014_c0_g1_i1;Haliotis_sp_idb_17016_c0_g1_i1;Haliotis_sp_Tri_15512_c0_g1_i1	Haliotis_sp_idb_17014_c0_g1_i1	547	563	yes	no	3	0.00029585	79.837	13579000	127;128;129;130		3
SQPADLSPMNSQLSGK	SVNQQQTKSQPADLSP	MNSQLSGKESMNVYQS	K	S	Q	G	K	E	16	0	1658.79	Haliotis_sp_idb_26568_c0_g1_i1;Haliotis_sp_idb_26567_c0_g1_i1;Haliotis_sp_CLC_2527_c0_g1_i1	Haliotis_sp_idb_26568_c0_g1_i1	568	583	no	no	2;3	2.7727e-05	118.31	304410000	99		7
SQQLTPGRPPLYR	QLNHMDPRSQQLTPGR	PGRPPLYRDRQINIRP	R	S	Q	Y	R	D	13	1	1511.82	Haliotis_sp_Tri_45070_c0_g1_i1	Haliotis_sp_Tri_45070_c0_g1_i1	600	612	yes	yes	3	0.00082561	78.324	0			1
SSFAEAAGYCR	CYWFSTIKSSFAEAAG	AEAAGYCRYLESHLAI	K	S	S	C	R	Y	11	0	1217.51	sp|P82596|PLC_HALLA Perlucin OS=Haliotis laevigata PE=1 SV=3;Haliotis_sp_Tri_110681_c0_g1_i1;tr|F8J3C9|F8J3C9_HALLA Perlucin A protein OS=Haliotis laevigata GN=perlucin A PE=2 SV=1;tr|F8J3D0|F8J3D0_HALLA Perlucin A2 protein OS=Haliotis laevigata GN=perlucin A2 PE=2 SV=1;comp101672_c0_seq1_4 len=624 path=[602:0-117 720:118-202 805:203-209 13283:210-226 13300:227-227 830:228-247 13367:248-323 926:3…	sp|P82596|PLC_HALLA Perlucin OS=Haliotis laevigata PE=1 SV=3	21	31	no	no	2	0.035478	94.801	7123400			1
SSGNKIEAYK	QFDLWCFKSSGNKIEA	GNKIEAYKNVPNFPSF	K	S	S	Y	K	N	10	1	1095.56	comp70759_c0_seq1_2 len=449 path=[1:0-87 89:88-101 103:102-218 220:219-370 372:371-448]	comp70759_c0_seq1_2 len=449 path=[1:0-87 89:88-101 103:102-218 220:219-370 372:371-448]	90	99	yes	yes	3	0.0050239	108.7	1842400			3
SSGNKIEAYKNVPNFPSFK	QFDLWCFKSSGNKIEA	VPNFPSFKGVCAHLDI	K	S	S	F	K	G	19	2	2126.08	comp70759_c0_seq1_2 len=449 path=[1:0-87 89:88-101 103:102-218 220:219-370 372:371-448]	comp70759_c0_seq1_2 len=449 path=[1:0-87 89:88-101 103:102-218 220:219-370 372:371-448]	90	108	yes	yes	4	6.2319e-11	134.86	4907300			3
SSNSVSGPASSASVR	TSIFPLQKSSNSVSGP	PASSASVRTGRSFVSS	K	S	S	V	R	T	15	0	1391.66	Haliotis_sp_idb_17035_c0_g1_i1	Haliotis_sp_idb_17035_c0_g1_i1	118	132	yes	yes	2	0.0068881	101.53	2792300			2
SSSNSGSASTTGSSSTSGSDSATGSSSTR	SGSASTTRSSSNSGSA	ATGSSSTRGSDSATGF	R	S	S	T	R	G	29	0	2584.06	Haliotis_sp_CLC_11155_c0_g1_i1	Haliotis_sp_CLC_11155_c0_g1_i1	93	121	yes	yes	2;3	9.7849e-18	99.774	119100000			6
SSTNVYQINQPSSNSQSFHQPQMK	MNSQLGHKSSTNVYQI	SFHQPQMKSISMNQPD	K	S	S	M	K	S	24	0	2736.26	Haliotis_sp_idb_26568_c0_g1_i1;Haliotis_sp_idb_26567_c0_g1_i1	Haliotis_sp_idb_26568_c0_g1_i1	634	657	yes	no	3;4	3.6481e-25	146.17	206710000	153		8
STGAACITSCR	NALSRDKRSTGAACIT	AACITSCRGRTNGDYQ	R	S	T	C	R	G	11	0	1182.51	Haliotis_sp_idb_32090_c0_g1_i1	Haliotis_sp_idb_32090_c0_g1_i1	50	60	yes	yes	2	4.8637e-13	186.74	8773300			3
STTDGMRYPDCDDCK	CITSCAGKSTTDGMRY	YPDCDDCKYYIRCEPS	K	S	T	C	K	Y	15	1	1819.68	Haliotis_sp_idb_54309_c0_g1_i1;Haliotis_sp_idb_57746_c0_g1_i1	Haliotis_sp_idb_54309_c0_g1_i1	29	43	yes	no	3	0.015748	75.968	2895700	188		1
STTTIDIQHSASPLPK	VHSAYNTKSTTTIDIQ	HSASPLPKAAAPQGTL	K	S	T	P	K	A	16	0	1694.88	Haliotis_sp_Tri_18127_c0_g1_i1	Haliotis_sp_Tri_18127_c0_g1_i1	296	311	yes	yes	3	4.1586e-05	115.8	79693000			3
SVSTSGSGSTTR	IASNSATKSVSTSGSG	SGSGSTTRSSTSIGSG	K	S	V	T	R	S	12	0	1125.53	Haliotis_sp_idb_36583_c0_g1_i1	Haliotis_sp_idb_36583_c0_g1_i1	452	463	yes	yes	2	0.0042055	131.17	17778000			2
SVTGADLPSAR	GISLPRTKSVTGADLP	GADLPSARFISFIVHV	K	S	V	A	R	F	11	0	1072.55	Haliotis_sp_idb_25746_c0_g1_i1;Haliotis_sp_idb_25748_c0_g1_i1	Haliotis_sp_idb_25746_c0_g1_i1	129	139	yes	no	2	0.013188	114.86	18912000			2
SVYEPVEFEIQER	NLTRDDTKSVYEPVEF	VEFEIQERTGGKVTPP	K	S	V	E	R	T	13	0	1623.78	Haliotis_sp_idb_18575_c0_g1_i1	Haliotis_sp_idb_18575_c0_g1_i1	226	238	yes	yes	2;3	0.0006582	109	17369000			6
SYELPDGQVITIGNER	ASSSSLEKSYELPDGQ	VITIGNERFRCPESLF	K	S	Y	E	R	F	16	0	1789.88	tr|Q5BQE5|Q5BQE5_9VEST Actin A1 OS=Haliotis iris PE=3 SV=1;tr|Q5BQE3|Q5BQE3_9VEST Actin A3 OS=Haliotis iris PE=3 SV=1;tr|B3TK83|B3TK83_HALDV Beta-actin 2 OS=Haliotis diversicolor PE=2 SV=1;tr|B2ZA76|B2ZA76_HALDV Actin OS=Haliotis diversicolor supertexta PE=3 SV=2;tr|Q6U1K1|Q6U1K1_HALDH Actin OS=Haliotis discus hannai PE=2 SV=1;tr|Q256S1|Q256S1_HALTU Actin OS=Haliotis tuberculata GN=actin PE=2 SV=…	tr|Q5BQE5|Q5BQE5_9VEST Actin A1 OS=Haliotis iris PE=3 SV=1	239	254	no	no	3	0.002092	72.433	1413000			1
SYNYVATTELAAGAAPPPASDK	IQQKCSDRSYNYVATT	APPPASDKFTVFTTWG	R	S	Y	D	K	F	22	0	2193.06	Haliotis_sp_idb_27788_c0_g1_i1	Haliotis_sp_idb_27788_c0_g1_i1	184	205	yes	yes	3	8.1736e-05	72.316	13187000			4
TCTCVHGENTFK	NGTVFNVKTCTCVHGE	VHGENTFKWCRPRFAM	K	T	C	F	K	W	12	0	1452.61	Haliotis_sp_Tri_111928_c0_g1_i1;comp64272_c0_seq1_3 len=1172 path=[1150:0-1147 2298:1148-1171]	Haliotis_sp_Tri_111928_c0_g1_i1	61	72	yes	no	3	0.0003511	120.59	50674000			3
TCTTFPTQGR	YRIDSVARTCTTFPTQ	TTFPTQGRFVDQENVC	R	T	C	G	R	F	10	0	1167.53	Haliotis_sp_idb_52687_c0_g1_i1	Haliotis_sp_idb_52687_c0_g1_i1	120	129	yes	yes	2	0.030843	133.23	22288000			2
TDEATPYYQQIYNLR	DECAFEEKTDEATPYY	YQQIYNLRENCTAIVK	K	T	D	L	R	E	15	0	1873.88	Haliotis_sp_idb_18575_c0_g1_i1;Haliotis_sp_idb_18579_c0_g1_i1	Haliotis_sp_idb_18575_c0_g1_i1	137	151	yes	no	3	4.3694e-29	203.88	10062000			4
TDTVSSHSHISAESR	IAGRNVPRTDTVSSHS	SHISAESRKSMNMMTA	R	T	D	S	R	K	15	0	1612.74	Haliotis_sp_idb_26568_c0_g1_i1;Haliotis_sp_idb_26567_c0_g1_i1;Haliotis_sp_CLC_2527_c0_g1_i1	Haliotis_sp_idb_26568_c0_g1_i1	171	185	no	no	3;4	0.0036968	64.52	672240			2
TEAASSVETSLPR	AADTTAARTEAASSVE	SVETSLPRVNSAPLPD	R	T	E	P	R	V	13	0	1346.67	Haliotis_sp_idb_23329_c0_g1_i1;Haliotis_sp_Tri_117880_c0_g1_i1	Haliotis_sp_Tri_117880_c0_g1_i1	50	62	no	no	2;3	1.9351e-16	174.21	3404800000		23	53
TEFALPNSVWTGDLTQSMASTLLLNQVDR	LGGTGSGKTEFALPNS	LLLNQVDRGHMVPWTN	K	T	E	D	R	G	29	0	3206.59	Haliotis_sp_idb_23329_c0_g1_i1	Haliotis_sp_idb_23329_c0_g1_i1	61	89	yes	yes	3;4	1.5661e-24	120.93	883120000	141		10
TFTLDPGTDEVILITK	TTSTDQEKTFTLDPGT	DEVILITKARPTGITV	K	T	F	T	K	A	16	0	1761.94	comp191803_c0_seq1_2 len=480 path=[1:0-479]	comp191803_c0_seq1_2 len=480 path=[1:0-479]	42	57	yes	yes	2	0.029255	73.279	2607400			1
TGAVGAVSSVTCVAIR	GRRRRIWRTGAVGAVS	SVTCVAIRTISFDVTV	R	T	G	I	R	T	16	0	1546.81	comp101050_c0_seq2_6 len=13566 path=[1:0-725 727:726-726 728:727-750 752:751-1356 1361:1357-1686 1691:1687-5268 5273:5269-5284 5289:5285-5848 5853:5849-5891 5896:5892-5896 30584:5897-5939 11824:5940-6389 12274:6390-6414 12299:6415-8178 14063:8179-8274 14159:8275-9608 15493:9609-9765 15650:9766-10813 16702:10814-11275 17164:11276-11478 30543:11479-12430 18319:12431-12437 18326:12438-12811 18700:12…	comp101050_c0_seq2_6 len=13566 path=[1:0-725 727:726-726 728:727-750 752:751-1356 1361:1357-1686 1691:1687-5268 5273:5269-5284 5289:5285-5848 5853:5849-5891 5896:5892-5896 30584:5897-5939 11824:5940-6389 12274:6390-6414 12299:6415-8178 14063:8179-8274 14159:8275-9608 15493:9609-9765 15650:9766-10813 16702:10814-11275 17164:11276-11478 30543:11479-12430 18319:12431-12437 18326:12438-12811 18700:12…	1019	1034	yes	yes	2	0.0088841	64.104	234700000		1;2;26	1
TGEFNTLVVLK	VEVVVPFKTGEFNTLV	FNTLVVLKAMDALSVR	K	T	G	L	K	A	11	0	1219.68	Haliotis_sp_Tri_111928_c0_g1_i1;comp64272_c0_seq1_3 len=1172 path=[1150:0-1147 2298:1148-1171]	Haliotis_sp_Tri_111928_c0_g1_i1	203	213	yes	no	2	0.025099	102.4	10336000			1
TGGDSVVTDLNGQK	LYKPENTKTGGDSVVT	VTDLNGQKHVVWSPND	K	T	G	Q	K	H	14	0	1389.67	Haliotis_sp_idb_36583_c0_g1_i1	Haliotis_sp_idb_36583_c0_g1_i1	180	193	yes	yes	2;3	4.3485e-12	186.13	183200000			7
THVSGQATAQTAPAVGQDR	AEVYPISKTHVSGQAT	APAVGQDRSPVTDQTP	K	T	H	D	R	S	19	0	1893.93	Haliotis_sp_idb_27355_c0_g1_i1;comp30184_c0_seq1_4 len=604 path=[582:0-603]	Haliotis_sp_idb_27355_c0_g1_i1	473	491	yes	no	2;3;4	1.0517e-68	242.18	700240000			31
TITDAVAVAAEK	DVKTIDTKTITDAVAV	AVAVAAEKFLRTDSPT	K	T	I	E	K	F	12	0	1187.64	Haliotis_sp_CLC_12_c0_g1_i1	Haliotis_sp_CLC_12_c0_g1_i1	431	442	yes	yes	3	0.0084686	63.091	0			1
TITLEVEPSDTIENVK	FVKTLTGKTITLEVEP	SDTIENVKAKIQDKEG	K	T	I	V	K	A	16	0	1786.92	comp85993_c0_seq3_1 len=269 path=[1:0-25 2598:26-29 1290:30-56 1317:57-133 3005:134-185 3038:186-199 2517:200-215 1475:216-235 3070:236-245 3080:246-268];comp64346_c0_seq4_6 len=435 path=[457:0-206 227:207-227 970:228-434];comp64346_c0_seq2_6 len=435 path=[974:0-206 973:207-227 970:228-434];comp64346_c0_seq1_6 len=435 path=[457:0-206 922:207-227 971:228-434];comp85993_c0_seq1_3 len=458 path=[2343…	comp85993_c0_seq3_1 len=269 path=[1:0-25 2598:26-29 1290:30-56 1317:57-133 3005:134-185 3038:186-199 2517:200-215 1475:216-235 3070:236-245 3080:246-268]	41	56	yes	no	2;3	7.5376e-16	185.67	10030000			6
TIYNILFGLR	EASVVSLRTIYNILFG	YNILFGLRAHLPRETA	R	T	I	L	R	A	10	0	1208.69	Haliotis_sp_Tri_24151_c0_g1_i1	Haliotis_sp_Tri_24151_c0_g1_i1	37	46	yes	yes	2	0.00046292	113.62	0			1
TLDSSTGTISGR	DGTSVKDRTLDSSTGT	STGTISGRDRATDPVS	R	T	L	G	R	D	12	0	1193.59	Haliotis_sp_idb_3591_c0_g1_i1	Haliotis_sp_idb_3591_c0_g1_i1	978	989	yes	yes	2	0.038209	92.781	2926600			1
TLFVTGSTK	________________	LFVTGSTKQRNLSRSA	-	T	L	T	K	Q	9	0	952.523	comp106314_c0_seq11_6 len=379 path=[6491:0-19 6511:20-72 16274:73-79 6571:80-88 6580:89-147 6659:148-207 6719:208-244 6756:245-263 2558:264-274 16695:275-291 2586:292-300 2595:301-304 2599:305-305 2600:306-312 16730:313-321 16739:322-333 11928:334-350 16928:351-352 16930:353-355 16933:356-360 16938:361-367 16945:368-373 16951:374-378];comp106314_c0_seq17_5 len=399 path=[6491:0-19 6511:20-72 16274…	comp106314_c0_seq11_6 len=379 path=[6491:0-19 6511:20-72 16274:73-79 6571:80-88 6580:89-147 6659:148-207 6719:208-244 6756:245-263 2558:264-274 16695:275-291 2586:292-300 2595:301-304 2599:305-305 2600:306-312 16730:313-321 16739:322-333 11928:334-350 16928:351-352 16930:353-355 16933:356-360 16938:361-367 16945:368-373 16951:374-378]	1	9	yes	no	2	0.029984	67.334	360600		32	0
TLGIQLPSPQQQASNHR	DAISAFFRTLGIQLPS	QQQASNHRGW______	R	T	L	H	R	G	17	0	1873.98	Haliotis_sp_idb_20008_c0_g1_i1;comp45250_c0_seq1_3 len=312 path=[1:0-311];Haliotis_sp_Tri_79915_c0_g1_i1	Haliotis_sp_idb_20008_c0_g1_i1	620	636	yes	no	3	0.00013375	93.495	57795000			2
TMMAGGGGTGAMATGLGGTMTGPGR	KQTMAGSKTMMAGGGG	GTMTGPGRVRDLVLPY	K	T	M	G	R	V	25	0	2196.97	Haliotis_sp_idb_8012_c0_g1_i1	Haliotis_sp_idb_8012_c0_g1_i1	1475	1499	yes	yes	3	1.0941e-18	122.34	65519000	195;196;197;198		3
TNDAQPGTMQQSNAAK	SQPGNGTKTNDAQPGT	MQQSNAAKLAMMQQAA	K	T	N	A	K	L	16	0	1660.75	Haliotis_sp_idb_32602_c0_g1_i1;Haliotis_sp_idb_32603_c0_g1_i1;Haliotis_sp_CLC_1702_c0_g1_i1;comp186443_c0_seq1_3 len=345 path=[1:0-344]	Haliotis_sp_idb_32602_c0_g1_i1	70	85	yes	no	2;3	3.9022e-12	166.3	61868000	176		6
TNGDYQSCVSCR	CITSCRGRTNGDYQSC	YQSCVSCRFYATCDNG	R	T	N	C	R	F	12	0	1445.57	Haliotis_sp_idb_32090_c0_g1_i1	Haliotis_sp_idb_32090_c0_g1_i1	63	74	yes	yes	2	1.7289e-29	168.82	2650900			3
TNLQCPSNTYCK	FGNQVSCRTNLQCPSN	CPSNTYCKNPGICCYR	R	T	N	C	K	N	12	0	1484.64	Haliotis_sp_CLC_608_c0_g1_i1;tr|O44341|O44341_HALRU Lustrin A OS=Haliotis rufescens PE=2 SV=1	Haliotis_sp_CLC_608_c0_g1_i1	153	164	yes	no	2	0.0070357	117.2	14731000			1
TNPEIHAAPSDVQLNK	PQGTLQEKTNPEIHAA	PSDVQLNKLPHFSEPV	K	T	N	N	K	L	16	0	1732.87	Haliotis_sp_Tri_18127_c0_g1_i1	Haliotis_sp_Tri_18127_c0_g1_i1	323	338	yes	yes	3	0.001505	78.326	129370000			4
TNPVVQSIIANPDMFTEMAETPAGIATIMK	LSLPKQARTNPVVQSI	AGIATIMKMMG_____	R	T	N	M	K	M	30	0	3189.58	Haliotis_sp_idb_17014_c0_g1_i1;Haliotis_sp_idb_17016_c0_g1_i1;Haliotis_sp_Tri_15512_c0_g1_i1	Haliotis_sp_idb_17014_c0_g1_i1	610	639	yes	no	3;4;5	6.6938e-14	90.363	194850000	131;132;133		5
TNTLISYTGK	ANSVSGVRTNTLISYT	TLISYTGKLLASRNND	R	T	N	G	K	L	10	0	1096.58	Haliotis_sp_idb_27866_c0_g1_i1	Haliotis_sp_idb_27866_c0_g1_i1	44	53	yes	yes	2;3	0.0029234	134.57	3104900000			19
TPGTSCQTLDLLLR	LSPLPSPRTPGTSCQT	QTLDLLLRLNAEUTLL	R	T	P	L	R	L	14	0	1573.81	comp101218_c0_seq1_5 len=5771 path=[1:0-117 119:118-140 142:141-863 13410:864-1158 1160:1159-1171 1173:1172-2219 2221:2220-2511 2513:2512-3081 3083:3082-3082 3084:3083-3345 3347:3346-3370 13726:3371-3580 11524:3581-3599 3601:3600-3651 3653:3652-3765 3769:3766-5770]	comp101218_c0_seq1_5 len=5771 path=[1:0-117 119:118-140 142:141-863 13410:864-1158 1160:1159-1171 1173:1172-2219 2221:2220-2511 2513:2512-3081 3083:3082-3082 3084:3083-3345 3347:3346-3370 13726:3371-3580 11524:3581-3599 3601:3600-3651 3653:3652-3765 3769:3766-5770]	660	673	yes	yes	2	0.0033216	71.558	3580600		27	0
TPYNLKPSER	PDELGGPKTPYNLKPS	YNLKPSERLSPGDLLW	K	T	P	E	R	L	10	1	1203.62	Haliotis_sp_Tri_25106_c0_g1_i1	Haliotis_sp_Tri_25106_c0_g1_i1	150	159	yes	yes	3	0.0049863	108.9	13156000			3
TQFVNDAISAFFR	QRMPEPQRTQFVNDAI	DAISAFFRTLGIQLPS	R	T	Q	F	R	T	13	0	1514.75	Haliotis_sp_idb_20008_c0_g1_i1;comp45250_c0_seq1_3 len=312 path=[1:0-311];Haliotis_sp_Tri_79915_c0_g1_i1	Haliotis_sp_idb_20008_c0_g1_i1	607	619	yes	no	2;3	1.3283e-11	176.05	1090600000			10
TQFVQAHNQISK	ITNAPEAKTQFVQAHN	QAHNQISKTPQSPSGP	K	T	Q	S	K	T	12	0	1399.72	comp128817_c0_seq1_3 len=906 path=[1:0-905];Haliotis_sp_idb_42198_c0_g1_i1	comp128817_c0_seq1_3 len=906 path=[1:0-905]	104	115	yes	no	3	0.0030289	88.275	15319000			3
TQPTSNLNHGDPALDGFLMQAIDR	SHTAEANKTQPTSNLN	FLMQAIDRAMSTQNSG	K	T	Q	D	R	A	24	0	2610.25	Haliotis_sp_Tri_18127_c0_g1_i1	Haliotis_sp_Tri_18127_c0_g1_i1	200	223	yes	yes	3	7.0371e-07	74.876	15706000	228		2
TSGSNSVLNANQPPTGTAPDTSK	AASHTDLRTSGSNSVL	GTAPDTSKITLTPTFE	R	T	S	S	K	I	23	0	2243.07	Haliotis_sp_idb_44689_c0_g1_i1;Haliotis_sp_idb_44690_c0_g1_i1;Haliotis_sp_Tri_29190_c0_g1_i1	Haliotis_sp_idb_44689_c0_g1_i1	626	648	yes	no	3	1.5423e-11	109.44	690670000			5
TSTGTEQTSGATAADLEGTAVQTAGVSAAGTAHASGASTSEVEGTTIVR	TTVQVAGRTSTGTEQT	VEGTTIVRAEGTGQAS	R	T	S	V	R	A	49	0	4564.16	Haliotis_sp_Tri_117880_c0_g1_i1;Haliotis_sp_idb_23862_c0_g1_i1	Haliotis_sp_Tri_117880_c0_g1_i1	344	392	yes	no	4	1.1611e-14	71.383	7874800			1
TTAPTAEPETSSTTSAK	TDTVSATRTTAPTAEP	TSSTTSAKATPSVAAT	R	T	T	A	K	A	17	0	1678.79	Haliotis_sp_idb_27866_c0_g1_i1	Haliotis_sp_idb_27866_c0_g1_i1	92	108	yes	yes	2;3	2.3296e-50	226.39	318170000			10
TTCVCPGGTK	CQAVSLDRTTCVCPGG	CVCPGGTKCKLQEDDG	R	T	T	T	K	C	10	0	1079.47	comp89283_c0_seq1_6 len=789 path=[767:0-111 879:112-113 2715:114-149 2751:150-150 2752:151-163 931:164-164 932:165-189 957:190-574 1342:575-788]	comp89283_c0_seq1_6 len=789 path=[767:0-111 879:112-113 2715:114-149 2751:150-150 2752:151-163 931:164-164 932:165-189 957:190-574 1342:575-788]	71	80	yes	yes	2	0.02919	68.536	0			1
TTEGSNVLEAK	ASTTPNGKTTEGSNVL	GSNVLEAKTTLNAPKG	K	T	T	A	K	T	11	0	1147.57	Haliotis_sp_idb_7598_c0_g1_i1;Haliotis_sp_Tri_114598_c0_g1_i1	Haliotis_sp_idb_7598_c0_g1_i1	977	987	yes	no	2	8.9462e-08	122.7	123750000			3
TTIVTDTTR	TVSSTGGRTTIVTDTT	TIVTDTTRYLTNQQIH	R	T	T	T	R	Y	9	0	1006.53	Haliotis_sp_idb_7598_c0_g1_i1;Haliotis_sp_Tri_114598_c0_g1_i1;Haliotis_sp_CLC_9451_c0_g1_i1	Haliotis_sp_idb_7598_c0_g1_i1	646	654	yes	no	2	0.037052	149.72	20995000			1
TTSQTSTQEAAR	TRTQGAAKTTSQTSTQ	TSTQEAARITSQEIVP	K	T	T	A	R	I	12	0	1279.6	Haliotis_sp_Tri_18127_c0_g1_i1	Haliotis_sp_Tri_18127_c0_g1_i1	565	576	yes	yes	2	4.1379e-05	164.9	3964200			2
TTTGGGEGNSLYVLGYNDFYPGIR	CVPVVVTRTTTGGGEG	NDFYPGIRDITVFDIP	R	T	T	I	R	D	24	0	2550.2	Haliotis_sp_Tri_31898_c0_g1_i1;Haliotis_sp_idb_24481_c0_g1_i1;Haliotis_sp_CLC_160_c0_g1_i1	Haliotis_sp_Tri_31898_c0_g1_i1	164	187	yes	no	3	7.5506e-21	134.87	85116000			4
TVAGYTKPTLLPDR	RLRFHPTRTVAGYTKP	KPTLLPDRYVCARKVV	R	T	V	D	R	Y	14	1	1530.84	Haliotis_sp_Tri_25106_c0_g1_i1	Haliotis_sp_Tri_25106_c0_g1_i1	305	318	yes	yes	3	0.002444	95.067	5448400			1
TVENSVNAK	IKEIVPVKTVENSVNA	VENSVNAKLSHPIEPR	K	T	V	A	K	L	9	0	960.488	Haliotis_sp_idb_27355_c0_g1_i1;comp30184_c0_seq1_4 len=604 path=[582:0-603]	Haliotis_sp_idb_27355_c0_g1_i1	510	518	yes	no	2	0.023707	109.29	3889400			0
TVPSSFTMDEDDLYEK	WIHLTSPRTVPSSFTM	DEDDLYEKLTARRAPV	R	T	V	E	K	L	16	0	1875.81	Haliotis_sp_idb_19531_c0_g1_i1	Haliotis_sp_idb_19531_c0_g1_i1	54	69	yes	yes	2;3	0.0024101	71.601	23657000	135		4
TVPTTAASAPLPNEPSPASSTSQTPQTDLNQAAGR	AEPTGAPKTVPTTAAS	DLNQAAGRFPSFPKLS	K	T	V	G	R	F	35	0	3462.69	Haliotis_sp_idb_7598_c0_g1_i1	Haliotis_sp_idb_7598_c0_g1_i1	471	505	yes	yes	4	3.8913e-12	80.36	25139000			2
TVQGGQGVYSR	TITPVTTRTVQGGQGV	GGQGVYSRLMHVFKML	R	T	V	S	R	L	11	0	1150.57	Haliotis_sp_idb_12176_c0_g1_i1;Haliotis_sp_Tri_16482_c0_g1_i1	Haliotis_sp_idb_12176_c0_g1_i1	264	274	yes	no	2	0.0095921	136.96	7244700			3
TVTSAQSVTSLASAGTDGLNHDADK	GAQLKTQKTVTSAQSV	GLNHDADKPLNADVPH	K	T	V	D	K	P	25	0	2445.16	Haliotis_sp_Tri_117880_c0_g1_i1;Haliotis_sp_idb_23862_c0_g1_i1	Haliotis_sp_Tri_117880_c0_g1_i1	153	177	yes	no	3	3.5746e-17	110.94	1125000			1
TVTSAQSVTSLASAGTDGLNHDADKPLNADVPHVSK	GAQLKTQKTVTSAQSV	ADVPHVSKLTPELARL	K	T	V	S	K	L	36	1	3602.78	Haliotis_sp_Tri_117880_c0_g1_i1;Haliotis_sp_idb_23862_c0_g1_i1	Haliotis_sp_Tri_117880_c0_g1_i1	153	188	yes	no	4;5;6	1.1805e-49	155.55	1713100000			17
TYATSGGYEAHFNQR	EASVHGNKTYATSGGY	YEAHFNQRRPSRQPVP	K	T	Y	Q	R	R	15	0	1700.75	comp128817_c0_seq1_3 len=906 path=[1:0-905];Haliotis_sp_idb_42198_c0_g1_i1	comp128817_c0_seq1_3 len=906 path=[1:0-905]	69	83	yes	no	3	0.002697	74.853	2818900			1
VAHAPVGQQVGLLGR	LLDPAVFRVAHAPVGQ	QQVGLLGRAVAGTSGG	R	V	A	G	R	A	15	0	1500.85	Haliotis_sp_Tri_1743_c0_g1_i1	Haliotis_sp_Tri_1743_c0_g1_i1	81	95	yes	yes	2;3	1.2717e-10	160.52	197760000			8
VANSVTGTHTEPGVDTNINK	VENIATTKVANSVTGT	GVDTNINKSLWRIP__	K	V	A	N	K	S	20	0	2053.01	Haliotis_sp_idb_26836_c0_g1_i1	Haliotis_sp_idb_26836_c0_g1_i1	247	266	yes	yes	3	5.7273e-23	182.76	118470000			5
VAPEEHPVLLTEAPLNPK	HTFYNELRVAPEEHPV	TEAPLNPKANREKMTQ	R	V	A	P	K	A	18	0	1953.06	tr|Q5BQE5|Q5BQE5_9VEST Actin A1 OS=Haliotis iris PE=3 SV=1;tr|Q5BQE3|Q5BQE3_9VEST Actin A3 OS=Haliotis iris PE=3 SV=1;tr|B3TK83|B3TK83_HALDV Beta-actin 2 OS=Haliotis diversicolor PE=2 SV=1;tr|B2ZA76|B2ZA76_HALDV Actin OS=Haliotis diversicolor supertexta PE=3 SV=2;tr|Q6U1K1|Q6U1K1_HALDH Actin OS=Haliotis discus hannai PE=2 SV=1;tr|Q256S1|Q256S1_HALTU Actin OS=Haliotis tuberculata GN=actin PE=2 SV=…	tr|Q5BQE5|Q5BQE5_9VEST Actin A1 OS=Haliotis iris PE=3 SV=1	96	113	yes	no	3	2.212e-06	99.392	13441000			5
VDPLAGIFPDWLGLETQR	PPLGAITRVDPLAGIF	WLGLETQRDIRDLMQQ	R	V	D	Q	R	D	18	0	2026.05	Haliotis_sp_idb_3074_c0_g1_i1	Haliotis_sp_idb_3074_c0_g1_i1	1067	1084	yes	yes	2;3	2.2816e-07	113.86	17840000			3
VDTVAPPSSTAGEVK	PSFTQASRVDTVAPPS	SSTAGEVKVLQTAGTG	R	V	D	V	K	V	15	0	1456.74	Haliotis_sp_Tri_18127_c0_g1_i1	Haliotis_sp_Tri_18127_c0_g1_i1	357	371	yes	yes	2;3	3.5246e-07	131.96	192090000			6
VEDVMHSGAAFAQR	RFNFDMGKVEDVMHSG	SGAAFAQREVKIIRKK	K	V	E	Q	R	E	14	0	1516.71	Haliotis_sp_CLC_303_c0_g1_i1	Haliotis_sp_CLC_303_c0_g1_i1	557	570	yes	yes	3	4.5186e-05	94.09	0	100		1
VFASSVSSQSTVPQNSR	RSVATGPRVFASSVSS	STVPQNSRSQSRGDAA	R	V	F	S	R	S	17	0	1779.88	Haliotis_sp_Tri_14507_c0_g1_i1	Haliotis_sp_Tri_14507_c0_g1_i1	263	279	yes	yes	3	0.0011651	73.498	6618200			1
VGISLLQPR	QSPPLKIRVGISLLQP	GISLLQPRMHVVGCQQ	R	V	G	P	R	M	9	0	981.597	comp22269_c0_seq1_5 len=456 path=[434:0-455]	comp22269_c0_seq1_5 len=456 path=[434:0-455]	106	114	yes	yes	2	0.014556	106.36	1832100000		10	2
VGLDTMIDRR	UYIDHMLRVGLDTMID	LDTMIDRRTDDCLPLI	R	V	G	R	R	T	10	1	1174.61	comp105471_c3_seq7_1 len=890 path=[10896:0-33 10930:34-35 10932:36-59 10956:60-107 21411:108-536 22760:537-562 4713:563-819 4970:820-889]	comp105471_c3_seq7_1 len=890 path=[10896:0-33 10930:34-35 10932:36-59 10956:60-107 21411:108-536 22760:537-562 4713:563-819 4970:820-889]	112	121	yes	yes	2	0.014002	74.464	1581600		31	1
VHELLAAGR	NVPKAIQKVHELLAAG	HELLAAGRGSVPKLGI	K	V	H	G	R	G	9	0	964.545	Haliotis_sp_idb_7271_c0_g1_i1;Haliotis_sp_CLC_4146_c0_g1_i1;comp87152_c0_seq1_4 len=1152 path=[1:0-8 10:9-10 12:11-34 36:35-35 37:36-59 61:60-303 305:304-306 308:307-330 332:331-879 881:880-903 905:904-1151]	Haliotis_sp_idb_7271_c0_g1_i1	119	127	yes	no	3	0.021607	79.474	214140			1
VHLYILR	TVFTTWGKVHLYILRS	KVHLYILRSTGLVTTT	K	V	H	L	R	S	7	0	912.555	Haliotis_sp_idb_27788_c0_g1_i1;Haliotis_sp_idb_59441_c0_g1_i1	Haliotis_sp_idb_27788_c0_g1_i1	215	221	yes	no	3	0.033022	106.76	44549000			3
VIISAPSADAPMFVMGVNHEK	HLKGGAKRVIISAPSA	VMGVNHEKYDNSLKIV	R	V	I	E	K	Y	21	0	2212.1	comp109254_c0_seq1_3 len=1231 path=[1209:0-1230]	comp109254_c0_seq1_3 len=1231 path=[1209:0-1230]	132	152	yes	yes	3	6.7249e-05	79.467	8648800	4;5		3
VLIFAAR	GLNVNDSKVLIFAARS	KVLIFAARSCFGAHIL	K	V	L	A	R	S	7	0	788.491	Haliotis_sp_idb_50884_c0_g1_i1;Haliotis_sp_idb_18771_c0_g1_i1;Haliotis_sp_idb_18767_c0_g1_i1;sp|P86728|UP5_HALAI Uncharacterized protein 5 OS=Haliotis asinina PE=1 SV=1	Haliotis_sp_idb_50884_c0_g1_i1	59	65	yes	no	2	0.0001567	132.8	7821800			0
VLMPVKIGR	RKVKAIKRVLMPVKIG	LMPVKIGRTGCTIEAE	R	V	L	G	R	T	9	1	1011.63	comp53240_c0_seq1_3 len=433 path=[1:0-432];Haliotis_sp_idb_19004_c0_g1_i1	comp53240_c0_seq1_3 len=433 path=[1:0-432]	75	83	yes	no	2	0.027614	62.107	27687000	22		0
VLNWLMK	DALVQIGKVLNWLMKF	KVLNWLMKFSYAQ___	K	V	L	M	K	F	7	0	902.505	Haliotis_sp_Tri_2746_c0_g1_i1;tr|A0A0B4VCR4|A0A0B4VCR4_HALAI Glycine-rich boundary protein OS=Haliotis asinina GN=GRBP PE=2 SV=1;Haliotis_sp_Tri_17455_c0_g1_i1	Haliotis_sp_Tri_2746_c0_g1_i1	193	199	yes	no	2	0.021633	89.673	1805500	225		0
VLSLYPGFIR	EVYDILVRVLSLYPGF	SLYPGFIRRPTDHCAL	R	V	L	I	R	R	10	0	1163.67	Haliotis_sp_Tri_24151_c0_g1_i1	Haliotis_sp_Tri_24151_c0_g1_i1	106	115	yes	yes	2	0.035354	80.755	1447200			0
VMNADLATAVADK	KKKAGKVKVMNADLAT	LATAVADKVADAGCRI	K	V	M	D	K	V	13	0	1317.66	Haliotis_sp_idb_3591_c0_g1_i1	Haliotis_sp_idb_3591_c0_g1_i1	136	148	yes	yes	2	0.0039642	79.875	11189000	181		1
VNSAPLPDPVR	SVETSLPRVNSAPLPD	APLPDPVRDATAVPSG	R	V	N	V	R	D	11	0	1163.63	Haliotis_sp_idb_23329_c0_g1_i1;Haliotis_sp_Tri_117880_c0_g1_i1;Haliotis_sp_idb_23862_c0_g1_i1	Haliotis_sp_Tri_117880_c0_g1_i1	63	73	no	no	2;3	0.00014989	130.56	7959600000			23
VPASSQYNQQNTAQKPGFNTPYGTQGIR	NSWNMQNKVPASSQYN	PYGTQGIRAPTSGPPA	K	V	P	I	R	A	28	1	3051.48	Haliotis_sp_idb_17014_c0_g1_i1;Haliotis_sp_idb_17016_c0_g1_i1;Haliotis_sp_Tri_15512_c0_g1_i1	Haliotis_sp_idb_17014_c0_g1_i1	455	482	yes	no	3;4	8.8645e-39	151.05	14118000			2
VPETSSNIDTTSR	LPTAAATKVPETSSNI	SNIDTTSRSTNSSQTS	K	V	P	S	R	S	13	0	1405.67	Haliotis_sp_idb_7598_c0_g1_i1	Haliotis_sp_idb_7598_c0_g1_i1	1527	1539	yes	yes	2	2.0304e-05	158.58	14245000			3
VQVAAAAAAR	ARASAYARVQVAAAAA	VAAAAAARAAASAAAS	R	V	Q	A	R	A	10	0	926.53	Haliotis_sp_Tri_107535_c0_g1_i1;Haliotis_sp_CLC_21_c0_g1_i1;sp|P86732|GAAP_HALAI Glycine, alanine and asparagine-rich protein OS=Haliotis asinina PE=1 SV=1	Haliotis_sp_Tri_107535_c0_g1_i1	276	285	yes	no	2	0.00057726	114.89	52626000			4
VSGINSPARPR	QGAVCCIRVSGINSPA	INSPARPRAPSLLDPC	R	V	S	P	R	A	11	1	1152.64	Haliotis_sp_Tri_116352_c0_g1_i1;Haliotis_sp_Tri_116349_c0_g1_i1;Haliotis_sp_idb_288_c0_g1_i1	Haliotis_sp_Tri_116352_c0_g1_i1	542	552	yes	no	3	0.0016715	112.83	15849000			3
VSGSNPPARPR	QGAVCCIRVSGSNPPA	SNPPARPRAPSLLDPC	R	V	S	P	R	A	11	1	1136.61	Haliotis_sp_Tri_116352_c0_g1_i1;Haliotis_sp_Tri_116349_c0_g1_i1	Haliotis_sp_Tri_116352_c0_g1_i1	334	344	yes	no	3	0.004507	93.096	149260			1
VSNANTANKFENMTVER	ASSTTMARVSNANTAN	FENMTVERARAVLSGS	R	V	S	E	R	A	17	1	1923.91	Haliotis_sp_idb_7598_c0_g1_i1;Haliotis_sp_Tri_114598_c0_g1_i1	Haliotis_sp_idb_7598_c0_g1_i1	1067	1083	yes	no	3	2.026e-09	139.88	24197000	192		4
VSRGEIVGLLLK	________________	EIVGLLLKGAUNUIHS	-	V	S	L	K	G	12	1	1282.8	comp58283_c0_seq1_5 len=386 path=[1:0-117 124:118-385]	comp58283_c0_seq1_5 len=386 path=[1:0-117 124:118-385]	1	12	yes	yes	3	0.0036119	73.435	4041000		11	1
VSSASQPGGPLPTNSMDR	PDENTAPRVSSASQPG	LPTNSMDRAQNNFGSQ	R	V	S	D	R	A	18	0	1799.85	Haliotis_sp_Tri_14507_c0_g1_i1	Haliotis_sp_Tri_14507_c0_g1_i1	310	327	yes	yes	3	6.2292e-06	94.922	16897000	217		3
VTVGYSHDGVCDSR	LHKIRIVKVTVGYSHD	HDGVCDSRRPRCRKDA	K	V	T	S	R	R	14	0	1550.68	Haliotis_sp_idb_2814_c0_g1_i1	Haliotis_sp_idb_2814_c0_g1_i1	249	262	yes	yes	3	0.0037793	73.834	6883200			1
VTVVVSEADCVPIVISR	ALDGGRQRVTVVVSEA	CVPIVISRTTTGGAGG	R	V	T	S	R	T	17	0	1841.99	Haliotis_sp_Tri_31897_c0_g1_i1;Haliotis_sp_idb_16846_c0_g1_i1	Haliotis_sp_Tri_31897_c0_g1_i1	147	163	yes	no	3	0.002816	61.265	1906500			1
VVNTVSIEGLAQLNSMANPSDLVASEMSHIPVVPTPDR	PQSAANTKVVNTVSIE	PVVPTPDRLSMMPNVN	K	V	V	D	R	L	38	0	3987.01	Haliotis_sp_idb_44689_c0_g1_i1;Haliotis_sp_idb_44690_c0_g1_i1;Haliotis_sp_Tri_6755_c0_g1_i1	Haliotis_sp_idb_44689_c0_g1_i1	219	256	yes	no	3;4;5	1.5745e-58	166.88	751240000	185;186		15
VYPSPGVVTLGGTGSGK	DGSPPPDKVYPSPGVV	LGGTGSGKTEFALPNS	K	V	Y	G	K	T	17	0	1574.83	Haliotis_sp_idb_23329_c0_g1_i1	Haliotis_sp_idb_23329_c0_g1_i1	44	60	yes	yes	2;3	1.3454e-10	154.51	5603700000			50
WGHPGPFPAR	PQPPRGNRWGHPGPFP	HPGPFPARAPLPFPDP	R	W	G	A	R	A	10	0	1120.56	Haliotis_sp_idb_20008_c0_g1_i1;Haliotis_sp_CLC_363_c0_g1_i1	Haliotis_sp_idb_20008_c0_g1_i1	437	446	yes	no	3	0.016262	74.173	21840000			1
YAYVGNGCSGNFK	ASFGFIGRYAYVGNGC	NGCSGNFKVCYQUEKH	R	Y	A	F	K	V	13	0	1435.62	comp49273_c0_seq1_2 len=963 path=[941:0-578 1520:579-686 1628:687-914 1856:915-962];Haliotis_sp_Tri_105572_c0_g1_i1	comp49273_c0_seq1_2 len=963 path=[941:0-578 1520:579-686 1628:687-914 1856:915-962]	248	260	yes	no	2	0.00025118	125.82	56239000			2
YDMPCAATLVWDNVEK	VACSSGIKYDMPCAAT	LVWDNVEKQCLGTSNT	K	Y	D	E	K	Q	16	0	1910.85	Haliotis_sp_idb_54309_c0_g1_i1;comp22563_c0_seq1_3 len=1128 path=[1106:0-1127]	Haliotis_sp_idb_54309_c0_g1_i1	344	359	yes	no	2;3	0.00035796	92.8	14250000	189		4
YDNTAQQTGVR	SVPSNTGRYDNTAQQT	TAQQTGVRVPSISMIG	R	Y	D	V	R	V	11	0	1251.58	Haliotis_sp_idb_18725_c0_g1_i1	Haliotis_sp_idb_18725_c0_g1_i1	171	181	yes	yes	2;3	4.1305e-29	222.18	254690000			14
YEAMMQQAR	MMQQAAARYEAMMQQA	EAMMQQARSNFNAMNS	R	Y	E	A	R	S	9	0	1126.49	Haliotis_sp_idb_32602_c0_g1_i1;Haliotis_sp_idb_32603_c0_g1_i1;Haliotis_sp_CLC_1702_c0_g1_i1;comp186443_c0_seq1_3 len=345 path=[1:0-344]	Haliotis_sp_idb_32602_c0_g1_i1	96	104	yes	no	2;3	0.0012816	163.99	474050000	177;178		22
YENQHVINAASVR	HDRILRYKYENQHVIN	VINAASVRSESDTFWA	K	Y	E	V	R	S	13	0	1499.75	Haliotis_sp_idb_50884_c0_g1_i1;Haliotis_sp_idb_18771_c0_g1_i1;Haliotis_sp_idb_18767_c0_g1_i1	Haliotis_sp_idb_50884_c0_g1_i1	152	164	yes	no	3	0.00058402	109.64	7804500			1
YEQNFGTSSGMAGTSSLQNTQTAASHTDLR	LKDVKQGKYEQNFGTS	AASHTDLRTSGSNSVL	K	Y	E	L	R	T	30	0	3159.42	Haliotis_sp_idb_44689_c0_g1_i1;Haliotis_sp_idb_44690_c0_g1_i1;Haliotis_sp_Tri_29190_c0_g1_i1	Haliotis_sp_idb_44689_c0_g1_i1	596	625	yes	no	3;4	1.2197e-44	171.05	1151800000	187		21
YFEVAALDMLMDPSTQVSPIQR	YLMMMGDKYFEVAALD	TQVSPIQRMVIAKNAD	K	Y	F	Q	R	M	22	0	2510.22	Haliotis_sp_Tri_119193_c0_g1_i1	Haliotis_sp_Tri_119193_c0_g1_i1	112	133	yes	yes	3;4	1.3737e-13	117.48	319380000	206;207		10
YGQPTIPQNTNTPTK	YNRQVINKYGQPTIPQ	QNTNTPTKTWPSYPSS	K	Y	G	T	K	T	15	0	1658.83	Haliotis_sp_idb_17014_c0_g1_i1;Haliotis_sp_idb_17016_c0_g1_i1;Haliotis_sp_Tri_15512_c0_g1_i1	Haliotis_sp_idb_17014_c0_g1_i1	370	384	yes	no	2;3	0.00090905	113.52	311620000			7
YLESHLAIISNK	AEAAGYCRYLESHLAI	HLAIISNKDEDSFIRG	R	Y	L	N	K	D	12	0	1386.75	sp|P82596|PLC_HALLA Perlucin OS=Haliotis laevigata PE=1 SV=3;Haliotis_sp_Tri_110681_c0_g1_i1;tr|F8J3C9|F8J3C9_HALLA Perlucin A protein OS=Haliotis laevigata GN=perlucin A PE=2 SV=1;tr|F8J3D0|F8J3D0_HALLA Perlucin A2 protein OS=Haliotis laevigata GN=perlucin A2 PE=2 SV=1;tr|F8J3D2|F8J3D2_HALLA Perlucin C protein OS=Haliotis laevigata GN=perlucin C PE=2 SV=1;tr|F8J3D1|F8J3D1_HALLA Perlucin B protei…	sp|P82596|PLC_HALLA Perlucin OS=Haliotis laevigata PE=1 SV=3	32	43	no	no	3	0.00028103	144.57	11652000			3
YLESHLAIISNKDEDSFIR	AEAAGYCRYLESHLAI	KDEDSFIRGYATRLGE	R	Y	L	I	R	G	19	1	2249.13	sp|P82596|PLC_HALLA Perlucin OS=Haliotis laevigata PE=1 SV=3;Haliotis_sp_Tri_110681_c0_g1_i1;tr|F8J3C9|F8J3C9_HALLA Perlucin A protein OS=Haliotis laevigata GN=perlucin A PE=2 SV=1;tr|F8J3D0|F8J3D0_HALLA Perlucin A2 protein OS=Haliotis laevigata GN=perlucin A2 PE=2 SV=1;tr|F8J3D2|F8J3D2_HALLA Perlucin C protein OS=Haliotis laevigata GN=perlucin C PE=2 SV=1;tr|F8J3D1|F8J3D1_HALLA Perlucin B protei…	sp|P82596|PLC_HALLA Perlucin OS=Haliotis laevigata PE=1 SV=3	32	50	no	no	4	4.1156e-06	96.379	1335500			1
YLLMDYMDMKPLPLPGSPQSQMNPSTQLMILSDK	VVGNPVLKYLLMDYMD	QLMILSDKGRRFQAGR	K	Y	L	D	K	G	34	1	3881.88	Haliotis_sp_CLC_39_c0_g1_i1	Haliotis_sp_CLC_39_c0_g1_i1	115	148	yes	yes	4	1.1638e-11	82.988	23596000	105;106;107;108;109		3
YLVSGDR	VYDGVNDRYLVSGDRS	RYLVSGDRSNNKFVGT	R	Y	L	D	R	S	7	0	808.408	Haliotis_sp_Tri_31898_c0_g1_i1;Haliotis_sp_idb_24481_c0_g1_i1;Haliotis_sp_Tri_31894_c0_g1_i1	Haliotis_sp_Tri_31898_c0_g1_i1	56	62	yes	no	2	3.8938e-07	132.09	0			1
YNSSSASVIDR	UWGSTRARYNSSSASV	SSASVIDRCQUHQLML	R	Y	N	D	R	C	11	0	1197.56	comp179351_c0_seq1_2 len=752 path=[1:0-751]	comp179351_c0_seq1_2 len=752 path=[1:0-751]	226	236	yes	yes	2	0.0069388	86.344	4718800		9	1
YPLGTTCSTSR	IVTAESARYPLGTTCS	GTTCSTSRDCGTGSCC	R	Y	P	S	R	D	11	0	1241.57	Haliotis_sp_Tri_3731_c0_g1_i1	Haliotis_sp_Tri_3731_c0_g1_i1	33	43	yes	yes	2	0.011701	130.01	73743000			3
YPNPDPAQTAQMVAEYDVLQK	NRLLTHFKYPNPDPAQ	AEYDVLQKNLKAAKRA	K	Y	P	Q	K	N	21	0	2377.13	Haliotis_sp_idb_32602_c0_g1_i1;Haliotis_sp_idb_32603_c0_g1_i1;comp118790_c0_seq1_1 len=1114 path=[1:0-1113];Haliotis_sp_idb_32598_c0_g1_i1	Haliotis_sp_idb_32602_c0_g1_i1	676	696	yes	no	2;3;4	1.2473e-22	158.44	1143200000	179		23
YSYQQSVSSFHPVQQEK	QGDPSGTKYSYQQSVS	FHPVQQEKQQHVQQAM	K	Y	S	E	K	Q	17	0	2040.95	Haliotis_sp_idb_12174_c0_g1_i1;Haliotis_sp_CLC_8754_c0_g1_i1	Haliotis_sp_idb_12174_c0_g1_i1	686	702	yes	no	3	9.7726e-06	116.06	75694000			3
YTTHGTVFNQENTALK	RTGTRPDRYTTHGTVF	NQENTALKSAFVDAPL	R	Y	T	L	K	S	16	0	1822.88	Haliotis_sp_idb_12174_c0_g1_i1;Haliotis_sp_CLC_8754_c0_g1_i1	Haliotis_sp_idb_12174_c0_g1_i1	609	624	yes	no	3	3.1798e-07	129.38	104520000			4
