# Supplementary material for: In-depth proteomic analyses of Haliotis laevigata (greenlip abalone) nacre and prismatic organic shell matrix
Source: Proteome Sci. 2018 Jun 15;16:11. doi: 10.1186/s12953-018-0139-3 (PMC6003135; doi:10.1186/s12953-018-0139-3)
Supplement: Supplementary file 26 — Peptides, prismatic layer acid-soluble, protocol B. See legend to Additional file 17. (XLSX 116 kb) [file 12953_2018_139_MOESM26_ESM.xlsx]

## Sheet: Haliotis_prism_soluble_B_peptid
Sequence	N-term cleavage window	C-term cleavage window	Amino acid before	First amino acid	Second amino acid	Second last amino acid	Last amino acid	Amino acid after	Length	Missed cleavages	Mass	Proteins	Leading razor protein	Start position	End position	Unique (Groups)	Unique (Proteins)	Charges	PEP	Score	Intensity	Oxidation (M) site IDs	Phospho (STY) site IDs	MS/MS Count
AAAPQGTLQEK	HSASPLPKAAAPQGTL	PQGTLQEKTNPEIHAA	K	A	A	E	K	T	11	0	1112.58	Haliotis_sp_Tri_18127_c0_g1_i1	Haliotis_sp_Tri_18127_c0_g1_i1	312	322	yes	yes	2	0.002197	118.28	5946300			1
AAAVSSSPMPGGSSSASQLSVGNTALNSR	KNLKAAKRAAAVSSSP	GNTALNSRKALSSMNN	R	A	A	S	R	K	29	0	2690.29	Haliotis_sp_idb_32603_c0_g1_i1;Haliotis_sp_idb_32602_c0_g1_i1;Haliotis_sp_idb_32598_c0_g1_i1;comp118790_c0_seq1_1 len=1114 path=[1:0-1113]	Haliotis_sp_idb_32603_c0_g1_i1	704	732	yes	no	2;3;4	1.3085e-42	147.17	196040000	127		11
AAVPSGASTGIYEALELR	YTAKGLFRAAVPSGAS	IYEALELRDNDKTRFM	R	A	A	L	R	D	18	0	1803.94	comp80185_c0_seq1_5 len=1716 path=[1:0-517 519:518-558 3443:559-568 570:569-864 866:865-889 891:890-1715]	comp80185_c0_seq1_5 len=1716 path=[1:0-517 519:518-558 3443:559-568 570:569-864 866:865-889 891:890-1715]	66	83	yes	yes	2;3	7.571e-08	98.062	8281900			8
AAVVAAAGPNPPVPGPAAGALVPK	PQVPASPKAAVVAAAG	AAGALVPKIPAVVTQF	K	A	A	P	K	I	24	0	2091.18	Haliotis_sp_idb_20008_c0_g1_i1	Haliotis_sp_idb_20008_c0_g1_i1	124	147	yes	yes	2;3	3.7206e-07	73.294	33294000			5
ADAVAAAAENAER	TSSLGSARADAVAAAA	AAAENAERQAEAINEA	R	A	D	E	R	Q	13	0	1257.59	Haliotis_sp_idb_47306_c0_g1_i1	Haliotis_sp_idb_47306_c0_g1_i1	122	134	yes	yes	2;3	6.4888e-06	128.54	30779000			7
ADGVPASPLTMTVPR	ADTEEAGRADGVPASP	PLTMTVPRGHQSLYNR	R	A	D	P	R	G	15	0	1510.78	Haliotis_sp_idb_12176_c0_g1_i1	Haliotis_sp_idb_12176_c0_g1_i1	174	188	no	no	2;3	2.3062e-05	94.532	30890000	97		4
ADQLTEEQIAEFK	________________	EEQIAEFKEAFSLFDK	M	A	D	F	K	E	13	0	1520.74	tr|B3SND3|B3SND3_HALDV Calmodulin OS=Haliotis diversicolor GN=CaM PE=2 SV=1;Haliotis_sp_Tri_60708_c0_g1_i1;Haliotis_sp_Tri_60705_c0_g1_i1;Haliotis_sp_CLC_2357_c0_g1_i1;Haliotis_sp_CLC_2356_c0_g1_i1	tr|B3SND3|B3SND3_HALDV Calmodulin OS=Haliotis diversicolor GN=CaM PE=2 SV=1	2	14	yes	no	2	0.00015803	102.52	6313000			4
AEEDEFSLAK	AQANAKSKAEEDEFSL	EDEFSLAKTAADSLVH	K	A	E	A	K	T	10	0	1137.52	Haliotis_sp_CLC_303_c0_g1_i1;Haliotis_sp_Tri_125184_c0_g1_i1	Haliotis_sp_CLC_303_c0_g1_i1	136	145	yes	no	2	0.037844	62.466	3647500			0
AFSAKRGYSIR	SCFFISRRAFSAKRGY	AKRGYSIRLRPSVLTD	R	A	F	I	R	L	11	2	1254.68	comp49491_c0_seq1_6 len=1314 path=[1292:0-1313];comp101868_c0_seq4_6 len=2825 path=[2803:0-14 2818:15-15 2819:16-40 2844:41-64 2868:65-94 2898:95-109 2913:110-133 2937:134-185 2989:186-208 3012:209-227 3031:228-251 3055:252-319 3123:320-361 3165:362-383 3187:384-407 3211:408-476 3280:477-500 3304:501-530 3334:531-554 3358:555-595 3399:596-619 3423:620-655 3459:656-679 3483:680-795 3599:796-856 36…	comp49491_c0_seq1_6 len=1314 path=[1292:0-1313]	412	422	yes	no	2	0.018554	64.82	77132000		0	1
AGFAGDDAPR	DNGSGMCKAGFAGDDA	FAGDDAPRAVFPSIVG	K	A	G	P	R	A	10	0	975.441	tr|B3TK83|B3TK83_HALDV Beta-actin 2 OS=Haliotis diversicolor PE=2 SV=1;tr|Q6U1K1|Q6U1K1_HALDH Actin OS=Haliotis discus hannai PE=2 SV=1;tr|Q256S1|Q256S1_HALTU Actin OS=Haliotis tuberculata GN=actin PE=2 SV=1;tr|B3SNT2|B3SNT2_HALDV Actin OS=Haliotis diversicolor PE=2 SV=1;Haliotis_sp_Tri_131427_c0_g1_i1;comp103470_c1_seq20_6 len=1319 path=[18001:0-239 25907:240-242 1593:243-278 25943:279-283 25948…	tr|B3TK83|B3TK83_HALDV Beta-actin 2 OS=Haliotis diversicolor PE=2 SV=1	19	28	yes	no	2	0.00978	101.97	4038800			1
AHTNAGMFIMSVGHVEYAMFCPR	CFCYCPHKAHTNAGMF	EYAMFCPRGLVWTQAK	K	A	H	P	R	G	23	0	2625.17	comp188351_c0_seq1_6 len=718 path=[1:0-717];Haliotis_sp_idb_42414_c0_g1_i1	comp188351_c0_seq1_6 len=718 path=[1:0-717]	91	113	yes	no	4	4.9032e-08	87.319	1815900	6;7;8		1
AINYEIMQTTR	VYGDRLQKAINYEIMQ	YEIMQTTRMSLPG___	K	A	I	T	R	M	11	0	1338.66	Haliotis_sp_Tri_1743_c0_g1_i1;comp89145_c0_seq2_3 len=654 path=[1328:0-27 1356:28-167 1496:168-194 1523:195-206 1535:207-257 1586:258-313 1642:314-316 1645:317-321 1650:322-401 1730:402-455 1784:456-496 1825:497-511 1840:512-583 1912:584-595 1924:596-618 1947:619-653]	Haliotis_sp_Tri_1743_c0_g1_i1	234	244	yes	no	2	0.011738	93.345	28165000	164		2
ALPVTVPAQSEPTAR	GAIPSKSRALPVTVPA	AQSEPTARSSIKLTRP	R	A	L	A	R	S	15	0	1535.83	Haliotis_sp_CLC_73_c0_g1_i1	Haliotis_sp_CLC_73_c0_g1_i1	521	535	yes	yes	2	0.0069331	74.296	3345100			1
ALYFIVYDGVNDR	VNSTTTMRALYFIVYD	VYDGVNDRYLVSGDRS	R	A	L	D	R	Y	13	0	1543.77	Haliotis_sp_Tri_31898_c0_g1_i1;Haliotis_sp_idb_24481_c0_g1_i1	Haliotis_sp_Tri_31898_c0_g1_i1	43	55	no	no	2	0.02445	71.879	2665500			1
ALYVIIYDGVNQR	VNSTTTLRALYVIIYD	IYDGVNQRYLITGDRS	R	A	L	Q	R	Y	13	0	1522.81	Haliotis_sp_Tri_31892_c0_g1_i1;comp22593_c0_seq1_3 len=735 path=[1:0-734];Haliotis_sp_CLC_1876_c0_g1_i1	Haliotis_sp_Tri_31892_c0_g1_i1	43	55	yes	no	2;3	7.6464e-07	138.99	12702000			11
ANINVVLEPEAK	EPAPTVVRANINVVLE	VVLEPEAKSALILSGA	R	A	N	A	K	S	12	0	1295.71	Haliotis_sp_idb_17014_c0_g1_i1	Haliotis_sp_idb_17014_c0_g1_i1	30	41	yes	yes	2;3	0.00052257	106.79	1086400000			20
ANQLLQSPLADVLSR	VVALGGSRANQLLQSP	PLADVLSRNVPVYFTT	R	A	N	S	R	N	15	0	1623.89	Haliotis_sp_idb_18725_c0_g1_i1	Haliotis_sp_idb_18725_c0_g1_i1	466	480	yes	yes	2;3	2.6246e-09	141.85	259060000			12
ANSINNLAGR	ASASASARANSINNLA	SINNLAGRLSSLVDAS	R	A	N	G	R	L	10	0	1028.54	Haliotis_sp_Tri_107535_c0_g1_i1;Haliotis_sp_CLC_21_c0_g1_i1	Haliotis_sp_Tri_107535_c0_g1_i1	30	39	yes	no	2	0.00022766	150.27	62640000			5
ANVNINSVEPVK	AQVDPEIKANVNINSV	INSVEPVKGAQAETNL	K	A	N	V	K	G	12	0	1282.69	Haliotis_sp_idb_43368_c0_g1_i1	Haliotis_sp_idb_43368_c0_g1_i1	83	94	yes	yes	2	0.00038726	129.74	35212000			5
APLPSHLSQNEVSSDK	IIPVQLARAPLPSHLS	QNEVSSDKSVVGEKAS	R	A	P	D	K	S	16	0	1707.84	Haliotis_sp_idb_36583_c0_g1_i1	Haliotis_sp_idb_36583_c0_g1_i1	251	266	yes	yes	2;3	2.8129e-38	205.45	1287900000			16
APLPSHLSQNEVSSDKSVVGEK	IIPVQLARAPLPSHLS	DKSVVGEKASASSGSG	R	A	P	E	K	A	22	1	2307.17	Haliotis_sp_idb_36583_c0_g1_i1	Haliotis_sp_idb_36583_c0_g1_i1	251	272	yes	yes	3;4	9.4166e-21	127.01	11133000			3
APTAAVAPTVAPATGAQSLPIYRPR	SGPAASAKAPTAAVAP	SLPIYRPRQPATKPAV	K	A	P	P	R	Q	25	1	2475.36	Haliotis_sp_idb_14094_c0_g1_i1;Haliotis_sp_idb_14082_c0_g1_i1;Haliotis_sp_idb_14091_c0_g1_i1;comp85564_c0_seq1_5 len=727 path=[705:0-332 1640:333-341 1047:342-407 1113:408-408 1114:409-430 2057:431-624 1560:625-633 1339:634-726]	Haliotis_sp_idb_14094_c0_g1_i1	31	55	yes	no	3;4	1.3999e-20	114.63	55466000			9
APTSGPPAGVDPSK	PYGTQGIRAPTSGPPA	PAGVDPSKIRYFGQQT	R	A	P	S	K	I	14	0	1279.64	Haliotis_sp_idb_17014_c0_g1_i1;Haliotis_sp_idb_17016_c0_g1_i1;Haliotis_sp_Tri_15512_c0_g1_i1	Haliotis_sp_idb_17014_c0_g1_i1	483	496	yes	no	2	3.0152e-05	120.21	6659800			3
ASIHSTASQISSSK	SSSSTNQRASIHSTAS	ASQISSSKQTAHASKT	R	A	S	S	K	Q	14	0	1402.71	Haliotis_sp_idb_44689_c0_g1_i1;Haliotis_sp_idb_44690_c0_g1_i1;Haliotis_sp_Tri_6755_c0_g1_i1	Haliotis_sp_idb_44689_c0_g1_i1	288	301	yes	no	2;3	3.2538e-36	215.87	981940000			36
ASIHSTASQISSSKQTAHASK	SSSSTNQRASIHSTAS	KQTAHASKTDTSAVNG	R	A	S	S	K	T	21	1	2126.07	Haliotis_sp_idb_44689_c0_g1_i1;Haliotis_sp_idb_44690_c0_g1_i1;Haliotis_sp_Tri_6755_c0_g1_i1	Haliotis_sp_idb_44689_c0_g1_i1	288	308	yes	no	4	5.8936e-10	94.45	757230			1
ASVEASAQSSR	AKAQAEARASVEASAQ	EASAQSSRNTTGAPMQ	R	A	S	S	R	N	11	0	1091.52	Haliotis_sp_CLC_303_c0_g1_i1	Haliotis_sp_CLC_303_c0_g1_i1	312	322	yes	yes	2	0.003396	108.35	1686800			2
ATAVMPDGQFK	GYPAPNFKATAVMPDG	VMPDGQFKDISLSEYK	K	A	T	F	K	D	11	0	1163.56	comp51700_c0_seq3_3 len=645 path=[1:0-572 574:573-644]	comp51700_c0_seq3_3 len=645 path=[1:0-572 574:573-644]	33	43	yes	yes	2	0.0051041	109.16	2652500	15		1
ATPSVAATANIGSGSGSTGPTAVPETASTTSAK	TSSTTSAKATPSVAAT	TASTTSAKATPSVAAT	K	A	T	A	K	A	33	0	2946.44	Haliotis_sp_idb_27866_c0_g1_i1	Haliotis_sp_idb_27866_c0_g1_i1	109	141	yes	yes	3	3.6886e-25	101.85	271880000			5
AVFPSIVGRPR	FAGDDAPRAVFPSIVG	PSIVGRPRHQGVMVGM	R	A	V	P	R	H	11	1	1197.7	tr|B3TK83|B3TK83_HALDV Beta-actin 2 OS=Haliotis diversicolor PE=2 SV=1;tr|Q6U1K1|Q6U1K1_HALDH Actin OS=Haliotis discus hannai PE=2 SV=1;tr|Q256S1|Q256S1_HALTU Actin OS=Haliotis tuberculata GN=actin PE=2 SV=1;tr|B3SNT2|B3SNT2_HALDV Actin OS=Haliotis diversicolor PE=2 SV=1;Haliotis_sp_Tri_131427_c0_g1_i1;comp103470_c1_seq20_6 len=1319 path=[18001:0-239 25907:240-242 1593:243-278 25943:279-283 25948…	tr|B3TK83|B3TK83_HALDV Beta-actin 2 OS=Haliotis diversicolor PE=2 SV=1	29	39	yes	no	2;3	0.00034875	125.97	8743300			4
AVLSGSVETCPYELVLAVLK	NMTVERARAVLSGSVE	ELVLAVLKLDEYNASS	R	A	V	L	K	L	20	0	2147.15	Haliotis_sp_idb_7598_c0_g1_i1;Haliotis_sp_Tri_114598_c0_g1_i1	Haliotis_sp_idb_7598_c0_g1_i1	1086	1105	yes	no	2;3	3.4003e-23	152.32	516540000			10
AVQRREATEK	ELRDEVEKAVQRREAT	QRREATEKAFIEETIE	K	A	V	E	K	A	10	2	1186.64	Haliotis_sp_Tri_63872_c0_g1_i1;Haliotis_sp_idb_34340_c0_g1_i1;comp101712_c0_seq2_3 len=1233 path=[1813:0-43 1857:44-297 2111:298-365 2179:366-373 2187:374-406 4494:407-429 9290:430-439 9300:440-458 2272:459-462 2276:463-474 2288:475-536 2350:537-713 9416:714-715 2529:716-721 2535:722-762 9441:763-788 2602:789-789 2603:790-819 9465:820-820 9466:821-891 9519:892-914 2728:915-952 2766:953-954 2768:9…	Haliotis_sp_Tri_63872_c0_g1_i1	42	51	yes	no	2	0.029894	64.654	3859600		7	1
CEFTDCTCYCIDDLTK	SHSCIGNRCEFTDCTC	YCIDDLTKSVLEPGEA	R	C	E	T	K	S	16	0	2099.79	Haliotis_sp_idb_18725_c0_g1_i1	Haliotis_sp_idb_18725_c0_g1_i1	552	567	yes	yes	2;3	7.049e-06	92.38	12414000			5
CMCDNPPTKPSEPDAIK	GLVWTQAKCMCDNPPT	PSEPDAIKDLPIFSSG	K	C	M	I	K	D	17	1	1958.85	comp188351_c0_seq1_6 len=718 path=[1:0-717];Haliotis_sp_idb_42414_c0_g1_i1	comp188351_c0_seq1_6 len=718 path=[1:0-717]	122	138	yes	no	3	5.3373e-08	101.53	4992700	9		1
CPLELGQPCGSLTQR	APCGCCPKCPLELGQP	PCGSLTQRCQFDLWCF	K	C	P	Q	R	C	15	0	1714.81	comp70759_c0_seq1_2 len=449 path=[1:0-87 89:88-101 103:102-218 220:219-370 372:371-448]	comp70759_c0_seq1_2 len=449 path=[1:0-87 89:88-101 103:102-218 220:219-370 372:371-448]	66	80	yes	yes	2;3	2.6514e-08	136.81	241900000			14
DAGTIAGLNVLR	DSQRQATKDAGTIAGL	IAGLNVLRIINEPTAA	K	D	A	L	R	I	12	0	1198.67	comp79549_c0_seq1_2 len=2081 path=[4331:0-15 2061:16-1969 4016:1970-2008 4058:2009-2080];comp145818_c0_seq1_2 len=1024 path=[1002:0-1023];Haliotis_sp_idb_37000_c0_g1_i1;comp106854_c0_seq4_3 len=3390 path=[3371:0-258 3630:259-359 3731:360-403 13182:404-411 13190:412-412 13191:413-430 3802:431-482 3854:483-515 3887:516-539 13252:540-556 13269:557-579 3951:580-581 3953:582-606 13312:607-655 13362:65…	comp79549_c0_seq1_2 len=2081 path=[4331:0-15 2061:16-1969 4016:1970-2008 4058:2009-2080]	180	191	yes	no	2	0.026262	66.267	1900800			0
DAQPLASNVLR	ELCGKTRRDAQPLASN	PLASNVLRMTYLTEIP	R	D	A	L	R	M	11	0	1182.64	Haliotis_sp_idb_2814_c0_g1_i1	Haliotis_sp_idb_2814_c0_g1_i1	411	421	yes	yes	2	0.016518	87.667	13821000			2
DATNVGDEGGFAPNILENK	VIKEKYGKDATNVGDE	APNILENKEALELLKT	K	D	A	N	K	E	19	0	1959.92	comp80185_c0_seq1_5 len=1716 path=[1:0-517 519:518-558 3443:559-568 570:569-864 866:865-889 891:890-1715]	comp80185_c0_seq1_5 len=1716 path=[1:0-517 519:518-558 3443:559-568 570:569-864 866:865-889 891:890-1715]	236	254	yes	yes	2	9.8559e-06	86.213	7115800			5
DDGDYQHCTDCYK	CVNSCTGKDDGDYQHC	QHCTDCYKFVACSSGI	K	D	D	Y	K	F	13	0	1675.59	Haliotis_sp_idb_54309_c0_g1_i1;comp22563_c0_seq1_3 len=1128 path=[1106:0-1127]	Haliotis_sp_idb_54309_c0_g1_i1	322	334	no	no	3	4.9746e-06	129.54	3476100			4
DIAPNPEAGVGSNVIANSVSGVR	NIGVTATRDIAPNPEA	ANSVSGVRTNTLISYT	R	D	I	V	R	T	23	0	2222.13	Haliotis_sp_idb_27866_c0_g1_i1	Haliotis_sp_idb_27866_c0_g1_i1	21	43	yes	yes	2;3	2.6986e-27	141.45	5008600000			36
DIIVITTGASPDALKK	TVSLPGPKDIIVITTG	ASPDALKKDNSVVTPS	K	D	I	K	K	D	16	1	1640.93	comp46614_c0_seq1_4 len=554 path=[1:0-553];Haliotis_sp_Tri_23502_c0_g1_i1	comp46614_c0_seq1_4 len=554 path=[1:0-553]	74	89	yes	no	2	0.0039557	67.646	2570200			1
DILEPMFER	ATLEPGAKDILEPMFE	ILEPMFERREDISKYT	K	D	I	E	R	R	9	0	1148.55	Haliotis_sp_idb_32603_c0_g1_i1;Haliotis_sp_idb_32602_c0_g1_i1;comp118790_c0_seq1_1 len=1114 path=[1:0-1113]	Haliotis_sp_idb_32603_c0_g1_i1	803	811	yes	no	3	0.026555	60.398	810070			1
DITGFNADNTIVVGSLYKPENTK	PDKTSIVKDITGFNAD	LYKPENTKTGGDSVVT	K	D	I	T	K	T	23	1	2495.25	Haliotis_sp_idb_36583_c0_g1_i1	Haliotis_sp_idb_36583_c0_g1_i1	157	179	yes	yes	3	1.4068e-25	132.65	20561000			4
DITVFDIPPYC	NDFYPGIRDITVFDIP	VFDIPPYC________	R	D	I	Y	C	-	11	0	1338.62	Haliotis_sp_Tri_31892_c0_g1_i1;comp22593_c0_seq1_3 len=735 path=[1:0-734];Haliotis_sp_Tri_31897_c0_g1_i1;Haliotis_sp_idb_16846_c0_g1_i1;Haliotis_sp_Tri_31898_c0_g1_i1;Haliotis_sp_idb_24481_c0_g1_i1;Haliotis_sp_CLC_160_c0_g1_i1	Haliotis_sp_Tri_31898_c0_g1_i1	188	198	no	no	2	0.010152	93.649	2692400			1
DLYANTVLSGGTTMYPGIADR	KCDVDIRKDLYANTVL	MYPGIADRMQKEITAL	K	D	L	D	R	M	21	0	2214.06	tr|B3TK83|B3TK83_HALDV Beta-actin 2 OS=Haliotis diversicolor PE=2 SV=1;tr|Q6U1K1|Q6U1K1_HALDH Actin OS=Haliotis discus hannai PE=2 SV=1;tr|Q256S1|Q256S1_HALTU Actin OS=Haliotis tuberculata GN=actin PE=2 SV=1;tr|B3SNT2|B3SNT2_HALDV Actin OS=Haliotis diversicolor PE=2 SV=1;Haliotis_sp_Tri_131427_c0_g1_i1;comp103470_c1_seq20_6 len=1319 path=[18001:0-239 25907:240-242 1593:243-278 25943:279-283 25948…	tr|B3TK83|B3TK83_HALDV Beta-actin 2 OS=Haliotis diversicolor PE=2 SV=1	292	312	yes	no	3	4.3953e-10	93.583	2222200	1		1
DNSVVTPSETLSFDDK	ASPDALKKDNSVVTPS	ETLSFDDKTVYVYRDA	K	D	N	D	K	T	16	0	1752.81	comp46614_c0_seq1_4 len=554 path=[1:0-553];Haliotis_sp_Tri_23502_c0_g1_i1	comp46614_c0_seq1_4 len=554 path=[1:0-553]	90	105	yes	no	2	0.0045418	70.783	1066900			1
DPAYNLTPLSSATSSSSSTNQR	SMMPNVNKDPAYNLTP	SSSSTNQRASIHSTAS	K	D	P	Q	R	A	22	0	2283.06	Haliotis_sp_idb_44689_c0_g1_i1;Haliotis_sp_idb_44690_c0_g1_i1;Haliotis_sp_Tri_6755_c0_g1_i1	Haliotis_sp_idb_44689_c0_g1_i1	266	287	yes	no	2;3	1.4054e-23	147.67	23214000			7
DPGNCYGYFLK	HDVCLLPKDPGNCYGY	NCYGYFLKYYFNSRTC	K	D	P	L	K	Y	11	0	1332.58	Haliotis_sp_CLC_148_c0_g1_i1	Haliotis_sp_CLC_148_c0_g1_i1	31	41	yes	yes	2	0.028472	79.659	687090			1
DPGPCDADVPR	GVLCSLPRDPGPCDAD	PCDADVPRWWYNKRTN	R	D	P	P	R	W	11	0	1197.51	Haliotis_sp_CLC_148_c0_g1_i1;Haliotis_sp_Tri_94747_c0_g1_i1	Haliotis_sp_CLC_148_c0_g1_i1	87	97	yes	no	2	0.02051	84.479	516390			1
DSLHANLQQR	LHANLQQRDSLHANLQ	LHANLQQR________	R	D	S	Q	R	-	10	0	1180.59	sp|P82596|PLC_HALLA Perlucin OS=Haliotis laevigata PE=1 SV=3;Haliotis_sp_Tri_110681_c0_g1_i1;tr|F8J3D2|F8J3D2_HALLA Perlucin C protein OS=Haliotis laevigata GN=perlucin C PE=2 SV=1;tr|F8J3D1|F8J3D1_HALLA Perlucin B protein OS=Haliotis laevigata GN=perlucin B PE=2 SV=1	sp|P82596|PLC_HALLA Perlucin OS=Haliotis laevigata PE=1 SV=3	146	155	yes	no	2;3	2.8836e-09	177.06	24639000			9
DVSGANVDNVIHPGIVLK	TDKNNNLKDVSGANVD	IHPGIVLKDVKQGKYE	K	D	V	L	K	D	18	0	1845.99	Haliotis_sp_idb_44689_c0_g1_i1;Haliotis_sp_idb_44690_c0_g1_i1;Haliotis_sp_Tri_29190_c0_g1_i1	Haliotis_sp_idb_44689_c0_g1_i1	572	589	yes	no	2;3;4	1.1039e-12	117.18	1239000000			23
EAFDQSHQLFDAQIQNMDR	TVVSSSYKEAFDQSHQ	AQIQNMDRLQLLAQGN	K	E	A	D	R	L	19	0	2292.02	Haliotis_sp_Tri_45070_c0_g1_i1	Haliotis_sp_Tri_45070_c0_g1_i1	773	791	yes	yes	3	4.2456e-52	214.81	14031000	168		3
EAFSLFDKDGDGTITTK	EEQIAEFKEAFSLFDK	GDGTITTKELGTVMRS	K	E	A	T	K	E	17	1	1843.88	comp31935_c0_seq1_4 len=586 path=[564:0-303 868:304-585];comp144616_c0_seq1_6 len=1476 path=[1454:0-1475];comp201817_c0_seq1_1 len=205 path=[183:0-204];comp174986_c0_seq1_2 len=262 path=[240:0-261];comp31935_c0_seq2_5 len=377 path=[1127:0-94 868:95-376];comp97214_c1_seq13_2 len=390 path=[2855:0-215 3071:216-288 16718:289-309 863:310-389];Haliotis_sp_CLC_2355_c0_g1_i1;comp68174_c0_seq1_5 len=483 p…	tr|B3SND3|B3SND3_HALDV Calmodulin OS=Haliotis diversicolor GN=CaM PE=2 SV=1	24	40	no	no	3	3.6071e-08	105.9	6721400			4
EDLVDQATDALEDR	LEDIAEAREDLVDQAT	ATDALEDRLDGIDDQA	R	E	D	D	R	L	14	0	1588.72	Haliotis_sp_idb_22086_c0_g1_i1;Haliotis_sp_Tri_23060_c0_g1_i1;Haliotis_sp_Tri_23058_c0_g1_i1;Haliotis_sp_idb_22087_c0_g1_i1	Haliotis_sp_idb_22086_c0_g1_i1	261	274	yes	no	2	4.9273e-09	153.39	1350200			1
EGGEYEADEGLQPSGSELRPYK	TNISMYGREGGEYEAD	GSELRPYKVHNMSSMA	R	E	G	Y	K	V	22	1	2410.09	comp50852_c0_seq1_6 len=986 path=[964:0-654 1619:655-985];Haliotis_sp_Tri_7610_c0_g1_i1	comp50852_c0_seq1_6 len=986 path=[964:0-654 1619:655-985]	54	75	yes	no	3	6.901e-26	152.13	4593100			1
EGTTTVQVAGR	SGVASAEKEGTTTVQV	TTVQVAGRTSTGTEQT	K	E	G	G	R	T	11	0	1117.57	Haliotis_sp_idb_23862_c0_g1_i1	Haliotis_sp_idb_23862_c0_g1_i1	280	290	no	no	2	1.6759e-08	121.41	429680000			11
EHALLAYTLGVK	ISKNGQTREHALLAYT	LAYTLGVKQLIVGVNK	R	E	H	V	K	Q	12	0	1313.73	comp48128_c0_seq1_4 len=1730 path=[1:0-117 119:118-1729];tr|Q45Y88|Q45Y88_HALRU Elongation factor 1-alpha (Fragment) OS=Haliotis rufescens PE=2 SV=1;Haliotis_sp_idb_34797_c0_g1_i1;tr|D1H0L8|D1H0L8_HALTU Elongation factor 1-alpha OS=Haliotis tuberculata GN=ef1a PE=2 SV=1;Haliotis_sp_idb_14508_c0_g1_i1;comp86258_c0_seq3_4 len=1642 path=[1:0-745 747:746-1147 1149:1148-1463 1465:1464-1641];comp94822_…	comp48128_c0_seq1_4 len=1730 path=[1:0-117 119:118-1729]	153	164	yes	no	2;3	0.010909	73.881	435640			2
EIVPVKTVENSVNAK	DQTPVAIKEIVPVKTV	VENSVNAKLSHPIEPR	K	E	I	A	K	L	15	1	1625.9	Haliotis_sp_idb_27355_c0_g1_i1;comp30184_c0_seq1_4 len=604 path=[582:0-603]	Haliotis_sp_idb_27355_c0_g1_i1	504	518	yes	no	3	1.8454e-05	98.676	837150			2
EMIEVMVPYTLSVK	NVPVGTSREMIEVMVP	VPYTLSVKFQALKAGE	R	E	M	V	K	F	14	0	1637.84	comp102137_c1_seq2_2 len=1929 path=[6723:0-162 6886:163-313 7037:314-692 22440:693-698 7422:699-711 22452:712-1401 8125:1402-1531 23109:1532-1532 17850:1533-1928];comp102137_c1_seq18_3 len=1957 path=[22797:0-6 6566:7-38 6598:39-49 22851:50-60 22862:61-61 22863:62-71 12277:72-1072 13278:1073-1078 13284:1079-1429 8125:1430-1559 23109:1560-1560 17850:1561-1956];comp102137_c1_seq31_2 len=2556 path=[6…	comp102137_c1_seq2_2 len=1929 path=[6723:0-162 6886:163-313 7037:314-692 22440:693-698 7422:699-711 22452:712-1401 8125:1402-1531 23109:1532-1532 17850:1533-1928]	487	500	yes	no	2	0.014158	61.11	18005000		1;8	1
ENLHMADMMDAPDFQR	PDNRLSWRENLHMADM	MDAPDFQRDAFIRNVL	R	E	N	Q	R	D	16	0	1919.8	Haliotis_sp_idb_26567_c0_g1_i1;Haliotis_sp_idb_26568_c0_g1_i1	Haliotis_sp_idb_26567_c0_g1_i1	1044	1059	yes	no	3	2.9716e-10	121.82	12408000	109;110;111		6
EQNTCPFNTDCYQGAVCCIR	SGYEISCREQNTCPFN	QGAVCCIRVSGINSPA	R	E	Q	I	R	V	20	0	2492	Haliotis_sp_idb_288_c0_g1_i1;Haliotis_sp_Tri_116352_c0_g1_i1	Haliotis_sp_idb_288_c0_g1_i1	53	72	yes	no	3	1.3301e-07	86.213	5028200			2
EQQQIQQSAYPSSSMHQGQQQIQQSMAPSNPK	PKPMPPQREQQQIQQS	SMAPSNPKQQVQQQIQ	R	E	Q	P	K	Q	32	0	3598.65	Haliotis_sp_Tri_93282_c0_g1_i1	Haliotis_sp_Tri_93282_c0_g1_i1	23	54	yes	yes	4	4.9508e-38	127.89	19545000	169;170		2
ESMNVYQSNQPSSNSQPFNQPQINPQPMK	MHSQLSGKESMNVYQS	QINPQPMKQQQTNSQP	K	E	S	M	K	Q	29	0	3318.5	Haliotis_sp_idb_26567_c0_g1_i1;Haliotis_sp_idb_26568_c0_g1_i1	Haliotis_sp_idb_26567_c0_g1_i1	634	662	yes	no	3	4.8224e-07	66.925	8863600	112;113		1
ESTLHLVLR	LSDYNIQKESTLHLVL	STLHLVLRLRGGMQIF	K	E	S	L	R	L	9	0	1066.61	comp85993_c0_seq3_1 len=269 path=[1:0-25 2598:26-29 1290:30-56 1317:57-133 3005:134-185 3038:186-199 2517:200-215 1475:216-235 3070:236-245 3080:246-268];comp64346_c0_seq4_6 len=435 path=[457:0-206 227:207-227 970:228-434];comp64346_c0_seq2_6 len=435 path=[974:0-206 973:207-227 970:228-434];comp64346_c0_seq1_6 len=435 path=[457:0-206 922:207-227 971:228-434];comp85993_c0_seq1_3 len=458 path=[2343…	comp85993_c0_seq3_1 len=269 path=[1:0-25 2598:26-29 1290:30-56 1317:57-133 3005:134-185 3038:186-199 2517:200-215 1475:216-235 3070:236-245 3080:246-268]	17	25	yes	no	2;3	6.4096e-05	163.15	15464000			6
EVCSSGCQCAPGLICYTPITGACCPSDR	KPGSAQLKEVCSSGCQ	GACCPSDRCETQEYVD	K	E	V	D	R	C	28	0	3175.3	comp92088_c0_seq1_4 len=674 path=[1:0-31 33:32-76 2470:77-121 123:122-145 2497:146-154 2506:155-188 190:189-256 258:257-272 2583:273-294 296:295-328 2621:329-339 341:340-350 352:351-447 2654:448-448 450:449-468 470:469-525 2678:526-531 2684:532-673]	comp92088_c0_seq1_4 len=674 path=[1:0-31 33:32-76 2470:77-121 123:122-145 2497:146-154 2506:155-188 190:189-256 258:257-272 2583:273-294 296:295-328 2621:329-339 341:340-350 352:351-447 2654:448-448 450:449-468 470:469-525 2678:526-531 2684:532-673]	163	190	yes	yes	3	9.6434e-07	67.367	2867300			1
EYITTKLLVTLK	RMIVNNTREYITTKLL	TKLLVTLKYTTTTLIN	R	E	Y	L	K	Y	12	1	1420.85	comp103489_c0_seq1_1 len=2351 path=[1:0-690 692:691-692 694:693-738 7515:739-752 7529:753-754 756:755-757 759:758-1021 4856:1022-1039 1041:1040-1086 1088:1087-1088 1090:1089-1122 1124:1123-1163 1165:1164-1407 7767:1408-1421 1423:1422-1564 1566:1565-1602 7865:1603-1629 1631:1630-1684 1686:1685-1692 1694:1693-1740 1742:1741-1755 1757:1756-1849 1851:1850-1865 7967:1866-1881 1884:1882-1905 1908:1906-…	comp103489_c0_seq1_1 len=2351 path=[1:0-690 692:691-692 694:693-738 7515:739-752 7529:753-754 756:755-757 759:758-1021 4856:1022-1039 1041:1040-1086 1088:1087-1088 1090:1089-1122 1124:1123-1163 1165:1164-1407 7767:1408-1421 1423:1422-1564 1566:1565-1602 7865:1603-1629 1631:1630-1684 1686:1685-1692 1694:1693-1740 1742:1741-1755 1757:1756-1849 1851:1850-1865 7967:1866-1881 1884:1882-1905 1908:1906-…	444	455	yes	yes	2	0.0059368	74.611	1151200		9;10	1
FEELNADLFR	YTSITRARFEELNADL	ELNADLFRGTLDPVEK	R	F	E	F	R	G	10	0	1252.61	comp79549_c0_seq1_2 len=2081 path=[4331:0-15 2061:16-1969 4016:1970-2008 4058:2009-2080];comp145818_c0_seq1_2 len=1024 path=[1002:0-1023];tr|Q17UC1|Q17UC1_HALTU 71kDa heat shock protein OS=Haliotis tuberculata GN=hsp71 PE=2 SV=1;tr|C1KC83|C1KC83_HALDV Heat shock cognate protein 70 OS=Haliotis diversicolor PE=2 SV=1;Haliotis_sp_idb_28957_c0_g1_i1;tr|Q2MJK5|Q2MJK5_HALDH Heat shock protein 70 OS=Hal…	comp79549_c0_seq1_2 len=2081 path=[4331:0-15 2061:16-1969 4016:1970-2008 4058:2009-2080]	322	331	yes	no	2	0.0095506	102.52	1035500			1
FIILSDSPTAPVEESNIK	DVPLSGQRFIILSDSP	PVEESNIKVKICKPTT	R	F	I	I	K	V	18	0	1959.02	comp46614_c0_seq1_4 len=554 path=[1:0-553];Haliotis_sp_Tri_23502_c0_g1_i1	comp46614_c0_seq1_4 len=554 path=[1:0-553]	145	162	yes	no	2;3	3.9089e-09	106.93	13219000			6
FKDLCSEDTELLER	TGHYPAYRFKDLCSED	EDTELLERIWWTNTQS	R	F	K	E	R	I	14	1	1753.82	Haliotis_sp_CLC_524_c0_g1_i1;Haliotis_sp_idb_32872_c0_g1_i1;comp94706_c0_seq1_3 len=1255 path=[529:0-183 713:184-211 741:212-327 4367:328-343 873:344-367 897:368-432 962:433-527 1057:528-532 1062:533-619 4462:620-702 1232:703-706 1236:707-794 1324:795-878 1408:879-892 1422:893-954 1484:955-988 2730:989-1005 281:1006-1029 305:1030-1034 310:1035-1051 327:1052-1087 363:1088-1093 369:1094-1127 403:11…	Haliotis_sp_CLC_524_c0_g1_i1	141	154	yes	no	3	3.1631e-07	147.1	1139700			1
FLAPAYGDGISLPR	SAPTQMRRFLAPAYGD	GDGISLPRTKSVTGAD	R	F	L	P	R	T	14	0	1475.78	Haliotis_sp_idb_25748_c0_g1_i1;Haliotis_sp_idb_25746_c0_g1_i1	Haliotis_sp_idb_25748_c0_g1_i1	113	126	yes	no	2;3	0.00086234	80.96	13866000			4
FLSTLPELVPTAMAGR	AINNWSNRFLSTLPEL	VPTAMAGRLTAPMGLG	R	F	L	G	R	L	16	0	1701.91	Haliotis_sp_idb_3074_c0_g1_i1	Haliotis_sp_idb_3074_c0_g1_i1	708	723	yes	yes	3	3.1507e-05	87.447	3581100	126		2
FNMASGSSSIR	RGSVSTDKFNMASGSS	ASGSSSIRNSGATSGS	K	F	N	I	R	N	11	0	1155.53	Haliotis_sp_idb_36583_c0_g1_i1	Haliotis_sp_idb_36583_c0_g1_i1	404	414	yes	yes	2	0.0039193	115.41	96212000	140		3
FNPGTQGHLNVR	SLVLAQNRFNPGTQGH	TQGHLNVRGRVELSDQ	R	F	N	V	R	G	12	0	1338.68	Haliotis_sp_Tri_45070_c0_g1_i1	Haliotis_sp_Tri_45070_c0_g1_i1	924	935	yes	yes	3	0.00031034	102.4	5428100			2
FPSFPKLSPQLAR	DLNQAAGRFPSFPKLS	KLSPQLARLLLEAGLK	R	F	P	A	R	L	13	1	1486.83	Haliotis_sp_idb_7598_c0_g1_i1;Haliotis_sp_Tri_114598_c0_g1_i1;Haliotis_sp_CLC_4024_c0_g1_i1	Haliotis_sp_idb_7598_c0_g1_i1	506	518	yes	no	3	0.00045304	92.039	5309300			4
FQQFIPGTGWK	PYKGDNRKFQQFIPGT	FIPGTGWKTMSCAVGT	K	F	Q	W	K	T	11	0	1307.67	Haliotis_sp_CLC_4_c0_g1_i1;Haliotis_sp_Tri_11338_c0_g1_i1	Haliotis_sp_CLC_4_c0_g1_i1	36	46	yes	no	2	0.0037961	105.46	5717800			3
FTGSAQSVLER	QSGGLSSRFTGSAQSV	SAQSVLERGTNSLSQG	R	F	T	E	R	G	11	0	1193.6	Haliotis_sp_idb_3591_c0_g1_i1	Haliotis_sp_idb_3591_c0_g1_i1	507	517	yes	yes	2	0.0011188	133.42	19333000			4
FYATCDNGLLR	YQSCVSCRFYATCDNG	TCDNGLLRDRRECPSG	R	F	Y	L	R	D	11	0	1328.62	Haliotis_sp_idb_32090_c0_g1_i1	Haliotis_sp_idb_32090_c0_g1_i1	75	85	yes	yes	2	0.0010731	133.81	14375000			5
GAAANSGSNTLSTFDR	SLYIESTRGAAANSGS	NTLSTFDRLNNANANV	R	G	A	D	R	L	16	0	1567.72	Haliotis_sp_idb_27864_c0_g1_i1	Haliotis_sp_idb_27864_c0_g1_i1	406	421	yes	yes	2;3	8.0498e-13	145.52	656060000			14
GADFLVTEVENGGSLGSK	ISLQVKEKGADFLVTE	NGGSLGSKKGVNLPGA	K	G	A	S	K	K	18	0	1778.87	comp101858_c3_seq18_4 len=2097 path=[10064:0-47 10112:48-189 10254:190-207 10272:208-1130 729:1131-1154 753:1155-1893 1492:1894-2096]	comp101858_c3_seq18_4 len=2097 path=[10064:0-47 10112:48-189 10254:190-207 10272:208-1130 729:1131-1154 753:1155-1893 1492:1894-2096]	181	198	yes	yes	2	6.0088e-05	81.157	1356700			1
GAGSISTSSSNINGVQK	GVRYCCPRGAGSISTS	SNINGVQKDSCKCGVR	R	G	A	Q	K	D	17	0	1605.8	comp88250_c0_seq1_2 len=422 path=[427:0-23 451:24-62 490:63-69 497:70-80 508:81-101 556:102-239 694:240-263 718:264-267 722:268-398 1622:399-421];comp88250_c0_seq2_2 len=449 path=[427:0-23 451:24-62 490:63-69 497:70-80 508:81-101 1523:102-128 556:129-266 694:267-290 718:291-294 722:295-425 1622:426-448]	comp88250_c0_seq1_2 len=422 path=[427:0-23 451:24-62 490:63-69 497:70-80 508:81-101 556:102-239 694:240-263 718:264-267 722:268-398 1622:399-421]	66	82	yes	no	2	3.0178e-07	101.53	1943700			2
GAPIYDTGLGSR	SPSVSGQRGAPIYDTG	YDTGLGSRQTSTSGQS	R	G	A	S	R	Q	12	0	1205.6	Haliotis_sp_idb_27355_c0_g1_i1	Haliotis_sp_idb_27355_c0_g1_i1	238	249	yes	yes	2	0.00023045	134.98	674230000			14
GCPLGFHQNR	________________	PLGFHQNRRSCYWFST	-	G	C	N	R	R	10	0	1184.55	sp|P82596|PLC_HALLA Perlucin OS=Haliotis laevigata PE=1 SV=3;Haliotis_sp_Tri_110681_c0_g1_i1;tr|F8J3D2|F8J3D2_HALLA Perlucin C protein OS=Haliotis laevigata GN=perlucin C PE=2 SV=1;tr|F8J3D1|F8J3D1_HALLA Perlucin B protein OS=Haliotis laevigata GN=perlucin B PE=2 SV=1;tr|F8J3D0|F8J3D0_HALLA Perlucin A2 protein OS=Haliotis laevigata GN=perlucin A2 PE=2 SV=1;tr|F8J3C9|F8J3C9_HALLA Perlucin A protei…	sp|P82596|PLC_HALLA Perlucin OS=Haliotis laevigata PE=1 SV=3	1	10	yes	yes	3	0.0030534	95.502	692480			1
GDAALALQQNVFGLGALFPDENTAPR	QNSRSQSRGDAALALQ	PDENTAPRVSSASQPG	R	G	D	P	R	V	26	0	2684.36	Haliotis_sp_Tri_14507_c0_g1_i1	Haliotis_sp_Tri_14507_c0_g1_i1	284	309	yes	yes	3	3.694e-23	117.03	18400000			4
GFPLMSLDQLAEYNEMPYLQR	AGGMGMARGFPLMSLD	NEMPYLQRPLAARIAE	R	G	F	Q	R	P	21	0	2514.19	Haliotis_sp_Tri_127820_c0_g1_i1	Haliotis_sp_Tri_127820_c0_g1_i1	93	113	yes	yes	3	4.9617e-22	140.96	8995800	159;160		2
GFPLMSLDQLAEYNEMPYLQRPLAAR	AGGMGMARGFPLMSLD	LQRPLAARIAEVQWRS	R	G	F	A	R	I	26	1	3022.5	Haliotis_sp_Tri_127820_c0_g1_i1	Haliotis_sp_Tri_127820_c0_g1_i1	93	118	yes	yes	3;4	2.1998e-19	107.21	161180000	159;160		8
GGESIVPPGFEAVSR	GLFDLAARGGESIVPP	PGFEAVSRSGGLGGPP	R	G	G	S	R	S	15	0	1500.76	Haliotis_sp_Tri_33510_c0_g1_i1;Haliotis_sp_CLC_62_c0_g1_i1;Haliotis_sp_Tri_64677_c0_g1_i1;Haliotis_sp_Tri_33508_c0_g1_i1	Haliotis_sp_Tri_33510_c0_g1_i1	75	89	yes	no	2	4.1048e-06	114.64	71041000			4
GGGFGFGSASAR	GAGGAGGRGGGFGFGS	GFGSASARASADAAAR	R	G	G	A	R	A	12	0	1069.49	Haliotis_sp_CLC_5_c0_g1_i1;Haliotis_sp_Tri_57797_c0_g1_i1;Haliotis_sp_Tri_57798_c0_g1_i1	Haliotis_sp_CLC_5_c0_g1_i1	23	34	yes	no	2	0.0016514	107.34	189260000			4
GGGGGPPPPAAGGMGMAR	MGGGMGARGGGGGPPP	AGGMGMARGFPLMSLD	R	G	G	A	R	G	18	0	1493.69	Haliotis_sp_Tri_127820_c0_g1_i1	Haliotis_sp_Tri_127820_c0_g1_i1	75	92	yes	yes	3	4.823e-10	106.42	6231700	161;162		5
GGNPAANILSSIR	PLTPALTRGGNPAANI	ANILSSIRSALGAGND	R	G	G	I	R	S	13	0	1268.68	Haliotis_sp_CLC_25186_c0_g1_i1;Haliotis_sp_Tri_138845_c0_g1_i1	Haliotis_sp_CLC_25186_c0_g1_i1	40	52	yes	no	2	0.00015432	119.21	20686000			3
GLSDACSLFSNVCNTGTCK	TNGGCSDRGLSDACSL	VCNTGTCKSKGCTYIC	R	G	L	C	K	S	19	0	2089.89	Haliotis_sp_idb_3074_c0_g1_i1	Haliotis_sp_idb_3074_c0_g1_i1	52	70	yes	yes	2	2.3614e-09	105.9	1597300			1
GPPGFDGFPGPEGPVGPAGK	SICLSGPKGPPGFDGF	GPVGPAGKDGAPGEKG	K	G	P	G	K	D	20	0	1835.88	Haliotis_sp_Tri_74171_c0_g1_i1;Haliotis_sp_CLC_866_c0_g1_i1	Haliotis_sp_Tri_74171_c0_g1_i1	173	192	yes	no	2	6.9434e-05	73.057	1335700			1
GPSPSAALR	PPPGAVLRGPSPSAAL	PSPSAALRGPFQPARA	R	G	P	L	R	G	9	0	854.461	Haliotis_sp_CLC_39_c0_g1_i1	Haliotis_sp_CLC_39_c0_g1_i1	44	52	yes	yes	2	0.01542	122.52	12965000			4
GPSSTGQNNPPLPPPPPFGR	AGLGLSGRGPSSTGQN	PPPPPFGRDPPSVGPR	R	G	P	G	R	D	20	0	2013.01	Haliotis_sp_Tri_33510_c0_g1_i1;Haliotis_sp_CLC_62_c0_g1_i1;Haliotis_sp_Tri_64677_c0_g1_i1;Haliotis_sp_Tri_33508_c0_g1_i1	Haliotis_sp_Tri_33510_c0_g1_i1	181	200	yes	no	2;3	1.1961e-06	83.404	4103000			4
GSGGSLR	KQICRHWRGSGGSLRE	RGSGGSLREACHLTQD	R	G	S	L	R	E	7	0	632.324	comp33049_c0_seq1_1 len=588 path=[1:0-587]	comp33049_c0_seq1_1 len=588 path=[1:0-587]	144	150	yes	yes	1	5.2282e-15	139.54	277540			0
GSGTTIASSSTIGSVTGSSSTSNK	TTTSKLTKGSGTTIAS	GSSSTSNKSSSSSSSG	K	G	S	N	K	S	24	0	2173.03	Haliotis_sp_idb_36583_c0_g1_i1	Haliotis_sp_idb_36583_c0_g1_i1	314	337	yes	yes	2	4.2726e-15	106.12	6317400			3
GSTPNVGNGGGLFDLAAR	IVPNNRNRGSTPNVGN	GLFDLAARGGESIVPP	R	G	S	A	R	G	18	0	1701.84	Haliotis_sp_Tri_33510_c0_g1_i1;Haliotis_sp_CLC_62_c0_g1_i1;Haliotis_sp_Tri_64677_c0_g1_i1;Haliotis_sp_Tri_33508_c0_g1_i1	Haliotis_sp_Tri_33510_c0_g1_i1	57	74	yes	no	2	6.4416e-13	122.01	2757200			2
GSVDSPTGQPDGSPPPDK	IVPFAIGRGSVDSPTG	DGSPPPDKVYPSPGVV	R	G	S	D	K	V	18	0	1736.79	Haliotis_sp_idb_23329_c0_g1_i1	Haliotis_sp_idb_23329_c0_g1_i1	26	43	yes	yes	2;3	2.0645e-07	99.413	185170000			14
GSVDSPTGQPDGSPPPDKVYPSPGVVTLGGTGSGK	IVPFAIGRGSVDSPTG	LGGTGSGKTEFALPNS	R	G	S	G	K	T	35	1	3293.61	Haliotis_sp_idb_23329_c0_g1_i1	Haliotis_sp_idb_23329_c0_g1_i1	26	60	yes	yes	3;4	2.1665e-45	132	399000000			24
GSVSTDKFNMASGSSSIR	PGLSGSVRGSVSTDKF	ASGSSSIRNSGATSGS	R	G	S	I	R	N	18	1	1829.86	Haliotis_sp_idb_36583_c0_g1_i1	Haliotis_sp_idb_36583_c0_g1_i1	397	414	yes	yes	2;3	1.3775e-20	160.45	1072300000	140		30
GTCKPGSAQLK	DFAPSTNRGTCKPGSA	KPGSAQLKEVCSSGCQ	R	G	T	L	K	E	11	1	1145.59	comp92088_c0_seq1_4 len=674 path=[1:0-31 33:32-76 2470:77-121 123:122-145 2497:146-154 2506:155-188 190:189-256 258:257-272 2583:273-294 296:295-328 2621:329-339 341:340-350 352:351-447 2654:448-448 450:449-468 470:469-525 2678:526-531 2684:532-673];Haliotis_sp_Tri_3731_c0_g1_i1	comp92088_c0_seq1_4 len=674 path=[1:0-31 33:32-76 2470:77-121 123:122-145 2497:146-154 2506:155-188 190:189-256 258:257-272 2583:273-294 296:295-328 2621:329-339 341:340-350 352:351-447 2654:448-448 450:449-468 470:469-525 2678:526-531 2684:532-673]	152	162	yes	no	3	0.017852	63.944	916600			1
GTGAQSDALDTIIK	ICAALTLKGTGAQSDA	DALDTIIKNRFPNASV	K	G	T	I	K	N	14	0	1388.71	Haliotis_sp_idb_20008_c0_g1_i1;Haliotis_sp_CLC_363_c0_g1_i1	Haliotis_sp_idb_20008_c0_g1_i1	171	184	yes	no	2	0.0001186	103.83	45662000			3
GTNSLSQGAASFSSR	SAQSVLERGTNSLSQG	GAASFSSRNTAVADLV	R	G	T	S	R	N	15	0	1468.69	Haliotis_sp_idb_3591_c0_g1_i1	Haliotis_sp_idb_3591_c0_g1_i1	518	532	yes	yes	2	2.5397e-11	155.06	2483000			2
GTVLAEVQNAQK	LSEIIKNRGTVLAEVQ	AEVQNAQKQPVVISEA	R	G	T	Q	K	Q	12	0	1256.67	Haliotis_sp_Tri_6552_c0_g1_i1	Haliotis_sp_Tri_6552_c0_g1_i1	368	379	yes	yes	2	0.0036207	96.604	2846400			2
GYSFTTTAER	LMKILTERGYSFTTTA	SFTTTAEREIVRDIKE	R	G	Y	E	R	E	10	0	1131.52	tr|B3TK83|B3TK83_HALDV Beta-actin 2 OS=Haliotis diversicolor PE=2 SV=1;tr|Q6U1K1|Q6U1K1_HALDH Actin OS=Haliotis discus hannai PE=2 SV=1;tr|Q256S1|Q256S1_HALTU Actin OS=Haliotis tuberculata GN=actin PE=2 SV=1;tr|B3SNT2|B3SNT2_HALDV Actin OS=Haliotis diversicolor PE=2 SV=1;Haliotis_sp_Tri_131427_c0_g1_i1;comp103470_c1_seq20_6 len=1319 path=[18001:0-239 25907:240-242 1593:243-278 25943:279-283 25948…	tr|B3TK83|B3TK83_HALDV Beta-actin 2 OS=Haliotis diversicolor PE=2 SV=1	197	206	no	no	2	0.0053313	116.52	13570000			4
HDSSGASVFSNDISNAPVPHPQSAANTK	FMPIIAGRHDSSGASV	PQSAANTKVVNTVSIE	R	H	D	T	K	V	28	0	2834.32	Haliotis_sp_idb_44689_c0_g1_i1;Haliotis_sp_idb_44690_c0_g1_i1;Haliotis_sp_Tri_6755_c0_g1_i1	Haliotis_sp_idb_44689_c0_g1_i1	191	218	yes	no	3;4	2.2078e-26	117.03	154050000			10
HITPTLTNELFK	DSAGKFDRHITPTLTN	TLTNELFKSGTNSLDL	R	H	I	F	K	S	12	0	1412.77	Haliotis_sp_idb_25748_c0_g1_i1;Haliotis_sp_idb_25746_c0_g1_i1;Haliotis_sp_CLC_532_c0_g1_i1	Haliotis_sp_idb_25748_c0_g1_i1	476	487	yes	no	2	0.0082243	88.224	2122100			2
HLLPDELGGPK	TIYYLRGRHLLPDELG	PDELGGPKTPYNLKPS	R	H	L	P	K	T	11	0	1174.63	Haliotis_sp_Tri_25106_c0_g1_i1	Haliotis_sp_Tri_25106_c0_g1_i1	139	149	yes	yes	3	0.0040802	81.771	568010			1
HNVDLDLPDSAPSGFR	YDDYMQSRHNVDLDLP	DSAPSGFRFPGLHYPP	R	H	N	F	R	F	16	0	1738.83	Haliotis_sp_CLC_554_c0_g1_i1	Haliotis_sp_CLC_554_c0_g1_i1	196	211	yes	yes	2;3	1.5081e-09	127.3	51919000			9
HQNVIAVVSK	NSTTPDGRHQNVIAVV	NVIAVVSKDCIPIIST	R	H	Q	S	K	D	10	0	1093.62	Haliotis_sp_idb_52687_c0_g1_i1	Haliotis_sp_idb_52687_c0_g1_i1	173	182	yes	yes	2	0.0038286	130.01	11785000			3
IAGGGDLIPIR	QVSNLQCKIAGGGDLI	GGDLIPIRTPEYRAWV	K	I	A	I	R	T	11	0	1080.63	Haliotis_sp_idb_50884_c0_g1_i1	Haliotis_sp_idb_50884_c0_g1_i1	27	37	yes	yes	2	0.0035751	107.06	8023100			4
IAPHLSEALQR	LPQNQDPKIAPHLSEA	HLSEALQRMPEPQRTQ	K	I	A	Q	R	M	11	0	1233.68	Haliotis_sp_idb_20008_c0_g1_i1;comp45250_c0_seq1_3 len=312 path=[1:0-311];Haliotis_sp_Tri_79915_c0_g1_i1	Haliotis_sp_idb_20008_c0_g1_i1	590	600	yes	no	2;3	0.0010592	108.31	90718000			4
IAYSIDAGAR	VIYDYKKRIAYSIDAG	YSIDAGARTCTKFPVE	R	I	A	A	R	T	10	0	1035.53	Haliotis_sp_Tri_31892_c0_g1_i1;comp22593_c0_seq1_3 len=735 path=[1:0-734]	Haliotis_sp_Tri_31892_c0_g1_i1	81	90	yes	no	2	0.00022158	150.35	33379000			3
IDAATTTAPPK	FPPRTPAKIDAATTTA	ATTTAPPKSTTERLSG	K	I	D	P	K	S	11	0	1084.58	comp97726_c0_seq26_6 len=3056 path=[10031:0-223 10255:224-2267 26026:2268-2289 16712:2290-3055]	comp97726_c0_seq26_6 len=3056 path=[10031:0-223 10255:224-2267 26026:2268-2289 16712:2290-3055]	306	316	yes	yes	2	0.0092471	80.24	1748800		11;12;13	1
IDTITDDR	MREALEDRIDTITDDR	IDTITDDRTPDDQDDL	R	I	D	D	R	T	8	0	947.456	Haliotis_sp_idb_22086_c0_g1_i1;Haliotis_sp_idb_42421_c0_g1_i1	Haliotis_sp_idb_22086_c0_g1_i1	536	543	yes	no	2	0.031458	78.516	4536700			0
IGAEVYHNLK	SSFREAMRIGAEVYHN	AEVYHNLKNVIKEKYG	R	I	G	L	K	N	10	0	1142.61	comp80185_c0_seq1_5 len=1716 path=[1:0-517 519:518-558 3443:559-568 570:569-864 866:865-889 891:890-1715]	comp80185_c0_seq1_5 len=1716 path=[1:0-517 519:518-558 3443:559-568 570:569-864 866:865-889 891:890-1715]	217	226	yes	yes	2;3	0.0048176	114.39	10782000			3
IGAVIPIQAQK	QSSEFRRRIGAVIPIQ	VIPIQAQKVFLAYPYP	R	I	G	Q	K	V	11	0	1136.69	Haliotis_sp_Tri_25106_c0_g1_i1	Haliotis_sp_Tri_25106_c0_g1_i1	351	361	yes	yes	2	0.0032138	109.66	10010000			5
IGGIGTVPVGR	LPLQDVYKIGGIGTVP	IGTVPVGRVETGVLKP	K	I	G	G	R	V	11	0	1024.6	comp48128_c0_seq1_4 len=1730 path=[1:0-117 119:118-1729];tr|Q45Y88|Q45Y88_HALRU Elongation factor 1-alpha (Fragment) OS=Haliotis rufescens PE=2 SV=1;Haliotis_sp_idb_34797_c0_g1_i1;tr|D1H0L8|D1H0L8_HALTU Elongation factor 1-alpha OS=Haliotis tuberculata GN=ef1a PE=2 SV=1;Haliotis_sp_idb_14508_c0_g1_i1;comp86258_c0_seq3_4 len=1642 path=[1:0-745 747:746-1147 1149:1148-1463 1465:1464-1641];comp94822_…	comp48128_c0_seq1_4 len=1730 path=[1:0-117 119:118-1729]	274	284	yes	no	2	0.005916	99.283	4312800			2
IINMMPLITPEEFK	YMSDFIEKIINMMPLI	LITPEEFKVAQAGVEK	K	I	I	F	K	V	14	0	1674.87	Haliotis_sp_idb_17014_c0_g1_i1;Haliotis_sp_idb_17016_c0_g1_i1;Haliotis_sp_Tri_15512_c0_g1_i1	Haliotis_sp_idb_17014_c0_g1_i1	281	294	yes	no	2;3	1.3595e-05	102.9	289690000	99;100		11
ILTQATNAAK	AGQQHRHKILTQATNA	TQATNAAKSHLMRNLF	K	I	L	A	K	S	10	0	1029.58	Haliotis_sp_idb_27355_c0_g1_i1	Haliotis_sp_idb_27355_c0_g1_i1	187	196	yes	yes	2	0.00079695	142.43	112610000			5
INLWCQSSSGDPSPPAIYPGEK	IPNCPPTRINLWCQSS	PAIYPGEKWEFHNATD	R	I	N	E	K	W	22	0	2402.12	Haliotis_sp_idb_18725_c0_g1_i1	Haliotis_sp_idb_18725_c0_g1_i1	509	530	yes	yes	3	2.3893e-06	73.672	2866600			1
INTQPVNQQQQINSQSIDLSPINSK	SQSFHQPRINTQPVNQ	DLSPINSKLGHKSATN	R	I	N	S	K	L	25	0	2793.43	Haliotis_sp_idb_26567_c0_g1_i1;Haliotis_sp_idb_26568_c0_g1_i1;Haliotis_sp_CLC_2527_c0_g1_i1;comp3500_c0_seq1_5 len=399 path=[307:0-92 120:93-245 400:246-398]	Haliotis_sp_idb_26567_c0_g1_i1	410	434	yes	no	3	3.4585e-21	119.2	10709000			2
IPYTNSLHANLQQR	HFICEKERIPYTNSLH	LHANLQQRDSLHANLQ	R	I	P	Q	R	D	14	0	1653.86	sp|P82596|PLC_HALLA Perlucin OS=Haliotis laevigata PE=1 SV=3;Haliotis_sp_Tri_110681_c0_g1_i1;tr|F8J3D2|F8J3D2_HALLA Perlucin C protein OS=Haliotis laevigata GN=perlucin C PE=2 SV=1	sp|P82596|PLC_HALLA Perlucin OS=Haliotis laevigata PE=1 SV=3	132	145	yes	no	3	8.9588e-06	116.51	5857600			3
IQSHVNPQSTNQK	SSIETQTRIQSHVNPQ	NPQSTNQKLITAQYVN	R	I	Q	Q	K	L	13	0	1479.74	Haliotis_sp_idb_26567_c0_g1_i1;Haliotis_sp_idb_26568_c0_g1_i1;Haliotis_sp_CLC_2527_c0_g1_i1	Haliotis_sp_idb_26567_c0_g1_i1	308	320	yes	no	3	0.002117	79.089	4082500			2
ISRQIQQPDSSR	RGPVKGARISRQIQQP	IQQPDSSRTESTSRRA	R	I	S	S	R	T	12	1	1413.73	comp83236_c0_seq3_3 len=1908 path=[1:0-224 226:225-747 749:748-1289 8454:1290-1472 8637:1473-1828 8995:1829-1846 1291:1847-1907];comp83236_c0_seq6_3 len=2679 path=[1:0-224 6420:225-385 6581:386-995 226:996-1518 749:1519-2060 8454:2061-2243 8637:2244-2599 8995:2600-2617 1291:2618-2678];comp83236_c0_seq2_3 len=2714 path=[1:0-224 226:225-747 749:748-1289 1291:1290-1350 1352:1351-1961 1963:1962-2713]…	comp83236_c0_seq3_3 len=1908 path=[1:0-224 226:225-747 749:748-1289 8454:1290-1472 8637:1473-1828 8995:1829-1846 1291:1847-1907]	115	126	yes	no	2	0.036572	66.267	4584300		5	0
KCDAEEDFPNCQAVSLDR	CVFNMAGKKCDAEEDF	CQAVSLDRTVSKLIQT	K	K	C	D	R	T	18	1	2152.92	comp89283_c0_seq2_5 len=518 path=[2123:0-303 1342:304-517];comp89283_c0_seq1_6 len=789 path=[767:0-111 879:112-113 2715:114-149 2751:150-150 2752:151-163 931:164-164 932:165-189 957:190-574 1342:575-788]	comp89283_c0_seq2_5 len=518 path=[2123:0-303 1342:304-517]	53	70	yes	no	3	1.4619e-12	113.86	3997000			3
KDLYANTVLSGGTTMYPGIADR	MKCDVDIRKDLYANTV	MYPGIADRMQKEITAL	R	K	D	D	R	M	22	1	2342.16	tr|B3TK83|B3TK83_HALDV Beta-actin 2 OS=Haliotis diversicolor PE=2 SV=1;tr|Q6U1K1|Q6U1K1_HALDH Actin OS=Haliotis discus hannai PE=2 SV=1;tr|Q256S1|Q256S1_HALTU Actin OS=Haliotis tuberculata GN=actin PE=2 SV=1;tr|B3SNT2|B3SNT2_HALDV Actin OS=Haliotis diversicolor PE=2 SV=1;Haliotis_sp_Tri_131427_c0_g1_i1;comp103470_c1_seq20_6 len=1319 path=[18001:0-239 25907:240-242 1593:243-278 25943:279-283 25948…	tr|B3TK83|B3TK83_HALDV Beta-actin 2 OS=Haliotis diversicolor PE=2 SV=1	291	312	yes	no	3	1.2817e-05	70.345	2597800	1		1
KDMQNLNDR	KVKREGEKKDMQNLND	DMQNLNDRFAGYIAKV	K	K	D	D	R	F	9	1	1132.53	comp65237_c0_seq2_1 len=1557 path=[1564:0-1101 2666:1102-1556]	comp65237_c0_seq2_1 len=1557 path=[1564:0-1101 2666:1102-1556]	139	147	yes	yes	2	0.01076	82.645	23120000	16		5
KFQAYNPEP	RKYISSQRKFQAYNPE	FQAYNPEP________	R	K	F	E	P	-	9	1	1092.52	Haliotis_sp_idb_27355_c0_g1_i1;comp30184_c0_seq1_4 len=604 path=[582:0-603]	Haliotis_sp_idb_27355_c0_g1_i1	572	580	yes	yes	2	0.016666	68.224	12586000			0
LAMMQQAAAR	MQQSNAAKLAMMQQAA	MMQQAAARYEAMMQQA	K	L	A	A	R	Y	10	0	1089.54	Haliotis_sp_idb_32603_c0_g1_i1;Haliotis_sp_idb_32602_c0_g1_i1;Haliotis_sp_CLC_1702_c0_g1_i1;comp186443_c0_seq1_3 len=345 path=[1:0-344]	Haliotis_sp_idb_32603_c0_g1_i1	86	95	yes	no	2	0.0024535	128.38	90532000	128;129		5
LAVAGDPGNQTADEASTTVSSTGGR	RNASKSERLAVAGDPG	TVSSTGGRTTIVTDTT	R	L	A	G	R	T	25	0	2361.1	Haliotis_sp_idb_7598_c0_g1_i1;Haliotis_sp_Tri_114598_c0_g1_i1;Haliotis_sp_CLC_9451_c0_g1_i1	Haliotis_sp_idb_7598_c0_g1_i1	621	645	yes	no	2;3	6.7144e-17	108.57	23902000			6
LDAAQGVYGDR	PDIARMFKLDAAQGVY	AQGVYGDRLQKAINYE	K	L	D	D	R	L	11	0	1163.56	Haliotis_sp_Tri_1743_c0_g1_i1;comp89145_c0_seq2_3 len=654 path=[1328:0-27 1356:28-167 1496:168-194 1523:195-206 1535:207-257 1586:258-313 1642:314-316 1645:317-321 1650:322-401 1730:402-455 1784:456-496 1825:497-511 1840:512-583 1912:584-595 1924:596-618 1947:619-653];comp89145_c0_seq1_3 len=993 path=[980:0-211 1192:212-291 1272:292-319 3404:320-320 1301:321-347 1328:348-375 1982:376-515 1496:516…	Haliotis_sp_Tri_1743_c0_g1_i1	220	230	yes	no	2	1.703e-08	143.97	51258000			6
LDEYNASSAESGTSGHSK	ELVLAVLKLDEYNASS	SGTSGHSKKTNETETV	K	L	D	S	K	K	18	0	1838.79	Haliotis_sp_idb_7598_c0_g1_i1;Haliotis_sp_Tri_114598_c0_g1_i1	Haliotis_sp_idb_7598_c0_g1_i1	1106	1123	yes	no	2;3	4.0436e-16	139.9	124830000			11
LIGLDNQEITR	MQRILTGRLIGLDNQE	LDNQEITRLNSVGTLG	R	L	I	T	R	L	11	0	1270.69	Haliotis_sp_Tri_1743_c0_g1_i1;comp89145_c0_seq2_3 len=654 path=[1328:0-27 1356:28-167 1496:168-194 1523:195-206 1535:207-257 1586:258-313 1642:314-316 1645:317-321 1650:322-401 1730:402-455 1784:456-496 1825:497-511 1840:512-583 1912:584-595 1924:596-618 1947:619-653]	Haliotis_sp_Tri_1743_c0_g1_i1	127	137	yes	no	2	0.00059102	137.89	187280000			10
LITAQYVNQPDMNAQPIDK	NPQSTNQKLITAQYVN	MNAQPIDKTPANVYQI	K	L	I	D	K	T	19	0	2158.07	Haliotis_sp_idb_26567_c0_g1_i1;Haliotis_sp_idb_26568_c0_g1_i1;Haliotis_sp_CLC_2527_c0_g1_i1	Haliotis_sp_idb_26567_c0_g1_i1	321	339	yes	no	3	3.047e-08	96.379	12332000	114		4
LLGMVNMLSMR	GHQSLYNRLLGMVNML	MVNMLSMRRGGLSNGH	R	L	L	M	R	R	11	0	1263.65	Haliotis_sp_idb_12172_c0_g1_i1;Haliotis_sp_idb_12176_c0_g1_i1	Haliotis_sp_idb_12172_c0_g1_i1	747	757	no	no	2	0.010043	60.255	8946600	82;83;84		1
LLLAAGLQPCPEMFGHTK	KLTPELARLLLAAGLQ	PEMFGHTKATSTHTSD	R	L	L	T	K	A	18	0	1982.01	Haliotis_sp_idb_23862_c0_g1_i1	Haliotis_sp_idb_23862_c0_g1_i1	143	160	no	no	3	3.5417e-06	83.37	53748000	108		3
LLLEAGLKPCQDDPLEPSTIQETR	KLSPQLARLLLEAGLK	PSTIQETRSTASTTVD	R	L	L	T	R	S	24	1	2722.38	Haliotis_sp_idb_7598_c0_g1_i1;Haliotis_sp_Tri_114598_c0_g1_i1	Haliotis_sp_idb_7598_c0_g1_i1	519	542	yes	no	3	3.9869e-35	165.85	34645000			5
LLQDFFNGK	TRIPKIQKLLQDFFNG	LQDFFNGKELNKSINP	K	L	L	G	K	E	9	0	1080.56	comp79549_c0_seq1_2 len=2081 path=[4331:0-15 2061:16-1969 4016:1970-2008 4058:2009-2080];tr|Q17UC1|Q17UC1_HALTU 71kDa heat shock protein OS=Haliotis tuberculata GN=hsp71 PE=2 SV=1;tr|C1KC83|C1KC83_HALDV Heat shock cognate protein 70 OS=Haliotis diversicolor PE=2 SV=1;Haliotis_sp_idb_28957_c0_g1_i1;tr|Q2MJK5|Q2MJK5_HALDH Heat shock protein 70 OS=Haliotis discus hannai PE=2 SV=1;comp87346_c0_seq3_4…	comp79549_c0_seq1_2 len=2081 path=[4331:0-15 2061:16-1969 4016:1970-2008 4058:2009-2080]	369	377	yes	no	2	0.039271	97.431	503260			1
LNSVGTLGVR	LDNQEITRLNSVGTLG	SVGTLGVRRANIHRRM	R	L	N	V	R	R	10	0	1014.58	Haliotis_sp_Tri_1743_c0_g1_i1;comp89145_c0_seq2_3 len=654 path=[1328:0-27 1356:28-167 1496:168-194 1523:195-206 1535:207-257 1586:258-313 1642:314-316 1645:317-321 1650:322-401 1730:402-455 1784:456-496 1825:497-511 1840:512-583 1912:584-595 1924:596-618 1947:619-653]	Haliotis_sp_Tri_1743_c0_g1_i1	138	147	yes	no	2	5.279e-09	179.8	22742000			5
LPHFSEPVGAPSFTQASR	PSDVQLNKLPHFSEPV	PSFTQASRVDTVAPPS	K	L	P	S	R	V	18	0	1926.96	Haliotis_sp_Tri_18127_c0_g1_i1	Haliotis_sp_Tri_18127_c0_g1_i1	339	356	yes	yes	3	9.7046e-08	95.873	10879000			4
LPSKGVAGLAR	PPAAGAPRLPSKGVAG	KGVAGLARTSHKSLLN	R	L	P	A	R	T	11	1	1067.65	Haliotis_sp_Tri_119193_c0_g1_i1	Haliotis_sp_Tri_119193_c0_g1_i1	83	93	yes	yes	3	0.0097036	72.2	2388200			1
LQLLAQGNVDSQTR	AQIQNMDRLQLLAQGN	GNVDSQTRTSAVVNNY	R	L	Q	T	R	T	14	0	1541.82	Haliotis_sp_Tri_45070_c0_g1_i1	Haliotis_sp_Tri_45070_c0_g1_i1	792	805	yes	yes	2	5.7226e-09	152.16	6430400			5
LSAIGVPTQSSSK	GPSAASNRLSAIGVPT	VPTQSSSKALTVTAKN	R	L	S	S	K	A	13	0	1273.69	Haliotis_sp_idb_12172_c0_g1_i1	Haliotis_sp_idb_12172_c0_g1_i1	380	392	no	no	2	0.00029304	113.76	34832000			5
LSASLSRFKAR	CCLLTVCKLSASLSRF	SLSRFKARHGTSNUHI	K	L	S	A	R	H	11	2	1234.71	comp102664_c0_seq8_1 len=517 path=[1:0-73 75:74-104 106:105-216 13068:217-217 219:218-226 228:227-252 13089:253-256 13093:257-259 261:260-317 319:318-451 13231:452-507 12396:508-516];comp102664_c0_seq6_1 len=786 path=[1:0-73 75:74-104 106:105-216 13068:217-217 219:218-226 228:227-252 13089:253-256 13093:257-259 261:260-317 319:318-451 13231:452-507 509:508-552 13321:553-602 604:603-640 642:641-67…	comp102664_c0_seq8_1 len=517 path=[1:0-73 75:74-104 106:105-216 13068:217-217 219:218-226 228:227-252 13089:253-256 13093:257-259 261:260-317 319:318-451 13231:452-507 12396:508-516]	78	88	yes	no	2	0.00086427	105.98	20806000		2	5
LSGYMSDFIEK	NEVRRLMRLSGYMSDF	YMSDFIEKIINMMPLI	R	L	S	E	K	I	11	0	1288.6	Haliotis_sp_idb_17014_c0_g1_i1;Haliotis_sp_idb_17016_c0_g1_i1;Haliotis_sp_Tri_15512_c0_g1_i1	Haliotis_sp_idb_17014_c0_g1_i1	270	280	yes	no	2	0.019938	90.614	175120000			2
LSMMPNVNK	PVVPTPDRLSMMPNVN	SMMPNVNKDPAYNLTP	R	L	S	N	K	D	9	0	1032.51	Haliotis_sp_idb_44689_c0_g1_i1;Haliotis_sp_idb_44690_c0_g1_i1;Haliotis_sp_Tri_6755_c0_g1_i1	Haliotis_sp_idb_44689_c0_g1_i1	257	265	yes	no	2	0.0050295	118.33	9231200	141;142		4
LSMMPNVNKDPAYNLTPLSSATSSSSSTNQR	PVVPTPDRLSMMPNVN	SSSSTNQRASIHSTAS	R	L	S	Q	R	A	31	1	3297.56	Haliotis_sp_idb_44689_c0_g1_i1;Haliotis_sp_idb_44690_c0_g1_i1;Haliotis_sp_Tri_6755_c0_g1_i1	Haliotis_sp_idb_44689_c0_g1_i1	257	287	yes	no	3;4	2.3976e-34	130.32	196190000	141;142		10
LSPVPNTDPYTGTGNMLKPITNAEFGAIMQR	LSHPIEPRLSPVPNTD	EFGAIMQRMLVQRLRK	R	L	S	Q	R	M	31	1	3332.65	Haliotis_sp_idb_27355_c0_g1_i1	Haliotis_sp_idb_27355_c0_g1_i1	527	557	yes	yes	4	2.2811e-23	105.63	4207100	121;122		1
LSSLVDASASAR	SINNLAGRLSSLVDAS	VDASASARASANANAG	R	L	S	A	R	A	12	0	1175.61	Haliotis_sp_Tri_107535_c0_g1_i1;Haliotis_sp_CLC_21_c0_g1_i1	Haliotis_sp_Tri_107535_c0_g1_i1	40	51	yes	no	2	4.1189e-08	160.52	127880000			16
LSSMPNPTPAQLQSVMSQFQQLER	QFAALDSKLSSMPNPT	SQFQQLERQMEMANNP	K	L	S	E	R	Q	24	0	2716.33	Haliotis_sp_idb_32603_c0_g1_i1;Haliotis_sp_idb_32602_c0_g1_i1;Haliotis_sp_idb_32598_c0_g1_i1;Haliotis_sp_Tri_121152_c0_g1_i1;comp184680_c0_seq1_2 len=342 path=[1:0-341]	Haliotis_sp_idb_32603_c0_g1_i1	538	561	yes	no	3;4	5.5796e-44	182.13	673310000	130;131		31
LVQAFQFTDK	RSVDEIIRLVQAFQFT	QAFQFTDKHGEVCPAG	R	L	V	D	K	H	10	0	1195.62	comp51700_c0_seq3_3 len=645 path=[1:0-572 574:573-644];tr|B1N694|B1N694_HALDI Thioredoxin peroxidase 2 OS=Haliotis discus discus PE=2 SV=1;Haliotis_sp_idb_57414_c0_g1_i1;comp81198_c0_seq1_2 len=1114 path=[3705:0-153 196:154-1113];comp81198_c0_seq4_1 len=1155 path=[1:0-173 175:174-192 194:193-193 195:194-194 196:195-1154];comp81198_c0_seq3_2 len=1228 path=[3189:0-265 194:266-266 195:267-267 196:26…	comp51700_c0_seq3_3 len=645 path=[1:0-572 574:573-644]	175	184	yes	no	2	0.016988	96.171	12033000			3
LVQNCLWTLR	HLTDPSQRLVQNCLWT	QNCLWTLRNLSDAATK	R	L	V	L	R	N	10	0	1301.69	comp133740_c0_seq1_1 len=1438 path=[1416:0-1437];tr|A7L6B1|A7L6B1_HALAI Beta-catenin (Fragment) OS=Haliotis asinina PE=2 SV=1;Haliotis_sp_CLC_1079_c0_g1_i1;comp87734_c0_seq2_1 len=3625 path=[1:0-462 464:463-2415 2417:2416-2809 2811:2810-3206 3211:3207-3624]	comp133740_c0_seq1_1 len=1438 path=[1416:0-1437]	229	238	yes	no	2	0.0095506	102.52	2631600			4
LVSLYHQVVALGGSR	LLAATINKLVSLYHQV	VVALGGSRANQLLQSP	K	L	V	S	R	A	15	0	1597.89	Haliotis_sp_idb_18725_c0_g1_i1	Haliotis_sp_idb_18725_c0_g1_i1	451	465	yes	yes	2;3	8.6191e-06	109.07	15446000			6
LYGGTGTQYNTQGYYAAQQR	QTYMMHQRLYGGTGTQ	GYYAAQQRPAYQYNYQ	R	L	Y	Q	R	P	20	0	2239.03	comp49273_c0_seq1_2 len=963 path=[941:0-578 1520:579-686 1628:687-914 1856:915-962];Haliotis_sp_idb_46434_c0_g1_i1;Haliotis_sp_Tri_105572_c0_g1_i1	comp49273_c0_seq1_2 len=963 path=[941:0-578 1520:579-686 1628:687-914 1856:915-962]	56	75	yes	no	3	1.2012e-26	168.69	26561000			5
LYNTLYYIR	LQRRSESKLYNTLYYI	YNTLYYIRYEDIVKKG	K	L	Y	I	R	Y	9	0	1217.64	comp90719_c0_seq1_3 len=845 path=[1:0-328 1710:329-344 346:345-377 1860:378-408 419:409-427 438:428-729 740:730-751 762:752-844]	comp90719_c0_seq1_3 len=845 path=[1:0-328 1710:329-344 346:345-377 1860:378-408 419:409-427 438:428-729 740:730-751 762:752-844]	20	28	yes	yes	2	0.014	89.698	11980000		14	1
MAEYHQFDMQK	NLFEQFSKMAEYHQFD	YHQFDMQKMRAAMQQS	K	M	A	Q	K	M	11	0	1426.6	Haliotis_sp_idb_27355_c0_g1_i1	Haliotis_sp_idb_27355_c0_g1_i1	210	220	yes	yes	2;3	0.00040211	106.62	16812000	123;124		6
MATDGFQSGTLLER	KMLSLRSRMATDGFQS	QSGTLLERTTLQALPT	R	M	A	E	R	T	14	0	1524.72	Haliotis_sp_idb_12176_c0_g1_i1	Haliotis_sp_idb_12176_c0_g1_i1	110	123	no	no	2	1.3866e-16	180.48	33937000	98		10
MAVSQAVLSSDYTK	AGMQFMRRMAVSQAVL	VLSSDYTKRMTALDAI	R	M	A	T	K	R	14	0	1498.73	Haliotis_sp_CLC_39_c0_g1_i1	Haliotis_sp_CLC_39_c0_g1_i1	80	93	yes	yes	2	6.2673e-05	118.52	11935000	75		5
MAVSQAVLSSDYTKR	AGMQFMRRMAVSQAVL	LSSDYTKRMTALDAIQ	R	M	A	K	R	M	15	1	1654.83	Haliotis_sp_CLC_39_c0_g1_i1	Haliotis_sp_CLC_39_c0_g1_i1	80	94	yes	yes	3	2.3479e-06	101.53	3274100	75		2
MEEIVEGCTGALHILAR	QQFVEGVRMEEIVEGC	GALHILARDVHNRIVI	R	M	E	A	R	D	17	0	1897.94	comp133740_c0_seq1_1 len=1438 path=[1416:0-1437]	comp133740_c0_seq1_1 len=1438 path=[1416:0-1437]	418	434	yes	yes	3	2.2673e-08	105.28	4062200	5		3
MFTAQIPTVPGTTVDFGAMR	YSDRIGGRMFTAQIPT	TVDFGAMRLNPKEHTF	R	M	F	M	R	L	20	0	2139.05	Haliotis_sp_Tri_25106_c0_g1_i1	Haliotis_sp_Tri_25106_c0_g1_i1	79	98	yes	yes	3	8.0259e-08	86.573	1372800	166;167		1
MGGMGNMNVMGGAMAGMGR	NMGGMGGRMGGMGNMN	GAMAGMGRRMNGMGAG	R	M	G	G	R	R	19	0	1828.73	Haliotis_sp_idb_12172_c0_g1_i1	Haliotis_sp_idb_12172_c0_g1_i1	207	225	yes	yes	3	2.2703e-06	85.988	7451600	85;86;87;88;89;90		4
MHAPAPAMAD	AMGQMNGRMHAPAPAM	APAPAMAD________	R	M	H	A	D	-	10	0	1010.43	comp205609_c0_seq1_4 len=643 path=[1:0-642]	comp205609_c0_seq1_4 len=643 path=[1:0-642]	205	214	yes	yes	2	0.029863	68.224	1711300			1
MHAPAPAMADPAR	AMGQMNGRMHAPAPAM	PAMADPARMGNMHGMN	R	M	H	A	R	M	13	0	1334.62	Haliotis_sp_idb_32603_c0_g1_i1;Haliotis_sp_idb_32602_c0_g1_i1;Haliotis_sp_CLC_1702_c0_g1_i1;Haliotis_sp_Tri_121152_c0_g1_i1	Haliotis_sp_idb_32603_c0_g1_i1	394	406	yes	no	3	0.00030322	90.614	51170000	132;133		4
MNDPYNPPPIGSPAFVAWLHR	GGGMGGNRMNDPYNPP	AFVAWLHRMDQLGIDT	R	M	N	H	R	M	21	0	2378.16	Haliotis_sp_idb_12172_c0_g1_i1	Haliotis_sp_idb_12172_c0_g1_i1	288	308	no	no	3	1.1289e-15	115.39	3629700	91		3
MSLNEHQVNQPSR	LNSQVIDKMSLNEHQV	HQVNQPSRNSQSFHQP	K	M	S	S	R	N	13	0	1538.73	Haliotis_sp_idb_26567_c0_g1_i1;Haliotis_sp_idb_26568_c0_g1_i1;Haliotis_sp_CLC_2527_c0_g1_i1	Haliotis_sp_idb_26567_c0_g1_i1	388	400	yes	no	2;3	5.716e-12	161.21	28449000	115		7
MTALDAIQNIPCVVGNPVLK	LSSDYTKRMTALDAIQ	VVGNPVLKYLLMDYMD	R	M	T	L	K	Y	20	0	2152.14	Haliotis_sp_CLC_39_c0_g1_i1	Haliotis_sp_CLC_39_c0_g1_i1	95	114	yes	yes	3	6.1641e-18	129.88	18584000	76		2
MTYLTEIPAVADR	PLASNVLRMTYLTEIP	EIPAVADRTGFRGIFE	R	M	T	D	R	T	13	0	1478.74	Haliotis_sp_idb_2814_c0_g1_i1	Haliotis_sp_idb_2814_c0_g1_i1	422	434	yes	yes	2	0.00091995	100.73	7263900	125		4
MVMDPTDALR	FEVGVGGRMVMDPTDA	MDPTDALRYKAQGGLL	R	M	V	L	R	Y	10	0	1147.54	Haliotis_sp_idb_8012_c0_g1_i1	Haliotis_sp_idb_8012_c0_g1_i1	1530	1539	yes	yes	2	0.0079771	89.827	14095000	149;150		5
MVYQMEAQMMGQR	EAAMRAQRMVYQMEAQ	EAQMMGQRNQQQGFVP	R	M	V	Q	R	N	13	0	1601.68	Haliotis_sp_idb_32603_c0_g1_i1;Haliotis_sp_idb_32602_c0_g1_i1;Haliotis_sp_CLC_1702_c0_g1_i1;Haliotis_sp_Tri_121152_c0_g1_i1;comp205609_c0_seq1_4 len=643 path=[1:0-642]	Haliotis_sp_idb_32603_c0_g1_i1	299	311	no	no	3	0.00028474	96.82	187080000	10;11;12;13		4
NADLNPIDMMFADR	IQRMVIAKNADLNPID	IDMMFADRFRGAQSAG	K	N	A	D	R	F	14	0	1621.72	Haliotis_sp_Tri_119193_c0_g1_i1	Haliotis_sp_Tri_119193_c0_g1_i1	139	152	yes	yes	2;3	8.531e-05	92.265	282000000	152;153		10
NAVGEGAAVASGISQASGR	PKGPSETKNAVGEGAA	GISQASGRQTTTGQAS	K	N	A	G	R	Q	19	0	1700.84	Haliotis_sp_idb_23862_c0_g1_i1	Haliotis_sp_idb_23862_c0_g1_i1	246	264	no	no	2;3	3.5215e-26	174.65	1106900000			29
NDDFAPSTNR	VLLDPSLKNDDFAPST	DFAPSTNRGTCKPGSA	K	N	D	N	R	G	10	0	1135.49	comp92088_c0_seq1_4 len=674 path=[1:0-31 33:32-76 2470:77-121 123:122-145 2497:146-154 2506:155-188 190:189-256 258:257-272 2583:273-294 296:295-328 2621:329-339 341:340-350 352:351-447 2654:448-448 450:449-468 470:469-525 2678:526-531 2684:532-673];Haliotis_sp_Tri_3731_c0_g1_i1	comp92088_c0_seq1_4 len=674 path=[1:0-31 33:32-76 2470:77-121 123:122-145 2497:146-154 2506:155-188 190:189-256 258:257-272 2583:273-294 296:295-328 2621:329-339 341:340-350 352:351-447 2654:448-448 450:449-468 470:469-525 2678:526-531 2684:532-673]	142	151	yes	no	2	0.021967	70.942	457590			0
NFVIQAGQAFQAAR	HAAFVGGRNFVIQAGQ	GQAFQAARVGRVLARS	R	N	F	A	R	V	14	0	1519.79	Haliotis_sp_idb_25748_c0_g1_i1;Haliotis_sp_idb_25746_c0_g1_i1	Haliotis_sp_idb_25748_c0_g1_i1	44	57	yes	no	2;3	5.8415e-13	167.71	21432000			10
NLQLLYCGR	VGTPALGKNLQLLYCG	LQLLYCGRGGRRCPPN	K	N	L	G	R	G	9	0	1135.58	Haliotis_sp_idb_288_c0_g1_i1;Haliotis_sp_Tri_116349_c0_g1_i1	Haliotis_sp_idb_288_c0_g1_i1	145	153	yes	no	2	0.018442	114.28	996930			1
NNDGTSSGTANSIGSPTSLSNTVDNTDTVSATR	TGKLLASRNNDGTSSG	TDTVSATRTTAPTAEP	R	N	N	T	R	T	33	0	3240.46	Haliotis_sp_idb_27866_c0_g1_i1	Haliotis_sp_idb_27866_c0_g1_i1	59	91	yes	yes	3	6.0663e-50	143.48	44392000			6
NPMEVAGAFSDLVDGAGCNIVCDK	AFDFYAGRNPMEVAGA	GCNIVCDKIRGPRKIG	R	N	P	D	K	I	24	0	2538.12	Haliotis_sp_idb_20008_c0_g1_i1;Haliotis_sp_CLC_363_c0_g1_i1;comp401928_c0_seq1_5 len=237 path=[1:0-236]	Haliotis_sp_idb_20008_c0_g1_i1	225	248	yes	no	3	2.9329e-07	72.302	650340	106		1
NPSYQSMGSYASSLLDPAVFR	LFPQQQQRNPSYQSMG	LLDPAVFRVAHAPVGQ	R	N	P	F	R	V	21	0	2289.07	Haliotis_sp_Tri_1743_c0_g1_i1	Haliotis_sp_Tri_1743_c0_g1_i1	60	80	yes	yes	2;3	2.2005e-14	112.44	382550000	165		22
NPTLIGQSLVLAQNR	DYISNSGRNPTLIGQS	SLVLAQNRFNPGTQGH	R	N	P	N	R	F	15	0	1622.91	Haliotis_sp_Tri_45070_c0_g1_i1	Haliotis_sp_Tri_45070_c0_g1_i1	909	923	yes	yes	2;3	1.5251e-22	185.95	10423000			11
NQNAMNAQSGNQQPHNSQSVNK	PPINTYPRNQNAMNAQ	HNSQSVNKLNMNSQTN	R	N	Q	N	K	L	22	0	2395.07	Haliotis_sp_idb_26567_c0_g1_i1;Haliotis_sp_idb_26568_c0_g1_i1	Haliotis_sp_idb_26567_c0_g1_i1	812	833	yes	no	3	2.9982e-16	115.42	1514200	116		1
NQQQGFVPDR	EAQMMGQRNQQQGFVP	QQGFVPDRQVPLPNNP	R	N	Q	D	R	Q	10	0	1187.57	Haliotis_sp_idb_32603_c0_g1_i1;Haliotis_sp_idb_32602_c0_g1_i1;Haliotis_sp_CLC_1702_c0_g1_i1;Haliotis_sp_Tri_121152_c0_g1_i1;comp205609_c0_seq1_4 len=643 path=[1:0-642]	Haliotis_sp_idb_32603_c0_g1_i1	312	321	no	no	2;3	0.0015093	112.36	1729000000			15
NSTISSKMR	KFPRUSRKNSTISSKM	STISSKMRKKFFVDVI	K	N	S	M	R	K	9	1	1022.52	comp102559_c0_seq2_2 len=6330 path=[6313:0-816 7132:817-1008 7324:1009-1281 15476:1282-1287 13749:1288-1303 7619:1304-1580 7896:1581-1584 7900:1585-2792 9108:2793-2830 9146:2831-3031 9347:3032-3033 9349:3034-3746 10062:3747-3911 10230:3912-4223 10542:4224-4840 15884:4841-4847 11166:4848-4848 11167:4849-4858 11177:4859-5230 11549:5231-6329];comp102559_c0_seq3_3 len=6685 path=[6313:0-816 7132:817-1…	comp102559_c0_seq2_2 len=6330 path=[6313:0-816 7132:817-1008 7324:1009-1281 15476:1282-1287 13749:1288-1303 7619:1304-1580 7896:1581-1584 7900:1585-2792 9108:2793-2830 9146:2831-3031 9347:3032-3033 9349:3034-3746 10062:3747-3911 10230:3912-4223 10542:4224-4840 15884:4841-4847 11166:4848-4848 11167:4849-4858 11177:4859-5230 11549:5231-6329]	1176	1184	yes	no	2	0.012418	106.68	8140500	0		1
NTNAYVQQTGAYNNR	TNNNGYGRNTNAYVQQ	QTGAYNNRNAGSQNRG	R	N	T	N	R	N	15	0	1712.79	comp49273_c0_seq1_2 len=963 path=[941:0-578 1520:579-686 1628:687-914 1856:915-962]	comp49273_c0_seq1_2 len=963 path=[941:0-578 1520:579-686 1628:687-914 1856:915-962]	105	119	yes	yes	2;3	1.3096e-97	278.93	60899000			10
NVFGAAAFR	PTIDPSIRNVFGAAAF	VFGAAAFRFGHTLVRT	R	N	V	F	R	F	9	0	951.493	Haliotis_sp_idb_25748_c0_g1_i1;Haliotis_sp_idb_25746_c0_g1_i1;Haliotis_sp_CLC_532_c0_g1_i1	Haliotis_sp_idb_25748_c0_g1_i1	407	415	yes	no	2	0.028874	103.87	1335500			1
NVIIIVPNNR	GGSRNNDRNVIIIVPN	IIIVPNNRNRGSTPNV	R	N	V	N	R	N	10	0	1150.68	Haliotis_sp_Tri_33510_c0_g1_i1;Haliotis_sp_CLC_62_c0_g1_i1;Haliotis_sp_Tri_64677_c0_g1_i1;Haliotis_sp_Tri_33508_c0_g1_i1	Haliotis_sp_Tri_33510_c0_g1_i1	45	54	yes	no	2	0.0056416	113.62	13186000			2
NVPNFPSFK	GNKIEAYKNVPNFPSF	VPNFPSFKGVCAHLDI	K	N	V	F	K	G	9	0	1048.53	comp70759_c0_seq1_2 len=449 path=[1:0-87 89:88-101 103:102-218 220:219-370 372:371-448]	comp70759_c0_seq1_2 len=449 path=[1:0-87 89:88-101 103:102-218 220:219-370 372:371-448]	100	108	yes	yes	2	0.023527	71.614	728620			0
PAPQPAPRPAPR	QALKPAPRPAPQPAPR	PAPRPAPRPSRPTAVR	R	P	A	P	R	P	12	1	1253.7	Haliotis_sp_Tri_108584_c0_g1_i1	Haliotis_sp_Tri_108584_c0_g1_i1	202	213	yes	yes	3	0.015168	63.624	2815200			1
PAVSVSRPVPSASVLVSR	SAVSSPSRPAVSVSRP	SASVLVSRPVPSASVS	R	P	A	S	R	P	18	1	1807.03	Haliotis_sp_idb_17035_c0_g1_i1	Haliotis_sp_idb_17035_c0_g1_i1	148	165	yes	yes	3	0.00038869	69.979	542290			1
PIHVQALKPAPR	SAPRPKPKPIHVQALK	QALKPAPRPAPQPAPR	K	P	I	P	R	P	12	1	1325.79	Haliotis_sp_Tri_108584_c0_g1_i1	Haliotis_sp_Tri_108584_c0_g1_i1	190	201	yes	yes	3	0.0039159	79.036	1322600			1
PKPIHVQALKPAPR	PPSAPRPKPKPIHVQA	QALKPAPRPAPQPAPR	K	P	K	P	R	P	14	2	1550.94	Haliotis_sp_Tri_108584_c0_g1_i1	Haliotis_sp_Tri_108584_c0_g1_i1	188	201	yes	yes	4	2.5654e-06	123.28	4713200			3
PSDIAGAQLK	PESNMIDKPSDIAGAQ	DIAGAQLKTQKTVTSA	K	P	S	L	K	T	10	0	998.54	Haliotis_sp_idb_23862_c0_g1_i1	Haliotis_sp_idb_23862_c0_g1_i1	87	96	no	no	2	0.0017763	137.98	65953000			5
PSTDTIILVTK	QDTEFTVKPSTDTIIL	DTIILVTKEKPDDU__	K	P	S	T	K	E	11	0	1186.68	comp94729_c0_seq1_2 len=306 path=[4010:0-30 5414:31-31 4042:32-103 4114:104-124 329:125-136 5488:137-141 5493:142-149 354:150-174 5513:175-185 3222:186-305];comp94729_c0_seq6_1 len=320 path=[190:0-25 216:26-56 247:57-138 329:139-150 5488:151-155 5493:156-163 3186:164-188 5513:189-199 3222:200-319];Haliotis_sp_idb_51916_c0_g1_i1;Haliotis_sp_Tri_4118_c0_g1_i1;Haliotis_sp_Tri_4114_c0_g1_i1	comp94729_c0_seq1_2 len=306 path=[4010:0-30 5414:31-31 4042:32-103 4114:104-124 329:125-136 5488:137-141 5493:142-149 354:150-174 5513:175-185 3222:186-305]	86	96	yes	no	2	0.0022521	117.79	2838300			3
PVPSASVLVSR	RPAVSVSRPVPSASVL	SASVLVSRPVPSASVS	R	P	V	S	R	P	11	0	1110.64	Haliotis_sp_Tri_121458_c0_g1_i1;Haliotis_sp_idb_17035_c0_g1_i1	Haliotis_sp_idb_17035_c0_g1_i1	155	165	no	no	2	0.018702	85.924	15000000			1
PVPSASVSVSR	SASVLVSRPVPSASVS	SASVSVSRPVSSAAVS	R	P	V	S	R	P	11	0	1084.59	Haliotis_sp_Tri_121458_c0_g1_i1;Haliotis_sp_idb_17035_c0_g1_i1	Haliotis_sp_idb_17035_c0_g1_i1	166	176	no	no	2	0.013842	89.805	5224200			2
PVPSITISR	RASASVSRPVPSITIS	VPSITISRHSQSVSKP	R	P	V	S	R	H	9	0	968.565	Haliotis_sp_idb_17035_c0_g1_i1	Haliotis_sp_idb_17035_c0_g1_i1	78	86	yes	yes	2	0.025931	106.2	1817100			1
QAEAINEAATGFR	AAAENAERQAEAINEA	NEAATGFRNKLERAGM	R	Q	A	F	R	N	13	0	1376.67	Haliotis_sp_idb_47306_c0_g1_i1	Haliotis_sp_idb_47306_c0_g1_i1	135	147	yes	yes	2	9.2301e-07	145.83	26427000			5
QAPMLPSPPQVPASPK	QQQQQPNRQAPMLPSP	PQVPASPKAAVVAAAG	R	Q	A	P	K	A	16	0	1643.87	Haliotis_sp_idb_20008_c0_g1_i1	Haliotis_sp_idb_20008_c0_g1_i1	108	123	yes	yes	2	0.0033336	65.511	8322000	107		4
QAVGGSNDVTQQAVATSK	TTNYASTKQAVGGSND	QQAVATSKDATEQAST	K	Q	A	S	K	D	18	0	1759.87	Haliotis_sp_idb_51205_c0_g1_i1	Haliotis_sp_idb_51205_c0_g1_i1	115	132	yes	yes	2;3	2.044e-23	169.67	1688000000			33
QDVVQAPGSGPSTEVVHFDITGTNMPAQVYK	AIPVTGLKQDVVQAPG	NMPAQVYKQMPVENIA	K	Q	D	Y	K	Q	31	0	3271.58	Haliotis_sp_idb_26836_c0_g1_i1	Haliotis_sp_idb_26836_c0_g1_i1	205	235	no	no	3	3.4474e-14	83.944	8898700	119		2
QEILSVEQPIAGR	PVSSDSQRQEILSVEQ	VEQPIAGRQSHNGPLS	R	Q	E	G	R	Q	13	0	1438.78	Haliotis_sp_idb_6290_c0_g1_i1	Haliotis_sp_idb_6290_c0_g1_i1	1217	1229	yes	yes	2	0.00011214	120.87	3347900			2
QEYDESGPSIVHR	FQQMWISKQEYDESGP	SGPSIVHRKCF_____	K	Q	E	H	R	K	13	0	1515.7	tr|B3TK83|B3TK83_HALDV Beta-actin 2 OS=Haliotis diversicolor PE=2 SV=1;tr|Q6U1K1|Q6U1K1_HALDH Actin OS=Haliotis discus hannai PE=2 SV=1;tr|Q256S1|Q256S1_HALTU Actin OS=Haliotis tuberculata GN=actin PE=2 SV=1;tr|B3SNT2|B3SNT2_HALDV Actin OS=Haliotis diversicolor PE=2 SV=1;Haliotis_sp_Tri_131427_c0_g1_i1;comp103470_c1_seq20_6 len=1319 path=[18001:0-239 25907:240-242 1593:243-278 25943:279-283 25948…	tr|B3TK83|B3TK83_HALDV Beta-actin 2 OS=Haliotis diversicolor PE=2 SV=1	360	372	yes	no	2;3	2.3135e-07	143.31	12666000			9
QHAAFVGGR	GGADLTNRQHAAFVGG	HAAFVGGRNFVIQAGQ	R	Q	H	G	R	N	9	0	941.483	Haliotis_sp_idb_25748_c0_g1_i1;Haliotis_sp_idb_25746_c0_g1_i1	Haliotis_sp_idb_25748_c0_g1_i1	35	43	yes	no	2	0.0091758	97.635	1309900			2
QITVNDLPVGR	IDAKGVLRQITVNDLP	VNDLPVGRSVDEALRL	R	Q	I	G	R	S	11	0	1210.67	comp52010_c0_seq1_4 len=919 path=[1:0-918]	comp52010_c0_seq1_4 len=919 path=[1:0-918]	168	178	yes	yes	2	0.0022501	103.08	21492000			5
QLISDLFSYENTVGANQNSLK	GSLKDSIKQLISDLFS	GANQNSLKTVSEGQYN	K	Q	L	L	K	T	21	0	2340.16	Haliotis_sp_idb_7598_c0_g1_i1;Haliotis_sp_Tri_114598_c0_g1_i1	Haliotis_sp_idb_7598_c0_g1_i1	756	776	yes	no	2;3	5.7361e-44	199.97	512180000			24
QLNPSVTDTQPR	TFTEHSSRQLNPSVTD	SVTDTQPRGSFGQQTG	R	Q	L	P	R	G	12	0	1354.68	Haliotis_sp_idb_3591_c0_g1_i1	Haliotis_sp_idb_3591_c0_g1_i1	474	485	yes	yes	2	0.00046826	127.17	3685100			3
QLTDLTSQMAEVR	LTIGSITKQLTDLTSQ	TSQMAEVRGSLENLVN	K	Q	L	V	R	G	13	0	1490.74	Haliotis_sp_Tri_108584_c0_g1_i1	Haliotis_sp_Tri_108584_c0_g1_i1	123	135	yes	yes	2	0.00032674	95.264	74523000	151		9
QMPVENIATTK	NMPAQVYKQMPVENIA	VENIATTKVANSVTGT	K	Q	M	T	K	V	11	0	1230.63	Haliotis_sp_idb_26836_c0_g1_i1	Haliotis_sp_idb_26836_c0_g1_i1	236	246	no	no	2	0.0018872	91.961	32278000	120		6
QNTLMESLLFNSM	NIIQQQQRQNTLMESL	ESLLFNSM________	R	Q	N	S	M	-	13	0	1526.71	Haliotis_sp_Tri_33510_c0_g1_i1;Haliotis_sp_CLC_62_c0_g1_i1	Haliotis_sp_Tri_33510_c0_g1_i1	421	433	yes	no	2	8.692e-08	117.95	17794000	79;80		7
QNVVTTVSEGDCVPVVVTR	TTTADGRRQNVVTTVS	CVPVVVTRTTTGGGEG	R	Q	N	T	R	T	19	0	2058.04	Haliotis_sp_Tri_31898_c0_g1_i1;Haliotis_sp_idb_24481_c0_g1_i1;Haliotis_sp_CLC_160_c0_g1_i1	Haliotis_sp_Tri_31898_c0_g1_i1	145	163	yes	no	2;3	1.3461e-10	109.5	13513000			4
QPQQQNNQNVAAIVLNALQVGDVNPSMLLLSLPK	QQQQQQQRQPQQQNNQ	MLLLSLPKQARTNPVV	R	Q	P	P	K	Q	34	0	3653.96	Haliotis_sp_idb_17014_c0_g1_i1;Haliotis_sp_idb_17016_c0_g1_i1;Haliotis_sp_Tri_15512_c0_g1_i1	Haliotis_sp_idb_17014_c0_g1_i1	573	606	yes	no	3;4	4.3619e-26	107.71	5014000	101		2
QPSYIQQQAR	TVVSVSRRQPSYIQQQ	SYIQQQARGTAGFVSA	R	Q	P	A	R	G	10	0	1217.62	Haliotis_sp_idb_27355_c0_g1_i1	Haliotis_sp_idb_27355_c0_g1_i1	152	161	yes	yes	2	0.0010222	125.57	108940000			12
QPTPPPSPGQGQTASQLSDLSAVMNIIQQQQR	TPLRGPSRQPTPPPSP	NIIQQQQRQNTLMESL	R	Q	P	Q	R	Q	32	0	3401.7	Haliotis_sp_Tri_33510_c0_g1_i1;Haliotis_sp_CLC_62_c0_g1_i1	Haliotis_sp_Tri_33510_c0_g1_i1	389	420	yes	no	3;4	5.0031e-45	140.55	32067000	81		9
QQMAPSNPMQQAGQQQR	QQGQHQVQQQMAPSNP	QQAGQQQRQQSAQPSI	Q	Q	Q	Q	R	Q	17	0	1926.88	Haliotis_sp_idb_12174_c0_g1_i1	Haliotis_sp_idb_12174_c0_g1_i1	743	759	yes	yes	2;3	5.9927e-16	153.94	23434000	92;93		11
QQPGAGLGGPASAPTQAQLLQQFAALDSK	PFMPDMSRQQPGAGLG	QFAALDSKLSSMPNPT	R	Q	Q	S	K	L	29	0	2849.47	Haliotis_sp_idb_32603_c0_g1_i1;Haliotis_sp_idb_32602_c0_g1_i1;Haliotis_sp_idb_32598_c0_g1_i1;Haliotis_sp_Tri_121152_c0_g1_i1;comp184680_c0_seq1_2 len=342 path=[1:0-341]	Haliotis_sp_idb_32603_c0_g1_i1	509	537	yes	no	2;3;4	1.4274e-120	252.2	1169000000			22
QQQFQAGQDFGQQQQQQQQR	PNLLQQQRQQQFQAGQ	QQQQQQQRFQGRPDFQ	R	Q	Q	Q	R	F	20	0	2433.12	Haliotis_sp_Tri_33510_c0_g1_i1;Haliotis_sp_CLC_62_c0_g1_i1	Haliotis_sp_Tri_33510_c0_g1_i1	270	289	yes	no	3	5.6033e-48	209.31	15458000			2
QQQQQQQQQQQQQQQQQQQQQPNR	QHYQQQQRQQQQQQQQ	QQQQQPNRQGMLQAQG	R	Q	Q	N	R	Q	24	0	3074.44	Haliotis_sp_idb_20009_c0_g1_i1	Haliotis_sp_idb_20009_c0_g1_i1	85	108	yes	yes	4	1.9662e-23	126.4	596400			1
QQSAQPSISMQQGQQQLQQQMAPSNPMQQVQQVR	QQAGQQQRQQSAQPSI	MQQVQQVRQQMAPSNP	R	Q	Q	V	R	Q	34	0	3864.84	Haliotis_sp_idb_12174_c0_g1_i1	Haliotis_sp_idb_12174_c0_g1_i1	760	793	yes	yes	4	7.2437e-37	129.48	55038000	94;95;96		9
QQVSTTNVAGTQQGSTTNVAGK	AASSNDAKQQVSTTNV	STTNVAGKQQASTTNN	K	Q	Q	G	K	Q	22	0	2176.07	Haliotis_sp_idb_27864_c0_g1_i1;Haliotis_sp_CLC_2598_c0_g1_i1;Haliotis_sp_Tri_29187_c0_g1_i1	Haliotis_sp_idb_27864_c0_g1_i1	149	170	yes	no	2;3	5.4837e-51	208.87	3200900000			59
QSPSTSPFMPDMSR	HSHFLNQRQSPSTSPF	PFMPDMSRQQPGAGLG	R	Q	S	S	R	Q	14	0	1566.68	Haliotis_sp_idb_32603_c0_g1_i1;Haliotis_sp_idb_32602_c0_g1_i1;comp184680_c0_seq1_2 len=342 path=[1:0-341]	Haliotis_sp_idb_32603_c0_g1_i1	495	508	yes	no	2;3	0.0010197	77.192	171460000	134;135		6
QSQSSIETQTR	PLNTYTKKQSQSSIET	SSIETQTRIQSHVNPQ	K	Q	S	T	R	I	11	0	1263.61	Haliotis_sp_idb_26567_c0_g1_i1;Haliotis_sp_idb_26568_c0_g1_i1;Haliotis_sp_CLC_2527_c0_g1_i1	Haliotis_sp_idb_26567_c0_g1_i1	297	307	yes	no	2	0.0016275	126.12	533740			1
QSVHEFIIKSK	NTTKMDTRQSVHEFII	HEFIIKSKRFQRLYLC	R	Q	S	S	K	R	11	1	1314.73	comp1903_c0_seq1_6 len=227 path=[1:0-226]	comp1903_c0_seq1_6 len=227 path=[1:0-226]	56	66	yes	yes	3	0.020232	61.344	10406000		3	1
QTSLTDSEQSVYVQPSK	SPFEINSKQTSLTDSE	SVYVQPSKTDKNNNLK	K	Q	T	S	K	T	17	0	1895.91	Haliotis_sp_idb_44689_c0_g1_i1;Haliotis_sp_idb_44690_c0_g1_i1;Haliotis_sp_Tri_29190_c0_g1_i1	Haliotis_sp_idb_44689_c0_g1_i1	547	563	yes	no	2;3	1.1943e-18	167.14	735910000			39
QTSLTDSEQSVYVQPSKTDK	SPFEINSKQTSLTDSE	VQPSKTDKNNNLKDVS	K	Q	T	D	K	N	20	1	2240.08	Haliotis_sp_idb_44689_c0_g1_i1;Haliotis_sp_idb_44690_c0_g1_i1;Haliotis_sp_Tri_29190_c0_g1_i1	Haliotis_sp_idb_44689_c0_g1_i1	547	566	yes	no	3	1.7557e-07	85.881	3964100			1
QTTTGQASGVASAEK	GISQASGRQTTTGQAS	SGVASAEKEGTTTVQV	R	Q	T	E	K	E	15	0	1434.7	Haliotis_sp_idb_23862_c0_g1_i1	Haliotis_sp_idb_23862_c0_g1_i1	265	279	no	no	2;3	7.1599e-14	155.37	586260000			29
QTTTGQASGVASAEKEGTTTVQVAGR	GISQASGRQTTTGQAS	TTVQVAGRTSTGTEQT	R	Q	T	G	R	T	26	1	2534.26	Haliotis_sp_idb_23862_c0_g1_i1	Haliotis_sp_idb_23862_c0_g1_i1	265	290	no	no	2;3;4	3.9388e-51	184.59	285140000			14
QYCSHSCIGNR	FHNATDLKQYCSHSCI	SHSCIGNRCEFTDCTC	K	Q	Y	N	R	C	11	0	1380.57	Haliotis_sp_idb_18725_c0_g1_i1	Haliotis_sp_idb_18725_c0_g1_i1	541	551	yes	yes	2;3	1.8083e-29	217.22	27048000			7
RAAAVSSSPMPGGSSSASQLSVGNTALNSR	QKNLKAAKRAAAVSSS	GNTALNSRKALSSMNN	K	R	A	S	R	K	30	1	2846.39	Haliotis_sp_idb_32603_c0_g1_i1;Haliotis_sp_idb_32602_c0_g1_i1;Haliotis_sp_idb_32598_c0_g1_i1;comp118790_c0_seq1_1 len=1114 path=[1:0-1113]	Haliotis_sp_idb_32603_c0_g1_i1	703	732	yes	no	3	2.7054e-46	156.26	9264300	127		3
RIDNSVLR	TDPAVMLRRIDNSVLR	RIDNSVLRPRMLCTHK	R	R	I	L	R	P	8	1	971.551	Haliotis_sp_CLC_25438_c0_g1_i1;comp87808_c0_seq1_2 len=1444 path=[40:0-39 80:40-172 213:173-720 761:721-735 776:736-1326 1367:1327-1339 1380:1340-1443]	Haliotis_sp_CLC_25438_c0_g1_i1	29	36	yes	no	2	0.024942	78.113	5527600		6	1
RLQLFPR	LKSIHPVRRLQLFPRL	RRLQLFPRLPHPPPNR	R	R	L	P	R	L	7	1	928.561	comp107085_c0_seq11_4 len=1823 path=[15960:0-18 6849:19-36 6867:37-57 16077:58-81 16101:82-83 6914:84-88 6919:89-130 6961:131-171 16159:172-179 16167:180-200 16188:201-214 16202:215-222 16210:223-226 16214:227-244 7075:245-254 7085:255-297 16269:298-311 7142:312-385 16320:386-394 7225:395-398 7229:399-588 7419:589-596 7427:597-700 7531:701-710 7541:711-761 7595:762-1093 7927:1094-1095 7929:1096-1…	comp107085_c0_seq11_4 len=1823 path=[15960:0-18 6849:19-36 6867:37-57 16077:58-81 16101:82-83 6914:84-88 6919:89-130 6961:131-171 16159:172-179 16167:180-200 16188:201-214 16202:215-222 16210:223-226 16214:227-244 7075:245-254 7085:255-297 16269:298-311 7142:312-385 16320:386-394 7225:395-398 7229:399-588 7419:589-596 7427:597-700 7531:701-710 7541:711-761 7595:762-1093 7927:1094-1095 7929:1096-1…	328	334	yes	no	2	0.00030547	163.84	10772000			3
RPPPNPAGMQFMR	ARASLNNRRPPPNPAG	PAGMQFMRRMAVSQAV	R	R	P	M	R	R	13	1	1497.73	Haliotis_sp_CLC_39_c0_g1_i1	Haliotis_sp_CLC_39_c0_g1_i1	66	78	yes	yes	3	0.0036433	68.676	7302600	77;78		3
RPQPSLGGTGASSLQAR	NVASSIVRRPQPSLGG	GASSLQARTPFMRYQS	R	R	P	A	R	T	17	1	1681.89	Haliotis_sp_Tri_121458_c0_g1_i1	Haliotis_sp_Tri_121458_c0_g1_i1	123	139	yes	yes	3	2.4582e-10	120.9	6143800			3
RQPSYIQQQAR	QTVVSVSRRQPSYIQQ	SYIQQQARGTAGFVSA	R	R	Q	A	R	G	11	1	1373.72	Haliotis_sp_idb_27355_c0_g1_i1	Haliotis_sp_idb_27355_c0_g1_i1	151	161	yes	yes	2;3	4.3601e-36	221.6	636420000			19
SALGAGNDATTLAEK	ANILSSIRSALGAGND	DATTLAEKVAUUUUUE	R	S	A	E	K	V	15	0	1417.7	Haliotis_sp_CLC_25186_c0_g1_i1;Haliotis_sp_Tri_138845_c0_g1_i1	Haliotis_sp_CLC_25186_c0_g1_i1	53	67	yes	no	2	2.6514e-08	136.81	43499000			4
SAQSTSIFPLQK	GFSGTISRSAQSTSIF	TSIFPLQKSSNSVSGP	R	S	A	Q	K	S	12	0	1305.69	Haliotis_sp_idb_17035_c0_g1_i1	Haliotis_sp_idb_17035_c0_g1_i1	106	117	yes	yes	2	0.012451	83.182	8626700			4
SATNVYQINQPSSNSQSFHQPQINSLSVNQQQTK	MNSQLGHKSATNVYQI	SVNQQQTKSQPADLSP	K	S	A	T	K	S	34	0	3801.83	Haliotis_sp_idb_26567_c0_g1_i1;Haliotis_sp_idb_26568_c0_g1_i1;Haliotis_sp_CLC_2527_c0_g1_i1	Haliotis_sp_idb_26567_c0_g1_i1	534	567	yes	no	4	2.9354e-09	69.551	14586000			1
SCCVDPFSCIR	DTDCCIGKSCCVDPFS	VDPFSCIRECVATDPR	K	S	C	I	R	E	11	0	1399.57	comp40287_c0_seq1_1 len=308 path=[1:0-307]	comp40287_c0_seq1_1 len=308 path=[1:0-307]	49	59	yes	yes	2	0.0041253	103.08	6362900			2
SELSELR	VSDADVVRSELSELRP	RSELSELRPPDWVLLL	R	S	E	L	R	P	7	0	832.429	comp101501_c1_seq8_1 len=3383 path=[52:0-33 31927:34-259 312:260-263 316:264-774 32240:775-779 28312:780-788 841:789-1252 32483:1253-1258 32489:1259-1268 30717:1269-1286 5802:1287-1321 5837:1322-1619 6372:1620-3382];comp101501_c1_seq7_1 len=3383 path=[52:0-33 31927:34-259 312:260-263 316:264-774 32240:775-779 28312:780-788 841:789-1252 1305:1253-1255 33478:1256-1261 32474:1262-1270 32483:1271-127…	comp101501_c1_seq8_1 len=3383 path=[52:0-33 31927:34-259 312:260-263 316:264-774 32240:775-779 28312:780-788 841:789-1252 32483:1253-1258 32489:1259-1268 30717:1269-1286 5802:1287-1321 5837:1322-1619 6372:1620-3382]	745	751	yes	no	2	4.7546e-06	174.21	34230000			4
SFGSGGFGR	GGSRGSRRSFGSGGFG	FGSGGFGRFGDDNGWG	R	S	F	G	R	F	9	0	870.398	Haliotis_sp_CLC_5_c0_g1_i1;Haliotis_sp_Tri_57797_c0_g1_i1;Haliotis_sp_Tri_57798_c0_g1_i1	Haliotis_sp_CLC_5_c0_g1_i1	135	143	yes	no	2	0.012819	128.38	69945000			5
SFSIQHNSLNVQSGNR	PENKSTVRSFSIQHNS	LNVQSGNRQPITSQSM	R	S	F	N	R	Q	16	0	1786.87	Haliotis_sp_idb_26567_c0_g1_i1;Haliotis_sp_idb_26568_c0_g1_i1	Haliotis_sp_idb_26567_c0_g1_i1	728	743	yes	no	2;3	8.0517e-22	173.51	45003000			5
SFVSSAVSSPSRPAVSVSR	SASVRTGRSFVSSAVS	RPAVSVSRPVPSASVL	R	S	F	S	R	P	19	1	1905.99	Haliotis_sp_idb_17035_c0_g1_i1	Haliotis_sp_idb_17035_c0_g1_i1	136	154	yes	yes	3	0.00051159	66.893	6524800			2
SGGLGGPPPPPPDTPPPNIPSPAPAPANNVISGSSGSSR	PGFEAVSRSGGLGGPP	SGSSGSSRSSGIIADL	R	S	G	S	R	S	39	0	3596.79	Haliotis_sp_Tri_33510_c0_g1_i1;Haliotis_sp_CLC_62_c0_g1_i1;Haliotis_sp_Tri_64677_c0_g1_i1;Haliotis_sp_Tri_33508_c0_g1_i1	Haliotis_sp_Tri_33510_c0_g1_i1	90	128	yes	no	4	4.9097e-12	65.962	3512300			1
SGTNSLDLAAFNIQR	TLTNELFKSGTNSLDL	LAAFNIQRGRDHGTQS	K	S	G	Q	R	G	15	0	1605.81	Haliotis_sp_idb_25748_c0_g1_i1;Haliotis_sp_idb_25746_c0_g1_i1;Haliotis_sp_CLC_532_c0_g1_i1	Haliotis_sp_idb_25748_c0_g1_i1	488	502	yes	no	2	7.2085e-07	125.97	4671700			3
SILMTDDGREK	EDRQGDGRSILMTDDG	MTDDGREKTSAHDDIW	R	S	I	E	K	T	11	1	1263.61	Haliotis_sp_CLC_25186_c0_g1_i1;Haliotis_sp_Tri_138845_c0_g1_i1	Haliotis_sp_CLC_25186_c0_g1_i1	112	122	yes	no	3	0.019522	60.255	733260			1
SKAEEDEFSLAK	AQAQANAKSKAEEDEF	EDEFSLAKTAADSLVH	K	S	K	A	K	T	12	1	1352.65	Haliotis_sp_CLC_303_c0_g1_i1;Haliotis_sp_Tri_125184_c0_g1_i1	Haliotis_sp_CLC_303_c0_g1_i1	134	145	yes	no	3	6.4245e-05	132.5	2497100			2
SLLNNPYLMMMGDK	GLARTSHKSLLNNPYL	YLMMMGDKYFEVAALD	K	S	L	D	K	Y	14	0	1625.76	Haliotis_sp_Tri_119193_c0_g1_i1;sp|P86738|UP4_HALAI Uncharacterized protein 4 OS=Haliotis asinina PE=1 SV=1	Haliotis_sp_Tri_119193_c0_g1_i1	98	111	yes	no	3	0.0003503	82.529	2199200	154;155;156		1
SNPLSTFNR	EEAIVKGKSNPLSTFN	NPLSTFNRVARNVRSM	K	S	N	N	R	V	9	0	1034.51	Haliotis_sp_idb_12577_c0_g1_i1;Haliotis_sp_idb_12578_c0_g1_i1;comp100484_c0_seq2_5 len=3933 path=[3911:0-1786 5698:1787-2868 6780:2869-3400 7312:3401-3453 10308:3454-3460 10315:3461-3756 7668:3757-3932];comp100484_c0_seq1_5 len=4200 path=[3911:0-1786 5698:1787-2868 8134:2869-3135 6780:3136-3667 7312:3668-3720 10308:3721-3727 10315:3728-4023 7668:4024-4199]	Haliotis_sp_idb_12577_c0_g1_i1	776	784	yes	no	2	0.0017457	90.761	7019900			0
SPVTDQTPVAIK	APAVGQDRSPVTDQTP	DQTPVAIKEIVPVKTV	R	S	P	I	K	E	12	0	1254.68	Haliotis_sp_idb_27355_c0_g1_i1;comp30184_c0_seq1_4 len=604 path=[582:0-603]	Haliotis_sp_idb_27355_c0_g1_i1	492	503	yes	no	2	7.2776e-07	152.31	219320000			17
SQFGSVPQFGGSK	DTSQFGARSQFGSVPQ	VPQFGGSKFSATSQFG	R	S	Q	S	K	F	13	0	1324.64	Haliotis_sp_Tri_108584_c0_g1_i1	Haliotis_sp_Tri_108584_c0_g1_i1	335	347	yes	yes	2	0.010141	80.441	25772000			4
SQPADLSPMHSQLSGK	SVNQQQTKSQPADLSP	MHSQLSGKESMNVYQS	K	S	Q	G	K	E	16	0	1681.81	Haliotis_sp_idb_26567_c0_g1_i1	Haliotis_sp_idb_26567_c0_g1_i1	618	633	yes	yes	3	0.001198	67.299	13795000	117		2
SQPADLSPMNSQLSGK	SVNQQQTKSQPADLSP	MNSQLSGKESMNVYQS	K	S	Q	G	K	E	16	0	1658.79	Haliotis_sp_idb_26567_c0_g1_i1;Haliotis_sp_idb_26568_c0_g1_i1;Haliotis_sp_CLC_2527_c0_g1_i1	Haliotis_sp_idb_26567_c0_g1_i1	568	583	yes	no	2;3	5.201e-06	91.932	33752000	118		5
SSGNKIEAYK	QFDLWCFKSSGNKIEA	GNKIEAYKNVPNFPSF	K	S	S	Y	K	N	10	1	1095.56	comp70759_c0_seq1_2 len=449 path=[1:0-87 89:88-101 103:102-218 220:219-370 372:371-448]	comp70759_c0_seq1_2 len=449 path=[1:0-87 89:88-101 103:102-218 220:219-370 372:371-448]	90	99	yes	yes	3	0.0092988	82.417	2242500			2
SSSNSGSASTTGSSSTSGSDSATGSSSTR	SGSASTTRSSSNSGSA	ATGSSSTRGSDSATGF	R	S	S	T	R	G	29	0	2584.06	Haliotis_sp_CLC_11155_c0_g1_i1	Haliotis_sp_CLC_11155_c0_g1_i1	93	121	yes	yes	2;3	1.0305e-42	148.9	13264000			3
SSSPGTNVASSIVR	YRLAATRRSSSPGTNV	NVASSIVRRPQPSLGG	R	S	S	V	R	R	14	0	1360.69	Haliotis_sp_Tri_121458_c0_g1_i1	Haliotis_sp_Tri_121458_c0_g1_i1	109	122	yes	yes	2	0.0019825	88.282	3423000			2
SSVETSLPR	________________	SVETSLPRVNSAPLPD	-	S	S	P	R	V	9	0	974.503	Haliotis_sp_idb_23862_c0_g1_i1	Haliotis_sp_idb_23862_c0_g1_i1	1	9	yes	yes	2	0.014824	123.86	75923000			4
STGAACITSCR	NALSRDKRSTGAACIT	AACITSCRGRTNGDYQ	R	S	T	C	R	G	11	0	1182.51	Haliotis_sp_idb_32090_c0_g1_i1	Haliotis_sp_idb_32090_c0_g1_i1	50	60	yes	yes	2	7.3813e-06	151.07	3090000			3
STTDGMRYPDCDDCK	CITSCAGKSTTDGMRY	YPDCDDCKYYIRCEPS	K	S	T	C	K	Y	15	1	1819.68	Haliotis_sp_idb_54309_c0_g1_i1;Haliotis_sp_idb_57746_c0_g1_i1	Haliotis_sp_idb_54309_c0_g1_i1	29	43	no	no	3	0.00014518	88.561	4478000	146		2
STTTIDIQHSASPLPK	VHSAYNTKSTTTIDIQ	HSASPLPKAAAPQGTL	K	S	T	P	K	A	16	0	1694.88	Haliotis_sp_Tri_18127_c0_g1_i1	Haliotis_sp_Tri_18127_c0_g1_i1	296	311	yes	yes	3	9.0239e-05	82.59	3991000			2
SVTGADLPSAR	GISLPRTKSVTGADLP	GADLPSARFISFIVHV	K	S	V	A	R	F	11	0	1072.55	Haliotis_sp_idb_25748_c0_g1_i1;Haliotis_sp_idb_25746_c0_g1_i1	Haliotis_sp_idb_25748_c0_g1_i1	129	139	yes	no	2	0.0043594	101.39	8663500			3
SVYEPVEFEIQER	NLTRDDTKSVYEPVEF	VEFEIQERTGGKVTPP	K	S	V	E	R	T	13	0	1623.78	Haliotis_sp_idb_18575_c0_g1_i1	Haliotis_sp_idb_18575_c0_g1_i1	226	238	yes	yes	2	3.4554e-06	139.78	3940100			4
SYELPDGQVITIGNER	ASSSSLEKSYELPDGQ	VITIGNERFRCPEALF	K	S	Y	E	R	F	16	0	1789.88	tr|B3TK83|B3TK83_HALDV Beta-actin 2 OS=Haliotis diversicolor PE=2 SV=1;tr|Q6U1K1|Q6U1K1_HALDH Actin OS=Haliotis discus hannai PE=2 SV=1;tr|Q256S1|Q256S1_HALTU Actin OS=Haliotis tuberculata GN=actin PE=2 SV=1;tr|B3SNT2|B3SNT2_HALDV Actin OS=Haliotis diversicolor PE=2 SV=1;Haliotis_sp_Tri_131427_c0_g1_i1;comp103470_c1_seq20_6 len=1319 path=[18001:0-239 25907:240-242 1593:243-278 25943:279-283 25948…	tr|B3TK83|B3TK83_HALDV Beta-actin 2 OS=Haliotis diversicolor PE=2 SV=1	239	254	yes	no	2	3.2303e-07	106.6	10151000			5
TADTIIQSTTR	IQIALVNRTADTIIQS	TIIQSTTRSFAQGQPQ	R	T	A	T	R	S	11	0	1205.63	comp101644_c1_seq1_1 len=1326 path=[6320:0-664 6985:665-668 6989:669-1293 7614:1294-1325]	comp101644_c1_seq1_1 len=1326 path=[6320:0-664 6985:665-668 6989:669-1293 7614:1294-1325]	107	117	yes	yes	2	1.0624e-07	166.14	9594500			3
TATFAISILQQIELDLK	QAQSGTGKTATFAISI	QQIELDLKATQALVLA	K	T	A	L	K	A	17	0	1903.07	comp64368_c0_seq1_4 len=1757 path=[1:0-287 289:288-1653 1655:1654-1756]	comp64368_c0_seq1_4 len=1757 path=[1:0-287 289:288-1653 1655:1654-1756]	80	96	yes	yes	3	1.205e-15	151.8	1446700			2
TATPQQAQEVHEK	VWAIGTGKTATPQQAQ	QAQEVHEKLRGWLKSN	K	T	A	E	K	L	13	0	1465.72	comp23692_c0_seq1_3 len=1292 path=[1:0-1291]	comp23692_c0_seq1_3 len=1292 path=[1:0-1291]	177	189	yes	yes	3	6.8649e-05	107.65	886110			2
TCGLSYLSR	________________	CGLSYLSRVFSPDPSH	R	T	C	S	R	V	9	0	1055.51	comp103528_c2_seq5_2 len=2048 path=[23559:0-62 8709:63-97 8744:98-646 9293:647-656 9303:657-1659 10306:1660-1661 10308:1662-1881 10528:1882-1987 25344:1988-2047];comp103528_c2_seq6_2 len=2152 path=[23559:0-62 8709:63-97 8744:98-646 9293:647-656 9303:657-1659 10306:1660-1661 10308:1662-1881 10528:1882-1987 10634:1988-2151]	comp103528_c2_seq5_2 len=2048 path=[23559:0-62 8709:63-97 8744:98-646 9293:647-656 9303:657-1659 10306:1660-1661 10308:1662-1881 10528:1882-1987 25344:1988-2047]	5	13	yes	no	2	0.0011308	93.178	5695200			0
TCTCVHGENTFK	NGTVFNVKTCTCVHGE	VHGENTFKWCRPRFAM	K	T	C	F	K	W	12	0	1452.61	Haliotis_sp_Tri_111928_c0_g1_i1;comp64272_c0_seq1_3 len=1172 path=[1150:0-1147 2298:1148-1171]	Haliotis_sp_Tri_111928_c0_g1_i1	61	72	yes	no	3	0.0014762	87.719	5703400			1
TCTTFPTQGR	YRIDSVARTCTTFPTQ	TTFPTQGRFVDQENVC	R	T	C	G	R	F	10	0	1167.53	Haliotis_sp_idb_52687_c0_g1_i1	Haliotis_sp_idb_52687_c0_g1_i1	120	129	yes	yes	2	0.0062693	110.38	2398700			1
TDEATPYYQQIYNLR	DECAFEEKTDEATPYY	YQQIYNLRENCTAIVK	K	T	D	L	R	E	15	0	1873.88	Haliotis_sp_idb_18575_c0_g1_i1;Haliotis_sp_idb_18579_c0_g1_i1	Haliotis_sp_idb_18575_c0_g1_i1	137	151	yes	no	3	0.00015611	88.075	887750			1
TEAASSVETSLPR	AADTTAARTEAASSVE	SVETSLPRVNSAPLPD	R	T	E	P	R	V	13	0	1346.67	Haliotis_sp_idb_23329_c0_g1_i1	Haliotis_sp_idb_23329_c0_g1_i1	615	627	no	no	2;3	6.4315e-11	146.36	2867800000			56
TGGDSVVTDLNGQK	LYKPENTKTGGDSVVT	VTDLNGQKHVVWSPND	K	T	G	Q	K	H	14	0	1389.67	Haliotis_sp_idb_36583_c0_g1_i1	Haliotis_sp_idb_36583_c0_g1_i1	180	193	yes	yes	2	1.5737e-09	158.58	16095000			4
TGISSLDSTSTGK	SANTVKIKTGISSLDS	LDSTSTGKGGQAGTSS	K	T	G	G	K	G	13	0	1252.61	Haliotis_sp_CLC_73_c0_g1_i1	Haliotis_sp_CLC_73_c0_g1_i1	388	400	yes	yes	2	0.0028669	90.412	2048300			1
THVSGQATAQTAPAVGQDR	AEVYPISKTHVSGQAT	APAVGQDRSPVTDQTP	K	T	H	D	R	S	19	0	1893.93	Haliotis_sp_idb_27355_c0_g1_i1;comp30184_c0_seq1_4 len=604 path=[582:0-603]	Haliotis_sp_idb_27355_c0_g1_i1	473	491	yes	no	2;3	3.7935e-76	242.59	752860000			35
TITLEVEPSDTIENVK	FVKTLTGKTITLEVEP	SDTIENVKAKIQDKEG	K	T	I	V	K	A	16	0	1786.92	comp85993_c0_seq3_1 len=269 path=[1:0-25 2598:26-29 1290:30-56 1317:57-133 3005:134-185 3038:186-199 2517:200-215 1475:216-235 3070:236-245 3080:246-268];comp64346_c0_seq4_6 len=435 path=[457:0-206 227:207-227 970:228-434];comp64346_c0_seq2_6 len=435 path=[974:0-206 973:207-227 970:228-434];comp64346_c0_seq1_6 len=435 path=[457:0-206 922:207-227 971:228-434];comp85993_c0_seq1_3 len=458 path=[2343…	comp85993_c0_seq3_1 len=269 path=[1:0-25 2598:26-29 1290:30-56 1317:57-133 3005:134-185 3038:186-199 2517:200-215 1475:216-235 3070:236-245 3080:246-268]	41	56	yes	no	2;3	1.4639e-14	152.34	56480000			8
TIYNILFGLR	EASVVSLRTIYNILFG	YNILFGLRAHLPRETA	R	T	I	L	R	A	10	0	1208.69	Haliotis_sp_Tri_24151_c0_g1_i1	Haliotis_sp_Tri_24151_c0_g1_i1	37	46	yes	yes	2	0.0054016	115.86	10988000			5
TLSVFPTQER	KLKATLDKTLSVFPTQ	SVFPTQERTDLKPIAS	K	T	L	E	R	T	10	0	1176.61	Haliotis_sp_Tri_45070_c0_g1_i1;Haliotis_sp_CLC_1969_c0_g1_i1	Haliotis_sp_Tri_45070_c0_g1_i1	49	58	yes	no	2	0.037175	85.355	3204400			1
TNDAQPGTMQQSNAAK	SQPGNGTKTNDAQPGT	MQQSNAAKLAMMQQAA	K	T	N	A	K	L	16	0	1660.75	Haliotis_sp_idb_32603_c0_g1_i1;Haliotis_sp_idb_32602_c0_g1_i1;Haliotis_sp_CLC_1702_c0_g1_i1;comp186443_c0_seq1_3 len=345 path=[1:0-344]	Haliotis_sp_idb_32603_c0_g1_i1	70	85	yes	no	3	4.4361e-05	85.493	6645000	136		1
TNGDYQSCVSCR	CITSCRGRTNGDYQSC	YQSCVSCRFYATCDNG	R	T	N	C	R	F	12	0	1445.57	Haliotis_sp_idb_32090_c0_g1_i1	Haliotis_sp_idb_32090_c0_g1_i1	63	74	yes	yes	2	5.5268e-09	110.15	775860			0
TNLQCPSNTYCK	FGNQVSCRTNLQCPSN	CPSNTYCKNPGICCYR	R	T	N	C	K	N	12	0	1484.64	Haliotis_sp_CLC_608_c0_g1_i1;tr|O44341|O44341_HALRU Lustrin A OS=Haliotis rufescens PE=2 SV=1	Haliotis_sp_CLC_608_c0_g1_i1	153	164	yes	no	2	0.00061419	122.55	2747900			1
TNPEIHAAPSDVQLNK	PQGTLQEKTNPEIHAA	PSDVQLNKLPHFSEPV	K	T	N	N	K	L	16	0	1732.87	Haliotis_sp_Tri_18127_c0_g1_i1	Haliotis_sp_Tri_18127_c0_g1_i1	323	338	yes	yes	3	0.0002795	77.746	13480000			4
TNPVVQSIIANPDMFTEMAETPAGIATIMK	LSLPKQARTNPVVQSI	AGIATIMKMMG_____	R	T	N	M	K	M	30	0	3189.58	Haliotis_sp_idb_17014_c0_g1_i1;Haliotis_sp_idb_17016_c0_g1_i1;Haliotis_sp_Tri_15512_c0_g1_i1	Haliotis_sp_idb_17014_c0_g1_i1	610	639	yes	no	3;4	1.0601e-22	104.53	103410000	102;103;104		10
TNTLISYTGK	ANSVSGVRTNTLISYT	TLISYTGKLLASRNND	R	T	N	G	K	L	10	0	1096.58	Haliotis_sp_idb_27866_c0_g1_i1	Haliotis_sp_idb_27866_c0_g1_i1	44	53	yes	yes	2	0.0079321	106.4	1499000000			10
TPVVATSFQQR	AGAVFESKTPVVATSF	VATSFQQRGVFQPSRT	K	T	P	Q	R	G	11	0	1232.65	Haliotis_sp_Tri_45070_c0_g1_i1	Haliotis_sp_Tri_45070_c0_g1_i1	184	194	yes	yes	2	0.01074	92.866	1765300			1
TPYNLKPSER	PDELGGPKTPYNLKPS	YNLKPSERLSPGDLLW	K	T	P	E	R	L	10	1	1203.62	Haliotis_sp_Tri_25106_c0_g1_i1	Haliotis_sp_Tri_25106_c0_g1_i1	150	159	yes	yes	3	0.0095972	81.799	3398200			1
TQFVNDAISAFFR	QRMPEPQRTQFVNDAI	DAISAFFRTLGIQLPS	R	T	Q	F	R	T	13	0	1514.75	Haliotis_sp_idb_20008_c0_g1_i1;comp45250_c0_seq1_3 len=312 path=[1:0-311];Haliotis_sp_Tri_79915_c0_g1_i1	Haliotis_sp_idb_20008_c0_g1_i1	607	619	yes	no	2;3	8.6829e-15	172.51	143960000			10
TSGSNSVLNANQPPTGTAPDTSK	AASHTDLRTSGSNSVL	GTAPDTSKITLTPTFE	R	T	S	S	K	I	23	0	2243.07	Haliotis_sp_idb_44689_c0_g1_i1;Haliotis_sp_idb_44690_c0_g1_i1;Haliotis_sp_Tri_29190_c0_g1_i1	Haliotis_sp_idb_44689_c0_g1_i1	626	648	yes	no	2;3	3.9939e-23	128.04	149450000			10
TSLGPLPSQR	GGQSGVVRTSLGPLPS	LGPLPSQRGLFVPTTG	R	T	S	Q	R	G	10	0	1054.58	Haliotis_sp_Tri_14507_c0_g1_i1	Haliotis_sp_Tri_14507_c0_g1_i1	404	413	yes	yes	2	0.0042507	126.29	1850400			1
TSSDSTSNHLYTSQTGSLK	AKNTLHHKTSSDSTSN	TSQTGSLKDSIKQLIS	K	T	S	L	K	D	19	0	2012.93	Haliotis_sp_idb_7598_c0_g1_i1;Haliotis_sp_Tri_114598_c0_g1_i1	Haliotis_sp_idb_7598_c0_g1_i1	733	751	yes	no	3	3.7771e-20	151.95	46466000			5
TSSDSTSNHLYTSQTGSLKDSIK	AKNTLHHKTSSDSTSN	GSLKDSIKQLISDLFS	K	T	S	I	K	Q	23	1	2456.17	Haliotis_sp_idb_7598_c0_g1_i1;Haliotis_sp_Tri_114598_c0_g1_i1	Haliotis_sp_idb_7598_c0_g1_i1	733	755	yes	no	4	3.6497e-19	118.32	4877400			2
TTAPTAEPETSSTTSAK	TDTVSATRTTAPTAEP	TSSTTSAKATPSVAAT	R	T	T	A	K	A	17	0	1678.79	Haliotis_sp_idb_27866_c0_g1_i1	Haliotis_sp_idb_27866_c0_g1_i1	92	108	yes	yes	2;3	1.9022e-22	177.04	40756000			4
TTEGSNVLEAK	ASTTPNGKTTEGSNVL	GSNVLEAKTTLNAPKG	K	T	T	A	K	T	11	0	1147.57	Haliotis_sp_idb_7598_c0_g1_i1;Haliotis_sp_Tri_114598_c0_g1_i1	Haliotis_sp_idb_7598_c0_g1_i1	977	987	yes	no	2	0.002584	114.86	85702000			5
TTIVTDTTR	TVSSTGGRTTIVTDTT	TIVTDTTRYLTNQQIH	R	T	T	T	R	Y	9	0	1006.53	Haliotis_sp_idb_7598_c0_g1_i1;Haliotis_sp_Tri_114598_c0_g1_i1;Haliotis_sp_CLC_9451_c0_g1_i1	Haliotis_sp_idb_7598_c0_g1_i1	646	654	yes	no	2	0.0039316	145.72	128840000			5
TTTGGGEGNSLYVLGYNDFYPGIR	CVPVVVTRTTTGGGEG	NDFYPGIRDITVFDIP	R	T	T	I	R	D	24	0	2550.2	Haliotis_sp_Tri_31898_c0_g1_i1;Haliotis_sp_idb_24481_c0_g1_i1;Haliotis_sp_CLC_160_c0_g1_i1	Haliotis_sp_Tri_31898_c0_g1_i1	164	187	yes	no	3	4.5293e-16	108.08	3418700			1
TVQGGQGVYSR	TITPVTTRTVQGGQGV	GGQGVYSRLMHVFKML	R	T	V	S	R	L	11	0	1150.57	Haliotis_sp_idb_12176_c0_g1_i1;Haliotis_sp_Tri_16482_c0_g1_i1	Haliotis_sp_idb_12176_c0_g1_i1	264	274	yes	no	2	0.0018863	121.02	19129000			5
TVTSAQSVTSLASAGTDGLNHDADK	GAQLKTQKTVTSAQSV	GLNHDADKPLNADVPH	K	T	V	D	K	P	25	0	2445.16	Haliotis_sp_idb_23862_c0_g1_i1	Haliotis_sp_idb_23862_c0_g1_i1	100	124	no	no	3	5.7065e-25	128.07	4631700			2
TVTSAQSVTSLASAGTDGLNHDADKPLNADVPHVSK	GAQLKTQKTVTSAQSV	ADVPHVSKLTPELARL	K	T	V	S	K	L	36	1	3602.78	Haliotis_sp_idb_23862_c0_g1_i1	Haliotis_sp_idb_23862_c0_g1_i1	100	135	no	no	4;5	4.1207e-63	152.82	226570000			15
VAADKHPSVLK	KMLSSRSRVAADKHPS	DKHPSVLKHGTWPDQT	R	V	A	L	K	H	11	1	1163.67	Haliotis_sp_idb_12172_c0_g1_i1	Haliotis_sp_idb_12172_c0_g1_i1	520	530	no	no	3	0.0011791	99.752	6802100			3
VAAGVLCELAQDK	SPIENIQRVAAGVLCE	LCELAQDKEAU_____	R	V	A	D	K	E	13	0	1372.7	comp133740_c0_seq1_1 len=1438 path=[1416:0-1437]	comp133740_c0_seq1_1 len=1438 path=[1416:0-1437]	465	477	yes	yes	2	0.00018688	117.93	4304800			2
VAHAPVGQQVGLLGR	LLDPAVFRVAHAPVGQ	QQVGLLGRAVAGTSGG	R	V	A	G	R	A	15	0	1500.85	Haliotis_sp_Tri_1743_c0_g1_i1	Haliotis_sp_Tri_1743_c0_g1_i1	81	95	yes	yes	2;3	6.2429e-09	134.99	993470000			13
VANSVTGTHTEPGVDTNINK	VENIATTKVANSVTGT	GVDTNINKSLWRIP__	K	V	A	N	K	S	20	0	2053.01	Haliotis_sp_idb_26836_c0_g1_i1	Haliotis_sp_idb_26836_c0_g1_i1	247	266	yes	yes	3	1.1085e-17	129.46	10974000			4
VAPEEHPVLLTEAPLNPK	HTFYNELRVAPEEHPV	TEAPLNPKANREKMTQ	R	V	A	P	K	A	18	0	1953.06	tr|B3TK83|B3TK83_HALDV Beta-actin 2 OS=Haliotis diversicolor PE=2 SV=1;tr|Q6U1K1|Q6U1K1_HALDH Actin OS=Haliotis discus hannai PE=2 SV=1;tr|Q256S1|Q256S1_HALTU Actin OS=Haliotis tuberculata GN=actin PE=2 SV=1;tr|B3SNT2|B3SNT2_HALDV Actin OS=Haliotis diversicolor PE=2 SV=1;Haliotis_sp_Tri_131427_c0_g1_i1;comp103470_c1_seq20_6 len=1319 path=[18001:0-239 25907:240-242 1593:243-278 25943:279-283 25948…	tr|B3TK83|B3TK83_HALDV Beta-actin 2 OS=Haliotis diversicolor PE=2 SV=1	96	113	yes	no	3	2.426e-08	100.04	39865000			5
VDTVAPPSSTAGEVK	PSFTQASRVDTVAPPS	SSTAGEVKVLQTAGTG	R	V	D	V	K	V	15	0	1456.74	Haliotis_sp_Tri_18127_c0_g1_i1	Haliotis_sp_Tri_18127_c0_g1_i1	357	371	yes	yes	2	4.3438e-05	100.4	77283000			9
VEDVMHSGAAFAQR	RFNFDMGKVEDVMHSG	SGAAFAQREVKIIRKK	K	V	E	Q	R	E	14	0	1516.71	Haliotis_sp_CLC_303_c0_g1_i1	Haliotis_sp_CLC_303_c0_g1_i1	557	570	yes	yes	3	3.9431e-05	78.814	0	74		1
VEIIANDQGNR	VGVFQHGKVEIIANDQ	IANDQGNRTTPSYVAF	K	V	E	N	R	T	11	0	1227.62	comp79549_c0_seq1_2 len=2081 path=[4331:0-15 2061:16-1969 4016:1970-2008 4058:2009-2080];comp145818_c0_seq1_2 len=1024 path=[1002:0-1023];tr|Q17UC1|Q17UC1_HALTU 71kDa heat shock protein OS=Haliotis tuberculata GN=hsp71 PE=2 SV=1;tr|C1KC83|C1KC83_HALDV Heat shock cognate protein 70 OS=Haliotis diversicolor PE=2 SV=1;Haliotis_sp_idb_28957_c0_g1_i1;tr|Q2MJK5|Q2MJK5_HALDH Heat shock protein 70 OS=Hal…	comp79549_c0_seq1_2 len=2081 path=[4331:0-15 2061:16-1969 4016:1970-2008 4058:2009-2080]	46	56	yes	no	2	0.0020842	119.27	2404100			2
VFDKDGNGYISAAELR	EEIREAFRVFDKDGNG	YISAAELRHVMTNLGE	R	V	F	L	R	H	16	1	1753.86	comp31935_c0_seq1_4 len=586 path=[564:0-303 868:304-585];comp144616_c0_seq1_6 len=1476 path=[1454:0-1475];comp188273_c0_seq1_5 len=510 path=[1:0-509]	comp31935_c0_seq1_4 len=586 path=[564:0-303 868:304-585]	101	116	yes	no	3	1.0242e-05	91.355	4645000			4
VGISLLQPR	QSPPLKIRVGISLLQP	GISLLQPRMHVVGCQQ	R	V	G	P	R	M	9	0	981.597	comp22269_c0_seq1_5 len=456 path=[434:0-455]	comp22269_c0_seq1_5 len=456 path=[434:0-455]	106	114	yes	yes	2	0.019042	69.825	837630000		4	0
VGVNGFGR	RPVDKMVKVGVNGFGR	VGVNGFGRIGRLVTRA	K	V	G	G	R	I	8	0	804.424	comp109254_c0_seq1_3 len=1231 path=[1209:0-1230]	comp109254_c0_seq1_3 len=1231 path=[1209:0-1230]	19	26	yes	yes	2	0.015172	149.4	9231900			3
VIHDNFGIVEGLMTTVHAITATQK	NCLAPLAKVIHDNFGI	HAITATQKTVDGPSGK	K	V	I	Q	K	T	24	0	2594.35	comp109254_c0_seq1_3 len=1231 path=[1209:0-1230]	comp109254_c0_seq1_3 len=1231 path=[1209:0-1230]	176	199	yes	yes	4	2.2168e-07	73.574	7521900	2		3
VIISAPSADAPMFVMGVNHEK	HLKGGAKRVIISAPSA	VMGVNHEKYDNSLKIV	R	V	I	E	K	Y	21	0	2212.1	comp109254_c0_seq1_3 len=1231 path=[1209:0-1230]	comp109254_c0_seq1_3 len=1231 path=[1209:0-1230]	132	152	yes	yes	3	3.8115e-08	87.352	29338000	3;4		4
VLSLYPGFIR	EVYDILVRVLSLYPGF	SLYPGFIRRPTDHCAL	R	V	L	I	R	R	10	0	1163.67	Haliotis_sp_Tri_24151_c0_g1_i1	Haliotis_sp_Tri_24151_c0_g1_i1	106	115	yes	yes	2	0.022768	91.867	1176100			1
VNQIGSVTESLQACK	SCNCLLLKVNQIGSVT	TESLQACKLAQSNGWG	K	V	N	C	K	L	15	0	1632.81	comp80185_c0_seq1_5 len=1716 path=[1:0-517 519:518-558 3443:559-568 570:569-864 866:865-889 891:890-1715]	comp80185_c0_seq1_5 len=1716 path=[1:0-517 519:518-558 3443:559-568 570:569-864 866:865-889 891:890-1715]	377	391	yes	yes	2	0.0017616	83.692	2785800			2
VNSAPLPDPVR	SVETSLPRVNSAPLPD	APLPDPVRDATAVPSG	R	V	N	V	R	D	11	0	1163.63	Haliotis_sp_idb_23862_c0_g1_i1;Haliotis_sp_idb_23329_c0_g1_i1	Haliotis_sp_idb_23862_c0_g1_i1	10	20	no	no	2;3	0.00091574	119.39	4900100000			25
VPETSSNIDTTSR	LPTAAATKVPETSSNI	SNIDTTSRSTNSSQTS	K	V	P	S	R	S	13	0	1405.67	Haliotis_sp_idb_7598_c0_g1_i1	Haliotis_sp_idb_7598_c0_g1_i1	1527	1539	yes	yes	2	1.6872e-06	141.37	16450000			5
VQVAAAAAAR	ARASAYARVQVAAAAA	VAAAAAARAAASAAAS	R	V	Q	A	R	A	10	0	926.53	Haliotis_sp_Tri_107535_c0_g1_i1;Haliotis_sp_CLC_21_c0_g1_i1;sp|P86732|GAAP_HALAI Glycine, alanine and asparagine-rich protein OS=Haliotis asinina PE=1 SV=1	Haliotis_sp_Tri_107535_c0_g1_i1	276	285	yes	no	2	0.0056894	113.18	48181000			5
VSFAPYQSSEFR	IQKDCVEKVSFAPYQS	PYQSSEFRRRIGAVIP	K	V	S	F	R	R	12	0	1416.67	Haliotis_sp_Tri_25106_c0_g1_i1	Haliotis_sp_Tri_25106_c0_g1_i1	337	348	yes	yes	2	0.0045464	94.122	2306700			2
VSGINSPARPR	QGAVCCIRVSGINSPA	INSPARPRAPSLLDPC	R	V	S	P	R	A	11	1	1152.64	Haliotis_sp_idb_288_c0_g1_i1;Haliotis_sp_Tri_116349_c0_g1_i1;Haliotis_sp_Tri_116352_c0_g1_i1	Haliotis_sp_idb_288_c0_g1_i1	73	83	yes	no	3	0.0012539	99.283	6250600			3
VSNANTANKFENMTVER	ASSTTMARVSNANTAN	FENMTVERARAVLSGS	R	V	S	E	R	A	17	1	1923.91	Haliotis_sp_idb_7598_c0_g1_i1;Haliotis_sp_Tri_114598_c0_g1_i1	Haliotis_sp_idb_7598_c0_g1_i1	1067	1083	yes	no	3	1.6438e-14	149.73	34872000	148		5
VSSASQPGGPLPTNSMDR	PDENTAPRVSSASQPG	LPTNSMDRAQNNFGSQ	R	V	S	D	R	A	18	0	1799.85	Haliotis_sp_Tri_14507_c0_g1_i1	Haliotis_sp_Tri_14507_c0_g1_i1	310	327	yes	yes	2;3	1.706e-08	100.04	6500000	163		3
VVLAYEPVWAIGTGK	DNVKDWSKVVLAYEPV	VWAIGTGKTATPQQAQ	K	V	V	G	K	T	15	0	1601.88	comp23692_c0_seq1_3 len=1292 path=[1:0-1291];tr|Q45Y86|Q45Y86_HALRU Triosephosphate isomerase (Fragment) OS=Haliotis rufescens PE=2 SV=1	comp23692_c0_seq1_3 len=1292 path=[1:0-1291]	162	176	yes	no	2	0.014488	67.136	2053600			0
VVNTVSIEGLAQLNSMANPSDLVASEMSHIPVVPTPDR	PQSAANTKVVNTVSIE	PVVPTPDRLSMMPNVN	K	V	V	D	R	L	38	0	3987.01	Haliotis_sp_idb_44689_c0_g1_i1;Haliotis_sp_idb_44690_c0_g1_i1;Haliotis_sp_Tri_6755_c0_g1_i1	Haliotis_sp_idb_44689_c0_g1_i1	219	256	yes	no	3;4;5;6	3.5477e-57	145.1	438030000	143;144		13
VYPSPGVVTLGGTGSGK	DGSPPPDKVYPSPGVV	LGGTGSGKTEFALPNS	K	V	Y	G	K	T	17	0	1574.83	Haliotis_sp_idb_23329_c0_g1_i1	Haliotis_sp_idb_23329_c0_g1_i1	44	60	yes	yes	2;3	2.9138e-06	97.129	1305500000			24
YDNTAQQTGVR	SVPSNTGRYDNTAQQT	TAQQTGVRVPSISMIG	R	Y	D	V	R	V	11	0	1251.58	Haliotis_sp_idb_18725_c0_g1_i1	Haliotis_sp_idb_18725_c0_g1_i1	171	181	yes	yes	2;3	1.9541e-37	230.41	205110000			13
YEAMMQQAR	MMQQAAARYEAMMQQA	EAMMQQARSNFNAMNS	R	Y	E	A	R	S	9	0	1126.49	Haliotis_sp_idb_32603_c0_g1_i1;Haliotis_sp_idb_32602_c0_g1_i1;Haliotis_sp_CLC_1702_c0_g1_i1;comp186443_c0_seq1_3 len=345 path=[1:0-344]	Haliotis_sp_idb_32603_c0_g1_i1	96	104	yes	no	2	0.0075825	106.42	20484000	137;138		2
YEQNFGTSSGMAGTSSLQNTQTAASHTDLR	LKDVKQGKYEQNFGTS	AASHTDLRTSGSNSVL	K	Y	E	L	R	T	30	0	3159.42	Haliotis_sp_idb_44689_c0_g1_i1;Haliotis_sp_idb_44690_c0_g1_i1;Haliotis_sp_Tri_29190_c0_g1_i1	Haliotis_sp_idb_44689_c0_g1_i1	596	625	yes	no	3;4	1.8275e-42	141.38	268360000	145		11
YFEVAALDMLMDPSTQVSPIQR	YLMMMGDKYFEVAALD	TQVSPIQRMVIAKNAD	K	Y	F	Q	R	M	22	0	2510.22	Haliotis_sp_Tri_119193_c0_g1_i1	Haliotis_sp_Tri_119193_c0_g1_i1	112	133	yes	yes	2;3	1.5893e-13	108.13	118690000	157;158		8
YGQPTIPQNTNTPTK	YNRQVINKYGQPTIPQ	QNTNTPTKTWPSYPSS	K	Y	G	T	K	T	15	0	1658.83	Haliotis_sp_idb_17014_c0_g1_i1;Haliotis_sp_idb_17016_c0_g1_i1;Haliotis_sp_Tri_15512_c0_g1_i1	Haliotis_sp_idb_17014_c0_g1_i1	370	384	yes	no	2	4.7751e-05	100.23	33780000			6
YLESHLAIISNKDEDSFIR	AEAAGYCRYLESHLAI	KDEDSFIRGYATRLGE	R	Y	L	I	R	G	19	1	2249.13	sp|P82596|PLC_HALLA Perlucin OS=Haliotis laevigata PE=1 SV=3;Haliotis_sp_Tri_110681_c0_g1_i1;tr|F8J3D2|F8J3D2_HALLA Perlucin C protein OS=Haliotis laevigata GN=perlucin C PE=2 SV=1;tr|F8J3D1|F8J3D1_HALLA Perlucin B protein OS=Haliotis laevigata GN=perlucin B PE=2 SV=1;tr|F8J3D0|F8J3D0_HALLA Perlucin A2 protein OS=Haliotis laevigata GN=perlucin A2 PE=2 SV=1;tr|F8J3C9|F8J3C9_HALLA Perlucin A protei…	sp|P82596|PLC_HALLA Perlucin OS=Haliotis laevigata PE=1 SV=3	32	50	yes	no	4	4.1021e-14	124.63	5829600			4
YPHCTSCNLYVQCLSR	GIPVSSERYPHCTSCN	LYVQCLSRGMVVTACP	R	Y	P	S	R	G	16	0	2056.89	Haliotis_sp_idb_57746_c0_g1_i1	Haliotis_sp_idb_57746_c0_g1_i1	149	164	yes	yes	3	2.8934e-09	111.64	5740900			2
YPNPDPAQTAQMVAEYDVLQK	NRLLTHFKYPNPDPAQ	AEYDVLQKNLKAAKRA	K	Y	P	Q	K	N	21	0	2377.13	Haliotis_sp_idb_32603_c0_g1_i1;Haliotis_sp_idb_32602_c0_g1_i1;Haliotis_sp_idb_32598_c0_g1_i1;comp118790_c0_seq1_1 len=1114 path=[1:0-1113]	Haliotis_sp_idb_32603_c0_g1_i1	676	696	yes	no	2;3	1.9899e-20	134.29	195790000	139		9
YPYCGACTHYVQCLNSGMNVVK	NVAVSNERYPYCGACT	NSGMNVVKCPANLWHN	R	Y	P	V	K	C	22	0	2620.13	Haliotis_sp_idb_54309_c0_g1_i1	Haliotis_sp_idb_54309_c0_g1_i1	243	264	yes	yes	3	1.0127e-16	119.27	3529400	147		2
YPYCGSCTHYVQCLNSGMNVVK	NVAVSNERYPYCGSCT	NSGMNVVKCPANLWHN	R	Y	P	V	K	C	22	0	2636.13	comp22563_c0_seq1_3 len=1128 path=[1106:0-1127]	comp22563_c0_seq1_3 len=1128 path=[1106:0-1127]	114	135	yes	yes	3	3.8788e-13	104.18	2708700	14		1
YSYQQSVSSFHPVQQEK	QGDPSGTKYSYQQSVS	FHPVQQEKQQHVQQAM	K	Y	S	E	K	Q	17	0	2040.95	Haliotis_sp_idb_12174_c0_g1_i1;Haliotis_sp_CLC_8754_c0_g1_i1	Haliotis_sp_idb_12174_c0_g1_i1	686	702	yes	no	3	8.4944e-06	90.348	1521000			1
YTTHGTVFNQENTALK	RTGTRPDRYTTHGTVF	NQENTALKSAFVDAPL	R	Y	T	L	K	S	16	0	1822.88	Haliotis_sp_idb_12174_c0_g1_i1;Haliotis_sp_CLC_8754_c0_g1_i1	Haliotis_sp_idb_12174_c0_g1_i1	609	624	yes	no	3	2.2668e-13	141.85	11355000			3
YYVTIIDAPGHR	LWKFETSKYYVTIIDA	IIDAPGHRDFIKNMIT	K	Y	Y	H	R	D	12	0	1403.72	comp48128_c0_seq1_4 len=1730 path=[1:0-117 119:118-1729]	comp48128_c0_seq1_4 len=1730 path=[1:0-117 119:118-1729]	103	114	yes	yes	3	0.00073501	94.767	5551200			3
